# Supplementary material for: Unraveling the Local Relation Between Tissue Composition and Human Brain Mechanics Through Machine Learning
Source: Front Bioeng Biotechnol. 2021 Aug 17;9:704738. doi: 10.3389/fbioe.2021.704738 (PMC8415910; doi:10.3389/fbioe.2021.704738)
Supplement: Supplementary file 1 [file DataSheet3.ZIP › Mechanics_cyclicCompTens/cyclicCompTens_HBE_01_25_P1_HS_axial.txt]

0	1	0
0.05	0.999636807872791	-0.0265175917296564
0.1	0.998970386418093	-0.0291313628371714
0.15	0.99832328967246	-0.0371574849453896
0.2	0.997869526481509	-0.0380469999056148
0.25	0.997222083879786	-0.0437466599011414
0.3	0.996663180437273	-0.0511571778850116
0.35	0.996266278149227	-0.0579590408865687
0.4	0.995716918173216	-0.0603860131251818
0.45	0.995296357166968	-0.0637618166500127
0.5	0.994709785237202	-0.071004235964871
0.55	0.994233887256448	-0.0746861917950835
0.6	0.993420433731206	-0.0855115592726115
0.65	0.99269439533288	-0.0926750411501241
0.7	0.992182939022804	-0.0964009850731742
0.75	0.991462882854046	-0.101657483599661
0.8	0.991012054035864	-0.106899249612425
0.85	0.990349934166293	-0.109404539002325
0.9	0.989968011770175	-0.114202315726875
0.95	0.989417322409815	-0.119047280297361
1	0.988991843762278	-0.125728030208612
1.05	0.988318364681729	-0.130195349409447
1.1	0.987857979972461	-0.13383929523805
1.15	0.987422358114166	-0.137112573244781
1.2	0.98664021606553	-0.14351097637824
1.25	0.98608985890889	-0.149767329493145
1.3	0.98530172593456	-0.153834765659167
1.35	0.984755051912423	-0.154954793499932
1.4	0.984214998840566	-0.156658571552199
1.45	0.983703507550425	-0.16019837089952
1.5	0.983203060014121	-0.162590177248606
1.55	0.982759271663219	-0.16640953923427
1.6	0.982385768193394	-0.168072516040891
1.65	0.981741973070002	-0.171031889628257
1.7	0.981259350895398	-0.174344250328192
1.75	0.980722519762734	-0.177225626943151
1.8	0.980167302660123	-0.181756193962416
1.85	0.979385153257254	-0.184356189919162
1.9	0.978788723004107	-0.189586198243052
1.95	0.978102581494185	-0.19253977694166
2	0.977574555145226	-0.197726739779118
2.05	0.976973778313734	-0.201747061015077
2.1	0.976477984689598	-0.205890583018999
2.15	0.975956873175356	-0.208523388034365
2.2	0.975502172785112	-0.21229332926968
2.25	0.975045459527194	-0.219561143610291
2.3	0.974360798654837	-0.225032970542451
2.35	0.973917265772159	-0.23118797551658
2.4	0.973484431676784	-0.238589019756452
2.45	0.972706929187166	-0.244307765744369
2.5	0.972161388278346	-0.25031985570315
2.55	0.971423679031147	-0.256884205062726
2.6	0.970737159374534	-0.262027069757917
2.65	0.970213489625483	-0.266438265169424
2.7	0.969681615630704	-0.270388129481736
2.75	0.96909563545833	-0.273526998849007
2.8	0.968715689798767	-0.277696737460204
2.85	0.968278116942427	-0.28086497556893
2.9	0.967815991986098	-0.284224008263416
2.95	0.967309586901853	-0.287830441958159
3	0.966651014425275	-0.290506690562371
3.05	0.96602541483091	-0.293720977163166
3.1	0.965407156768232	-0.297992302569432
3.15	0.964759287458485	-0.302644088864924
3.2	0.964016169229193	-0.306120803087624
3.25	0.963494910527416	-0.309983781711341
3.3	0.962993611912835	-0.313689261057813
3.35	0.962518147591054	-0.317412128364347
3.4	0.962090768994429	-0.321402277399237
3.45	0.961503964031325	-0.324477874096155
3.5	0.960961113920985	-0.328325031418948
3.55	0.960453811959088	-0.331815623886648
3.6	0.959954215501061	-0.334240770042165
3.65	0.959223875511011	-0.337267923365392
3.7	0.95857074831304	-0.340354032929434
3.75	0.95797412785192	-0.344332390078444
3.8	0.957427011668526	-0.34905253822952
3.85	0.956941451461886	-0.351848556361055
3.9	0.956343718546779	-0.354952452562782
3.95	0.955804364574936	-0.358813949456276
4	0.955355871073929	-0.363033968482727
4.05	0.954967422908617	-0.366184507438332
4.1	0.954529711900023	-0.369148799601868
4.15	0.953969755441049	-0.373146093821769
4.2	0.953367786569332	-0.377722816941907
4.25	0.952869635593459	-0.381883092988741
4.3	0.952261330771966	-0.385479305988998
4.35	0.95151903343274	-0.389703168927219
4.4	0.950797245634432	-0.394171833680706
4.45	0.950245799147794	-0.398460514262849
4.5	0.949739127627822	-0.402771548201895
4.55	0.949235566810458	-0.408347465843812
4.6	0.948696597850216	-0.412998884898523
4.65	0.948119343534457	-0.415842530435127
4.7	0.947663339166482	-0.420399349782961
4.75	0.947150593051185	-0.425312820035144
4.8	0.946643144238683	-0.430982885433246
4.85	0.946120995194807	-0.437310612191138
4.9	0.945420206533834	-0.44335311773441
4.95	0.944799216593253	-0.448515455447644
5	0.944214407552078	-0.453756920367094
5.05	0.94362354736157	-0.45881235607643
5.1	0.942952310029674	-0.46268197188112
5.15	0.942461023467874	-0.467685951606076
5.2	0.941918897518873	-0.472071835341702
5.25	0.941336314174209	-0.476017471726207
5.3	0.940789388303796	-0.47893965872067
5.35	0.940261645737741	-0.481311241906096
5.4	0.939730984966393	-0.48370899543035
5.45	0.939101915827656	-0.486989270936205
5.5	0.938472846688918	-0.490269546442061
5.55	0.93785581768018	-0.493528639646899
5.6	0.937256302125141	-0.49675692128673
5.65	0.936656786570103	-0.499985202926561
5.7	0.936070579732418	-0.502549727779051
5.75	0.935487996387754	-0.504933535134733
5.8	0.934930392868619	-0.507418682944724
5.85	0.934499754934718	-0.510418916421507
5.9	0.934069117000817	-0.51341914989829
5.95	0.933553656059759	-0.516830670374501
6	0.932966806326306	-0.520588338472697
6.05	0.932379956592853	-0.524346006570894
6.1	0.931804779680573	-0.528068817758277
6.15	0.931230595768705	-0.531788663687623
6.2	0.930641202738278	-0.535259135345024
6.25	0.930016355540069	-0.538148287497073
6.3	0.92939150834186	-0.541037439649123
6.35	0.92887272198155	-0.544053560348996
6.4	0.928404122334755	-0.547129761039384
6.45	0.927934433915461	-0.550149671983637
6.5	0.927446799784426	-0.552241786203155
6.55	0.926959165653391	-0.554333900422672
6.6	0.926434733088711	-0.556594414274323
6.65	0.925862660147107	-0.559072943436783
6.7	0.925290587205504	-0.561551472599242
6.75	0.92468069243187	-0.564749341894648
6.8	0.924062178144454	-0.568111147251787
6.85	0.923443256439777	-0.571370210081179
6.9	0.922822631182096	-0.574199670734968
6.95	0.922202005924415	-0.577029131388757
7	0.921665865428816	-0.579719008325494
7.05	0.921193044163582	-0.582304270733915
7.1	0.920720222898347	-0.584889533142336
7.15	0.920157123384063	-0.58731220433964
7.2	0.919589272382988	-0.589726318104782
7.25	0.919047780645408	-0.592381370122391
7.3	0.918560146514374	-0.595528710462297
7.35	0.918072512383339	-0.598676050802204
7.4	0.917440069069731	-0.60170305873171
7.45	0.916747670823067	-0.604680245776368
7.5	0.916071935731281	-0.607671322348093
7.55	0.915573746748925	-0.610810391992599
7.6	0.915075557766569	-0.613949461637106
7.65	0.914569544356011	-0.617458255751558
7.7	0.91405450690638	-0.621393459052278
7.75	0.913539469456749	-0.625328662352999
7.8	0.913015503260734	-0.629630607344057
7.85	0.912489871664943	-0.634000957405976
7.9	0.911963772700336	-0.638293347196087
7.95	0.911436030134281	-0.642311573175766
8	0.910908287568226	-0.646329799155445
8.05	0.910276685265172	-0.650656791568109
8.1	0.909575843137451	-0.655189628269428
8.15	0.90887500100973	-0.659722464970747
8.2	0.908368343659062	-0.66439521359706
8.25	0.907865932736178	-0.669071021813803
8.3	0.9073612735611	-0.673905818398005
8.35	0.906852568539128	-0.679026722828241
8.4	0.906343863517156	-0.684147627258476
8.45	0.905832024285842	-0.688988935818713
8.5	0.905319058511636	-0.693729747984133
8.55	0.904790664077964	-0.698495052054519
8.6	0.904142596206848	-0.703450329237171
8.65	0.903494528335733	-0.708405606419822
8.7	0.902896394199635	-0.712881144655039
8.75	0.902349652901202	-0.716862925596957
8.8	0.901802911602769	-0.720844706538874
8.85	0.901254330804848	-0.725100151124224
8.9	0.900705478536151	-0.729395982609443
8.95	0.900190937385163	-0.733968010440243
9	0.899779329587302	-0.739368627307788
9.05	0.899367721789441	-0.744769244175333
9.1	0.898861910363823	-0.749251736519944
9.15	0.89830039227354	-0.753191302268879
9.2	0.897737913691788	-0.757132703949282
9.25	0.897039182534331	-0.76133454562217
9.3	0.896340451376874	-0.765536387295058
9.35	0.895699513518923	-0.769736879533064
9.4	0.895150661250226	-0.773935221634163
9.45	0.894601808981529	-0.778133563735262
9.5	0.894044890695452	-0.782213127420152
9.55	0.893485483575434	-0.786256041078162
9.6	0.892938440915479	-0.790334309281082
9.65	0.892465619650244	-0.794624803785794
9.7	0.891992798385009	-0.798915298290507
9.75	0.891465496551796	-0.802771718110429
9.8	0.890888146184532	-0.806229375537648
9.85	0.890310795817268	-0.809687032964866
9.9	0.889718249841654	-0.814565500942405
9.95	0.889124011712276	-0.819602187654265
10	0.888530130403589	-0.82464189530053
10.05	0.887937173957728	-0.829689433069878
10.1	0.887344217511868	-0.834736970839226
10.15	0.886844428460085	-0.839096390151849
10.2	0.886393495480807	-0.843094966859117
10.25	0.885940295557947	-0.847048998079944
10.3	0.885426391923611	-0.849810200163849
10.35	0.884912488289276	-0.852571402247754
10.4	0.884277777865033	-0.855697762608233
10.45	0.883472070390343	-0.85934098951478
10.5	0.882666362915652	-0.862984216421328
10.55	0.881860655440962	-0.866627443327875
10.6	0.88119423085713	-0.869211158638472
10.65	0.880677492035672	-0.870656228706948
10.7	0.880160753214214	-0.872101298775423
10.75	0.879644014392757	-0.873546368843899
10.8	0.879127275571299	-0.874991438912375
10.85	0.878599060788452	-0.876689364065611
10.9	0.878034505461204	-0.879187996987254
10.95	0.877469950133957	-0.881686629908897
11	0.87690539480671	-0.88418526283054
11.05	0.876340839479463	-0.886683895752183
11.1	0.875776284152215	-0.889182528673827
11.15	0.875213617136893	-0.893251539388888
11.2	0.874650957705152	-0.897326856842076
11.25	0.874088298273412	-0.901402174295263
11.3	0.873525638841671	-0.905477491748451
11.35	0.872962979409931	-0.909552809201639
11.4	0.87245856449869	-0.912983159555904
11.45	0.871973152441618	-0.916203082978691
11.5	0.871487740384545	-0.919423006401479
11.55	0.871002328327473	-0.922642929824266
11.6	0.870516916270401	-0.925862853247053
11.65	0.869940961993208	-0.931057463351516
11.7	0.869278016171195	-0.938149321444255
11.75	0.868615070349182	-0.945241179536994
11.8	0.867952124527169	-0.952333037629733
11.85	0.867289178705156	-0.959424895722473
11.9	0.866665893384155	-0.96596847685951
11.95	0.866150934506217	-0.97101452541605
12	0.86563597562828	-0.97606057397259
12.05	0.865121016750342	-0.98110662252913
12.1	0.864606057872404	-0.98615267108567
12.15	0.864089371464465	-0.991202523680632
12.2	0.863502432169817	-0.996407073838091
12.25	0.862915492875168	-1.00161162399555
12.3	0.86232855358052	-1.00681617415301
12.35	0.861741614285871	-1.01202072431047
12.4	0.861154674991223	-1.01722527446793
12.45	0.860619898379957	-1.02155904130944
12.5	0.860099663284007	-1.02565005781479
12.55	0.859579428188058	-1.02974107432015
12.6	0.859059193092109	-1.0338320908255
12.65	0.858538957996159	-1.03792310733085
12.7	0.858024863428357	-1.04022548014103
12.75	0.8575160419535	-1.04099188011261
12.8	0.857007220478643	-1.04175828008418
12.85	0.856498399003786	-1.04252468005576
12.9	0.855989577528929	-1.04329108002733
12.95	0.855449821397434	-1.04572755700097
13	0.854836490947451	-1.05213610900652
13.05	0.854223160497467	-1.05854466101208
13.1	0.853609830047484	-1.06495321301763
13.15	0.8529964995975	-1.07136176502319
14.1973	0.849820984887472	-0.981877574572013
14.2473	0.850075534970201	-0.952948776784985
14.2973	0.850509930220075	-0.917887299664377
14.3473	0.851146305426897	-0.872763234772729
14.3973	0.851597301769123	-0.833258784505198
14.4473	0.852410755294365	-0.796053686072886
14.4973	0.853182706088727	-0.757866252792435
14.5473	0.853691806254185	-0.735171554855862
14.5973	0.854422254317667	-0.718051867495151
14.6473	0.854876017508619	-0.700498202119087
14.6973	0.855515159564166	-0.675227715236593
14.7473	0.855806132616443	-0.651432806339693
14.7973	0.856349267182822	-0.621399483128181
14.8473	0.856916168547432	-0.606084618444384
14.8973	0.857340598818694	-0.59307913025423
14.9473	0.857954850043716	-0.575693940587954
14.9973	0.858423258078507	-0.555675388683768
15.0473	0.859006922655511	-0.543836427943155
15.0973	0.859780537882309	-0.532269498973186
15.1473	0.860558081818138	-0.517923758351049
15.1973	0.861076217473964	-0.502064991815282
15.2473	0.861566612450621	-0.485286563221108
15.2973	0.862257284107642	-0.464990718280596
15.3473	0.862633559071388	-0.447840319881772
15.3973	0.8631903726062	-0.432938108468225
15.4473	0.863613529840268	-0.414976495884675
15.4973	0.864316241849984	-0.400057714066514
15.5473	0.86480815926448	-0.390993087505552
15.5973	0.865350559556189	-0.382994928801897
15.6473	0.865984604429633	-0.375741896758535
15.6973	0.866596636095884	-0.367117263217015
15.7473	0.867218283764618	-0.358558211868772
15.7973	0.867801274917624	-0.351589981925595
15.8473	0.868387806319853	-0.344472910274287
15.8973	0.868866230517081	-0.335144223245275
15.9473	0.869477262504087	-0.328162817968195
15.9973	0.869865165414413	-0.320056450049611
16.0473	0.87036936055924	-0.311740143668025
16.0973	0.870828334915993	-0.305625392576399
16.1473	0.871396460780892	-0.298066047736435
16.1973	0.871854408565298	-0.287145297378914
16.2473	0.872318362743162	-0.277732350685047
16.2973	0.873099765741211	-0.26739796020884
16.3473	0.873640659759461	-0.25879692652957
16.3973	0.874441308271652	-0.247022000972522
16.4473	0.874962048283471	-0.238155031472383
16.4973	0.875697724756443	-0.228835274867708
16.5473	0.876133942543945	-0.219196826811755
16.5973	0.876511280931961	-0.210527084849896
16.6473	0.877073049583301	-0.201396409970582
16.6973	0.877499624288624	-0.192040383994507
16.7473	0.878152401327407	-0.183206722352951
16.7973	0.878760173453662	-0.178564527361121
16.8473	0.879332613864855	-0.174985904298784
16.8973	0.879901924404553	-0.170607607888606
16.9473	0.880495939506383	-0.165390423758352
16.9973	0.881245276779412	-0.160119450181358
17.0473	0.881838899225115	-0.156706854219393
17.0973	0.882367105600325	-0.153583101081863
17.1473	0.882858208162051	-0.15029315161972
17.1973	0.883307810525868	-0.147043858790461
17.2473	0.883825429898139	-0.143600830235275
17.2973	0.8843153825102	-0.140268625103427
17.3473	0.884776081204238	-0.136972351571046
17.3973	0.885238418966212	-0.133451935624603
17.4473	0.885886804829532	-0.130348754323488
17.4973	0.886524981823104	-0.126459444903225
17.5473	0.887139792090196	-0.122210397931975
17.5973	0.887732982741769	-0.11823288650912
17.6473	0.888319787704873	-0.114906778719576
17.6973	0.888991754607553	-0.111526935681383
17.7473	0.889614233860002	-0.108021965524694
17.7973	0.890093103860137	-0.104358375091592
17.8473	0.890515265704097	-0.100745137479172
17.8973	0.891098513787777	-0.098177149466702
17.9473	0.891669766474438	-0.0947161395219649
17.9973	0.892160742607099	-0.0899662745323204
18.0473	0.89262096923774	-0.0863501187565529
18.0973	0.893140761979197	-0.0823702358478991
18.1473	0.893787936085987	-0.0788330094322276
18.1973	0.894497354166812	-0.0759533855855017
18.2473	0.895039914919448	-0.0737565200381461
18.2973	0.895589988375807	-0.0689034554714755
18.3473	0.896212932533327	-0.0647969954781729
18.3973	0.896825502848329	-0.0610687361549831
18.4473	0.897279326830585	-0.0564133744043553
18.4973	0.897684193548122	-0.0527731255844793
18.5473	0.89810954336725	-0.049806206150862
18.5973	0.898614249863313	-0.0470869597654416
18.6473	0.899241575477425	-0.0442205299092829
18.6973	0.899701802108066	-0.0418889576011308
18.7473	0.900262785109387	-0.0392806204567857
18.7973	0.900938061685806	-0.0363943889224921
18.8473	0.901702449916316	-0.0333194828872906
18.8973	0.90230201121495	-0.0307397320618515
18.9473	0.902871431216647	-0.0274430776075719
18.9973	0.903402509356401	-0.0242559434967327
19.0473	0.903908976691899	-0.0212229377247965
19.0973	0.904455676279827	-0.0173674832439233
19.1473	0.904931645183771	-0.0145170828621306
19.1973	0.905413428240813	-0.0121065885357069
19.2473	0.905899487094806	-0.00969661447313075
19.2973	0.906353311077062	-0.0065619193382326
19.3473	0.906871780876748	-0.00390440980166375
19.3973	0.90761908188894	-0.00165883783314472
19.4473	0.908505621761256	0.000353761330725077
19.4973	0.909219950227569	0.00166511978769986
19.5473	0.909841630970381	0.0025992189409652
19.5973	0.910457536098551	0.00353685735711504
19.6473	0.910878674666263	0.00459384758275899
19.6973	0.911299813233975	0.00565083780840294
19.7473	0.91176567228454	0.00683973376233789
19.7973	0.912296581305991	0.0082204984805959
19.8473	0.912827490327442	0.00960126319885391
19.8973	0.913363344801934	0.0105124819422515
19.9473	0.913900545748373	0.0112958599240459
19.9973	0.914464649305014	0.012130533462628
20.0473	0.915165491432735	0.0132259282132036
20.0973	0.915866333560457	0.0143213229637792
20.1473	0.916511009102357	0.0152415506956758
20.1973	0.917108413687132	0.0160143542516309
20.2473	0.917705818271906	0.016787157807586
20.2973	0.918152448916528	0.0176606952664855
20.3473	0.918586253305825	0.0185428021025452
20.3973	0.919059031061432	0.0195456950973209
20.4473	0.919622660121978	0.0208301542275708
20.4973	0.920186289182525	0.0221146133578207
20.5473	0.920742008560304	0.0233941933112829
20.5973	0.921293985171282	0.0246714644969428
20.6473	0.921850854464843	0.0259116339827384
20.6973	0.922488367484638	0.026540274051888
20.7473	0.923125880504432	0.0271689141210377
20.7973	0.923701296167449	0.0281371739069903
20.8473	0.924196318694409	0.0295451157586156
20.8973	0.924691341221368	0.0309530576102409
20.9473	0.925177767877412	0.032225790661307
20.9973	0.92566223555305	0.0334677099189253
21.0473	0.92614303647334	0.0347779331837957
21.0973	0.9266085054166	0.0363737592147405
21.1473	0.92707397435986	0.0379695852456853
21.1973	0.92766128339899	0.039171930586097
21.2473	0.928339908563156	0.0400793719240169
21.2973	0.929018533727321	0.0409868132619368
21.3473	0.929605961388808	0.0420711270849956
21.3973	0.930188589181733	0.0431647499862196
21.4473	0.930761158834639	0.044085776899305
21.4973	0.931313177558733	0.0446541533363215
21.5473	0.931865196282826	0.045222529773338
21.5973	0.93241721500692	0.0463854836999069
21.6473	0.932969233731013	0.0477946088495257
21.6973	0.933515003772027	0.0491149704462218
21.7473	0.933994194022005	0.0494895553519853
21.7973	0.934473384271983	0.0498641402577489
21.8473	0.935040780927002	0.0506656153461766
21.8973	0.935709907449679	0.0519594297581077
21.9473	0.936379033972355	0.0532532441700388
21.9973	0.936933449910737	0.053913750024776
22.0473	0.937466469902453	0.0544561304580716
22.0973	0.937994582521595	0.0549344141402147
22.1473	0.938505437325536	0.0551872880190725
22.1973	0.939016292129478	0.0554401618979302
22.2473	0.939489782759742	0.0561687702650711
22.2973	0.939938363940889	0.0572145349577339
22.3473	0.940386945122035	0.0582602996503968
22.3973	0.941003888636478	0.0588412046608654
22.4473	0.941624513894159	0.0594119441315844
22.4973	0.942272265557389	0.060066867976399
22.5473	0.942968832599923	0.0608732859860193
22.5973	0.943665399642456	0.0616797039956397
22.6473	0.94423467374064	0.0625022475064463
22.6973	0.944758194366166	0.0633305870783101
22.7473	0.945280268554867	0.0641652017213758
22.7973	0.945791123358809	0.065048489377318
22.8473	0.94630197816275	0.0659317770332603
22.8973	0.946801909962156	0.0666342546265971
22.9473	0.947290599578323	0.067150638746408
22.9973	0.94777928919449	0.0676670228662189
23.0473	0.94838938577688	0.068673541332094
23.0973	0.949017399430486	0.0697523931430506
23.1473	0.949624556865367	0.0707968112690856
23.1973	0.950169145644075	0.0717379283403563
23.2473	0.950713734422783	0.072679045411627
23.2973	0.951284879985453	0.0737702030909223
23.3473	0.951871729718906	0.0749500862475282
23.3973	0.952457323425052	0.0761266938491198
23.4473	0.952864740686046	0.0768386405751256
23.4973	0.953272157947041	0.0775505873011313
23.5473	0.953733298556871	0.0780360780491556
23.5973	0.954280039855304	0.0781607426745871
23.6473	0.954826781153737	0.0782854073000186
23.6973	0.955470314660725	0.0792065363094922
23.7473	0.956143714175011	0.0803734207517807
23.7973	0.956804747987389	0.0813340230785018
23.8473	0.957391552950493	0.0810563548907666
23.8973	0.957978357913597	0.0807786867030315
23.9473	0.958545381932376	0.0807079430259035
23.9973	0.959094234201073	0.080827290399579
24.0473	0.95964308646977	0.0809466377732544
24.0973	0.960123558500893	0.0816736350429249
24.1473	0.960596415840078	0.0824682990380662
24.1973	0.961092134310272	0.0832706064388002
24.2473	0.961647107780953	0.0840927251954099
24.2973	0.962202081251634	0.0849148439520195
24.3473	0.962774014652302	0.0860511788954769
24.3973	0.963354841674791	0.0873522857417935
24.4473	0.963937324253663	0.0886167599376252
24.4973	0.964564138953448	0.0889002931593615
24.5473	0.965190953653233	0.0891838263810977
24.5973	0.965823952097703	0.0896560642426595
24.6473	0.966465703378854	0.0903954057731532
24.6973	0.967107454660005	0.0911347473036467
24.7473	0.967749205941156	0.0918740888341404
24.7973	0.96837267898841	0.0925129808339869
24.8473	0.968976508622473	0.0930439208486151
24.8973	0.969580338256536	0.0935748608632434
24.9473	0.970184167890599	0.0941058008778717
24.9973	0.970787997524662	0.0946367408924999
25.0473	0.971374297054223	0.0950584013307068
25.0973	0.971905084586196	0.0951340097769125
25.1473	0.972435872118168	0.0952096182231182
25.1973	0.972966659650141	0.0952852266693238
25.2473	0.973497447182114	0.0953608351155295
25.2973	0.974028234714086	0.0954364435617352
25.3473	0.974575521015614	0.0955703476005934
25.3973	0.97512287357726	0.0957044857582975
25.4473	0.975670226138906	0.0958386239160016
25.4973	0.976217578700552	0.0959727620737058
25.5473	0.976764931262199	0.0961069002314099
25.5973	0.97733520038006	0.096131658870313
25.6473	0.977912946252336	0.0961207313532148
25.6973	0.978490692124613	0.0961098038361165
25.7473	0.979068437996889	0.0960988763190183
25.7973	0.979646183869166	0.09608794880192
25.8473	0.980171011772987	0.0961683334381
25.8973	0.980644996922802	0.096336449358802
25.9473	0.981118982072617	0.0965045652795041
25.9973	0.981592967222432	0.0966726812002062
26.0473	0.982066952372247	0.0968407971209082
26.0973	0.982593490858157	0.0970525091892798
26.1473	0.983263570545637	0.0973832973027784
26.1973	0.983933650233118	0.0977140854162769
26.2473	0.984603729920598	0.0980448735297755
26.2973	0.985273809608078	0.0983756616432741
26.3473	0.985939968427438	0.0987077149656431
26.3973	0.986446678609868	0.0990912201154103
26.4473	0.986953388792298	0.0994747252651775
26.4973	0.987460098974729	0.0998582304149447
26.5473	0.987966809157159	0.100241735564712
26.5973	0.98847351933959	0.100625240714479
26.6473	0.989028352627007	0.10085943109861
26.6973	0.989596601306862	0.101051996650378
26.7473	0.990164849986717	0.101244562202145
26.7973	0.990733098666573	0.101437127753912
26.8473	0.991301347346428	0.101629693305679
26.8973	0.991854378351047	0.101821027044974
26.9473	0.9923943413892	0.102011302982479
26.9973	0.992934304427352	0.102201578919984
27.0473	0.993474267465505	0.102391854857489
27.0973	0.994014230503657	0.102582130794994
27.1473	0.994545600581633	0.102848055966002
27.1973	0.995056533348917	0.103293903638313
27.2473	0.9955674661162	0.103739751310624
27.2973	0.996078398883484	0.104185598982934
27.3473	0.996589331650768	0.104631446655245
27.3973	0.997106351092944	0.105058991980013
27.4473	0.997730000061922	0.105165907290424
27.4973	0.9983536490309	0.105272822600834
27.5473	0.998977297999877	0.105379737911245
27.5973	0.999600946968855	0.105486653221655
27.6473	1.00022459593783	0.105593568532065
27.6973	1.00075095926941	0.105746945221021
27.7473	1.0012545025132	0.105911220258031
27.7973	1.00175804575699	0.10607549529504
27.8473	1.00226158900078	0.10623977033205
27.8973	1.00276513224457	0.106404045369059
27.9473	1.00331052289216	0.106717588230334
27.9973	1.00388774114263	0.1071446587326
28.0473	1.00446495939311	0.107571729234866
28.0973	1.00504217764358	0.107998799737132
28.1473	1.00561939589406	0.108425870239398
28.1973	1.00617479561861	0.108716197290413
28.2473	1.00668467273968	0.10872122010363
28.2973	1.00719454986075	0.108726242916848
28.3473	1.00770442698182	0.108731265730065
28.3973	1.00821430410289	0.108736288543283
28.4473	1.00873117420615	0.108749448590184
28.4973	1.00932633159787	0.108853705960521
28.5473	1.00992148898958	0.108957963330858
28.5973	1.0105166463813	0.109062220701195
28.6473	1.01111180377301	0.109166478071531
28.6973	1.01170696116473	0.109270735441868
28.7473	1.01228992400194	0.109288120364334
28.7973	1.01287052941931	0.109288711329096
28.8473	1.01345113483668	0.109289302293859
28.8973	1.01403174025404	0.109289893258621
28.9473	1.01461234567141	0.109290484223384
28.9973	1.01514564972385	0.109339130142709
29.0473	1.01564689043496	0.109420350225866
29.0973	1.01614813114606	0.109501570309023
29.1473	1.01664937185717	0.10958279039218
29.1973	1.01715061256828	0.109664010475337
29.2473	1.01769130886747	0.109811282644476
29.2973	1.01830463931745	0.110080150699175
29.3473	1.01891796976744	0.110349018753874
29.3973	1.01953130021742	0.110617886808572
29.4473	1.0201446306674	0.110886754863271
29.4973	1.02074356210304	0.111176585697479
29.5473	1.02122599242256	0.111636024474989
29.5973	1.02170842274208	0.112095463252499
29.6473	1.0221908530616	0.112554902030009
29.6973	1.02267328338113	0.113014340807519
29.7473	1.02315571370065	0.113473779585029
29.7973	1.02373324326449	0.11327857753748
29.8473	1.0243252349254	0.112983821816074
29.8973	1.02491722658631	0.112689066094668
29.9473	1.02550921824722	0.112394310373262
29.9973	1.02610120990812	0.112099554651856
30.0473	1.02666040634681	0.112027074850004
30.0973	1.02719984156186	0.11208853053814
30.1473	1.02773927677691	0.112149986226276
30.1973	1.02827871199195	0.112211441914412
30.2473	1.028818147207	0.112272897602547
30.2973	1.02935871314073	0.112336262320059
30.3473	1.02990110835232	0.112402715467293
30.3973	1.03044350356392	0.112469168614527
30.4473	1.03098589877552	0.112535621761761
30.4973	1.03152829398712	0.112602074908995
30.5473	1.03207610788629	0.112696787419123
30.5973	1.03265776894987	0.112968018558344
30.6473	1.03323943001345	0.113239249697565
30.6973	1.03382109107704	0.113510480836786
30.7473	1.03440275214062	0.113781711976007
30.7973	1.0349844132042	0.114052943115227
30.8473	1.03547605316488	0.114493445181506
30.8973	1.03595724424754	0.114953594766103
30.9473	1.0364384353302	0.1154137443507
30.9973	1.03691962641287	0.115873893935297
31.0473	1.03740081749553	0.116334043519894
31.0973	1.03799707126159	0.116694520613665
31.1473	1.03865473885254	0.117001798279817
31.1973	1.03931240644349	0.117309075945968
31.2473	1.03997007403443	0.11761635361212
31.2973	1.04062774162538	0.117923631278272
31.3473	1.04122741201336	0.118050291741193
31.3973	1.04174362301171	0.117917039643369
31.4473	1.04225983401006	0.117783787545545
31.4973	1.04277604500841	0.11765053544772
31.5473	1.04329225600676	0.117517283349896
31.5973	1.04381605700959	0.117459806788713
31.6473	1.04437744660603	0.117777599551851
31.6973	1.04493883620248	0.118095392314989
31.7473	1.04550022579892	0.118413185078127
31.7973	1.04606161539536	0.118730977841265
31.8473	1.0466230049918	0.119048770604403
31.8973	1.04717483832794	0.119503965673181
31.9473	1.04772588565133	0.119970462230301
31.9973	1.04827693297473	0.120436958787422
32.0473	1.04882798029812	0.120903455344543
32.0973	1.04937902762151	0.121369951901663
32.1473	1.04989250845464	0.121695598795912
32.1973	1.05038847294774	0.121955570920669
32.2473	1.05088443744084	0.122215543045426
32.2973	1.05138040193393	0.122475515170183
32.3473	1.05187636642703	0.12273548729494
32.3973	1.05243067280486	0.122960372294687
32.4473	1.05305983794805	0.123140236828096
32.4973	1.05368900309123	0.123320101361506
32.5473	1.05431816823441	0.123499965894915
32.5973	1.0549473333776	0.123679830428324
32.6473	1.05555245947083	0.123901843188849
32.6973	1.05605897639995	0.124296749697334
32.7473	1.05656549332906	0.12469165620582
32.7973	1.05707201025818	0.125086562714305
32.8473	1.0575785271873	0.125481469222791
32.8973	1.05808504411642	0.125876375731276
32.9473	1.05865405348479	0.126017807572535
32.9973	1.05922621373245	0.126146459178472
33.0473	1.05979837398011	0.126275110784408
33.0973	1.06037053422778	0.126403762390345
33.1473	1.06094269447544	0.126532413996282
33.1973	1.06147723864242	0.126460973872702
33.2473	1.06199641849477	0.126307806141293
33.2973	1.06251559834712	0.126154638409883
33.3473	1.06303477819947	0.126001470678474
33.3973	1.06355395805181	0.125848302947064
33.4473	1.0641022541486	0.125846529240744
33.4973	1.06468391521218	0.126018241391501
33.5473	1.06526557627576	0.126189953542257
33.5973	1.06584723733934	0.126361665693014
33.6473	1.06642889840292	0.126533377843771
33.6973	1.06701386997303	0.126791127032812
33.7473	1.0676103100836	0.127346933104481
33.7973	1.06820675019417	0.12790273917615
33.8473	1.06880319030474	0.128458545247819
33.8973	1.0693996304153	0.129014351319488
33.9473	1.06999607052587	0.129570157391157
33.9973	1.07049177108165	0.12973496967284
34.0473	1.07098562508754	0.129892615062243
34.0973	1.07147947909343	0.130050260451646
34.1473	1.07197333309932	0.130207905841049
34.1973	1.07246718710521	0.130365551230451
34.2473	1.07304609845922	0.13044669865206
34.2973	1.07365520632435	0.130500688258543
34.3473	1.07426431418948	0.130554677865027
34.3973	1.07487342205461	0.130608667471511
34.4473	1.07548252991974	0.130662657077994
34.4973	1.07603133146573	0.13035110399165
34.5473	1.07651885401001	0.129668112362594
34.5973	1.07700637655428	0.128985120733538
34.6473	1.07749389909856	0.128302129104481
34.6973	1.07798142164284	0.127619137475425
34.7473	1.0784945292539	0.127207361224199
34.7973	1.07908357984098	0.12760062109447
34.8473	1.07967263042805	0.12799388096474
34.8973	1.08026168101513	0.128387140835011
34.9473	1.0808507316022	0.128780400705281
34.9973	1.08144106212809	0.129175233715685
35.0473	1.08215810659684	0.129725807599253
35.0973	1.08287515106558	0.130276381482821
35.1473	1.08359219553432	0.130826955366389
35.1973	1.08430924000306	0.131377529249957
35.2473	1.0850262844718	0.131928103133525
35.2973	1.08574332894055	0.132478677017094
35.3473	1.08646037340929	0.133029250900662
35.3973	1.08715393742474	0.133508572201181
35.4473	1.08771015687095	0.133571114694
35.4973	1.08826637631716	0.13363365718682
35.5473	1.08882259576337	0.13369619967964
35.5973	1.08937881520958	0.13375874217246
35.6473	1.08993503465579	0.13382128466528
35.6973	1.090491254102	0.1338838271581
35.7473	1.09104747354821	0.13394636965092
35.7973	1.09160369299442	0.13400891214374
35.8473	1.09215991244063	0.13407145463656
35.8973	1.09271613188684	0.13413399712938
35.9473	1.09327862067558	0.13411240470677
35.9973	1.09384433912561	0.134047470054999
36.0473	1.09441005757565	0.133982535403228
36.0973	1.09497577602568	0.133917600751457
36.1473	1.09554149447572	0.133852666099687
36.1973	1.09610721292575	0.133787731447916
36.2473	1.09667293137579	0.133722796796145
36.2973	1.09723864982582	0.133657862144375
36.3473	1.09780436827586	0.133592927492604
36.3973	1.09837008672589	0.133527992840833
36.4473	1.09893488693889	0.133490016657508
36.4973	1.09949532816458	0.133580015732435
36.5473	1.10005576939027	0.133670014807363
36.5973	1.10061621061596	0.13376001388229
36.6473	1.10117665184165	0.133850012957217
36.6973	1.10173709306733	0.133940012032145
36.7473	1.10229753429302	0.134030011107072
36.7973	1.10285797551871	0.134120010181999
36.8473	1.1034184167444	0.134210009256927
36.8973	1.10397885797009	0.134300008331854
36.9473	1.10453929919577	0.134390007406781
36.9973	1.10509865120236	0.134263882559521
37.0473	1.10565750926074	0.134039748026617
37.0973	1.10621636731912	0.133815613493713
37.1473	1.10677522537751	0.133591478960809
37.1973	1.10733408343589	0.133367344427905
37.2473	1.10789294149428	0.133143209895002
37.2973	1.10845179955266	0.132919075362098
37.3473	1.10901065761104	0.132694940829194
37.3973	1.10956951566943	0.13247080629629
37.4473	1.11012837372781	0.132246671763386
37.4973	1.11068296778892	0.132154128483337
37.5473	1.11122071694992	0.13258143579625
37.5973	1.11175846611091	0.133008743109163
37.6473	1.1122962152719	0.133436050422076
37.6973	1.1128339644329	0.133863357734989
37.7473	1.11337171359389	0.134290665047902
37.7973	1.11390946275489	0.134717972360815
37.8473	1.11444721191588	0.135145279673728
37.8973	1.11498496107688	0.13557258698664
37.9473	1.11552271023787	0.135999894299553
37.9973	1.11606045939887	0.136427201612466
38.0473	1.11660463199734	0.137164947676631
38.0973	1.11715135243972	0.138025828664477
38.1473	1.11769807288211	0.138886709652322
38.1973	1.11824479332449	0.139747590640168
38.2473	1.11879151376688	0.140608471628013
38.2973	1.11933823420926	0.141469352615859
38.3473	1.11988495465164	0.142330233603704
38.3973	1.12043167509403	0.14319111459155
38.4473	1.12097839553641	0.144051995579395
38.4973	1.1215251159788	0.144912876567241
38.5473	1.1220726860543	0.145572769026042
38.5973	1.12262310055373	0.145559786844127
38.6473	1.12317351505316	0.145546804662212
38.6973	1.12372392955259	0.145533822480297
38.7473	1.12427434405202	0.145520840298382
38.7973	1.12482475855144	0.145507858116468
38.8473	1.12537517305087	0.145494875934553
38.8973	1.1259255875503	0.145481893752638
38.9473	1.12647600204973	0.145468911570723
38.9973	1.12702641654916	0.145455929388808
39.0473	1.12757683104858	0.145442947206894
39.0973	1.12812536016669	0.145679669686182
39.1473	1.12867324055145	0.146002312048896
39.1973	1.1292211209362	0.146324954411609
39.2473	1.12976900132095	0.146647596774323
39.2973	1.13031688170571	0.146970239137036
39.3473	1.13086476209046	0.14729288149975
39.3973	1.13141264247521	0.147615523862463
39.4473	1.13196052285996	0.147938166225177
39.4973	1.13250840324472	0.14826080858789
39.5473	1.13305628362947	0.148583450950604
39.5973	1.13360989957386	0.148757601397796
39.6473	1.13417983980337	0.148509121008507
39.6973	1.13474978003289	0.148260640619217
39.7473	1.1353197202624	0.148012160229927
39.7973	1.13588966049191	0.147763679840637
39.8473	1.13645960072143	0.147515199451347
39.8973	1.13702954095094	0.147266719062057
39.9473	1.13759948118045	0.147018238672768
39.9973	1.13816942140997	0.146769758283478
40.0473	1.13873936163948	0.146521277894188
40.0973	1.13930930186899	0.146272797504898
40.1473	1.13986984758372	0.144465168146268
40.1973	1.14042765019724	0.142202283403826
40.2473	1.14098545281075	0.139939398661384
40.2973	1.14154325542427	0.137676513918942
40.3473	1.14210105803778	0.135413629176499
40.3973	1.1426588606513	0.133150744434057
40.4473	1.14321666326481	0.130887859691615
40.4973	1.14377446587832	0.128624974949173
40.5473	1.14433226849184	0.12636209020673
40.5973	1.14489007110535	0.124099205464288
41.6329	1.15011814444057	0.101086665273781
41.6829	1.14986359435784	0.124961989472341
41.7329	1.14943196595669	0.128096984699135
41.7829	1.14878452335497	0.124383786692692
41.8329	1.14819241772775	0.12132647087328
41.8829	1.14775525562915	0.11807686325991
41.9329	1.14727749867191	0.117245673781483
41.9829	1.14643270193845	0.118626570213571
42.0329	1.14587933219339	0.119580971745169
42.0829	1.1450603449707	0.121290777190767
42.1329	1.14466433974689	0.119431159212461
42.1829	1.14391121649346	0.1204378471487
42.2329	1.14337810094571	0.122437789817756
42.2829	1.14279804083765	0.122883468882257
42.3329	1.1421566020815	0.123706726710614
42.3829	1.14178685490057	0.123560643393344
42.4329	1.14136383507368	0.120241039113734
42.4829	1.14069280400577	0.120006740015608
42.5329	1.14002442089856	0.121509172566898
42.5829	1.13960791829738	0.12126669882876
42.6329	1.13914688672452	0.121052292619606
42.6829	1.13832449059967	0.122033341205215
42.7329	1.13779852583246	0.123842326685421
42.7829	1.13706533047084	0.122220253579422
42.8329	1.13663044735075	0.123184899258731
42.8829	1.13604595182363	0.122838872503674
42.9329	1.13545817720992	0.121345369880366
42.9829	1.13505883780226	0.120303595221887
43.0329	1.1345253788984	0.120781482187465
43.0829	1.13414800842609	0.119695515835872
43.1329	1.13350689994067	0.11786905260231
43.1829	1.13309124783234	0.117393839791493
43.2329	1.13239641334202	0.115608678960313
43.2829	1.13184470691462	0.116908092280204
43.3329	1.13117936127342	0.115616509054842
43.3829	1.13048842924718	0.116028998651623
43.4329	1.12993548634434	0.116518826686037
43.4829	1.12933084120727	0.115302183753845
43.5329	1.1288353920672	0.116954202161363
43.5829	1.1282763973635	0.116491786462078
43.6329	1.12787095489144	0.115623154971543
43.6829	1.12732040012155	0.115424927024321
43.7329	1.12681607376223	0.115106225063984
43.7829	1.1262526751404	0.111987240510402
43.8329	1.12574516568077	0.110397747439988
43.8829	1.12509752381865	0.111027861581965
43.9329	1.12441922781083	0.110345944896303
43.9829	1.12376700140099	0.110913919647341
44.0329	1.12318960558106	0.108465468447769
44.0829	1.12274719984267	0.107229968883649
44.1329	1.12213096045685	0.105507618310344
44.1829	1.12169265514398	0.104625662411842
44.2329	1.12114142243147	0.104180472814668
44.2829	1.12057441258793	0.103686133324273
44.3329	1.12002870635319	0.103323848653837
44.3829	1.11953988641418	0.102877273535694
44.4329	1.11905862191207	0.102672863561056
44.4829	1.11849600811623	0.103317832802055
44.5329	1.11779508475851	0.103442032791483
44.5829	1.11701766527962	0.103107590716717
44.6329	1.11644774679027	0.104116646986797
44.6829	1.11593285316428	0.103997991860094
44.7329	1.11534120824918	0.104190054931424
44.7829	1.1147382424769	0.104569221644397
44.8329	1.11430334942226	0.104373051802878
44.8829	1.11386455873085	0.104879575095211
44.9329	1.11336196323508	0.105121294907393
44.9829	1.11279084373427	0.104540880884419
45.0329	1.11215401719746	0.102600489766367
45.0829	1.11164320136627	0.10350202280919
45.1329	1.11105603507244	0.104264850368695
45.1829	1.11045324955508	0.104130141405557
45.2329	1.10987072024713	0.10272998882262
45.2829	1.10918259644148	0.102266815346115
45.3329	1.10864898814915	0.101384419313097
45.3829	1.10816346144424	0.100611634407355
45.4329	1.10768930837879	0.100039144322766
45.4829	1.10728397116281	0.0989176701738235
45.5329	1.10674540714552	0.0991097771344913
45.5829	1.1062214198648	0.098582657587001
45.6329	1.10574210132688	0.09751696191147
45.6829	1.10528609695891	0.0978584871495827
45.7329	1.10453425849865	0.0976712088089048
45.7829	1.10384079533688	0.0963406151404059
45.8329	1.10323159876269	0.0943923434484651
45.8829	1.10267434512866	0.092814955217468
45.9329	1.1021558493292	0.0932118494318201
45.9829	1.10154176529271	0.0929685336492891
46.0329	1.10095180153404	0.0920744585304359
46.0829	1.10050546285506	0.0906716114424838
46.1329	1.10009168111375	0.0898266626069537
46.1829	1.09949160450709	0.0887706279953511
46.2329	1.09889791661728	0.0885543478584917
46.2829	1.09841194975727	0.0894680740458116
46.3329	1.09790316710597	0.0888039329990699
46.3829	1.09713551925595	0.0868092366064929
46.4329	1.09642741832562	0.0855887592776916
46.4829	1.09586783394011	0.0857306643429594
46.5329	1.09535912891814	0.0865884806481693
46.5829	1.09488306882724	0.0874858889371953
46.6329	1.09433243461375	0.0875078388391781
46.6829	1.09376770752577	0.0867012680782052
46.7329	1.09336876458323	0.0855669652442795
46.7829	1.09294236694301	0.0854940226589044
46.8329	1.09231304405555	0.0852893192576923
46.8829	1.09155878156101	0.084950603849627
46.9329	1.09089690020934	0.0843427066741256
46.9829	1.09028471883272	0.0835899928541314
47.0329	1.08967192949666	0.0828520827834295
47.0829	1.08903863841739	0.0826133880360785
47.1329	1.08840534733812	0.0823746932887276
47.1829	1.087835696946	0.0821191494942757
47.2329	1.08735861766628	0.0818390972429952
47.2829	1.08688153838657	0.0815590449917146
47.3329	1.08634393070844	0.0809284216965297
47.3829	1.08578984328824	0.0802023503054218
47.4329	1.08523227848305	0.0795206592502392
47.4829	1.08465703908605	0.0790645412406725
47.5329	1.08408179968905	0.0786084232311058
47.5829	1.08349223208139	0.0781914450195005
47.6329	1.08289060555608	0.0778074076691629
47.6829	1.08228897903078	0.0774233703188253
47.7329	1.08169999806175	0.0774586020833263
47.7829	1.08111209284316	0.0775295008384994
47.8329	1.08056728012716	0.0775961429254029
47.8829	1.08012292088655	0.0776528622393052
47.9329	1.07967856164593	0.0777095815532075
47.9829	1.07918264399379	0.0771948401832065
48.0329	1.07866232952111	0.0764096904872337
48.0829	1.07814243539398	0.0756287955617587
48.1329	1.07762946961977	0.0749180299653994
48.1829	1.07711650384557	0.0742072643690401
48.2329	1.0765216615565	0.0736507310070087
48.2829	1.07582081942878	0.0732938714095662
48.3329	1.07511997730106	0.0729370118121236
48.3829	1.07457815878528	0.0723429353349067
48.4329	1.074072581407	0.0716947976434386
48.4829	1.07356496694241	0.0711454095077016
48.5329	1.07304883471281	0.0710089275454103
48.5829	1.07253270248321	0.070872445583119
48.6329	1.07202383199187	0.0706610024287805
48.6829	1.07152040399294	0.0703933777232294
48.7329	1.07101697599402	0.0701257530176784
48.7829	1.07038315909264	0.0698148899698567
48.8329	1.06974247961745	0.0695017512198102
48.8829	1.06910006598019	0.0690191230638543
48.9329	1.06845410907934	0.0681901918429936
48.9829	1.06780815217849	0.067361260622133
49.0329	1.0672868506049	0.0662239680155283
49.0829	1.06681715972112	0.0649590054234233
49.1329	1.06634620098859	0.0637617181300432
49.1829	1.06586173331295	0.0632855119333349
49.2329	1.06537726563731	0.0628093057366266
49.2829	1.06489526577526	0.062468923969473
49.3329	1.06441611208236	0.0622851907046223
49.3829	1.06393695838947	0.0621014574397717
49.4329	1.06326473874362	0.0613326212444235
49.4829	1.06255650821997	0.0604546509951191
49.5329	1.06188519983283	0.0597638688621085
49.5829	1.06134373596006	0.0597313733928116
49.6329	1.06080227208728	0.0596988779235147
49.6829	1.06025004226616	0.0590268707263351
49.7329	1.05969063514615	0.0579285223772338
49.7829	1.05913122802613	0.0568301740281324
49.8329	1.05866581460138	0.0560579218628983
49.8829	1.05820245662839	0.0552928007607489
49.9329	1.05769915028632	0.0548474069560627
49.9829	1.05712395477392	0.0549773790718954
50.0329	1.05654875926153	0.055107351187728
50.0829	1.05595023902172	0.0550960817174559
50.1329	1.05534333507076	0.0550340451517976
50.1829	1.05473775702022	0.0549673530724434
50.2329	1.05414246340571	0.0548645501872063
50.2829	1.0535471697912	0.0547617473019693
50.3329	1.05298880633488	0.0544988059807791
50.3829	1.05246845216475	0.0540710468537538
50.4329	1.05194809799462	0.0536432877267286
50.4829	1.0514884473076	0.0528273326529579
50.5329	1.05103775515619	0.0519540881612948
50.5829	1.0505527709507	0.0510523551894613
50.6329	1.04996491058299	0.0500651567771168
50.6829	1.04937705021527	0.0490779583647722
50.7329	1.04877125345813	0.0486461421147768
50.7829	1.04815485014098	0.0485427472707792
50.8329	1.04753862414533	0.0484365152660174
50.8829	1.04694755247135	0.0479278117414289
50.9329	1.04635648079737	0.0474191082168405
50.9829	1.04582401641303	0.0466850879204745
51.0329	1.04538493459807	0.0455920566682473
51.0829	1.04494585278311	0.04449902541602
51.1329	1.04440110614048	0.0437428207616872
51.1829	1.04382375577322	0.0430905466383457
51.2329	1.04323706756542	0.0423899393183304
51.2829	1.04259432615799	0.041399197431168
51.3329	1.04195158475056	0.0404084555440055
51.3829	1.04135337741143	0.0395547075592677
51.4329	1.04079608126168	0.0388268089231119
51.4829	1.04023878511192	0.0380989102869561
51.5329	1.03968053923665	0.0368011071287751
51.5829	1.03912218760176	0.0354398404974812
51.6329	1.03860443067388	0.0341439943858479
51.6829	1.03819189336012	0.0330177152533343
51.7329	1.03777935604636	0.0318914361208207
51.7829	1.03727096881652	0.0309723360018033
51.8329	1.0367123188258	0.0301618785362046
51.8829	1.0361522785911	0.0293453828419982
51.9329	1.03555501071218	0.0283671968039621
51.9829	1.03495774283326	0.027389010765926
52.0329	1.03429573873828	0.0261586112004855
52.0829	1.03354210318772	0.0245712137435981
52.1329	1.03278846763716	0.0229838162867108
52.1829	1.03203483208659	0.0213964188298234
52.2329	1.03139588958093	0.0202923153902866
52.2829	1.03088020640569	0.0197076026166993
52.3329	1.03036452323045	0.0191228898431119
52.3829	1.0298488400552	0.0185381770695246
52.4329	1.02933315687996	0.0179534642959372
52.4829	1.02878763640802	0.017432812451766
52.5329	1.0281476311632	0.0171150202174124
52.5829	1.02750762591839	0.0167972279830589
52.6329	1.02686762067357	0.0164794357487053
52.6829	1.02622761542876	0.0161616435143518
52.7329	1.02558761018395	0.0158438512799982
52.7829	1.02510244671747	0.0148979512610918
52.8329	1.02461790510552	0.0139495287209623
52.8829	1.02413336349357	0.0130011061808329
52.9329	1.02364882188162	0.0120526836407034
52.9829	1.02316428026967	0.011104261100574
53.0329	1.02258917347669	0.0101957499491307
53.0829	1.02198451889256	0.00930026028524281
53.1329	1.02137986430842	0.00840477062135497
53.1829	1.02077520972428	0.00750928095746709
53.2329	1.02017055514015	0.00661379129357922
53.2829	1.0196120835439	0.00554363680395594
53.3329	1.01909798383798	0.00430566708960645
53.3829	1.01858388413205	0.00306769737525699
53.4329	1.01806978442613	0.00182972766090749
53.4829	1.0175556847202	0.000591757946557997
53.5329	1.01703004254476	-0.000553555596699316
53.5829	1.01647287392273	-0.00144579332936174
53.6329	1.0159157053007	-0.00233803106202412
53.6829	1.01535853667867	-0.00323026879468654
53.7329	1.01480136805664	-0.00412250652734896
53.7829	1.01424391564212	-0.00501758174070545
53.8329	1.0136749223331	-0.00602804783562188
53.8829	1.01310592902408	-0.00703851393053829
53.9329	1.01253693571506	-0.00804898002545472
53.9829	1.01196794240604	-0.00905944612037117
54.0329	1.01139894909702	-0.0100699122152876
54.0829	1.01089449112652	-0.0111336634879047
54.1329	1.01040802382585	-0.012212269196249
54.1829	1.00992155652517	-0.0132908749045934
54.2329	1.0094350892245	-0.0143694806129378
54.2829	1.00894862192382	-0.0154480863212821
54.3329	1.00839049462284	-0.0164472753251208
54.3829	1.00777083029558	-0.0173782663410752
54.4329	1.00715116596832	-0.0183092573570298
54.4829	1.00653150164105	-0.0192402483729843
54.5329	1.00591183731379	-0.0201712393889387
54.5829	1.00531092126327	-0.0210991684050125
54.6329	1.00475459570881	-0.0220198148267751
54.6829	1.00419827015435	-0.0229404612485378
54.7329	1.00364194459989	-0.0238611076703005
54.7829	1.00308561904543	-0.0247817540920632
54.8329	1.00252759545384	-0.0257066083142805
54.8829	1.00193982476734	-0.026705176966684
54.9329	1.00135205408085	-0.0277037456190875
54.9829	1.00076428339435	-0.0287023142714911
55.0329	1.00017651270785	-0.0297008829238946
55.0829	0.999588742021351	-0.0306994515762981
55.1329	0.999052094094789	-0.0318060217423742
55.1829	0.998527437926731	-0.0329379255968427
55.2329	0.998002781758673	-0.0340698294513112
55.2829	0.997478125590614	-0.0352017333057796
55.3329	0.996953469422556	-0.0363336371602481
55.3829	0.996439416031399	-0.0373164935562299
55.4329	0.995933426724081	-0.0381859899133628
55.4829	0.995427437416763	-0.0390554862704957
55.5329	0.994921448109445	-0.0399249826276286
55.5829	0.994415458802127	-0.0407944789847615
55.6329	0.993874861979272	-0.0416943347416558
55.6829	0.993262059352395	-0.0426575329499043
55.7329	0.992649256725519	-0.0436207311581527
55.7829	0.992036454098642	-0.0445839293664012
55.8329	0.991423651471765	-0.0455471275746496
55.8829	0.99081965080208	-0.0465520479965734
55.9329	0.990314189116563	-0.0480240536886677
55.9829	0.989808727431046	-0.0494960593807622
56.0329	0.989303265745529	-0.0509680650728565
56.0829	0.988797804060013	-0.0524400707649509
56.1329	0.988292342374496	-0.0539120764570453
56.1829	0.987705332979624	-0.0555831250593646
56.2329	0.987102558991775	-0.0572926521240426
56.2829	0.986499785003925	-0.0590021791887205
56.3329	0.985897011016076	-0.0607117062533983
56.3829	0.985294237028226	-0.0624212333180763
56.4329	0.984760781825933	-0.064319597849453
56.4829	0.984274314525258	-0.0663459663012095
56.5329	0.983787847224583	-0.068372334752966
56.5829	0.983301379923909	-0.0703987032047225
56.6329	0.982814912623234	-0.072425071656479
56.6829	0.982301997279891	-0.0742733505765411
56.7329	0.981740393494364	-0.0757937828587111
56.7829	0.981178789708837	-0.077314215140881
56.8329	0.98061718592331	-0.0788346474230509
56.8829	0.980055582137783	-0.0803550797052209
56.9329	0.979491423688419	-0.0819053151226384
56.9829	0.978906595686198	-0.0836966849979677
57.0329	0.978321767683976	-0.085488054873297
57.0829	0.977736939681754	-0.0872794247486262
57.1329	0.977152111679532	-0.0890707946239555
57.1829	0.976567283677311	-0.0908621644992848
57.2329	0.976012875677222	-0.0931471996862918
57.2829	0.975463093760408	-0.0955073083999596
57.3329	0.974913311843593	-0.0978674171136272
57.3829	0.974363529926778	-0.100227525827295
57.4329	0.973813748009964	-0.102587634540963
57.4829	0.973232216487298	-0.104795284566587
57.5329	0.972631553791875	-0.106911068459673
57.5829	0.972030891096452	-0.109026852352759
57.6329	0.971430228401029	-0.111142636245845
57.6829	0.970829565705607	-0.11325842013893
57.7329	0.970274138063202	-0.115637108424925
57.7829	0.969791891736936	-0.118441123713061
57.8329	0.969309645410671	-0.121245139001197
57.8829	0.968827399084406	-0.124049154289332
57.9329	0.96834515275814	-0.126853169577468
57.9829	0.967846856331286	-0.129669890840406
58.0329	0.96724830492829	-0.132565978409713
58.0829	0.966649753525294	-0.13546206597902
58.1329	0.966051202122298	-0.138358153548327
58.1829	0.965452650719302	-0.141254241117635
58.2329	0.964854099316306	-0.144150328686942
58.2829	0.964318155338282	-0.147245753986075
58.3329	0.963789478293515	-0.150364316700278
58.3829	0.963260801248747	-0.153482879414481
58.4329	0.962732124203979	-0.156601442128683
58.4829	0.962203447159211	-0.159720004842886
58.5329	0.961667755787421	-0.162971880545596
58.5829	0.961128320572376	-0.166294911033583
58.6329	0.96058888535733	-0.169617941521571
58.6829	0.960049450142284	-0.172940972009558
58.7329	0.959510014927239	-0.176264002497545
58.7829	0.958952401484398	-0.179584245792786
58.8329	0.95836862912839	-0.182900478249684
58.8829	0.957784856772381	-0.186216710706583
58.9329	0.957201084416373	-0.189532943163481
58.9829	0.956617312060365	-0.19284917562038
59.0329	0.956049886953652	-0.195977732628034
59.0829	0.955563419652978	-0.198176849315616
59.1329	0.955076952352303	-0.200375966003198
59.1829	0.954590485051628	-0.20257508269078
59.2329	0.954104017750953	-0.204774199378363
59.2829	0.953617550450279	-0.206973316065945
59.3329	0.953013861599643	-0.208962391573574
59.3829	0.952400531149659	-0.210934190966834
59.4329	0.951787200699676	-0.212905990360094
59.4829	0.951173870249692	-0.214877789753354
59.5329	0.950560539799709	-0.216849589146614
59.5829	0.950017897142544	-0.218886703402104
59.6329	0.949508214482618	-0.220954272388077
59.6829	0.948998531822692	-0.223021841374049
59.7329	0.948488849162766	-0.225089410360021
59.7829	0.94797916650284	-0.227156979345994
59.8329	0.947418537634372	-0.229333693683479
59.8829	0.946792539429827	-0.23165045296971
59.9329	0.946166541225283	-0.233967212255941
59.9829	0.945540543020739	-0.236283971542172
60.0329	0.944914544816194	-0.238600730828403
60.0829	0.944304312315029	-0.241009328830801
60.1329	0.943758751372624	-0.243794652995437
60.1829	0.943213190430219	-0.246579977160073
60.2329	0.942667629487813	-0.249365301324709
60.2829	0.942122068545408	-0.252150625489345
60.3329	0.941576507603003	-0.254935949653981
60.3829	0.941087027112801	-0.257485318957553
60.4329	0.940600374208426	-0.260022791377373
60.4829	0.94011372130405	-0.262560263797194
60.5329	0.939627068399674	-0.265097736217014
60.5829	0.939140415495298	-0.267635208636835
60.6329	0.93855799383097	-0.270689295415208
60.6829	0.937936455349197	-0.273954393692146
60.7329	0.937314916867424	-0.277219491969083
60.7829	0.93669337838565	-0.280484590246021
60.8329	0.936071839903877	-0.283749688522959
60.8829	0.935504303340733	-0.286762978520129
60.9329	0.934998648804516	-0.289487715681685
60.9829	0.934492994268299	-0.292212452843241
61.0329	0.933987339732082	-0.294937190004797
61.0829	0.933481685195865	-0.297661927166353
61.1329	0.93295522176149	-0.300455061892593
61.1829	0.932356670358494	-0.303485145325055
61.2329	0.931758118955498	-0.306515228757518
61.2829	0.931159567552502	-0.309545312189981
61.3329	0.930561016149506	-0.312575395622444
61.3829	0.92996246474651	-0.315605479054907
61.4329	0.929460508692166	-0.318590412958904
61.4829	0.928960323224661	-0.321574519274804
61.5329	0.928460137757156	-0.324558625590704
61.5829	0.927959952289651	-0.327542731906604
61.6329	0.927459766822146	-0.330526838222503
61.6829	0.926931394107861	-0.333934727142351
61.7329	0.926393014539029	-0.337493064628913
61.7829	0.925854634970197	-0.341051402115474
61.8329	0.925316255401364	-0.344609739602036
61.8829	0.924777875832532	-0.348168077088597
61.9329	0.924191445232133	-0.351852402000369
61.9829	0.92355618858353	-0.355664746392597
62.0329	0.922920931934926	-0.359477090784824
62.0829	0.922285675286323	-0.363289435177052
62.1329	0.921650418637719	-0.36710177956928
62.1829	0.921055270361119	-0.371011999018814
62.2329	0.920579173918877	-0.375212736495596
62.2829	0.920103077476635	-0.379413473972377
62.3329	0.919626981034393	-0.383614211449159
62.3829	0.919150884592151	-0.38781494892594
62.4329	0.918672069052798	-0.392002841354489
62.4829	0.917924062899439	-0.394919074008053
62.5329	0.91717605674608	-0.397835306661616
62.5829	0.916428050592721	-0.40075153931518
62.6329	0.915680044439362	-0.403667771968743
62.6829	0.914932038286003	-0.406584004622307
62.7329	0.914184032132644	-0.40950023727587
62.7829	0.913436025979285	-0.412416469929434
62.8329	0.912714248593234	-0.415222611497791
62.8829	0.912145891531025	-0.417384795622544
62.9329	0.911577534468816	-0.419546979747298
62.9829	0.911009177406607	-0.421709163872052
63.0329	0.910440820344398	-0.423871347996805
63.0829	0.909872463282189	-0.426033532121559
63.1329	0.90930410621998	-0.428195716246312
63.1829	0.908735749157771	-0.430357900371066
63.2329	0.908167392095562	-0.432520084495819
63.2829	0.907599035033353	-0.434682268620573
63.3329	0.907030677971144	-0.436844452745327
63.3829	0.906469635141881	-0.439636871538633
63.4329	0.905912360250801	-0.442753956676346
63.4829	0.905355085359721	-0.445871041814059
63.5329	0.904797810468642	-0.448988126951772
63.5829	0.904240535577562	-0.452105212089485
63.6329	0.903683260686482	-0.455222297227198
63.6829	0.903125985795403	-0.45833938236491
63.7329	0.902568710904323	-0.461456467502623
63.7829	0.902011436013244	-0.464573552640336
63.8329	0.901454161122164	-0.467690637778049
63.8829	0.900898998176268	-0.470888803280587
63.9329	0.900353860901188	-0.474471867526487
63.9829	0.899808723626107	-0.478054931772386
64.0329	0.899263586351026	-0.481637996018286
64.0829	0.898718449075945	-0.485221060264186
64.1329	0.898173311800865	-0.488804124510086
64.1829	0.897628174525784	-0.492387188755986
64.2329	0.897083037250703	-0.495970253001886
64.2829	0.896537899975623	-0.499553317247786
64.3329	0.895992762700542	-0.503136381493686
64.3829	0.895447625425461	-0.506719445739586
64.4329	0.894886512936836	-0.510414092758802
64.4829	0.894318155874627	-0.514159341268243
64.5329	0.893749798812418	-0.517904589777684
64.5829	0.893181441750209	-0.521649838287125
64.6329	0.892613084688	-0.525395086796566
64.6829	0.892044727625791	-0.529140335306007
64.7329	0.891476370563582	-0.532885583815448
64.7829	0.890908013501373	-0.536630832324889
64.8329	0.890339656439164	-0.54037608083433
64.8829	0.889771299376955	-0.544121329343771
64.9329	0.889213389108064	-0.54801648560104
64.9829	0.888696748844459	-0.552503851673985
65.0329	0.888180108580854	-0.55699121774693
65.0829	0.887663468317249	-0.561478583819874
65.1329	0.887146828053644	-0.565965949892819
65.1829	0.886630187790039	-0.570453315965764
65.2329	0.886113547526434	-0.574940682038708
65.2829	0.885596907262829	-0.579428048111653
65.3329	0.885080266999224	-0.583915414184598
65.3829	0.884563626735619	-0.588402780257543
65.4329	0.884046986472014	-0.592890146330487
65.4829	0.883496339774714	-0.597210030485136
65.5329	0.882932204491983	-0.601463483264372
65.5829	0.882368069209252	-0.605716936043607
65.6329	0.881803933926521	-0.609970388822843
65.6829	0.88123979864379	-0.614223841602078
65.7329	0.880675663361059	-0.618477294381314
65.7829	0.880111528078328	-0.622730747160549
65.8329	0.879547392795597	-0.626984199939785
65.8829	0.878983257512865	-0.631237652719021
65.9329	0.878419122230134	-0.635491105498256
65.9829	0.877856564837483	-0.640101927593316
66.0329	0.877299289946403	-0.64590916000657
66.0829	0.876742015055324	-0.651716392419825
66.1329	0.876184740164244	-0.657523624833079
66.1829	0.875627465273165	-0.663330857246333
66.2329	0.875070190382085	-0.669138089659588
66.2829	0.874512915491005	-0.674945322072842
66.3329	0.873955640599926	-0.680752554486097
66.3829	0.873398365708846	-0.686559786899351
66.4329	0.872841090817767	-0.692367019312605
66.4829	0.872283815926687	-0.69817425172586
66.5329	0.871724498439313	-0.70377183402534
66.5829	0.871164478123106	-0.709297278651263
66.6329	0.870604457806899	-0.714822723277187
66.6829	0.870044437490692	-0.72034816790311
66.7329	0.869484417174485	-0.725873612529033
66.7829	0.868924396858278	-0.731399057154956
66.8329	0.868364376542071	-0.73692450178088
66.8829	0.867804356225864	-0.742449946406803
66.9329	0.867244335909657	-0.747975391032726
66.9829	0.86668431559345	-0.753500835658649
67.0329	0.866119932397954	-0.759053772782899
67.0829	0.865543131776789	-0.764684957787
67.1329	0.864966331155624	-0.7703161427911
67.1829	0.86438953053446	-0.775947327795201
67.2329	0.863812729913295	-0.781578512799302
67.2829	0.86323592929213	-0.787209697803403
67.3329	0.862659128670966	-0.792840882807504
67.3829	0.862082328049801	-0.798472067811604
67.4329	0.861505527428636	-0.804103252815705
67.4829	0.860928726807471	-0.809734437819806
67.5329	0.860351926186306	-0.815365622823907
67.5829	0.859811069795616	-0.824023190144368
67.6329	0.859280708748708	-0.833564429820769
67.6829	0.8587503477018	-0.843105669497169
67.7329	0.858219986654892	-0.85264690917357
67.7829	0.857689625607984	-0.862188148849971
67.8329	0.857159264561076	-0.871729388526372
67.8829	0.856628903514167	-0.881270628202773
67.9329	0.856098542467259	-0.890811867879173
67.9829	0.855568181420351	-0.900353107555574
68.0329	0.855037820373443	-0.909894347231975
69.0685	0.851411922904527	-0.851800239583007
69.1185	0.852214309034868	-0.726864224293805
69.1685	0.852728942897776	-0.698529733318569
69.2185	0.853276065617201	-0.67167133465797
69.2685	0.854007227008871	-0.650965788828999
69.3185	0.854721073980001	-0.632836930475456
69.3685	0.855189060502681	-0.615106138376701
69.4185	0.855739274310916	-0.598939725638859
69.4685	0.856264975568726	-0.586444402653965
69.5185	0.856525697021072	-0.574029406192749
69.5685	0.857165066044679	-0.554519710198909
69.6185	0.857590220452131	-0.535023057751348
69.6685	0.858240548790611	-0.509455342367428
69.7185	0.859007171239576	-0.494902236899764
69.7685	0.859555796271395	-0.48478011538349
69.8185	0.860144097481614	-0.47023376482609
69.8685	0.860862537853949	-0.459516230325811
69.9185	0.861383645710554	-0.450276512720498
69.9685	0.862047559708595	-0.441655744520948
70.0185	0.862469985095332	-0.425880693244182
70.0685	0.862840434796443	-0.41133314080147
70.1185	0.863421759183501	-0.398731680036956
70.1685	0.864098515517079	-0.385746447032938
70.2185	0.864521117114481	-0.373991636517068
70.2685	0.865080155607572	-0.362126533772359
70.3185	0.865597134028497	-0.347665913340331
70.3685	0.866389216265538	-0.33779886444732
70.4185	0.86698629401083	-0.331314552452698
70.4685	0.867602628350596	-0.326478683765907
70.5185	0.868200873899671	-0.321216486678641
70.5685	0.868660670627696	-0.316059587880143
70.6185	0.86930647861876	-0.310537084836646
70.6685	0.869695732102659	-0.303429108107857
70.7185	0.870232549726144	-0.297343450173691
70.7685	0.870628539224426	-0.288972120956096
70.8185	0.871059032854538	-0.283178037728771
70.8685	0.87167638377858	-0.2799703079076
70.9185	0.872103413974368	-0.273659749760385
70.9685	0.872878840849353	-0.265937040686626
71.0185	0.873419528880458	-0.259057187157215
71.0685	0.874204866399058	-0.251858957340665
71.1185	0.874732492714876	-0.243577323022946
71.1685	0.875276613738261	-0.237000791766776
71.2185	0.875938065358614	-0.227719205279719
71.2685	0.876360080290252	-0.220231199436533
71.3185	0.876890379734866	-0.215006061604478
71.3685	0.877297921075002	-0.208811946994956
71.4185	0.877953187374861	-0.203768644454819
71.4685	0.878375916604339	-0.199696896520089
71.5185	0.87887658563489	-0.192204507809558
71.5685	0.879479321015897	-0.184480862564076
71.6185	0.880120898945284	-0.178370672692371
71.6685	0.880932628201795	-0.172816984483774
71.7185	0.881611280544079	-0.16796497662537
71.7685	0.882157662322927	-0.163549763738888
71.8185	0.88267034867446	-0.159729666095668
71.8685	0.883147391558135	-0.155857690070341
71.9185	0.883665138029402	-0.152315144086562
71.9685	0.884143072931969	-0.149189822308362
72.0185	0.884580905423577	-0.146209671076032
72.0685	0.88507061316257	-0.142312868441169
72.1185	0.885688953815129	-0.139054000962023
72.1685	0.886307568473465	-0.136553018990699
72.2185	0.886910233157964	-0.134126971744902
72.2685	0.887509794456597	-0.130350101307898
72.3185	0.888283504583032	-0.126924012976863
72.3685	0.888912505466764	-0.12301643651339
72.4185	0.889439325428077	-0.119056957308369
72.4685	0.88994540885038	-0.115625615854413
72.5185	0.890350684220582	-0.110852080768082
72.5685	0.890789749007959	-0.106998731113403
72.6185	0.891327189314816	-0.103514895655977
72.6685	0.891982891090855	-0.100057254139671
72.7185	0.892443047500771	-0.0976208807676903
72.7685	0.892930633781733	-0.0945270641409573
72.8185	0.893551755953736	-0.0913732996058604
72.8685	0.894292089289509	-0.0883016014274939
72.9185	0.894836761173479	-0.0846653714212129
72.9685	0.895384871334197	-0.0820976261623428
73.0185	0.896006124703769	-0.0790237052840251
73.0685	0.89664833901511	-0.0753802011364473
73.1185	0.897117010171084	-0.0721091269593836
73.1685	0.897524920327633	-0.0683787765632236
73.2185	0.897940901129637	-0.0644225876931983
73.2685	0.898382544646608	-0.0603641994259063
73.3185	0.898863809148722	-0.0563575142723706
73.3685	0.899471546584698	-0.0537370430910993
73.4185	0.900058829461293	-0.0511420474394002
73.4685	0.90070730633325	-0.0486139276429686
73.5185	0.901490110637916	-0.0461811851891401
73.5685	0.902085449673883	-0.0422164286285789
73.6185	0.902659339639212	-0.0396884778151638
73.6685	0.903205866985108	-0.0370996743908906
73.7185	0.90372987151436	-0.0337402258867507
73.7685	0.904295654711662	-0.0312313776771882
73.8185	0.904757798936428	-0.0268638642194884
73.8685	0.905225125037095	-0.0228449448504246
73.9185	0.905718949160074	-0.0198074326787402
73.9685	0.906170662333111	-0.0171370970157293
74.0185	0.90682187230713	-0.0146972102775408
74.0685	0.907450259995662	-0.0129623989464173
74.1185	0.908030903300694	-0.0116959497391937
74.1685	0.908605043408479	-0.0101693670848611
74.2185	0.909324084122426	-0.00858451070778376
74.2685	0.910010229369868	-0.00707120127327998
74.3185	0.910668801846445	-0.00560527298540518
74.3685	0.911214857657885	-0.00405373312853782
74.4185	0.911700380818656	-0.00245613524824144
74.4685	0.912185478407821	-0.00084152151801686
74.5185	0.912656224776742	0.00134690448478597
74.5685	0.913126971145663	0.0035353304875888
74.6185	0.913688878498862	0.00547246196277324
74.6685	0.914383387715791	0.00704406291005715
74.7185	0.915077896932719	0.00861566385734106
74.7685	0.915674477837767	0.0094985319061144
74.8185	0.916244396327113	0.0101938823463874
74.8685	0.916810157442761	0.0110111425366975
74.9185	0.91735478777093	0.0124480364686804
74.9685	0.917899418099099	0.0138849304006633
75.0185	0.91840851446481	0.0150356533883837
75.0685	0.918887704714788	0.0159455290068075
75.1185	0.919366894964765	0.0168554046252313
75.1685	0.919920013082173	0.0183751277341245
75.2185	0.920479420202191	0.0199467302302278
75.2685	0.921067978132782	0.0213507213568286
75.3185	0.921724489884954	0.0223639915094862
75.3685	0.922381001637126	0.0233772616621438
75.4185	0.922958674440314	0.0245621161952803
75.4685	0.923499041600583	0.0258281623946068
75.5185	0.924034460471594	0.0270524431249668
75.5685	0.924488319078401	0.0275883237829226
75.6185	0.924942177685208	0.0281242044408783
75.6685	0.925424555078091	0.0286441209838015
75.7185	0.925943853763089	0.0291433698954688
75.7685	0.926463152448087	0.0296426188071361
75.8185	0.927035745532764	0.0306307367171772
75.8685	0.927620484295952	0.0317302668154527
75.9185	0.928206852728185	0.0327196441659872
75.9685	0.928800035372431	0.0332484346386618
76.0185	0.929393218016677	0.0337772251113364
76.0685	0.930015331719233	0.034506243717969
76.1185	0.930659128531272	0.0353853283368264
76.1685	0.931302925343311	0.0362644129556838
76.2185	0.931742215799367	0.0367405576639644
76.2685	0.932170742763004	0.0371954950085305
76.3185	0.93264088961637	0.0378278817652377
76.3685	0.93319607479586	0.0388228355801052
76.4185	0.933751259975349	0.0398177893949728
76.4685	0.934293009251302	0.0411231933804619
76.5185	0.934829195698413	0.0425571321650997
76.5685	0.935375706056699	0.0439916285507284
76.6185	0.936032217808872	0.0454320661814145
76.6685	0.936688729561044	0.0468725038121005
76.7185	0.93731090896077	0.0479521082282183
76.7685	0.937893492305434	0.0486155578861044
76.8185	0.938476075650099	0.0492790075439906
76.8685	0.938912808145185	0.0501267401662965
76.9185	0.939322336376444	0.0510088454535368
76.9685	0.939763178318407	0.0519406584295434
77.0185	0.940314141557369	0.0530472790228639
77.0685	0.94086510479633	0.0541538996161845
77.1185	0.941440133096304	0.0550978064512331
77.1685	0.942031204770285	0.0559332374474335
77.2185	0.942622276444267	0.056768668443634
77.2685	0.943289782551769	0.0582320076686648
77.3185	0.943958960125527	0.0597090779749309
77.3685	0.944559507187987	0.0608132219040564
77.4185	0.945036550071661	0.0612462653986188
77.4685	0.945513592955336	0.0616793088931812
77.5185	0.946041905992907	0.0621962574768524
77.5685	0.94658864729134	0.0627433644421989
77.6185	0.94712658943242	0.06330774427621
77.6685	0.947596280316209	0.0640061022806501
77.7185	0.948065971199998	0.0647044602850903
77.7685	0.948627207264653	0.0652752903647158
77.8185	0.949282663531694	0.0657148660541912
77.8685	0.949938119798734	0.0661544417436665
77.9185	0.950572421821659	0.0667464129782515
77.9685	0.951203601930661	0.0673608745354221
78.0185	0.951790443007976	0.0681317339028757
78.0685	0.952244266990233	0.0693717867011785
78.1185	0.95269809097249	0.0706118394994812
78.1685	0.953190406190521	0.0715237429138909
78.2185	0.953705482934991	0.072241597456476
78.2685	0.954220374969562	0.0729554816362461
78.3185	0.954709064585729	0.0731061414909887
78.3685	0.955197754201896	0.0732568013457314
78.4185	0.955766214851184	0.0735662543021911
78.4685	0.956461779553244	0.0741287219933367
78.5185	0.957157344255304	0.0746911896844823
78.5685	0.957754503545334	0.0749886213226515
78.6185	0.958321299061277	0.0752042739745712
78.6685	0.958879045695789	0.0754895243064734
78.7185	0.959382473694711	0.0761925556697555
78.7685	0.959885901693634	0.0768955870330375
78.8185	0.960377247096657	0.0776848689609088
78.8685	0.960857492831767	0.0785533849070558
78.9185	0.961337738566877	0.0794219008532029
78.9685	0.961933850815655	0.0803132773100838
79.0185	0.962542865736882	0.0812071994695382
79.0685	0.963163859139019	0.0821740307860607
79.1185	0.963815900212937	0.0833298392855585
79.1685	0.964467941286856	0.0844856477850562
79.2185	0.965032392617439	0.0849228005859771
79.2685	0.965550912741153	0.0849830973498393
79.3185	0.966068127008158	0.0850726955379144
79.3685	0.966550373334423	0.0859469207521348
79.4185	0.967032619660689	0.0868211459663552
79.4685	0.96762984301756	0.0874864039890624
79.5185	0.968389811639976	0.0878558775329613
79.5685	0.969149780262391	0.0882253510768602
79.6185	0.969909748884807	0.088594824620759
79.6685	0.970580974745753	0.0889176572514808
79.7185	0.97115682975516	0.0891903654153441
79.7685	0.971732684764568	0.0894630735792074
79.8185	0.972308539773976	0.0897357817430707
79.8685	0.972884394783384	0.0900084899069341
79.9185	0.97344348202429	0.0902498428938957
79.9685	0.973949471331608	0.0903919044873354
80.0185	0.974455460638926	0.090533966080775
80.0685	0.974961449946244	0.0906760276742147
80.1185	0.975467439253562	0.0908180892676543
80.1685	0.97597342856088	0.0909601508610939
80.2185	0.976571609715493	0.0909145181794082
80.2685	0.977170161118489	0.0908681317054529
80.3185	0.977768712521485	0.0908217452314976
80.3685	0.978367263924481	0.0907753587575422
80.4185	0.978965815327477	0.0907289722835869
80.4685	0.979481048797837	0.090969647661621
80.5185	0.979969098963915	0.0913039798242564
80.5685	0.980457149129993	0.0916383119868918
80.6185	0.980945199296072	0.0919726441495272
80.6685	0.98143324946215	0.0923069763121626
80.7185	0.981969579565524	0.0926477019724809
80.7685	0.982552296275319	0.0929945704050827
80.8185	0.983135012985114	0.0933414388376845
80.8685	0.983717729694909	0.0936883072702863
80.9185	0.984300446404704	0.0940351757028882
80.9685	0.984873488174124	0.0943425906152625
81.0185	0.985420104360131	0.09454224442015
81.0685	0.985966720546139	0.0947418982250374
81.1185	0.986513336732146	0.0949415520299248
81.1685	0.987059952918154	0.0951412058348123
81.2185	0.987607397513469	0.0953390390831323
81.2685	0.988188530753944	0.0954628363643784
81.3185	0.988769663994419	0.0955866336456245
81.3685	0.989350797234894	0.0957104309268706
81.4185	0.989931930475368	0.0958342282081167
81.4685	0.990513063715843	0.0959580254893628
81.5185	0.991097324437866	0.0962737141593635
81.5685	0.991682457015359	0.0966428968482242
81.6185	0.992267589592852	0.0970120795370849
81.6685	0.992852722170344	0.0973812622259456
81.7185	0.993437854747837	0.0977504449148063
81.7685	0.993965745728722	0.0983307982402212
81.8185	0.994444481286497	0.0990924914059486
81.8685	0.994923216844273	0.099854184571676
81.9185	0.995401952402048	0.100615877737403
81.9685	0.995880687959824	0.101377570903131
82.0185	0.996402700789764	0.102002657974147
82.0685	0.997027643348094	0.102302844063148
82.1185	0.997652585906425	0.10260303015215
82.1685	0.998277528464756	0.102903216241151
82.2185	0.998902471023087	0.103203402330152
82.2685	0.999521246530058	0.103498223467302
82.3185	1.00003198443359	0.103699058596094
82.3685	1.00054272233712	0.103899893724886
82.4185	1.00105346024064	0.104100728853678
82.4685	1.00156419814417	0.10430156398247
82.5185	1.0020749360477	0.104502399111262
82.5685	1.00262644777893	0.10478777699653
82.6185	1.00318752374135	0.105092985898749
82.6685	1.00374859970377	0.105398194800968
82.7185	1.00430967566619	0.105703403703186
82.7685	1.00487075162861	0.106008612605405
82.8185	1.00542960822169	0.106304193420765
82.8685	1.00598677684372	0.106592451465838
82.9185	1.00654394546575	0.10688070951091
82.9685	1.00710111408778	0.107168967555983
83.0185	1.00765828270982	0.107457225601055
83.0685	1.00819123612183	0.107609297304995
83.1185	1.00867366644136	0.107477227136696
83.1685	1.00915609676088	0.107345156968397
83.2185	1.0096385270804	0.107213086800098
83.2685	1.01012095739992	0.107081016631799
83.3185	1.01061600600841	0.106980410274502
83.3685	1.01125231790061	0.107232045118425
83.4185	1.01188862979282	0.107483679962349
83.4685	1.01252494168502	0.107735314806272
83.5185	1.01316125357723	0.107986949650196
83.5685	1.01379756546943	0.10823858449412
83.6185	1.01432084797121	0.108454398648665
83.6685	1.01482227992258	0.10866328803987
83.7185	1.01532371187394	0.108872177431075
83.7685	1.0158251438253	0.109081066822281
83.8185	1.01632657577667	0.109289956213486
83.8685	1.01690022014534	0.10944739849807
83.9185	1.01752281387072	0.109569967240583
83.9685	1.01814540759609	0.109692535983096
84.0185	1.01876800132147	0.109815104725608
84.0685	1.01939059504684	0.109937673468121
84.1185	1.01997276935257	0.110184748448919
84.1685	1.02048053518121	0.110661028095653
84.2185	1.02098830100986	0.111137307742387
84.2685	1.0214960668385	0.11161358738912
84.3185	1.02200383266715	0.112089867035854
84.3685	1.02251728842888	0.112543948923041
84.4185	1.02307678092198	0.11281843075572
84.4685	1.02363627341508	0.113092912588399
84.5185	1.02419576590818	0.113367394421078
84.5685	1.02475525840128	0.113641876253757
84.6185	1.02531475089438	0.113916358086435
84.6685	1.0258978729079	0.114284064304489
84.7185	1.0264845883508	0.114665947502807
84.7685	1.0270713037937	0.115047830701125
84.8185	1.02765801923659	0.115429713899443
84.8685	1.02824473467949	0.115811597097761
84.9185	1.02877757450043	0.116118164940307
84.9685	1.02927795080558	0.116379350453092
85.0185	1.02977832711073	0.116640535965878
85.0685	1.03027870341588	0.116901721478664
85.1185	1.03077907972103	0.11716290699145
85.1685	1.03131606550431	0.117517471249723
85.2185	1.03191227813962	0.118023103740226
85.2685	1.03250849077494	0.118528736230729
85.3185	1.03310470341026	0.119034368721232
85.3685	1.03370091604557	0.119540001211734
85.4185	1.03428273783391	0.120024009751669
85.4685	1.03477466896935	0.120372946948204
85.5185	1.03526660010479	0.120721884144739
85.5685	1.03575853124024	0.121070821341273
85.6185	1.03625046237568	0.121419758537808
85.6685	1.03674239351112	0.121768695734342
85.7185	1.0373088509051	0.122142918128631
85.7685	1.03788395866837	0.122520075411945
85.8185	1.03845906643164	0.122897232695259
85.8685	1.03903417419491	0.123274389978573
85.9185	1.03960928195818	0.123651547261887
85.9685	1.0401752409873	0.123961374842361
86.0185	1.04073631694972	0.124235265710278
86.0685	1.04129739291214	0.124509156578194
86.1185	1.04185846887456	0.12478304744611
86.1685	1.04241954483698	0.125056938314026
86.2185	1.04296287538655	0.125360871290018
86.2685	1.04348066985422	0.125708035592265
86.3185	1.0439984643219	0.126055199894512
86.3685	1.04451625878957	0.126402364196759
86.4185	1.04503405325724	0.126749528499006
86.4685	1.04557317689963	0.127030760750775
86.5185	1.04621793074066	0.126985472371601
86.5685	1.04686268458168	0.126940183992428
86.6185	1.04750743842271	0.126894895613254
86.6685	1.04815219226373	0.126849607234081
86.7185	1.04879694610475	0.126804318854907
86.7685	1.0492868359264	0.126959815775486
86.8185	1.04976398801486	0.12713182750427
86.8685	1.05024114010332	0.127303839233054
86.9185	1.05071829219177	0.127475850961838
86.9685	1.05119544428023	0.127647862690622
87.0185	1.05176962853665	0.127477258429038
87.0685	1.05238905653122	0.127146900670478
87.1185	1.05300848452579	0.126816542911918
87.1685	1.05362791252036	0.126486185153357
87.2185	1.05424734051492	0.126155827394797
87.2685	1.05482017234603	0.126243263402892
87.3185	1.05533321640574	0.126866772691488
87.3685	1.05584626046545	0.127490281980085
87.4185	1.05635930452516	0.128113791268681
87.4685	1.05687234858487	0.128737300557278
87.5185	1.05739424788654	0.129299470735446
87.5685	1.05795247175217	0.129610025379002
87.6185	1.05851069561781	0.129920580022558
87.6685	1.05906891948344	0.130231134666113
87.7185	1.05962714334907	0.130541689309669
87.7685	1.06018536721471	0.130852243953225
87.8185	1.06074982368966	0.131325260790861
87.8685	1.06131459441383	0.131806468999627
87.9185	1.061879365138	0.132287677208393
87.9685	1.06244413586217	0.132768885417159
88.0185	1.06300890658633	0.133250093625925
88.0685	1.06351433576503	0.133488372764199
88.1185	1.0639955268477	0.133627427352554
88.1685	1.06447671793036	0.133766481940909
88.2185	1.06495790901302	0.133905536529263
88.2685	1.06543910009568	0.134044591117618
88.3185	1.06598973902169	0.134483671535358
88.3685	1.06661995981108	0.135266558375614
88.4185	1.06725018060048	0.136049445215869
88.4685	1.06788040138988	0.136832332056124
88.5185	1.06851062217928	0.13761521889638
88.5685	1.06912216225328	0.138251158527777
88.6185	1.06966898699182	0.13837803104277
88.6685	1.07021581173036	0.138504903557763
88.7185	1.0707626364689	0.138631776072756
88.7685	1.07130946120744	0.138758648587749
88.8185	1.07185628594598	0.138885521102742
88.8685	1.07242984836559	0.13879969081146
88.9185	1.07300390088526	0.138709961690735
88.9685	1.07357795340493	0.138620232570009
89.0185	1.07415200592459	0.138530503449284
89.0685	1.07472605844426	0.138440774328559
89.1185	1.07526287738954	0.138554101359428
89.1685	1.07578647791138	0.138739516075551
89.2185	1.07631007843323	0.138924930791675
89.2685	1.07683367895507	0.139110345507799
89.3185	1.07735727947692	0.139295760223922
89.3685	1.0778886319624	0.139525997276187
89.4185	1.07842786144319	0.139801779605497
89.4685	1.07896709092398	0.140077561934808
89.5185	1.07950632040477	0.140353344264118
89.5685	1.08004554988556	0.140629126593429
89.6185	1.08060132462782	0.140935743835416
89.6685	1.0812062099081	0.141333886929316
89.7185	1.08181109518838	0.141732030023216
89.7685	1.08241598046865	0.142130173117117
89.8185	1.08302086574893	0.142528316211017
89.8685	1.0836269640988	0.142920752385482
89.9185	1.08435315633799	0.142748203535924
89.9685	1.08507934857719	0.142575654686366
90.0185	1.08580554081639	0.142403105836808
90.0685	1.08653173305558	0.14223055698725
90.1185	1.08725792529478	0.142058008137691
90.1685	1.08798411753398	0.141885459288133
90.2185	1.08871030977317	0.141712910438575
90.2685	1.08940798770577	0.141709968584765
90.3185	1.08993887647512	0.142699111486907
90.3685	1.09046976524446	0.143688254389049
90.4185	1.0910006540138	0.144677397291192
90.4685	1.09153154278314	0.145666540193334
90.5185	1.09206243155249	0.146655683095476
90.5685	1.09259332032183	0.147644825997618
90.6185	1.09312420909117	0.14863396889976
90.6685	1.09365509786052	0.149623111801903
90.7185	1.09418598662986	0.150612254704045
90.7685	1.0947168753992	0.151601397606187
90.8185	1.09526935857057	0.151788816541313
90.8685	1.09583296613087	0.151563226160097
90.9185	1.09639657369117	0.151337635778881
90.9685	1.09696018125146	0.151112045397665
91.0185	1.09752378881176	0.150886455016449
91.0685	1.09808739637206	0.150660864635234
91.1185	1.09865100393235	0.150435274254018
91.1685	1.09921461149265	0.150209683872802
91.2185	1.09977821905295	0.149984093491586
91.2685	1.10034182661324	0.14975850311037
91.3185	1.10090166940169	0.149563666541616
91.3685	1.10144364034216	0.14951482220903
91.4185	1.10198561128263	0.149465977876444
91.4685	1.10252758222311	0.149417133543858
91.5185	1.10306955316358	0.149368289211273
91.5685	1.10361152410405	0.149319444878687
91.6185	1.10415349504452	0.149270600546101
91.6685	1.10469546598499	0.149221756213515
91.7185	1.10523743692547	0.149172911880929
91.7685	1.10577940786594	0.149124067548344
91.8185	1.10632137880641	0.149075223215758
91.8685	1.10687968803346	0.149354631475558
91.9185	1.1074454064835	0.149782898469116
91.9685	1.10801112493353	0.150211165462673
92.0185	1.10857684338357	0.15063943245623
92.0685	1.1091425618336	0.151067699449787
92.1185	1.10970828028364	0.151495966443344
92.1685	1.11027399873368	0.151924233436901
92.2185	1.11083971718371	0.152352500430459
92.2685	1.11140543563375	0.152780767424016
92.3185	1.11197115408378	0.153209034417573
92.3685	1.11253644613409	0.153686302587171
92.4185	1.11310005369439	0.154357149660138
92.4685	1.11366366125468	0.155027996733106
92.5185	1.11422726881498	0.155698843806073
92.5685	1.11479087637527	0.15636969087904
92.6185	1.11535448393557	0.157040537952007
92.6685	1.11591809149587	0.157711385024975
92.7185	1.11648169905616	0.158382232097942
92.7685	1.11704530661646	0.159053079170909
92.8185	1.11760891417676	0.159723926243877
92.8685	1.11817252173705	0.160394773316844
92.9185	1.11874293058409	0.161147822864455
92.9685	1.11931603714821	0.161933477862903
93.0185	1.11988914371233	0.16271913286135
93.0685	1.12046225027645	0.163504787859798
93.1185	1.12103535684058	0.164290442858245
93.1685	1.1216084634047	0.165076097856693
93.2185	1.12218156996882	0.16586175285514
93.2685	1.12275467653294	0.166647407853588
93.3185	1.12332778309706	0.167433062852035
93.3685	1.12390088966118	0.168218717850483
93.4185	1.12446610677491	0.168756401615757
93.4685	1.12500491138077	0.168463920817796
93.5185	1.12554371598663	0.168171440019835
93.5685	1.1260825205925	0.167878959221875
93.6185	1.12662132519836	0.167586478423914
93.6685	1.12716012980423	0.167293997625954
93.7185	1.12769893441009	0.167001516827993
93.7685	1.12823773901595	0.166709036030032
93.8185	1.12877654362182	0.166416555232072
93.8685	1.12931534822768	0.166124074434111
93.9185	1.12985415283354	0.165831593636151
93.9685	1.13038478720403	0.16552221217071
94.0185	1.13091261031073	0.165207015421834
94.0685	1.13144043341743	0.164891818672959
94.1185	1.13196825652412	0.164576621924084
94.1685	1.13249607963082	0.164261425175209
94.2185	1.13302390273752	0.163946228426334
94.2685	1.13355172584422	0.163631031677459
94.3185	1.13407954895092	0.163315834928584
94.3685	1.13460737205762	0.163000638179709
94.4185	1.13513519516431	0.162685441430834
94.4685	1.13567040131929	0.162557697937392
94.5185	1.1362266207655	0.162963475247876
94.5685	1.13678284021171	0.16336925255836
94.6185	1.13733905965792	0.163775029868845
94.6685	1.13789527910413	0.164180807179329
94.7185	1.13845149855034	0.164586584489813
94.7685	1.13900771799655	0.164992361800297
94.8185	1.13956393744276	0.165398139110782
94.8685	1.14012015688897	0.165803916421266
94.9185	1.14067637633518	0.16620969373175
94.9685	1.14123259578139	0.166615471042234
95.0185	1.14177982916998	0.167678140102722
95.0685	1.14232443872262	0.168932614764631
95.1185	1.14286904827527	0.170187089426541
95.1685	1.14341365782792	0.171441564088451
95.2185	1.14395826738056	0.17269603875036
95.2685	1.14450287693321	0.17395051341227
95.3185	1.14504748648585	0.175204988074179
95.3685	1.1455920960385	0.176459462736089
95.4185	1.14613670559115	0.177713937397998
95.4685	1.14668131514379	0.178968412059908
96.5041	1.14854104066714	0.177584886558258
96.5541	1.14813708075325	0.152786640821959
96.6041	1.1476833175623	0.147045702177912
96.6541	1.14705247605292	0.146284273508986
96.7041	1.14661531395432	0.148303624867377
96.7541	1.14584059631124	0.148934493559255
96.8041	1.145240795386	0.149822528421648
96.8541	1.14443907935184	0.156344151631911
96.9041	1.14393717731627	0.155416585491671
96.9541	1.14324785370357	0.157336868433011
97.0041	1.14269192246183	0.153198245809448
97.0541	1.14226029406068	0.150259986690536
97.1041	1.14171245801307	0.149491292033537
97.1541	1.14117477608412	0.147728260883024
97.2041	1.14063892070765	0.14726109805812
97.2541	1.14003641778171	0.146044963961019
97.3041	1.13955984970478	0.147140005058049
97.3541	1.13886317665015	0.145813525391962
97.4041	1.13831684291493	0.139649919023276
97.4541	1.13754999890191	0.13700580438624
97.5041	1.13706252014612	0.13874385756234
97.5541	1.13642777694772	0.136489658479571
97.6041	1.13597368268086	0.138009894409453
97.6541	1.13537084073465	0.137737919276131
97.7041	1.13495464186209	0.135201471973254
97.7541	1.13460854857339	0.132159697833667
97.8041	1.13391920459836	0.13147847970804
97.8541	1.13347764412488	0.131416627894828
97.9041	1.13286440169846	0.130077613073423
97.9541	1.13238832978703	0.130041417262497
98.0041	1.13170310876622	0.129871064253216
98.0541	1.13099497111186	0.129547361072078
98.1041	1.13037899138805	0.128229563121422
98.1541	1.12976552606017	0.128196302070784
98.2041	1.12924068770117	0.127194140596167
98.2541	1.12867897266078	0.126748856804107
98.3041	1.12821320578181	0.124773498453257
98.3541	1.12775519642518	0.123164080648792
98.4041	1.12730973124743	0.121332751137844
98.4541	1.12666326374678	0.120116153093682
98.5041	1.12618590433451	0.11781130579789
98.5541	1.12558885941372	0.116667642959552
98.6041	1.12497442480225	0.118025722059865
98.6541	1.12424652490766	0.118269705547889
98.7041	1.12364552686336	0.119454728276895
98.7541	1.12317317673074	0.116592009209783
98.8041	1.12253007823006	0.115207761555438
98.8541	1.12211264201012	0.110760686870009
98.9041	1.12149036869753	0.107277072708744
98.9541	1.12112410016522	0.106591400098266
99.0041	1.12076758540449	0.103738087642003
99.0541	1.12014723039532	0.101202577173063
99.1041	1.11951375991588	0.0991608735057936
99.1541	1.11896634239892	0.0984290587302805
99.2041	1.11840526831372	0.0975618186584817
99.2541	1.11777110681009	0.0961963389039058
99.3041	1.11696477768813	0.0961065390132385
99.3541	1.11638189839893	0.0956327904760716
99.4041	1.11578981937699	0.0946229617702501
99.4541	1.11516254091358	0.0933249771847086
99.5041	1.11467705479303	0.0927897280833468
99.5541	1.1142502781139	0.0926286453128913
99.6041	1.11379688618726	0.0919358805176329
99.6541	1.11326207104806	0.0905472983766903
99.7041	1.1125653977081	0.0884544297348954
99.7541	1.11207869761423	0.0874058838058738
99.8041	1.11154497697003	0.0864360005733851
99.8541	1.11096434357192	0.0860049853872761
99.9041	1.11035985046872	0.0867169625481351
99.9541	1.10963373209711	0.0859052293959795
100.0041	1.10906893270505	0.085590304219499
100.0541	1.10857820252731	0.0852785737831788
100.1041	1.10808463791771	0.0846502846356575
100.1541	1.10748938971772	0.0843678913605461
100.2041	1.1070422263583	0.0831912411110689
100.2541	1.1066105948266	0.082741638102132
100.3041	1.10614258209634	0.0832703856844361
100.3541	1.10567813320304	0.0823462604282678
100.4041	1.10502785519255	0.0823773932434926
100.4541	1.10437266001072	0.0824119888743851
100.5041	1.10375049042742	0.0821656204523638
100.5541	1.10313826234079	0.0815239328041966
100.6041	1.10259819557525	0.0799925820873985
100.6541	1.10197935932878	0.0790226763515777
100.7041	1.10135226425922	0.078457955613001
100.7541	1.10086255652023	0.0777395648506489
100.8041	1.10045036445038	0.0757845335079245
100.8541	1.09991902941551	0.074729955453294
100.9041	1.09934848151011	0.0747665815546203
100.9541	1.09882644210539	0.0758916182135832
101.0041	1.09834510416142	0.0758207140487692
101.0541	1.09780883362412	0.0756472186200615
101.1041	1.09714004820821	0.0755613516325639
101.1541	1.09634102238694	0.0755060508287133
101.2041	1.0957921282403	0.0741316819574632
101.2541	1.09529007421668	0.0737785980278282
101.3041	1.09473742475973	0.0734925130578806
101.3541	1.09414691060266	0.0730086110483503
101.4041	1.0937036406665	0.072625781402696
101.4541	1.09329664287597	0.0721749345544894
101.5041	1.09286313871743	0.0722825576053843
101.5541	1.09236277275068	0.0727187419645538
101.6041	1.09173375160318	0.0727045620563214
101.6541	1.09119857837294	0.0722609530952131
101.7041	1.09049302779423	0.0722666896928175
101.7541	1.08967684822924	0.0725731095184225
101.8041	1.08899193573346	0.0727571263617656
101.8541	1.08837764338657	0.0728752918313849
101.9041	1.08776578287743	0.0730007230649091
101.9541	1.08723592934111	0.0733711720034449
102.0041	1.08670607580479	0.0737416209419808
102.0541	1.08618740238918	0.0738899006066559
102.1041	1.0856849914663	0.0737150150487246
102.1541	1.08518258054341	0.0735401294907933
102.2041	1.08460056313654	0.0729988788617987
102.2541	1.08399687169968	0.0723578799819041
102.3041	1.08339629608237	0.0718992871813743
102.3541	1.08281155731918	0.0723678143316795
102.4041	1.08222681855599	0.0728363414819847
102.4541	1.08164666482022	0.073250008106997
102.5041	1.08107036993809	0.0736175029823613
102.5541	1.08049407505595	0.0739849978577256
102.6041	1.0800559085577	0.074124343831857
102.6541	1.07962949256433	0.0742442813057098
102.7041	1.07917139090729	0.0743610263945995
102.7541	1.07863942640071	0.0744703296747042
102.8041	1.07810746189413	0.0745796329548088
102.8541	1.07756406239703	0.0743809442486537
102.9041	1.07701525199988	0.0740365174370381
102.9541	1.07645895286273	0.0737183143708799
103.0041	1.07577922043765	0.0738323446476813
103.0541	1.07509948801258	0.0739463749244827
103.1041	1.07446299374703	0.0740658120923546
103.1541	1.07388247692437	0.0741922491866655
103.2041	1.07330196010171	0.0743186862809763
103.2541	1.07284866216861	0.0746159384339657
103.3041	1.0724243571455	0.0749521189696796
103.3541	1.07196827357603	0.0752763264482214
103.4041	1.07137931287231	0.0755504704182769
103.4541	1.0707903521686	0.0758246143883324
103.5041	1.07020021060911	0.0759923736855476
103.5541	1.06960918402757	0.0760804003133353
103.6041	1.06901815744603	0.0761684269411229
103.6541	1.06840502838741	0.0763580527417803
103.7041	1.06779073604052	0.0765530258673255
103.7541	1.06722430656682	0.0765025982856775
103.8041	1.06675567116816	0.0759507646333982
103.8541	1.0662870357695	0.0753989309811188
103.9041	1.06579899295463	0.0753668824091522
[truncated: 1,173 more rows]
