# Supplementary material for: Unraveling the Local Relation Between Tissue Composition and Human Brain Mechanics Through Machine Learning
Source: Front Bioeng Biotechnol. 2021 Aug 17;9:704738. doi: 10.3389/fbioe.2021.704738 (PMC8415910; doi:10.3389/fbioe.2021.704738)
Supplement: Supplementary file 1 [file DataSheet3.ZIP › Mechanics_cyclicCompTens/cyclicCompTens_HBE_01_03_P1_MC.txt]

0	1	0
0.05	0.999824188045196	-0.0104798590881241
0.1	0.999452120885029	-0.00660029277130952
0.15	0.998853133643662	-0.00991671777423832
0.2	0.998417388952263	-0.0162422812419902
0.25	0.997955674944139	-0.0188347622159864
0.3	0.997465036930732	-0.0216440072013027
0.35	0.997118416027559	-0.0261640566517542
0.4	0.996795895800241	-0.0284704263933588
0.45	0.996377563807218	-0.026697395920244
0.5	0.996013566141071	-0.0288048394317908
0.55	0.995560724184263	-0.0311409252762006
0.6	0.995183570168391	-0.0393079452821196
0.65	0.994767198651154	-0.0441839664315437
0.7	0.994216971756627	-0.0487215084751986
0.75	0.993799582069685	-0.0485088862231479
0.8	0.993409790770997	-0.0506635488507432
0.85	0.992881680119603	-0.0518361951272284
0.9	0.992529557107198	-0.0559859607771157
0.95	0.992046521427593	-0.0575393207271124
1	0.991731679397701	-0.0625536123686529
1.05	0.991301556639208	-0.064150549164498
1.1	0.991050259416987	-0.0687323381593621
1.15	0.990616547993597	-0.0723711530394171
1.2	0.990256038317242	-0.0732844589519355
1.25	0.989860147722928	-0.0794538260985159
1.3	0.989357570751351	-0.0832529630174236
1.35	0.988946140408588	-0.0841896907480123
1.4	0.988444198406774	-0.0859278434328236
1.45	0.987967334789837	-0.0863690628794163
1.5	0.987545893155801	-0.0879283616819215
1.55	0.987134280751419	-0.0897221439995205
1.6	0.986764154358799	-0.0893363490644657
1.65	0.98637845940466	-0.0904522214268142
1.7	0.986065893519899	-0.0934961986425999
1.75	0.985714264619568	-0.093975869314358
1.8	0.985332539336452	-0.0977390986448165
1.85	0.984886493885665	-0.0980101406491322
1.9	0.984529532397425	-0.101607960556979
1.95	0.984015647039327	-0.104695310774008
2	0.983531222407948	-0.10640968041268
2.05	0.983008258231665	-0.106988195781307
2.1	0.982606728336149	-0.109042088118168
2.15	0.982176540459426	-0.11277432248458
2.2	0.981805189468062	-0.116034058805721
2.25	0.981489572379807	-0.119007221813037
2.3	0.981063372077337	-0.121206211243136
2.35	0.980807001127466	-0.125772290486348
2.4	0.980334479439852	-0.130199433860757
2.45	0.980009576177693	-0.132346983023847
2.5	0.979562967258853	-0.136526242450677
2.55	0.979162042488545	-0.140292069376587
2.6	0.97856487495135	-0.142670215062323
2.65	0.978089672035943	-0.144555747011629
2.7	0.977632764408215	-0.147169708026145
2.75	0.97715484373567	-0.150981338461666
2.8	0.976794575893204	-0.15475052594906
2.85	0.976440520462173	-0.157360780299515
2.9	0.97611179097552	-0.159053707068194
2.95	0.975773831666468	-0.160103524361052
3	0.975282557335833	-0.161198837093442
3.05	0.974898425519586	-0.162788820473577
3.1	0.974537314451074	-0.165138000837514
3.15	0.9741646497784	-0.167812283291686
3.2	0.973740373557437	-0.169837794835633
3.25	0.973152312610467	-0.172458165669048
3.3	0.972682545802147	-0.175324621968986
3.35	0.972256934178461	-0.178343664770163
3.4	0.971761701820645	-0.181408547669084
3.45	0.971402993579229	-0.181336471115007
3.5	0.97107243358542	-0.183720928233462
3.55	0.970762638231941	-0.186992923241152
3.6	0.970461033847196	-0.189988350035038
3.65	0.970092967999482	-0.19334280896832
3.7	0.969662987355445	-0.196345205747004
3.75	0.96923071074333	-0.199287078658998
3.8	0.968814114834546	-0.20249184465515
3.85	0.968368000866916	-0.206932840339733
3.9	0.967805328960027	-0.2100500197321
3.95	0.967325969981412	-0.212846603535
4	0.966951288906657	-0.215773465386686
4.05	0.966598765281886	-0.219370708635094
4.1	0.966150990880393	-0.223628929970187
4.15	0.965787781875391	-0.227021586194464
4.2	0.965478887670298	-0.230263495084652
4.25	0.965137335040428	-0.234831429554859
4.3	0.964756595250744	-0.239220099795989
4.35	0.964307983784688	-0.242657767647462
4.4	0.963837372630494	-0.245307102981704
4.45	0.963390790937438	-0.247461596785306
4.5	0.962929078579331	-0.251298736381977
4.55	0.962509172707795	-0.254383915162784
4.6	0.962067251640456	-0.257933969730718
4.65	0.961585769213008	-0.262468617540519
4.7	0.96123168574919	-0.26625257901358
4.75	0.960902330406607	-0.270845855523221
4.8	0.960596711461154	-0.275205261727259
4.85	0.960275241337766	-0.278935045202432
4.9	0.959785526608181	-0.281950406714685
4.95	0.95942981280078	-0.284874406204728
5	0.959060102784465	-0.288588578686288
5.05	0.958609988858067	-0.292664686122432
5.1	0.95799706564556	-0.29577573258993
5.15	0.957557572223417	-0.299610243279314
5.2	0.957044935339189	-0.303143274426471
5.25	0.956478280291155	-0.30645323297933
5.3	0.95606709706171	-0.308398576690369
5.35	0.955739555853401	-0.309609773567097
5.4	0.955410667046978	-0.310844843618381
5.45	0.955036334237481	-0.312884970167151
5.5	0.954662001427985	-0.31492509671592
5.55	0.954258438841059	-0.316991702087447
5.6	0.953812358909743	-0.319096823291977
5.65	0.953366278978427	-0.321201944496507
5.7	0.952879159940333	-0.323481541122593
5.75	0.952380867404975	-0.325808641234955
5.8	0.951904620565383	-0.328034753055939
5.85	0.951540425936144	-0.329747569157489
5.9	0.951176231306905	-0.331460385259038
5.95	0.950808225501749	-0.333171275450174
6	0.950437012132332	-0.334880544755381
6.05	0.950065798762915	-0.336589814060589
6.1	0.949716146963325	-0.338802751453127
6.15	0.949368329394501	-0.341058535610038
6.2	0.948977903081693	-0.343374799328044
6.25	0.948488150989269	-0.345832047712452
6.3	0.947998398896844	-0.34828929609686
6.35	0.947560017040151	-0.350617289063169
6.4	0.947145942961473	-0.352884119919439
6.45	0.946731420995811	-0.35517465126869
6.5	0.946309516725108	-0.35785582640782
6.55	0.945887612454405	-0.36053700154695
6.6	0.945516007907202	-0.362992367689597
6.65	0.945209522919427	-0.365155394603661
6.7	0.944903037931652	-0.367318421517726
6.75	0.944494934063859	-0.368919443850025
6.8	0.944063671472919	-0.370392386552688
6.85	0.943615551427791	-0.372074800736464
6.9	0.943096944514635	-0.374633087900855
6.95	0.942578337601478	-0.377191375065245
7	0.942134190877849	-0.379577661428313
7.05	0.94174585021649	-0.381835037463727
7.1	0.941357509555131	-0.384092413499142
7.15	0.940963954677572	-0.386713105523045
7.2	0.940570125367581	-0.389352919441079
7.25	0.940196797017791	-0.391948276762735
7.3	0.939865356509382	-0.394452799760568
7.35	0.939533916000974	-0.396957322758401
7.4	0.939131329798793	-0.399720064256345
7.45	0.938699287347833	-0.402589715223792
7.5	0.938259884578006	-0.405397064247153
7.55	0.93774205752487	-0.407540585330156
7.6	0.937224230471733	-0.40968410641316
7.65	0.93677740107985	-0.411928248384392
7.7	0.936412454434236	-0.414288438046699
7.75	0.936047507788621	-0.416648627709006
7.8	0.935661505163593	-0.419635378074191
7.85	0.935271575153702	-0.422738995243472
7.9	0.934885789008011	-0.425843658284005
7.95	0.934514575638594	-0.428951999352345
8	0.934143362269177	-0.432060340420684
8.05	0.93372722896262	-0.435770620841642
8.1	0.933281149031304	-0.439882194164345
8.15	0.932835069099988	-0.443993767487049
8.2	0.932398147220856	-0.447454889042762
8.25	0.931961425609777	-0.450901786535718
8.3	0.931528615526059	-0.454234421493867
8.35	0.931102844439509	-0.457361435070789
8.4	0.930677073352959	-0.46048844864771
8.45	0.930330444145209	-0.463961156726791
8.5	0.930012261257137	-0.467558119327855
8.55	0.929684638007554	-0.47105819147884
8.6	0.929283789957385	-0.473806726320898
8.65	0.928882941907217	-0.476555261162956
8.7	0.928477482076835	-0.479583308783925
8.75	0.928067275706428	-0.482899036765006
8.8	0.927657069336022	-0.486214764746087
8.85	0.927170751123237	-0.48938118192197
8.9	0.926673200430615	-0.492525564016893
8.95	0.926195544140823	-0.495827036724165
9	0.925777571059521	-0.499599781268487
9.05	0.925359597978219	-0.503372525812809
9.1	0.92501021382278	-0.507065613235469
9.15	0.924701389254945	-0.51071159596938
9.2	0.924391702161929	-0.514354497590467
9.25	0.923959659710969	-0.517560321349531
9.3	0.923527617260009	-0.520766145108594
9.35	0.923093770524907	-0.524102970115798
9.4	0.922657048913828	-0.527648527402194
9.45	0.922220327302749	-0.531194084688591
9.5	0.921759766930585	-0.534755443138549
9.55	0.921291850918715	-0.538321677163446
9.6	0.920841311464705	-0.541796506765562
9.65	0.920495080031686	-0.544722653796203
9.7	0.920148848598667	-0.547648800826844
9.75	0.919788783654313	-0.551123498159968
9.8	0.919416010564856	-0.555102120828529
9.85	0.919043237475399	-0.559080743497089
9.9	0.918617133814462	-0.563398017687776
9.95	0.918185091363501	-0.567753003461611
10	0.917747886053452	-0.572177573079168
10.05	0.917297298850017	-0.576782500820397
10.1	0.916846711646582	-0.581387428561627
10.15	0.916400972293481	-0.585409946034368
10.2	0.915957775105798	-0.589127053244367
10.25	0.915518519683363	-0.592884419245371
10.3	0.915184815974778	-0.597719826205536
10.35	0.914851112266194	-0.602555233165701
10.4	0.914437732091335	-0.606480065393036
10.45	0.913911573150202	-0.609116016476798
10.5	0.91338541420907	-0.61175196756056
10.55	0.912859255267938	-0.614387918644322
10.6	0.912373541345506	-0.616892060587163
10.65	0.911931293231552	-0.619254548722958
10.7	0.911489045117598	-0.621617036858753
10.75	0.911046797003644	-0.623979524994548
10.8	0.91060454888969	-0.626342013130343
10.85	0.910181802107903	-0.628587824971769
10.9	0.909820809544645	-0.630464161881027
10.95	0.909459816981386	-0.632340498790286
11	0.909098824418128	-0.634216835699544
11.05	0.908737831854869	-0.636093172608803
11.1	0.908376839291611	-0.637969509518062
11.15	0.90789685010294	-0.640494267301013
11.2	0.907416383016175	-0.643021629183859
11.25	0.90693591592941	-0.645548991066704
11.3	0.906455448842646	-0.64807635294955
11.35	0.905974981755881	-0.650603714832395
11.4	0.905581659060351	-0.653122550745671
11.45	0.905216768089282	-0.655638604976568
11.5	0.904851877118213	-0.658154659207465
11.55	0.904486986147144	-0.660670713438362
11.6	0.904122095176075	-0.663186767669259
11.65	0.903721729955223	-0.665351028732989
11.7	0.903287281631638	-0.667177292440032
11.75	0.902852833308054	-0.669003556147074
11.8	0.902418384984469	-0.670829819854116
11.85	0.901983936660885	-0.672656083561158
11.9	0.901557264065525	-0.674545304036877
11.95	0.901151829653226	-0.676606481059879
12	0.900746395240927	-0.67866765808288
12.05	0.900340960828628	-0.680728835105881
12.1	0.89993552641633	-0.682790012128883
12.15	0.899531061705383	-0.684856732491275
12.2	0.899166031516087	-0.687148881988902
12.25	0.898801001326792	-0.689441031486529
12.3	0.898435971137497	-0.691733180984157
12.35	0.898070940948201	-0.694025330481784
12.4	0.897705910758906	-0.696317479979411
12.45	0.897271482386364	-0.698469912291276
12.5	0.896817707717214	-0.700583395310947
12.55	0.896363933048064	-0.702696878330617
12.6	0.895910158378914	-0.704810361350287
12.65	0.895456383709764	-0.706923844369958
12.7	0.89504447876867	-0.709355335522383
12.75	0.894668528872857	-0.712059911725613
12.8	0.894292578977045	-0.714764487928843
12.85	0.893916629081232	-0.717469064132073
12.9	0.893540679185419	-0.720173640335303
12.95	0.893146028512216	-0.722814777204645
13	0.89270690031441	-0.72530503133393
13.05	0.892267772116604	-0.727795285463215
13.1	0.891828643918798	-0.7302855395925
13.15	0.891389515720992	-0.732775793721785
13.2	0.890953554277342	-0.735261174962321
13.25	0.890573069675031	-0.737661190411068
13.3	0.89019258507272	-0.740061205859814
13.35	0.889812100470408	-0.742461221308561
13.4	0.889431615868097	-0.744861236757308
13.45	0.889051131265786	-0.747261252206055
13.5	0.88866168411534	-0.749592478905803
13.55	0.888270134638788	-0.75190756997307
13.6	0.887878585162236	-0.754222661040337
13.65	0.887487035685684	-0.756537752107604
13.7	0.887095486209132	-0.75885284317487
13.75	0.886661064218021	-0.761463788309813
13.8	0.886194034962315	-0.764299749214538
13.85	0.885727005706609	-0.767135710119263
13.9	0.885259976450903	-0.769971671023987
13.95	0.884792947195198	-0.772807631928712
14	0.884357196644553	-0.77571218203045
14.05	0.883986706601999	-0.778759837987684
14.1	0.883616216559445	-0.781807493944917
14.15	0.883245726516891	-0.784855149902151
14.2	0.882875236474337	-0.787902805859385
14.25	0.882498044960178	-0.790942499789209
14.3	0.882045829654152	-0.793893057851201
14.35	0.881593614348127	-0.796843615913193
14.4	0.881141399042101	-0.799794173975185
14.45	0.880689183736075	-0.802744732037177
14.5	0.88023696843005	-0.805695290099169
14.55	0.879863696853741	-0.80934925510021
14.6	0.879505686475778	-0.813139200917631
14.65	0.879147676097815	-0.816929146735052
14.7	0.878789665719853	-0.820719092552473
14.75	0.87843165534189	-0.824509038369894
14.8	0.8780258632506	-0.827419144752194
14.85	0.877587682212692	-0.82973284990666
14.9	0.877149501174784	-0.832046555061126
14.95	0.876711320136877	-0.834360260215591
15	0.876273139098969	-0.836673965370057
15.05	0.875848352291827	-0.838906319150424
15.1	0.875448223045869	-0.840988912446653
15.15	0.875048093799911	-0.843071505742882
15.2	0.874647964553952	-0.845154099039111
15.25	0.874247835307994	-0.84723669233534
15.3	0.873849422015917	-0.849344968502593
15.35	0.873464892350698	-0.851661042444487
15.4	0.873080362685479	-0.853977116386382
15.45	0.872695833020259	-0.856293190328277
15.5	0.87231130335504	-0.858609264270172
15.55	0.871926773689821	-0.860925338212066
15.6	0.871490937287937	-0.86397874712612
15.65	0.871047298479094	-0.867144285321653
15.7	0.870603659670252	-0.870309823517187
15.75	0.870160020861409	-0.87347536171272
15.8	0.869716382052567	-0.876640899908254
15.85	0.86932276843616	-0.879274765080435
15.9	0.868959298204938	-0.881588263174443
15.95	0.868595827973717	-0.883901761268451
16	0.868232357742496	-0.886215259362459
16.05	0.867868887511274	-0.888528757456467
16.1	0.867462581510776	-0.891305536943815
16.15	0.866986975757887	-0.894831813554419
16.2	0.866511370004998	-0.898358090165024
16.25	0.866035764252108	-0.901884366775628
16.3	0.865560158499219	-0.905410643386232
16.35	0.865099166351463	-0.908836600576609
16.4	0.864729456287946	-0.911635924866724
16.45	0.864359746224429	-0.914435249156839
16.5	0.863990036160912	-0.917234573446954
16.55	0.863620326097395	-0.920033897737069
16.6	0.863250616033878	-0.922833222027184
16.65	0.862830034897502	-0.926686847334492
16.7	0.862403549083026	-0.93066284686701
16.75	0.86197706326855	-0.934638846399528
16.8	0.861550577454074	-0.938614845932045
16.85	0.861124091639598	-0.942590845464564
16.9	0.860705127927486	-0.946045924047711
16.95	0.860290179079825	-0.949222965068925
17	0.859875230232165	-0.95240000609014
17.05	0.859460281384504	-0.955577047111353
17.1	0.859045332536844	-0.958754088132568
17.15	0.858652769087544	-0.961597266629268
17.2	0.85829241877247	-0.963960008810203
17.25	0.857932068457397	-0.966322750991138
17.3	0.857571718142323	-0.968685493172073
17.35	0.857211367827249	-0.971048235353008
17.4	0.856835060247686	-0.973517635379797
17.45	0.856379726215412	-0.976515245690809
17.5	0.855924392183138	-0.979512856001821
17.55	0.855469058150863	-0.982510466312833
17.6	0.855013724118589	-0.985508076623845
17.65	0.854558390086315	-0.988505686934858
17.7	0.854175686295501	-0.996287166816689
17.75	0.853798956420652	-1.00446212514807
17.8	0.853422226545802	-1.01263708347945
17.85	0.853045496670952	-1.02081204181083
17.9	0.852668766796103	-1.0289870001422
18.9159	0.8497932165206	-0.974668850368345
18.9659	0.850022180926856	-0.981338663043965
19.0159	0.850418779987693	-0.965652453862214
19.0659	0.850987102353223	-0.954172448681084
19.1159	0.851354633667172	-0.940648544927637
19.1659	0.851735325323668	-0.929041033881638
19.2159	0.852057050979334	-0.909711403407021
19.2659	0.852576884509945	-0.902253766864139
19.3159	0.852904775083357	-0.888725788999806
19.3659	0.853360715470328	-0.876883579762989
19.4159	0.853748985503691	-0.864350936520391
19.4659	0.854217135941483	-0.847359251907956
19.5159	0.854756837756231	-0.834433242740457
19.5659	0.855225016143779	-0.822889926794444
19.6159	0.855644074830474	-0.812195521479293
19.6659	0.856107841149299	-0.804965945261318
19.7159	0.856416486318866	-0.798279670924061
19.7659	0.856834255323933	-0.786870860150669
19.8159	0.857102125791409	-0.779779182479588
19.8659	0.857558465460617	-0.77176712385133
19.9159	0.857873051949877	-0.759877474421429
19.9659	0.858309874703317	-0.748823522442676
20.0159	0.858680159631384	-0.739647409591406
20.0659	0.859078742986956	-0.727624532091155
20.1159	0.859665420622481	-0.712849042284396
20.1659	0.8600463878073	-0.702309397747455
20.2159	0.86062871092892	-0.693381157784122
20.2659	0.861052005194572	-0.687312340986532
20.3159	0.861454681708779	-0.681424281368298
20.3659	0.861793239904634	-0.675785208772031
20.4159	0.862140601736494	-0.670953843349045
20.4659	0.862525687198542	-0.665642147888048
20.5159	0.86291858813337	-0.660890394726632
20.5659	0.863286000820164	-0.65560766690396
20.6159	0.863620799129808	-0.650638404580543
20.6659	0.864170020749363	-0.644493339471714
20.7159	0.864584333888793	-0.638166823251702
20.7659	0.86509993599441	-0.632057357827768
20.8159	0.865515912786368	-0.622279946227493
20.8659	0.866002636190857	-0.612566526136689
20.9159	0.866379689093942	-0.605620157988454
20.9659	0.866678411959787	-0.600480003065956
21.0159	0.86708271544981	-0.592647238254392
21.0659	0.867354809063493	-0.583963969819747
21.1159	0.867823311347282	-0.574925698245165
21.1659	0.868129384924794	-0.566665990706721
21.2159	0.868594245036261	-0.559536553514565
21.2659	0.86898467949802	-0.550631193340053
21.3159	0.869587004909474	-0.540997838407213
21.3659	0.869966843319066	-0.532893929931697
21.4159	0.870526148625851	-0.52351858445002
21.4659	0.870894404121053	-0.513034318759136
21.5159	0.871398122869123	-0.507876622111427
21.5659	0.871759845458708	-0.504206272135749
21.6159	0.872125122069923	-0.500336575638082
21.6659	0.87255275786147	-0.49597661419546
21.7159	0.87293330051758	-0.490722180747334
21.7659	0.873276350672142	-0.486520345670095
21.8159	0.873622398388394	-0.482049169472276
21.8659	0.874019455348099	-0.477057536544032
21.9159	0.874590269332265	-0.472185973007792
21.9659	0.875021381922702	-0.469058468911468
22.0159	0.875428094814134	-0.466014666185382
22.0659	0.875831659034076	-0.4626143067798
22.1159	0.876234097508372	-0.458557391533506
22.1659	0.876703772052284	-0.453458118586268
22.2159	0.877078116229983	-0.449300768667879
22.2659	0.877390209654681	-0.445803151085462
22.3159	0.877696878588819	-0.442422130123019
22.3659	0.87816475890371	-0.43720907797109
22.4159	0.87853945726131	-0.4324315893071
22.4659	0.878902619260941	-0.42759707695171
22.5159	0.879316008362838	-0.422265554777529
22.5659	0.879769852268282	-0.415680675487871
22.6159	0.880312987395205	-0.41043819012264
22.6659	0.880816850195247	-0.404955729111278
22.7159	0.881233335484882	-0.398606230475769
22.7659	0.881612376373463	-0.39182774213397
22.8159	0.881944723418082	-0.386797437233781
22.8659	0.882317031380651	-0.38176250442873
22.9159	0.882723270345619	-0.376596951824667
22.9659	0.883085153004676	-0.372196110487074
23.0159	0.883427365642002	-0.367431721671005
23.0659	0.883855409013637	-0.362252152263877
23.1159	0.884332208116735	-0.356852688015194
23.1659	0.884775134814831	-0.351564006588623
23.2159	0.885196960734566	-0.344796590362432
23.2659	0.885611959363596	-0.339404180520232
23.3159	0.886062475685391	-0.33469449243452
23.3659	0.886580742951444	-0.329860386863703
23.4159	0.88693638625431	-0.325083779474746
23.4659	0.887254748890528	-0.320711237501772
23.5159	0.887602649720511	-0.315726299898754
23.5659	0.888007898970031	-0.309693386150037
23.6159	0.888369781629088	-0.30403637195718
23.6659	0.888718043639587	-0.298215459175688
23.7159	0.889100223682261	-0.292305479221772
23.7659	0.889526906082284	-0.286367979595137
23.8159	0.889972951982479	-0.2805381330286
23.8659	0.890528878638866	-0.275011840440125
23.9159	0.89101389661949	-0.269904874341417
23.9659	0.891419003470414	-0.264914176285795
24.0159	0.891802665328624	-0.259320648514043
24.0659	0.892223976701106	-0.253661686824312
24.1159	0.89267064424116	-0.249288441298662
24.1659	0.893131246417819	-0.245718533455047
24.2159	0.893557560046297	-0.243143672085433
24.2659	0.893965426836644	-0.241104134088021
24.3159	0.89437363052652	-0.239050966469309
24.3659	0.894793195217163	-0.236538177732298
24.4159	0.895212759907807	-0.234025388995287
24.4659	0.895655200076439	-0.231204260412149
24.5159	0.896130914688507	-0.227934623746499
24.5659	0.896606629300575	-0.224664987080849
24.6159	0.897014893833811	-0.222022422106114
24.6659	0.89740479409622	-0.219550586573943
24.7159	0.897785724620007	-0.217097370595824
24.7659	0.898121064428514	-0.21473879269171
24.8159	0.898456404237021	-0.212380214787596
24.8659	0.898843406652399	-0.210365234523537
24.9159	0.899273889383319	-0.208639433120446
24.9659	0.89970437211424	-0.206913631717355
25.0159	0.900139167159126	-0.204841516485375
25.0659	0.900574329050165	-0.202739940528367
25.1159	0.901021664868057	-0.200620627492662
25.1659	0.901497379480126	-0.198459967329467
25.2159	0.901973094092194	-0.196299307166271
25.2659	0.902338683721281	-0.193727315181637
25.3159	0.902652163532258	-0.190960685923807
25.3659	0.902970908454475	-0.188211651724968
25.4159	0.903376435664762	-0.18575262839357
25.4659	0.90378196287505	-0.183293605062171
25.5159	0.904214679125067	-0.180874232490282
25.5659	0.904682595136937	-0.17850619300356
25.6159	0.905150511148808	-0.176138153516838
25.6659	0.90557523913667	-0.173935159004384
25.7159	0.905990124667195	-0.171769777884887
25.7659	0.906409525587235	-0.169633358434488
25.8159	0.906847806918353	-0.167618037776641
25.8659	0.907286088249472	-0.165602717118793
25.9159	0.907648575691877	-0.163647601271577
25.9659	0.907954257497606	-0.161737607434287
26.0159	0.908259939303334	-0.159827613596998
26.0659	0.908658992509356	-0.157525128709664
26.1159	0.909062959999604	-0.155201986398644
26.1659	0.909477690493957	-0.152618688692563
26.2159	0.909914412105036	-0.14950383793644
26.2659	0.910351133716115	-0.146388987180317
26.3159	0.910827564551625	-0.143214389728489
26.3659	0.911320436084128	-0.140015055522558
26.4159	0.911801263458486	-0.136906259186201
26.4659	0.912153760187429	-0.134762144905381
26.5159	0.912506256916371	-0.132618030624562
26.5659	0.912879745239892	-0.13065232406428
26.6159	0.913277443507549	-0.128892378001673
26.6659	0.913675141775206	-0.127132431939065
26.7159	0.914080752807761	-0.125002901736835
26.7659	0.914487839738088	-0.122804436286919
26.8159	0.914898379888583	-0.120389087658322
26.8659	0.915321064019306	-0.117211023388706
26.9159	0.915743748150029	-0.114032959119091
26.9659	0.916156138128491	-0.111267880408122
27.0159	0.916561665338778	-0.108778125402917
27.0659	0.916967192549066	-0.106288370397713
27.1159	0.917374246101384	-0.1043293955535
27.1659	0.917781333031711	-0.102382027796397
27.2159	0.918180609615773	-0.100225582310452
27.2659	0.918565831075033	-0.097692890564433
27.3159	0.918951052534292	-0.0951601988184137
27.3659	0.919314496342053	-0.0929889675974871
27.4159	0.919670112511074	-0.0909476577507238
27.4659	0.920043362562919	-0.0889235534362472
27.5159	0.920553391015857	-0.087032904993046
27.5659	0.921063419468796	-0.0851422565498447
27.6159	0.921526561489569	-0.0834935624769232
27.6659	0.921941447020094	-0.0820938928695172
27.7159	0.922356332550619	-0.0806942232621111
27.7659	0.922737239580082	-0.0789027541659739
27.8159	0.923113132109618	-0.07705346384623
27.8659	0.923483558866336	-0.0750788151062865
27.9159	0.923837588304603	-0.0727280911057442
27.9659	0.924191617742871	-0.0703773671052019
28.0159	0.924601531454824	-0.0682288758896564
28.0659	0.925044491946061	-0.0661999736348122
28.1159	0.925487779978507	-0.0641642514729586
28.1659	0.925977532070931	-0.0611610767882047
28.2159	0.926467284163355	-0.0581579021034506
28.2659	0.926916139148566	-0.055594425179919
28.3159	0.9272998302783	-0.0537315455190818
28.3659	0.927683521408033	-0.0518686658582446
28.4159	0.928046949590845	-0.0499046480981444
28.4659	0.928404125479906	-0.0479094233715352
28.5159	0.928760406633733	-0.0458825837830034
28.5659	0.929111316869901	-0.0436659664659007
28.6159	0.929462227106069	-0.0414493491487979
28.6659	0.929888753422056	-0.0394103255010201
28.7159	0.930384744394639	-0.0375344481480862
28.7659	0.930880735367221	-0.0356585707951524
28.8159	0.931306554535224	-0.0333371896999098
28.8659	0.931724559505828	-0.0309661981634809
28.9159	0.932144690402443	-0.0289113165620348
28.9659	0.932570331601536	-0.0276757773782738
29.0159	0.932995972800628	-0.0264402381945128
29.0659	0.93335635149713	-0.0250383697591913
29.1159	0.933682507173981	-0.0235492798870757
29.1659	0.934011853707743	-0.0220669080657534
29.2159	0.934426644298788	-0.0207644307156695
29.2659	0.934841434889832	-0.0194619533655857
29.3159	0.935330744560634	-0.0181608882971946
29.3659	0.93592553292887	-0.0168618222555475
29.4159	0.936520321297106	-0.0155627562139004
29.4659	0.937115109665343	-0.0142636901722533
29.5159	0.937598778641434	-0.0131542835086909
29.5659	0.937963028851692	-0.0122487016539416
29.6159	0.93832727906195	-0.0113431197991922
29.6659	0.938691529272209	-0.0104375379444429
29.7159	0.939055779482467	-0.00953195608969361
29.7659	0.939435527608462	-0.00866083546305767
29.8159	0.939864352467625	-0.00789884205878079
29.8659	0.940293177326787	-0.00713684865450389
29.9159	0.940722002185949	-0.00637485525022702
29.9659	0.941150827045112	-0.00561286184595012
30.0159	0.941579651904274	-0.00485086844167321
30.0659	0.941983780228289	-0.00400295355436077
30.1159	0.942387809369432	-0.00315469360085138
30.1659	0.942791838510576	-0.002306433647342
30.2159	0.943195867651719	-0.0014581736938326
30.2659	0.943599896792862	-0.000609913740323195
30.3159	0.944018506746107	0.000102485224988125
30.3659	0.944441873834334	0.000770558191497447
30.4159	0.944865240922562	0.00143863115800678
30.4659	0.945288608010789	0.00210670412451611
30.5159	0.945711975099017	0.00277477709102544
30.5659	0.946143380353129	0.00361551328237604
30.6159	0.946582508550936	0.00462214159171145
30.6659	0.947021636748742	0.00562876990104678
30.7159	0.947460764946548	0.00663539821038218
30.7659	0.947899893144354	0.00764202651971757
30.8159	0.948315991445515	0.0085358385445797
30.8659	0.948669187193152	0.00912151056856718
30.9159	0.94902238294079	0.00970718259255465
30.9659	0.949375578688427	0.0102928546165421
31.0159	0.949728774436064	0.0108785266405296
31.0659	0.95008442567194	0.0114709687785801
31.1159	0.950539933429522	0.0123387288885275
31.1659	0.950995441187105	0.0132064889984749
31.2159	0.951450948944687	0.0140742491084223
31.2659	0.951906456702269	0.0149420092183697
31.3159	0.952361964459851	0.0158097693283171
31.3659	0.952756365266085	0.0165386952841186
31.4159	0.953133731142148	0.0172289181125494
31.4659	0.953511097018211	0.0179191409409803
31.5159	0.953888462894274	0.0186093637694112
31.5659	0.954265828770336	0.019299586597842
31.6159	0.954663414285119	0.0199702412178549
31.6659	0.955078363132779	0.0206240919116799
31.7159	0.95549331198044	0.0212779426055049
31.7659	0.9559082608281	0.0219317932993299
31.8159	0.956323209675761	0.0225856439931549
31.8659	0.956738620271011	0.0233556364158209
31.9159	0.957155129076746	0.0244018578151901
31.9659	0.95757163788248	0.0254480792145592
32.0159	0.957988146688215	0.0264943006139284
32.0659	0.958404655493949	0.0275405220132975
32.1159	0.958817998011372	0.0285727186844783
32.1659	0.959175871848382	0.0293592228951744
32.2159	0.959533745685392	0.0301457271058704
32.2659	0.959891619522402	0.0309322313165665
32.3159	0.960249493359412	0.0317187355272625
32.3659	0.960607367196422	0.0325052397379585
32.4159	0.961054433037415	0.0328693475465058
32.4659	0.961522420459588	0.0331343747175119
32.5159	0.961990407881762	0.0333994018885181
32.5659	0.962458395303935	0.0336644290595243
32.6159	0.962926382726109	0.0339294562305304
32.6659	0.963337582800564	0.0341900639695419
32.7159	0.963705592497881	0.0344473104504166
32.7659	0.964073602195199	0.0347045569312913
32.8159	0.964441611892517	0.0349618034121661
32.8659	0.964809621589834	0.0352190498930408
32.9159	0.965207749651133	0.0355819168716755
32.9659	0.965668717261974	0.0361651525431677
33.0159	0.966129684872815	0.0367483882146599
33.0659	0.966590652483656	0.037331623886152
33.1159	0.967051620094497	0.0379148595576442
33.1659	0.96750592416475	0.0385203821591323
33.2159	0.967885629085499	0.0393754096598438
33.2659	0.968265334006248	0.0402304371605553
33.3159	0.968645038926998	0.0410854646612667
33.3659	0.969024743847747	0.0419404921619782
33.4159	0.969404448768496	0.0427955196626896
33.4659	0.969809112742966	0.0436077389056163
33.5159	0.970218601737368	0.0444116825664892
33.5659	0.97062809073177	0.045215626227362
33.6159	0.971037579726171	0.0460195698882349
33.6659	0.971447068720573	0.0468235135491077
33.7159	0.971870870031638	0.0477443304919275
33.7659	0.972304372980173	0.0487443702634495
33.8159	0.972737875928708	0.0497444100349715
33.8659	0.973171378877244	0.0507444498064935
33.9159	0.973604881825779	0.0517444895780156
33.9659	0.974015655126166	0.0527307287682458
34.0159	0.974384585210647	0.0536915623429163
34.0659	0.974753515295127	0.0546523959175868
34.1159	0.975122445379607	0.0556132294922572
34.1659	0.975491375464087	0.0565740630669277
34.2159	0.975868113138727	0.0575025585231135
34.2659	0.97630802131557	0.0581694092024696
34.3159	0.976747929492413	0.0588362598818256
34.3659	0.977187837669256	0.0595031105611817
34.4159	0.977627745846099	0.0601699612405378
34.4659	0.978067654022942	0.0608368119198938
34.5159	0.978444477555961	0.0614401234904766
34.5659	0.978811707571716	0.0620337724316147
34.6159	0.979178937587472	0.0626274213727528
34.6659	0.979546167603227	0.0632210703138908
34.7159	0.979913397618983	0.0638147192550289
34.7659	0.980315757961956	0.064340845325989
34.8159	0.980739286579023	0.0648262845392779
34.8659	0.98116281519609	0.0653117237525667
34.9159	0.981586343813157	0.0657971629658556
34.9659	0.982009872430224	0.0662826021791444
35.0159	0.982430063121351	0.0667944837873363
35.0659	0.982844853712395	0.0673491439296907
35.1159	0.983259644303439	0.0679038040720449
35.1659	0.983674434894484	0.0684584642143992
35.2159	0.984089225485528	0.0690131243567536
35.2659	0.9845042531902	0.0695987603394574
35.3159	0.984920761995934	0.0703778830930401
35.3659	0.985337270801668	0.0711570058466227
35.4159	0.985753779607403	0.0719361286002053
35.4659	0.986170288413137	0.072715251353788
35.5159	0.986586797218871	0.0734943741073707
35.5659	0.987026915912711	0.0741787563667558
35.6159	0.987469775039991	0.0748521419616358
35.6659	0.987912634167272	0.075525527556516
35.7159	0.988355493294552	0.076198913151396
35.7659	0.988798352421833	0.0768722987462761
35.8159	0.989183855979229	0.0774402887944905
35.8659	0.989538746441044	0.0779520247779201
35.9159	0.989893636902859	0.0784637607613498
35.9659	0.990248527364674	0.0789754967447794
36.0159	0.990603417826489	0.0794872327282091
36.0659	0.990998602005353	0.0800440309210829
36.1159	0.991451769825824	0.080665674732425
36.1659	0.991904937646296	0.0812873185437672
36.2159	0.992358105466767	0.0819089623551094
36.2659	0.992811273287238	0.0825306061664516
36.3159	0.993252230327059	0.0831648135120297
36.3659	0.99363271492937	0.0838612402652521
36.4159	0.994013199531681	0.0845576670184745
36.4659	0.994393684133993	0.085254093771697
36.5159	0.994774168736304	0.0859505205249194
36.5659	0.995154653338615	0.0866469472781419
36.6159	0.995561937999218	0.0874686550936022
36.6659	0.99597142699362	0.0883006674120172
36.7159	0.996380915988022	0.0891326797304322
36.7659	0.996790404982424	0.0899646920488472
36.8159	0.997199893976826	0.0907967043672622
36.8659	0.997617784345566	0.0917193447590268
36.9159	0.998039592070669	0.092684242815491
36.9659	0.998461399795772	0.0936491408719554
37.0159	0.998883207520876	0.0946140389284197
37.0659	0.999305015245979	0.095578936984884
37.1159	0.99969785484058	0.0963502677228698
37.1659	1.00005352528143	0.0968732312622596
37.2159	1.00040919572228	0.0973961948016494
37.2659	1.00076486616314	0.0979191583410393
37.3159	1.00112053660399	0.0984421218804292
37.3659	1.00149742210221	0.0989485479628116
37.4159	1.00196133263166	0.0993871367215513
37.4659	1.00242524316112	0.0998257254802911
37.5159	1.00288915369058	0.100264314239031
37.5659	1.00335306422004	0.100702902997771
37.6159	1.00381697474949	0.10114149175651
37.6659	1.0041934340555	0.102251364473769
37.7159	1.00456548405613	0.103395083441038
37.7659	1.00493753405676	0.104538802408307
37.8159	1.00530958405739	0.105682521375575
37.8659	1.00568163405802	0.106826240342844
37.9159	1.00611281572111	0.10772430469777
37.9659	1.00656814975339	0.10852203125329
38.0159	1.00702348378566	0.109319757808809
38.0659	1.00747881781794	0.110117484364328
38.1159	1.00793415185021	0.110915210919848
38.1659	1.00835830839859	0.111554331832124
38.2159	1.008746737959	0.11201170293004
38.2659	1.0091351675194	0.112469074027956
38.3159	1.0095235970798	0.112926445125873
38.3659	1.00991202664021	0.113383816223789
38.4159	1.01030290221487	0.113879837328019
38.4659	1.01070225148179	0.114509753096981
38.5159	1.01110160074872	0.115139668865943
38.5659	1.01150095001564	0.115769584634905
38.6159	1.01190029928256	0.116399500403867
38.6659	1.01229964854948	0.117029416172829
38.7159	1.01274363861751	0.117761481323129
38.7659	1.01318844694869	0.118495418865347
38.8159	1.01363325527988	0.119229356407566
38.8659	1.01407806361107	0.119963293949785
38.9159	1.01452287194225	0.120697231492004
38.9659	1.01490966744152	0.121226408514534
39.0159	1.01527586759937	0.121682892778043
39.0659	1.01564206775722	0.122139377041551
39.1159	1.01600826791507	0.12259586130506
39.1659	1.01637446807292	0.123052345568568
39.2159	1.0167757906642	0.123552985191752
39.2659	1.01721280217976	0.124098492357832
39.3159	1.01764981369532	0.124643999523912
39.3659	1.01808682521089	0.125189506689992
39.4159	1.01852383672645	0.125735013856072
39.4659	1.0189438882761	0.126271341018036
39.5159	1.01931359833962	0.126780419596354
39.5659	1.01968330840314	0.127289498174672
39.6159	1.02005301846665	0.12779857675299
39.6659	1.02042272853017	0.128307655331308
39.7159	1.02079451780317	0.128815146802391
39.7659	1.02137214881463	0.129165514657281
39.8159	1.02194977982609	0.129515882512171
39.8659	1.02252741083755	0.12986625036706
39.9159	1.02310504184901	0.13021661822195
39.9659	1.02368267286047	0.130566986076839
40.0159	1.02426030387193	0.130917353931729
40.0659	1.02483793488339	0.131267721786619
40.1159	1.025391802744	0.131621321115845
40.1659	1.02580667244826	0.131993822356605
40.2159	1.02622154215252	0.132366323597365
40.2659	1.02663641185678	0.132738824838125
40.3159	1.02705128156104	0.133111326078885
40.3659	1.0274661512653	0.133483827319645
40.4159	1.02788102096956	0.133856328560404
40.4659	1.02829589067382	0.134228829801164
40.5159	1.02871076037808	0.134601331041924
40.5659	1.02912563008234	0.134973832282684
40.6159	1.0295404997866	0.135346333523444
40.6659	1.02994610510724	0.135584796577693
40.7159	1.03034693786662	0.135754209657074
40.7659	1.030747770626	0.135923622736455
40.8159	1.03114860338538	0.136093035815836
40.8659	1.03154943614476	0.136262448895216
40.9159	1.03195026890413	0.136431861974597
40.9659	1.03235110166351	0.136601275053978
41.0159	1.03275193442289	0.136770688133358
41.0659	1.03315276718227	0.136940101212739
41.1159	1.03355359994165	0.13710951429212
41.1659	1.03395368640346	0.137292291299507
41.2159	1.03435023009635	0.137538508562835
41.2659	1.03474677378924	0.137784725826163
41.3159	1.03514331748212	0.138030943089491
41.3659	1.03553986117501	0.138277160352819
41.4159	1.0359364048679	0.138523377616147
41.4659	1.03633294856079	0.138769594879475
41.5159	1.03672949225368	0.139015812142803
41.5659	1.03712603594656	0.139262029406131
41.6159	1.03752257963945	0.139508246669459
41.6659	1.03791912333234	0.139754463932787
41.7159	1.03831137483942	0.139952310420308
41.7659	1.03870167989013	0.140128221323451
41.8159	1.03909198494085	0.140304132226595
41.8659	1.03948228999157	0.140480043129738
41.9159	1.03987259504229	0.140655954032881
41.9659	1.04026290009301	0.140831864936024
42.0159	1.04065320514373	0.141007775839168
42.0659	1.04104351019444	0.141183686742311
42.1159	1.04143381524516	0.141359597645454
42.1659	1.04182412029588	0.141535508548597
42.2159	1.04222001750947	0.141731429209171
42.2659	1.04263800653482	0.142006398317419
42.3159	1.04305599556016	0.142281367425666
42.3659	1.04347398458551	0.142556336533913
42.4159	1.04389197361085	0.14283130564216
42.4659	1.0443099626362	0.143106274750407
42.5159	1.04472795166154	0.143381243858655
42.5659	1.04514594068689	0.143656212966902
42.6159	1.04556392971223	0.143931182075149
42.6659	1.04598191873758	0.144206151183396
42.7159	1.04639990776292	0.144481120291643
42.7659	1.04682320119377	0.144936648374375
42.8159	1.04724859860669	0.145463794821286
42.8659	1.04767399601961	0.145990941268198
42.9159	1.04809939343254	0.14651808771511
42.9659	1.04852479084546	0.147045234162022
43.0159	1.04895018825838	0.147572380608933
43.0659	1.0493755856713	0.148099527055845
43.1159	1.04980098308422	0.148626673502757
43.1659	1.05022638049714	0.149153819949669
43.2159	1.05065177791006	0.14968096639658
43.2659	1.05107556107432	0.150142123172884
43.3159	1.0514939400148	0.150382358008456
43.3659	1.05191231895528	0.150622592844028
43.4159	1.05233069789576	0.1508628276796
43.4659	1.05274907683624	0.151103062515171
43.5159	1.05316745577672	0.151343297350743
43.5659	1.0535858347172	0.151583532186315
43.6159	1.05400421365768	0.151823767021887
43.6659	1.05442259259816	0.152064001857459
43.7159	1.05484097153864	0.152304236693031
43.7659	1.05525935047913	0.152544471528603
43.8159	1.05566386149468	0.152733614559223
43.8659	1.05606360075112	0.152905177613947
43.9159	1.05646334000756	0.153076740668671
43.9659	1.056863079264	0.153248303723395
44.0159	1.05726281852044	0.153419866778118
44.0659	1.05766255777688	0.153591429832842
44.1159	1.05806229703332	0.153762992887566
44.1659	1.05846203628976	0.15393455594229
44.2159	1.0588617755462	0.154106118997013
44.2659	1.05926151480264	0.154277682051737
44.3159	1.0596594094332	0.154443871019359
44.3659	1.06005205397473	0.154594764508306
44.4159	1.06044469851627	0.154745657997253
44.4659	1.0608373430578	0.1548965514862
44.5159	1.06122998759933	0.155047444975147
44.5659	1.06162263214086	0.155198338464094
44.6159	1.06201527668239	0.155349231953041
44.6659	1.06240792122393	0.155500125441988
44.7159	1.06280056576546	0.155651018930935
44.7659	1.06319321030699	0.155801912419882
44.8159	1.06358585484852	0.155952805908829
44.8659	1.06399570166601	0.15618339589961
44.9159	1.06441057137027	0.15643725644519
44.9659	1.06482544107453	0.15669111699077
45.0159	1.06524031077879	0.15694497753635
45.0659	1.06565518048305	0.157198838081929
45.1159	1.06607005018731	0.157452698627509
45.1659	1.06648491989157	0.157706559173089
45.2159	1.06689978959583	0.157960419718669
45.2659	1.06731465930009	0.158214280264249
45.3159	1.06772952900435	0.158468140809828
45.3659	1.06814192820631	0.158716421229097
45.4159	1.06854821977759	0.158950906336095
45.4659	1.06895451134886	0.159185391443094
45.5159	1.06936080292014	0.159419876550092
45.5659	1.06976709449142	0.15965436165709
45.6159	1.0701733860627	0.159888846764089
45.6659	1.07057967763397	0.160123331871087
45.7159	1.07098596920525	0.160357816978086
45.7659	1.07139226077653	0.160592302085084
45.8159	1.07179855234781	0.160826787192082
45.8659	1.07220484391908	0.161061272299081
45.9159	1.07261957871271	0.161194726057847
45.9659	1.07303639799264	0.161303236915179
46.0159	1.07345321727258	0.161411747772512
46.0659	1.07387003655252	0.161520258629844
46.1159	1.07428685583246	0.161628769487177
46.1659	1.0747036751124	0.161737280344509
46.2159	1.07512049439233	0.161845791201841
46.2659	1.07553731367227	0.161954302059174
46.3159	1.07595413295221	0.162062812916506
46.3659	1.07637095223215	0.162171323773838
46.4159	1.0767877099055	0.162455046370747
46.4659	1.07720433422787	0.163118024758382
46.5159	1.07762095855024	0.163781003146018
46.5659	1.07803758287261	0.164443981533653
46.6159	1.07845420719498	0.165106959921289
46.6659	1.07887083151735	0.165769938308924
46.7159	1.07928745583972	0.16643291669656
46.7659	1.07970408016209	0.167095895084195
46.8159	1.08012070448446	0.167758873471831
46.8659	1.08053732880683	0.168421851859466
46.9159	1.0809539531292	0.169084830247102
46.9659	1.08136054493513	0.169635005713806
47.0159	1.0817650818883	0.170162076967789
47.0659	1.08216961884147	0.170689148221773
47.1159	1.08257415579463	0.171216219475756
47.1659	1.0829786927478	0.17174329072974
47.2159	1.08338322970097	0.172270361983723
47.2659	1.08378776665413	0.172797433237707
47.3159	1.0841923036073	0.17332450449169
47.3659	1.08459684056047	0.173851575745674
47.4159	1.08500137751364	0.174378646999657
47.4659	1.08540866414834	0.174784952900426
47.5159	1.08582119436179	0.174960962081113
47.5659	1.08623372457523	0.175136971261799
47.6159	1.08664625478868	0.175312980442485
47.6659	1.08705878500213	0.175488989623171
47.7159	1.08747131521557	0.175664998803858
47.7659	1.08788384542902	0.175841007984544
47.8159	1.08829637564247	0.17601701716523
47.8659	1.08870890585591	0.176193026345916
47.9159	1.08912143606936	0.176369035526603
47.9659	1.08953396628281	0.176545044707289
48.0159	1.08992648735796	0.176615067425872
48.0659	1.0903156968974	0.17666754926145
48.1159	1.09070490643684	0.176720031097027
48.1659	1.09109411597628	0.176772512932605
48.2159	1.09148332551572	0.176824994768183
48.2659	1.09187253505516	0.17687747660376
48.3159	1.0922617445946	0.176929958439338
48.3659	1.09265095413404	0.176982440274916
48.4159	1.09304016367348	0.177034922110493
48.4659	1.09342937321293	0.177087403946071
48.5159	1.09382876296705	0.177330297016
48.5659	1.09424519233185	0.177891899799041
48.6159	1.09466162169666	0.178453502582082
48.6659	1.09507805106146	0.179015105365123
48.7159	1.09549448042626	0.179576708148164
48.7659	1.09591090979106	0.180138310931205
48.8159	1.09632733915587	0.180699913714246
48.8659	1.09674376852067	0.181261516497288
48.9159	1.09716019788547	0.181823119280329
48.9659	1.09757662725027	0.18238472206337
49.0159	1.09799305661508	0.182946324846411
49.0659	1.09840031049691	0.183512337402137
49.1159	1.09880640711062	0.184078906145409
49.1659	1.09921250372433	0.184645474888681
49.2159	1.09961860033804	0.185212043631953
49.2659	1.10002469695175	0.185778612375225
49.3159	1.10043079356546	0.186345181118497
49.3659	1.10083689017917	0.186911749861769
49.4159	1.10124298679288	0.18747831860504
49.4659	1.10164908340659	0.188044887348312
49.5159	1.1020551800203	0.188611456091584
49.5659	1.10247201372709	0.189075756413333
49.6159	1.10290481952759	0.189387926098089
49.6659	1.10333762532809	0.189700095782845
49.7159	1.10377043112858	0.190012265467601
49.7659	1.10420323692908	0.190324435152357
49.8159	1.10463604272958	0.190636604837113
49.8659	1.10506884853008	0.190948774521869
49.9159	1.10550165433057	0.191260944206625
49.9659	1.10593446013107	0.191573113891381
50.0159	1.10636726593157	0.191885283576137
50.0659	1.10680007173206	0.192197453260893
50.1159	1.10721001914765	0.192587822568635
50.1659	1.10761787037947	0.192985363020844
50.2159	1.10802572161129	0.193382903473053
50.2659	1.10843357284311	0.193780443925262
50.3159	1.10884142407493	0.194177984377471
50.3659	1.10924927530675	0.19457552482968
50.4159	1.10965712653857	0.194973065281888
50.4659	1.11006497777039	0.195370605734097
50.5159	1.11047282900221	0.195768146186306
50.5659	1.11088068023403	0.196165686638515
50.6159	1.11128467520516	0.196452790885852
50.6659	1.11168355838886	0.196593502954639
50.7159	1.11208244157256	0.196734215023425
50.7659	1.11248132475626	0.196874927092211
50.8159	1.11288020793996	0.197015639160998
50.8659	1.11327909112366	0.197156351229784
50.9159	1.11367797430737	0.19729706329857
50.9659	1.11407685749107	0.197437775367357
51.0159	1.11447574067477	0.197578487436143
51.0659	1.11487462385847	0.197719199504929
51.1159	1.11527350704217	0.197859911573716
51.1659	1.11566981366666	0.198259072379222
51.2159	1.11606596744441	0.198673564889449
51.2659	1.11646212122216	0.199088057399676
51.3159	1.11685827499991	0.199502549909903
51.3659	1.11725442877767	0.19991704242013
51.4159	1.11765058255542	0.200331534930357
51.4659	1.11804673633317	0.200746027440584
51.5159	1.11844289011092	0.201160519950811
51.5659	1.11883904388868	0.201575012461038
51.6159	1.11923519766643	0.201989504971265
51.6659	1.11963242293097	0.20185408909266
51.7159	1.12003091619954	0.201067908264826
51.7659	1.1204294094681	0.200281727436992
51.8159	1.12082790273667	0.199495546609157
51.8659	1.12122639600523	0.198709365781323
51.9159	1.1216248892738	0.197923184953489
51.9659	1.12202338254237	0.197137004125654
52.0159	1.12242187581093	0.19635082329782
52.0659	1.1228203690795	0.195564642469985
52.1159	1.12321886234806	0.194778461642151
52.1659	1.12361735561663	0.193992280814317
52.2159	1.12404586929112	0.194533795197729
52.2659	1.12447524775096	0.195113555945252
52.3159	1.12490462621081	0.195693316692775
52.3659	1.12533400467065	0.196273077440298
52.4159	1.12576338313049	0.19685283818782
52.4659	1.12619276159034	0.197432598935343
52.5159	1.12662214005018	0.198012359682866
52.5659	1.12705151851003	0.198592120430388
52.6159	1.12748089696987	0.199171881177911
52.6659	1.12791027542972	0.199751641925434
52.7159	1.12833276389542	0.200415785729425
52.7659	1.12874802351482	0.201168462576268
52.8159	1.12916328313421	0.201921139423111
52.8659	1.12957854275361	0.202673816269954
52.9159	1.129993802373	0.203426493116797
52.9659	1.1304090619924	0.20417916996364
53.0159	1.1308243216118	0.204931846810483
53.0659	1.13123958123119	0.205684523657325
53.1159	1.13165484085059	0.206437200504168
53.1659	1.13207010046998	0.207189877351011
53.2159	1.13248535658014	0.207942803110993
53.2659	1.13289886158143	0.208819936527199
53.3159	1.13331236658271	0.209697069943404
53.3659	1.133725871584	0.21057420335961
53.4159	1.13413937658528	0.211451336775815
53.4659	1.13455288158657	0.212328470192021
53.5159	1.13496638658786	0.213205603608227
53.5659	1.13537989158914	0.214082737024432
53.6159	1.13579339659043	0.214959870440638
53.6659	1.13620690159171	0.215837003856843
53.7159	1.136620406593	0.216714137273049
53.7659	1.13702566254968	0.216378583418644
53.8159	1.1374231810304	0.214905547705759
53.8659	1.13782069951113	0.213432511992875
53.9159	1.13821821799186	0.21195947627999
53.9659	1.13861573647258	0.210486440567106
54.0159	1.13901325495331	0.209013404854221
54.0659	1.13941077343404	0.207540369141337
54.1159	1.13980829191476	0.206067333428453
54.1659	1.14020581039549	0.204594297715568
54.2159	1.14060332887622	0.203121262002684
54.2659	1.14100112809584	0.201649281909319
54.3159	1.14140800453982	0.200211433513785
54.3659	1.1418148809838	0.198773585118251
54.4159	1.14222175742778	0.197335736722717
54.4659	1.14262863387176	0.195897888327183
54.5159	1.14303551031575	0.194460039931648
54.5659	1.14344238675973	0.193022191536114
54.6159	1.14384926320371	0.19158434314058
54.6659	1.14425613964769	0.190146494745045
54.7159	1.14466301609167	0.188708646349511
54.7659	1.14506989253565	0.187270797953977
55.7887	1.14997781907314	0.174624803560428
55.8387	1.14987151417024	0.194650742493675
55.8887	1.1494749151094	0.187066849843645
55.9387	1.14899245439622	0.180863001993235
55.9887	1.14862856453628	0.179773451886065
56.0387	1.14819671683951	0.176019080762921
56.0887	1.14775151714473	0.170837049262931
56.1387	1.14714847319583	0.168078989455404
56.1887	1.14668404406849	0.163142530256418
56.2387	1.14619172906969	0.164108323708441
56.2887	1.1457962799417	0.160533266261086
56.3387	1.14541488554846	0.157222228787471
56.3887	1.14500472686284	0.159993338033144
56.4387	1.14467075122813	0.159412852835027
56.4887	1.1443349708377	0.158974063828952
56.5387	1.14387989290037	0.160448444306504
56.5887	1.14355364736977	0.159507781157043
56.6387	1.1432315463888	0.159428590344209
56.6887	1.14272902573601	0.158155524145648
56.7387	1.14231160011366	0.158035003957146
56.7887	1.14169273660252	0.152622642367894
56.8387	1.14132871159114	0.148980368526481
56.8887	1.14080264360235	0.14760533145794
56.9387	1.14048075547916	0.146283985085175
56.9887	1.14003422200144	0.143184643855538
57.0387	1.13968700624573	0.141186412876102
57.0887	1.13926479196667	0.138643352662333
57.1387	1.13888904687648	0.1362868751494
57.1887	1.13844374958478	0.134912056710162
57.2387	1.13805550249949	0.131162771427082
57.2887	1.13772785776794	0.127542019443317
57.3387	1.1371698637044	0.125218782540092
57.3887	1.13675649082235	0.123799390494122
57.4387	1.13620546630399	0.123015878632684
57.4887	1.13583692758523	0.12150386442722
57.5387	1.1355131631411	0.120862701638985
57.5887	1.13503341351955	0.118935109042782
57.6387	1.13471793504269	0.116215418468896
57.6887	1.13430245732307	0.115755082274947
57.7387	1.13403599256665	0.112806528189697
57.7887	1.13358892487069	0.110484804297718
57.8387	1.13327154231405	0.110893010968751
57.8887	1.13294822453965	0.109899247942181
57.9387	1.132456391248	0.108770035848942
57.9887	1.13203070001303	0.107043853202192
58.0387	1.13144521579755	0.106661389234628
58.0887	1.13103829315123	0.106734914522698
58.1387	1.13053753672042	0.10684337743535
58.1887	1.13020648207714	0.107698964448363
58.2387	1.12972734662001	0.107087465817971
58.2887	1.12942074134384	0.106856636332215
58.3387	1.12901365802091	0.104256694322781
58.3887	1.12853977290651	0.102295173349767
58.4387	1.12814037500918	0.10214071629077
58.4887	1.127779845672	0.101932805405847
58.5387	1.12739324375947	0.100793450081648
58.5887	1.12678811855221	0.101062846656247
58.6387	1.12632306519022	0.10061653812656
58.6887	1.1259125161018	0.0998329137895957
58.7387	1.12552769140504	0.0990523534553034
58.7887	1.12516586396153	0.0990393567547916
58.8387	1.12471713664232	0.0991158050107641
58.8887	1.12434445265687	0.0993946470809235
58.9387	1.124041103023	0.0995203818672761
58.9887	1.12373537456966	0.0987333388225151
59.0387	1.1233711736404	0.0993783429481002
59.0887	1.1229483296131	0.0989322793763105
59.1387	1.12250080064744	0.0976325678700007
59.1887	1.12207010453756	0.0960165506042532
59.2387	1.12160846262686	0.0953147008999906
59.2887	1.12107739011438	0.0945774607195228
59.3387	1.12058182716312	0.0937761352041561
59.3887	1.12019445220673	0.092927489162682
59.4387	1.11983886316742	0.092461952677879
59.4887	1.11940470295098	0.0920919146606315
59.5387	1.11901243556194	0.0915544372488545
59.5887	1.11869124504929	0.0907515625097841
59.6387	1.11831376399976	0.0897872590529879
59.6887	1.11793892223369	0.088359730634844
59.7387	1.11750784850357	0.087589296140188
59.7887	1.11703088311011	0.0871673689256992
59.8387	1.11657852978629	0.0854408333056517
59.8887	1.11614025305836	0.0841689707935068
59.9387	1.11573103179556	0.0831101458144385
59.9887	1.11531428459943	0.0821454552090096
60.0387	1.11482768907194	0.0811304890951319
60.0887	1.1144586550239	0.0799499559295011
60.1387	1.11412844130322	0.079335313536363
60.1887	1.11378635842327	0.0785464923733017
60.2387	1.11338816540075	0.0769039690813879
60.2887	1.11302004338551	0.076591988277906
60.3387	1.11268130372339	0.0766519577445388
60.3887	1.11232288494393	0.0763160174190587
60.4387	1.11189854531554	0.0751240177059282
60.4887	1.11128084905266	0.0731327686603582
60.5387	1.11081380810606	0.0712595859403482
60.5887	1.11040443788535	0.0705635069623679
60.6387	1.1100187303532	0.0710378218494
60.6887	1.10965378370759	0.0711796116395172
60.7387	1.10920575649022	0.0707366445681738
60.7887	1.10883303918247	0.0694479892954849
60.8387	1.10852095126533	0.0675475218143226
60.8887	1.10816848142812	0.0656652892204824
60.9387	1.1076829324165	0.0651258468850762
60.9887	1.10715682832385	0.0645292875478556
61.0387	1.10661200769051	0.0638313767069909
61.0887	1.10610400675244	0.0635246296015335
61.1387	1.10561581438006	0.0634283240135254
61.1887	1.10513166480201	0.0632981060020986
61.2387	1.10478384723319	0.062024285712055
61.2887	1.10443602966437	0.0607504654220114
61.3387	1.10408249322605	0.0596908715792872
61.3887	1.10372063817687	0.0589428894024479
61.4387	1.10335878312769	0.0581949072256086
61.4887	1.10300062731583	0.0575802351867741
61.5387	1.10264347867547	0.0570018587834778
61.5887	1.10226145301189	0.0563566483027022
61.6387	1.10175298427899	0.0553717385814055
61.6887	1.10124451554609	0.0543868288601087
61.7387	1.10079109713199	0.0536560081160225
61.7887	1.10038401020166	0.0531390338960342
61.8387	1.09997692327133	0.0526220596760459
61.8887	1.09956264915107	0.0524307006746398
61.9387	1.09914776362054	0.0522670415789812
61.9887	1.09873615568571	0.0520631201204469
62.0387	1.09833218819546	0.0517653425608453
62.0887	1.09792822070521	0.0514675650012438
62.1387	1.09755285787868	0.0514773873971224
62.1887	1.09719103043517	0.0516327623942093
62.2387	1.09682054746194	0.0517516391244248
62.2887	1.09630739956893	0.0512689325328488
62.3387	1.09579425167591	0.0507862259412729
62.3887	1.0953409196703	0.0504108897239904
62.4387	1.09496502714076	0.0501745584749878
62.4887	1.09458913461122	0.0499382272259853
62.5387	1.09419926948569	0.0492500773660628
62.5887	1.09380622003571	0.0484589590211371
62.6387	1.09342611470235	0.0478588405627841
62.6887	1.09310013321408	0.0480573589358518
62.7387	1.09277415172581	0.0482558773089195
62.7887	1.09238756463133	0.0481602579773235
62.8387	1.09195555514058	0.0478441897432117
62.8887	1.09152354564983	0.0475281215091
62.9387	1.09107076057035	0.047470782556679
62.9887	1.09061688203884	0.0474270609348733
63.0387	1.09016659117536	0.047272870389032
63.0887	1.08972363068412	0.0468929682315124
63.1387	1.08928067019288	0.0465130660739928
63.1887	1.08888403713015	0.0462877624758533
63.2387	1.08850658488058	0.046126466878543
63.2887	1.08813020322284	0.0459719135223854
63.3387	1.08776522873358	0.04588919882429
63.3887	1.08740025424432	0.0458064841261946
63.4387	1.08698749028964	0.0452573602381128
63.4887	1.08651960997474	0.0441703191188583
63.5387	1.08605172965985	0.0430832779996038
63.5887	1.08562062615693	0.0428850076930646
63.6387	1.08519638230617	0.0428525119140038
63.6887	1.08477421038751	0.0429357824235843
63.7387	1.08435932485698	0.0434261696103827
63.7887	1.08394443932646	0.0439165567971812
63.8387	1.08359319037355	0.0442931503667769
63.8887	1.08328436580571	0.0445938815249042
63.9387	1.08297554123788	0.0448946126830316
63.9887	1.08257055712211	0.0446079077625393
64.0387	1.08216347019178	0.0443083568047668
64.0887	1.08174608819913	0.0442259617230222
64.1387	1.08131017970576	0.0445343499478586
64.1887	1.08087427121239	0.044842738172695
64.2387	1.08040449201786	0.044568762972888
64.2887	1.07992253852563	0.0440854662811346
64.3387	1.07944824419463	0.0435923185267165
64.3887	1.07903335866411	0.0430227603405258
64.4387	1.07861847313358	0.0424532021543351
64.4887	1.07824317204989	0.0418702510768211
64.5387	1.0779086121014	0.0412735157572631
64.5887	1.07757405215291	0.0406767804377052
64.6387	1.07715590509181	0.0406190891114102
64.6887	1.07672542236089	0.0406409491479034
64.7387	1.07629221853844	0.0405704988193297
64.7887	1.07585085144139	0.0402231173955552
64.8387	1.07540948434435	0.0398757359717808
64.8887	1.07496564576628	0.0392944348367352
64.9387	1.07452034569498	0.0385748068959793
64.9887	1.07407574437826	0.0378542773499905
65.0387	1.0737302663895	0.0370058486616934
65.0887	1.07338478840074	0.0361574199733964
65.1387	1.07302758256505	0.0354554819153737
65.1887	1.07265169003551	0.0349869563138878
65.2387	1.07227579750598	0.034518430712402
65.2887	1.07191480420212	0.0337866742964913
65.3387	1.07155840817308	0.0329736959150723
65.3887	1.07117796323543	0.032248633326435
65.4387	1.07065315748223	0.0320513117572122
65.4887	1.07012835172902	0.0318539901879894
65.5387	1.06967790784366	0.0318472754519811
65.5887	1.06929577643396	0.0320156615443364
65.6387	1.06891364502427	0.0321840476366917
65.6887	1.06852449643412	0.0314885392706142
65.7387	1.06813456642423	0.0306968292766917
65.7887	1.06773816690307	0.0301095820572694
65.8387	1.06732499870614	0.0300522929487644
65.8887	1.06691183050922	0.0299950038402594
65.9387	1.06651376987913	0.0292830912659616
65.9887	1.06612363150969	0.0282279005327726
66.0387	1.06572934971007	0.0272084851049907
66.0887	1.06522411605782	0.0271470528553323
66.1387	1.06471888240557	0.027085620605674
66.1887	1.06422220543089	0.0270249973154863
66.2387	1.06373764008194	0.0269655190742113
66.2887	1.06325307473299	0.0269060408329363
66.3387	1.06276850938405	0.0268465625916613
66.3887	1.06231674728893	0.026626773015771
66.4387	1.06190023848319	0.0262346986445888
66.4887	1.06148372967746	0.0258426242734065
66.5387	1.06106722087172	0.0254505499022243
66.5887	1.06065071206599	0.025058475531042
66.6387	1.06023237014888	0.0247719110716915
66.6887	1.05980822337909	0.0248194613331416
66.7387	1.0593840766093	0.0248670115945917
66.7887	1.05895992983951	0.0249145618560418
66.8387	1.05853578306972	0.0249621121174918
66.8887	1.05811163629993	0.0250096623789419
66.9387	1.0577327746097	0.0245195865988768
66.9887	1.05735409478726	0.0240273516780828
67.0387	1.05697541496482	0.0235351167572888
67.0887	1.05659673514238	0.0230428818364947
67.1387	1.05621805531993	0.0225506469157007
67.1887	1.0557895146019	0.0220863899200398
67.2387	1.05534470627071	0.0216312610007484
67.2887	1.05489989793953	0.0211761320814571
67.3387	1.05445508960834	0.0207210031621658
67.3887	1.05401028127716	0.0202658742428744
67.4387	1.05360934211281	0.0199529028594684
67.4887	1.05325055175581	0.0197765142066188
67.5387	1.05289176139881	0.0196001255537691
67.5887	1.05253297104181	0.0194237369009195
67.6387	1.05217418068481	0.0192473482480699
67.6887	1.05179494944396	0.0190283933611159
67.7387	1.0513598871323	0.0186931754765334
67.7887	1.05092482482064	0.018357957591951
67.8387	1.05048976250898	0.0180227397073685
67.8887	1.05005470019732	0.0176875218227861
67.9387	1.04962049499874	0.0173533928879092
67.9887	1.04922114573181	0.0170635479077243
68.0387	1.04882179646489	0.0167737029275394
68.0887	1.04842244719797	0.0164838579473545
68.1387	1.04802309793105	0.0161940129671696
68.1887	1.04762374866413	0.0159041679869848
68.2387	1.04720134948408	0.0157074867620139
68.2887	1.04677252462491	0.0155367770186756
68.3387	1.04634369976575	0.0153660672753373
68.3887	1.04591487490659	0.015195357531999
68.4387	1.04548605004743	0.0150246477886607
68.4887	1.04505713716546	0.0148408683372187
68.5387	1.04462814869513	0.0146458654561412
68.5887	1.04419916022481	0.0144508625750637
68.6387	1.04377017175448	0.0142558596939862
68.6887	1.04334118328415	0.0140608568129087
68.7387	1.04293366607676	0.0137755996741893
68.7887	1.04257721565687	0.0132756837605382
68.8387	1.04222076523698	0.012775767846887
68.8887	1.04186431481709	0.0122758519332358
68.9387	1.0415078643972	0.0117759360195846
68.9887	1.04114607426225	0.0112815486290365
69.0387	1.04069074022997	0.0108840127728487
69.0887	1.0402354061977	0.0104864769166608
69.1387	1.03978007216542	0.010088941060473
69.1887	1.03932473813315	0.0096914052042852
69.2387	1.03886940410087	0.00929386934809737
69.2887	1.03847900300215	0.0089871532124043
69.3387	1.03810383308538	0.0087017404679384
69.3887	1.0377286631686	0.00841632772347248
69.4387	1.03735349325183	0.00813091497900656
69.4887	1.03697832333505	0.00784550223454064
69.5387	1.03657068454493	0.0074544641892801
69.5887	1.03613835111874	0.00698309140820388
69.6387	1.03570601769254	0.00651171862712768
69.6887	1.03527368426635	0.00604034584605151
69.7387	1.03484135084016	0.00556897306497529
69.7887	1.03441768257591	0.00500525973251967
69.8387	1.03401209347669	0.00424888524965507
69.8887	1.03360650437747	0.00349251076679045
69.9387	1.03320091527826	0.00273613628392588
69.9887	1.03279532617904	0.00197976180106128
70.0387	1.03239102844191	0.0012465152672968
70.0887	1.03200118766086	0.000772188944189539
70.1387	1.0316113468798	0.000297862621082265
70.1887	1.03122150609874	-0.000176463702024982
70.2387	1.03083166531768	-0.000650790025132242
70.2887	1.03044182453663	-0.00112511634823949
70.3387	1.02999499396194	-0.00172190621670867
70.3887	1.02953714626725	-0.00234237042210943
70.4387	1.02907929857256	-0.00296283462751015
70.4887	1.02862145087787	-0.00358329883291089
70.5387	1.02816360318317	-0.0042037630383116
70.5887	1.02775651079365	-0.00496543482894621
70.6387	1.02738382300696	-0.00582282451292725
70.6887	1.02701113522027	-0.00668021419690827
70.7387	1.02663844743358	-0.00753760388088931
70.7887	1.02626575964689	-0.00839499356487032
70.8387	1.02586803751976	-0.0091985218093771
70.8887	1.02542422944773	-0.00990289604030629
70.9387	1.0249804213757	-0.0106072702712354
70.9887	1.02453661330368	-0.0113116445021646
71.0387	1.02409280523165	-0.0120160187330938
71.0887	1.02365757692903	-0.0127163953855977
71.1387	1.02329176676069	-0.0133844279944788
71.1887	1.02292595659236	-0.0140524606033599
71.2387	1.02256014642403	-0.014720493212241
71.2887	1.0221943362557	-0.0153885258211221
71.3387	1.02182852608736	-0.0160565584300033
71.3887	1.02142696854808	-0.016853319060656
71.4387	1.02101997477265	-0.0176696558420852
71.4887	1.02061298099723	-0.0184859926235143
71.5387	1.02020598722181	-0.0193023294049434
71.5887	1.01979899344638	-0.0201186661863725
71.6387	1.01937584144675	-0.0209468125972847
71.6887	1.01894295308124	-0.021782075066988
71.7387	1.01851006471573	-0.0226173375366914
71.7887	1.01807717635022	-0.0234526000063947
71.8387	1.01764428798471	-0.024287862476098
71.8887	1.01723231137181	-0.0252592924277822
71.9387	1.01685416581418	-0.0264510142743986
71.9887	1.01647602025656	-0.027642736121015
72.0387	1.01609787469893	-0.0288344579676315
72.0887	1.01571972914131	-0.0300261798142479
72.1387	1.0153326297938	-0.0311803306803843
72.1887	1.01488960170081	-0.0320997990452613
72.2387	1.01444657360782	-0.0330192674101382
72.2887	1.01400354551483	-0.0339387357750152
72.3387	1.01356051742184	-0.0348582041398921
72.3887	1.01311748932885	-0.0357776725047691
72.4387	1.01274936225986	-0.0369394927755556
72.4887	1.01238992905972	-0.0381294431782779
72.5387	1.01203049585959	-0.0393193935810003
72.5887	1.01167106265945	-0.0405093439837227
72.6387	1.01131162945932	-0.0416992943864451
72.6887	1.01088345309174	-0.0429475275370711
72.7387	1.01041858558572	-0.0442268686574369
72.7887	1.00995371807969	-0.0455062097778028
72.8387	1.00948885057367	-0.0467855508981687
72.8887	1.00902398306764	-0.0480648920185346
72.9387	1.00858565824824	-0.049485721992053
72.9887	1.00818552900228	-0.0511101578762052
73.0387	1.00778539975633	-0.0527345937603575
73.0887	1.00738527051037	-0.0543590296445097
73.1387	1.00698514126441	-0.055983465528662
73.1887	1.00658713344006	-0.0575642325013906
73.2387	1.00619963170369	-0.0589287343889732
73.2887	1.00581212996732	-0.0602932362765559
73.3387	1.00542462823095	-0.0616577381641386
73.3887	1.00503712649458	-0.0630222400517213
73.4387	1.00464962475821	-0.064386741939304
73.4887	1.0042151408721	-0.0653651519338368
73.5387	1.00377679265333	-0.0663118054523181
73.5887	1.00333844443456	-0.0672584589707993
73.6387	1.0029000962158	-0.0682051124892805
73.6887	1.00246174799703	-0.0691517660077617
73.7387	1.00207668807814	-0.0706210727028265
73.7887	1.00171647519645	-0.0723340798526619
73.8387	1.00135626231475	-0.0740470870024975
73.8887	1.00099604943305	-0.075760094152333
73.9387	1.00063583655136	-0.0774731013021686
73.9887	1.00023559266811	-0.0793845236036354
74.0387	0.999783984805715	-0.0815505333827659
74.0887	0.999332376943318	-0.0837165431618966
74.1387	0.99888076908092	-0.0858825529410273
74.1887	0.998429161218523	-0.088048562720158
74.2387	0.997992716055792	-0.0902336874844233
74.2887	0.997618468905977	-0.0924972226979143
74.3387	0.997244221756163	-0.0947607579114055
74.3887	0.996869974606348	-0.0970242931248967
74.4387	0.996495727456534	-0.0992878283383878
74.4887	0.99612148030672	-0.101551363551879
74.5387	0.995696604499865	-0.103475093001698
74.5887	0.995269175987613	-0.105381689387803
74.6387	0.994841747475361	-0.107288285773907
74.6887	0.994414318963109	-0.109194882160012
74.7387	0.993986890450858	-0.111101478546117
74.7887	0.993567881288754	-0.113297568197999
74.8387	0.993152311016148	-0.115611901578157
74.8887	0.992736740743541	-0.117926234958314
74.9387	0.992321170470935	-0.120240568338472
74.9887	0.991905600198328	-0.12255490171863
75.0387	0.991504494848764	-0.124780015387927
75.0887	0.991119965183545	-0.126902890161088
75.1387	0.990735435518326	-0.12902576493425
75.1887	0.990350905853107	-0.131148639707411
75.2387	0.989966376187888	-0.133271514480572
75.2887	0.989564549707545	-0.135459247126781
75.3387	0.989102802117667	-0.137871665976051
75.3887	0.988641054527789	-0.14028408482532
75.4387	0.988179306937911	-0.14269650367459
75.4887	0.987717559348034	-0.145108922523859
75.5387	0.987255811758156	-0.147521341373129
75.5887	0.98688381783689	-0.149946202956432
75.6387	0.986513469094886	-0.15237129261429
75.6887	0.986143120352883	-0.154796382272148
75.7387	0.985772771610879	-0.157221471930005
75.7887	0.985402422868875	-0.159646561587863
75.8387	0.984979012390372	-0.162329627952505
75.8887	0.984536764276418	-0.165104279543674
75.9387	0.984094516162464	-0.167878931134843
75.9887	0.98365226804851	-0.170653582726012
76.0387	0.983210019934556	-0.173428234317182
76.0887	0.982800726854706	-0.176303442593115
76.1387	0.982424920341767	-0.179280829435825
76.1887	0.982049113828828	-0.182258216278535
76.2387	0.98167330731589	-0.185235603121245
76.2887	0.981297500802951	-0.188212989963955
76.3387	0.980917530508465	-0.191216796639841
76.3887	0.980525201052876	-0.194299024090391
76.4387	0.980132871597287	-0.197381251540941
76.4887	0.979740542141698	-0.20046347899149
76.5387	0.979348212686109	-0.20354570644204
76.5887	0.978954336967705	-0.206616300224731
76.6387	0.97840738123048	-0.208535160889365
76.6887	0.977860425493256	-0.210454021553999
76.7387	0.977313469756032	-0.212372882218633
76.7887	0.976766514018807	-0.214291742883267
76.8387	0.976219558281583	-0.2162106035479
76.8887	0.975672602544359	-0.218129464212534
76.9387	0.975125646807134	-0.220048324877168
76.9887	0.974597975630723	-0.221900777880292
77.0387	0.974183105926463	-0.223364791548281
77.0887	0.973768236222202	-0.224828805216271
77.1387	0.973353366517942	-0.22629281888426
77.1887	0.972938496813682	-0.227756832552249
77.2387	0.972523627109422	-0.229220846220238
77.2887	0.972108757405162	-0.230684859888228
77.3387	0.971693887700901	-0.232148873556217
77.3887	0.971279017996641	-0.233612887224206
77.4387	0.970864148292381	-0.235076900892196
77.4887	0.970449278588121	-0.236540914560185
77.5387	0.970030548724018	-0.238109138127987
77.5887	0.969609830292724	-0.23973104558357
77.6387	0.96918911186143	-0.241352953039154
77.6887	0.968768393430136	-0.242974860494738
77.7387	0.968347674998842	-0.244596767950321
77.7887	0.967926956567548	-0.246218675405905
77.8387	0.967506238136254	-0.247840582861489
77.8887	0.967085519704961	-0.249462490317072
77.9387	0.966664801273667	-0.251084397772656
77.9887	0.966244082842373	-0.25270630522824
78.0387	0.965824857006218	-0.254388042103513
78.0887	0.965412716707907	-0.256353796798692
78.1387	0.965000576409595	-0.258319551493871
78.1887	0.964588436111284	-0.26028530618905
78.2387	0.964176295812973	-0.262251060884228
78.2887	0.963764155514662	-0.264216815579407
78.3387	0.963352015216351	-0.266182570274586
78.3887	0.96293987491804	-0.268148324969765
78.4387	0.962527734619729	-0.270114079664944
78.4887	0.962115594321417	-0.272079834360123
78.5387	0.961703454023106	-0.274045589055302
78.5887	0.961298422657547	-0.275989191825974
78.6387	0.960896615110329	-0.277922748956464
78.6887	0.960494807563111	-0.279856306086953
78.7387	0.960093000015893	-0.281789863217442
78.7887	0.959691192468674	-0.283723420347932
78.8387	0.959289384921456	-0.285656977478421
78.8887	0.958887577374238	-0.287590534608911
78.9387	0.95848576982702	-0.2895240917394
78.9887	0.958083962279802	-0.29145764886989
79.0387	0.957682154732583	-0.293391206000379
79.0887	0.957280859143938	-0.295165407733974
79.1387	0.956881586045102	-0.296310076761026
79.1887	0.956482312946265	-0.297454745788077
79.2387	0.956083039847428	-0.298599414815129
79.2887	0.955683766748591	-0.299744083842181
79.3387	0.955284493649754	-0.300888752869233
79.3887	0.954885220550917	-0.302033421896284
79.4387	0.95448594745208	-0.303178090923336
79.4887	0.954086674353243	-0.304322759950388
79.5387	0.953687401254406	-0.305467428977439
79.5887	0.953288128155569	-0.306612098004491
79.6387	0.952896253306515	-0.307849540714695
79.6887	0.952507312958771	-0.309123781924921
79.7387	0.952118372611027	-0.310398023135146
79.7887	0.951729432263283	-0.311672264345372
79.8387	0.951340491915539	-0.312946505555597
79.8887	0.950951551567795	-0.314220746765823
79.9387	0.950562611220051	-0.315494987976048
79.9887	0.950173670872307	-0.316769229186274
80.0387	0.949784730524563	-0.3180434703965
80.0887	0.94939579017682	-0.319317711606725
80.1387	0.948997657579754	-0.320607408729238
80.1887	0.948568750930613	-0.321948849558102
80.2387	0.948139844281472	-0.323290290386966
80.2887	0.94771093763233	-0.32463173121583
80.3387	0.947282030983189	-0.325973172044695
80.3887	0.946853124334048	-0.327314612873559
80.4387	0.946424217684907	-0.328656053702423
80.4887	0.945995311035766	-0.329997494531287
80.5387	0.945566404386625	-0.331338935360152
80.5887	0.945137497737483	-0.332680376189016
80.6387	0.944708591088342	-0.33402181701788
80.6887	0.94429122965231	-0.335516924838675
80.7387	0.943877840762723	-0.337064907323359
80.7887	0.943464451873136	-0.338612889808044
80.8387	0.94305106298355	-0.340160872292728
80.8887	0.942637674093963	-0.341708854777413
80.9387	0.942224285204377	-0.343256837262097
80.9887	0.94181089631479	-0.344804819746782
81.0387	0.941397507425204	-0.346352802231466
81.0887	0.940984118535617	-0.347900784716151
81.1387	0.94057072964603	-0.349448767200835
81.1887	0.940157107811532	-0.351005907261985
81.2387	0.939742822979975	-0.352589111194614
81.2887	0.939328538148418	-0.354172315127243
81.3387	0.938914253316861	-0.355755519059872
81.3887	0.938499968485304	-0.357338722992502
81.4387	0.938085683653747	-0.358921926925131
81.4887	0.937671398822191	-0.36050513085776
81.5387	0.937257113990634	-0.362088334790389
81.5887	0.936842829159077	-0.363671538723018
81.6387	0.93642854432752	-0.365254742655647
81.6887	0.936014259495963	-0.366837946588276
81.7387	0.935603143504713	-0.368371645773049
81.7887	0.93519295278208	-0.369890890083125
81.8387	0.934782762059447	-0.371410134393201
81.8887	0.934372571336814	-0.372929378703277
81.9387	0.93396238061418	-0.374448623013353
81.9887	0.933552189891547	-0.375967867323429
82.0387	0.933141999168914	-0.377487111633505
82.0887	0.932731808446281	-0.379006355943581
82.1387	0.932321617723648	-0.380525600253657
82.1887	0.931911427001014	-0.382044844563733
82.2387	0.931502246938412	-0.383700088668159
82.2887	0.931095565451999	-0.385691554486397
82.3387	0.930688883965586	-0.387683020304636
82.3887	0.930282202479173	-0.389674486122874
82.4387	0.92987552099276	-0.391665951941112
82.4887	0.929468839506348	-0.39365741775935
82.5387	0.929062158019935	-0.395648883577588
82.5887	0.928655476533522	-0.397640349395826
82.6387	0.928248795047109	-0.399631815214065
82.6887	0.927842113560696	-0.401623281032303
82.7387	0.927435432074283	-0.403614746850541
82.7887	0.927036255674399	-0.405398250456772
82.8387	0.92663893215124	-0.407130411771261
82.8887	0.926241608628081	-0.408862573085749
82.9387	0.925844285104922	-0.410594734400238
82.9887	0.925446961581764	-0.412326895714726
83.0387	0.925049638058604	-0.414059057029215
83.0887	0.924652314535445	-0.415791218343703
83.1387	0.924254991012286	-0.417523379658192
83.1887	0.923857667489127	-0.419255540972681
83.2387	0.923460343965968	-0.420987702287169
83.2887	0.923061418671433	-0.422894291718018
83.3387	0.922659026251511	-0.425178440742507
83.3887	0.922256633831589	-0.427462589766996
83.4387	0.921854241411668	-0.429746738791485
83.4887	0.921451848991746	-0.432030887815974
83.5387	0.921049456571825	-0.434315036840464
83.5887	0.920647064151903	-0.436599185864953
83.6387	0.920244671731982	-0.438883334889442
83.6887	0.91984227931206	-0.441167483913931
83.7387	0.919439886892139	-0.44345163293842
83.7887	0.919037494472217	-0.44573578196291
83.8387	0.918622156869794	-0.447914377312377
83.8887	0.918204167844449	-0.450071353234431
83.9387	0.917786178819104	-0.452228329156485
83.9887	0.91736818979376	-0.454385305078539
84.0387	0.916950200768415	-0.456542281000593
84.0887	0.91653221174307	-0.458699256922646
84.1387	0.916114222717725	-0.4608562328447
84.1887	0.91569623369238	-0.463013208766754
84.2387	0.915278244667035	-0.465170184688808
84.2887	0.91486025564169	-0.467327160610862
84.3387	0.914438108561339	-0.469496597163022
84.3887	0.914008032166791	-0.471689795847014
84.4387	0.913577955772244	-0.473882994531005
84.4887	0.913147879377696	-0.476076193214997
84.5387	0.912717802983148	-0.478269391898989
84.5887	0.9122877265886	-0.480462590582981
84.6387	0.911857650194052	-0.482655789266972
84.6887	0.911427573799504	-0.484848987950964
84.7387	0.910997497404956	-0.487042186634956
84.7887	0.910567421010408	-0.489235385318948
84.8387	0.91013734461586	-0.491428584002939
84.8887	0.909727274487685	-0.494140909016474
84.9387	0.909320515419913	-0.49693915004259
84.9887	0.90891375635214	-0.499737391068706
85.0387	0.908506997284368	-0.502535632094822
85.0887	0.908100238216595	-0.505333873120938
85.1387	0.907693479148823	-0.508132114147054
85.1887	0.907286720081051	-0.51093035517317
85.2387	0.906879961013278	-0.513728596199286
85.2887	0.906473201945506	-0.516526837225402
85.3387	0.906066442877733	-0.519325078251518
85.3887	0.905661171107996	-0.522140685259604
85.4387	0.905258388772939	-0.524985359392591
85.4887	0.904855606437882	-0.527830033525579
85.5387	0.904452824102825	-0.530674707658567
85.5887	0.904050041767768	-0.533519381791554
85.6387	0.903647259432711	-0.536364055924542
85.6887	0.903244477097653	-0.53920873005753
85.7387	0.902841694762596	-0.542053404190517
85.7887	0.902438912427539	-0.544898078323505
85.8387	0.902036130092482	-0.547742752456492
85.8887	0.901633347757425	-0.55058742658948
85.9387	0.901248916388309	-0.553678221162194
85.9887	0.900866799555438	-0.556800057952532
86.0387	0.900484682722566	-0.559921894742869
86.0887	0.900102565889695	-0.563043731533206
86.1387	0.899720449056824	-0.566165568323544
86.1887	0.899338332223953	-0.569287405113881
86.2387	0.898956215391082	-0.572409241904219
86.2887	0.89857409855821	-0.575531078694556
86.3387	0.898191981725339	-0.578652915484893
86.3887	0.897809864892468	-0.581774752275231
86.4387	0.897413640929991	-0.584945495727481
86.4887	0.896996431734917	-0.588188990880785
86.5387	0.896579222539844	-0.59143248603409
86.5887	0.89616201334477	-0.594675981187394
86.6387	0.895744804149696	-0.597919476340698
86.6887	0.895327594954622	-0.601162971494003
86.7387	0.894910385759549	-0.604406466647307
86.7887	0.894493176564475	-0.607649961800612
86.8387	0.894075967369401	-0.610893456953916
86.8887	0.893658758174328	-0.61413695210722
86.9387	0.893241548979254	-0.617380447260525
86.9887	0.892822911135123	-0.620736110860834
87.0387	0.892404142279507	-0.624102060650606
87.0887	0.891985373423891	-0.627468010440378
87.1387	0.891566604568275	-0.630833960230151
87.1887	0.891147835712659	-0.634199910019923
87.2387	0.890729066857043	-0.637565859809696
87.2887	0.890310298001427	-0.640931809599468
87.3387	0.889891529145811	-0.644297759389241
87.3887	0.889472760290195	-0.647663709179013
87.4387	0.889053991434579	-0.651029658968785
87.4887	0.888634887251946	-0.654658334821301
87.5387	0.888215338566059	-0.658635275454663
87.5887	0.887795789880172	-0.662612216088025
87.6387	0.887376241194285	-0.666589156721388
87.6887	0.886956692508398	-0.67056609735475
87.7387	0.88653714382251	-0.674543037988112
87.7887	0.886117595136623	-0.678519978621474
87.8387	0.885698046450736	-0.682496919254836
87.8887	0.885278497764849	-0.686473859888198
87.9387	0.884858949078961	-0.69045080052156
87.9887	0.884439400393074	-0.694427741154922
88.0387	0.884029421784275	-0.697617946201326
88.0887	0.883620010891913	-0.700761480492571
88.1387	0.883210599999551	-0.703905014783817
88.1887	0.882801189107189	-0.707048549075062
88.2387	0.882391778214827	-0.710192083366308
88.2887	0.881982367322464	-0.713335617657553
88.3387	0.881572956430102	-0.716479151948799
88.3887	0.88116354553774	-0.719622686240044
88.4387	0.880754134645378	-0.72276622053129
88.4887	0.880344723753016	-0.725909754822535
88.5387	0.879940848875749	-0.729480102535715
88.5887	0.87954352535259	-0.733555543861751
88.6387	0.879146201829431	-0.737630985187788
88.6887	0.878748878306272	-0.741706426513824
88.7387	0.878351554783113	-0.74578186783986
88.7887	0.877954231259954	-0.749857309165897
88.8387	0.877556907736796	-0.753932750491933
88.8887	0.877159584213636	-0.758008191817969
88.9387	0.876762260690477	-0.762083633144006
88.9887	0.876364937167319	-0.766159074470042
89.0387	0.875967613644159	-0.770234515796078
89.0887	0.875569837377311	-0.77402805888971
89.1387	0.875172048068464	-0.77781348145813
89.1887	0.874774258759616	-0.781598904026548
89.2387	0.874376469450769	-0.785384326594967
89.2887	0.873978680141921	-0.789169749163386
89.3387	0.873580890833074	-0.792955171731805
89.3887	0.873183101524227	-0.796740594300224
89.4387	0.872785312215379	-0.800526016868643
89.4887	0.872387522906532	-0.804311439437061
89.5387	0.871989733597684	-0.80809686200548
89.5887	0.871585321563151	-0.811786955774515
89.6387	0.871173961095111	-0.815377032442557
89.6887	0.870762600627071	-0.818967109110599
89.7387	0.870351240159031	-0.822557185778641
89.7887	0.869939879690991	-0.826147262446683
89.8387	0.869528519222951	-0.829737339114725
89.8887	0.869117158754911	-0.833327415782767
89.9387	0.868705798286871	-0.836917492450809
89.9887	0.868294437818831	-0.840507569118851
90.0387	0.867883077350791	-0.844097645786893
90.0887	0.867471715323091	-0.847686148121523
90.1387	0.867059575024779	-0.850489058083752
90.1887	0.866647434726468	-0.853291968045981
90.2387	0.866235294428157	-0.85609487800821
90.2887	0.865823154129846	-0.858897787970439
90.3387	0.865411013831535	-0.861700697932668
90.3887	0.864998873533224	-0.864503607894898
90.4387	0.864586733234913	-0.867306517857127
90.4887	0.864174592936601	-0.870109427819355
90.5387	0.86376245263829	-0.872912337781585
90.5887	0.863350312339979	-0.875715247743813
90.6387	0.862934751706099	-0.879840348052799
90.6887	0.862515982850483	-0.885205642407964
90.7387	0.862097213994867	-0.89057093676313
90.7887	0.861678445139251	-0.895936231118296
90.8387	0.861259676283635	-0.901301525473461
90.8887	0.860840907428019	-0.906666819828628
90.9387	0.860422138572402	-0.912032114183793
90.9887	0.860003369716786	-0.917397408538959
91.0387	0.85958460086117	-0.922762702894125
91.0887	0.859165832005554	-0.928127997249291
91.1387	0.858747343888836	-0.933418892056698
91.1887	0.858337932996474	-0.936304201486583
91.2387	0.857928522104112	-0.939189510916467
91.2887	0.85751911121175	-0.942074820346352
91.3387	0.857109700319388	-0.944960129776237
91.3887	0.856700289427026	-0.947845439206121
91.4387	0.856290878534663	-0.950730748636006
91.4887	0.855881467642301	-0.95361605806589
91.5387	0.855472056749939	-0.956501367495775
91.5887	0.855062645857577	-0.959386676925659
91.6387	0.854653234965215	-0.962271986355544
92.6615	0.849697133242974	-0.973682089721175
92.7115	0.849885211148113	-0.969782294670259
92.7615	0.85028181020895	-0.963634355481056
92.8115	0.850858309874703	-0.951810285264041
92.8615	0.851344859237998	-0.937404562385251
92.9115	0.851622887445595	-0.920810724688391
92.9615	0.852076727607997	-0.899405898806465
93.0115	0.852579631571738	-0.885978939495713
93.0615	0.852894457630341	-0.874132221355205
93.1115	0.853243031023655	-0.863307138082932
93.1615	0.853691744402127	-0.852292039014858
93.2115	0.854187676898003	-0.835817726280597
93.2615	0.854611690677264	-0.821690517891157
93.3115	0.855085407109447	-0.810207749638619
93.3615	0.855625979359472	-0.805828051651624
93.4115	0.855978525611049	-0.800315779108374
93.4615	0.856316657773853	-0.793990123811557
93.5115	0.856717728795749	-0.786157385773903
93.5615	0.856989975396548	-0.774231886991233
93.6115	0.857405672126803	-0.767809143761371
93.6615	0.857740170821246	-0.757062286082521
93.7115	0.858185048564864	-0.746321068720314
93.7615	0.858497655569773	-0.734199444693838
93.8115	0.859056053348707	-0.726141528854171
93.8615	0.859483475692509	-0.714519016090858
93.9115	0.860020974775073	-0.703271905518791
93.9615	0.860557092156633	-0.694630867681782
94.0115	0.86092399625962	-0.687065868807531
94.0615	0.861401624704911	-0.681978027512592
94.1115	0.861693145333109	-0.673762587008664
94.1615	0.862027955495721	-0.66745782239623
94.2115	0.862409160670358	-0.659780210708623
94.2615	0.86280913969859	-0.654166398878592
94.3115	0.863190999905667	-0.647936393455684
94.3615	0.863551639557023	-0.640570299137504
94.4115	0.864061516808978	-0.631800456632905
94.4615	0.864499152430071	-0.623545917269208
94.5115	0.865004086033101	-0.617220332192586
94.5615	0.865411828131518	-0.608558054841683
94.6115	0.865866059551548	-0.600296531747746
94.6615	0.866243720579074	-0.594503702826597
94.7115	0.866654978642096	-0.587386738704711
94.7615	0.866966188921626	-0.580851977826799
94.8115	0.867320112307021	-0.574461104200799
94.8615	0.867680460001061	-0.564958289416419
94.9115	0.867998685989952	-0.555952539935271
94.9615	0.868450333538372	-0.548719182379827
95.0115	0.868803969148239	-0.541088417629106
95.0615	0.86940504188813	-0.534558802936622
95.1115	0.869801392772451	-0.525827936279366
95.1615	0.870361086065322	-0.518592800636802
95.2115	0.870748056773119	-0.50978979397203
95.2615	0.871277951910391	-0.501874915476077
95.3115	0.871656570548722	-0.496567812952681
95.3615	0.872023752809733	-0.491985151819523
95.4115	0.872439262573886	-0.487539897183759
95.4615	0.872810447623699	-0.484406379061776
95.5115	0.873171667689879	-0.480308376828237
95.5615	0.8735840727522	-0.475980437615708
95.6115	0.874043493790997	-0.47175848475401
95.6615	0.874464586074398	-0.467979839658097
95.7115	0.874874877783764	-0.464631458930892
95.7615	0.875284393173421	-0.461488431696911
95.8115	0.87569225715429	-0.458224306449851
95.8615	0.876093135789539	-0.454258344815884
95.9115	0.876577342681275	-0.449344262454467
95.9615	0.876955544688131	-0.444596509694814
96.0115	0.877298572542277	-0.440109152050382
96.0615	0.877708448021326	-0.4358915482592
96.1115	0.878056239055394	-0.431886049410787
96.1615	0.878394310182343	-0.427744605854953
96.2115	0.87874967854361	-0.423410676274345
96.2615	0.879154730642136	-0.41892090163177
96.3115	0.879750498243096	-0.415146964587521
96.3615	0.880226160826424	-0.411652941572125
96.4115	0.880659508595673	-0.407724717106089
96.4615	0.881100523301137	-0.402933354924815
96.5115	0.88162462922115	-0.396735092389611
96.5615	0.881972451253223	-0.391932533601321
96.6115	0.88228437146315	-0.38772757764862
96.6615	0.88260543854412	-0.383756614413794
96.7115	0.882961081846986	-0.379576769288605
96.7615	0.883316676388627	-0.374705239588856
96.8115	0.883736478461513	-0.369385682258755
96.8615	0.884192644409526	-0.363911713189391
96.9115	0.884626213501325	-0.358711629861351
96.9615	0.885044710608579	-0.353379118634545
97.0115	0.885553739619013	-0.347124928334184
97.0615	0.886053000173254	-0.341061120938109
97.1115	0.886442048926618	-0.336315333629123
97.1615	0.886807051263771	-0.332753539365247
97.2115	0.88713928601026	-0.328747564691238
97.2615	0.887490550587786	-0.324099776074635
97.3115	0.887882558727292	-0.318814155862936
97.3615	0.888238202030158	-0.313825997682692
97.4115	0.888581459706144	-0.309405122369007
97.4615	0.889015934659642	-0.304885827612974
97.5115	0.889538718500634	-0.300143084883274
97.5615	0.889994122007127	-0.295617680845557
97.6115	0.890425405347627	-0.291398870509228
97.6615	0.890851060965724	-0.287414015042702
97.7115	0.891299057672888	-0.283363383593618
97.7615	0.891823083625566	-0.278617026354993
97.8115	0.892156315562736	-0.272258569362612
97.8615	0.892605234781085	-0.26721340073172
97.9115	0.893135499137961	-0.263064526223156
97.9615	0.893547136593245	-0.259838830221898
98.0115	0.893894954162069	-0.257109793466804
98.0615	0.894246679765423	-0.254402077669357
98.1115	0.894730192977689	-0.252413351943678
98.1615	0.895213706189955	-0.250424626217999
98.2115	0.895665447905015	-0.248185089554678
98.2615	0.896070975115303	-0.24558072578864
98.3115	0.89647650232559	-0.242976362022602
98.3615	0.89688077937267	-0.240158551756047
98.4115	0.897284716044525	-0.237282627556782
98.4615	0.897675067630276	-0.234563922969802
98.5115	0.897996369958427	-0.232644322446243
98.5615	0.898317672286578	-0.230724721922684
98.6115	0.898690637221599	-0.228238551354779
98.6615	0.899107082472164	-0.225275543751392
98.7115	0.899523527722728	-0.222312536148005
98.7615	0.89996153454312	-0.220104765894411
98.8115	0.900401375594278	-0.217961243262589
98.8615	0.900855731712068	-0.215851953961224
98.9115	0.901343924084453	-0.213822466407542
98.9615	0.901832116456837	-0.211792978853861
99.0115	0.902208065885693	-0.209479671378444
99.0615	0.902530903302968	-0.207032063727923
99.1115	0.902858649008375	-0.204580626351754
99.1615	0.903267295658742	-0.202066065455627
99.2115	0.903675942309108	-0.199551504559501
99.2615	0.904102261835299	-0.197516632536542
99.3115	0.904551461206695	-0.196102780390226
99.3615	0.90500066057809	-0.194688928243911
99.4115	0.905424455229481	-0.192358451424205
99.4615	0.905842460200085	-0.189819077822351
99.5115	0.906265883638107	-0.187230442270792
99.5615	0.906711963569423	-0.184435825406219
99.6115	0.907158043500739	-0.181641208541645
99.6615	0.90752387186347	-0.179140164497684
99.7115	0.907829553669198	-0.176859145989675
99.7615	0.908135235474927	-0.174578127481666
99.8115	0.908528361744798	-0.171759799304953
99.8615	0.908926090354888	-0.168913191671994
99.9115	0.909333556921073	-0.166253547511934
99.9615	0.909760920211914	-0.163975909668689
100.0115	0.910188283502756	-0.161698271825443
100.0615	0.91066748939216	-0.159512142804277
100.1115	0.911168159524862	-0.157363900919855
100.1615	0.911661736986655	-0.155200856695875
100.2115	0.912079741957259	-0.152880093371397
100.2615	0.912497746927863	-0.150559330046919
100.3115	0.912876263898429	-0.148471303940465
100.3615	0.913209238722526	-0.146651697416209
100.4115	0.913542213546623	-0.144832090891954
100.4615	0.913942250916024	-0.142709611136811
100.5115	0.914354796866489	-0.140530639127402
100.5615	0.914769069427039	-0.138223605498338
100.6115	0.915189413977702	-0.13546621605598
100.6615	0.915609758528366	-0.132708826613622
100.7115	0.916059113871765	-0.130113087448208
100.7615	0.916527809743655	-0.127625115134091
100.8115	0.916996505615545	-0.125137142819973
100.8615	0.917353015348177	-0.12292322721388
100.9115	0.917707071797159	-0.120715304672932
100.9615	0.918067525127105	-0.118333343197755
101.0115	0.918439489977443	-0.115638189597935
101.0615	0.918811454827781	-0.112943035998115
101.1115	0.919162788612684	-0.11061194168967
101.1615	0.919506706881409	-0.108411702841584
101.2115	0.919869862113214	-0.106136434960839
101.2615	0.920382230146211	-0.103279199329409
101.3115	0.920894598179209	-0.100421963697978
101.3615	0.921396589706728	-0.0979027613768054
101.4115	0.921887901519192	-0.0957314699626184
101.4615	0.922379213331656	-0.0935601785484314
101.5115	0.922720340169426	-0.0917909830356382
101.5615	0.923039302917517	-0.0900811282767114
101.6115	0.923381653597993	-0.0883340869669777
101.6615	0.923794168075621	-0.0864754860048237
101.7115	0.92420668255325	-0.0846168850426697
101.7615	0.924596183798696	-0.0826471857931668
101.8115	0.924972076328232	-0.0806117893387324
101.8615	0.925348754956668	-0.0785724679808802
101.9115	0.925836947329053	-0.0759763710381938
101.9615	0.926325139701437	-0.0733802740955072
102.0115	0.926773938536727	-0.0709703088145325
102.0615	0.92715996924652	-0.068856918463422
102.1115	0.927545999956312	-0.0667435281123114
102.1615	0.927920111285563	-0.065126347559379
102.2115	0.92829054479496	-0.0636622764940288
102.2615	0.928656854114761	-0.0621764555705391
102.3115	0.928998406744631	-0.0605600745742404
102.3615	0.929339959374501	-0.0589436935779416
102.4115	0.929753063081662	-0.0572394854748991
102.4615	0.930231897133809	-0.05545459506428
102.5115	0.930710731185957	-0.0536697046536608
102.5615	0.931144655283173	-0.0521612598007989
102.6115	0.931573578294054	-0.0506835993943554
102.6615	0.932004409041624	-0.0490908349605417
102.7115	0.932440184554981	-0.0471997261799235
102.7615	0.932875960068337	-0.0453086173993054
102.8115	0.933278214584499	-0.043334161316679
102.8615	0.933662891016766	-0.0413159987220237
[truncated: 2,308 more rows]
