# Supplementary material for: Unraveling the Local Relation Between Tissue Composition and Human Brain Mechanics Through Machine Learning
Source: Front Bioeng Biotechnol. 2021 Aug 17;9:704738. doi: 10.3389/fbioe.2021.704738 (PMC8415910; doi:10.3389/fbioe.2021.704738)
Supplement: Supplementary file 1 [file DataSheet3.ZIP › Mechanics_cyclicCompTens/cyclicCompTens_HBE_05_12_P2a_VC_39.txt]

0	1	-0.0164003688292395
0.038944	1	0.00228926058777498
0.079904	1	0.00299534220837804
0.120864	1	0.0024954425235713
0.161824	1	0.00217206410556334
0.202784	1	0.00171546319891291
0.243744	1	0.00118761526789254
0.284704	1	0.000639288339568667
0.325664	1	0.000192442181112265
0.366624	1	-0.000104215384227516
0.407584	1	-0.000211210363834397
0.448544	1	-0.000430709074393715
0.489504	1	-0.000820413481943713
0.530464	1	-0.00121956726911464
0.571424	1	-0.00164869070545486
0.612384	1	-0.00199473666268642
0.653344	1	-0.0023271365499332
0.694304	1	-0.00267810784687045
0.735264	1	-0.00301308164477093
0.776224	1.00000085932357	-0.00329195488720604
0.817184	1.00000085932357	-0.0035247027964971
0.858144	1.00000085932357	-0.00375081502375563
0.899104	1.00000085932357	-0.00391025662503718
0.940064	1.00000085932357	-0.00407735159751681
0.981024	1.00000085932357	-0.00425631452544746
1.021984	1.00000085932357	-0.00446462481952939
1.062944	1.00000085932357	-0.00467049004456685
1.103904	1.00000085932357	-0.00489684634288869
1.144864	1.00000085932357	-0.00512473462297369
1.185824	1.00000085932357	-0.00533703940151058
1.226784	1.00000085932357	-0.00551874812890296
1.267744	1.00000085932357	-0.00565810616840751
1.308704	1.00000085932357	-0.00568668209566245
1.349664	1.00000085932357	-0.00565414655124731
1.390624	1.00000085932357	-0.00553152481322354
1.431584	1.00000085932357	-0.00533729872701531
1.472544	1.00000085932357	-0.0050717189013038
1.513504	1.00000085932357	-0.00474631987303394
1.554464	1	-0.0043682690504832
1.595424	1	-0.00396124350599381
1.636384	1	-0.00353204018283639
1.677344	1	-0.00304778140126619
1.718304	1	-0.00251617283342317
1.759264	1	-0.00193637548502749
1.800224	1	-0.00131434294665791
1.841184	1	-0.000647782693684595
1.882144	1	1.66659087503657e-05
1.923104	1	0.000688316786757445
1.964064	1	0.00136343042297456
2.005024	1	0.00197670473274367
2.045984	1	0.00251923112225576
2.086944	1	0.00301723633478182
2.127904	1	0.00343116996204389
2.168864	1	0.00375342439616828
2.209824	1	0.00397504310081574
2.250784	1	0.00409187033029303
2.291744	1	0.00409297518769551
2.332704	1	0.00400097129287547
2.373664	1	0.00381504580202412
2.414624	1	0.00355862953721453
2.455584	1	0.00321271546439521
2.496544	1	0.00278891003430662
2.537504	1	0.00220165326403995
2.578464	1	0.0014748880890601
2.619424	1	0.000617941510713108
2.660384	1	-0.000345032152561833
2.701344	1	-0.00142878830406241
2.742304	1	-0.00263694878403106
2.783264	1	-0.00399492531272382
2.824224	1	-0.00550092658287286
2.865184	1	-0.0071928010429312
2.906144	1	-0.00914218790837791
2.947104	1	-0.0113558100294823
2.988064	1	-0.0137951782712503
3.029024	1	-0.016466969720627
3.069984	1	-0.019370157971623
3.110944	1	-0.0224809657084237
3.151904	1	-0.0258450581911241
3.192864	0.999885709964544	-0.0294760663527662
3.233824	0.999590961978369	-0.0333921974588282
3.274784	0.999242935930553	-0.0375235621961862
3.315744	0.998882020029114	-0.0418925170383938
3.356704	0.998477278625357	-0.0464780696948046
3.397664	0.998112066106044	-0.0512680340459029
3.438624	0.997773492617551	-0.0562565502069646
3.479584	0.997430622511184	-0.0614208062503982
3.520544	0.996990648840858	-0.0667521507286937
3.561504	0.996572158259904	-0.0722965692452165
3.602464	0.996145933766776	-0.077973195826614
3.643424	0.995766972070265	-0.0837066037975145
3.684384	0.995436991817521	-0.0893869786130978
3.725344	0.995098418329028	-0.0950283739723546
3.766304	0.994759844840535	-0.100651588216604
3.807264	0.994434161205665	-0.106283401607422
3.848224	0.994126523365867	-0.111969100223073
3.889184	0.993848961851189	-0.117685643319343
3.930144	0.993567103718637	-0.123433015641792
3.971104	0.99310564695894	-0.129164033023796
4.012064	0.992761917528998	-0.134901463808828
4.053024	0.9924542796892	-0.14059932457273
4.093984	0.992111409582833	-0.146371799168193
4.134944	0.991680029148256	-0.152185853012649
4.175904	0.991235758860056	-0.157990629977494
4.216864	0.990808675043353	-0.16380559690923
4.257824	0.990399637021722	-0.169579764747695
4.298784	0.990012082089462	-0.175353727740804
4.339744	0.989660618747347	-0.181124620232769
4.380704	0.989326341876728	-0.186922240685366
4.421664	0.988982612446786	-0.192837379175718
4.462624	0.98866638137124	-0.19881440929346
4.503584	0.988375930002939	-0.204885295631056
4.544544	0.988067432839566	-0.211009999638101
4.585504	0.987746905146145	-0.217099289369708
4.626464	0.98736364683176	-0.223173858565312
4.667424	0.987016480107519	-0.22916789520607
4.708384	0.986690796472649	-0.235127241067755
4.749344	0.986321287335461	-0.241080001369144
4.790304	0.985877017047261	-0.24700468696064
4.831264	0.985458526466307	-0.252902197854289
4.872224	0.984869030493956	-0.258795439683537
4.913184	0.984530457005464	-0.264561418066148
4.954144	0.984196180134845	-0.270244444975338
4.995104	0.983866199882101	-0.275860511424164
5.036064	0.983549109482979	-0.281427186170768
5.077024	0.983241471643181	-0.287032356589983
5.117984	0.982946723657006	-0.292641636991568
5.158944	0.982673458760202	-0.29826010492532
5.199904	0.982365820920404	-0.303827457404966
5.240864	0.982018654196163	-0.309304749841474
5.281824	0.981688673943419	-0.314850619709141
5.322784	0.981367286926423	-0.320488099035356
5.363744	0.98100207440711	-0.32616415030639
5.404704	0.980566397354658	-0.331939882814707
5.445664	0.980139313537955	-0.337787664229216
5.486624	0.979708792426953	-0.343740838579731
5.527584	0.979316940876819	-0.34976242692096
5.568544	0.978938838503883	-0.355781467770466
5.609504	0.978582219220319	-0.361934440436731
5.650464	0.978239349113951	-0.368221142253604
5.691424	0.977891323066135	-0.374632268011798
5.732384	0.977583685226337	-0.381099909296373
5.773344	0.977135118320263	-0.387577864762577
5.814304	0.976984736694663	-0.394021539140422
5.855264	0.976421879753134	-0.40044642876322
5.896224	0.976069557087443	-0.406838780662396
5.937184	0.975749029394022	-0.413332770725774
5.978144	0.975413893199829	-0.419855600400323
6.019104	0.974978216147377	-0.426310249259191
6.060064	0.974573474743621	-0.432727644592823
6.101024	0.974155843486241	-0.439040217942402
6.141984	0.973763991936108	-0.445257945712638
6.182944	0.973438308301238	-0.451418366904745
6.223904	0.973095438194871	-0.457490451805597
6.264864	0.972756864706378	-0.463454905725964
6.305824	0.972431181071508	-0.469269628586637
6.346784	0.972126980526009	-0.474947074549461
6.387744	0.971841685099157	-0.480544587239067
6.428704	0.971568420202354	-0.486012373979344
6.469664	0.971273672216178	-0.491330270577895
6.510624	0.970935098727685	-0.49655520443102
6.551584	0.97061371171069	-0.501779273139394
6.592544	0.970117022684424	-0.507020771136732
6.633504	0.969689938867721	-0.51229802990325
6.674464	0.969241371961647	-0.517522377549982
6.715424	0.968814288144944	-0.5227391393809
6.756384	0.968400953505439	-0.527829862478909
6.797344	0.968013398573179	-0.532868506913794
6.838304	0.967656779289614	-0.537931569351034
6.879264	0.96732679903687	-0.542963279552676
6.920224	0.966979632312629	-0.547937613441597
6.961184	0.966671135149256	-0.552885720587247
7.002144	0.966380683780955	-0.557790202209546
7.043104	0.966081639176905	-0.562682966241602
7.084064	0.965747362306287	-0.567590143541625
7.125024	0.965364963315477	-0.572564540627518
7.165984	0.96501693726766	-0.577692796189121
7.206944	0.96469125363279	-0.583022937745748
7.247904	0.964317447877729	-0.588431236522766
7.288864	0.963881770825277	-0.593849705653822
7.329824	0.963459842950023	-0.599293538562604
7.370784	0.963063694782015	-0.604748555156178
7.411744	0.96253521078348	-0.610240757719604
7.452704	0.962192340677113	-0.615791280191915
7.493664	0.961875250277991	-0.621467882802047
7.534624	0.96155472258457	-0.627161019047509
7.575584	0.961237632185449	-0.632889661095058
7.616544	0.960955774052897	-0.638612421465824
7.657504	0.960679071861793	-0.644353315009066
7.698464	0.960366278080546	-0.650223492122836
7.739424	0.960019111356305	-0.656238847935128
7.780384	0.95968913110356	-0.662324964742912
7.821344	0.959359150850816	-0.668492544626473
7.862304	0.958989641713629	-0.674704316626925
7.903264	0.958562557896926	-0.680873199675626
7.944224	0.958135474080223	-0.686969469403801
7.985184	0.957709249587095	-0.693006501777399
8.026144	0.957317398036961	-0.698920175841372
8.067104	0.956947888899774	-0.704739093673444
8.108064	0.956595566234083	-0.710468550744008
8.149024	0.956239806274093	-0.716098086864638
8.189984	0.955909826021349	-0.72163085098789
8.230944	0.955597032240102	-0.727112146625677
8.271904	0.955139872098279	-0.732574511501619
8.312864	0.954981756560506	-0.73800096742238
8.353824	0.954611388099743	-0.743409854584997
8.394784	0.954075170189034	-0.74876739529768
8.435744	0.953749486554164	-0.754059925939299
8.476704	0.953401460506348	-0.759313172035763
8.517664	0.952979532631094	-0.764466924306653
8.558624	0.952566197991589	-0.76950895522754
8.599584	0.952156300646383	-0.77449932153443
8.640544	0.951769605037698	-0.779450381504105
8.681504	0.951431031549206	-0.784409090486566
8.722464	0.951096754678587	-0.789416864290359
8.763424	0.950761618484394	-0.794499217058422
8.804384	0.950436794173099	-0.799590644039943
8.845344	0.9501325936276	-0.804730484260227
8.886304	0.949855891436497	-0.809998239509719
8.927264	0.94956973668607	-0.815449130866482
8.968224	0.949270692082021	-0.821045076707031
9.009184	0.948926962652079	-0.826759037444283
9.050144	0.948461209274507	-0.832551087846544
9.091104	0.948113183226691	-0.838432056388039
9.132064	0.94767750617424	-0.844382253943264
9.173024	0.947224642650291	-0.850466960804817
9.213984	0.946811308010786	-0.856688999044368
9.254944	0.946591321175623	-0.863049634780556
9.295904	0.946023308292644	-0.869511294144875
9.336864	0.945671844950529	-0.876092942766464
9.377824	0.945315225666964	-0.882773054449226
9.418784	0.94498524541422	-0.889518825606417
9.459744	0.944668155015098	-0.896259865707552
9.500704	0.944377703646797	-0.903030732600141
9.541664	0.944082955660622	-0.909829820209419
9.582624	0.943740085554255	-0.916649403250393
9.623584	0.943370576417068	-0.923416053379523
9.664544	0.943018253751377	-0.930149793140819
9.705504	0.942692570116507	-0.936796689366918
9.746464	0.942310171125697	-0.943404933017579
9.787424	0.94187879069112	-0.949987780202425
9.828384	0.94146115943374	-0.956544559726033
9.869344	0.941065011265732	-0.963028850143852
9.910304	0.940686908892796	-0.969390843525329
9.951264	0.9403655218758	-0.975731356474034
9.992224	0.939867973525959	-0.98200333993411
10.033184	0.939551742450413	-0.988204974268613
10.074144	0.939230355433417	-0.994319804293625
10.115104	0.938952793918739	-1.00037693984185
10.156064	0.938676091727636	-1.00642245804331
10.197024	0.938367594564263	-1.01248573677303
10.237984	0.938020427840021	-1.01854918330161
10.278944	0.937690447587277	-1.02464554891485
10.319904	0.937360467334533	-1.03075465852432
10.360864	0.936990958197345	-1.03685228153937
10.401824	0.93655098452702	-1.04288920931108
10.442784	0.936132493946065	-1.04891089135816
10.483744	0.935710566070812	-1.05490836024825
10.524704	0.935318714520678	-1.06087330666915
10.565664	0.934940612147742	-1.06681227259706
10.606624	0.934588289482051	-1.07276030184239
10.647584	0.934236826139936	-1.07867199282897
10.688544	0.933893096709994	-1.08454835888756
10.729504	0.933594052105944	-1.09038550577717
10.770464	0.933307897355518	-1.09614285886274
10.811424	0.932811208329252	-1.1017995980109
10.852384	0.932423653396992	-1.10737994291625
10.893344	0.932076486672751	-1.11295799311777
10.934304	0.931750803037881	-1.11855329391336
10.975264	0.931407073607939	-1.1241826513391
11.016224	0.930976552496937	-1.1297659577853
11.057184	0.930566655151731	-1.13533739845526
11.098144	0.930153320512226	-1.14087929563053
11.139104	0.929770921521415	-1.14646048170937
11.180064	0.929440941268671	-1.15209707845719
11.221024	0.929097211838729	-1.15778423060319
11.261984	0.92876293496811	-1.16352079842267
11.302944	0.928441547951115	-1.16928160772884
11.343904	0.928133910111317	-1.17512055900095
11.384864	0.927860645214513	-1.18092860041627
11.425824	0.927570193846212	-1.18672330727055
11.466784	0.927271149242163	-1.19258756566103
11.507744	0.926928279135795	-1.19852569477386
11.548704	0.926615485354548	-1.2045266046301
11.589664	0.926285505101804	-1.21059816870074
11.630624	0.925678822657957	-1.21676707789991
11.671584	0.925234552369757	-1.22298722894713
11.712544	0.924807468553054	-1.22919913387914
11.753504	0.924398430531423	-1.23539301241977
11.794464	0.924016031540613	-1.24152908534411
11.835424	0.923844166825642	-1.24760985438056
11.876384	0.923315682827106	-1.25364120774353
11.917344	0.922985702574362	-1.25966628499344
11.958304	0.922673768116689	-1.26560007966569
11.999264	0.922383316748388	-1.27141055089561
12.040224	0.922088568762213	-1.27715086477007
12.081184	0.92174999527372	-1.28285455490982
12.122144	0.921371033577209	-1.28856180151362
12.163104	0.921023866852968	-1.29423365781326
12.204064	0.920698183218098	-1.29987150106686
12.245024	0.920324377463036	-1.30554916712948
12.285984	0.919884403792711	-1.31122112367259
12.326944	0.919465913211756	-1.31689095113151
12.367904	0.919065468425874	-1.3225248892481
12.408864	0.918695959288686	-1.32808914725534
12.449824	0.918365979035942	-1.3335571475578
12.490784	0.918035998783198	-1.33896629840433
12.531744	0.917706018530454	-1.3444068886547
12.572704	0.917394084072781	-1.34986938210379
12.613664	0.917099336086606	-1.35527081638216
12.654624	0.916676548887777	-1.36068774045621
12.695584	0.916364614430105	-1.36621465994918
12.736544	0.916016588382289	-1.37186655036416
12.777504	0.915686608129545	-1.3775769372037
12.818464	0.915360924494675	-1.38341097000805
12.859424	0.914987118739613	-1.38935691375331
12.900384	0.914555738305036	-1.39539066206359
12.941344	0.914133810429782	-1.40149583602716
12.982304	0.913706726613079	-1.40761436198542
13.023264	0.913310578445071	-1.41379343935942
13.064224	0.912950521867207	-1.41993075443114
13.105184	0.912602495819391	-1.42603901197109
13.146144	0.912241579917952	-1.43221926393708
13.187104	0.911911599665208	-1.43846761390894
13.228064	0.911608258443284	-1.44477661771921
13.269024	0.911309213839234	-1.45119420046456
13.309984	0.91097923358649	-1.45770081030943
13.350944	0.910609724449302	-1.46426059713721
13.391904	0.910248808547863	-1.47086093244958
13.432864	0.909923124912994	-1.47753656804338
13.473824	0.90941268670953	-1.48429009499444
13.514784	0.908972713039204	-1.49106722710406
13.555744	0.90855422245825	-1.49780387174685
13.596704	0.908154636995942	-1.50454433217921
13.637664	0.907771378681557	-1.51129082029515
13.678624	0.907441398428813	-1.51810212671203
13.719584	0.90710282494032	-1.52497501095065
13.760544	0.90677714130545	-1.53184064932958
13.801504	0.906438567816957	-1.53877503075932
13.842464	0.906148116448656	-1.54581306393953
13.883424	0.90586196169823	-1.5528985144614
13.924384	0.905580962889252	-1.56010131086375
13.965344	0.905276762343754	-1.56731468295245
14.006304	0.904929595619512	-1.57459730802613
14.047264	0.904612505220391	-1.58197919375036
14.088224	0.904286821585521	-1.58947458559424
14.129184	0.903882080181764	-1.59701085716201
14.170144	0.903442106511438	-1.60451502902656
14.211104	0.903002132841113	-1.61201406668194
14.252064	0.902391153779391	-1.61953450196028
14.293024	0.902016488700754	-1.62697918804077
14.333984	0.901669321976513	-1.63443701473297
14.374944	0.901316999310823	-1.64187196847981
14.415904	0.900987019058078	-1.64925608135249
14.456864	0.900675084600406	-1.65654341351097
14.497824	0.900393226467854	-1.66370962758351
14.538784	0.900085588628056	-1.67069756517799
14.579744	0.899755608375311	-1.6775863815911
14.620704	0.899372350060926	-1.68439767275354
14.661664	0.899029479954559	-1.69113888065353
14.702624	0.898699499701815	-1.69792330656537
14.743584	0.898325693946753	-1.70463485765197
14.784544	0.89787197109923	-1.71124075647706
14.825504	0.897467229695473	-1.71778665086708
14.866464	0.897062488291716	-1.72425011025549
14.907424	0.896697275772403	-1.73065051214135
14.948384	0.896367295519659	-1.73696157748043
14.989344	0.896028722031166	-1.7433169068502
15.030304	0.89570733501417	-1.74961119666209
15.071264	0.895232129077276	-1.75583393660595
15.112224	0.895096355952449	-1.7620337491243
15.153184	0.89481879443777	-1.76815021573296
15.194144	0.894365930913822	-1.77425264607627
15.235104	0.894013608248131	-1.78051346764362
15.276064	0.893683627995387	-1.78690656918963
15.317024	0.893362240978391	-1.79334954186317
15.357984	0.89298843522333	-1.79992258044216
15.398944	0.892557054788752	-1.80651759631288
15.439904	0.89212653367775	-1.81304233715102
15.480864	0.891708043096796	-1.81955622118526
15.521824	0.891311894928788	-1.82598475444036
15.562784	0.8909423857916	-1.83241570443482
15.603744	0.890590922449485	-1.83887622625365
15.644704	0.890242896401668	-1.8452643352389
15.685664	0.889912916148924	-1.85159637107657
15.726624	0.889600981691252	-1.85785899702641
15.767584	0.889301937087202	-1.86411671976293
15.808544	0.888984846688081	-1.87030966342422
15.849504	0.888611040933019	-1.87656029938308
15.890464	0.888254421649454	-1.88291117445595
15.931424	0.887920144778836	-1.88932065927208
15.972384	0.887409706575372	-1.8957957490825
16.013344	0.886982622758669	-1.90229577554628
16.054304	0.886569288119164	-1.90866332154445
16.095264	0.886160250097533	-1.91491885635822
16.136224	0.885772695165274	-1.92114607021184
16.177184	0.885442714912529	-1.92735086221572
16.218144	0.885104141424037	-1.93359104452378
16.259104	0.884778457789167	-1.93989985002632
16.300064	0.884444180918548	-1.94611676931116
16.341024	0.884145136314499	-1.9523096955388
16.381984	0.883854684946198	-1.95848705569854
16.422944	0.883572826813645	-1.96468138097638
16.463904	0.883269485591722	-1.97095129854924
16.504864	0.882921459543905	-1.9772814929579
16.545824	0.882609525086233	-1.98369667639752
16.586784	0.882279544833489	-1.99021151056555
16.627744	0.881896286519104	-1.99679690742132
16.668704	0.881447719613029	-2.0033185690415
16.709664	0.881016339178452	-2.00981161550871
16.750624	0.880395907557407	-2.01634745940102
16.791584	0.88019826313519	-2.02287209345808
16.832544	0.879833050615877	-2.02943383067516
16.873504	0.879331205648162	-2.03606114237763
16.914464	0.879159340933191	-2.04276123955791
16.955424	0.878679838378422	-2.0494278946441
16.996384	0.878389387010121	-2.05605566615903
17.037344	0.878090342406072	-2.06269597246642
17.078304	0.877751768917579	-2.06936000596789
17.119264	0.877373666544643	-2.07610154074877
17.160224	0.877021343878952	-2.08291585882824
17.201184	0.876699956861957	-2.08976527083987
17.242144	0.87632185448902	-2.09663474680043
17.283104	0.875886177436569	-2.10345111551267
17.324064	0.875454797001992	-2.11020920790014
17.365024	0.875068101393307	-2.11690839853075
17.405984	0.874689139696796	-2.12352172191042
17.446944	0.874367752679801	-2.13003590231666
17.487904	0.874037772427056	-2.13661194166221
17.528864	0.873553973254413	-2.14311635922592
17.569824	0.87339585771664	-2.14949935361487
17.610784	0.872955884046314	-2.15580740729137
17.651744	0.872678322531636	-2.16206059727957
17.692704	0.872362091456089	-2.16833504324234
17.733664	0.872198819976867	-2.17466744954501
17.774624	0.871692678391278	-2.18114207300536
17.815584	0.871362698138533	-2.18771584161834
17.856544	0.870988892383471	-2.19434987399188
17.897504	0.87055321533102	-2.20104237446031
17.938464	0.870135584073641	-2.20774915090673
17.979424	0.869712796874812	-2.21446224487112
18.020384	0.869313211412505	-2.2211587005983
18.061344	0.868942842951742	-2.22787197761599
18.102304	0.868587082991752	-2.23469350015023
18.143264	0.86824335356181	-2.24154212982694
18.184224	0.867900483455443	-2.24840332262579
18.225184	0.867588548997771	-2.25525977347255
18.266144	0.867306690865218	-2.26214394381864
18.307104	0.866989600466097	-2.26902675216103
18.348064	0.866615794711035	-2.27595788875315
18.389024	0.86626433136892	-2.28295361265039
18.429984	0.865924898556852	-2.2899336506234
18.470944	0.865599214921982	-2.29687045097171
18.511904	0.864992532478134	-2.30375666541295
18.552864	0.86457404189718	-2.31059165543979
18.593824	0.864169300493424	-2.31737845886529
18.634784	0.86377401164899	-2.32408643387497
18.675744	0.863444031396246	-2.33074198372779
18.716704	0.86309600534843	-2.33736339849904
18.757664	0.862761728477811	-2.34399006079816
18.798624	0.862440341460816	-2.3504922817223
18.839584	0.862132703621018	-2.35690693125647
18.880544	0.861859438724214	-2.3632172404111
18.921504	0.861568987355913	-2.3693912031888
18.962464	0.861269942751863	-2.37550436830049
19.003424	0.860922776027622	-2.38160118065094
19.044384	0.860605685628501	-2.38762146146862
19.085344	0.860284298611505	-2.39351706555708
19.126304	0.85989760300282	-2.39921136767771
19.167264	0.859461925950369	-2.40476392770756
19.208224	0.859030545515792	-2.41010890093969
19.249184	0.858599165081215	-2.41520774375897
19.290144	0.858216766090404	-2.42000905305609
19.331104	0.857710624504815	-2.42456901747657
19.372064	0.857569695438539	-2.42883118033257
19.413024	0.857129721768213	-2.43276658651501
19.453984	0.856988792701937	-2.43637743266346
19.494944	0.856623580182623	-2.43967828676952
19.535904	0.856412186583209	-2.44268571733579
19.576864	0.856183606512298	-2.44537232302702
19.617824	0.855959323059261	-2.44785811489255
19.658784	0.855721290429026	-2.4500809921012
19.699744	0.855466071327294	-2.45205679312163
19.740704	0.855241787874257	-2.45370016063707
19.781664	0.855034690892717	-2.45506762760755
19.822624	0.854828453234752	-2.4561280684349
19.863584	0.854656588519781	-2.45692297519985
19.904544	0.854445194920367	-2.45744020972543
19.945504	0.854238957262401	-2.45770718860134
19.986464	0.854018970427239	-2.45772671864482
20.027424	0.853834215858645	-2.45748247324508
20.068384	0.853670944379422	-2.45700755018168
20.109344	0.853517125459523	-2.45635741024533
20.150304	0.853314325095858	-2.45543214338212
20.191264	0.853160506175959	-2.45425294019044
20.232224	0.853050512758377	-2.45280583631875
20.273184	0.852900990456352	-2.45115858545835
20.314144	0.852799590274519	-2.44932953652313
20.355104	0.852711939269884	-2.44725612451104
20.396064	0.8526191323238	-2.44501797542729
20.437024	0.852513435524093	-2.44255025789568
20.477984	0.852399145488637	-2.43989563205135
20.518944	0.852315791101876	-2.43703522379181
20.559904	0.85223673333299	-2.43404594601087
20.600864	0.85214822300478	-2.43092911276969
20.641824	0.852064868618019	-2.42770437614729
20.682784	0.851985810849132	-2.42436704649251
20.723744	0.851901597138796	-2.42100326127785
20.764704	0.851831991929233	-2.41762303613371
20.805664	0.851756371454646	-2.41419128366554
20.846624	0.851699656098705	-2.4107710591967
20.887584	0.851629191565567	-2.40738562575041
20.928544	0.851563023650303	-2.40402884886199
20.969504	0.851506308294363	-2.40074046635143
21.010464	0.851435843761225	-2.3974937153908
21.051424	0.85137826908171	-2.39430443444875
21.092384	0.851303507930697	-2.39111606877319
21.133344	0.851272572282002	-2.38791309588033
21.174304	0.851215856926062	-2.38474674454299
21.215264	0.851158282246547	-2.38154855500713
21.256224	0.851114456744229	-2.37840873114348
21.297184	0.851083521095534	-2.37530005467007
21.338144	0.851039695593217	-2.37217142320803
21.379104	0.851004463326648	-2.36903257998705
21.420064	0.85096063782433	-2.36584263438719
21.461024	0.850938295411384	-2.36256570578296
21.501984	0.850890173291192	-2.35924378311405
21.542944	0.850850644406749	-2.35587077332072
21.583904	0.850811115522305	-2.35240685577314
21.624864	0.850784476491485	-2.34890476943385
21.665824	0.85075354084279	-2.34533532166029
21.706784	0.850718308576221	-2.34172064228862
21.747744	0.850695966163275	-2.33806777233317
21.788704	0.850674483073904	-2.33435999728452
21.829664	0.850625501630137	-2.33060808677832
21.870624	0.850599721922891	-2.32686373375827
21.911584	0.850581676127819	-2.32314141468929
21.952544	0.850564489656322	-2.3194557433263
21.993504	0.850533554007627	-2.31573210147932
22.034464	0.850494025123184	-2.31198738453188
22.075424	0.85048972850531	-2.3082228586026
22.116384	0.850463089474489	-2.30448969362575
22.157344	0.850436450443669	-2.30080143772454
22.198304	0.850414967354297	-2.29712851035778
22.239264	0.850410670736423	-2.29344369542272
22.280224	0.850388328323477	-2.28983265750415
22.321184	0.850361689292656	-2.28628743378363
22.362144	0.850361689292656	-2.28276930848874
22.403104	0.850340206203285	-2.27930162091492
22.444064	0.850313567172465	-2.2758448991053
22.485024	0.850313567172465	-2.27245943079171
22.525984	0.850313567172465	-2.26912964118943
22.566944	0.850291224759518	-2.26586449337241
22.607904	0.850265445052273	-2.26264632051825
22.648864	0.850265445052273	-2.25949310761341
22.689824	0.850265445052273	-2.25636118337123
22.730784	0.850243102639326	-2.25327094733833
22.771744	0.850216463608506	-2.25022929670146
22.812704	0.850203573754883	-2.24727023361063
22.853664	0.850203573754883	-2.2443981273737
22.894624	0.850181231341937	-2.24157025683778
22.935584	0.850181231341937	-2.23883493935657
22.976544	0.850181231341937	-2.23618117865699
23.017504	0.850181231341937	-2.23359007884449
23.058464	0.850181231341937	-2.23108846812318
23.099424	0.85016404487044	-2.22863055265981
23.140384	0.850155451634691	-2.2261588580774
23.181344	0.850133109221745	-2.22367614325063
23.222304	0.850133109221745	-2.22121645173444
23.263264	0.850133109221745	-2.21881721139052
23.304224	0.850133109221745	-2.21643177849532
23.345184	0.850133109221745	-2.21406140827145
23.386144	0.850133109221745	-2.21168645081912
23.427104	0.850111626132374	-2.20935290045851
23.468064	0.850106470190925	-2.20706291242428
23.509024	0.850106470190925	-2.20478222306172
23.549984	0.850089283719427	-2.20245896726989
23.590944	0.850084987101553	-2.20011777443411
23.631904	0.850084987101553	-2.19776277850803
23.672864	0.850084987101553	-2.19540361376101
23.713824	0.850080690483679	-2.19303978551332
23.754784	0.850080690483679	-2.19062459556126
23.795744	0.850080690483679	-2.18816689801848
23.836704	0.850080690483679	-2.1857368720325
23.877664	0.850080690483679	-2.18336752821462
23.918624	0.850080690483679	-2.18102824436323
23.959584	0.850080690483679	-2.17875319914401
24.000544	0.850080690483679	-2.17649665102466
24.041504	0.850080690483679	-2.17422909791539
24.082464	0.85004545821711	-2.17195931765768
24.123424	0.85004545821711	-2.16971975426928
24.164384	0.85004545821711	-2.16747715742624
24.205344	0.85004545821711	-2.16524117665237
24.246304	0.85004545821711	-2.16301024945704
24.287264	0.850031709039912	-2.16081252246393
24.328224	0.850031709039912	-2.15863584660003
24.369184	0.850031709039912	-2.156471265329
24.410144	0.850031709039912	-2.15427471728629
24.451104	0.850031709039912	-2.15209404257952
24.492064	0.850010225950541	-2.1499524671854
24.533024	0.850010225950541	-2.14782792446477
24.573984	0.850010225950541	-2.14570522753155
24.614944	0.850010225950541	-2.14361883398979
24.655904	0.850010225950541	-2.14152750236741
24.696864	0.850010225950541	-2.13942981618056
24.737824	0.850010225950541	-2.13736483115778
24.778784	0.850010225950541	-2.13534716105397
24.819744	0.850010225950541	-2.13337470729384
24.860704	0.850010225950541	-2.13140570103748
24.901664	0.850010225950541	-2.12948673152829
24.942624	0.850010225950541	-2.127575158244
24.983584	0.850010225950541	-2.1256475372873
25.024544	0.850010225950541	-2.12367543002092
25.065504	0.850010225950541	-2.12169972706476
25.106464	0.850005070009092	-2.11972174683841
25.147424	0.850005070009092	-2.11777704526569
25.188384	0.850005070009092	-2.1158797850059
25.229344	0.850005070009092	-2.11406250814106
25.270304	0.850005070009092	-2.1122819116703
25.311264	0.850005070009092	-2.11049173976872
25.352224	0.850005070009092	-2.10874653796055
25.393184	0.850005070009092	-2.1070122408988
25.434144	0.850005070009092	-2.10525907191378
25.475104	0.850005070009092	-2.10345031574409
25.516064	0.850005070009092	-2.10162883737024
25.557024	0.850005070009092	-2.09978669794504
25.597984	0.850005070009092	-2.0979484854489
25.638944	0.850005070009092	-2.09614517293561
25.679904	0.850005070009092	-2.0944736261084
25.720864	0.850000773391217	-2.09287749506052
25.761824	0.850000773391217	-2.09138024548135
25.802784	0.850000773391217	-2.09002083503516
25.843744	0.850000773391217	-2.08876637296697
25.884704	0.850000773391217	-2.08752620866883
25.925664	0.850005070009092	-2.08625099838106
25.966624	0.850005070009092	-2.08494468646636
26.007584	0.850005070009092	-2.08358610193922
26.048544	0.850005070009092	-2.08208021180857
26.089504	0.850005070009092	-2.08032268005329
26.130464	0.850005070009092	-2.07827930403643
26.171424	0.850005070009092	-2.07591208058591
26.212384	0.850005070009092	-2.07311109055504
26.253344	0.850005070009092	-2.06980508262698
26.294304	0.850005070009092	-2.06594463894905
26.335264	0.850005070009092	-2.06142260796606
26.376224	0.850005070009092	-2.05613955904941
26.417184	0.850005070009092	-2.05005604421349
26.458144	0.850005070009092	-2.04309414377137
26.499104	0.850009366626966	-2.03514832313865
26.540064	0.850009366626966	-2.02617606382859
26.581024	0.850009366626966	-2.01613480159113
26.621984	0.850009366626966	-2.00506357907955
26.662944	0.850009366626966	-1.99290690499426
26.703904	0.850031709039912	-1.97970127013843
26.744864	0.850203573754883	-1.96548896854059
26.785824	0.850498321741058	-1.95024458848048
26.826784	0.850793069727234	-1.93407640598355
26.867744	0.851158282246547	-1.9170097085553
26.908704	0.851563023650303	-1.89920112226298
26.949664	0.852015887174252	-1.88075652818471
26.990624	0.852433518431631	-1.86174392408288
27.031584	0.853067699229874	-1.8423109533379
27.072544	0.853269640269965	-1.82254009889393
27.113504	0.853850543006567	-1.80250382370627
27.154464	0.854202865672257	-1.78230679939378
27.195424	0.854492457716983	-1.76209107749449
27.236384	0.85477861246741	-1.74187927816585
27.277344	0.855091406248657	-1.72179055167086
27.318304	0.855447166208647	-1.70179890008287
27.359264	0.855790895638589	-1.68196194160646
27.400224	0.856102830096261	-1.66237078448281
27.441184	0.856419920495383	-1.64305151162761
27.482144	0.856793726250445	-1.62407733128459
27.523104	0.857198467654201	-1.605471072815
27.564064	0.857607505675832	-1.58717120633963
27.605024	0.857995060608092	-1.56926779190161
27.645984	0.858373162981028	-1.55167528259327
27.686944	0.858765014531162	-1.53450091277963
27.727904	0.859134523668349	-1.51771076747891
27.768864	0.859473097156842	-1.50123361498715
27.809824	0.859811670645335	-1.48500975377891
27.850784	0.860093528777887	-1.46908656632855
27.891744	0.860361637733242	-1.45343628519421
27.932704	0.860801611403568	-1.43801883042057
27.973664	0.861149637451384	-1.42276827884929
28.014624	0.861461571909056	-1.40766161806583
28.055584	0.861782958926052	-1.39271862436394
28.096544	0.862156764681114	-1.37794342080122
28.137504	0.862588145115691	-1.36327926739307
28.178464	0.863028118786016	-1.34873165138002
28.219424	0.863428563571899	-1.33430917408782
28.260384	0.863824711739907	-1.32006235168897
28.301344	0.864246639615161	-1.30594729497619
28.342304	0.864611852134474	-1.29190790683064
28.383264	0.864968471418039	-1.27803656161215
28.424224	0.865284702493585	-1.26425890699386
28.465184	0.865566560626138	-1.25060090385592
28.506144	0.865857011994438	-1.23705600586374
28.547104	0.866186992247183	-1.22360362823819
28.588064	0.866547908148622	-1.21027128345403
28.629024	0.866877888401366	-1.19707881971879
28.669984	0.867194978800487	-1.18394677882615
28.710944	0.86753355228898	-1.17089400872813
28.751904	0.868118751643456	-1.1579652114758
28.792864	0.868527789665087	-1.14519436088949
28.833824	0.868901595420149	-1.13255443263657
28.874784	0.869271104557337	-1.12004313201319
28.915744	0.869654362871722	-1.1076245239137
28.956704	0.87002387200891	-1.09535244344119
28.997664	0.870380491292474	-1.08326086659521
29.038624	0.870714768163093	-1.07140559630179
29.079584	0.871022406002891	-1.05967779647956
29.120544	0.871304264135443	-1.04802904081454
29.161504	0.871576669708672	-1.03654612707859
29.202464	0.871889463489919	-1.02521756213969
29.243424	0.87224178615561	-1.01402625230658
29.284384	0.872549423995408	-1.00293078830832
29.325344	0.872879404248152	-0.991909380264913
29.366304	0.873262662562537	-0.980949959733956
29.407264	0.873667403966294	-0.970146010291091
29.448224	0.874076441987925	-0.959458166760543
29.489184	0.874476886773807	-0.94892633694036
29.530144	0.874881628177564	-0.938518795950732
29.571104	0.875502059798609	-0.928313864452494
29.612064	0.875682517749328	-0.918346573180842
29.653024	0.876201549188541	-0.908600218522384
29.693984	0.876496297174716	-0.89910220835
29.734944	0.876786748543017	-0.889720628791617
29.775904	0.877102979618563	-0.880554607566211
29.816864	0.87745100566638	-0.871553835525868
29.857824	0.877789579154872	-0.862629159177115
29.898784	0.87810237293612	-0.853738707257367
29.939744	0.878414307393792	-0.844892412587217
29.980704	0.878793269090303	-0.836099066083353
30.021664	0.879184261316862	-0.82732537819611
30.062624	0.879589002720618	-0.818638823678452
30.103584	0.879980854270752	-0.810055918732062
30.144544	0.880363253261563	-0.801528581357475
30.185504	0.880750808193822	-0.793084371971988
30.226464	0.881116020713135	-0.7846300423542
30.267424	0.8814726399967	-0.776208233026386
30.308384	0.881802620249444	-0.767803881317213
30.349344	0.88221595488895	-0.759391096081121
30.390304	0.882497813021502	-0.750934676604854
30.431264	0.882801154243426	-0.742443385475423
30.472224	0.882981612194145	-0.733881505507767
30.513184	0.883461114748914	-0.725269874268913
30.554144	0.88378250176591	-0.716714128765928
30.595104	0.884169197374595	-0.70814882962418
30.636064	0.884591984573423	-0.699651837692058
30.677024	0.885018209066551	-0.691201546142843
30.717984	0.885432403029631	-0.682852238996053
30.758944	0.88582339525619	-0.674680476114138
30.799904	0.886241885837144	-0.666639742346694
30.840864	0.886607098356458	-0.658703427410207
30.881824	0.886954265080699	-0.650874688974059
30.922784	0.887271355479821	-0.643246104064227
30.963744	0.887566103465996	-0.635802355042285
31.004704	0.887860851452171	-0.628473195205339
31.045664	0.888181379145592	-0.621288619143699
31.086624	0.888556044224228	-0.614236907087915
31.127584	0.888880868535524	-0.607314321699832
31.168544	0.889189365698897	-0.600477795332814
31.209504	0.889532235805264	-0.593682778480199
31.250464	0.889924087355397	-0.586908141561365
31.291424	0.890517879945622	-0.58019883287766
31.332384	0.89091402811363	-0.573526609920336
31.373344	0.891270647397195	-0.5669695994009
31.414304	0.891661639623754	-0.560606296316664
31.455264	0.891850690810222	-0.554341342974892
31.496224	0.892369722249434	-0.548135448292812
31.537184	0.892713451679376	-0.542022786577692
31.578144	0.893021089519174	-0.536038874527648
31.619104	0.893298651033852	-0.530134002276394
31.660064	0.893575353224955	-0.524278234072181
31.701024	0.893883850388328	-0.518491457348251
31.741984	0.894239610348318	-0.512652338277281
31.782944	0.894548107511691	-0.506844564904293
31.823904	0.894878087764435	-0.501120821711657
31.864864	0.895260486755246	-0.495441675968213
31.905824	0.895656634923254	-0.489868759975849
31.946784	0.896074266180633	-0.484397900555222
31.987744	0.89647900758439	-0.479084170598394
32.028704	0.896897498165344	-0.473909576402067
32.069664	0.897499883991317	-0.468856812892013
32.110624	0.897684638559911	-0.463875355178933
32.151584	0.898032664607727	-0.458946834736109
32.192544	0.89848982474955	-0.454025531823299
32.233504	0.898780276117851	-0.449034056300595
32.274464	0.899093069899098	-0.444013621310394
32.315424	0.899448829859088	-0.438963041364675
32.356384	0.899787403347581	-0.4338696073345
32.397344	0.900095900510954	-0.428704989542883
32.438304	0.900412990910075	-0.423432492341304
32.479264	0.900791093283011	-0.418157436751974
32.520224	0.901195834686768	-0.412820751039963
32.561184	0.90159627947265	-0.407452124706755
32.602144	0.901987271699209	-0.402039657108808
32.643104	0.902370530013594	-0.39660906941362
32.684064	0.902762381563728	-0.391193879987476
32.725024	0.903122438141592	-0.385783999106958
32.765984	0.903474760807283	-0.380399209603426
32.806944	0.903809037677901	-0.374977818157229
32.847904	0.904095192428328	-0.369597247596362
32.888864	0.904354708147934	-0.364159954484551
32.929824	0.904640862898361	-0.358754131285461
32.970784	0.905142707866076	-0.353382709031054
33.011744	0.905305120021724	-0.34802819305619
33.052704	0.905776029340744	-0.342690640020223
33.093664	0.906158428331555	-0.337379265784996
33.134624	0.906581215530383	-0.332163639320364
33.175584	0.907011736641385	-0.327055057629825
33.216544	0.907421633986591	-0.321990877259946
33.257504	0.907816922831024	-0.317068234135494
33.298464	0.908231116794104	-0.312219766822214
33.339424	0.908609219167041	-0.307459019084912
33.380384	0.908957245214857	-0.30275602684216
33.421344	0.909273476290403	-0.298059036132517
33.462304	0.909563927658704	-0.293387437530277
33.503264	0.909858675644879	-0.288746731351186
33.544224	0.910180062661875	-0.284068917653657
33.585184	0.910553868416937	-0.279397438907742
33.626144	0.910883848669681	-0.27480331543444
33.667104	0.911187189891605	-0.270276867201045
33.708064	0.911530919321547	-0.26582467105103
33.749024	0.912116118676023	-0.261433189757207
33.789984	0.91252086007978	-0.257140683637948
33.830944	0.912714207884122	-0.252953590067548
33.871904	0.913268471589903	-0.248813809236919
33.912864	0.913647433286414	-0.24476105717399
33.953824	0.914021239041476	-0.240834481133944
33.994784	0.914368405765717	-0.236964224491746
34.035744	0.914712135195659	-0.233181859582793
34.076704	0.915019773035457	-0.22952964774753
34.117664	0.915283585372938	-0.225981802442282
34.158624	0.915574036741239	-0.222509518923173
34.199584	0.915882533904612	-0.219116397238386
34.240544	0.916229700628853	-0.215829128302053
34.281504	0.9165424944101	-0.212590381564779
34.322464	0.916876771280719	-0.209361968621987
34.363424	0.917259170271529	-0.206142693089626
34.404384	0.917659615057411	-0.202981985895624
34.445344	0.918081542932665	-0.199906108650547
34.486304	0.918477691100673	-0.196836662242145
34.527264	0.918891885063753	-0.193834954270622
34.568224	0.919300923085384	-0.190884815028037
34.609184	0.919863780026914	-0.187938814097498
34.650144	0.920198056897533	-0.184968874589906
34.691104	0.920488508265834	-0.181936391872353
34.732064	0.92077466301626	-0.178949572235689
34.773024	0.921078004238184	-0.17590397941531
34.813984	0.921447513375371	-0.172822996290757
34.854944	0.921786946187439	-0.169722454793055
34.895904	0.922076538232165	-0.166546083466885
34.936864	0.922397925249161	-0.163316672447781
34.977824	0.92278548018142	-0.160060618457075
35.018784	0.923198814820926	-0.15683389004046
35.059744	0.923603556224682	-0.153631084946457
35.100704	0.923991111156942	-0.150434575578363
35.141664	0.924373510147752	-0.147195159824871
35.182624	0.924761065080012	-0.143949443987058
35.223584	0.925121980981451	-0.140654748316943
35.264544	0.925473444323566	-0.137270001320514
35.305504	0.925790534722688	-0.13396630117153
35.346464	0.926085282708863	-0.130689379104914
35.387424	0.926349095046343	-0.12745454404227
35.428384	0.926643843032519	-0.124227349275588
35.469344	0.926973823285263	-0.12104535559814
35.510304	0.927295210302258	-0.118023032338596
35.551264	0.927602848142057	-0.115005732148701
35.592224	0.927955170807747	-0.112034663812442
35.633184	0.928584195664541	-0.109121268160907
35.674144	0.929019872716992	-0.106246692883666
35.715104	0.929420317502874	-0.103410774540276
35.756064	0.929829355524505	-0.100594314326563
35.797024	0.930234096928262	-0.0978438622602265
35.837984	0.93060360606545	-0.0950982545686547
35.878944	0.930960225349014	-0.0924106573387259
35.919904	0.931267863188812	-0.0898161470689604
35.960864	0.93154542470349	-0.0873232618881604
36.001824	0.931848765925414	-0.0849002703788961
36.042784	0.932183042796033	-0.0825042966646524
36.083744	0.93255255193322	-0.0801320087395747
36.124704	0.932864486390893	-0.0776676471850875
36.165664	0.933185873407888	-0.0751423332409626
36.206624	0.933524446896381	-0.0724735033324339
36.247584	0.933920595064389	-0.0696831957689904
36.288544	0.934312446614523	-0.0668745719797727
36.329504	0.934712891400405	-0.0639963094861123
36.370464	0.935095290391216	-0.061113237484982
36.411424	0.935464799528403	-0.0582244733979836
36.452384	0.935843761224914	-0.0553673339473249
36.493344	0.936367089282001	-0.0524994924163834
36.534304	0.936719411947691	-0.0496102968466124
36.575264	0.937009863315992	-0.0467792773581345
36.616224	0.937277972271347	-0.0439536601211373
36.657184	0.937572720257522	-0.0411462327159707
36.698144	0.937889810656644	-0.0383306703350975
36.739104	0.938236977380885	-0.0354941897565792
36.780064	0.938544615220683	-0.032740547332773
36.821024	0.938870298855553	-0.03008166985769
36.861984	0.939262150405687	-0.0275541592739957
36.902944	0.939666891809443	-0.025174109017424
36.943904	0.940085382390398	-0.0229088266407331
36.984864	0.940476374616957	-0.0208034151688906
37.025824	0.940894865197911	-0.0188442349520305
37.066784	0.941303903219542	-0.0170785202785118
37.107744	0.941682005592478	-0.0154092398254526
37.148704	0.942030031640294	-0.0138010882777107
37.189664	0.942341966097966	-0.0122227569838052
37.230624	0.942628120848393	-0.0107309292689726
37.271584	0.942927165452442	-0.00928532469095122
37.312544	0.943261442323061	-0.00790858737847612
37.353504	0.943776177144399	-0.00656940868006632
37.394464	0.944079518366323	-0.0052360157733794
37.435424	0.944414654560516	-0.00392934646891369
37.476384	0.944792756933452	-0.0026341485044213
37.517344	0.945197498337209	-0.00126487933064083
37.558304	0.94560653635884	0.000124861303570686
37.599264	0.945989794673225	0.00156224373764854
37.640224	0.946372193664035	0.00301967922462036
37.681184	0.94675888927272	0.00449686703406907
37.722144	0.947129257733483	0.00601564063012688
37.763104	0.947476424457724	0.0075121667129272
37.804064	0.94779781147472	0.00904847419983326
37.845024	0.948083966225146	0.0105553645859985
37.885984	0.948347778562627	0.0120564757180586
37.926944	0.948642526548802	0.0135723684038876
37.967904	0.948968210183672	0.0150557233660955
38.008864	0.94930248705429	0.0165445786440504
38.049824	0.949773396373311	0.0181600130979835
38.090784	0.95016438859987	0.0198096632640976
38.131744	0.950582879180824	0.0214873423767801
38.172704	0.951018556233275	0.0231976856070272
38.213664	0.951419001019158	0.0249455329711915
38.254624	0.951823742422914	0.0267364131146972
38.295584	0.952232780444545	0.0285787552060504
38.336544	0.952606586199607	0.0303518791797038
38.377504	0.952958908865298	0.0321397759903023
38.418464	0.953266546705096	0.0339776441718977
38.459424	0.953556998073397	0.0359120141293361
38.500384	0.953847449441698	0.0378955774812571
38.541344	0.954177429694442	0.0398807251158835
38.582304	0.954551235449504	0.0419566453939839
38.623264	0.954872622466499	0.0440466280878989
38.664224	0.955184556924172	0.0461676971542909
38.705184	0.955532582971988	0.0483353162383822
38.746144	0.955919278580672	0.0504959052041693
38.787104	0.956315426748681	0.0526537461912888
38.828064	0.956711574916689	0.0547564772398473
38.869024	0.957093973907499	0.0567669428888752
38.909984	0.957464342368261	0.0587185046018319
38.950944	0.958018606074043	0.0605557081256211
38.991904	0.958365772798284	0.0622429386978597
39.032864	0.958718095463975	0.0638034680585885
39.073824	0.95901284345015	0.0652930991338518
39.114784	0.95927665578763	0.0666359606902697
39.155744	0.959571403773805	0.0678674539280449
39.196704	0.959883338231478	0.0689920462193175
39.237664	0.960222771043545	0.0700258484334686
39.278624	0.960539002119092	0.0709719986270259
39.319584	0.960860389136088	0.0718343910409719
39.360544	0.961256537304096	0.0726843990276634
39.401504	0.961665575325727	0.0734866933006931
39.442464	0.962078909965232	0.0742179280270189
39.483424	0.96247505813324	0.07487980298726
39.524384	0.962897845332068	0.0754354067915097
39.565344	0.963302586735825	0.0759825879648711
39.606304	0.963672095873013	0.0765529493516247
39.647264	0.964037308392326	0.0771122817772071
39.688224	0.96434064961425	0.0777030666818614
39.729184	0.964622507746802	0.0783703787608778
39.770144	0.96507537127075	0.079107970230878
39.811104	0.965453473643687	0.0799223155126563
39.852064	0.965625338358658	0.0807958327728341
39.893024	0.965932976198456	0.0817256846853009
39.933984	0.96640818213535	0.0828662004342454
39.974944	0.96679573706761	0.084136448670137
40.015904	0.967196181853492	0.0855090171616833
40.056864	0.9675923300215	0.0869318337833785
40.097824	0.967987618865934	0.088361604251171
40.138784	0.968370877180319	0.0898382973808753
40.179744	0.968744682935381	0.0913635671897866
40.220704	0.969127081926191	0.0929761882888745
40.261664	0.969466514738259	0.0946684114218803
40.302624	0.969782745813805	0.0964129376762196
40.343584	0.970073197182106	0.098243488084329
40.384544	0.97034646207891	0.10010532535186
40.425504	0.970627460887888	0.10191837455721
40.466464	0.970971190317829	0.103770618960273
40.507424	0.97129171801125	0.105580320905327
40.548384	0.971600215174623	0.107282616328104
40.589344	0.971961131076062	0.109024863133049
40.630304	0.972590155932856	0.110686304982406
40.671264	0.973021536367433	0.112288306811036
40.712224	0.973421981153315	0.113853246884551
40.753184	0.973831019174946	0.115224405429866
40.794144	0.974041553450786	0.116526398158423
40.835104	0.974424811765171	0.11778064448523
40.876064	0.974961888999455	0.118974871122533
40.917024	0.975260933603505	0.120093932589176
40.957984	0.975541932412482	0.121156735675737
40.998944	0.975846132957981	0.122153940305634
41.039904	0.976180409828599	0.123009710112783
41.080864	0.976545622347913	0.123832201266298
41.121824	0.976861853423459	0.124672559729167
41.162784	0.977174647204706	0.12550905228073
41.203744	0.977521813928948	0.126350175644877
41.244704	0.977917962096956	0.127308237378004
41.285664	0.978322703500712	0.128281394470553
41.326624	0.978714555050846	0.129278215560208
41.367584	0.979096954041657	0.130307838057401
41.408544	0.979466463178844	0.131273751469464
41.449504	0.980020726884625	0.13236592153503
41.490464	0.980364456314567	0.13357035121446
41.531424	0.980707326420934	0.134816647798063
41.572384	0.981006371024984	0.136188682384158
41.613344	0.981274479980339	0.137657957496904
41.654304	0.981560634730765	0.139182580081657
41.695264	0.981886318365635	0.140766651403961
41.736224	0.982220595236254	0.142437193617249
41.777184	0.982523936458178	0.14416607753148
41.818144	0.982853916710922	0.14596041825399
41.859104	0.983263814056128	0.147822421141171
41.900064	0.983672852077758	0.149686962803252
41.941024	0.984081890099389	0.151543768284309
41.981984	0.984482334885272	0.153406651570683
42.022944	0.984895669524777	0.15527083148458
42.063904	0.985309004164282	0.157117409952246
42.104864	0.98567851330147	0.159017193732496
42.145824	0.98603083596716	0.160971128600702
42.186784	0.986334177189084	0.162890961075435
42.227744	0.986616035321636	0.164809472951379
42.268704	0.98691937654356	0.166594841883108
42.309664	0.987253653414178	0.168253537933004
42.350624	0.987772684853391	0.169860026746628
42.391584	0.987927363096865	0.171328693860921
42.432544	0.988235000936663	0.172688579374002
42.473504	0.988793561260318	0.174027668724969
42.514464	0.989194006046201	0.175367030476676
42.555424	0.989594450832083	0.176741405529932
42.596384	0.989986302382217	0.178097122222083
42.637344	0.990364404755153	0.179430210039941
42.678304	0.990756256305287	0.180733824097704
42.719264	0.991117172206726	0.182029658390326
42.760224	0.991468635548841	0.183356999642167
42.801184	0.991794319183711	0.184599866155649
42.842144	0.992080473934138	0.185782355589857
42.883104	0.992344286271618	0.186854128287993
42.924064	0.992630441022045	0.187869601201134
42.965024	0.992969014510538	0.188881541621476
43.005984	0.993290401527534	0.189973158168737
43.046944	0.993598039367332	0.191104390500454
43.087904	0.993963251886645	0.192319160511984
43.128864	0.994386039085474	0.19366145111645
43.169824	0.994807966960727	0.195085583978522
43.210784	0.99523505077743	0.19652681924867
43.251744	0.995626043003989	0.197981480606504
43.292704	0.996233584771411	0.199387432353569
43.333664	0.996603093908599	0.200792582152854
43.374624	0.996955416574289	0.202189716832759
43.415584	0.997263054414087	0.203623547161184
43.456544	0.99754491254664	0.205034988327967
43.497504	0.997843957150689	0.206482867996971
43.538464	0.998182530639182	0.208040268017996
43.579424	0.998543446540621	0.209647480327985
43.620384	0.998869130175491	0.211415685833873
43.661344	0.999172471397415	0.213257356729802
43.702304	0.999524794063105	0.21510385892526
43.743264	0.999916645613239	0.216956358295416
43.784224	1.00031193445767	0.218825153767456
43.825184	1.00072183180288	0.220755936751946
43.866144	1.00109563755794	0.222713497818807
43.907104	1.00146085007725	0.22473967118412
43.948064	1.00183465583232	0.226732833938127
43.989024	1.00219127511588	0.228627553243815
44.029984	1.00253844184012	0.230573612461819
44.070944	1.00284264238562	0.2325569404595
44.111904	1.003260273643	0.234549560591233
44.152864	1.0035507250113	0.236532764374177
44.193824	1.00388929849979	0.238561611625157
44.234784	1.00421498213466	0.240610969562274
44.275744	1.00453636915166	0.242717204773956
44.316704	1.00485260022721	0.244805916990818
44.357664	1.00526249757241	0.246784614175915
44.398624	1.00567583221192	0.248770380705023
44.439584	1.00608487023355	0.250731164817442
44.480544	1.00648101840156	0.252703546663778
44.521504	1.00690294627681	0.254732685928351
44.562464	1.00730768768057	0.256729821374754
44.603424	1.00767290019988	0.258597318040065
44.644384	1.00802092624769	0.260333053377715
44.685344	1.00832426746962	0.26205458247196
44.726304	1.00861042222005	0.263763554981682
44.767264	1.00891806005984	0.265424909662803
44.808224	1.00925749287191	0.26716149053235
44.849184	1.0097670717518	0.26894355142949
44.890144	1.01006181973798	0.270776660225351
44.931104	1.01040125255004	0.272676171604862
44.972064	1.01059030373651	0.274597481581209
45.013024	1.01118839294461	0.276494068466373
45.053984	1.01159313434837	0.27843708551291
45.094944	1.01198928251637	0.280461755226137
45.135904	1.01236738488931	0.282583414857334
45.176864	1.01276782967519	0.284821808012153
45.217824	1.01312874557663	0.287058172326259
45.258784	1.01346302244725	0.28921983346136
45.299744	1.0137758162285	0.291510514483071
45.340704	1.01405681503748	0.29395589951239
45.381664	1.01433007993428	0.296548439780002
45.422624	1.01462912453833	0.299328130252194
45.463584	1.01497629126257	0.302278417680781
45.504544	1.01528908504382	0.305232719206677
45.545504	1.01559672288361	0.30812197797342
45.586464	1.01596193540293	0.311001279948305
45.627424	1.01638901921963	0.313782365112287
45.668384	1.0170223406943	0.316460567785486
45.709344	1.01723373429371	0.319026284207405
45.750304	1.01762988246172	0.321502354635311
45.791264	1.01823656490557	0.323889199655947
45.832224	1.01860177742488	0.326125683826379
45.873184	1.01894550685482	0.328192141992366
45.914144	1.01925314469462	0.330080297529817
45.955104	1.01953500282717	0.331889596321775
45.996064	1.01983404743122	0.333612914544082
46.037024	1.02017262091972	0.335197663599427
46.077984	1.02054728599835	0.336744145798783
46.118944	1.02087211030965	0.338155597861596
46.159904	1.02117201423727	0.339351559146813
46.200864	1.02152777419726	0.340416959846833
46.241824	1.02192392236527	0.341445213802706
46.282784	1.02231147729753	0.342457977962887
46.323744	1.02271192208341	0.343521545950726
46.364704	1.0230986176921	0.344700265358689
46.405664	1.02345523697566	0.345990204899291
46.446624	1.0238470885258	0.347450573597434
46.487584	1.02419425525004	0.349031539551299
46.528544	1.02452853212066	0.350737903551533
46.569504	1.0248413259019	0.352616387773102
46.610464	1.0251317772702	0.354636805855576
46.651424	1.02555370514546	0.356821527347743
46.692384	1.02570838338893	0.359128944670935
46.733344	1.02606414334892	0.361543742365933
46.774304	1.02652216281432	0.364046843664095
46.815264	1.02685643968494	0.366618452658827
46.856224	1.02726118108869	0.369269384749118
46.897184	1.0276745157282	0.372020200742843
46.938144	1.02808870969128	0.374816017338858
46.979104	1.02848915447716	0.377662992973096
47.020064	1.02890678573454	0.380498937466958
47.061024	1.02930723052042	0.383220846294128
47.101984	1.02967244303974	0.385797938170959
47.142944	1.0300290623233	0.388262700699336
47.183904	1.03032381030948	0.390577860741169
47.224864	1.03060910573633	0.392800075471224
47.265824	1.0309176028997	0.394904351576781
47.306784	1.03125617638819	0.396932407776011
47.347744	1.03160849905388	0.398896225343073
47.388704	1.03191184027581	0.40077263713981
47.429664	1.03222893067493	0.402665451819522
47.470624	1.03280467747008	0.404550815794187
47.511584	1.03300318121587	0.406322963483588
47.552544	1.03360127042397	0.408058559352058
47.593504	1.03399741859198	0.409691651911577
47.634464	1.03436692772917	0.411316448234151
47.675424	1.03476737251505	0.412989335273012
47.716384	1.03511539856287	0.414682689413891
47.757344	1.03546686190498	0.416340420075564
47.798304	1.0358011387756	0.418118985526405
47.839264	1.03608299690815	0.420013118625699
47.880224	1.03633391939201	0.42206049784384
47.921184	1.03663296399606	0.424281137008013
47.962144	1.03696724086668	0.426605765699577
48.003104	1.03728862788368	0.429070754865369
48.044064	1.03759626572347	0.431606086619118
48.085024	1.03795718162491	0.434191363593392
48.125984	1.03838426544161	0.43676301181383
48.166944	1.03880189669899	0.439320880915223
48.207904	1.03922038727995	0.4418613381613
48.248864	1.03962512868371	0.444372550463903
48.289824	1.04003416670534	0.446920881180976
48.330784	1.04060132026474	0.449613645308146
48.371744	1.04094934631256	0.452362240691037
48.412704	1.04125698415235	0.45510548612339
48.453664	1.04154313890278	0.45788413493515
48.494624	1.0418464801247	0.460642963869051
48.535584	1.04217216375958	0.463337212035454
48.576544	1.04254167289676	0.466001060279245
48.617504	1.04286735653163	0.468542241021688
48.658464	1.04317069775356	0.471003072262581
48.699424	1.04352302041925	0.473417787147754
48.740384	1.04391487196938	0.475788209672562
48.781344	1.04430586419594	0.478173729735998
48.822304	1.0447106055997	0.480582061727026
48.863264	1.04508956729621	0.482999672776869
48.904224	1.0454453272562	0.485430060511032
48.945184	1.04583717880633	0.487975835019558
48.986144	1.0461937980899	0.490618627775731
49.027104	1.04652807496051	0.493283221307948
49.068064	1.04684946197751	0.495929472463919
49.109024	1.04713046078649	0.498586146761815
49.149984	1.04740802230117	0.501240552506346
49.190944	1.04771136352309	0.503893478570056
49.231904	1.04804993701158	0.506581818909204
49.272864	1.0485208463306	0.509240750864435
49.313824	1.04885512320122	0.511927973270946
49.354784	1.0492693171643	0.514686643122814
49.395744	1.04967835518593	0.517501516874616
49.436704	1.05008309658969	0.520361556848357
49.477664	1.0504792447577	0.523235367224318
49.518624	1.05090117263295	0.526035128183051
49.559584	1.05130161741883	0.528792213752215
49.600544	1.05166682993815	0.531508088358187
49.641504	1.05202344922171	0.534155272214292
49.682464	1.05232249382576	0.536719164640854
49.723424	1.05260864857619	0.53919713751553
49.764384	1.05292058303386	0.541574753599086
49.805344	1.0532505632866	0.543879024148927
49.846304	1.05360718257017	0.546147102446816
49.887264	1.05391482040997	0.548375582393896
49.928224	1.05422761419121	0.550501328036197
49.969184	1.05459196738695	0.552590402001242
50.010144	1.05499670879071	0.554608874052827
50.051104	1.05540145019446	0.556632615424332
50.092064	1.05599610210826	0.558600009068312
50.133024	1.05636561124545	0.560533516060206
50.173984	1.05676605603133	0.562400579063538
50.214944	1.05712181599132	0.564203172438874
50.255904	1.05746554542127	0.566031911926862
50.296864	1.05778177649681	0.567917735713977
50.337824	1.05805504139362	0.569873252685682
50.378784	1.05832744696685	0.571887455672866
50.419744	1.05862219495302	0.574013308096257
50.460704	1.05897022100084	0.576214617703902
50.501664	1.05928645207638	0.578510319616057
50.542624	1.05959065262188	0.580916740443491
50.583584	1.0599558651412	0.583423467940307
50.624544	1.06037779301645	0.58603581718975
50.665504	1.06080487683315	0.588767364644714
50.706464	1.06123625726773	0.591633815842277
50.747424	1.06163154611216	0.594633381654379
50.788384	1.06203628751592	0.597715249536535
50.829344	1.0624195458303	0.600952884878789
50.870304	1.06277616511387	0.604259411457855
50.911264	1.06324707443289	0.607703727048161
50.952224	1.06339230011704	0.611221760816396
50.993184	1.06367759554389	0.614794980795399
51.034144	1.06417084727586	0.61844461245085
51.075104	1.06454465303092	0.622124046926491
51.116064	1.06487033666579	0.625778002126491
51.157024	1.06516938126984	0.62942083248026
51.197984	1.06551225137621	0.633011106924809
51.238944	1.06592214872141	0.636509564886246
51.279904	1.06631743756585	0.639968537815584
51.320864	1.06670928911598	0.643455746716052
51.361824	1.06709684404824	0.64695967666356
51.402784	1.06746635318543	0.650458160775469
51.443744	1.06784445555836	0.653943859486233
51.484704	1.06819248160618	0.657341141275126
51.525664	1.0685267584768	0.660581788279964
51.566624	1.06883869293447	0.663754091028677
51.607584	1.06912914430277	0.666823038398922
51.648544	1.06940670581745	0.669815356172127
51.689504	1.06971004703937	0.672754372747686
51.730464	1.07022048524284	0.675545857082328
51.771424	1.07053327902408	0.678296080332042
51.812384	1.07086325927683	0.681031297569778
51.853344	1.07125854812126	0.683777491467742
51.894304	1.07167703870222	0.686575260632262
51.935264	1.07208607672385	0.689390417680834
51.976224	1.07248222489185	0.692208989545085
52.017184	1.07290415276711	0.69501716659709
52.058144	1.07330459755299	0.697771981433682
52.099104	1.0736698100723	0.700501236364016
52.140064	1.07402642935587	0.703125126688021
52.181024	1.07432117734204	0.705653138489078
52.221984	1.07461162871034	0.70813772307452
52.262944	1.07491926655014	0.710561340015884
52.303904	1.07524924680289	0.712965816991636
52.344864	1.07561875594007	0.715388693002986
52.385824	1.07591350392625	0.717784331119518
52.426784	1.07623059432537	0.720111620621512
52.467744	1.07659580684468	0.722395735695781
52.508704	1.07699625163057	0.724606978124018
52.549664	1.07737865062138	0.726773049971905
52.590624	1.0779861923888	0.728856497227261
52.631584	1.07836429476174	0.730877636626895
52.672544	1.07875614631187	0.732787778172892
52.713504	1.07912135883118	0.734543004328308
52.754464	1.07946422893755	0.73622226554449
52.795424	1.07978561595455	0.737847305938127
52.836384	1.0800674740871	0.739422405469651
52.877344	1.0803269898067	0.740957636428831
52.918304	1.08062603441075	0.742460218524889
52.959264	1.08096460789925	0.743965040844634
53.000224	1.08128599491624	0.745424999852063
53.041184	1.08159449207961	0.746797875611645
53.082144	1.08195454865748	0.748104985115707
53.123104	1.08238163247418	0.749419904893793
53.164064	1.08280441967301	0.750792373141867
53.205024	1.08322205093039	0.752174885350035
53.245984	1.08362249571627	0.753613503393871
53.286944	1.0840315337379	0.755037115425727
53.327904	1.08441049543441	0.756455288159603
53.368864	1.08477055201228	0.757901448435135
53.409824	1.08510568820647	0.75935604441679
53.450784	1.08539098363332	0.760789589269239
53.491744	1.08584040986297	0.76223036908535
53.532704	1.08616609349784	0.763703566768755
53.573664	1.08653560263503	0.76518860625714
53.614624	1.08685613032845	0.766710029767599
53.655584	1.08716462749182	0.768257479534384
53.696544	1.08752124677539	0.76981748152728
53.737504	1.08792169156127	0.771418533222128
53.778464	1.08830409055208	0.773057106484541
53.819424	1.08870883195584	0.774818809239957
53.860384	1.08909209027022	0.776621563876532
53.901344	1.08945214684809	0.7784559998088
53.942304	1.08984399839822	0.780219805497931
53.983264	1.09019632106391	0.78190993223484
54.024224	1.0905348945524	0.783613121132045
54.065184	1.09085198495153	0.785285589763369
54.106144	1.09112868714263	0.786964964298258
54.147104	1.09140195203943	0.788724570657578
54.188064	1.09170529326136	0.790590748903306
54.229024	1.09205761592705	0.792540593401996
54.269984	1.09251907268674	0.794570508463878
54.310944	1.09285334955736	0.796644025077846
54.351904	1.09305185330315	0.798774397174319
54.392864	1.09346518794266	0.800965078794684
54.433824	1.09408132294583	0.803179720784159
54.474784	1.09448176773171	0.805425545031172
54.515744	1.09490369560697	0.807701507696087
54.556704	1.09529984377497	0.809952102224863
54.597664	1.09566935291216	0.812158724736546
54.638624	1.09601737895998	0.814325245500852
54.679584	1.09631642356403	0.816530240145712
54.720544	1.09660687493233	0.818697933322805
54.761504	1.09691451277213	0.820908759522711
54.802464	1.09726683543782	0.823197590398595
54.843424	1.09760111230844	0.825501483945811
54.884384	1.09791390608968	0.827810459401238
54.925344	1.09822584054735	0.83010799620478
54.966304	1.09858245983092	0.832309783058521
55.007264	1.09898720123468	0.834388965607887
55.048224	1.09938764602056	0.836350307597022
55.089184	1.09998573522866	0.838239574529493
55.130144	1.10036469692517	0.840099851485583
55.171104	1.10056663796526	0.841880777016437
55.212064	1.10094989627964	0.843615773603279
55.253024	1.10128417315026	0.845206567775853
55.293984	1.10177226894078	0.846767576561884
55.334944	1.10205412707333	0.848299737019921
55.375904	1.10218130696241	0.849809179256221
55.416864	1.10261698401486	0.85133283645275
55.457824	1.10296930668055	0.852801403323572
55.498784	1.10328124113823	0.854266132612765
55.539744	1.10359403491947	0.855754545511918
55.580704	1.10395065420304	0.85722817249889
55.621664	1.10439492449124	0.858569118533302
55.662624	1.10480825913074	0.859818102077808
55.703584	1.10523534294745	0.861028812228705
55.744544	1.10563063179188	0.86223880760006
55.785504	1.10603537319564	0.86345273861731
55.826464	1.10642722474577	0.864676452089944
55.867424	1.10677954741146	0.865951152443534
55.908384	1.10709577848701	0.867204459532589
55.949344	1.10752715892158	0.868438053524873
55.990304	1.10767668122361	0.869657587280548
56.031264	1.10816993295557	0.870825316953046
56.072224	1.10836328075992	0.872045805200915
56.113184	1.10885567316831	0.873211774075028
56.154144	1.10916846694956	0.87428918655809
56.195104	1.10951133705592	0.875255263410597
56.236064	1.10992467169543	0.876034068022994
56.277024	1.11031652324556	0.876721202159076
56.317984	1.1107083747957	0.877275677134659
56.358944	1.11109077378651	0.877787651057145
56.399904	1.11146028292369	0.878272465536225
56.440864	1.11184354123808	0.878844204181121
56.481824	1.11219070796232	0.879468840870568
56.522784	1.11252928145081	0.880025377374952
56.563744	1.11283777861419	0.88053669317725
56.604704	1.11312822998249	0.880993254251552
56.645664	1.11339633893784	0.881352420075583
56.686624	1.11370483610121	0.881641561475723
56.727584	1.1140605960612	0.881867974433399
56.768544	1.11437338984245	0.882080272674318
56.809504	1.11485289239722	0.882228635192692
56.850464	1.11526622703673	0.882363942088388
56.891424	1.11567096844048	0.882554276112819
56.932384	1.11609805225719	0.882811027975341
56.973344	1.11649420042519	0.883187309282683
57.014304	1.11690323844682	0.883637753325962
57.055264	1.11730797985058	0.884232245059889
57.096224	1.11767319236989	0.884912318568785
57.137184	1.11802551503558	0.88557715724908
57.178144	1.11832026302176	0.886179642310329
57.219104	1.11860985506649	0.886737279313704
57.260064	1.11891835222986	0.887200260328652
57.301024	1.11925262910048	0.887594853503357
57.341984	1.11960924838404	0.88805141893607
57.382944	1.11991258960597	0.888549452478273
57.423904	1.12022538338721	0.889053005949076
57.464864	1.1205811433472	0.889619069941752
57.505824	1.12099104069241	0.890153134474669
57.546784	1.12139578209617	0.890796922025757
57.587744	1.12178247770485	0.891432644335729
57.628704	1.12216573601924	0.892090805929079
57.669664	1.12257477404087	0.892707930895712
57.710624	1.12293998656018	0.893197365291347
57.751584	1.12328285666655	0.893646667430723
57.792544	1.12378040501639	0.893999064641161
57.833504	1.12405710720749	0.894272095171919
57.874464	1.12432607548642	0.894466236269096
57.915424	1.1246208234726	0.89460226012354
57.956384	1.12496799019684	0.894771447133705
57.997344	1.12528508059596	0.894993774080277
58.038304	1.12559271843576	0.895220128199393
58.079264	1.1259536343372	0.8954210880319
58.120224	1.12637642153602	0.895623760720262
58.161184	1.12680264602915	0.895822009620602
58.202144	1.12722972984585	0.895975395208626
58.243104	1.12762587801386	0.896102615071146
58.284064	1.12802632279974	0.896129454171281
58.325024	1.1284173150263	0.896143496974242
58.365984	1.12877393430987	0.896029626927201
58.406944	1.12909532132686	0.895869980480563
58.447904	1.12939006931304	0.895714280575849
58.488864	1.12982574636549	0.89555393460411
58.529824	1.12999245513901	0.895442049813663
58.570784	1.13054242222692	0.895351573542194
58.611744	1.13086380924392	0.895276654621803
58.652704	1.13116715046584	0.895284188136675
58.693664	1.13151517651366	0.895359120132302
58.734624	1.13192421453529	0.8954456694747
58.775584	1.13231606608542	0.895519232929008
58.816544	1.13270791763555	0.89560183572948
58.857504	1.13309031662636	0.895684475576454
58.898464	1.13345982576355	0.895772127597048
58.939424	1.13383792813649	0.89588167409954
58.980384	1.13417306433068	0.896008360056608
59.021344	1.1345245276728	0.896168645010582
59.062304	1.13483732145404	0.896437393401704
59.103264	1.13512777282235	0.89681699146046
59.144224	1.1353958817777	0.89723795302682
59.185184	1.1357035196175	0.897665918561014
59.226144	1.13605584228319	0.898028954654763
59.267104	1.13636863606444	0.898302152984378
59.308064	1.13668057052211	0.898532503767154
59.349024	1.1370500796593	0.898665607485663
59.389984	1.13746857024025	0.898637589435124
59.430944	1.13787760826188	0.898580402713319
59.471904	1.13848429070573	0.898412937275832
59.512864	1.13869568430514	0.898119539886527
59.553824	1.13930752269044	0.897796721038069
59.594784	1.13966843859188	0.897425615344791
59.635744	1.13984459992472	0.896939905212077
59.676704	1.14031464992017	0.896284650679426
59.717664	1.1406008046706	0.895485496642131
59.758624	1.14090930183397	0.89450568207549
59.799584	1.14125217194034	0.893262567132533
59.840544	1.14160449460603	0.891864024685603
59.881504	1.14189494597433	0.890254341156098
59.922464	1.14218024140118	0.888515044995972
59.963424	1.1424973318003	0.886720179084834
60.004384	1.14285824770174	0.884867579471207
60.045344	1.14317533810086	0.882947707770767
60.086304	1.14350016241216	0.880965179541659
60.127264	1.14378202054471	0.878889311564501
60.168224	1.14402864641069	0.876664710603961
60.209184	1.14431480116112	0.874371859093152
60.250144	1.1445476778499	0.871930030527898
60.291104	1.14477196130294	0.869330656270514
60.332064	1.14509764493781	0.866622955865955
60.373024	1.14527810288853	0.863756378274448
60.413984	1.14545426422138	0.860828065958378
60.454944	1.14561237975915	0.857811994840623
60.495904	1.14577994785625	0.854791593640702
60.536864	1.14591658030465	0.851796747988627
60.577824	1.1460480568116	0.848808150119931
60.618784	1.14617609602425	0.845825734658436
60.659744	1.14630757253121	0.842743788324866
60.700704	1.14643561174386	0.839588988958118
60.741664	1.14656708825081	0.836333231339417
60.782624	1.14671231393496	0.832982682621521
60.823584	1.14684894638336	0.829538802872399
60.864544	1.14696753303669	0.82604710044932
60.905504	1.1471041654851	0.822497128239092
60.946464	1.14721415890268	0.818923387429874
60.987424	1.14731126246664	0.81536415795289
61.028384	1.14742555250209	0.811798116278194
61.069344	1.1475312493018	0.808254951907267
61.110304	1.14764124271938	0.804724106587417
61.151264	1.14774178357764	0.80122339314785
61.192224	1.14784748037735	0.797759305622213
61.233184	1.14799700267937	0.794218279052296
61.274144	1.14808980962546	0.790700134144559
61.315104	1.14819035048371	0.787149497276525
61.356064	1.14827456419405	0.783564866975315
61.397024	1.14832698293212	0.779994434200686
61.437984	1.14839744746525	0.776455222909302
61.478944	1.14846791199839	0.772949856865091
61.519904	1.1485426731494	0.769502252853049
61.560864	1.14859938850534	0.766065995966242
61.601824	1.14863977671336	0.762670716867592
61.642784	1.14871883448225	0.759353638573453
61.683744	1.14876265998457	0.756096878520028
61.724704	1.14881507872263	0.752922557826631
61.765664	1.14886835678427	0.749819109268228
61.806624	1.14891218228659	0.746789075978132
61.847584	1.14894741455316	0.743808885485882
61.888544	1.1489869434376	0.74087189557183
61.929504	1.14902217570417	0.738030598948224
61.970464	1.14910553009093	0.735224071555104
62.011424	1.14913646573963	0.732404458030422
62.052384	1.14915880815257	0.729629648979495
62.093344	1.14916310477045	0.726887416877897
62.134304	1.14921552350852	0.724245216865734
62.175264	1.14926450495228	0.721676878859092
62.216224	1.14926880157016	0.719165391976542
62.257184	1.1493083304546	0.716735960913778
62.298144	1.14934785933904	0.714385273277799
62.339104	1.14937363904629	0.712091236278967
62.380064	1.14937879498774	0.709875620184445
62.421024	1.14942691710793	0.707651542233326
62.461984	1.14942691710793	0.705403105118413
62.502944	1.14947503922812	0.703174045502557
62.543904	1.14948363246387	0.700971637575127
62.584864	1.14949308502319	0.698794316666271
62.625824	1.14953261390764	0.696604988332785
62.666784	1.14953691052551	0.694408797679851
62.707744	1.14954550376126	0.692240801593136
62.748704	1.14959448520503	0.690109392194644
62.789664	1.1495987818229	0.688033803155843
62.830624	1.14962456153015	0.685988040908497
62.871584	1.1496297174716	0.683935616828647
62.912544	1.14965549717884	0.681878847412189
62.953504	1.14965549717884	0.679761160473388
62.994464	1.14968213620966	0.677623180769042
63.035424	1.14968213620966	0.675461064179904
63.076384	1.14970447862261	0.673243090184573
63.117344	1.14971736847623	0.671009881360642
63.158304	1.14971736847623	0.668766085954342
63.199264	1.1497388515656	0.666506406316076
63.240224	1.14974830412493	0.664228260086828
63.281184	1.14974830412493	0.661927384739813
63.322144	1.14974830412493	0.659605325332032
63.363104	1.14974830412493	0.657291206950629
63.404064	1.14979212962724	0.654967282142578
63.445024	1.14979642624512	0.65270487849691
63.485984	1.14980501948087	0.650470532127488
63.526944	1.14980501948087	0.64823409372038
63.567904	1.14980931609874	0.645970153734537
63.608864	1.14980931609874	0.643673157374063
63.649824	1.14980501948087	0.641423770125367
63.690784	1.14984970430676	0.639202880352513
63.731744	1.14985829754251	0.636993472815662
63.772704	1.14984970430676	0.634801607886483
63.813664	1.14986259416038	0.632591882185567
63.854624	1.14986259416038	0.630376758591582
63.895584	1.14986259416038	0.628173934435822
63.936544	1.14986259416038	0.625998341637262
63.977504	1.14986259416038	0.623837582693413
64.018464	1.14986689077825	0.621722105469417
64.059424	1.14986689077825	0.619672244135732
64.100384	1.14990212304482	0.617727254907836
64.141344	1.14989782642695	0.615817703926643
64.182304	1.14990212304482	0.613883187962408
64.223264	1.14990212304482	0.611964830810084
64.264224	1.14991587222202	0.610039323683131
64.305184	1.14991587222202	0.608131659894266
64.346144	1.14992446545777	0.606275048362536
64.387104	1.14992446545777	0.604435009691842
64.428064	1.14992446545777	0.602632928429897
64.469024	1.14992446545777	0.600867488336325
64.509984	1.14992446545777	0.599179412232188
64.550944	1.14992446545777	0.597587064285793
64.591904	1.14992446545777	0.596084209788995
64.632864	1.14992446545777	0.594652345104312
64.673824	1.14992446545777	0.593274400511756
64.714784	1.14992446545777	0.591921943911663
64.755744	1.14995110448859	0.590554736266684
64.796704	1.14995110448859	0.58920407097386
64.837664	1.14995110448859	0.587794704411115
64.878624	1.14995110448859	0.58633268605409
64.919584	1.14995110448859	0.584850392365166
64.960544	1.14997688419584	0.583320968989767
65.001504	1.14997688419584	0.581836143063562
65.042464	1.14997688419584	0.58034140828803
65.083424	1.14997688419584	0.578808073238001
65.124384	1.14997688419584	0.577262813573168
65.165344	1.14999492999091	0.575662452686597
65.206304	1.14999492999091	0.574047573930173
65.247264	1.14999492999091	0.572368410778258
65.288224	1.14999492999091	0.570643299069478
65.329184	1.14999492999091	0.568834858884653
65.370144	1.14999492999091	0.566981694856691
65.411104	1.14999492999091	0.565113239340775
65.452064	1.14999492999091	0.563215286093499
65.493024	1.14999492999091	0.56128578448209
65.533984	1.14999492999091	0.559313705545378
65.574944	1.14999922660878	0.557342546233565
65.615904	1.14999922660878	0.555359185547794
65.656864	1.14999922660878	0.553404352846749
65.697824	1.14999922660878	0.551473920714411
65.738784	1.14999922660878	0.549536545632006
65.779744	1.15000352322666	0.547676168432443
65.820704	1.15000352322666	0.545784436818074
65.861664	1.15000352322666	0.543922913356196
65.902624	1.15000352322666	0.542124432142434
65.943584	1.15000352322666	0.540353489553909
65.984544	1.14999922660878	0.538632263369288
66.025504	1.14999922660878	0.536963133281437
66.066464	1.14999922660878	0.535374357053548
66.107424	1.14999922660878	0.533801484670477
66.148384	1.15000352322666	0.532284622238013
66.189344	1.15000352322666	0.530800944753329
66.230304	1.15000352322666	0.529299999240918
66.271264	1.15000352322666	0.527837024212493
66.312224	1.15000352322666	0.526455442525253
66.353184	1.14999922660878	0.525118791705713
66.394144	1.14999922660878	0.523832572069619
66.435104	1.14999922660878	0.522578205886487
66.476064	1.14999922660878	0.521283421971119
66.517024	1.14999922660878	0.520033013225941
66.557984	1.15000352322666	0.518807161952298
66.598944	1.15000352322666	0.517504912077442
66.639904	1.15000352322666	0.516165423931791
66.680864	1.15000352322666	0.514796108994686
66.721824	1.15000352322666	0.513359968707984
66.762784	1.15000352322666	0.51176444565856
66.803744	1.15000352322666	0.510026692376226
66.844704	1.15000352322666	0.508104140252503
66.885664	1.15000352322666	0.506048170604618
66.926624	1.15000352322666	0.503848602182505
66.967584	1.15000352322666	0.501481186961868
67.008544	1.15000352322666	0.498933054552535
67.049504	1.15000352322666	0.496208099195485
67.090464	1.15000352322666	0.493250513606265
67.131424	1.15000352322666	0.490049974886421
67.172384	1.15000352322666	0.486680353758296
67.213344	1.15000352322666	0.483102672944771
67.254304	1.15000352322666	0.479283555727944
67.295264	1.14999407066733	0.47530467874577
67.336224	1.14982736189381	0.471125558889838
67.377184	1.149479335846	0.466773102815666
67.418144	1.14908834361944	0.462255839935232
67.459104	1.14870938192293	0.457605636776734
67.500064	1.14835791858081	0.45278665847799
67.541024	1.14801848576874	0.447874460287522
67.581984	1.14773319034189	0.442940422095304
67.622944	1.14744703559146	0.437988608120381
67.663904	1.14713424181022	0.433056062684219
67.704864	1.14678707508598	0.428114299207007
67.745824	1.14645709483323	0.42317303040954
67.786784	1.14613570781624	0.41825923050272
67.827744	1.14572237317673	0.413383690914271
67.868704	1.14527810288853	0.40853959508807
67.909664	1.14463532885454	0.403743145420148
67.950624	1.14441963863725	0.399027653252228
67.991584	1.14386537493147	0.394339566777982
68.032544	1.14351820820723	0.389707958783616
68.073504	1.14317447877729	0.385146122425254
68.114464	1.14284879514242	0.380608802133514
68.155424	1.14253256406687	0.376097030852004
68.196384	1.14224211269857	0.371717498144251
68.237344	1.14194736471239	0.367464459623445
68.278304	1.14161738445965	0.363312287827944
68.319264	1.14122982952739	0.359186316625243
68.360224	1.14089555265677	0.355102972869582
68.401184	1.14055697916828	0.351035848943598
68.442144	1.14018747003109	0.347005061097157
68.483104	1.13972515394782	0.343003487685306
68.524064	1.13932041254406	0.339063376597279
68.565024	1.13891996775818	0.335237336043238
68.605984	1.13856764509249	0.331481803696802
68.646944	1.138229071604	0.327787073374795
68.687904	1.13788620149763	0.32413670078933
68.728864	1.13754762800914	0.320593669349964
68.769824	1.13723913084576	0.317144038676414
68.810784	1.13679915717544	0.313730096858248
68.851744	1.13651815836646	0.310337635472856
68.892704	1.13637293268231	0.307008375417612
68.933664	1.13584874530165	0.303761550363985
68.974624	1.13552735828465	0.300592804079337
69.015584	1.13519737803191	0.297402952185334
69.056544	1.13480638580535	0.294250194734536
69.097504	1.1343707087529	0.291182489511666
69.138464	1.13394792155407	0.288191888952727
69.179424	1.13353458691456	0.285247263101125
69.220384	1.1331470319823	0.282361460554974
69.261344	1.13279986525806	0.279460708656199
69.302304	1.1324432459745	0.276519066137504
69.343264	1.13209607925026	0.273544892432805
69.384224	1.13176609899751	0.270540220741229
69.425184	1.13145760183414	0.267571059210151
69.466144	1.13115426061222	0.264573108189637
69.507104	1.1308371702131	0.261572899511789
69.548064	1.13046766107591	0.258588697101437
69.589024	1.13012049435167	0.255605074359861
69.629984	1.12979051409892	0.25262377901021
69.670944	1.1294562372283	0.249682029710424
69.711904	1.12903774664735	0.246797998858688
69.752864	1.1284173150263	0.243974687221556
69.793824	1.12800827700467	0.241140296501517
69.834784	1.12763876786749	0.23830938379413
69.875744	1.12729160114324	0.235536520774092
69.916704	1.1269478717133	0.232782993848199
69.957664	1.12660500160694	0.230082323561945
69.998624	1.12628791120781	0.227395109872258
70.039584	1.12599316322164	0.224780186980621
70.080544	1.12570700847121	0.222249211459511
70.121504	1.12543889951586	0.219770602256706
70.162464	1.12511751249886	0.217300478881761
70.203424	1.12477464239249	0.214836348323102
70.244384	1.12445755199337	0.21242756959486
70.285344	1.12412757174063	0.210105266116015
70.326304	1.12370564386537	0.207927313237442
70.367264	1.12326567019505	0.205821280691911
70.408224	1.12283428976047	0.203713997282182
70.449184	1.12240290932589	0.201634962918819
70.490144	1.12186669141519	0.199639217805794
70.531104	1.12151866536737	0.197634381045662
70.572064	1.12133820741665	0.195658379538291
70.613024	1.12100393054603	0.193678570958173
70.653984	1.12053731784489	0.191711225256723
70.694944	1.12025202241803	0.189755982864964
70.735904	1.11994782187253	0.187818891079329
70.776864	1.11960065514829	0.185912319072632
70.817824	1.11923544262898	0.184070009669368
70.858784	1.11889686914049	0.182271657028756
70.899744	1.11855743632842	0.180503819808669
70.940704	1.11816214748399	0.178784578880642
70.981664	1.11771272125434	0.177148587977247
71.022624	1.11730797985058	0.175543740105683
71.063584	1.1169075350647	0.173888367344818
71.104544	1.11655607172258	0.17224714634721
71.145504	1.11622179485196	0.170630602677463
71.186464	1.11587806542202	0.168981861240218
71.227424	1.11554808516928	0.167398114619596
71.268384	1.11523185409373	0.165895412667213
71.309344	1.1149456993433	0.164414271778222
71.350304	1.11466813782863	0.163014718179744
71.391264	1.11420668106893	0.161645296461549
71.432224	1.11385435840324	0.160357634191135
71.473184	1.11352867476837	0.159084574779604
71.514144	1.1131995538392	0.157811552414573
71.555104	1.11280770228907	0.15649900361253
71.596064	1.11236772861874	0.155229062644673
71.637024	1.11195439397924	0.153989329829307
71.677984	1.11152731016253	0.152764537649742
71.718944	1.1111492077896	0.151510990848036
71.759904	1.11078399527028	0.150280931527758
71.800864	1.11043596922247	0.148986648829753
71.841824	1.11008450588035	0.147675028369432
71.882784	1.10976741548123	0.14633670609895
71.923744	1.10945977764143	0.144964041722343
71.964704	1.10916073303738	0.143524974762087
72.005664	1.10883934602039	0.142090362098736
72.046624	1.10846554026532	0.140613932652948
72.087584	1.10810462436389	0.139154193745317
72.128544	1.10777464411114	0.137634378488828
72.169504	1.10745755371202	0.136082406869755
72.210464	1.10705281230826	0.13454724782437
72.251424	1.10662143187369	0.13300562525422
72.292384	1.10601045281196	0.131470270080302
72.333344	1.10563149111545	0.129951607623747
72.374304	1.10528432439121	0.128463759138928
72.415264	1.10494145428485	0.126938500226046
72.456224	1.1046114740321	0.12540850371949
72.497184	1.10429008701511	0.123975686721819
72.538144	1.10399533902893	0.122643097942117
72.579104	1.1037091842785	0.121375987762753
72.620064	1.10342732614595	0.120231839277537
72.661024	1.1031110950704	0.119261266723212
72.701984	1.10276736564046	0.118368276078915
72.742944	1.10245113456492	0.117502370785023
72.783904	1.10212115431217	0.116643752755734
72.824864	1.10170696034909	0.115845603332368
72.865824	1.10125839344302	0.115145369989488
72.906784	1.10083646556776	0.114489309150647
72.947744	1.10040938175106	0.113897369266854
72.988704	1.100035575996	0.113389082560788
73.029664	1.09969184656606	0.112856454124573
73.070624	1.09934038322394	0.112372075486677
73.111584	1.0988428348741	0.111910972947234
73.152544	1.09854808688793	0.111420793263174
73.193504	1.09825763551962	0.110914912400446
73.234464	1.09795859091557	0.110377805696062
73.275424	1.09760283095558	0.109843758596792
73.316384	1.09723761843627	0.109213538781774
73.357344	1.09688529577058	0.108499689760293
73.398304	1.09655531551784	0.107660891608864
73.439264	1.09616776058558	0.106769223742562
73.480224	1.09572778691525	0.105773028085007
73.521184	1.09531015565787	0.104754905257464
73.562144	1.09490971087199	0.10376934848322
73.603104	1.09456684076562	0.102797444434077
73.644064	1.094232563895	0.101818817534664
73.685024	1.09388883446506	0.100763208006852
73.725984	1.09356830677164	0.0996909406289722
73.766944	1.0932383265189	0.098661416196046
73.807904	1.09281553932007	0.0976132334020156
73.848864	1.09267890687167	0.0966176457429123
73.889824	1.09237556564974	0.095662255716246
73.930784	1.09203269554338	0.0946772132345992
73.971744	1.09153514719354	0.0936879430934637
74.012704	1.09120087032292	0.0926766302844275
74.053664	1.09080042553703	0.0916580193147584
74.094624	1.09036904510246	0.0906229531611726
74.135584	1.08993766466788	0.0895955425579908
74.176544	1.08952862664625	0.0886281886908126
74.217504	1.08914622765544	0.0877556128475932
74.258464	1.08879820160762	0.0868846169286672
74.299424	1.08843298908831	0.0860102040148556
74.340384	1.08809871221769	0.0851178388026587
74.381344	1.0877601387292	0.0841632746950367
74.422304	1.08746109412515	0.0831746779285311
74.463264	1.08717064275685	0.08215327321687
74.504224	1.0868406625041	0.0810991651619379
74.545184	1.08647115336692	0.0799800470359414
74.586144	1.0861231273191	0.0788160547015994
74.627104	1.08579744368423	0.0776384336134215
74.668064	1.08546316681361	0.0764881898892412
74.709024	1.08483414195682	0.0753685182449404
74.749984	1.08441221408156	0.0743391877613412
74.790944	1.0842094137179	0.0733991349859537
74.831904	1.08380896893202	0.0725824950003396
74.872864	1.08346609882565	0.0719046355646608
74.913824	1.08295136400431	0.0713422914764943
74.954784	1.08262138375157	0.0708402896003074
74.995744	1.08229140349882	0.070309502593097
75.036704	1.08199665551265	0.0697954889338681
75.077664	1.08171909399797	0.0693226862378297
75.118624	1.08142950195324	0.0689390087055884
75.159584	1.08112100478987	0.0686345954303472
75.200544	1.08077383806563	0.068416794694475
75.241504	1.08045674766651	0.0682330549471634
75.282464	1.08010958094227	0.0680736286003234
75.323424	1.07969109036131	0.0679458704739414
75.364384	1.07925970992673	0.0678767264492429
75.405344	1.07882059557998	0.0677506375945971
75.446304	1.0784064016169	0.0676095274735312
75.487264	1.07803689247972	0.0674020845034062
75.528224	1.07752215765838	0.0671701189290413
75.569184	1.07717928755201	0.0668727074424274
75.610144	1.07685360391714	0.0664261489233075
75.651104	1.07654166945947	0.0658459920059347
75.692064	1.07626840456266	0.0651603135794077
75.733024	1.07611458564277	0.0643776604893528
75.773984	1.07559555420355	0.063502386789202
75.814944	1.07521745183062	0.062642341380034
75.855904	1.07488231563642	0.0617428675981195
75.896864	1.07455233538368	0.0607795670539564
75.937824	1.07415704653925	0.0597383577188766
75.978784	1.07371707286892	0.0586802072369592
76.019744	1.07331233146516	0.0575563297252289
76.060704	1.07290759006141	0.0563902845789086
76.101664	1.07255956401359	0.0552111772722919
76.142624	1.0722209905251	0.0541050167047074
76.183584	1.07188241703661	0.0530023559418336
76.224544	1.07156103001961	0.0519052172867661
76.265504	1.07123964300261	0.0507421358604996
76.306464	1.07095864419364	0.0495752146733985
76.347424	1.07068108267896	0.0483603444183961
76.388384	1.07037774145703	0.0471538227012808
76.429344	1.07002541879134	0.0460110187861184
76.470304	1.06953302638295	0.0449586475583061
76.511264	1.06920304613021	0.0439302584916652
76.552224	1.06880260134433	0.0428950833777832
76.593184	1.068362627674	0.0418534338431072
76.634144	1.06795358965237	0.0408272806417422
76.675104	1.06753080245354	0.0397668114847238
76.716064	1.0671527000806	0.0387444501016631
76.757024	1.06678748756129	0.0377343685439727
76.797984	1.0664351648956	0.0367470357169019
76.838944	1.06608799817136	0.035753836467489
76.879904	1.06577090777224	0.0347161923132975
76.920864	1.06546326993244	0.0336150482777455
76.961824	1.06515906938694	0.0324363898875486
77.002784	1.06484283831139	0.0312385849941213
77.043744	1.06447332917421	0.0300864061350824
77.084704	1.06412100650852	0.0289838303612396
77.125664	1.06377813640215	0.0278481633454716
77.166624	1.06346104600303	0.0266637823605236
77.207584	1.06304341474565	0.0254575700906493
77.248544	1.0626077376932	0.0242282233707072
77.289504	1.06221158952519	0.0229455580194721
77.330464	1.06163498340646	0.0216311503547774
77.371424	1.06146827463294	0.0203611265770957
77.412384	1.06094838387015	0.0192210314148942
77.453344	1.06061410699953	0.0181323110323033
77.494304	1.06028412674679	0.0170331413573166
77.535264	1.05998937876061	0.0158903766678606
77.576224	1.05970752062806	0.0147572070220792
77.617184	1.05942652181908	0.0136185130892855
77.658144	1.05912232127359	0.0125606153952551
77.699104	1.05877085793147	0.0115958351702708
77.740064	1.05845806415022	0.0106919506755703
77.781024	1.05811949066173	0.00979186017837994
77.821984	1.05771474925797	0.00893389591086738
77.862944	1.05727477558765	0.00813334500257526
77.903904	1.0568390985352	0.00737644358890041
77.944864	1.05641201471849	0.00669347609454046
77.985824	1.05603820896343	0.00607790054331775
78.026784	1.05568588629774	0.00554795253038726
78.067744	1.05534301619137	0.00508590857398572
78.108704	1.05484546784153	0.00461063247922588
78.149664	1.05453783000174	0.00412907809220489
78.190624	1.05425597186918	0.00369994886204887
78.231584	1.05394833402939	0.00331780549077661
78.272544	1.05361405715877	0.0029244566426536
78.313504	1.05322220560863	0.00257001533706157
78.354464	1.05288792873801	0.00226927184459298
78.395424	1.05255794848527	0.00190789194734532
78.436384	1.05218843934808	0.0015317697220355
78.477344	1.05173471650056	0.00112029205984751
78.518304	1.05132567847893	0.000718110890122706
78.559264	1.05092523369305	0.000353004550748465
78.600224	1.05057291102736	5.40589031655381e-05
78.641184	1.05023433753886	-0.00020740658176531
78.682144	1.0498914674325	-0.000482995500276459
78.723104	1.04955203462043	-0.000752203703848042
78.764064	1.04924439678063	-0.00105318908817398
78.805024	1.04895394541233	-0.00136986475513813
78.845984	1.04867208727978	-0.00170556053138927
78.886944	1.04837304267573	-0.00213406215023981
78.927904	1.04802587595149	-0.00260797188288654
78.968864	1.04769589569874	-0.00312297490160408
79.009824	1.04737880529962	-0.00371532665531625
79.050784	1.04702218601606	-0.00439668153729393
79.091744	1.04659596152293	-0.00503528911590603
79.132704	1.04595748410681	-0.00559357770185177
79.173664	1.04553040029011	-0.00612838970240004
79.214624	1.04515229791717	-0.00661313662609679
79.255584	1.04479567863361	-0.00709621863646917
79.296544	1.04444421529149	-0.00762742187201064
79.337504	1.04410048586155	-0.00824241993366405
79.378464	1.04377995816813	-0.00894291042284263
79.419424	1.04346286776901	-0.00965774226619372
79.460384	1.04317241640071	-0.0104590057748224
79.501344	1.04284243614796	-0.0112968472548514
79.542304	1.04247722362865	-0.012161737038784
79.583264	1.04212490096296	-0.0130460871315998
79.624224	1.04179492071021	-0.0138674472772409
79.665184	1.04145205060385	-0.0146245491778606
79.706144	1.04103871596434	-0.01525178130156
79.747104	1.04060733552976	-0.0158163874054736
79.788064	1.04020259412601	-0.0163505020601269
79.829024	1.03981503919375	-0.0169348016479574
79.869984	1.03929600775454	-0.0175966112320208
79.910944	1.03894024779455	-0.0183738882210662
79.951904	1.0386102675418	-0.0192256264972597
79.992864	1.03829317714268	-0.0200787921533321
80.033824	1.03799842915651	-0.0209037305550971
80.074784	1.03771227440608	-0.0217062340318952
80.115744	1.03743041627353	-0.0224417203889748
80.156704	1.03712277843373	-0.0231246464784222
80.197664	1.03677561170949	-0.0237663223789725
80.238624	1.03645852131037	-0.0245042647011262
80.279584	1.03612424443975	-0.0252196936468999
80.320544	1.03570575385879	-0.0259490542561328
80.361504	1.03526148357059	-0.0266940419510322
80.402464	1.03483955569534	-0.0274254030713015
80.443424	1.03440817526076	-0.0281839127389468
80.484384	1.03403866612357	-0.0290196142387605
80.525344	1.03369149939933	-0.0298805356887091
80.566304	1.03334347335152	-0.0307039072414162
80.607264	1.0330091964809	-0.031483016942642
80.648224	1.0326878094639	-0.0321662982426547
80.689184	1.03239306147773	-0.0327713983510105
80.730144	1.03211120334517	-0.0333560248197293
80.771104	1.03178637903388	-0.0339777740613289
80.812064	1.03141686989669	-0.0347077949699562
80.853024	1.03088838589816	-0.0355596443856517
80.893984	1.03056270226329	-0.0364095477704589
80.934944	1.0301760066546	-0.037282886335751
80.975904	1.0297317363664	-0.038139135568203
81.016864	1.02931324578545	-0.0390239171437914
81.057824	1.02891280099957	-0.0398977438512101
81.098784	1.02857422751107	-0.0409165749206771
81.139744	1.02823565402258	-0.0420932306206317
81.180704	1.02789192459264	-0.0433240744550421
81.221664	1.02757139689922	-0.0446358866854837
81.262624	1.02724141664647	-0.0460548962344333
81.303584	1.02695526189605	-0.0474975632428719
81.344544	1.02667340376349	-0.0489964515848917
81.385504	1.02637865577732	-0.050641457863186
81.426464	1.02602633311163	-0.0524039712832053
81.467424	1.02570150880033	-0.0543182511412489
81.508384	1.02538012178334	-0.056302762447746
81.549344	1.02481210890036	-0.0583029051983215
81.590304	1.0245921220652	-0.0603478851107417
81.631264	1.02415730433632	-0.0624117195127989
81.672224	1.02353171677382	-0.0644794176469557
81.713184	1.02315361440089	-0.0666303897770091
81.754144	1.02279699511732	-0.0688254101963634
81.795104	1.02244123515733	-0.0709817192017198
81.836064	1.02208891249164	-0.073077252333118
81.877024	1.0217726814161	-0.0750806159500462
[truncated: 4,126 more rows]
