# Supplementary material for: Unraveling the Local Relation Between Tissue Composition and Human Brain Mechanics Through Machine Learning
Source: Front Bioeng Biotechnol. 2021 Aug 17;9:704738. doi: 10.3389/fbioe.2021.704738 (PMC8415910; doi:10.3389/fbioe.2021.704738)
Supplement: Supplementary file 1 [file DataSheet3.ZIP › Mechanics_cyclicCompTens/cyclicCompTens_HBE_05_19_P2a_H_05.txt]

0	1	0.0196701387101903
0.038944	1	-0.00150407041005257
0.079904	1	-0.00289764066688309
0.120864	1	-0.00313325890523546
0.161824	1	-0.00346862935634372
0.202784	1	-0.00384359989378371
0.243744	1	-0.00421443453149881
0.284704	1	-0.00455409795157745
0.325664	1	-0.00499266381580537
0.366624	1	-0.00553425836612407
0.407584	1	-0.00622017768301311
0.448544	1	-0.00670416854666385
0.489504	1	-0.00723399198796935
0.530464	1	-0.00768022202029479
0.571424	1	-0.00819308265410977
0.612384	1	-0.00876360021456473
0.653344	1	-0.00933279836346102
0.694304	1	-0.0099248024833834
0.735264	1	-0.0105153904869843
0.776224	1	-0.0110850075419284
0.817184	1	-0.0116289351608483
0.858144	1	-0.0121414168383141
0.899104	1	-0.0126391365748644
0.940064	1	-0.0131522436844297
0.981024	1	-0.0136359859941965
1.021984	1	-0.0140866501372735
1.062944	1	-0.0145124081358682
1.103904	1	-0.0148580650623887
1.144864	1	-0.0151410414889754
1.185824	1	-0.0153871566473918
1.226784	1	-0.0156029132881092
1.267744	1	-0.0158112628078977
1.308704	1	-0.0159905373622752
1.349664	1	-0.0161477975784288
1.390624	1	-0.0162892977773547
1.431584	1	-0.0164076003292412
1.472544	1	-0.0165220086401451
1.513504	1	-0.0166323287607393
1.554464	1	-0.0167263418834194
1.595424	1	-0.016813830463569
1.636384	1	-0.0168937659159931
1.677344	1	-0.016949686519157
1.718304	1	-0.0169672727109474
1.759264	1	-0.0169468426554289
1.800224	1	-0.0169053876211751
1.841184	1	-0.0168523653618874
1.882144	1	-0.0167989748167989
1.923104	1	-0.0167465060758155
1.964064	1	-0.0166750019711035
2.005024	1	-0.0165675627607381
2.045984	1	-0.016400371903198
2.086944	1	-0.0162021208236519
2.127904	1	-0.0159612902395963
2.168864	1	-0.015688050505069
2.209824	1	-0.0153957645107836
2.250784	1	-0.0150581205244382
2.291744	1	-0.0146963222196536
2.332704	1	-0.0143563399453538
2.373664	1	-0.0140686586131816
2.414624	1	-0.0138407550786552
2.455584	1	-0.0136832181033494
2.496544	1	-0.0136793238623668
2.537504	1	-0.0137773794120322
2.578464	1	-0.0139329921485088
2.619424	1	-0.014168111033843
2.660384	1	-0.0144699441292725
2.701344	1	-0.0148466678154168
2.742304	1	-0.0153958516790205
2.783264	1	-0.0160971419367724
2.824224	1	-0.0169732350183499
2.865184	1	-0.0179552113572645
2.906144	1	-0.0190450954358177
2.947104	1	-0.0202330655729192
2.988064	1	-0.0215648218959587
3.029024	0.999996963264612	-0.0229928163109247
3.069984	0.999922259574067	-0.0245058433409662
3.110944	0.999698148502434	-0.0261452708521003
3.151904	0.999455817018472	-0.0277509533595325
3.192864	0.999184940221864	-0.029305123797381
3.233824	0.998870941782746	-0.0308210448128869
3.274784	0.99856909028518	-0.0323466197106272
3.315744	0.998286673894097	-0.0338245571669131
3.356704	0.998018833832876	-0.0353275315200366
3.397664	0.997782575819691	-0.0368699691132011
3.438624	0.997536600253264	-0.0384400630087215
3.479584	0.997194663848576	-0.0399880641146049
3.520544	0.997088985457074	-0.0414726568657765
3.561504	0.996883702144846	-0.042897535016274
3.602464	0.996597641671298	-0.0443058381265289
3.643424	0.99637717468213	-0.0456995274818711
3.684384	0.996137272586479	-0.0471696851730155
3.725344	0.995910732126535	-0.0487065614326672
3.766304	0.995686621054901	-0.0502454905042973
3.807264	0.995412707522905	-0.0517329140439616
3.848224	0.995101745819175	-0.0532455335624957
3.889184	0.994790784115445	-0.0548789747949621
3.930144	0.994489539964956	-0.0565160487637004
3.971104	0.994203479491408	-0.058228305336747
4.012064	0.993945356983429	-0.0601224318984242
4.053024	0.993702418152389	-0.0621754247510195
4.093984	0.99345704993304	-0.0643001221952716
4.134944	0.99322686539063	-0.0664652090420816
4.175904	0.993018545343014	-0.0686533083034278
4.216864	0.99280718856001	-0.0709325419564311
4.257824	0.992573967282213	-0.0732723292043884
4.298784	0.99230916395638	-0.0757019847253621
4.339744	0.992057722266255	-0.0781909756651795
4.380704	0.991824500988457	-0.0807756184905303
4.421664	0.991575488686642	-0.0833788739136607
4.462624	0.991130910625841	-0.0859845460761587
4.503584	0.990838169334439	-0.0885683477280236
4.544544	0.990558789678744	-0.0910912405743692
4.585504	0.990297630435377	-0.0936362741528821
4.626464	0.990070482628355	-0.096250299211679
4.667424	0.989840298085946	-0.0989315876404636
4.708384	0.989613150278924	-0.101570919817632
4.749344	0.989386002471903	-0.10415425511943
4.790304	0.989174645688899	-0.106653191955075
4.831264	0.988979079929912	-0.109082174101419
4.872224	0.988776833353072	-0.111423090178044
4.913184	0.988555759016827	-0.11368062111927
4.954144	0.988310390797477	-0.115892700362582
4.995104	0.988086279725844	-0.118103036241156
5.036064	0.987843948241882	-0.120283303436419
5.077024	0.987557887768334	-0.122364041938812
5.117984	0.987246926064604	-0.124329060248337
5.158944	0.986948111302425	-0.126253545327714
5.199904	0.986649903887325	-0.128107156092889
5.240864	0.986369916884552	-0.129937046201604
5.281824	0.986114831111961	-0.131720571525123
5.322784	0.985738275923851	-0.133481753450324
5.363744	0.985508091381441	-0.135224366361864
5.404704	0.985287624392273	-0.136919960726431
5.445664	0.985073230873881	-0.138536157902437
5.486624	0.984852156537636	-0.140077013392102
5.527584	0.984581887088105	-0.141584805969519
5.568544	0.984335911521678	-0.143162036764434
5.609504	0.984096616773104	-0.144811608479135
5.650464	0.983869468966083	-0.146404908738519
5.691424	0.983596162781164	-0.147980505128992
5.732384	0.983285201077434	-0.14956245826314
5.773344	0.982999140603885	-0.151193216893116
5.814304	0.982713080130337	-0.152871992146378
5.855264	0.982470141299298	-0.154543900721779
5.896224	0.982233883286112	-0.156232050918916
5.937184	0.981988515066763	-0.158005996453202
5.978144	0.981764403995129	-0.159884149435471
6.019104	0.981540292923496	-0.161778330477297
6.060064	0.981335009611268	-0.163687199367036
6.101024	0.981132763034427	-0.1656301161701
6.141984	0.980828482148551	-0.167575506371886
6.182944	0.980585543317512	-0.169596397342045
6.223904	0.98035596612218	-0.171744776217051
6.264864	0.980134891785934	-0.173978983117294
6.305824	0.979860978253938	-0.176231024638803
6.346784	0.97954697981482	-0.178513069467446
6.387744	0.97923601811109	-0.18083053728835
6.428704	0.978931737225213	-0.183164543102996
6.469664	0.978654786957829	-0.18557039733689
6.510624	0.978399701185238	-0.188034266390839
6.551584	0.978150688883423	-0.190573586091424
6.592544	0.977905320664073	-0.193117970266573
6.633504	0.977678172857052	-0.195648468541586
6.674464	0.97746377933866	-0.198127374116396
6.715424	0.977252422555656	-0.200664887255273
6.756384	0.977022238013246	-0.203214418714809
6.797344	0.976764115505267	-0.205680131376967
6.838304	0.976515103203452	-0.208153697897269
6.879264	0.976281881925655	-0.210619643734462
6.920224	0.976036513706305	-0.213013364149782
6.961184	0.97558525482765	-0.215361347391212
7.002144	0.975290084147938	-0.217671275159626
7.043104	0.975010097145165	-0.219888318634028
7.084064	0.974751974637186	-0.222085529155334
7.125024	0.974524826830165	-0.224244474999856
7.165984	0.974291605552367	-0.226399842588254
7.206944	0.974064457745345	-0.228498916929275
7.247904	0.97384095402079	-0.23050259217265
7.288864	0.973629597237786	-0.232411188661649
7.329824	0.973427350660945	-0.234262890442437
7.370784	0.973225104084105	-0.236101024487155
7.411744	0.973007673830325	-0.237949278764175
7.452704	0.97275866152851	-0.239750503598192
7.493664	0.972528476986101	-0.241622302015993
7.534624	0.972292218972915	-0.243536843378747
7.575584	0.971996440946125	-0.245449288345404
7.616544	0.971695196795637	-0.247399542534808
7.657504	0.971390308562683	-0.24934598747226
7.698464	0.97109513788297	-0.251298324982525
7.739424	0.970818187615586	-0.253304902928188
7.780384	0.970560065107607	-0.255286731632195
7.821344	0.97031408954118	-0.25726890900915
7.862304	0.969947251906311	-0.259237076271232
7.903264	0.969729821652531	-0.261188147662857
7.944224	0.969524538340303	-0.263133947555356
7.985184	0.969303464004057	-0.265076228030291
8.026144	0.969039268025302	-0.267086809177233
8.067104	0.968784182252711	-0.26920807873057
8.108064	0.968550960974914	-0.271422143230476
8.149024	0.96831166622634	-0.273670288331796
8.189984	0.968047470247585	-0.275915173341057
8.230944	0.967736508543855	-0.278104885214786
8.271904	0.967450448070306	-0.280305275197532
8.312864	0.967173497802922	-0.282487767362041
8.353824	0.966918412030331	-0.284652634109053
8.394784	0.966672436463904	-0.286778316554382
8.435744	0.966436178450718	-0.288887604833559
8.476704	0.966205993908309	-0.291020544034608
8.517664	0.965988563654529	-0.293221757757193
8.558624	0.965774170136137	-0.295467555853735
8.599584	0.965584070500849	-0.297798081476524
8.640544	0.965378787188621	-0.300193087623339
8.681504	0.965161356934841	-0.302656852075403
8.722464	0.964925098921655	-0.305204221762664
8.763424	0.964697951114634	-0.307827889807666
8.804384	0.96445865636606	-0.310404805168818
8.845344	0.964004360752017	-0.312931439711731
8.886304	0.963693399048287	-0.315382791406864
8.927264	0.963388510815333	-0.317828873782078
8.968224	0.963109131159638	-0.320197598705473
9.009184	0.96283825436303	-0.322537159316015
9.050144	0.96259288614368	-0.32492782012622
9.091104	0.962359057518805	-0.327326899208903
9.132064	0.962119762770231	-0.329736137749594
9.173024	0.961905369251839	-0.332121132624402
9.213984	0.961709196145775	-0.334548140410181
9.254944	0.961482655685831	-0.336979447769244
9.295904	0.961214815624611	-0.339345483552531
9.336864	0.960966410669873	-0.341706106188309
9.377824	0.960726508574222	-0.344023445436064
9.418784	0.960356634203965	-0.346274301469551
9.459744	0.960204190087488	-0.348372833188297
9.500704	0.959753538555911	-0.350385194746478
9.541664	0.959610204645598	-0.352330443299878
9.582624	0.95920267475653	-0.354211971872121
9.623584	0.958973097561198	-0.356114553752775
9.664544	0.958742913018788	-0.358075832544938
9.705504	0.958515765211767	-0.360127949356753
9.746464	0.958285580669357	-0.362166526762174
9.787424	0.958071187150965	-0.364237953517663
9.828384	0.957878050780289	-0.366286276331968
9.869344	0.957679448285915	-0.368307592247281
9.910304	0.957455337214281	-0.370318306325784
9.951264	0.957206324912466	-0.372361298802404
9.992224	0.956976140370057	-0.374437391237772
10.033184	0.956736845621483	-0.376485881850933
10.074144	0.956450785147935	-0.378483165483338
10.115104	0.956145896914981	-0.380496078380616
10.156064	0.955841616029104	-0.382499232793776
10.197024	0.955545838002314	-0.384502600769116
10.237984	0.955278605288171	-0.386549071258387
10.278944	0.954889903158509	-0.388708740599275
10.319904	0.954765397007601	-0.390888622075089
10.360864	0.954516384705786	-0.393052686874322
10.401824	0.954181129118952	-0.395190261246367
10.442784	0.953972201724258	-0.397314056499368
10.483744	0.953754771470478	-0.399460334619865
10.524704	0.953490575491723	-0.401579791073875
10.565664	0.953235489719132	-0.403739436443498
10.606624	0.952990121499783	-0.405903052326311
10.647584	0.952766010428149	-0.407973777377493
10.688544	0.952504851184782	-0.409954217927328
10.729504	0.952187816010276	-0.411867081301522
10.770464	0.951901755536728	-0.413701732975177
10.811424	0.951624805269343	-0.415498579784497
10.852384	0.951369719496752	-0.417318323510439
10.893344	0.951133461483567	-0.419139169914578
10.934304	0.950891129999605	-0.420911655380896
10.975264	0.950657908721808	-0.422639926938263
11.016224	0.950433797650174	-0.424344499631229
11.057184	0.950225477602558	-0.426079310985568
11.098144	0.950035985314348	-0.427746512476178
11.139104	0.949836775472896	-0.42938184743859
11.180064	0.94949180233282	-0.430962676102482
11.221024	0.949373369652689	-0.432483990652645
11.261984	0.949034469983389	-0.433992314956307
11.302944	0.948764200533858	-0.43545758904698
11.343904	0.948453238830128	-0.436998631948355
11.384864	0.948145313861786	-0.438570562914467
11.425824	0.947834352158056	-0.440212570605413
11.466784	0.947560438626059	-0.442009142834787
11.507744	0.94730231611808	-0.443952129372441
11.548704	0.947050874427955	-0.445986716651819
11.589664	0.946810972332304	-0.448119019524739
11.630624	0.946574714319118	-0.450339190159638
11.671584	0.946357284065338	-0.452612387412238
11.712544	0.946155037488498	-0.454957236955552
11.753504	0.945937607234718	-0.457363272063537
11.794464	0.945672803908886	-0.459842310569909
11.835424	0.94542136221876	-0.462418500255488
11.876384	0.945178423387721	-0.465117390130505
11.917344	0.944942165374536	-0.467962121182644
11.958304	0.944659141636375	-0.470936052995485
11.999264	0.944345143197257	-0.474019723080939
12.040224	0.944065156194485	-0.477157613988938
12.081184	0.943658233652494	-0.480301022646332
12.122144	0.943548911178527	-0.483457428087844
12.163104	0.943315689900729	-0.486618141819464
12.204064	0.942967680025266	-0.489725848546238
12.245024	0.942737495482856	-0.492734253217559
12.285984	0.942520065229076	-0.495614991289147
12.326944	0.9423269288584	-0.498408519718943
12.367904	0.942128326364026	-0.501109872096651
12.408864	0.94190725202778	-0.503750546664668
12.449824	0.941655202990577	-0.506288162226222
12.490784	0.941431699266021	-0.508712602907425
12.531744	0.941195441252835	-0.511018884864332
12.572704	0.940905736696821	-0.513270904593781
12.613664	0.940598419075557	-0.515354521827198
12.654624	0.940293530842603	-0.517320169927234
12.695584	0.940000789551201	-0.519118988917914
12.736544	0.93973052010167	-0.520788210532413
12.777504	0.939469360858303	-0.52230601220263
12.818464	0.939220348556488	-0.523723511561876
12.859424	0.93897194360175	-0.525050961774014
12.900384	0.938747832530117	-0.526256476697993
12.941344	0.938539512482501	-0.527335033264164
12.982304	0.938209723019365	-0.528297052435245
13.023264	0.93794552704061	-0.529221480304172
13.064224	0.937684367797243	-0.530191423067986
13.105184	0.937454183254834	-0.531203540004007
13.146144	0.937217925241648	-0.532223866008736
13.187104	0.936959802733669	-0.533271676158554
13.228064	0.936645804294551	-0.534306123417658
13.269024	0.936359743821003	-0.535359895874878
13.309984	0.936076720082842	-0.536430295673282
13.350944	0.935824671045639	-0.53756419971146
13.391904	0.935585376297066	-0.538679390908385
13.432864	0.935343044813104	-0.539882290785258
13.473824	0.935109823535307	-0.541151872184137
13.514784	0.934895430016915	-0.542520143281605
13.555744	0.934680429151445	-0.543954204605858
13.596704	0.934487900127847	-0.545427838130448
13.637664	0.934291727021783	-0.546993893957395
13.678624	0.934065186561839	-0.548729411374453
13.719584	0.933825284466188	-0.550652445102685
13.760544	0.933598744006244	-0.552676580910462
13.801504	0.93336187864598	-0.554762453622008
13.842464	0.932902116908239	-0.556891448460338
13.883424	0.932597228675285	-0.559036118326865
13.924384	0.932286266971555	-0.561265777224349
13.965344	0.93200931670417	-0.56347865841544
14.006304	0.931742083990027	-0.565709077855791
14.047264	0.931499752506066	-0.567978777482886
14.088224	0.931262887145803	-0.570284187757424
14.129184	0.931026629132617	-0.572651295710025
14.170144	0.930809198878837	-0.574931682162961
14.211104	0.930616062508161	-0.577139420428076
14.252064	0.930389522048217	-0.579275249256178
14.293024	0.930127755457773	-0.581351984557293
14.333984	0.929873277032259	-0.583334061690775
14.374944	0.929640055754462	-0.585281238841416
14.415904	0.929394080188035	-0.587293022910027
14.456864	0.929104982979098	-0.589266795089741
14.497824	0.928797058010756	-0.591143594785133
14.538784	0.928517071007984	-0.592923282527023
14.579744	0.928240728087677	-0.594651177081766
14.620704	0.927997789256638	-0.596368395706697
14.661664	0.927761531243452	-0.598113680324697
14.702624	0.927413521367989	-0.599910071679979
14.743584	0.927192447031743	-0.60160111150417
14.784544	0.926975016777963	-0.603267059951374
14.825504	0.926778843671899	-0.60488442736096
14.866464	0.926579633830447	-0.606483480723977
14.907424	0.926349449288037	-0.608148219711895
14.948384	0.926107117804076	-0.609924845669465
14.989344	0.925883006732442	-0.61190159900288
15.030304	0.925640675248481	-0.614071765578694
15.071264	0.925354614774932	-0.616339488666018
15.112224	0.925049726541978	-0.618594801175615
15.153184	0.924744838309024	-0.620830032302642
15.194144	0.9244527043647	-0.623074015120651
15.235104	0.924185471650557	-0.625353684614839
15.276064	0.923920668324724	-0.627716181367709
15.317024	0.923675300105375	-0.630135932397768
15.357984	0.923423251068172	-0.632551094020155
15.398944	0.923199747343616	-0.634940320912864
15.439904	0.922879068086644	-0.637320131456784
15.480864	0.922658601097476	-0.639678348249224
15.521824	0.922393797771644	-0.642024795150479
15.562784	0.922135675263665	-0.644437577079998
15.603744	0.921906098068333	-0.646940780800839
15.644704	0.92166923270807	-0.649455316392474
15.685664	0.92141111020009	-0.651884368273407
15.726624	0.921103185231749	-0.654185280666922
15.767584	0.920820768840666	-0.656395548990113
15.808544	0.920528027549263	-0.658552413692979
15.849504	0.92027597851206	-0.660635272562735
15.890464	0.920039720498875	-0.662675338365801
15.931424	0.919791315544137	-0.664726953960253
15.972384	0.919561131001728	-0.666740154512714
16.013344	0.91934309340087	-0.668673942622171
16.054304	0.919134773353254	-0.670534781813389
16.095264	0.918939207594268	-0.672354752176748
16.136224	0.918739997752816	-0.674132855635933
16.177184	0.918512849945794	-0.675919675918806
16.218144	0.918267481726445	-0.677709113427991
16.259104	0.918043370654811	-0.679486842063758
16.300064	0.917657705260537	-0.681240505728528
16.341024	0.917356461110048	-0.682976040579233
16.381984	0.917197943522795	-0.68474293202395
16.422944	0.916737574437976	-0.686512296867388
16.463904	0.916460624170592	-0.688298711817959
16.504864	0.916199464927225	-0.690153176831856
16.545824	0.915953489360798	-0.692082334128729
16.586784	0.915717231347612	-0.694024279005952
16.627744	0.915480973334427	-0.696023606733513
16.668704	0.915269616551423	-0.698115613909729
16.709664	0.915070406709971	-0.700286329645435
16.750624	0.914840222167561	-0.702519854454225
16.791584	0.914576026188806	-0.704821775820082
16.832544	0.914320940416215	-0.70719368456333
16.873504	0.914090755873805	-0.709573207452069
16.914464	0.913848424389844	-0.711930639730376
16.955424	0.913550216974743	-0.71429366385108
16.996384	0.913251402212565	-0.716686460283089
17.037344	0.912968378474405	-0.719100623829164
17.078304	0.91269142820702	-0.721462861256529
17.119264	0.912449096723059	-0.723749135923867
17.160224	0.912215875445261	-0.725975360392818
17.201184	0.911864221487332	-0.728114778373073
17.242144	0.911643754498164	-0.730161708674793
17.283104	0.91143239771516	-0.732213812411372
17.324064	0.911242298079872	-0.734262930635838
17.365024	0.911033978032256	-0.736257679851757
17.405984	0.910800756754459	-0.738186179028442
17.446944	0.910564498741273	-0.740033528935003
17.487904	0.910334314198864	-0.741843278822587
17.528864	0.910091982714902	-0.743620000665218
17.569824	0.909805922241354	-0.74539394837871
17.610784	0.909494960537624	-0.747247208291732
17.651744	0.909196145775446	-0.749142727365994
17.692704	0.908904011831121	-0.751054828018115
17.733664	0.908627061563737	-0.752938476957719
17.774624	0.908372583138223	-0.754876647450285
17.815584	0.908114460630244	-0.756874064014253
17.856544	0.907874558534593	-0.758928181337103
17.897504	0.907651054810037	-0.761084882599526
17.938464	0.907439698027033	-0.76332419755845
17.979424	0.907224697161563	-0.765587721315962
18.020384	0.906848749320531	-0.767867464903151
18.061344	0.906596700283327	-0.770170935684419
18.102304	0.906360442270142	-0.772425210891997
18.143264	0.906127220992344	-0.774613994424003
18.184224	0.905859988278201	-0.7768158749836
18.225184	0.905542345756618	-0.779033317252685
18.266144	0.905262358753845	-0.781271854235095
18.307104	0.904979942362762	-0.783461642381031
18.348064	0.904730930060947	-0.785608223411152
18.389024	0.904488598576986	-0.787720948298069
18.429984	0.904242623010559	-0.789734151029734
18.470944	0.904022156021391	-0.791711647472369
18.511904	0.903795008214369	-0.793647922055784
18.552864	0.903589724902141	-0.79561094639189
18.593824	0.903390515060689	-0.797568001882976
18.634784	0.903185231748461	-0.799524360028168
18.675744	0.902952010470664	-0.801452334016225
18.716704	0.902718789192866	-0.803284767258251
18.757664	0.902501358939086	-0.805056738431971
18.798624	0.902249309901883	-0.806872496390282
18.839584	0.901954139222171	-0.808743420946508
18.880544	0.901487696666576	-0.810682519780796
18.921504	0.901179771698233	-0.81262355592915
18.962464	0.900902821430849	-0.81454229444251
19.003424	0.900651379740724	-0.816467564036018
19.044384	0.900408440909684	-0.818446394152676
19.085344	0.900163072690335	-0.82039330326099
19.126304	0.899929851412537	-0.822365621910354
19.167264	0.899721531364922	-0.824338731611467
19.208224	0.899516248052693	-0.826320767340037
19.249184	0.899286063510284	-0.828303474264031
19.290144	0.899027941002305	-0.830261157366422
19.331104	0.898772855229714	-0.832242519720362
19.372064	0.898542670687304	-0.83417739743278
19.413024	0.898300339203343	-0.83607117532151
19.453984	0.898001524441165	-0.838028995713875
19.494944	0.897700280290676	-0.840061798223603
19.535904	0.897417256552516	-0.842197653202176
19.576864	0.897143343020519	-0.844417006634855
19.617824	0.896904048271946	-0.846685764844991
19.658784	0.89666779025876	-0.849036129958494
19.699744	0.896434568980963	-0.851433339282495
19.740704	0.896092632576275	-0.853878776612756
19.781664	0.89598027336692	-0.856440718650018
19.822624	0.895787744343321	-0.859108548303028
19.863584	0.895588534501869	-0.861814877987062
19.904544	0.895252671567958	-0.864574059952322
19.945504	0.89500669600153	-0.867329779159372
19.986464	0.894780155541587	-0.870106272736475
20.027424	0.894537216710548	-0.872874239080806
20.068384	0.894251156236999	-0.875667963639135
20.109344	0.893949304739433	-0.878526242814491
20.150304	0.893648060588944	-0.881406643109162
20.191264	0.893352282562154	-0.884288601536066
20.232224	0.893085049848011	-0.887096384151798
20.273184	0.892823890604644	-0.889736997702049
20.314144	0.892574878302829	-0.892243077974707
20.355104	0.892326473348092	-0.894641581747026
20.396064	0.892102362276458	-0.89695597688758
20.437024	0.891894042228842	-0.899135239468912
20.477984	0.891672967892597	-0.901142784982005
20.518944	0.891439746614799	-0.90302098808601
20.559904	0.891172513900656	-0.904849169697282
20.600864	0.890923501598841	-0.906601987830155
20.641824	0.890693924403509	-0.908207567914909
20.682784	0.890311295744623	-0.909711490222608
20.723744	0.890000334040893	-0.911210363310187
20.764704	0.889717310302732	-0.912700876963849
20.805664	0.889431249829184	-0.914180193857483
20.846624	0.889182237527369	-0.915694430346811
20.887584	0.888942942778795	-0.917156187199126
20.928544	0.88869393047698	-0.918512363703727
20.969504	0.88846374593457	-0.919840265011491
21.010464	0.888240242210015	-0.921263125217304
21.051424	0.888034958897786	-0.922760714752595
21.092384	0.88784182252711	-0.924288412196903
21.133344	0.887643220032736	-0.925896581178292
21.174304	0.887416072225715	-0.927594692525699
21.215264	0.887170096659287	-0.929339861645785
21.256224	0.886946592934731	-0.931182925054299
21.297184	0.886710334921546	-0.933128389349085
21.338144	0.886414556894756	-0.935171937523215
21.379104	0.886094484984862	-0.937366132023525
21.420064	0.885789596751908	-0.939695716229355
21.461024	0.88535412889727	-0.942127278555511
21.501984	0.885105723942533	-0.944622977091156
21.542944	0.88485367490533	-0.947131046978821
21.583904	0.884617416892144	-0.94968667367732
21.624864	0.884381158878959	-0.95233428247858
21.665824	0.884163121278101	-0.955038502691282
21.706784	0.883967555519115	-0.95783081730338
21.747744	0.883746481182869	-0.960686444385129
21.788704	0.883485321939502	-0.963606268694133
21.829664	0.883227199431523	-0.96652212684836
21.870624	0.882990941418338	-0.969482059442358
21.911584	0.882748002587299	-0.972538323834138
21.952544	0.882468622931604	-0.975581807183185
21.993504	0.88216373469865	-0.978612289389701
22.034464	0.881874637489713	-0.981747641522801
22.075424	0.881594650486941	-0.984943538534032
22.116384	0.881355355738367	-0.98812134813611
22.157344	0.881119097725181	-0.991267086364633
22.198304	0.880885269100306	-0.994333704163748
22.239264	0.880543332695619	-0.99731048419873
22.280224	0.880437654304117	-1.00026329950619
22.321184	0.880232370991889	-1.00314642162905
22.362144	0.88003984196829	-1.00609800568516
22.403104	0.879703979034379	-1.00907792377667
22.444064	0.879454966732564	-1.01209745111502
22.485024	0.879231463008008	-1.01514035479529
22.525984	0.878988524176969	-1.0182175678936
22.566944	0.87870246370342	-1.02135249943996
22.607904	0.878401219552932	-1.0244723378061
22.648864	0.87809329458459	-1.02761447162803
22.689824	0.877800553293188	-1.0308176341118
22.730784	0.877536357314433	-1.03397821273265
22.771744	0.87726912460029	-1.03706728724879
22.812704	0.877029829851716	-1.04010117991258
22.853664	0.876777780814513	-1.0430337068129
22.894624	0.87655366974288	-1.04586442992937
22.935584	0.876345349695264	-1.04876920900069
22.976544	0.876127919441484	-1.0517014351706
23.017504	0.875884980610445	-1.05471512659549
23.058464	0.875617747896302	-1.05771744910308
23.099424	0.87537541641234	-1.06073865660919
23.140384	0.875145231869931	-1.06381852398031
23.181344	0.874908973856745	-1.06683946126489
23.222304	0.874451641507314	-1.06982166752262
23.263264	0.874168617769153	-1.07272946043573
23.304224	0.873882557295605	-1.07554817830678
23.345184	0.873630508258402	-1.07833227077493
23.386144	0.873394250245216	-1.08109437505533
23.427104	0.873148882025867	-1.08384643973405
23.468064	0.872915660748069	-1.08654334217327
23.509024	0.872691549676436	-1.08923780390185
23.549984	0.87248322962882	-1.09195209858353
23.590944	0.872290093258144	-1.09474391851588
23.631904	0.872088454028381	-1.09756056178289
23.672864	0.871870416427524	-1.10041330795441
23.713824	0.871628084943562	-1.1033095009544
23.754784	0.871403973871929	-1.10615678821508
23.795744	0.871161642387967	-1.1089641589609
23.836704	0.870859790890401	-1.11164505731182
23.877664	0.870539718980507	-1.11425442322836
23.918624	0.870240904218329	-1.11680709274442
23.959584	0.869948770274005	-1.11930949451748
24.000544	0.86968457429525	-1.12176828820084
24.041504	0.869426451787271	-1.12415263803069
24.082464	0.869184120303309	-1.12643619958666
24.123424	0.86883246634538	-1.12865796104188
24.164384	0.8686150360916	-1.13077025444603
24.205344	0.86841278951476	-1.1328239751534
24.246304	0.86819535926098	-1.13482454938675
24.287264	0.867933592670535	-1.13679712954082
24.328224	0.86768215098041	-1.13868886115519
24.369184	0.867445892967225	-1.14056945048968
24.410144	0.867202954136185	-1.14248274098823
24.451104	0.866923574480491	-1.14445901271714
24.492064	0.86661261277676	-1.14645310599208
24.533024	0.8663295890386	-1.14844986879427
24.573984	0.866046565300439	-1.15045774990507
24.614944	0.8658036264694	-1.15247936001318
24.655904	0.865567368456215	-1.15453905174478
24.696864	0.865334147178417	-1.15665978085505
24.737824	0.865103962636008	-1.15884492075476
24.778784	0.86488349564684	-1.16106251338905
24.819744	0.864578607413886	-1.16334039375518
24.860704	0.864485075963936	-1.16565873543766
24.901664	0.864270682445544	-1.16810797766146
24.942624	0.863906881546063	-1.17064103432422
24.983584	0.863679733739041	-1.17324479314392
25.024544	0.863561908405987	-1.17592143332647
25.065504	0.863157415252307	-1.1786661431852
25.106464	0.862849490283965	-1.18140191394124
25.147424	0.862551282868865	-1.18404898229944
25.188384	0.862249431371299	-1.18661065193596
25.229344	0.861988272127932	-1.18908332280263
25.270304	0.861720432066711	-1.19140615800772
25.311264	0.861481137318137	-1.19362844465157
25.352224	0.861235769098788	-1.19579229153021
25.393184	0.861005584556379	-1.19791253467755
25.434144	0.860787546955521	-1.20003640184435
25.475104	0.860579226907905	-1.20214539593073
25.516064	0.860346005630107	-1.20425624452135
25.557024	0.8600696627098	-1.20634171843821
25.597984	0.859826723878761	-1.20840437388986
25.638944	0.859596539336352	-1.21044761043754
25.679904	0.859223628230707	-1.21251753572015
25.720864	0.858912666526977	-1.21451355977154
25.761824	0.858766295881276	-1.21648984457568
25.802784	0.858477198672339	-1.21845569534187
25.843744	0.858085459807289	-1.22028678619304
25.884704	0.857843128323327	-1.22206541266165
25.925664	0.8575971527569	-1.22380783598228
25.966624	0.857366968214491	-1.22558426581131
26.007584	0.857143464489935	-1.22739439705993
26.048544	0.856935144442319	-1.22917088790674
26.089504	0.856738971336255	-1.23093795804634
26.130464	0.856536724759415	-1.23264872404253
26.171424	0.856319294505635	-1.23423684215023
26.212384	0.856073318939208	-1.23569974744407
26.253344	0.855849815214652	-1.2369887412093
26.294304	0.855616593936854	-1.23814372470636
26.335264	0.855345717140246	-1.23913002894824
26.376224	0.855075447690715	-1.2398911928887
26.417184	0.854826435388899	-1.24043686387235
26.458144	0.854593214111102	-1.24077362745951
26.499104	0.854387930798874	-1.24080837925635
26.540064	0.854201475246052	-1.24069946690278
26.581024	0.854030203370169	-1.24037305454375
26.621984	0.853800018827759	-1.23989036914886
26.662944	0.853651218793748	-1.23930246079602
26.703904	0.853517602436677	-1.23852988217494
26.744864	0.853377305261751	-1.23762479693778
26.785824	0.853262516664085	-1.2365330627134
26.826784	0.853138010513178	-1.23521322228834
26.867744	0.853035368857064	-1.23378152322331
26.908704	0.852929690465562	-1.23225114535572
26.949664	0.852827048809448	-1.23063169244606
26.990624	0.852718333682558	-1.22890942895942
27.031584	0.852609618555668	-1.22710112170616
27.072544	0.852494222610924	-1.22517289928863
27.113504	0.85239158095481	-1.22318384433778
27.154464	0.852288939298696	-1.22114334705194
27.195424	0.852186297642582	-1.21908349841752
27.236384	0.852102483745874	-1.21697943369494
27.277344	0.852021706584553	-1.21486492403837
27.318304	0.851943966158621	-1.21277684161202
27.359264	0.8518631889973	-1.21062780243762
27.400224	0.851763584076574	-1.20838115445076
27.441184	0.851682806915254	-1.20605925412501
27.482144	0.851614784042563	-1.20370869506218
27.523104	0.85153704361663	-1.20133146687728
27.564064	0.851468413396862	-1.19887783137434
27.605024	0.851399783177093	-1.19636046281501
27.645984	0.851340870510566	-1.19388901012445
27.686944	0.851275884373263	-1.19141781022178
27.727904	0.851219401095047	-1.1889639764111
27.768864	0.851166561899296	-1.1864909982764
27.809824	0.851123440256786	-1.18404155120724
27.850784	0.851079711267199	-1.18159840422241
27.891744	0.851039626360078	-1.17920902260608
27.932704	0.850998934105879	-1.1767625871995
27.973664	0.850955205116292	-1.1742496467866
28.014624	0.85091512020917	-1.17168699868662
28.055584	0.850880501425747	-1.16910994385629
28.096544	0.850852563460178	-1.16655333215672
28.137504	0.850812478553056	-1.16404911074671
28.178464	0.850774823034245	-1.16157983944128
28.219424	0.850753565886529	-1.15917471306217
28.260384	0.850715910367718	-1.15683704182316
28.301344	0.850706800161554	-1.15449893038456
28.342304	0.850672181378131	-1.15217818721715
28.383264	0.850626023000234	-1.14982966353265
28.424224	0.85060415850544	-1.14750026891774
28.465184	0.850585330746035	-1.14514248142886
28.506144	0.850563466251241	-1.14274184421395
28.547104	0.85053856502106	-1.14028570916181
28.588064	0.850501516849326	-1.13778272336157
28.629024	0.850482689089921	-1.13523287373797
28.669984	0.850482689089921	-1.13267583709323
28.710944	0.850448677653575	-1.13010313631634
28.751904	0.850442604182799	-1.1275811304068
28.792864	0.85041466621723	-1.12505516488011
28.833824	0.850404948663988	-1.12250796081249
28.874784	0.850404948663988	-1.11993550410666
28.915744	0.850367900492255	-1.11729494285735
28.956704	0.850364863756867	-1.1145977701966
28.997664	0.850358790286091	-1.11190189416337
29.038624	0.850327208238056	-1.10920821912813
29.079584	0.850312024561116	-1.10647473871751
29.120544	0.850308987825728	-1.1037657307894
29.161504	0.850290160066322	-1.10105016780987
29.202464	0.850287123330934	-1.09843010199226
29.243424	0.850265258836141	-1.09585306023717
29.284384	0.850256148629977	-1.09330902255576
29.325344	0.850249467812123	-1.09081367705147
29.366304	0.850249467812123	-1.08840537774854
29.407264	0.850221529846554	-1.08608902350186
29.448224	0.850215456375778	-1.08386092491581
29.489184	0.850215456375778	-1.08168242287735
29.530144	0.850215456375778	-1.07960168655416
29.571104	0.85018448167482	-1.0775717802091
29.612064	0.850181444939432	-1.07564696606963
29.653024	0.850178408204044	-1.07378503727545
29.693984	0.850178408204044	-1.07197899857555
29.734944	0.850178408204044	-1.07020536248851
29.775904	0.850153506973863	-1.06845969215106
29.816864	0.850143789420621	-1.06675970668656
29.857824	0.850137715949845	-1.06508705064353
29.898784	0.850143789420621	-1.0634766959186
29.939744	0.850128605743681	-1.06189499557234
29.980704	0.850121924925828	-1.06038859114909
30.021664	0.850121924925828	-1.05897414267814
30.062624	0.850121924925828	-1.05763072542421
30.103584	0.850121924925828	-1.05631124674733
30.144544	0.850106741248888	-1.05502214838022
30.185504	0.850106741248888	-1.05375032022003
30.226464	0.850106741248888	-1.05248165408764
30.267424	0.850097023695646	-1.05125927864744
30.308384	0.850087913489482	-1.05007278601196
30.349344	0.850084876754094	-1.0488441715052
30.390304	0.850084876754094	-1.04765742826104
30.431264	0.850084876754094	-1.04654916040133
30.472224	0.850084876754094	-1.04555146327089
30.513184	0.850072729812542	-1.04463435753386
30.554144	0.850072729812542	-1.04377931122308
30.595104	0.850072729812542	-1.04294174214379
30.636064	0.850072729812542	-1.04208841740568
30.677024	0.850072729812542	-1.04127038490749
30.717984	0.850059975523913	-1.04042866226171
30.758944	0.850059975523913	-1.03954996502906
30.799904	0.850059975523913	-1.03864235845064
30.840864	0.850053902053137	-1.03761169429302
30.881824	0.850053902053137	-1.03649075870928
30.922784	0.850053902053137	-1.03529009251848
30.963744	0.850053902053137	-1.03397880111825
31.004704	0.850053902053137	-1.03256712895564
31.045664	0.850053902053137	-1.03111616571026
31.086624	0.850053902053137	-1.02959389884711
31.127584	0.850053902053137	-1.02802442820448
31.168544	0.850053902053137	-1.02640239947343
31.209504	0.850022927352179	-1.02467538967629
31.250464	0.850022927352179	-1.02279974496004
31.291424	0.850022927352179	-1.02085818580226
31.332384	0.850022927352179	-1.01884717317255
31.373344	0.850022927352179	-1.01678552451403
31.414304	0.850016853881403	-1.01468364771419
31.455264	0.850016853881403	-1.01255610422701
31.496224	0.850016853881403	-1.01036831877131
31.537184	0.850016853881403	-1.00821766480532
31.578144	0.850016853881403	-1.00614882912568
31.619104	0.850016853881403	-1.00411727748015
31.660064	0.850016853881403	-1.00217706289243
31.701024	0.850016853881403	-1.00034722726386
31.741984	0.850016853881403	-0.998610352201512
31.782944	0.850016853881403	-0.99700081685801
31.823904	0.850016853881403	-0.995431217642234
31.864864	0.850016853881403	-0.993896060776055
31.905824	0.850016853881403	-0.992392092705032
31.946784	0.850016853881403	-0.990941909615368
31.987744	0.850016853881403	-0.989575264205518
32.028704	0.850004706939851	-0.98828261809116
32.069664	0.850004706939851	-0.987059591068391
32.110624	0.850004706939851	-0.985816774676645
32.151584	0.850004706939851	-0.984663299190082
32.192544	0.850004706939851	-0.983532899315028
32.233504	0.850004706939851	-0.982444963446569
32.274464	0.850004706939851	-0.981373402131408
32.315424	0.850004706939851	-0.980341053447607
32.356384	0.850004706939851	-0.979338710250145
32.397344	0.850004706939851	-0.978319238494137
32.438304	0.850004706939851	-0.977270454239273
32.479264	0.850004706939851	-0.976182483503519
32.520224	0.850004706939851	-0.975107119474024
32.561184	0.850004706939851	-0.974123868299645
32.602144	0.850004706939851	-0.973149331769748
32.643104	0.850004706939851	-0.972271510577875
32.684064	0.850004706939851	-0.971423361453835
32.725024	0.850004706939851	-0.970553051984774
32.765984	0.850004706939851	-0.9696855340785
32.806944	0.850004706939851	-0.968834268689991
32.847904	0.850004706939851	-0.967950903598252
32.888864	0.850004706939851	-0.967036007576027
32.929824	0.850004706939851	-0.966160855911408
32.970784	0.850004706939851	-0.96522929985991
33.011744	0.850004706939851	-0.964313802376851
33.052704	0.850004706939851	-0.963327428400386
33.093664	0.850004706939851	-0.962208373471361
33.134624	0.850004706939851	-0.960874115419923
33.175584	0.850004706939851	-0.959283013979315
33.216544	0.850004706939851	-0.957475166538501
33.257504	0.850004706939851	-0.955414367770293
33.298464	0.850004706939851	-0.953042960244408
33.339424	0.850004706939851	-0.950311399714209
33.380384	0.850004706939851	-0.947167642383869
33.421344	0.850004706939851	-0.943671758064625
33.462304	0.850004706939851	-0.939791407340596
33.503264	0.850004706939851	-0.935548279848323
33.544224	0.850004706939851	-0.930920873362975
33.585184	0.850004706939851	-0.925879977808373
33.626144	0.850020497963869	-0.920360879485457
33.667104	0.850098238389801	-0.91445504184598
33.708064	0.850312631908193	-0.908067381777153
33.749024	0.850617520141147	-0.901217050140619
33.789984	0.850906617350084	-0.893942902177967
33.830944	0.851189641088244	-0.886311482121231
33.871904	0.85142589910143	-0.878413427503117
33.912864	0.851637255884434	-0.870281186699803
33.953824	0.851848612667438	-0.861967232810685
33.994784	0.852078797209847	-0.85353797495703
34.035744	0.852339956453215	-0.845001977418109
34.076704	0.852573177731012	-0.836418715081947
34.117664	0.852790607984792	-0.8277343724583
34.158624	0.85302382926259	-0.818941416032296
34.199584	0.853309889736138	-0.810071836546868
34.240544	0.85373928412	-0.801165840351279
34.281504	0.853882010683235	-0.792271620584492
34.322464	0.854283467101527	-0.783426995186078
34.363424	0.854420120193987	-0.774657035920168
34.404384	0.854827650083055	-0.765993382677544
34.445344	0.855069981567016	-0.757538780659015
34.486304	0.855309883662667	-0.749266079138
34.527264	0.855515166974895	-0.741224674175132
34.568224	0.855704659263106	-0.733344353934811
34.609184	0.855906905839946	-0.725689437679824
34.650144	0.85613344629989	-0.718187601924033
34.691104	0.856363630842299	-0.710747742784662
34.732064	0.856584705178545	-0.703394696671604
34.773024	0.856814889720954	-0.696140388199666
34.813984	0.857091232641261	-0.688954256184997
34.854944	0.857393084138827	-0.681906754355055
34.895904	0.857694935636393	-0.674999028972154
34.936864	0.85798403284533	-0.668259405354868
34.977824	0.858419500699968	-0.661660898396267
35.018784	0.858695843620275	-0.65525286275207
35.059744	0.858941819186702	-0.648970379877862
35.100704	0.859181113935275	-0.64274743944706
35.141664	0.859389433982891	-0.636565688187389
35.182624	0.859585607088955	-0.630416154308069
35.223584	0.859815184284287	-0.624340205675116
35.264544	0.860070270056878	-0.618361552048962
35.305504	0.860313208887917	-0.612409940189094
35.346464	0.860530639141697	-0.606493088842887
35.387424	0.860763860419495	-0.600673284074004
35.428384	0.861031093133638	-0.594891480297988
35.469344	0.861314116871798	-0.589118341044718
35.510304	0.861588030403795	-0.583457568186403
35.551264	0.861861943935791	-0.577882185332935
35.592224	0.86212006644377	-0.572426066061165
35.633184	0.862396409364077	-0.567043179004403
35.674144	0.86264845840128	-0.561755148423013
35.715104	0.862887753149854	-0.556474679686172
35.756064	0.863130691980893	-0.551286648506129
35.797024	0.863339012028509	-0.546290224006776
35.837984	0.863528504316719	-0.541361762402512
35.878944	0.863727714158171	-0.536503996417564
35.919904	0.863960935435969	-0.531697781727905
35.960864	0.864305908576044	-0.526875909443697
36.001824	0.864530019647678	-0.522093426306529
36.042784	0.864778424602415	-0.517322198767948
36.083744	0.865074202629206	-0.512530848441883
36.124704	0.865219965927829	-0.507732356858012
36.165664	0.865661507253242	-0.50303187070207
36.206624	0.865944530991403	-0.498304342779843
36.247584	0.866243345753581	-0.493580757041128
36.288544	0.8665166519385	-0.488966981488821
36.329504	0.866771737711091	-0.484411094362626
36.370464	0.866998885518113	-0.479896065168262
36.411424	0.867207205565729	-0.475417326290117
36.452384	0.867415525613345	-0.470977917720452
36.493344	0.867642673420366	-0.466406824095334
36.534304	0.867903832663733	-0.461830227975262
36.575264	0.868124906999979	-0.457281466852432
36.616224	0.868345373989147	-0.452661755143194
36.657184	0.868581632002332	-0.448052839220094
36.698144	0.869004952915418	-0.443509691731719
36.739104	0.869141606007877	-0.439053063076858
36.780064	0.869430703216814	-0.434716238446764
36.821024	0.869697935930957	-0.430483239903617
36.861984	0.870114576026189	-0.42633130128315
36.902944	0.870372698534168	-0.422280715350908
36.943904	0.870618674100595	-0.418359552458372
36.984864	0.870861005584556	-0.414459900507492
37.025824	0.871063252161396	-0.410545549812668
37.066784	0.871249707714219	-0.406623138235139
37.107744	0.871448917555671	-0.402595819684526
37.148704	0.871673028627305	-0.398535948155851
37.189664	0.871902605822636	-0.394503098780608
37.230624	0.872120643423494	-0.390464080073399
37.271584	0.872347791230516	-0.386407908836379
37.312544	0.872642961910228	-0.382438010182604
37.353504	0.872941776672406	-0.378527967777888
37.394464	0.873243020822895	-0.374627404918933
37.435424	0.873529081296443	-0.370743720009843
37.476384	0.873830932794009	-0.366887745883258
37.517344	0.874107883061394	-0.362990974842607
37.558304	0.874366005569373	-0.359052594044081
37.599264	0.874611373788722	-0.355111458729271
37.640224	0.874935089781082	-0.351169327517354
37.681184	0.875137336357922	-0.347187129425355
37.722144	0.875363876817866	-0.343165794974204
37.763104	0.875618962590457	-0.339141869447211
37.804064	0.875864938156884	-0.335192087043302
37.845024	0.876079331675276	-0.331397708172101
37.885984	0.876312552953073	-0.327706242300565
37.926944	0.876570675461052	-0.32413949456315
37.967904	0.876865846140765	-0.32066636769135
38.008864	0.877148869878925	-0.317271112563965
38.049824	0.877410029122292	-0.31392954653288
38.090784	0.877671188365659	-0.310681845438473
38.131744	0.877942065162268	-0.307496046867485
38.172704	0.878197150934859	-0.304374641652286
38.213664	0.878442519154208	-0.301281751346576
38.254624	0.878678777167394	-0.298336515317315
38.295584	0.87888709721501	-0.295433420772173
38.336544	0.87907416011491	-0.292575204793789
38.377504	0.879275799344672	-0.289828121779808
38.418464	0.8795217749111	-0.287168658098332
38.459424	0.879748922718121	-0.284561501896602
38.500384	0.879966352971901	-0.282000017492584
38.541344	0.880330153871382	-0.279415278782172
38.582304	0.880622287815707	-0.276835157809109
38.623264	0.880918065842497	-0.274242098890488
38.664224	0.881210199786821	-0.271643417620588
38.705184	0.881493223524982	-0.269046248719597
38.746144	0.881795075022548	-0.266452732167732
38.787104	0.882065344472079	-0.263852253052946
38.828064	0.882323466980058	-0.261225412084123
38.869024	0.882547578051691	-0.258582118110588
38.909984	0.882749824628531	-0.255912006828977
38.950944	0.882958144676147	-0.253265648891916
38.991904	0.883194402689333	-0.2506204851597
39.032864	0.883449488461924	-0.248004958628022
39.073824	0.883669955451092	-0.245304501903948
39.114784	0.883894066522725	-0.242575196851879
39.155744	0.884120606982669	-0.239928424865692
39.196704	0.884406667456218	-0.237306761690139
39.237664	0.884683617723602	-0.234788222897225
39.278624	0.884972714932539	-0.232353810169724
39.319584	0.885380244821607	-0.229953552136638
39.360544	0.88551082444329	-0.227639812937066
39.401504	0.885921391067746	-0.225349354194358
39.442464	0.886157649080932	-0.223144244051585
39.483424	0.886393907094118	-0.220971131189364
39.524384	0.88660830061251	-0.218826879730374
39.565344	0.886798400247798	-0.216762945084845
39.606304	0.886987892536008	-0.21480601162929
39.647264	0.887221113813806	-0.212928747763037
39.688224	0.887454335091603	-0.211052593112599
39.729184	0.887668728609995	-0.209256018704019
39.770144	0.887904986623181	-0.207496445032789
39.811104	0.888197727914583	-0.205780549185852
39.852064	0.888498972065071	-0.20409086264854
39.893024	0.888800823562637	-0.202374454688212
39.933984	0.889083847300798	-0.200664386037911
39.974944	0.88937901798051	-0.198841484642588
40.015904	0.889655968247895	-0.196946497294571
40.056864	0.889914090755874	-0.194930049725287
40.097824	0.890159458975223	-0.192862737310579
40.138784	0.890380533311469	-0.190809766250043
40.179744	0.890573062335067	-0.188698331453032
40.220704	0.890902851798203	-0.186615993413491
40.261664	0.891167047776958	-0.184485462234986
40.302624	0.891300664134029	-0.182305221190194
40.343584	0.891627416861777	-0.180055622558524
40.384544	0.891860638139574	-0.177821090956598
40.425504	0.892124834118329	-0.175526792453056
40.466464	0.892404821121102	-0.173193863166135
40.507424	0.892687844859262	-0.170914444280629
40.548384	0.892964795126647	-0.168588037357033
40.589344	0.893222917634626	-0.16628142198162
40.630304	0.893493187084157	-0.164008895924444
40.671264	0.893748272856748	-0.161809774239545
40.712224	0.893984530869934	-0.159698679398658
40.753184	0.894226862353895	-0.157665754853398
40.794144	0.894435182401511	-0.155782676865745
40.835104	0.894619208566023	-0.153942145694513
40.876064	0.894823884531174	-0.152146924572811
40.917024	0.895066823362213	-0.150385243609454
40.957984	0.895297007904622	-0.148705356961172
40.998944	0.895514438158402	-0.147203489644657
41.039904	0.895887349264047	-0.145743750737026
41.080864	0.89603068317436	-0.144300872345613
41.121824	0.896466151028998	-0.142895384769409
41.162784	0.896758284973322	-0.141574966854782
41.203744	0.897041308711483	-0.140157212528443
41.244704	0.897349233679825	-0.138778583665228
41.285664	0.89761342965858	-0.137458926293467
41.326624	0.897871552166559	-0.136172689223726
41.367584	0.898095663238192	-0.134889888761723
41.408544	0.89830094655042	-0.133611457607595
41.449504	0.898509266598036	-0.132332427171837
41.490464	0.898745524611222	-0.130988166565218
41.531424	0.899003647119201	-0.12964965470382
41.572384	0.899221077372981	-0.128299006844643
41.613344	0.899442151709226	-0.126927240300876
41.654304	0.899672336251636	-0.125646268192642
41.695264	0.899961433460573	-0.124378619749415
41.736224	0.900241420463345	-0.12305320927402
41.777184	0.900523836854428	-0.121695914836781
41.818144	0.90092529327272	-0.120265852355395
41.859104	0.901058909629792	-0.118812555180469
41.900064	0.901335859897176	-0.117497678986501
41.941024	0.901705734267433	-0.116263387648322
41.981984	0.90195170983386	-0.115045000154962
42.022944	0.902160029881476	-0.113859577509583
42.063904	0.902346485434299	-0.112711203544084
42.104864	0.902545087928673	-0.111562167099985
42.145824	0.902775272471083	-0.110392680987513
42.186784	0.903002420278104	-0.109288211483724
42.227744	0.903226531349738	-0.10815652369797
42.268704	0.903456715892147	-0.107014674275001
42.309664	0.903742776365696	-0.105915212586421
42.350624	0.904037947045408	-0.104821519255916
42.391584	0.90434587201375	-0.103684978378573
42.432544	0.904631932487299	-0.10253304794901
42.473504	0.904921029696235	-0.101401262098989
42.514464	0.905204053434396	-0.100318654389009
42.555424	0.905459139206987	-0.0992760721541981
42.596384	0.905705114773414	-0.0982032621540436
42.637344	0.905925581762582	-0.097035379937131
42.678304	0.906230469995536	-0.0958751946755347
42.719264	0.906336148387038	-0.0945937126331153
42.760224	0.906709059492683	-0.0932256986819458
42.801184	0.906839639114366	-0.0917773875301693
42.842144	0.907175502048278	-0.0902712881957537
42.883104	0.907409330673153	-0.0886783257132881
42.924064	0.907673526651908	-0.0870487046288029
42.965024	0.907959587125457	-0.0854741368235247
43.005984	0.908245647599005	-0.0839006106786772
43.046944	0.908512880313148	-0.0823095920478939
43.087904	0.908767966085739	-0.080669488982924
43.128864	0.90903823553527	-0.0790505547242803
43.169824	0.909293321307861	-0.0774626806876424
43.210784	0.909533223403512	-0.0759679045071974
43.251744	0.909775554887474	-0.0745067077108042
43.292704	0.909980838199702	-0.0729527377599006
43.333664	0.910167293752524	-0.0713883882511905
43.374624	0.910372577064752	-0.0697987490577559
43.415584	0.910611871813326	-0.0681919813057746
43.456544	0.910839019620347	-0.0666283422181951
43.497504	0.911060093956593	-0.0650833331620425
43.538464	0.911426931591462	-0.0636050252407499
43.579424	0.911719065535786	-0.0621860353046536
43.620384	0.912008162744723	-0.0608229180291909
43.661344	0.9121606068612	-0.0594630412329341
43.702304	0.912590001245062	-0.0581014559392346
43.743264	0.912894282130938	-0.0567266690160596
43.784224	0.913162122192159	-0.0552601723908642
43.825184	0.913416600617672	-0.0536920811855861
43.866144	0.913643748424694	-0.0520411147790952
43.907104	0.913849031736922	-0.0503108143810146
43.948064	0.914057351784538	-0.0484345420534562
43.989024	0.914290573062335	-0.0465107107358565
44.029984	0.914542622099538	-0.0445433890056719
44.070944	0.914766733171172	-0.0426079686709792
44.111904	0.91498720016034	-0.0407380639831249
44.152864	0.915220421438137	-0.0388941332506546
44.193824	0.91550040844091	-0.0371294101158304
44.234784	0.915777358708294	-0.0354192891645874
44.275744	0.916069492652619	-0.033779704750627
44.316704	0.916342798837538	-0.0321876771475018
44.357664	0.916613675634146	-0.0305844070210252
44.398624	0.917014524705361	-0.0290044129930013
44.439584	0.91713599412088	-0.0275022536628926
44.480544	0.917372252134066	-0.0261286979910636
44.521504	0.917599399941087	-0.0248450737892228
44.562464	0.917885460414636	-0.0236804059010451
44.603424	0.918090743726864	-0.0226290218535155
44.644384	0.918323965004661	-0.0217316510053158
44.685344	0.918551112811683	-0.0209452910859876
44.726304	0.918771579800851	-0.0203674027219796
44.767264	0.919004801078648	-0.019901447090948
44.808224	0.91929754237005	-0.019408916043698
44.849184	0.919598786520539	-0.0189687665691945
44.890144	0.919897601282717	-0.0184807595534385
44.931104	0.920183661756266	-0.0179990526220029
44.972064	0.920466685494426	-0.0175015072219264
45.013024	0.920752745967975	-0.01699122218403
45.053984	0.921007831740566	-0.0164993448985565
45.094944	0.921259273430691	-0.0160719633915499
45.135904	0.921474274296161	-0.0156267646969252
45.176864	0.921676520873001	-0.015177447303108
45.217824	0.921890914391393	-0.0147630909098971
45.258784	0.922127172404578	-0.0143258724673587
45.299744	0.922385294912557	-0.0138558308252234
45.340704	0.922721157846469	-0.0133313547983631
45.381664	0.922954379124266	-0.0127777754764147
45.422624	0.923231329391651	-0.0121953783353541
45.463584	0.923371019219498	-0.0114850835987326
45.504544	0.92378765931473	-0.0107917082168893
45.545504	0.924064609582115	-0.00999508205846266
45.586464	0.924319695354706	-0.00918989379996858
45.627424	0.924589964804237	-0.00841010636570107
45.668384	0.92484201384144	-0.00754125042699046
45.709344	0.925087989407867	-0.00666215222044655
45.750304	0.925324247421052	-0.00573667833267701
45.791264	0.925523457262505	-0.00473924052774597
45.832224	0.925712949550715	-0.00363818801884263
45.873184	0.925912159392167	-0.00242474732292508
45.914144	0.926160564346905	-0.00112008288790759
45.955104	0.926387712153926	0.000212425261175019
45.996064	0.926605142407706	0.00146437034652801
46.037024	0.926845044503357	0.00274387584917625
46.077984	0.927137178447682	0.00403051389280714
46.118944	0.927429312392006	0.00540817736779907
46.159904	0.927715372865555	0.00677769932946649
46.200864	0.928147803984804	0.00822668385587293
46.241824	0.928303284836669	0.00970495255145892
46.282784	0.928589345310218	0.0110796305143377
46.323744	0.928968937233716	0.0124300713489523
46.364704	0.929192440958272	0.0137470003548987
46.405664	0.9293977242705	0.0150338279894448
46.446624	0.929603007582728	0.0162945029737212
46.487584	0.929836228860526	0.0174594127537563
46.528544	0.930085241162341	0.0185802132267246
46.569504	0.93031542570475	0.0196687658104595
46.610464	0.930535892693918	0.0206515767852422
46.651424	0.930772150707104	0.0215146382154063
46.692384	0.931049100974488	0.022338800819863
46.733344	0.931326051241873	0.0232135188225038
46.774304	0.931618185186197	0.0241047007258851
46.815264	0.931892098718194	0.0250653491764413
46.856224	0.932165404903113	0.0260146613977913
46.897184	0.93243931843511	0.0269914969899359
46.938144	0.932694404207701	0.0279009929398855
46.979104	0.93292458875011	0.0287901329273179
47.020064	0.933256807601556	0.0296484110004832
47.061024	0.93344022641899	0.0304957690727736
47.101984	0.933639436260443	0.0313299015443234
47.142944	0.933875694273628	0.0321680176042985
47.183904	0.934099805345262	0.0330089535567368
47.224864	0.93432027233443	0.0338857723138863
47.265824	0.934557137694693	0.0347128267246015
47.306784	0.934843198168241	0.0355369784330286
47.347744	0.93514444231873	0.0364523800310268
47.388704	0.935443257080908	0.0374129761806408
47.429664	0.935726280819068	0.0384264943460702
47.470624	0.936018414763393	0.0395249601375441
47.511584	0.936304475236941	0.0405742608642123
47.552544	0.936556524274144	0.0415692971842173
47.593504	0.936808573311347	0.0425553595342356
47.634464	0.937019930094351	0.0434837862460295
47.675424	0.937225213406579	0.0444027486665041
47.716384	0.937439606924971	0.04526274177473
47.757344	0.937675864938157	0.0461137805258225
47.798304	0.937937024181524	0.0469724552144656
47.839264	0.938161135253157	0.0478413067947644
47.880224	0.938375528771549	0.0487608554216321
47.921184	0.938773948454453	0.0497451569732655
47.962144	0.939056972192614	0.0507302866231491
48.003104	0.939333315112921	0.051775350973505
48.044064	0.93960419190953	0.0527507984114774
48.085024	0.939868387888285	0.0537050029501223
48.125984	0.940138657337816	0.0546411614845273
48.166944	0.940393743110407	0.055410748055874
48.207904	0.940630001123592	0.0560259204540012
48.248864	0.940872939954631	0.0566126389604051
48.289824	0.941071542449006	0.0570729242976276
48.330784	0.941264678819682	0.0574733904322918
48.371744	0.941460244578668	0.0578165478096199
48.412704	0.941709256880483	0.0581112505432727
48.453664	0.941936404687505	0.0583937431861447
48.494624	0.942153834941285	0.0586394682667011
48.535584	0.942393129689858	0.0588522655457764
48.576544	0.94268587098126	0.0589707925558728
48.617504	0.942974968190197	0.0589400483187255
48.658464	0.943267102134521	0.0588641291428156
48.699424	0.943547089137294	0.0586456288818425
48.740384	0.943991667198095	0.0583882929921338
48.781344	0.944258899912238	0.0581071754281986
48.822304	0.944517022420217	0.0577692873707899
48.863264	0.944744170227239	0.0574179601504604
48.904224	0.944943380068691	0.0571583513489751
48.945184	0.945154736851695	0.0568916274401546
48.986144	0.945387958129493	0.0566525881633668
49.027104	0.945633326348842	0.0564913007746694
49.068064	0.945863510891251	0.05628280742729
49.109024	0.946078511756721	0.0561358483175295
49.149984	0.946320843240683	0.0560635989243922
49.190944	0.946600830243455	0.0560116074295056
49.231904	0.946883853981616	0.0560431427184026
49.272864	0.947166877719776	0.0561591069823347
49.313824	0.947437147169307	0.0563660291222444
49.354784	0.94770437988345	0.0565884497746711
49.395744	0.947987403621611	0.0569350132508552
49.436704	0.94823034245265	0.0574165066201105
49.477664	0.948478747407387	0.057924608093673
49.518624	0.948696785008245	0.0585186443735629
49.559584	0.948895387502619	0.0591312169790252
49.600544	0.949079413667131	0.0596816865741229
49.641504	0.949414669253965	0.0602250933628274
49.682464	0.949536138669485	0.0607400375429851
49.723424	0.949862891397232	0.0612551778516756
49.764384	0.950099149410418	0.0617911709818337
49.805344	0.950401000907984	0.0623583071438227
49.846304	0.950699208323084	0.0628682217167123
49.887264	0.950994379002797	0.0633973133017154
49.928224	0.951280439476345	0.06393742295186
49.969184	0.951576217503135	0.064425347157791
50.010144	0.95185316777052	0.0649183096878137
50.051104	0.952107646196033	0.0653711486784008
50.092064	0.952356658497848	0.0657819464283411
50.133024	0.95257105201624	0.0660317618784131
50.173984	0.95277329859308	0.0662411944635448
50.214944	0.952987692111472	0.0663402415519047
50.255904	0.953217876653882	0.0663649602846777
50.296864	0.953485716715103	0.0663896354333323
50.337824	0.953709220439659	0.06641969539982
50.378784	0.953930294775904	0.0664924242182601
50.419744	0.95418173646603	0.0666694999538624
50.460704	0.95446476020419	0.066865138165508
50.501664	0.954885044381888	0.067171595535904
50.542624	0.955158350566807	0.0674409366710368
50.583584	0.955416473074786	0.0677268419503826
50.624544	0.955687349871394	0.0680258355404958
50.665504	0.955941828296908	0.0683791763470973
50.706464	0.956178693657171	0.0687669943705904
50.747424	0.956411914934968	0.0691595369125223
50.788384	0.956620234982584	0.0695609466433507
50.829344	0.956809727270795	0.0700503788597797
50.870304	0.957008937112247	0.0705967362933026
50.911264	0.957260378802372	0.0712123336365846
50.952224	0.957490563344782	0.0719970090297351
50.993184	0.957708600945639	0.0728840373666291
51.034144	0.957950932429601	0.073887036505073
51.075104	0.958233956167761	0.0749717406111497
51.116064	0.958523053376698	0.0760404711378182
51.157024	0.958812150585634	0.0770933784502873
51.197984	0.959095174323795	0.0780805391200903
51.238944	0.959400062556749	0.0790486273796641
51.279904	0.959677012824134	0.0800840138765205
51.320864	0.960065714953796	0.0810998114913442
51.361824	0.960289218678352	0.0821413542449301
51.402784	0.960491465255192	0.0831728944433342
51.443744	0.960702822038196	0.0841553872540523
51.484704	0.960936043315994	0.0851343061670584
51.525664	0.961188092353197	0.0859875720666031
51.566624	0.96141220342483	0.0867680001874117
51.607584	0.96162963367861	0.0875639878385032
51.648544	0.961871965162572	0.088288883254802
51.689504	0.962154988900732	0.088974866770158
51.730464	0.962434975903505	0.0895658063984327
51.771424	0.962714962906277	0.0900738642878769
51.812384	0.962988269091196	0.0905107144446145
51.853344	0.963253072417029	0.090892709629884
51.894304	0.963536096155189	0.0912694877961763
51.935264	0.963781464374539	0.0915888155567476
51.976224	0.9640237958585	0.0918825899486776
52.017184	0.964247906930134	0.0922006820994911
52.058144	0.964444080036198	0.0925251941909507
52.099104	0.964730140509746	0.0927122811985585
52.140064	0.96496943525832	0.092854629108588
52.181024	0.965196583065341	0.0929951878905556
52.221984	0.965417050054509	0.0931736604971538
52.262944	0.965650271332307	0.0934646367886801
52.303904	0.965943012623709	0.093755201210287
52.344864	0.966244256774197	0.0941336595443452
52.385824	0.966543071536376	0.0945318658424684
52.426784	0.966829132009924	0.0949403165876307
52.467744	0.967115192483473	0.0953885029735745
52.508704	0.967407326427797	0.0958640340354272
52.549664	0.967656338729612	0.0964068894850335
52.590624	0.967908387766815	0.0969634543190949
52.631584	0.968119744549819	0.0975108294417834
52.672544	0.968315310308806	0.0980629661294115
52.713504	0.968536384645051	0.0985310857119235
52.754464	0.968772642658237	0.0989756132111242
52.795424	0.969033801901604	0.0994502377233134
52.836384	0.969257912973237	0.0998874343737925
52.877344	0.969472306491629	0.10027500396781
52.918304	0.96972739226422	0.10071995423296
52.959264	0.970016489473157	0.101191089836468
53.000224	0.970296476475929	0.101619905260971
53.041184	0.970570390007926	0.101966754213131
53.082144	0.970834585986681	0.10223420597673
53.123104	0.971235435057895	0.102507284450019
53.164064	0.971490520830486	0.102780295367924
53.205024	0.971733459661525	0.103054025423784
53.245984	0.971972754410099	0.103277999850033
53.286944	0.972178037722327	0.103417235854006
53.327904	0.97236449327515	0.103495567410872
53.368864	0.972566739851989	0.10352063045818
53.409824	0.972812108071339	0.103570780524063
53.450784	0.973042292613749	0.103650502414307
53.491744	0.973257293479218	0.103708181636649
53.532704	0.973496588227792	0.103831559559128
53.573664	0.97378264870134	0.104059685372659
53.614624	0.974065672439501	0.104221256058126
53.655584	0.974360843119213	0.104274672753686
53.696544	0.974637793386598	0.104289955524816
53.737504	0.97493296406631	0.104209418611558
53.778464	0.975225705357712	0.104127565457922
53.819424	0.975614407487375	0.104092759180937
53.860384	0.975841555294396	0.10406797289278
53.901344	0.976043194524159	0.104070459366737
53.942304	0.976251514571775	0.104037884596615
53.983264	0.976484735849572	0.103991484944124
54.024224	0.976739821622163	0.103939587155093
54.065184	0.976960895958409	0.103913979306303
54.106144	0.977181362947577	0.103951840829992
54.147104	0.977411547489986	0.104038246344798
54.188064	0.977697607963535	0.104120838249241
54.229024	0.977974558230919	0.104156045500117
54.269984	0.978263655439856	0.104166316097627
54.310944	0.978537568971853	0.104183919723065
54.351904	0.978801764950607	0.104263051048504
54.392864	0.979084788688768	0.104429490080001
54.433824	0.979333193643505	0.104738819643802
54.474784	0.979576132474545	0.105183362397444
54.515744	0.979796599463713	0.105679338769257
54.556704	0.979992772569777	0.106214418812133
54.597664	0.980284906514101	0.106670953735964
54.638624	0.980512054321123	0.107034501943104
54.679584	0.98063656047203	0.107438267395534
54.720544	0.980863708279052	0.107808181063172
54.761504	0.981199571212963	0.108221053417151
54.802464	0.981491705157288	0.108663798325907
54.843424	0.981789912572388	0.1091001538029
54.884384	0.982091764069954	0.109529309183527
54.925344	0.982374787808115	0.109937938623575
54.966304	0.982669958487827	0.110333562562681
55.007264	0.982946908755212	0.110704820800373
55.048224	0.983201994527803	0.111046831915386
55.089184	0.98345039948254	0.111314896035849
55.130144	0.98366540034801	0.111526069806512
55.171104	0.983860966106996	0.111673031095478
55.212064	0.984079003707854	0.111673647810754
55.253024	0.984315261721039	0.11160420741405
55.293984	0.984582494435182	0.111568836722731
55.334944	0.984806605506816	0.111572765831008
55.375904	0.985020999025208	0.111607868479999
55.416864	0.985270011327023	0.111741412398104
55.457824	0.985562145271347	0.111971963667826
55.498784	0.98584213227412	0.112200592877924
55.539744	0.986116045806117	0.112467597904309
55.580704	0.986510821406555	0.112730852517302
55.621664	0.986784127591474	0.113037745728882
55.662624	0.987039213364065	0.113439336333802
55.703584	0.987275471377251	0.113955372296126
55.744544	0.98751841020829	0.114601746564644
55.785504	0.987723693520518	0.115320067316677
55.826464	0.98791014907334	0.11612863334435
55.867424	0.98811239565018	0.117024280440665
55.908384	0.98835776386953	0.118079937911008
55.949344	0.988587948411939	0.119253510034583
55.990304	0.988802341930331	0.120487136714956
56.031264	0.989038599943517	0.121813471173661
56.072224	0.989331341234919	0.123219671350201
56.113184	0.989620438443855	0.124616984724992
56.154144	0.989909535652792	0.126004829450051
56.195104	0.990192559390952	0.127442394937427
56.236064	0.990487730070665	0.128879071308786
56.277024	0.990780471362067	0.130283301483173
56.317984	0.991031913052192	0.131644294032861
56.358944	0.991280925354007	0.132954866295133
56.399904	0.991591887057737	0.134195579753164
56.440864	0.991691491978464	0.135300829412673
56.481824	0.991915603050097	0.136331685340418
56.522784	0.992288514155742	0.137247838764459
56.563744	0.992509588491988	0.138050154829548
56.604704	0.992730055481156	0.138779271367718
56.645664	0.992963276758953	0.139464424605617
56.686624	0.99323719029095	0.140050256175211
56.727584	0.99352021402911	0.140465898299916
56.768544	0.993812347973435	0.140747863574955
56.809504	0.994082617422966	0.14091168538014
56.850464	0.994350457484186	0.140931330921526
56.891424	0.994629837139881	0.140736063174887
56.932384	0.994881886177084	0.140419224067479
56.973344	0.995121180925658	0.140036551149168
57.014304	0.995345291997291	0.139578028789536
57.055264	0.995541465103355	0.139075981150025
57.096224	0.995730957391566	0.138561407434874
57.137184	0.995939277439182	0.138065143407879
57.178144	0.996187682393919	0.137520097856322
57.219104	0.996411793465553	0.136971314966607
57.260064	0.99662983106641	0.136423911514242
57.301024	0.996890990309777	0.13578518625851
57.341984	0.997192234460266	0.135087873051566
57.382944	0.997636812521067	0.1343104413389
57.423904	0.997922872994616	0.133490632787875
57.464864	0.99821257755063	0.132680438893378
57.505824	0.998498638024178	0.131902505963351
57.546784	0.998750079714304	0.131132710188235
57.587744	0.998999092016119	0.130448066884521
57.628704	0.999213485534511	0.129873830869639
57.669664	0.999412695375963	0.129327105150315
57.710624	0.999630125629743	0.128874741226619
57.751584	0.999863346907541	0.128491802445185
57.792544	1.00012815023337	0.128111982107426
57.833504	1.00035165395793	0.12771888604719
57.874464	1.00056969155879	0.127294825650008
57.915424	1.00082477733138	0.126885450921535
57.956384	1.00125052763277	0.126512482007194
57.997344	1.00139689827847	0.126211546744604
58.038304	1.00167324119878	0.12594402306721
58.079264	1.00206255067552	0.125700819327906
58.120224	1.00233282012505	0.125487374824671
58.161184	1.00246036301135	0.125224789227897
58.202144	1.00270633857778	0.124942653974796
58.243104	1.00306649539479	0.124754568890876
58.284064	1.00327177870702	0.124565577257292
58.325024	1.00346187834231	0.124377836487908
58.365984	1.00366412491915	0.124208592818389
58.406944	1.00390645640311	0.124036078160782
58.447904	1.00413056747474	0.123809031054183
58.488864	1.00435103446391	0.123661819156535
58.529824	1.00459397329495	0.123523951693881
58.570784	1.00488307050389	0.12340791769536
58.611744	1.00517216771282	0.123351742125103
58.652704	1.00546126492176	0.123289968174833
58.693664	1.00574125192453	0.123249692090983
58.734624	1.00604614015749	0.123164981998383
58.775584	1.00632916389565	0.12309775349569
58.816544	1.00658424966824	0.123070561364196
58.857504	1.00683265462297	0.123121901276512
58.898464	1.00704097467059	0.12331401135377
58.939424	1.00724018451204	0.123546913986681
58.980384	1.00745761476582	0.123834920020536
59.021344	1.00782809648316	0.124197502839453
59.062304	1.00805767367849	0.124489300691611
59.103264	1.00827571127935	0.124806152874255
59.144224	1.00850893255714	0.125206355325003
59.185184	1.00878527547745	0.125621282670165
59.226144	1.00906829921561	0.125995639738678
59.267104	1.00935435968916	0.126348431385387
59.308064	1.00963130995654	0.12667687476433
59.349024	1.00989854267069	0.127024281593206
59.389984	1.01018460314424	0.127332462715486
59.430944	1.01043057871066	0.12762357411778
59.471904	1.01066987345924	0.127978205014287
59.512864	1.01089398453087	0.128290822999825
59.553824	1.01108955028986	0.128646388775672
59.594784	1.01128572339592	0.128969482204077
59.635744	1.01148796997276	0.129219127676087
59.676704	1.0117363749275	0.12945738897636
59.717664	1.01195441252836	0.129609292704358
59.758624	1.01217487951752	0.129804359964052
59.799584	1.01243968284336	0.130052102989292
59.840544	1.01289033437493	0.13022833101379
59.881504	1.01318550505465	0.130377495479944
59.922464	1.01347156552819	0.130480554486406
59.963424	1.01376066273713	0.130510897749664
60.004384	1.01404733055776	0.130554575573958
60.045344	1.01429877224788	0.130598493110904
60.086304	1.01455385802047	0.130624977000473
60.127264	1.01476521480348	0.130594666425305
60.168224	1.01496138790954	0.130511026322813
60.209184	1.01517881816332	0.13038520333129
60.250144	1.01541507617651	0.130204562414799
60.291104	1.01567623541987	0.129925940041645
60.332064	1.0159033832269	0.129607636507857
60.373024	1.01612445756314	0.129213437769424
60.413984	1.01637589925327	0.128717489727289
60.454944	1.01665892299143	0.128185617475529
60.495904	1.01694194672959	0.1275149886451
60.536864	1.01721586026158	0.12680540868802
60.577824	1.01761063586202	0.126051372930133
60.618784	1.01774425221909	0.125250904831666
60.659744	1.01800844819785	0.124468389031584
60.700704	1.01825138702889	0.123708105490318
60.741664	1.01861518792837	0.12293553776527
60.782624	1.01881379042274	0.12215181904352
60.823584	1.01900996352881	0.121388519481258
60.864544	1.01920917337026	0.120651638432388
60.905504	1.01945454158961	0.119979272774838
60.946464	1.01968472613202	0.119327522405311
60.987424	1.01989911965041	0.118708983134034
61.028384	1.0201353776636	0.118169827976083
61.069344	1.020428118955	0.117751969598956
61.110304	1.02071721616394	0.117497719464833
61.151264	1.02100631337287	0.117386438314427
61.192224	1.02128933711103	0.117418089101238
61.233184	1.02159422534399	0.117577888092291
61.274144	1.02187056826429	0.11784314321632
61.315104	1.02212565403688	0.118223671796004
61.356064	1.02237162960331	0.118711426023873
61.397024	1.02257691291554	0.119269043414395
61.437984	1.02277915949238	0.119859915487286
61.478944	1.02300266321694	0.120530821076868
61.519904	1.02325774898953	0.12121136093583
61.560864	1.02349400700271	0.121933408129989
61.601824	1.02381468625968	0.122689392097971
61.642784	1.02405398100826	0.123488323856263
61.683744	1.02434307821719	0.124329192253318
61.724704	1.02462610195535	0.125202373915783
61.765664	1.02490912569351	0.126112397233566
61.806624	1.02517635840766	0.126995189194148
61.847584	1.02544723520427	0.12786443956913
61.888544	1.02572357812457	0.128721279366387
61.929504	1.02597259042639	0.129508469563171
61.970464	1.0262216027282	0.130197920195149
62.011424	1.02643295951121	0.130782832139844
62.052384	1.02662852527019	0.131344077908226
62.093344	1.02682166164087	0.131868059255342
62.134304	1.0270269449531	0.132351526985162
62.175264	1.02727838664322	0.132774312546879
62.216224	1.02749338750869	0.133134960230937
62.257184	1.0277235720511	0.133570999723072
62.298144	1.02799384150063	0.133977194990105
62.339104	1.02844145629682	0.134329352487891
62.380064	1.02859693714869	0.134670829697453
62.421024	1.02902936826794	0.135026663515629
62.461984	1.02931542874149	0.135297414596994
62.502944	1.02960148921503	0.135480073458168
62.543904	1.02984746478146	0.135607524316515
62.584864	1.0300958697362	0.135674635142088
62.625824	1.03030115304843	0.135724739444646
62.666784	1.03050036288988	0.135775392907097
62.707744	1.03072386661443	0.135786768362009
62.748704	1.03096376871009	0.13577271902143
62.789664	1.03122796468884	0.135780692735899
62.830624	1.03144843167801	0.135801523765307
62.871584	1.03167254274964	0.135785271247541
62.912544	1.03192459178685	0.135744422032534
62.953504	1.03221065226039	0.135683672309047
62.994464	1.03249367599855	0.135604159622571
63.035424	1.03276698218347	0.135536754604199
63.076384	1.03302206795606	0.135391377597937
63.117344	1.0332923374056	0.135197922950626
63.158304	1.03355349664896	0.13503542174423
63.199264	1.03380554568617	0.134812471544764
63.240224	1.03403573022857	0.134595928210709
63.281184	1.03425680456482	0.134402081306331
63.322144	1.03454286503837	0.1342049764891
63.363104	1.03476029529215	0.134027702445759
63.404064	1.03499959004072	0.133865730786402
63.445024	1.03523281131852	0.133735004581554
63.485984	1.03544416810152	0.13357150311964
63.526944	1.03569318040334	0.133365101809946
63.567904	1.03598531434766	0.133155405540897
63.608864	1.0362744115566	0.132950377130934
63.649824	1.03656350876554	0.132768997463636
63.690784	1.03684349576831	0.132616893248694
63.731744	1.03714231053049	0.132454477031329
63.772704	1.03742533426865	0.13236599909169
63.813664	1.03767373922339	0.132313279742026
63.854624	1.03791303397196	0.132267050067597
63.895584	1.03812499810204	0.132292766876682
63.936544	1.03833331814966	0.132366794501852
63.977504	1.03855378513882	0.132428038905083
64.018464	1.03880887091142	0.132542673853403
64.059424	1.03904816565999	0.132610713020699
64.100384	1.03936884491696	0.132696621676555
64.141344	1.03961117640092	0.132786463799101
64.182304	1.03989116340369	0.132880062872655
64.223264	1.04018026061263	0.13300546309823
64.264224	1.04045721088002	0.133224006943321
64.305184	1.04072444359416	0.133483251817418
64.346144	1.04099471304369	0.133752168007396
64.387104	1.04127470004646	0.134057163130618
64.428064	1.04152674908367	0.134399577398727
64.469024	1.04176604383224	0.134765335320672
64.509984	1.04198711816848	0.135087112508699
64.550944	1.04217661045669	0.135409201323173
64.591904	1.04236974682737	0.135653420572438
64.632864	1.04257806687499	0.135873960570154
64.673824	1.04282647182972	0.136083077170427
64.714784	1.04304450943058	0.136248430957375
64.755744	1.04326801315514	0.136460265027432
64.796704	1.04354192668713	0.136743919187061
64.837664	1.04398954148332	0.137051688439422
64.878624	1.0441419855998	0.137373578946157
64.919584	1.04457745345444	0.13765595391191
64.960544	1.04486958739876	0.137946738433315
65.001504	1.04515261113692	0.13821264731912
65.042464	1.04539858670335	0.13845220960533
65.083424	1.04564091818731	0.138658406069667
65.124384	1.04584923823493	0.138838384507557
65.165344	1.04604844807638	0.139047782225394
65.206304	1.04627195180094	0.139270568984416
65.247264	1.04651489063198	0.139508516479037
65.288224	1.04677604987534	0.139763047730724
65.329184	1.04699348012912	0.140132699893651
65.370144	1.04721455446537	0.140533684679325
65.411104	1.04746903289088	0.140966518559548
65.452064	1.0477587374469	0.141410538303769
65.493024	1.04804479792044	0.141903888732446
65.533984	1.04831810410536	0.142405759856278
65.574944	1.04857318987795	0.142913301273918
65.615904	1.04884345932748	0.143446655385705
65.656864	1.04910158183546	0.143934926085377
65.697824	1.04935059413728	0.144462483509411
65.738784	1.04971135830137	0.145009982846837
65.779744	1.04980792648671	0.145571411668517
65.820704	1.05010006043103	0.146180262190264
65.861664	1.05030838047865	0.146792037206359
65.902624	1.050553748698	0.147423989490086
65.943584	1.05078089650502	0.148043221748845
65.984544	1.05099529002341	0.148632398399529
66.025504	1.05124126558984	0.149181623668045
66.066464	1.05153036279878	0.149698472474179
66.107424	1.05181946000771	0.150215369222843
66.148384	1.05210855721665	0.150671357165987
66.189344	1.05239158095481	0.151084225161553
66.230304	1.05268067816375	0.151475686817348
66.271264	1.0529667386373	0.151820210556789
66.312224	1.05322486114527	0.152116778690711
66.353184	1.0534708367117	0.15239582600902
66.394144	1.05367612002393	0.152596862113735
66.435104	1.0538747225183	0.152757068616295
66.476064	1.05409883358994	0.153023483077874
66.517024	1.05435695609792	0.15325839275944
66.557984	1.05459625084649	0.153521396763752
66.598944	1.05491632275638	0.153727586690472
66.639904	1.05515622485203	0.153835154473986
66.680864	1.05544532206097	0.15395320205878
66.721824	1.05572834579913	0.15404364564216
66.762784	1.05600468871944	0.154073093251784
66.803744	1.05627252878066	0.154107672891354
66.844704	1.05654279823019	0.154124160763359
66.885664	1.05682278523296	0.154099075923991
66.926624	1.05707483427017	0.154014435565982
66.967584	1.05730805554796	0.153895468356289
67.008544	1.05752852253713	0.153768571016246
67.049504	1.05772773237858	0.153588477080442
67.090464	1.05791722466679	0.153396295089389
67.131424	1.05812250797902	0.153179836744365
67.172384	1.05837152028084	0.152917342674239
67.213344	1.05858895053462	0.152649594538635
67.254304	1.05881913507703	0.152283228618238
67.295264	1.05909547799733	0.151759495700597
67.336224	1.05939125602412	0.151269414080803
67.377184	1.05968946343922	0.150742305573189
67.418144	1.05998524146601	0.150220217956019
67.459104	1.06026522846879	0.149773384856953
67.500064	1.0605603991485	0.149320341021009
67.541024	1.06094606454277	0.148835652935872
67.581984	1.06118232255596	0.148417073241584
67.622944	1.06139671607435	0.148065458366073
67.663904	1.0615959259158	0.147688198595272
67.704864	1.06181639290497	0.147333894579653
67.745824	1.06205933173601	0.146993485180993
67.786784	1.06231745424399	0.146741887140476
67.827744	1.06254095796855	0.146603867133408
67.868704	1.06276203230479	0.1464766145828
67.909664	1.06302015481277	0.146332242190469
67.950624	1.06330621528632	0.146187878514962
67.991584	1.06358923902448	0.146087024864892
68.032544	1.06386618929186	0.146027064013949
68.073504	1.06412066771738	0.146008797909911
68.114464	1.0643885077786	0.145996219533329
68.155424	1.06464966702196	0.145862159143421
68.196384	1.06490110871209	0.145656660024979
68.237344	1.06513432998989	0.14547390745795
68.278304	1.06535236759075	0.145210365189775
68.319264	1.06555461416759	0.144873819523214
68.360224	1.06574106972041	0.144537345770449
68.401184	1.06596457344496	0.144204853426903
68.442144	1.06632837434444	0.14386149556263
68.483104	1.06654033847453	0.143603523344793
68.524064	1.06678874342926	0.143373732617938
68.565024	1.06708148472067	0.143148465922577
68.605984	1.06736754519421	0.142903836982599
68.646944	1.06766575260931	0.142585862508906
68.687904	1.06793966614131	0.142331311644365
68.728864	1.06823787355641	0.14210422531206
68.769824	1.06852393402996	0.141866510992472
68.810784	1.06878205653794	0.141591364452763
68.851744	1.06901527781574	0.141372796636407
68.892704	1.06922056112797	0.141286476110631
68.933664	1.06942888117558	0.141260207962448
68.974624	1.06964995551183	0.141343641040376
69.015584	1.06990443393734	0.141545428971134
69.056544	1.07014737276838	0.141733335360168
69.097504	1.070355692816	0.141979293615758
69.138464	1.07057919654055	0.142291249122696
69.179424	1.07084399986638	0.142581253488381
69.220384	1.07127278690317	0.142743358079299
69.261344	1.07154670043516	0.14282120585245
69.302304	1.07182000662008	0.142835065602113
69.343264	1.07209088341669	0.142847704996461
69.384224	1.07237026307239	0.142890027354672
69.425184	1.07262231210959	0.142963950377957
69.466144	1.07285553338739	0.143044103750973
69.507104	1.07307660772363	0.14318618579788
69.548064	1.07327521021801	0.143386966935502
69.589024	1.0734653098533	0.143625448335573
69.629984	1.07367970337169	0.143851944103074
69.670944	1.07392507159104	0.144052106346214
69.711904	1.07414614592728	0.144113213459472
69.752864	1.07437025699892	0.144203147108666
69.793824	1.07464052644845	0.144313593623204
69.834784	1.07493569712816	0.144355796125089
69.875744	1.07524058536111	0.144460097278927
69.916704	1.0755363633879	0.144614757702416
69.957664	1.0758157430436	0.144763547345151
69.998624	1.07610544759961	0.144904932046163
70.039584	1.07637268031376	0.145165968227527
70.080544	1.07673648121324	0.145388092507948
70.121504	1.07694480126085	0.145555967636148
70.162464	1.0771440111023	0.145677312359501
70.203424	1.07736751482686	0.145721460892275
70.244384	1.07760377284005	0.14567583267868
70.285344	1.07786857616588	0.145652619777199
70.326304	1.07808600641966	0.145566534605664
70.367264	1.07831011749129	0.145409734201959
70.408224	1.07856823999927	0.145261389117233
70.449184	1.07885065639035	0.145177735939506
70.490144	1.07913732421098	0.145003617386339
70.531104	1.0794106303959	0.144881743115947
70.572064	1.07966875290388	0.144699204111098
70.613024	1.07993598561802	0.144383724828185
70.653984	1.08019714486139	0.144025114701664
70.694944	1.0804461571632	0.143648179632546
70.735904	1.08067634170561	0.143231663646266
70.776864	1.08090045277725	0.142776383945046
70.817824	1.08118651325079	0.142353012176936
70.858784	1.08128551082444	0.141924573755057
70.899744	1.08150658516069	0.141613470317636
70.940704	1.0817555974625	0.14140214836097
70.981664	1.08208781631395	0.141189043813859
71.022624	1.08233682861576	0.140951944030342
71.063584	1.08262896256009	0.140720839242316
71.104544	1.08291198629825	0.140490503713981
71.145504	1.08321383779582	0.140230106039952
71.186464	1.08349321745151	0.140024051223999
71.227424	1.08378595874291	0.139822400583215
71.268384	1.08406898248107	0.139551002277692
71.309344	1.08432346090659	0.139325617905211
71.350304	1.084553645449	0.13910963898549
71.391264	1.08476864631447	0.139027036185017
71.432224	1.08497028554423	0.139040013356282
71.473184	1.08519135988047	0.139130371950631
71.514144	1.08545251912384	0.139195233835693
71.555104	1.08569181387241	0.13928161755844
71.596064	1.08590013392003	0.139393186364028
71.637024	1.08612120825628	0.139523483265309
71.677984	1.0865408850869	0.139655996419013
71.718944	1.08668057491474	0.139771537916996
71.759904	1.08710085909244	0.139871508988667
71.800864	1.08737112854197	0.140052210922923
71.841824	1.08765111554474	0.140283718864044
71.882784	1.08792502907674	0.140561613382421
71.923744	1.08817039729609	0.140814329355575
71.964704	1.08840665530928	0.141068049942659
72.005664	1.08863076638091	0.141338164695894
72.046624	1.08882329540451	0.141606019612589
72.087584	1.08901278769272	0.141896427131369
72.128544	1.08922778855819	0.142120527951562
72.169504	1.08947315677754	0.142296001970811
72.210464	1.08968755029593	0.142380263146991
72.251424	1.08991469810295	0.142484036932995
72.292384	1.09018861163495	0.142588983131786
72.333344	1.09048681905005	0.14266887064168
72.374304	1.09078867054761	0.142730664204803
72.415264	1.09108384122733	0.142775292162879
72.456224	1.09136079149471	0.142775603789326
72.497184	1.09165596217442	0.142725222727616
72.538144	1.09192076550026	0.142671479151168
72.579104	1.09228456639974	0.142586943395043
72.620064	1.09249288644735	0.14240431068434
72.661024	1.09269148894173	0.142250068668388
72.701984	1.09291560001336	0.142073971396245
72.742944	1.09315489476194	0.141888974247116
72.783904	1.0934160540053	0.141751111142874
72.824864	1.09363712834155	0.141614041269587
72.865824	1.09385759533072	0.141529651520259
72.906784	1.09411875457408	0.141530263877123
72.947744	1.09440177831224	0.141670188510167
72.988704	1.09468176531502	0.141806772420533
73.029664	1.0949587155824	0.14192896485499
73.070624	1.09521380135499	0.142055877449474
73.111584	1.09548407080452	0.142196436231442
73.152544	1.09574826678328	0.142394502078485
73.193504	1.09599727908509	0.142686304289056
73.234464	1.09623353709828	0.143033196825334
73.275424	1.09644793061667	0.143425565030792
73.316384	1.09665017719351	0.143915335024139
73.357344	1.09683663274633	0.144435864509075
73.398304	1.09706074381797	0.144995312432571
73.439264	1.09731279285517	0.145564305278005
73.480224	1.09763590150045	0.146048424590397
73.521184	1.09788795053765	0.146487416906555
73.562144	1.09817704774659	0.146909036593104
73.603104	1.09846614495553	0.147269939244255
73.644064	1.09875524216446	0.147585621193319
73.685024	1.09903522916724	0.147830526892448
73.725984	1.09933343658234	0.148073445155777
73.766944	1.0996164603205	0.148259137471595
73.807904	1.0998685093577	0.148426666106053
73.848864	1.10011084084166	0.148552190546365
73.889824	1.10031612415389	0.148618054866151
73.930784	1.10051837073073	0.148654931388762
73.971744	1.10074551853775	0.148633219960162
74.012704	1.10100060431034	0.148497198284924
74.053664	1.10123989905892	0.148316162932161
74.094624	1.10145125584192	0.148117787637878
74.135584	1.10167172283109	0.147926882661495
74.176544	1.1019425996277	0.147760698597091
74.217504	1.10222562336586	0.147664730726698
74.258464	1.10251472057479	0.147635187232014
74.299424	1.10291556964601	0.147688139756712
74.340384	1.10318644644262	0.147780520654157
74.381344	1.10333524647663	0.147904360568291
74.422304	1.10359336898461	0.148022719779531
74.463264	1.10395716988409	0.148105889173544
74.504224	1.10417824422033	0.148216760633236
74.545184	1.10437077324393	0.148313604544409
74.586144	1.10456087287922	0.148481893721734
74.627104	1.10476919292684	0.148667610008816
74.668064	1.10502063461696	0.148854803797514
74.709024	1.10523563548243	0.14910976871118
74.749984	1.10546521267776	0.14937131482673
74.790944	1.10572637192113	0.14966402576617
74.831904	1.1060282234187	0.149960550315974
74.872864	1.10633311165165	0.150280335709789
74.913824	1.10663131906675	0.150621119931868
74.954784	1.10691130606952	0.15089532941303
74.995744	1.10720344001385	0.151135711080666
75.036704	1.10747128007507	0.151314336231679
75.077664	1.10771664829442	0.15146316510012
75.118624	1.10794379610144	0.151579811455506
75.159584	1.10814300594289	0.151748867713315
75.200544	1.10834464517265	0.151921404162982
75.241504	1.10869933586597	0.152141251173215
75.282464	1.10896353184473	0.15241953141104
75.323424	1.10918156944558	0.152692751532714
75.364384	1.10940203643475	0.153048777121011
75.405344	1.10966015894273	0.153424790386025
75.446304	1.10994318268089	0.153833127812479
75.487264	1.11022924315444	0.154341582317401
75.528224	1.11050315668644	0.154795116474677
75.569184	1.11076127919441	0.15526892160544
75.610144	1.11102851190856	0.155709914432635
75.651104	1.11129270788731	0.156200322933317
75.692064	1.11153868345374	0.156648977848534
75.733024	1.11177797820231	0.156997901404732
75.773984	1.11199540845609	0.157315926000162
75.814944	1.11218854482677	0.157642464753129
75.855904	1.11238411058576	0.157962426662623
75.896864	1.112605184922	0.15832131136909
75.937824	1.11285358987674	0.158684092495745
75.978784	1.11318641607526	0.159034199360759
76.019744	1.11343542837708	0.15945049524724
76.060704	1.11372452558601	0.159842968054583
76.101664	1.11401058605956	0.160198102347658
76.142624	1.11430272000389	0.16050829705621
76.183584	1.11458270700666	0.160720107155003
76.224544	1.11487484095098	0.160820612132124
76.265504	1.11516758224239	0.160968205390808
76.306464	1.11541598719712	0.161109633675939
76.347424	1.11564617173953	0.161316475185229
76.388384	1.11585752852254	0.161597751831197
76.429344	1.11605977509938	0.16198460228726
76.470304	1.11628995964179	0.162432154524281
76.511264	1.11654747480269	0.162925053857331
76.552224	1.11678069608049	0.163463714335538
76.593184	1.11699266021057	0.164031116360649
76.634144	1.1172222374059	0.164565773637577
76.675104	1.11749007746712	0.165074352357237
76.716064	1.11777613794067	0.165468420343314
76.757024	1.11806219841422	0.165777830537734
76.797984	1.11834157806991	0.165983257742381
76.838944	1.1187430344882	0.166047073608601
76.879904	1.11901634067312	0.16605166955389
76.920864	1.11926231623955	0.166024017609946
76.961824	1.11950161098812	0.165962873450187
77.002784	1.11971964858898	0.16582387497966
77.043744	1.11991825108336	0.165663982282753
77.084704	1.12010470663618	0.165329570058789
77.125664	1.12032274423704	0.164857939775537
77.166624	1.120565075721	0.16427271402519
77.207584	1.12078250597478	0.163509482018311
77.248544	1.12101269051719	0.162639963601001
77.289504	1.12128964078457	0.161703467289678
77.330464	1.1215817747289	0.160738861401167
77.371424	1.12188969969724	0.159770648926856
77.412384	1.12217879690617	0.158793734883298
77.453344	1.12246485737972	0.157803675869619
77.494304	1.12276063540651	0.156878350167852
77.535264	1.12301511383203	0.156080959108147
77.576224	1.12326108939845	0.15538824838411
77.617184	1.12347548291685	0.154810791502874
77.658144	1.12378644462058	0.154311348014439
77.699104	1.12388908627669	0.153864647846935
77.740064	1.12412230755449	0.153422264686361
77.781024	1.12438954026863	0.153015245679489
77.821984	1.12472843993793	0.152686074445769
77.862944	1.12495255100956	0.152389403889168
77.903904	1.12521371025293	0.152183436241452
77.944864	1.12549673399109	0.152062361739633
77.985824	1.12577975772925	0.152010740709753
78.026784	1.12605367126125	0.152024020790642
78.067744	1.12631118642215	0.152069439800468
78.108704	1.12658509995415	0.152138775595287
78.149664	1.12684018572674	0.152283028131293
78.190624	1.12708555394609	0.152404244281497
78.231584	1.12732849277712	0.1525098943638
78.272544	1.1275459230309	0.152663770273157
78.313504	1.12774209613697	0.152802454938032
78.354464	1.12793158842518	0.152864863037225
78.395424	1.12815569949681	0.152920779281978
78.436384	1.12840106771616	0.15292082068689
78.477344	1.1286251787878	0.152907446900147
78.518304	1.12885536333021	0.152856335804453
78.559264	1.12927504016083	0.152831346850146
78.600224	1.12956110063437	0.152842234162932
78.641184	1.12985627131409	0.152867046601559
78.682144	1.12999292440655	0.152942911297321
78.723104	1.13043142899657	0.153039262707956
78.764064	1.13071141599934	0.153127052018523
78.805024	1.13096650177194	0.15315197123824
78.845984	1.13120579652051	0.153147370934539
78.886944	1.13141411656812	0.153063857225991
78.927904	1.13161939988035	0.152932257159569
78.968864	1.13184351095199	0.152747218605528
79.009824	1.13209191590672	0.152543883438566
79.050784	1.13233485473776	0.152346955137014
79.091744	1.13254621152077	0.152103271972407
79.132704	1.13276667850993	0.151791096365671
79.173664	1.13303755530654	0.151514664094468
79.214624	1.1333205790447	0.151236976600654
79.255584	1.13360663951825	0.151023887307985
79.296544	1.13388298243856	0.150864888085506
79.337504	1.13415082249978	0.150734031128303
79.378464	1.13443020215547	0.150585856021638
79.419424	1.13481283081436	0.15036815988765
79.460384	1.1349282267591	0.150173025072573
79.501344	1.13517055824307	0.149987365444844
79.542304	1.13546876565817	0.149767847494705
79.583264	1.13565582855807	0.149589542686963
79.624224	1.13586414860568	0.149523018067783
79.665184	1.13611255356042	0.149445797905937
79.706144	1.13633059116128	0.14938990563245
79.747104	1.13656077570369	0.149339125776056
79.788064	1.13682800841783	0.14929591430183
79.829024	1.13712621583293	0.149368314060175
79.869984	1.13743717753666	0.149509029744969
79.910944	1.13772688209268	0.149675640933734
79.951904	1.13800990583084	0.149880571279431
79.992864	1.13829900303977	0.150034638958909
80.033824	1.13857230922469	0.1501897417612
80.074784	1.13880856723788	0.150310421826747
80.115744	1.13903875178029	0.150427972552591
80.156704	1.13923796162174	0.150545098333279
80.197664	1.13944020819858	0.150642343218342
80.238624	1.13967342947638	0.150787787779986
80.279584	1.13993155198435	0.15091935515832
80.320544	1.14026741491827	0.151032364419022
80.361504	1.14050063619606	0.151195545537666
80.402464	1.14075572196865	0.151355222493187
80.443424	1.1410417824422	0.151490638349178
80.484384	1.14132480618036	0.151632121114457
80.525344	1.14159811236528	0.151770762195213
80.566304	1.14185623487326	0.151844909676709
80.607264	1.1421234675874	0.151867222566144
80.648224	1.14238827091324	0.1517942714687
80.689184	1.14263667586797	0.151615406605036
80.730144	1.14287597061655	0.15138133591775
80.771104	1.14309097148202	0.151121402414582
80.812064	1.14329321805886	0.150915012000918
80.853024	1.14347967361168	0.150640772010872
80.893984	1.14370014060085	0.15032738694485
80.934944	1.14394915290266	0.149992105217724
80.975904	1.14416961989183	0.149661541471419
81.016864	1.1443846207573	0.149328203595976
81.057824	1.14462998897665	0.148932359557072
81.098784	1.14488811148463	0.148493508889298
81.139744	1.14524887564872	0.14805793574723
81.180704	1.14535759077561	0.147615827166603
81.221664	1.14566551574395	0.147191160950175
81.262624	1.14587383579157	0.146770188487785
81.303584	1.14605725460901	0.146414021251103
81.344544	1.14621880893165	0.146094384043291
81.385504	1.14638400733675	0.145889431905535
81.426464	1.14652673389999	0.145771209984268
81.467424	1.14665731352167	0.145688286840524
81.508384	1.14677270946642	0.145686033541601
81.549344	1.14687535112253	0.145731866600552
81.590304	1.14697799277864	0.145776270100418
81.631264	1.14708367117015	0.145819215711523
81.672224	1.14719238629704	0.145851709851025
81.713184	1.14729199121776	0.145860518201362
81.754144	1.14741589002159	0.145824515540325
81.795104	1.14750942147154	0.145847381948064
81.836064	1.14762117333382	0.145933872451902
81.877024	1.14770559457761	0.145997333107556
[truncated: 6,210 more rows]
