# Supplementary material for: Unraveling the Local Relation Between Tissue Composition and Human Brain Mechanics Through Machine Learning
Source: Front Bioeng Biotechnol. 2021 Aug 17;9:704738. doi: 10.3389/fbioe.2021.704738 (PMC8415910; doi:10.3389/fbioe.2021.704738)
Supplement: Supplementary file 1 [file DataSheet3.ZIP › Mechanics_cyclicCompTens/cyclicCompTens_HBE_05_17_P2a_WM_37.txt]

0	1	-0.0315173207581293
0.038944	1	0.00576085554921052
0.079904	1	0.00684035086054216
0.120864	1	0.00727250927695133
0.161824	1	0.00762365947810345
0.202784	1.00000303082194	0.00789590639006627
0.243744	1.00000303082194	0.0080399521909981
0.284704	1.00000303082194	0.00821527867981486
0.325664	1.00000303082194	0.00838365117319559
0.366624	1.00000303082194	0.00848715335013048
0.407584	1.00000303082194	0.00870450082693822
0.448544	1.00000303082194	0.00885885593988245
0.489504	1.00000303082194	0.00877564819918991
0.530464	1.00000303082194	0.00879151954702515
0.571424	1.00000303082194	0.00878762120816901
0.612384	0.999995453767084	0.00883325529432266
0.653344	0.999995453767084	0.00885852616240229
0.694304	0.999995453767084	0.0088535087353751
0.735264	0.999995453767084	0.00885575546507208
0.776224	0.999995453767084	0.00882060023912021
0.817184	1.00000303082194	0.00878487215802942
0.858144	1.00000303082194	0.00875551171664254
0.899104	1.00000303082194	0.00869935140082725
0.940064	1.00000303082194	0.00863015725439259
0.981024	1.00000303082194	0.00855255137309907
1.021984	1.00000303082194	0.00845846197821168
1.062944	1.00000303082194	0.00835083535613701
1.103904	1.00000303082194	0.00826336420963472
1.144864	1.00000303082194	0.00812930381972643
1.185824	1.00000303082194	0.00802898843351993
1.226784	1.00000303082194	0.00794192915693692
1.267744	1.00000303082194	0.00783040175626187
1.308704	1.00000303082194	0.0076893025312256
1.349664	1.00000303082194	0.0075474710929995
1.390624	1.00000303082194	0.0073660282287297
1.431584	0.999999242294514	0.00716979073545554
1.472544	0.999999242294514	0.00697652132064708
1.513504	0.999999242294514	0.00679454455092629
1.554464	0.999999242294514	0.0066115370168045
1.595424	0.999999242294514	0.00644426552864524
1.636384	0.999998484589028	0.00629203274055362
1.677344	0.999998484589028	0.00618509038913845
1.718304	0.999998484589028	0.00612174087298653
1.759264	0.999998484589028	0.00609440927231308
1.800224	0.999998484589028	0.00609367705912325
1.841184	0.999998484589028	0.00611996046174831
1.882144	0.999998484589028	0.00617177544095524
1.923104	0.999998484589028	0.00626034054883035
1.964064	0.999998484589028	0.00644512195657271
2.005024	0.999998484589028	0.00668183602064168
2.045984	0.999998484589028	0.00696090295180432
2.086944	0.999998484589028	0.00731863921675044
2.127904	0.999998484589028	0.00775126825161712
2.168864	0.999998484589028	0.00822190045855728
2.209824	0.999994696061598	0.00872342508864735
2.250784	0.999994696061598	0.00926071048791702
2.291744	0.999994696061598	0.00983944874223461
2.332704	0.999994696061598	0.010427941122259
2.373664	0.999994696061598	0.0110107130867382
2.414624	0.999998484589028	0.0115054908952938
2.455584	0.999998484589028	0.0119255262991375
2.496544	0.999998484589028	0.0122594503809741
2.537504	0.999998484589028	0.0125200005994177
2.578464	0.999998484589028	0.0127306709735131
2.619424	0.999998484589028	0.0128875214989535
2.660384	0.999998484589028	0.0129576657791702
2.701344	0.999998484589028	0.0129560858548768
2.742304	0.999998484589028	0.0128287570320614
2.783264	0.999998484589028	0.012509856395851
2.824224	0.999998484589028	0.0120254951916024
2.865184	0.999994696061598	0.0114178061866113
2.906144	0.999928775684322	0.010669434184915
2.947104	0.999544619002951	0.00978491629324316
2.988064	0.999171827903868	0.00875481219154162
3.029024	0.998830860435196	0.0076707553096238
3.069984	0.99852398971339	0.00648734189210515
3.110944	0.998214088169641	0.00520635235022404
3.151904	0.997841297070559	0.00388570779818068
3.192864	0.997449563334328	0.00253232721477725
3.233824	0.997092684050451	0.00125998912040642
3.274784	0.996743381821433	1.84998650670787e-05
3.315744	0.996452422914832	-0.00124036637829408
3.356704	0.996141763665597	-0.00246047544433289
3.397664	0.995850804758997	-0.00367518443809697
3.438624	0.995568180612741	-0.00490776509962726
3.479584	0.995296164343289	-0.00603771169985012
3.520544	0.995048394649387	-0.00711046068223881
3.561504	0.994807444304858	-0.00814419752021223
3.602464	0.994547551323181	-0.00908165921975862
3.643424	0.994245226834291	-0.00995013379743284
3.684384	0.99396184498255	-0.0107375375563977
3.725344	0.993526922033621	-0.0114524173422791
3.766304	0.993158677167454	-0.0121373068962622
3.807264	0.992770731958654	-0.0127701439375929
3.848224	0.992382786749853	-0.0134116476808754
3.889184	0.992006207123341	-0.0140392589864052
3.930144	0.991672816709528	-0.0146577263438864
3.971104	0.991350791878003	-0.0152639705353512
4.012064	0.991047709683628	-0.0158275131867749
4.053024	0.990752962249597	-0.0164962090615518
4.093984	0.990470338103342	-0.0172939509734104
4.134944	0.990210445121665	-0.0181906789558631
4.175904	0.989949794434502	-0.0192320909570938
4.216864	0.989655047000471	-0.0203525057106138
4.257824	0.989314079531799	-0.0215210460477149
4.298784	0.989014785864853	-0.0227874675980076
4.339744	0.988728373191168	-0.0240607471093368
4.380704	0.988417713941932	-0.025320197379885
4.421664	0.988029768733132	-0.0266377452803132
4.462624	0.987665312394395	-0.0280465125614296
4.503584	0.987303886877602	-0.0295448757148222
4.544544	0.986823501599516	-0.0311206856674759
4.585504	0.986540119747775	-0.0326702405471817
4.626464	0.986388578650587	-0.0342012787141684
4.667424	0.985965778989433	-0.0357902445329732
4.708384	0.985689974192551	-0.0374558857121427
4.749344	0.985430081210874	-0.039111979790168
4.790304	0.985182311516972	-0.0408014593029181
4.831264	0.984926207062724	-0.0424960555911729
4.872224	0.984623124868349	-0.0440113773250503
4.913184	0.984328377434318	-0.0453761900227203
4.954144	0.984041207055147	-0.0465954448400377
4.995104	0.983731305511398	-0.0477209916235041
5.036064	0.983358514412316	-0.0488435441780337
5.077024	0.982970569203515	-0.0499948557131156
5.117984	0.982602324337349	-0.0511725617903246
5.158944	0.982253022108331	-0.0523676383179376
5.199904	0.981911296934172	-0.0535330994370709
5.240864	0.981597606862993	-0.0545716305280727
5.281824	0.981290736141188	-0.0554617991007003
5.322784	0.980972499837093	-0.0563406096520625
5.363744	0.980712606855416	-0.0571356689614312
5.404704	0.98044513681888	-0.0578802426072055
5.445664	0.980173120549427	-0.0586315434616608
5.486624	0.979847307190474	-0.0593216347801798
5.527584	0.979533617119295	-0.0599360618898816
5.568544	0.979083540060647	-0.0605774915401628
5.609504	0.978780457866271	-0.0612798365335809
5.650464	0.978412213000105	-0.0620897885362204
5.691424	0.978039421901022	-0.0630193527935055
5.732384	0.97769466590492	-0.0639544718466857
5.773344	0.977349152203332	-0.0649161336279956
5.814304	0.977046827714442	-0.0658712142074211
5.855264	0.976743745520066	-0.0667758461697529
5.896224	0.976456575140895	-0.0676192075783822
5.937184	0.976169404761724	-0.068441247636271
5.978144	0.975894357670328	-0.0693372455847399
6.019104	0.975638253216081	-0.0703303859955928
6.060064	0.975405637631898	-0.0713890725621669
6.101024	0.97514574465022	-0.0725231051734935
6.141984	0.974842662455845	-0.0736218586201492
6.182944	0.974559280604103	-0.0748125723775064
6.223904	0.974280444985278	-0.0761164849864808
6.264864	0.973756870494494	-0.0774038879313903
6.305824	0.973368925285693	-0.0786985933953443
6.346784	0.972984768604322	-0.0799811410694597
6.387744	0.97260061192295	-0.081177187343708
6.428704	0.972274798563997	-0.082308637596017
6.469664	0.971960350787332	-0.0834156633083525
6.510624	0.971653480065526	-0.084523443025937
6.551584	0.971362521158926	-0.0856421558196321
6.592544	0.971071562252325	-0.0867452415276606
6.633504	0.970820004030993	-0.0878146737586361
6.674464	0.970551776288971	-0.088858116779786
6.715424	0.970269152142715	-0.0898663808797374
6.756384	0.969927426968557	-0.090847574883726
6.797344	0.969625102479667	-0.091795185145251
6.838304	0.969330355045637	-0.0928319641546915
6.879264	0.969023484323831	-0.0939254657150752
6.920224	0.96863553911503	-0.0949560100163729
6.961184	0.968274871303723	-0.0959245559091904
7.002144	0.967910414964986	-0.0968063628686954
7.043104	0.967576266845687	-0.0976398960586166
7.084064	0.967285307939087	-0.0985160457995481
7.125024	0.966990560505056	-0.0994773262198216
7.165984	0.966567760843902	-0.100451596886596
7.206944	0.96628816751959	-0.101457182742469
7.247904	0.966028274537913	-0.102392225523442
7.288864	0.965788081898871	-0.103248025839474
7.329824	0.965531977444623	-0.104107663737135
7.370784	0.965222075900874	-0.105030997644689
7.411744	0.964926570761358	-0.106035110357359
7.452704	0.964643946615102	-0.107137590246141
7.493664	0.964340864420727	-0.108290948055584
7.534624	0.963965042499701	-0.109436600192887
7.575584	0.96357330876347	-0.110464503296607
7.616544	0.963208094719247	-0.111431188147567
7.657504	0.9628550039628	-0.112232547541256
7.698464	0.962510247966697	-0.113015043728485
7.739424	0.962188223135173	-0.113869307704342
7.780384	0.961885898646283	-0.114767441274614
7.821344	0.961575239397048	-0.115628336574092
7.862304	0.961303223127596	-0.116458284970271
7.903264	0.961047876378835	-0.117233114711066
7.944224	0.960764494527093	-0.117985555290219
7.985184	0.960442469695569	-0.118844772601137
8.026144	0.959972692294287	-0.119808957902904
8.067104	0.959685521915116	-0.12083492369256
8.108064	0.959394563008515	-0.121952376905232
8.149024	0.959030106669778	-0.122990378449195
8.189984	0.958649738515837	-0.12391525087613
8.230944	0.958297405464875	-0.124718957274597
8.271904	0.957951891763287	-0.12544039864951
8.312864	0.957648809568911	-0.126146559432497
8.353824	0.957346485080021	-0.126934732451152
8.394784	0.95705931470085	-0.1278188733402
8.435744	0.956772144321679	-0.128731716550445
8.476704	0.956497097230283	-0.129634557205509
8.517664	0.956240992776036	-0.130547228258487
8.558624	0.956004588664423	-0.131438434133134
8.599584	0.955748484210175	-0.13235059307272
8.640544	0.95544161348837	-0.133292559190907
8.681504	0.955158231636629	-0.134210645570601
8.722464	0.954875607490373	-0.135028649739122
8.763424	0.954553582658849	-0.135728224961814
8.804384	0.954169425977478	-0.136289889137732
8.845344	0.953785269296107	-0.136728062072465
8.886304	0.953203351482905	-0.137173903632836
8.927264	0.952888903706241	-0.137618422415213
8.968224	0.952575213635062	-0.138173845345372
9.009184	0.952260765858397	-0.138826373691413
9.050144	0.951958441369507	-0.139512060834764
9.091104	0.951675059517766	-0.140163264223605
9.132064	0.951418955063518	-0.140769922464195
9.173024	0.951159062081841	-0.141283602704918
9.213984	0.95087189170267	-0.141747828046448
9.254944	0.950530166528512	-0.142206237087371
9.295904	0.950224053512192	-0.142653068007231
9.336864	0.949933094605592	-0.14306396817985
9.377824	0.949630770116702	-0.143481928979656
9.418784	0.949238278674985	-0.143937679389355
9.459744	0.948877610863678	-0.144481402162918
9.500704	0.948513154524941	-0.145097422272149
9.541664	0.948183552638558	-0.145839348182728
9.582624	0.947888805204527	-0.146657443877898
9.623584	0.947446305200739	-0.147522834879193
9.664544	0.947306887391326	-0.148441997786612
9.705504	0.947023505539585	-0.149311424677274
9.746464	0.946639348858214	-0.15006289115138
9.787424	0.946390821458825	-0.150805963324274
9.828384	0.946130928477148	-0.151589392211637
9.869344	0.945824815460829	-0.152464572205933
9.910304	0.945533856554228	-0.15341581520373
9.951264	0.945246686175057	-0.154406122646884
9.992224	0.944936026925822	-0.155445523241049
10.033184	0.944556416477367	-0.1565560138908
10.074144	0.944176048323425	-0.157708375803137
10.115104	0.943807045751773	-0.158926645619377
10.156064	0.943453954995325	-0.160186895658499
10.197024	0.943112987526652	-0.161447411560743
10.237984	0.942798539749988	-0.162601832822676
10.278944	0.942491669028182	-0.163692106979089
10.319904	0.942177978957003	-0.164751952883214
10.360864	0.941909751214981	-0.165753546433838
10.401824	0.941658192993649	-0.166727069632981
10.442784	0.941378599669337	-0.167774361131789
10.483744	0.941056574837813	-0.168882210583963
10.524704	0.940742127061148	-0.17001054675101
10.565664	0.940439802572259	-0.171206959131853
10.606624	0.940152632193088	-0.172387522148026
10.647584	0.939632846229733	-0.17355283290195
10.688544	0.939256266603221	-0.174713013805135
10.729504	0.938895598791914	-0.175870400966327
10.770464	0.938554631323242	-0.177039372786201
10.811424	0.938259126183725	-0.178207664693827
10.852384	0.937956801694836	-0.179322746930456
10.893344	0.937658265733376	-0.180419774446021
10.934304	0.937374883881634	-0.181519813624171
10.975264	0.937099836790238	-0.182643998403936
11.016224	0.93685509791828	-0.183793934860081
11.057184	0.936614905279237	-0.185019520270602
11.098144	0.936346677537215	-0.186307620561407
11.139104	0.936048141575755	-0.187615769546693
11.180064	0.935764759724013	-0.188973652369531
11.221024	0.935481377872272	-0.190365598360136
11.261984	0.935151775985889	-0.191725058928062
11.302944	0.934767619304517	-0.193047656048611
11.343904	0.934383462623146	-0.194394492476631
11.384864	0.933995517414345	-0.195736419153708
11.425824	0.933643184363383	-0.197014599699156
11.466784	0.933165829907242	-0.198257026013042
11.507744	0.932862747712866	-0.199480308002903
11.548704	0.932560423223976	-0.200724333853935
11.589664	0.932277041372235	-0.201977102679127
11.630624	0.932024725445417	-0.20318558132316
11.671584	0.93176483246374	-0.204404511438795
11.712544	0.93147008502971	-0.205614055714524
11.753504	0.931136694615896	-0.206787667063806
11.794464	0.930822246839232	-0.20790490017668
11.835424	0.930535076460061	-0.209024458502272
11.876384	0.930217597861452	-0.210168229984864
11.917344	0.92983722970751	-0.211232933338989
11.958304	0.929464438608428	-0.212303771157784
11.999264	0.929111347851981	-0.213358768328732
12.040224	0.928781745965597	-0.214402588352507
12.081184	0.928490787058996	-0.215384909005957
12.122144	0.928199828152396	-0.21631905395409
12.163104	0.927912657773225	-0.217249282869182
12.204064	0.927625487394054	-0.218193800837503
12.245024	0.927365594412377	-0.219179296593982
12.285984	0.927125401773334	-0.22017972862785
12.326944	0.926733668037103	-0.221202410354181
12.367904	0.926585915467345	-0.222291843337108
12.408864	0.926272225396166	-0.223439458938947
12.449824	0.925848668029526	-0.224688311731096
12.490784	0.925534977958347	-0.226060416051781
12.531744	0.925162186859265	-0.227450370248173
12.572704	0.924774241650464	-0.228811872732048
12.613664	0.924405996784298	-0.230177600696205
12.654624	0.92405290602785	-0.231500712109352
12.695584	0.923715727086607	-0.232778938418124
12.736544	0.923393702255083	-0.23405756352158
12.777504	0.923095166293623	-0.235289867423958
12.818464	0.922780718516958	-0.236569329342488
12.859424	0.922517037007851	-0.237857499367882
12.900384	0.922257144026174	-0.239137680424366
12.941344	0.921969973647003	-0.240359611306555
12.982304	0.921655525870338	-0.241556703599646
13.023264	0.921337289566244	-0.242735586448053
13.064224	0.920895547267941	-0.243870168219272
13.105184	0.920596253600995	-0.244914692126559
13.146144	0.920228008734829	-0.245826894650264
13.187104	0.919859763868662	-0.246565213975042
13.228064	0.91968473390141	-0.247207086004125
13.269024	0.919157370883197	-0.247801028578161
13.309984	0.918862623449166	-0.248281316846541
13.350944	0.918551964199931	-0.248774379620036
13.391904	0.918253428238471	-0.249319394662711
13.432864	0.91797383491416	-0.249879056148388
13.473824	0.917698787822764	-0.250544616145843
13.514784	0.917446471895946	-0.25129067383085
13.555744	0.917210067784333	-0.252086419590084
13.596704	0.916950174802656	-0.252957167079535
13.637664	0.91664709260828	-0.253827254269591
13.678624	0.916368256989454	-0.254773332549353
13.719584	0.916084875137713	-0.255845399440288
13.760544	0.915759061778759	-0.257112317849531
13.801504	0.915374905097388	-0.258511882344039
13.842464	0.914986959888587	-0.260032628121456
13.883424	0.914599014679786	-0.261688940120074
13.924384	0.914083017243861	-0.263514959959071
13.965344	0.913772357994626	-0.265456176981517
14.006304	0.913466244978307	-0.267541642181555
14.047264	0.913171497544277	-0.269723375982403
14.088224	0.912888115692535	-0.271969703625985
14.129184	0.912628222710858	-0.274303668035718
14.170144	0.912360752674321	-0.276669660234888
14.211104	0.91207737082258	-0.278998189705052
14.252064	0.911735645648422	-0.28137108127017
14.293024	0.911433321159532	-0.28376191641685
14.333984	0.911142362252931	-0.286225308224702
14.374944	0.910840037764041	-0.288809103338949
14.415904	0.910447546322325	-0.291348368559386
14.456864	0.910086878511018	-0.293781676429485
14.497824	0.909714845117422	-0.296114385616608
14.538784	0.909385243231038	-0.298352281912477
14.579744	0.909094284324437	-0.300540570764739
14.620704	0.908803325417837	-0.302640560372247
14.661664	0.908519943566095	-0.304646360341396
14.702624	0.908228984659495	-0.306593962437193
14.743584	0.907965303150388	-0.308455451031777
14.784544	0.90771298722357	-0.310283331912631
14.825504	0.907328830542199	-0.312063743150888
14.866464	0.907026506053309	-0.313793387607986
14.907424	0.906739335674138	-0.315485096448394
14.948384	0.906452165294967	-0.317159036043715
14.989344	0.906137717518302	-0.318777434217702
15.030304	0.905761895597276	-0.32035295869438
15.071264	0.905373950388476	-0.321765648546156
15.112224	0.905008736344253	-0.323023342376731
15.153184	0.904659434115235	-0.324119086340008
15.194144	0.904318466646562	-0.325094087040766
15.235104	0.904007807397327	-0.326108189233383
15.276064	0.903697905853578	-0.327148969264896
15.317024	0.903394823659202	-0.328155082488602
15.357984	0.903123565095236	-0.329140122791043
15.398944	0.902863672113559	-0.330015570827668
15.439904	0.902587867316677	-0.330793102783806
15.480864	0.902262053957723	-0.33155182165522
15.521824	0.901948363886544	-0.332237646088544
15.562784	0.901645281692169	-0.332898220062849
15.603744	0.901358111312997	-0.333521146075647
15.644704	0.901032297954044	-0.334104323372428
15.685664	0.900462503428617	-0.334633985909382
15.726624	0.900101077911824	-0.33515049040098
15.767584	0.899760110443152	-0.335621767652873
15.808544	0.899465363009121	-0.336107800308064
15.849504	0.899158492287316	-0.33661579282133
15.890464	0.898863744853285	-0.337218983945298
15.931424	0.898580363001544	-0.337845285548069
15.972384	0.898301527382719	-0.338447328230516
16.013344	0.89806057703819	-0.339067212071847
16.054304	0.897816595871717	-0.339614214550322
16.095264	0.897552156657125	-0.340231202226983
16.136224	0.897249832168235	-0.341005160285409
16.177184	0.896966450316494	-0.341929086936974
16.218144	0.896687614697668	-0.342959533174005
16.259104	0.896357255105798	-0.344083428119383
16.300064	0.895965521369568	-0.345256655928422
16.341024	0.895577576160767	-0.346498297728176
16.381984	0.895201754239741	-0.347799076639034
16.422944	0.894856240538153	-0.349145775777081
16.463904	0.894363731972292	-0.350539452057188
16.504864	0.894215979402534	-0.351955670043351
16.545824	0.893774237104231	-0.353407032083418
16.586784	0.89349085525249	-0.354960668615816
16.627744	0.893227173743383	-0.356536724818739
16.668704	0.892971069289136	-0.358149208627854
16.709664	0.892680110382535	-0.359750101240669
16.750624	0.892346719968722	-0.361428392710216
16.791584	0.892036060719487	-0.363170750654663
16.832544	0.891752678867746	-0.364923987195072
16.873504	0.891435200269137	-0.366723483918794
16.914464	0.891047255060336	-0.368474188221921
16.955424	0.890678252488684	-0.370149579168386
16.996384	0.890321373204806	-0.371800031282279
17.037344	0.889987982790993	-0.37344520535943
17.078304	0.889697023884392	-0.375082388288464
17.119264	0.889406064977792	-0.376709145896368
17.160224	0.88912268312605	-0.378335415362145
17.201184	0.88882793569202	-0.379953105294207
17.242144	0.888571831237773	-0.381587849691815
17.283104	0.888195251611261	-0.383200632052141
17.324064	0.888059622329278	-0.384843121347596
17.365024	0.887792152292741	-0.386485782800318
17.405984	0.887477704516076	-0.388052073981504
17.446944	0.887198868897251	-0.389576879619554
17.487904	0.886895786702875	-0.391092584893674
17.528864	0.886364635157232	-0.392601055204133
17.569824	0.885976689948431	-0.394003622644401
17.610784	0.885603898849348	-0.395366014244292
17.651744	0.885259142853246	-0.396691660073926
17.692704	0.884924994733947	-0.397940868076641
17.733664	0.884606758429852	-0.399121193559368
17.774624	0.884300645413533	-0.400199100722174
17.815584	0.883993774691728	-0.401144555749042
17.856544	0.883722516127761	-0.402037984413729
17.897504	0.883466411673514	-0.402920046340327
17.938464	0.883187576054688	-0.403805357462954
17.979424	0.882861004990248	-0.404697790230535
18.020384	0.88254352639164	-0.405586293889838
18.061344	0.882240444197264	-0.406466697440729
18.102304	0.881957062345523	-0.407419670728028
18.143264	0.881635037513999	-0.408389672330402
18.184224	0.881247092305198	-0.409359493058684
18.225184	0.880894759254236	-0.41030958761496
18.266144	0.880537122264873	-0.411329632502125
18.307104	0.880068102569076	-0.412370360232696
18.348064	0.879765778080186	-0.413467718987562
18.389024	0.87946648441324	-0.414673103159186
18.429984	0.879187648794415	-0.415955422016679
18.470944	0.878908055470103	-0.417307017830432
18.511904	0.878664074303631	-0.418781505603744
18.552864	0.878415546904243	-0.420373792532374
18.593824	0.878151865395136	-0.422047599196133
18.634784	0.87784499467333	-0.42379962409805
18.675744	0.877566159054505	-0.425602657672982
18.716704	0.877286565730193	-0.427446403172949
18.757664	0.87695696384381	-0.429270936793508
18.798624	0.876565230107579	-0.431041809647444
18.839584	0.876181073426208	-0.43277066959041
18.880544	0.875800705272266	-0.434510416846162
18.921504	0.875451403043248	-0.436202899304673
18.962464	0.875137712972069	-0.437910021668567
19.003424	0.874823265195405	-0.439563219581922
19.044384	0.874380765191616	-0.441186449055438
19.085344	0.874093594812445	-0.442778256558765
19.126304	0.873833701830768	-0.444323856179723
19.167264	0.873573808849091	-0.445807629549468
19.208224	0.87328284994249	-0.447253199260194
19.249184	0.872957036583536	-0.448641346894877
19.290144	0.872639557984928	-0.449986409449276
19.331104	0.872356176133186	-0.451367934477162
19.372064	0.872037939829092	-0.452754639477524
19.413024	0.87165757167515	-0.454065303266445
19.453984	0.871281749754125	-0.455345787232552
19.494944	0.870924112764761	-0.456533391263058
19.535904	0.870590722350948	-0.457711609453659
19.576864	0.870295974916918	-0.458906936589953
19.617824	0.870008804537747	-0.460149138445629
19.658784	0.869725422686005	-0.461412169151507
19.699744	0.869430675251975	-0.462643581758663
19.740704	0.869170782270298	-0.463883963977394
19.781664	0.868923012576396	-0.465086576199085
19.822624	0.868670696649578	-0.466306713594801
19.863584	0.868398680380126	-0.467631862565485
19.904544	0.867941026266618	-0.468921673532939
19.945504	0.867805396984635	-0.470192728075021
19.986464	0.867506861023175	-0.471501700800146
20.027424	0.866967374717186	-0.47278749331188
20.068384	0.866587006563245	-0.47400095362065
20.109344	0.866207396114789	-0.475196208843149
20.150304	0.865858093885771	-0.476297960877153
20.191264	0.865523945766472	-0.477433366388211
20.232224	0.865210255695293	-0.478700352352837
20.273184	0.864899596446058	-0.480010918077492
20.314144	0.864597271957168	-0.481384957533035
20.355104	0.864329044215146	-0.482684919241673
20.396064	0.864069151233469	-0.483930912915653
20.437024	0.863790315614643	-0.485118357864127
20.477984	0.863468290783119	-0.486280578504055
20.518944	0.863150054479024	-0.487431713523457
20.559904	0.862843941462705	-0.488579778041715
20.600864	0.862564348138393	-0.489756656020674
20.641824	0.862238534779439	-0.490985320649162
20.682784	0.861854378098068	-0.492172303605981
20.723744	0.861493710286761	-0.493371359363608
20.764704	0.860965589563062	-0.494573213221638
20.805664	0.860670842129031	-0.495784237178188
20.846624	0.860372306167571	-0.497120044645036
20.887584	0.860069981678681	-0.498580740224068
20.928544	0.85978659982694	-0.499979740304242
20.969504	0.859510795030058	-0.501369555031455
21.010464	0.859263025336156	-0.502747432068627
21.051424	0.859025863519057	-0.504010791834599
21.092384	0.858754604955091	-0.505253211610867
21.133344	0.858456068993631	-0.506601011247904
21.174304	0.858176475669319	-0.508119730363814
21.215264	0.857889305290148	-0.509695993591299
21.256224	0.857552126348905	-0.51125693918036
21.297184	0.857167969667534	-0.512762012108786
21.338144	0.856799724801367	-0.514229005592931
21.379104	0.856473911442414	-0.51562157483643
21.420064	0.856182952535813	-0.516926821119428
21.461024	0.85591472479379	-0.518100665643744
21.501984	0.855693474791896	-0.519226467394303
21.542944	0.855460859207713	-0.520230094144053
21.583904	0.855243397733248	-0.521095661661027
21.624864	0.855041848073988	-0.521775831054983
21.665824	0.854867575812222	-0.522263219176257
21.706784	0.854600105775686	-0.522497475096046
21.747744	0.854459930260787	-0.522624862757421
21.788704	0.85429702358131	-0.52270255144854
21.829664	0.854146240189608	-0.522590995718188
21.870624	0.853971210222356	-0.522311521275518
21.911584	0.853815880597739	-0.521838415669856
21.952544	0.853641608335973	-0.521083412344539
21.993504	0.853493855766215	-0.520086290524467
22.034464	0.853354437956802	-0.518905263337433
22.075424	0.853211231619959	-0.517630270970249
22.116384	0.853079390865406	-0.516314560140413
22.157344	0.852966492748001	-0.514911356372016
22.198304	0.852846017575736	-0.513404568408529
22.239264	0.852721753876042	-0.511789694010517
22.280224	0.852594459354405	-0.510032077266205
22.321184	0.852481561237	-0.50817795874605
22.362144	0.852357297537306	-0.506342030057724
22.403104	0.852252734180246	-0.504544612296453
22.444064	0.852151959350616	-0.502741681144199
22.485024	0.852070127158135	-0.500891265094905
22.525984	0.851945863458441	-0.499131392872463
22.566944	0.851903431951228	-0.497323020243022
22.607904	0.851795080066739	-0.495397312629123
22.648864	0.851717036401687	-0.493439734128616
22.689824	0.851643538969551	-0.491540370935108
22.730784	0.851588984174563	-0.489674975024306
22.771744	0.851538975612491	-0.487834539738135
22.812704	0.851465478180355	-0.486036651268384
22.853664	0.851410923385368	-0.484264728037193
22.894624	0.85135636859038	-0.482523751709301
22.935584	0.851301813795392	-0.480815602939418
22.976544	0.85125559376075	-0.479107153439117
23.017504	0.851204827493192	-0.477469719901401
23.058464	0.851162395985979	-0.4758816017937
23.099424	0.851116175951337	-0.474339811424695
23.140384	0.851069198211209	-0.47279146382507
23.181344	0.851022978176567	-0.47125648347457
23.222304	0.850976000436438	-0.469692373678511
23.263264	0.850914626292077	-0.468123338877069
23.304224	0.850906291531732	-0.466613271208669
23.345184	0.850871437079379	-0.465135399128561
23.386144	0.850847948209315	-0.463773051112789
23.427104	0.850786574064954	-0.462474547292913
23.468064	0.850778239304608	-0.461231412737103
23.509024	0.850732019269966	-0.459994850666353
23.549984	0.850697164817613	-0.458732286310542
23.590944	0.850685041529838	-0.457425752116843
23.631904	0.850653975604914	-0.456047997115203
23.672864	0.850622909679991	-0.454665399918003
23.713824	0.850588055227637	-0.453273063849539
23.754784	0.850584266700208	-0.451861437450253
23.795744	0.850556989302714	-0.450463045368531
23.836704	0.850538046665565	-0.449077140136742
23.877664	0.850510769268072	-0.447737492909059
23.918624	0.850487280398008	-0.446457279164486
23.959584	0.850467580055373	-0.445201877858541
24.000544	0.850452425945654	-0.443954907900308
24.041504	0.850441060363365	-0.442773675867917
24.082464	0.850413782965871	-0.441639438411234
24.123424	0.850397871150667	-0.44047645722844
24.164384	0.850374382280603	-0.439332873157558
24.205344	0.850374382280603	-0.438202869897981
24.246304	0.850339527828249	-0.437087371433021
24.287264	0.85033195077339	-0.436039966615505
24.328224	0.850312250430756	-0.435082539031301
24.369184	0.850312250430756	-0.434222426066749
24.410144	0.850312250430756	-0.433436475838135
24.451104	0.850273607450973	-0.432757441810464
24.492064	0.850273607450973	-0.432122427742417
24.533024	0.850273607450973	-0.431509924871544
24.573984	0.850250118580909	-0.430944536432705
24.614944	0.850246330053479	-0.430405047856248
24.655904	0.850215264128555	-0.429859416098297
24.696864	0.850215264128555	-0.42931730375791
24.737824	0.850211475601126	-0.428801993471157
24.778784	0.850211475601126	-0.428317983119062
24.819744	0.850211475601126	-0.42789316435822
24.860704	0.850188744436547	-0.427518456437553
24.901664	0.850184198203632	-0.427151765815474
24.942624	0.850180409676202	-0.426803777138617
24.983584	0.850169044093913	-0.426432181124007
25.024544	0.850153132278708	-0.426025347349639
25.065504	0.850153132278708	-0.42562690351807
25.106464	0.850145555223849	-0.425221418672167
25.147424	0.85013040111413	-0.424851977892214
25.188384	0.850122824059271	-0.424466458930969
25.229344	0.850122824059271	-0.424122665225512
25.270304	0.850122824059271	-0.423814991858211
25.311264	0.850122824059271	-0.423530235020386
25.352224	0.850122824059271	-0.423285706323881
25.393184	0.850114489298925	-0.423083467297498
25.434144	0.850114489298925	-0.422927880711492
25.475104	0.850099335189207	-0.422770731634841
25.516064	0.850091758134347	-0.422588299411082
25.557024	0.850091758134347	-0.422372024119356
25.597984	0.850087211901432	-0.422132300571908
25.638944	0.850091758134347	-0.421864737668808
25.679904	0.850087211901432	-0.42159973315346
25.720864	0.850068269264283	-0.421355485574518
25.761824	0.850068269264283	-0.421150317695376
25.802784	0.850068269264283	-0.421002890056342
25.843744	0.850068269264283	-0.420908260218386
25.884704	0.850068269264283	-0.420810638330699
25.925664	0.850068269264283	-0.420679454492608
25.966624	0.850068269264283	-0.420462283547247
26.007584	0.850064480736853	-0.420129961181764
26.048544	0.850064480736853	-0.419696944248243
26.089504	0.850064480736853	-0.419201848275622
26.130464	0.850064480736853	-0.418644671084697
26.171424	0.850064480736853	-0.41804709577439
26.212384	0.85003341481193	-0.417406350394768
26.253344	0.85003341481193	-0.416739055749399
26.294304	0.85003341481193	-0.41611471979037
26.335264	0.85003341481193	-0.415515658261624
26.376224	0.85003341481193	-0.414902314217265
26.417184	0.85003341481193	-0.414316099107429
26.458144	0.85003341481193	-0.413694138482855
26.499104	0.85003341481193	-0.412990174339437
26.540064	0.85003341481193	-0.412194646500795
26.581024	0.85003341481193	-0.411291781874466
26.621984	0.850010683647352	-0.410322508126871
26.662944	0.850010683647352	-0.409291194565883
26.703904	0.850010683647352	-0.408306855967749
26.744864	0.850010683647352	-0.407396950327086
26.785824	0.850010683647352	-0.406537525991605
26.826784	0.850006895119922	-0.40579655457322
26.867744	0.850006895119922	-0.405096972812911
26.908704	0.850006895119922	-0.40435338634742
26.949664	0.850006895119922	-0.403600337769815
26.990624	0.850006895119922	-0.402810931320608
27.031584	0.850006895119922	-0.401943565958748
27.072544	0.850006895119922	-0.401085941647359
27.113504	0.850006895119922	-0.40017062067998
27.154464	0.850006895119922	-0.399242549178751
27.195424	0.850006895119922	-0.398364414181225
27.236384	0.850006895119922	-0.397457927714654
27.277344	0.850006895119922	-0.396591647597343
27.318304	0.850006895119922	-0.39577502286617
27.359264	0.850006895119922	-0.395017232336479
27.400224	0.850006895119922	-0.394280848146559
27.441184	0.850006895119922	-0.393543016963908
27.482144	0.850006895119922	-0.392789730852858
27.523104	0.850006895119922	-0.391956539798266
27.564064	0.850006895119922	-0.391050826949797
27.605024	0.850006895119922	-0.390173042804424
27.645984	0.850006895119922	-0.389286533118539
27.686944	0.850006895119922	-0.388439303619398
27.727904	0.850006895119922	-0.387637273030285
27.768864	0.850006895119922	-0.386887953074013
27.809824	0.850006895119922	-0.386162565157176
27.850784	0.850006895119922	-0.385509271909856
27.891744	0.850006895119922	-0.384806497612871
27.932704	0.850006895119922	-0.384177840288499
27.973664	0.850006895119922	-0.383616651179471
28.014624	0.850006895119922	-0.383049079176297
28.055584	0.850006895119922	-0.382489755467539
28.096544	0.850006895119922	-0.381920845431929
28.137504	0.850006895119922	-0.381311428316642
28.178464	0.850006895119922	-0.380654702819994
28.219424	0.850006895119922	-0.379978582390641
28.260384	0.850006895119922	-0.379212885701865
28.301344	0.850006895119922	-0.3783371652645
28.342304	0.850006895119922	-0.377431482924914
28.383264	0.850006895119922	-0.376422933348987
28.424224	0.850003106592492	-0.375301727543717
28.465184	0.850003106592492	-0.374074257120074
28.506144	0.850003106592492	-0.372683751584584
28.547104	0.850003106592492	-0.371150610483883
28.588064	0.850003106592492	-0.369439149320997
28.629024	0.850003106592492	-0.367543168255081
28.669984	0.850003106592492	-0.365422530671461
28.710944	0.850006895119922	-0.363082266177407
28.751904	0.850091758134347	-0.36044974619795
28.792864	0.85035619734894	-0.35752097406943
28.833824	0.850704741872472	-0.354357952558739
28.874784	0.851042678519201	-0.350947157513925
28.915744	0.851423046673143	-0.34734381001305
28.956704	0.851795080066739	-0.343579397402482
28.997664	0.852133016713468	-0.33970254866237
29.038624	0.852450495312076	-0.335743892531946
29.079584	0.852714934526669	-0.331688085222315
29.120544	0.852958915693141	-0.327583335126883
29.161504	0.853238509017453	-0.323259404858229
29.202464	0.853549168266688	-0.318791139243745
29.243424	0.853866646865297	-0.314217833724616
29.284384	0.854262926834443	-0.309501602805887
29.325344	0.854406133171285	-0.304671887559566
29.366304	0.85491834207978	-0.299748538372395
29.407264	0.855271432836228	-0.294820704379437
29.448224	0.855620735065246	-0.289956886739643
29.489184	0.855957914006489	-0.285194214763512
29.530144	0.856299639180648	-0.280590047330115
29.571104	0.856648941409666	-0.276209551413345
29.612064	0.856951265898555	-0.272052927500145
29.653024	0.857249801860015	-0.268025306039909
29.693984	0.857533183711757	-0.264197709532839
29.734944	0.85776579929594	-0.260434495485528
29.775904	0.858018115222758	-0.256687625482632
29.816864	0.858274219677005	-0.25299193631002
29.857824	0.858584121220754	-0.249354094158607
29.898784	0.858859926017636	-0.24586790512651
29.939744	0.859127396054173	-0.242494592423553
29.980704	0.859469121228332	-0.239291628247518
30.021664	0.859837366094498	-0.236298966159777
30.062624	0.86021773424844	-0.233425131812551
30.103584	0.860578402059747	-0.230726566639216
30.144544	0.860931492816194	-0.228169065823624
30.185504	0.861467190594753	-0.225761962904737
30.226464	0.861777092138503	-0.223459076150656
30.267424	0.86193621029055	-0.221166845713534
30.308384	0.862359009951704	-0.218785490112615
30.349344	0.862611325878522	-0.216340909210282
30.390304	0.862883342147974	-0.213786045233855
30.431264	0.863178089582004	-0.211118318003523
30.472224	0.863503902940958	-0.208469382065856
30.513184	0.863778950032354	-0.205840178837812
30.554144	0.864058543356666	-0.203204954463806
30.595104	0.86437677966076	-0.200625356500165
30.636064	0.864733658944637	-0.198038728418219
30.677024	0.865086749701085	-0.195479301184592
30.717984	0.865420140114898	-0.192920854593629
30.758944	0.865749742001282	-0.190377387864174
30.799904	0.866075555360236	-0.187845972143467
30.840864	0.866409703479535	-0.185241675059906
30.881824	0.866712027968425	-0.182627565012079
30.922784	0.867015110162801	-0.180011757362838
30.963744	0.867290157254197	-0.177372717199262
31.004704	0.867650825065504	-0.174699833967719
31.045664	0.867903140992321	-0.172053933663901
31.086624	0.868205465481211	-0.169471663993799
31.127584	0.868485058805523	-0.167051973981507
31.168544	0.868760863602405	-0.164702027275541
31.209504	0.869063188091294	-0.162378126438755
31.250464	0.869416278847742	-0.160113798554258
31.291424	0.869784523713909	-0.157905114513773
31.332384	0.87016110334042	-0.15575172128594
31.373344	0.870506617042009	-0.153714756492901
31.414304	0.870878650435605	-0.151775631508141
31.455264	0.871227952664623	-0.149915570293436
31.496224	0.871553766023577	-0.148117923715543
31.537184	0.871860636745382	-0.146405124520222
31.578144	0.872112194966714	-0.144762582923825
31.619104	0.872356933838672	-0.143161322025209
31.660064	0.872640315690414	-0.141615325788773
31.701024	0.872958551994508	-0.140081443758059
31.741984	0.873253299428539	-0.138586412610521
31.782944	0.873520769465075	-0.137177514577049
31.823904	0.873955692414004	-0.135841345362018
31.864864	0.874316360225311	-0.134480607779422
31.905824	0.874483055432218	-0.13314504220443
31.946784	0.874847511770955	-0.131839323033747
31.987744	0.87535214362459	-0.130583758287357
32.028704	0.875701445853608	-0.129375695871655
32.069664	0.876034836267422	-0.128118795272036
32.110624	0.876345495516657	-0.126781368655187
32.151584	0.876647820005546	-0.125423490190761
32.192544	0.876907712987224	-0.124019039916576
32.233504	0.877152451859182	-0.12257958287846
32.274464	0.877400221553084	-0.121125261476751
32.315424	0.877667691589621	-0.119677331686011
32.356384	0.877974562311426	-0.11817875932885
32.397344	0.878245820875392	-0.116625218681513
32.438304	0.878521625672274	-0.115111091152481
32.479264	0.878870927901292	-0.113607003225131
32.520224	0.879242961294888	-0.112115042578737
32.561184	0.8796195409214	-0.11068043863221
32.602144	0.879976420205278	-0.109289909125455
32.643104	0.880333299489155	-0.107904507290234
32.684064	0.880872785795144	-0.106594118081259
32.725024	0.881175110284034	-0.105315503873833
32.765984	0.881481981005839	-0.104048681349651
32.806944	0.881745662514946	-0.10282431411524
32.847904	0.881997978441764	-0.101612440268381
32.888864	0.882273025533159	-0.100522828590568
32.929824	0.882575350022049	-0.0995341337597958
32.970784	0.882898132559059	-0.0985406969769375
33.011744	0.883176968177885	-0.0975958499485216
33.052704	0.883456561502197	-0.096633368785785
33.093664	0.88378616338858	-0.0957079036148391
33.134624	0.884135465617598	-0.0948289841031808
33.175584	0.884484767846616	-0.0939812185193831
33.216544	0.884821946787859	-0.0931860981922486
33.257504	0.885140183091954	-0.0923668540555577
33.298464	0.885473573505767	-0.0914823753895924
33.339424	0.885807721625066	-0.090565838425309
33.380384	0.886113834641386	-0.0895693006324237
33.421344	0.886412370602846	-0.0884527365357677
33.462304	0.886680598344868	-0.0873343680566083
33.503264	0.886920790983911	-0.0861641933150658
33.544224	0.887165529855869	-0.0849938921795797
33.585184	0.887440576947265	-0.0838288254967182
33.626144	0.887747447669071	-0.0826460789162117
33.667104	0.888166458802795	-0.0815377260674698
33.708064	0.888472571819114	-0.0804103640054704
33.749024	0.888830208808478	-0.0792413943648027
33.789984	0.889190876619785	-0.0780827127552926
33.830944	0.889562910013381	-0.0769422754577613
33.871904	0.889923577824688	-0.0758550739816981
33.912864	0.890285003341481	-0.0747721437492419
33.953824	0.890641882625359	-0.0736280519233795
33.994784	0.890955572696537	-0.0725239746766565
34.035744	0.891246531603138	-0.0715033130742149
34.076704	0.891502636057386	-0.0705415750206977
34.117664	0.891747374929344	-0.0696829569914085
34.158624	0.892034545308515	-0.0689529578748405
34.199584	0.892360358667469	-0.0683257911273187
34.240544	0.892658894628929	-0.0678254084011318
34.281504	0.892918787610606	-0.0673484979019304
34.322464	0.893202169462347	-0.0669035541743986
34.363424	0.893718166898272	-0.0664244383188042
34.404384	0.893896227687468	-0.0658671630636122
34.445344	0.894424348411167	-0.065269840541192
34.486304	0.894753950297551	-0.064658601609754
34.527264	0.895099463999139	-0.0640809050158671
34.568224	0.895440431467812	-0.063548851890016
34.609184	0.895754879244477	-0.0630653100671941
34.650144	0.896045838151077	-0.0625459312029853
34.691104	0.896317096715044	-0.0620483247851429
34.732064	0.896561835587002	-0.0615705077362781
34.773024	0.896802028226045	-0.0611567201158127
34.813984	0.897066467440638	-0.0607331129934631
34.854944	0.897365003402098	-0.0602370647078549
34.895904	0.897640050493494	-0.0596691113436452
34.936864	0.897919643817805	-0.0590715578253972
34.977824	0.898268946046823	-0.0583840989876321
35.018784	0.898640979440419	-0.0576381088580086
35.059744	0.899021347594361	-0.0568397850981688
35.100704	0.899374438350809	-0.056054754494453
35.141664	0.899738894689545	-0.0552528437616656
35.182624	0.900103351028282	-0.0544404532275993
35.223584	0.900425375859806	-0.0537051978663475
35.264544	0.900743612163901	-0.0528972463747443
35.305504	0.901015628433353	-0.0519880446175942
35.346464	0.901395238881809	-0.0510377931584917
35.387424	0.90167104367869	-0.0500551892082716
35.428384	0.901969579640151	-0.0490126244071082
35.469344	0.902284027416815	-0.0479516322406685
35.510304	0.902571197795986	-0.0468402590125187
35.551264	0.902850033414812	-0.0456618294389438
35.592224	0.903179635301195	-0.0444282485218953
35.633184	0.903528937530213	-0.0431662529388301
35.674144	0.903870662704372	-0.0419094765539481
35.715104	0.904215418700475	-0.040726662418058
35.756064	0.904541232059428	-0.0395416777930696
35.797024	0.904882957233587	-0.0383426307522668
35.837984	0.905204982065111	-0.0371235960347475
35.878944	0.905507306554001	-0.0359654505098943
35.919904	0.905810388748377	-0.0347890737482978
35.960864	0.906081647312343	-0.0336311570400663
36.001824	0.906306685841667	-0.0325344999895076
36.042784	0.906562790295914	-0.0314597853633773
36.083744	0.906838595092796	-0.0304837517190119
36.124704	0.907288672151444	-0.0295830161768686
36.165664	0.907420512905998	-0.0287302972580103
36.206624	0.907706925579683	-0.0279391300104182
36.247584	0.908231257775953	-0.0272053129250748
36.288544	0.90858813705983	-0.0265383560566237
36.329504	0.908956381925996	-0.0259048870455756
36.370464	0.909317049737304	-0.0252963045661565
36.411424	0.909677717548611	-0.0246900756291331
36.452384	0.910034596832488	-0.0240675309773719
36.493344	0.910352833136582	-0.0234815316089223
36.534304	0.910640003515753	-0.022942727303125
36.575264	0.910896107970001	-0.022540269374248
36.616224	0.911152212424248	-0.0222113465700023
36.657184	0.91143180574856	-0.0219541501494726
36.698144	0.911757619107514	-0.0216723875405845
36.739104	0.912048578014115	-0.0214304499199205
36.780064	0.912316048050651	-0.0212508266925955
36.821024	0.912599429902392	-0.0211352568649352
36.861984	0.912940397371065	-0.0209909542071936
36.902944	0.913289699600083	-0.0207747508292623
36.943904	0.913654913644306	-0.0205479434353146
36.984864	0.914151210737596	-0.020285719586723
37.025824	0.914504301494044	-0.0199936275417646
37.066784	0.914841480435287	-0.0197284312562953
37.107744	0.915148351157092	-0.0195268961134248
37.148704	0.915443098591122	-0.0193143232925596
37.189664	0.915710568627659	-0.0191222916667149
37.230624	0.915959096027047	-0.0189428558510991
37.271584	0.916187923083801	-0.0187560717531145
37.312544	0.916462970175197	-0.018468316327941
37.353504	0.916769840897002	-0.0180956459648116
37.394464	0.917037310933539	-0.0176278249335108
37.435424	0.917328269840139	-0.0171543248915774
37.476384	0.917669995014298	-0.0165796791859812
37.517344	0.918030662825605	-0.0158376573903416
37.558304	0.918418608034406	-0.0149818025941615
37.599264	0.918783064373143	-0.0140412856479125
37.640224	0.91914373218445	-0.0130119006841652
37.681184	0.919496822940897	-0.0119961096069593
37.722144	0.919822636299851	-0.0110817823574807
37.763104	0.920129507021657	-0.0101766513569928
37.804064	0.920412131167912	-0.00922032209257401
37.845024	0.9206606585673	-0.00824458917862592
37.885984	0.921068304118736	-0.00720121371285962
37.926944	0.921223633743353	-0.00602839995294549
37.967904	0.921696441966579	-0.00481840022317878
38.008864	0.921972246763461	-0.00359154651481147
38.049824	0.922247293854857	-0.00235393188760144
38.090784	0.922577653446726	-0.00112635250366205
38.131744	0.922926197970259	6.32694715282656e-05
38.172704	0.923279288726706	0.00123433768749889
38.213664	0.923617225373435	0.00238824901524576
38.254624	0.923939250204959	0.00347224923780964
38.295584	0.924284006201062	0.00444867731844689
38.336544	0.924606031032586	0.00522793520567533
38.377504	0.924909113226962	0.00591095935938921
38.418464	0.925207649188422	0.0065776111390112
38.459424	0.925479665457874	0.00726265323740885
38.500384	0.925716069569487	0.00798281106003323
38.541344	0.925964596968875	0.00875295114968414
38.582304	0.926239644060271	0.00953889919909304
38.623264	0.926685932591489	0.0102402875211115
38.664224	0.926821561873472	0.0109262579612319
38.705184	0.927104943725214	0.0115983686516886
38.746144	0.927450457426802	0.012214373506478
38.787104	0.927985397499875	0.0128247255011058
38.828064	0.928354400071527	0.0134447923957337
38.869024	0.928524883805864	0.0140830818102811
38.909984	0.929079524221571	0.0147313454503336
38.950944	0.929432614978019	0.0153655532121892
38.991904	0.929750851282113	0.015974536665498
39.032864	0.930041810188714	0.0166312011443796
39.073824	0.930301703170391	0.0173810027051606
39.114784	0.930550230569779	0.018176075089765
39.155744	0.930829066188605	0.0190284605901172
39.196704	0.931155637253045	0.0199017032703487
39.237664	0.931454173214505	0.0207737887922357
39.278624	0.931714066196182	0.0215936300313491
39.319584	0.931997448047923	0.0222792910242287
39.360544	0.932327049934307	0.0228721657873622
39.401504	0.932687717745614	0.0234021377715577
39.442464	0.933040808502062	0.0238915264038684
39.483424	0.933393899258509	0.0243083867046836
39.524384	0.933893984879229	0.0246123009417687
39.565344	0.934235710053388	0.0248706414454074
39.606304	0.934550157830053	0.0250632701736747
39.647264	0.934841116736653	0.0251948026847136
39.688224	0.935119952355479	0.0252992040820237
39.729184	0.935357114172578	0.0253403714610958
39.770144	0.935597306811621	0.0253360675293999
39.811104	0.935860988320728	0.0253340234342451
39.852064	0.936159524282188	0.0252419628800712
39.893024	0.936439117606499	0.0250298041083311
39.933984	0.936714922403381	0.0246516857303967
39.974944	0.937064224632399	0.0241715173183421
40.015904	0.937436258025995	0.023709205319612
40.056864	0.937816626179937	0.0232736910161046
40.097824	0.938181082518674	0.0228570835031762
40.138784	0.938526596220262	0.0225240768670327
40.179744	0.938894841086428	0.0221946572038369
40.220704	0.939216865917953	0.0218635421184337
40.261664	0.939531313694617	0.0215397208352513
40.302624	0.939810907018929	0.0211816250013282
40.343584	0.940058676712831	0.020811295105359
40.384544	0.940318569694508	0.0203978496202234
40.425504	0.940609528601109	0.0199605832351547
40.466464	0.941079306002391	0.0195329707323204
40.507424	0.941362687854133	0.0190841153301587
40.548384	0.941641523472958	0.0186394897666914
40.589344	0.941975671592257	0.0182152267033591
40.630304	0.942328762348705	0.0178702736603514
40.671264	0.942673518344808	0.0176207589406968
40.712224	0.943011454991536	0.0174617466429818
40.753184	0.943333479823061	0.0174145341466821
40.794144	0.943678235819163	0.0173947033727921
40.835104	0.944000260650687	0.0173056130762898
40.876064	0.944303342845063	0.0172150953999086
40.917024	0.944605667333953	0.0171889187783738
40.957984	0.944873137370489	0.017194164127028
40.998944	0.945102722132729	0.0172963318382681
41.039904	0.945362615114406	0.0174963611498465
41.080864	0.945637662205802	0.0177964443429207
41.121824	0.945944532927607	0.0182209754485813
41.162784	0.946215791491574	0.0186946062428699
41.203744	0.946502961870745	0.0191723644531749
41.244704	0.946848475572333	0.0196632087950414
41.285664	0.94720914338364	0.0201534168087786
41.326624	0.947752418217058	0.0206496634021257
41.367584	0.948113086028365	0.0211656666763614
41.408544	0.948477542367102	0.0216832847421853
41.449504	0.94882684459612	0.0220742604350593
41.490464	0.949148869427644	0.0223753264500044
41.531424	0.94942391651904	0.0226559057500769
41.572384	0.949688355733633	0.0229040170611178
41.613344	0.949939913954965	0.0231401558148234
41.654304	0.950227084334136	0.0233876743818535
41.695264	0.95055289769309	0.0235701305768772
41.736224	0.950840068072261	0.0236912769924918
41.777184	0.951104507286854	0.0237272949079702
41.818144	0.951395466193454	0.023681411727283
41.859104	0.951736433662127	0.0235771846664465
41.900064	0.952089524418575	0.0234480274898627
41.941024	0.952442615175022	0.0232765719263333
41.981984	0.95279570593147	0.0231475542189284
42.022944	0.953129096345283	0.0230435450786843
42.063904	0.953633728198919	0.022935123046448
42.104864	0.953939841215238	0.0227542554925416
42.145824	0.954091382312426	0.0225670094029016
42.186784	0.954510393446151	0.0224337226310955
42.227744	0.954627080090985	0.0223038702878225
42.268704	0.954983959374863	0.0222872625594912
42.309664	0.955259006466259	0.0223290466538393
42.350624	0.955565877188064	0.022360167893611
42.391584	0.95583713575203	0.022434884147852
42.432544	0.956116729076342	0.022533785229415
42.473504	0.95646981983279	0.0226192449688514
42.514464	0.956841853226386	0.0227329385002129
42.555424	0.957214644325468	0.0228944111214137
42.596384	0.957579100664205	0.0231007514133421
42.637344	0.957932191420652	0.0233364891931582
42.678304	0.958296647759389	0.0235363594227042
42.719264	0.958622461118343	0.0236516699248598
42.760224	0.958936908895008	0.0237290644231789
42.801184	0.959204378931544	0.0237975568653067
42.842144	0.959452906330932	0.023855168532266
42.883104	0.959716587840039	0.0238928034185386
42.924064	0.960166664898687	0.0239755609426316
42.965024	0.960492478257641	0.0240651568149078
43.005984	0.960760705999664	0.0240819149084479
43.046944	0.960896335281647	0.0240650260625526
43.087904	0.961373689737788	0.0239869995945161
43.128864	0.961734357549096	0.0238858168843527
43.169824	0.962075325017768	0.0237442948933675
43.210784	0.962413261664497	0.0236267223754651
43.251744	0.962735286496021	0.0235155218556784
43.292704	0.963084588725039	0.0233887443719613
43.333664	0.963402067323648	0.0232037406852149
43.374624	0.963705149518024	0.0229879796860858
43.415584	0.964003685479484	0.022821560267442
43.456544	0.964259789933731	0.0226774798887045
43.497504	0.964504528805689	0.022571971454786
43.538464	0.964748509972162	0.0225258333070058
43.579424	0.965047045933622	0.0225795332993352
43.620384	0.965342551073138	0.0226824484782065
43.661344	0.965613809637105	0.0228590099212112
43.702304	0.965904768543705	0.0231110263692642
43.743264	0.966246493717864	0.0233664925002919
43.784224	0.966793557078712	0.0236814051896652
43.825184	0.967161801944878	0.0240009922757411
43.866144	0.967514892701326	0.0244302239285754
43.907104	0.967875560512633	0.0248529768022037
43.948064	0.968058167534745	0.025307543903087
43.989024	0.968546887573175	0.0258100796847249
44.029984	0.968830269424917	0.0263876694975216
44.070944	0.969090162406594	0.0270541665535231
44.111904	0.969337932100496	0.0277628966202927
44.152864	0.969625102479667	0.028535900186525
44.193824	0.969950915838621	0.0293695881000668
44.234784	0.970234297690362	0.0301974924010917
44.275744	0.970501767726899	0.0310021423957231
44.316704	0.970792726633499	0.0317740803302596
44.357664	0.971138240335088	0.0325713428168154
44.398624	0.971487542564106	0.033291999677596
44.439584	0.971840633320553	0.0339775320973261
44.480544	0.972189935549571	0.0346621623258045
44.521504	0.972527114490814	0.0353474027319411
44.562464	0.972868839664973	0.0360451844681585
44.603424	0.973187075969067	0.0366954682321005
44.644384	0.973637153027715	0.0374382854379016
44.685344	0.973908411591682	0.0380912212954509
44.726304	0.974148604230724	0.0387097823587869
44.767264	0.974265290875559	0.0393012144876
44.808224	0.974664601666649	0.0398957236551749
44.849184	0.974963895333595	0.0404470649326414
44.890144	0.975235153897561	0.0409388092865536
44.931104	0.975522324276732	0.0414683432503588
44.972064	0.975864049450891	0.0420276146581754
45.013024	0.976232294317057	0.0426134919910935
45.053984	0.976620239525858	0.0432136997821544
45.094944	0.976980907337165	0.0438222495734847
45.135904	0.977333998093613	0.0444792888757849
45.176864	0.97769087737749	0.0451527593907369
45.217824	0.978012902209015	0.0458504801091886
45.258784	0.978327349985679	0.0465215099135078
45.299744	0.978602397077075	0.0471644671871402
45.340704	0.978854713003893	0.0477443517037728
45.381664	0.979118394513	0.0482848645070131
45.422624	0.979417688179946	0.048865413681452
45.463584	0.979738955305984	0.0493956863960649
45.504544	0.980166301200054	0.04997180742407
45.545504	0.98044134829145	0.0505689904773112
45.586464	0.980767161650404	0.0511344660843875
45.627424	0.981120252406852	0.051672875953913
45.668384	0.981473343163299	0.0521203628147558
45.709344	0.981806733577112	0.0524997799994196
45.750304	0.982133304641552	0.0527739415380519
45.791264	0.982474272110225	0.0529524882376513
45.832224	0.982796296941749	0.0529592633888628
45.873184	0.983098621430639	0.0528362363185375
45.914144	0.983401703625015	0.0526934787177948
45.955104	0.983669173661551	0.0525112121136864
45.996064	0.983901789245734	0.0522622857796306
46.037024	0.984157893699982	0.0520167873364902
46.077984	0.984433698496864	0.0517758107456376
46.118944	0.984743600040613	0.0515025644734926
46.159904	0.985015616310065	0.0512877230992625
46.200864	0.985298998161806	0.0511172786872809
46.241824	0.985647542685338	0.0509235363847873
46.282784	0.986012756729561	0.0507435840973681
46.323744	0.986377213068298	0.0505674737499894
46.364704	0.986726515297316	0.050456266692585
46.405664	0.987087183108623	0.0504118435798654
46.446624	0.9874440623925	0.0504098082015344
46.487584	0.987781241333743	0.0505253279074585
46.528544	0.988231318392391	0.0507666684256999
46.569504	0.988487422846639	0.0511686796173628
46.610464	0.988735950246027	0.0516371892777349
46.651424	0.989023120625198	0.0521961054749862
46.692384	0.989348933984152	0.0528770942503688
46.733344	0.989639892890752	0.0535724243799242
46.774304	0.98989978587243	0.0543042300582015
46.815264	0.99019074477903	0.0551289941234927
46.856224	0.990524135192844	0.0560106921227015
46.897184	0.990881772182207	0.0568578823961358
46.938144	0.991238651466084	0.0576978594979682
46.979104	0.991587953695102	0.0584755091312263
47.020064	0.992095616370682	0.0592624225688587
47.061024	0.992429764489981	0.0600553266435707
47.101984	0.992584336409112	0.0608320762647829
47.142944	0.992894995658348	0.0616030575279197
47.183904	0.993174588982659	0.0623208312992655
47.224864	0.993430693436907	0.0629846719032482
47.265824	0.99366330902109	0.0635779694323305
47.306784	0.993923202002767	0.0640740961693518
47.347744	0.994361913479126	0.0644828672577846
47.388704	0.994633172043092	0.0647423431277087
47.429664	0.994912765367404	0.0649130642988424
47.470624	0.995261309890936	0.065040190455507
47.511584	0.995630312462588	0.0650558524084683
47.552544	0.99601068061653	0.0649928689989114
47.593504	0.996363013667492	0.0648469384743461
47.634464	0.996735804766574	0.0645737161734661
47.675424	0.997092684050451	0.0641763924537414
47.716384	0.997414708881975	0.0637843162618768
47.757344	0.99772536813121	0.0633239372187995
47.798304	0.998004203750036	0.0627577882370931
47.839264	0.998252731149424	0.062089824575506
47.880224	0.998512624131101	0.0613377915078608
47.921184	0.998811160092561	0.0605318383480882
47.962144	0.999136973451515	0.0597010640328643
48.003104	0.999412778248397	0.0588673259975863
48.044064	0.999835577909551	0.0581141118003314
48.085024	1.00016517979593	0.05742207663013
48.125984	1.00051827055238	0.056824300832878
48.166944	1.00069708904706	0.056291271422774
48.207904	1.00120475172264	0.0558851197398593
48.248864	1.00153132278708	0.0555953332947664
48.289824	1.00187229025576	0.0554051430979258
48.330784	1.00218294950499	0.0553878510989348
48.371744	1.00249663957617	0.0554972298025708
48.412704	1.00279972177055	0.0557138777385102
48.453664	1.00307098033451	0.0560365767306428
48.494624	1.00330814215161	0.0564979429540026
48.535584	1.00355970037294	0.0570303294983598
48.576544	1.00383171664239	0.057703507999718
48.617504	1.00414161818614	0.0584737984545775
48.658464	1.0044136344556	0.0592839291521026
48.699424	1.00470080483477	0.0601298750989554
48.740384	1.00504556083087	0.0609950372836283
48.781344	1.00540622864218	0.0618146889318266
48.822304	1.0057714426864	0.0626336061876292
48.863264	1.00612453344285	0.0633747323296349
48.904224	1.0066715968037	0.0640188097151112
48.945184	1.00684208053803	0.0645501524198318
48.986144	1.00717547095184	0.0649385217824232
49.027104	1.00762933653792	0.0651455005816868
49.068064	1.00788544099217	0.0652018461300055
49.109024	1.00813396839156	0.0651868379388207
49.149984	1.00842113877073	0.06503469013976
49.190944	1.00874695212968	0.0647748263711817
49.231904	1.00903791103628	0.0644284677403543
49.272864	1.00929780401796	0.0639814058246664
49.313824	1.00958876292456	0.0633677348994195
49.354784	1.00992215333837	0.0626764363008199
49.395744	1.01027903262225	0.0619257739536996
49.436704	1.01064424666647	0.061163165199715
49.477664	1.01098521413515	0.0603464554795113
49.518624	1.01131860454896	0.0595204558044623
49.559584	1.01166411825055	0.0586689986458328
49.600544	1.01198235455464	0.0578283263773111
49.641504	1.01229301380388	0.0569604249307944
49.682464	1.0125718494227	0.0561537308410083
49.723424	1.01282795387695	0.0554049360733631
49.764384	1.01306056946113	0.0546620927170909
49.805344	1.01331667391538	0.0539739147413717
49.846304	1.01375917391917	0.0533829228121548
49.887264	1.01403043248314	0.0528428523877167
49.928224	1.01431760286231	0.0523047170981375
49.969184	1.0146631165639	0.0518533795804306
50.010144	1.01503590766298	0.0514976634393742
50.051104	1.01541930663886	0.0512263414060583
50.092064	1.01577239739531	0.0510377790760414
50.133024	1.01612927667919	0.0509809105183013
50.173984	1.01649827925084	0.0509855021051789
50.214944	1.01681272702751	0.0510003751855964
50.255904	1.01711884004383	0.0510372386329726
50.296864	1.01739843336814	0.0511485023497311
50.337824	1.01765832634981	0.0513261817253736
50.378784	1.01791443080406	0.0515584916142743
50.419744	1.01820538971066	0.0518421435946967
50.460704	1.01853499159705	0.0522599671045295
50.501664	1.01882595050365	0.0527447423579032
50.542624	1.01908963201275	0.05327513057043
50.583584	1.01939195650164	0.0538706988320831
50.624544	1.019911742465	0.0544897414999277
50.665504	1.02026483322145	0.0550849567302214
50.706464	1.02060276986817	0.0557319324595738
50.747424	1.02092858322713	0.0564052373548757
50.788384	1.02125818511351	0.0570569659323441
50.829344	1.02159157552733	0.0575984506614254
50.870304	1.02189844624913	0.0581043075528883
50.911264	1.02219698221059	0.0586172011002734
50.952224	1.02246899848004	0.0590724001708741
50.993184	1.02270919111909	0.059501616569267
51.034144	1.02295771851847	0.0599228592531913
51.075104	1.02322897708244	0.0603971656013158
51.116064	1.0235434248591	0.0608659280495748
51.157024	1.02381089489564	0.0613162151900273
51.197984	1.02410185380224	0.0617593327429965
51.238944	1.02443524421606	0.0622339594343916
51.279904	1.02478075791764	0.0626575055389755
51.320864	1.02515733754416	0.0630190031133428
51.361824	1.02551800535546	0.0634102512069572
51.402784	1.02587867316677	0.0638220688252689
51.443744	1.02641815947276	0.0642438759235271
51.484704	1.02673563807137	0.064729764751127
51.525664	1.02688339064112	0.0652515886843804
51.566624	1.02729027848707	0.0658368514812284
51.607584	1.0275312288316	0.0664685727691272
51.648544	1.02781839921077	0.067198048876274
51.689504	1.0281404240423	0.0679983426382673
51.730464	1.02844274853119	0.0688136315162098
51.771424	1.02869506445801	0.0696571367524299
51.812384	1.02898602336461	0.0705653905550039
51.853344	1.02931941377842	0.0714666687194218
51.894304	1.0296762930623	0.072307659152008
51.935264	1.03002938381874	0.0730776161883615
51.976224	1.03037489752033	0.0737236613967854
52.017184	1.03071586498901	0.0743306988192058
52.058144	1.03106137869059	0.0749155475669286
52.099104	1.03137582646726	0.0754807856405595
52.140064	1.03168193948358	0.0759913016742838
52.181024	1.03196910986275	0.0764300281273201
52.221984	1.032225214317	0.0768246583485252
52.262944	1.03245782990118	0.0771845672817755
52.303904	1.03271772288286	0.0774805230588336
52.344864	1.03315643435922	0.0777091043264018
52.385824	1.03343148145061	0.0778208300348157
52.426784	1.03370728624749	0.0778850425165128
52.467744	1.03405658847651	0.0779190403081016
52.508704	1.03443241039754	0.0778442630360948
52.549664	1.03480520149662	0.0776974935172495
52.590624	1.03516965783536	0.07751833228158
52.631584	1.03551517153695	0.0772694364564071
52.672544	1.03588720493054	0.0770625949471166
52.713504	1.03620922976207	0.0769107064735605
52.754464	1.03651610048387	0.0767858292574075
52.795424	1.0367949361027	0.076728248099331
52.836384	1.03705104055694	0.0767224034690483
52.877344	1.03730714501119	0.0767306539426689
52.918304	1.03759810391779	0.0767688379888338
52.959264	1.03793225203709	0.0768825968963729
53.000224	1.03821487618335	0.0770472097533072
53.041184	1.0384868924528	0.0772393634146837
53.082144	1.03878921694169	0.0774216278395862
53.123104	1.03913473064328	0.0777070624104529
53.164064	1.03948782139972	0.0780237773031238
53.205024	1.04000003030822	0.0784024971418925
53.245984	1.04032584366717	0.0788083611696254
53.286944	1.04049632740151	0.0791900556244777
53.327904	1.04097747038508	0.079605878623274
53.368864	1.04129191816175	0.0800596241635247
53.409824	1.04159045412321	0.0805748080563338
53.450784	1.04186625892009	0.081111354704796
53.491744	1.04209508597684	0.0815849767822611
53.532704	1.04235119043109	0.0819416757451882
53.573664	1.04262623752248	0.0823118661719784
53.614624	1.04293689677172	0.0826680072581896
53.655584	1.04320436680826	0.0829291741919091
53.696544	1.04349153718743	0.0830800798435943
53.737504	1.04384008171096	0.0831532880873371
53.778464	1.04420150722775	0.0832111634382132
53.819424	1.04456596356649	0.0832032180534217
53.860384	1.04491526579551	0.0831846294269071
53.901344	1.04527972213424	0.0831863422827618
53.942304	1.04564417847298	0.0831020200888168
53.983264	1.04596999183193	0.0830094583172808
54.024224	1.04642385741801	0.0828769364467533
54.065184	1.04667996187226	0.0827801361196991
54.106144	1.04693606632651	0.0826960296671403
54.147104	1.04708003036884	0.0826262798231955
54.188064	1.04754147300977	0.0825978128562367
54.229024	1.04782864338894	0.0825788537647156
54.269984	1.04809232489805	0.082627805267341
54.310944	1.04838328380465	0.0827822259781783
54.351904	1.04871667421846	0.0831152740192344
54.392864	1.04906976497491	0.0835112858569941
54.433824	1.04943800984108	0.0839296955732199
54.474784	1.04978352354267	0.0843813883014921
54.515744	1.05011691395648	0.0849296721530501
54.556704	1.05045106207578	0.085590742986306
54.597664	1.0507730869073	0.0862776395889432
54.638624	1.05108298845105	0.0869934956590776
54.679584	1.05136637030279	0.0877106570735593
54.720544	1.05161489770218	0.0884829763691321
54.761504	1.0518513018138	0.0893058140163883
54.802464	1.05211119479547	0.0900643520137105
54.843424	1.0524059422295	0.0908158533551107
54.884384	1.0526969011361	0.091451163795163
54.925344	1.05296512887813	0.0920100799924142
54.966304	1.05345763744399	0.0925840414273509
55.007264	1.05382209378272	0.0930269563141692
55.048224	1.05421382751895	0.0933687996303263
55.089184	1.0545669182754	0.0936374848244766
55.130144	1.05492379755928	0.0938996367592729
55.171104	1.05528446537059	0.0941145195384155
55.212064	1.05560649020211	0.0943567099469665
55.253024	1.05591714945135	0.0945856006617755
55.293984	1.05619219654274	0.0947922177128561
55.334944	1.05644072394213	0.0949250969731547
55.375904	1.05670061692381	0.0950028466820389
55.416864	1.05699915288527	0.0950371343080153
55.457824	1.05731738918936	0.0950949529995372
55.498784	1.05760455956853	0.0951691593195925
55.539744	1.05788415289284	0.0952631419333898
55.580704	1.05818647738173	0.0954223939437562
55.621664	1.05853577961075	0.095773461838581
55.662624	1.0588888703672	0.0961714916210246
55.703584	1.05923438406879	0.0966598124424334
55.744544	1.05972310410722	0.097232183057047
55.785504	1.05989358784155	0.097823506225564
55.826464	1.06038609640742	0.0985709673191847
55.867424	1.06069296712922	0.0994574573922161
55.908384	1.06099150309068	0.100384341226217
55.949344	1.06126276165465	0.101343686511632
55.990304	1.0614915887114	0.102328770398191
56.031264	1.06175148169308	0.10330855881436
56.072224	1.06202349796253	0.104330333991028
56.113184	1.06233339950628	0.105387133365274
56.154144	1.06260541577573	0.106437397300959
56.195104	1.06288879762747	0.10745668600367
56.236064	1.06323355362357	0.108516619076031
56.277024	1.06359422143488	0.109554997622619
56.317984	1.06396322400653	0.110615963638587
56.358944	1.06431252623555	0.111630131207381
56.399904	1.06467698257429	0.112590189093133
56.440864	1.06504143891303	0.113433160423902
56.481824	1.06536725227198	0.114259245087982
56.522784	1.06567791152121	0.115008981272585
56.563744	1.06596129337296	0.11564758231358
56.604704	1.06632574971169	0.116220432353496
56.645664	1.06661292009086	0.116651093565415
56.686624	1.06693873344982	0.116946410835138
56.727584	1.06722969235642	0.117208924518117
56.768544	1.06749716239296	0.117388953077744
56.809504	1.0677805442447	0.117460141197597
56.850464	1.06811393465851	0.117463684586426
56.891424	1.06847081394239	0.117417184690463
56.932384	1.06883223945918	0.117351856455334
56.973344	1.06916941840042	0.117224841438171
57.014304	1.06951114357458	0.117022144778545
57.055264	1.06984832251582	0.116669322622953
57.096224	1.07017413587478	0.116209819620656
57.137184	1.07048479512401	0.11567819143996
57.178144	1.07076363074284	0.115129419446275
57.219104	1.07101973519709	0.11455250736652
57.260064	1.07125235078127	0.113970090612606
57.301024	1.07151224376295	0.113420913286621
57.341984	1.07180774890246	0.112916819372748
57.382944	1.07209037304872	0.112570491250804
57.423904	1.07235405455783	0.112283359078524
57.464864	1.07285489788403	0.112032791802409
57.505824	1.07321935422277	0.11189612944063
57.546784	1.07359972237671	0.111863020765057
57.587744	1.07396417871545	0.111912926759876
57.628704	1.07431726947189	0.112062435540566
57.669664	1.07468551433806	0.112283075781754
57.710624	1.07500375064216	0.112655922660563
57.751584	1.07531062136396	0.113147821738096
57.792544	1.07558945698279	0.113798730934138
57.833504	1.0758417729096	0.11458498189317
57.874464	1.07609787736385	0.115487835623469
57.915424	1.07639262479788	0.116521077781698
57.956384	1.07672222668427	0.117554821157289
57.997344	1.07700560853601	0.11849469087938
58.038304	1.07728141333289	0.119408968007122
58.079264	1.07758752634921	0.120288868161445
58.120224	1.07792925152337	0.121053488322496
58.161184	1.0782777960469	0.121815757120356
58.202144	1.07862709827592	0.122450716708255
58.243104	1.07896124639522	0.122999469089086
58.284064	1.07946133201594	0.123537218659217
58.325024	1.07978335684746	0.124054893384395
58.365984	1.08008946986378	0.124499481901362
58.406944	1.08039634058559	0.124818811841139
58.447904	1.08064486798497	0.125074715992557
58.488864	1.08088506062402	0.12526756046221
58.529824	1.08114116507826	0.125358703570691
58.570784	1.08143212398486	0.125359891237919
58.611744	1.08172687141889	0.125205091345251
58.652704	1.08200191851029	0.125024842685827
58.693664	1.08228530036203	0.124884068162473
58.734624	1.08263081406362	0.124731436579697
58.775584	1.08299905892979	0.124576379540731
58.816544	1.08335972674109	0.124464876111321
58.857504	1.08371281749754	0.12430352116724
58.898464	1.08408182006919	0.124161558976658
58.939424	1.08443869935307	0.12413822186044
58.980384	1.08476451271202	0.124160478090521
59.021344	1.08508653754355	0.124178589470939
59.062304	1.08535779610752	0.124171258622217
59.103264	1.0856063235069	0.124152763701557
59.144224	1.08587379354344	0.124047172457814
59.185184	1.08616096392261	0.12389476969166
59.226144	1.08661861803612	0.123782344458145
59.267104	1.08688684577814	0.123647338292867
59.308064	1.08717780468474	0.123465283071733
59.349024	1.08751877215341	0.123239451962038
59.389984	1.08787186290986	0.122967898932895
59.430944	1.08822116513888	0.122711805190561
59.471904	1.08857804442276	0.122381855980327
59.512864	1.08891143483657	0.121988400351113
59.553824	1.08925316001073	0.121579596574592
59.594784	1.08957139631482	0.121139357752645
59.635744	1.08988129785857	0.120700470038371
59.676704	1.09016089118288	0.120265217239574
59.717664	1.09040941858227	0.119797014847237
59.758624	1.09064582269389	0.119247015960618
59.799584	1.09090192714813	0.118729012175346
59.840544	1.09119667458216	0.118260417525943
59.881504	1.09148763348876	0.117838889366043
59.922464	1.09175964975822	0.1174609518622
59.963424	1.09206955130197	0.117112706039045
60.004384	1.09261661466281	0.116852818299201
60.045344	1.09299698281675	0.11661388798271
60.086304	1.09336522768292	0.116414634468439
60.127264	1.0937221069668	0.116298742118303
60.168224	1.09407898625068	0.116274491914803
60.209184	1.0944010110822	0.116377518233176
60.250144	1.09471167033144	0.116614737873019
60.291104	1.09499050595026	0.116952606317574
60.332064	1.09523524482222	0.117350137061862
60.373024	1.09549892633133	0.117765349883
60.413984	1.09579746229279	0.118250436762821
60.454944	1.09612327565174	0.118826812757919
60.495904	1.09639908044862	0.119492893585589
60.536864	1.09667867377293	0.120178545861645
60.577824	1.09697342120696	0.120888372068993
60.618784	1.09732651196341	0.121532789410594
60.659744	1.09767884501437	0.122192188792907
60.700704	1.09802057018853	0.122853547281345
60.741664	1.09835774912978	0.123509159203766
60.782624	1.09868432019422	0.124157634226793
60.823584	1.09901013355317	0.124690238691742
60.864544	1.09933215838469	0.125163712583205
60.905504	1.09963827140101	0.125568707107775
60.946464	1.10004591695245	0.125813560505962
60.987424	1.10029368664635	0.125948015332142
61.028384	1.10054600257317	0.125949054813367
61.069344	1.10082938442491	0.125818847259529
61.110304	1.10112792038637	0.125587958212889
61.151264	1.10139917895034	0.125245214884687
61.192224	1.10168256080208	0.12479810938488
61.233184	1.10203186303109	0.124308304524238
61.274144	1.1023925308424	0.123715874319113
61.315104	1.10275698718114	0.123098346199384
61.356064	1.10311007793759	0.122506460795739
61.397024	1.10347074574889	0.121894646553938
61.437984	1.10383595979312	0.121283442489795
61.478944	1.10415798462464	0.120622319355597
61.519904	1.10448379798359	0.119988536538896
61.560864	1.10475126802013	0.119370982268696
61.601824	1.10500358394695	0.118804249259803
61.642784	1.10540668326547	0.118354339121975
61.683744	1.10573249662442	0.117969521865036
61.724704	1.10588403772161	0.11766402116604
61.765664	1.10615150775815	0.11756050670554
61.806624	1.10657506512479	0.117611850976268
61.847584	1.10691603259346	0.117822931041076
61.888544	1.10726912334991	0.118158358774999
61.929504	1.10762979116121	0.118570339833755
61.970464	1.1079753048628	0.119065289799578
62.011424	1.10830869527662	0.119708994540842
62.052384	1.10864208569043	0.120413538353036
62.093344	1.10896865675487	0.121193822646253
62.134304	1.10927855829862	0.121994234085366
62.175264	1.10955815162293	0.122850882112502
62.216224	1.10980592131683	0.123843229292399
62.257184	1.11004308313393	0.124856937048744
62.298144	1.11029918758818	0.12593159501552
62.339104	1.11059014649478	0.127039555607196
62.380064	1.11088489392881	0.128148492483125
62.421024	1.11114478691049	0.129242122616658
62.461984	1.11146681174201	0.130300987878118
62.502944	1.11183884513561	0.13133461357659
62.543904	1.11219951294691	0.1323322278972
62.584864	1.11276248812297	0.133212790530124
62.625824	1.11293676038473	0.134038302063046
62.666784	1.11347624669072	0.134816951951823
62.707744	1.11380206004968	0.135514801243424
62.748704	1.11410817306599	0.136137250010124
62.789664	1.11438776639031	0.136766565454685
62.830624	1.11463250526226	0.137393640675558
62.871584	1.11489239824394	0.138014080214399
62.912544	1.11518714567797	0.138590674130089
62.953504	1.11552053609179	0.139185377246991
62.994464	1.11579634088867	0.139745361255144
63.035424	1.11607517650749	0.14020364608133
63.076384	1.11636992394152	0.140655048975215
63.117344	1.11672301469797	0.141090160125627
63.158304	1.11706852839956	0.14151368007974
63.199264	1.11741783062858	0.141896557843408
63.240224	1.11775500956982	0.142214168389712
63.281184	1.11808536916169	0.142546571385815
63.322144	1.11841497104807	0.142949900997061
63.363104	1.11872866111925	0.143396237237177
63.404064	1.11903553184106	0.143868229268612
63.445024	1.1193189136928	0.144390992439618
63.485984	1.11957047191413	0.14493524476022
63.526944	1.11993947448578	0.145401969650942
63.567904	1.12023422191981	0.145899560814343
63.608864	1.12052896935384	0.146331174339251
63.649824	1.12079643939038	0.146706111076539
63.690784	1.12108739829698	0.147035042597608
63.731744	1.12142533494371	0.147341528297681
63.772704	1.12178979128245	0.147604717534496
63.813664	1.12215424762118	0.147826085630463
63.854624	1.12250733837763	0.14803144310052
63.895584	1.12286800618894	0.148250782355773
63.936544	1.12323322023316	0.14851694185026
63.977504	1.12355903359212	0.148774951114598
64.018464	1.12387726989621	0.149053390434455
64.059424	1.12415231698761	0.149321816303101
64.100384	1.12440463291442	0.149502978049807
64.141344	1.12467210295096	0.149595770817171
64.182304	1.12496306185756	0.149588843121545
64.223264	1.12527750963423	0.149559031584532
64.264224	1.12568060895274	0.149484433007411
64.305184	1.12582078446764	0.14935168885788
64.346144	1.12613068601139	0.14931017280586
64.387104	1.12666259526252	0.149260558824634
64.428064	1.12702705160126	0.149272662134325
64.469024	1.12736877677542	0.149340006134932
64.509984	1.12770216718923	0.149442768769389
64.550944	1.12804010383596	0.149646038560173
64.591904	1.128361370962	0.149960234290798
64.632864	1.12867960726609	0.150282767663281
64.673824	1.12895541206297	0.150651365090542
64.714784	1.12920393946236	0.15099492344176
64.755744	1.12944413210141	0.151314168392506
64.796704	1.12970402508308	0.151659485362902
64.837664	1.12999877251711	0.152048639239626
64.878624	1.13028215436885	0.152564535732771
64.919584	1.13054583587796	0.153176513415017
64.960544	1.13086407218206	0.153816500430977
65.001504	1.13124065180857	0.154562826158313
65.042464	1.13161647372959	0.155339070203751
65.083424	1.13216353709044	0.156119831743066
65.124384	1.13233023229735	0.156952349423028
65.165344	1.13287350713077	0.157772375894644
65.206304	1.13319932048972	0.158540373824874
65.247264	1.13350164497861	0.15926395082159
65.288224	1.13378123830292	0.159926516590108
65.329184	1.13403355422974	0.160531302892811
65.370144	1.13429344721142	0.161040605108837
65.411104	1.13458061759059	0.161461420668401
65.452064	1.1349140080044	0.161870137276685
65.493024	1.13519738985614	0.162238141959936
65.533984	1.13547243694754	0.162562449206039
65.574944	1.13577551914191	0.162795327867685
65.615904	1.13612027513802	0.162898195104026
65.656864	1.13647791212738	0.162945924072129
65.697824	1.13683024517834	0.162946972270178
65.738784	1.13715681624278	0.162884646980809
65.779744	1.13749020665659	0.16283478892852
65.820704	1.13781602001555	0.16274166274265
65.861664	1.13812667926478	0.162608321490696
65.902624	1.13843658080853	0.162460257523533
65.943584	1.13870859707798	0.162296494556909
65.984544	1.13909275375936	0.162143546989275
66.025504	1.13921247122613	0.162003378285167
66.066464	1.13961253972271	0.161904653719284
66.107424	1.13992244126646	0.161834892979309
66.148384	1.14019445753591	0.161778373094517
66.189344	1.14048162791508	0.161732006130115
66.230304	1.14082259538376	0.161669669944717
66.271264	1.1411756861402	0.161670803131796
66.312224	1.14154468871186	0.161719541072241
66.353184	1.14190156799573	0.161855700037453
66.394144	1.14226602433447	0.162077957249435
66.435104	1.14262290361835	0.16236930836438
66.476064	1.14294113992244	0.162632015996686
66.517024	1.14323588735647	0.162874195509208
66.557984	1.14347229146808	0.163111151465134
66.598944	1.14368217588769	0.163359164711908
66.639904	1.14389130260181	0.163633265232775
66.680864	1.14411634113113	0.163885902754516
66.721824	1.14434137966046	0.164149617179958
66.762784	1.1445815722995	0.164353523298871
66.803744	1.14479524524653	0.164476624462198
66.844704	1.14497785226865	0.164540797718189
66.885664	1.14515591305784	0.16449959111341
66.926624	1.14543550638215	0.164389798360649
66.967584	1.14564463309627	0.16423553891105
67.008544	1.14584694046102	0.164023513070871
67.049504	1.14604091306542	0.163758733013733
67.090464	1.14620760827233	0.163344043202016
67.131424	1.14638188053409	0.16281709595564
67.172384	1.14652205604899	0.16225181429789
67.213344	1.14669253978333	0.161666294354744
67.254304	1.14681301495559	0.161018793436764
67.295264	1.14692894389494	0.160318533943413
67.336224	1.14708048499213	0.159544222853627
67.377184	1.14720096016439	0.158684480354083
67.418144	1.14730931204888	0.157738746388856
67.459104	1.14741387540594	0.156687007130762
67.500064	1.14752298499592	0.155605345196152
67.541024	1.14761618277069	0.154518213454678
67.581984	1.14770862283997	0.153506142281981
67.622944	1.14782530948481	0.152630282375437
67.663904	1.14792229578701	0.151874926018761
67.704864	1.14799958174657	0.151212752507309
67.745824	1.14808141393905	0.150600933907095
67.786784	1.14814733431633	0.150042671471621
67.827744	1.14823295503624	0.149589459836821
67.868704	1.14827917507088	0.149162710299532
67.909664	1.14834130692073	0.148779496938152
67.950624	1.14841480435287	0.148449393004296
67.991584	1.14847314767528	0.148168364787804
68.032544	1.14852770247027	0.147883298502738
68.073504	1.14857013397748	0.147683973074672
68.114464	1.1486284772999	0.147586259660337
68.155424	1.14866712027968	0.147556949340686
68.196384	1.14872925212953	0.147662368427162
68.237344	1.14877168363674	0.147865736282213
68.278304	1.14881866137687	0.148135493645677
68.319264	1.14885730435666	0.14842399218007
68.360224	1.14891185915164	0.1486682354006
68.401184	1.14898156805635	0.148871801563389
68.442144	1.14902021103613	0.149029284058547
68.483104	1.14903991137877	0.149149887851887
68.524064	1.14910204322861	0.149193487224768
68.565024	1.14913689768097	0.149222074048052
68.605984	1.14917554066075	0.149222385674499
68.646944	1.14921418364053	0.149183929227594
68.687904	1.14924524956546	0.14910281264556
68.728864	1.1492914696001	0.149026037041723
68.769824	1.14931116994273	0.148928768185396
68.810784	1.14933844734023	0.148809698553025
68.851744	1.14936193621029	0.148680624186266
68.892704	1.14938466737487	0.148530370117151
68.933664	1.14941952182722	0.148332197489019
68.974624	1.149431645115	0.148138252520374
69.015584	1.14947028809478	0.147851965879992
69.056544	1.14947407662221	0.147566646807039
69.097504	1.14950514254713	0.147263636940412
69.138464	1.14953999699949	0.14696811046692
69.179424	1.14953999699949	0.146682976626471
69.220384	1.14956727439698	0.146401107236493
69.261344	1.14959076326704	0.146118442436353
69.302304	1.14959076326704	0.145798903292807
69.343264	1.1496256177194	0.14551410505007
69.384224	1.14962940624683	0.14523294172281
69.425184	1.14964834888398	0.144971746459414
69.466144	1.14967562628147	0.144690910013042
69.507104	1.14967562628147	0.144471128378987
69.548064	1.1496953266241	0.144265446207247
69.589024	1.14971048073382	0.144047545227903
69.629984	1.14971881549417	0.143786535197009
69.670944	1.14972639254903	0.143496197412818
69.711904	1.14973396960389	0.143146491521695
69.752864	1.14975745847395	0.142740167681512
69.793824	1.14975745847395	0.142288991425043
69.834784	1.14976503552881	0.141818123863864
69.875744	1.14977715881659	0.141291189692723
69.916704	1.1497923129263	0.140742733683898
69.957664	1.14979610145373	0.140187495986243
69.998624	1.14979988998116	0.13961615613603
70.039584	1.14981580179637	0.139009123072022
70.080544	1.14981580179637	0.138385159757205
70.121504	1.14983853296095	0.137804200892053
70.162464	1.14983929066643	0.137238481213914
70.203424	1.14983929066643	0.136724746493043
70.244384	1.14985444477615	0.13621920994485
70.285344	1.14985823330358	0.135731416491275
70.326304	1.14986202183101	0.135266984125182
70.367264	1.14988172217364	0.13482300796508
70.408224	1.14988172217364	0.134434741025167
70.449184	1.14988551070107	0.134136510157126
70.490144	1.14989308775593	0.133935219085319
70.531104	1.14990521104371	0.133778640960619
70.572064	1.14990521104371	0.133714559231277
70.613024	1.14990899957114	0.133733400645679
70.653984	1.14990899957114	0.133815778987941
70.694944	1.14990899957114	0.133947934751874
70.735904	1.14990899957114	0.134144346581622
70.776864	1.14990899957114	0.134378794271532
70.817824	1.14990899957114	0.134598639102559
70.858784	1.14990899957114	0.13482287939193
70.899744	1.14992415368086	0.135027886009835
70.940704	1.14992415368086	0.135182764353915
70.981664	1.14992794220829	0.135244475107214
71.022624	1.14992794220829	0.135243727639583
71.063584	1.14992794220829	0.135187796140389
71.104544	1.14992794220829	0.135145340850617
71.145504	1.14992794220829	0.135061145050616
71.186464	1.14992869991377	0.134922573704449
71.227424	1.14992869991377	0.134737624497851
71.268384	1.14992869991377	0.134494919796702
71.309344	1.14992869991377	0.134174169014664
71.350304	1.14992869991377	0.13382621084669
71.391264	1.14995143107835	0.133435296171582
71.432224	1.14995143107835	0.132983668819487
71.473184	1.14995143107835	0.13252620773314
71.514144	1.14995143107835	0.132058452078016
71.555104	1.14995143107835	0.131589190591601
71.596064	1.14997491994842	0.131095635317568
71.637024	1.14997491994842	0.130614922104033
71.677984	1.14997491994842	0.130205423160822
71.718944	1.14997491994842	0.129868247703749
71.759904	1.14997491994842	0.129603975401591
71.800864	1.14999083176362	0.129366655518276
71.841824	1.14999083176362	0.129105776239738
71.882784	1.14999083176362	0.128843020664901
71.923744	1.14999083176362	0.128551660833133
71.964704	1.14999083176362	0.128232810318659
72.005664	1.15000598587334	0.127911741372556
72.046624	1.15000598587334	0.127580994572953
72.087584	1.15000598587334	0.12720971018479
72.128544	1.15000598587334	0.126811540933168
72.169504	1.15000598587334	0.126422822897629
72.210464	1.15000598587334	0.126033222283692
72.251424	1.15000598587334	0.125629374021436
72.292384	1.15000598587334	0.125198710630311
72.333344	1.15000598587334	0.124783552289321
72.374304	1.15000598587334	0.124319427191264
72.415264	1.15000674357882	0.123841398759425
72.456224	1.15000674357882	0.123347621206387
72.497184	1.15000674357882	0.122807099686324
72.538144	1.15000674357882	0.122216419383554
72.579104	1.15000674357882	0.12164271291571
72.620064	1.15000674357882	0.1211417330871
72.661024	1.15000674357882	0.120660610182852
72.701984	1.15000674357882	0.120198851702426
72.742944	1.15000674357882	0.119770164851072
72.783904	1.15000674357882	0.119396230548508
72.824864	1.15000674357882	0.119038858210951
72.865824	1.15000674357882	0.118682266029114
72.906784	1.15000674357882	0.11831771538725
72.947744	1.15000674357882	0.117972293814969
72.988704	1.1500029550514	0.117603319385083
73.029664	1.1500029550514	0.117239930259975
73.070624	1.1500029550514	0.116868172984127
73.111584	1.1500029550514	0.116449135656596
73.152544	1.1500029550514	0.115966164785726
73.193504	1.15000674357882	0.115484207245609
73.234464	1.15000674357882	0.114997346492168
73.275424	1.15000674357882	0.114471467056694
73.316384	1.15000674357882	0.113890094142417
73.357344	1.15000674357882	0.113250183398663
73.398304	1.15000674357882	0.112563077592257
73.439264	1.15000674357882	0.111829151546618
73.480224	1.15000674357882	0.111106306763092
73.521184	1.15000674357882	0.110417002137911
73.562144	1.15000674357882	0.109743865041465
73.603104	1.15000674357882	0.109074633082031
73.644064	1.15000674357882	0.108395450868358
73.685024	1.15000674357882	0.107723961251589
73.725984	1.15000674357882	0.106999063656084
73.766944	1.15000674357882	0.106287775201562
73.807904	1.15000674357882	0.10559033777988
73.848864	1.15000674357882	0.104917011092519
73.889824	1.14999462029105	0.104278133292373
73.930784	1.14992869991377	0.103715412201582
73.971744	1.14975063912458	0.103209424557763
74.012704	1.14948316908804	0.102731252298333
74.053664	1.14916114425652	0.102224321058351
74.094624	1.14887018534992	0.101737787185798
74.135584	1.14854816051839	0.101297402357055
74.176544	1.1481329379121	0.100853979715257
74.217504	1.14774120417587	0.10034627049876
74.258464	1.14735325896707	0.0997677784947116
74.299424	1.14700016821062	0.0991335620160322
74.340384	1.14668193190652	0.0984153502242962
74.381344	1.14637127265729	0.0975823422230022
74.422304	1.14592119559864	0.0967655998147097
74.463264	1.14564993703467	0.0959689104593113
74.504224	1.145390044053	0.0951066357224852
74.545184	1.14512636254389	0.0943218034265083
74.586144	1.14483919216472	0.0934795229040162
74.627104	1.14450504404542	0.0925745858528554
74.668064	1.14419135397424	0.0916092739016262
74.709024	1.1439079721225	0.0905420448478379
74.749984	1.14358973581841	0.0893192510001031
74.790944	1.1432017906096	0.0880704853761904
74.831904	1.1428138454008	0.0868069316608909
74.872864	1.1424690894047	0.0855882172866421
74.913824	1.14213115275797	0.0844194350576837
74.954784	1.1418439823788	0.0832922887370705
74.995744	1.14154923494477	0.0822401942684104
75.036704	1.14125448751074	0.0812599351437622
75.077664	1.140971105659	0.0804178028072729
75.118624	1.14070363562246	0.079634814119506
75.159584	1.14045510822307	0.0788651490967461
75.200544	1.1402111270566	0.0781869322712961
75.241504	1.13991637962257	0.0774505306477292
75.282464	1.13960950890077	0.07675000311205
75.323424	1.13917155512989	0.0760939575276502
75.364384	1.13884119553802	0.0754584662135065
75.405344	1.13845325032922	0.0749503778151794
75.446304	1.13808879399049	0.074634072613222
75.487264	1.13772054912432	0.0744573564465969
75.528224	1.13737882395016	0.0744384627312534
75.569184	1.13705679911864	0.0745872175066936
75.610144	1.13673856281454	0.0748034644687434
75.651104	1.13644002685308	0.0750626853715746
75.692064	1.13614149089162	0.0753263148079859
75.733024	1.13586568609474	0.0755383253937233
75.773984	1.13561791640084	0.0756823055289885
75.814944	1.1353345345491	0.0757749021678193
75.855904	1.13502008677243	0.0759035276181583
75.896864	1.13470260817382	0.0759658420114972
75.937824	1.13440710303431	0.076032521354298
75.978784	1.13412069036062	0.0761697524888228
76.019744	1.13378654224132	0.076311357289633
76.060704	1.13339859703252	0.0764627249329736
76.101664	1.13303792922122	0.0765543801548461
76.142624	1.13267726140991	0.0766272571592889
76.183584	1.13235902510581	0.0766989682885633
76.224544	1.13205291208949	0.076608901707808
76.265504	1.13174604136769	0.0763362176707909
76.306464	1.13130808759682	0.0758916923507961
76.347424	1.13104440608771	0.0753098334735982
76.388384	1.13078830163346	0.074637293479575
76.429344	1.13053977423407	0.0738954002570848
76.470304	1.13027230419754	0.0731268618837865
76.511264	1.12997376823608	0.0723853325886852
76.552224	1.12969038638434	0.071651118887864
76.593184	1.12939942747773	0.0709490462951862
76.634144	1.12906603706392	0.0703043434776102
76.675104	1.12867430332769	0.0696488405154849
76.716064	1.12830151222861	0.0690189584773844
76.757024	1.1279249326021	0.0683981332190955
76.797984	1.12758396513342	0.0677917016159214
76.838944	1.12727330588419	0.0671260958551419
76.879904	1.12696340434044	0.0664436230405262
76.920864	1.12667623396127	0.0658391026009457
76.961824	1.12636936323946	0.065358212871731
77.002784	1.12611325878522	0.0649170413496501
77.043744	1.12585715433097	0.0645962142954047
77.084704	1.125585895767	0.0644399935604758
77.125664	1.125100964256	0.0643264394982933
77.166624	1.12479863976711	0.0643383227081858
77.207584	1.12450768086051	0.0644561610892109
77.248544	1.12418565602899	0.0646420299207082
77.289504	1.12380149934762	0.0648751047108875
77.330464	1.12341734266624	0.0650928509666116
77.371424	1.12307561749209	0.0653358978030898
77.412384	1.12273843855084	0.0655561784753012
77.453344	1.12244747964424	0.0656818598184396
77.494304	1.12214894368278	0.065734189090244
77.535264	1.12185419624875	0.0657577942487909
77.576224	1.12157460292444	0.0657958998435427
77.617184	1.1213071328879	0.0658230832582133
77.658144	1.12105860548852	0.0658806905667609
77.699104	1.12081007808913	0.0659604102777987
77.740064	1.12050775360024	0.0660023926798856
77.781024	1.12020921763878	0.0659027877148098
77.821984	1.11992204725961	0.0658094261747004
77.862944	1.11961972277072	0.0656947345670266
77.903904	1.11905674759466	0.0654898717767133
77.944864	1.1186885027285	0.0652902107509356
77.985824	1.11832328868427	0.065043008168764
78.026784	1.1179823212156	0.0646811771758906
78.067744	1.11766029638408	0.0642606231210374
78.108704	1.11734963713484	0.06372226773166
78.149664	1.11704731264595	0.0631634430610575
78.190624	1.11674498815706	0.0626400784292175
78.231584	1.11647676041504	0.0621590361555882
78.272544	1.11622065596079	0.0617905041045046
78.313504	1.11594182034197	0.0614680731547006
78.354464	1.11561600698301	0.0611587828166061
78.395424	1.11530155920635	0.060814481356169
78.436384	1.11501060029975	0.0604545114051529
78.477344	1.11472342992058	0.0600838175817947
78.518304	1.11438625097933	0.0596827674199433
78.559264	1.11399830577053	0.0592538887984683
78.600224	1.11363763795923	0.0588687599150829
78.641184	1.11328000096986	0.0584207021022886
78.682144	1.11280719274664	0.0579520268222664
78.723104	1.11265565164945	0.0575709403658663
78.764064	1.11220936311823	0.0572432400961428
78.805024	1.11190703862934	0.05694798166498
78.845984	1.11164714564766	0.0567505761173316
78.886944	1.11139482972085	0.0565687279207603
78.927904	1.11114706002694	0.056511501973249
78.968864	1.11088262081235	0.0564723372844192
79.009824	1.11057650779603	0.056385620143166
79.050784	1.11029312594429	0.0562852764272825
79.091744	1.11000216703769	0.0561659256773476
79.132704	1.10966877662388	0.0560435371143575
79.173664	1.10928083141508	0.055913085489456
79.214624	1.10890425178856	0.0558027784440973
79.255584	1.10852464134011	0.0557255103397218
79.296544	1.10818291616595	0.0556625617974595
79.337504	1.10786846838928	0.0556763104076213
79.378464	1.10756235537297	0.0557096021364913
79.419424	1.10727139646636	0.0557080984844052
79.460384	1.1069728605049	0.0556427310235694
79.501344	1.10671675605066	0.0556372677543231
79.542304	1.10645686306898	0.0555943352184541
79.583264	1.10618863532696	0.0555216717761917
79.624224	1.10570370381596	0.0553952800119229
79.665184	1.10540137932707	0.0551305653309624
79.706144	1.10511042042047	0.0548181805204587
79.747104	1.10478839558894	0.0544429735616361
79.788064	1.104408027435	0.0540151976183575
79.829024	1.10403220551397	0.0535593883700987
79.869984	1.10366699146975	0.0530687510527948
79.910944	1.1033411781108	0.0525945493065545
79.951904	1.1030502192042	0.0521150956740422
79.992864	1.10275547177017	0.0516193895237639
80.033824	1.10245693580871	0.0510389819977099
80.074784	1.1021773424844	0.0503537306955438
80.115744	1.10190987244786	0.0496749538141718
80.156704	1.10166210275396	0.0490215232768785
80.197664	1.10140220977228	0.0484119492587649
80.238624	1.10111125086568	0.0478362357422669
80.279584	1.10081574572616	0.0473967116998631
80.320544	1.10052933305248	0.0469343059952785
80.361504	1.10021867380324	0.0465439818849751
80.402464	1.09985421746451	0.0462447965247408
80.443424	1.0992995770488	0.0460791114984928
80.484384	1.09893436300457	0.0460605686353026
80.525344	1.09858960700847	0.0461365967715087
80.566304	1.09826758217695	0.0462983134637728
80.607264	1.09794555734542	0.0465607029320144
80.648224	1.09765080991139	0.0469030736160048
80.689184	1.09734015066216	0.0472323058674914
80.730144	1.09708404620791	0.0476240115943493
80.771104	1.09682415322623	0.0481568710263915
80.812064	1.09654531760741	0.0487905296283549
80.853024	1.09621950424845	0.0495083077581125
80.893984	1.09590126794436	0.0502529751097414
80.934944	1.09560197427741	0.0509979170413164
80.975904	1.09531556160373	0.0516953043412619
81.016864	1.09498520201186	0.0523817476690674
81.057824	1.09460180303597	0.0530496198040058
81.098784	1.09424037751918	0.0536651735631694
81.139744	1.09387970970787	0.0542423057427224
81.180704	1.09356147340378	0.0547235027399722
81.221664	1.0931076078177	0.0550855146069371
81.262624	1.09281286038367	0.0553299081926752
81.303584	1.09266207699197	0.0555220967213464
81.344544	1.09238248366766	0.0556687834303666
81.385504	1.09212637921341	0.0558188108620652
81.426464	1.09175055729238	0.0559084023759296
81.467424	1.09148611807779	0.0559587485703451
81.508384	1.09117621653404	0.0560256959554742
81.549344	1.0908928346823	0.0559838813522433
81.590304	1.09060566430313	0.055804406310921
81.631264	1.09027227388932	0.0555697995389785
81.672224	1.08988432868052	0.0553149958865511
81.713184	1.089507749054	0.0550548401043794
81.754144	1.08912813860555	0.0547973974335807
81.795104	1.08879020195882	0.0545754126223383
81.836064	1.08847196565473	0.0543051605791302
81.877024	1.08816964116584	0.0539694865949383
[truncated: 4,807 more rows]
