# Supplementary material for: Unraveling the Local Relation Between Tissue Composition and Human Brain Mechanics Through Machine Learning
Source: Front Bioeng Biotechnol. 2021 Aug 17;9:704738. doi: 10.3389/fbioe.2021.704738 (PMC8415910; doi:10.3389/fbioe.2021.704738)
Supplement: Supplementary file 1 [file DataSheet3.ZIP › Mechanics_cyclicCompTens/cyclicCompTens_HBE_03_26_P1_Am_28.txt]

0	1	0
0.05	0.99980410994017	0.0411300764160965
0.1	0.999228943381521	0.0392515447017411
0.15	0.998703791306233	0.0455476912222181
0.2	0.998362025669934	0.0455840387271683
0.25	0.998053603022542	0.045377023270134
0.3	0.997603472672295	0.0443337512943635
0.35	0.997159146411669	0.0448243628370605
0.4	0.996811934862387	0.0419562737816313
0.45	0.996353110588274	0.0381428308974613
0.5	0.995968884739539	0.0370743078715454
0.55	0.995527871612821	0.0347903628317744
0.6	0.995111084251481	0.0322954077603202
0.65	0.994382284335985	0.0320293688428792
0.7	0.994019036241745	0.0321412625692436
0.75	0.993524569321897	0.0323774944692827
0.8	0.993199829286502	0.0323342260429914
0.85	0.992868768247472	0.0325343176446462
0.9	0.992444394053695	0.0314271335846702
0.95	0.992187634316239	0.0303686529007072
1	0.991743442371854	0.0298008671812965
1.05	0.991393111984283	0.0309462172306981
1.1	0.990959882132534	0.028534262135682
1.15	0.990578042353298	0.0259487232328378
1.2	0.989992935454225	0.0251688682228697
1.25	0.989531487215191	0.0272669298266791
1.3	0.988949732973523	0.0275869582796854
1.35	0.98853095680527	0.0265744311203559
1.4	0.988194633442756	0.0255805987194065
1.45	0.987717464696064	0.0246550567812837
1.5	0.987405587686533	0.0223719391512719
1.55	0.986984587936603	0.0197978852262242
1.6	0.986653784431117	0.0183205161332758
1.65	0.986294553661935	0.0177334914603213
1.7	0.98579517957334	0.0165919295417181
1.75	0.985463118201817	0.0166156447041524
1.8	0.984886995117041	0.0158483730884973
1.85	0.98448413403806	0.0131360032241377
1.9	0.983904294678783	0.00989624419949625
1.95	0.983560372141649	0.00928841601515856
2	0.983057205845307	0.00899489088035066
2.05	0.982731445250678	0.0085879163882101
2.1	0.982254499078867	0.00796065473579544
2.15	0.981966441397083	0.00677358360041502
2.2	0.981686051101958	0.00661619140142428
2.25	0.981243377646125	0.0054703308581982
2.3	0.980903661868566	0.00395884134532309
2.35	0.980452398668085	0.00244375676161152
2.4	0.980095876953158	0.000269701805022893
2.45	0.979471485839997	-0.000854036792841129
2.5	0.979064495482966	0.000223238786537017
2.55	0.97849199219174	0.00122977543126285
2.6	0.977975677905014	0.000497624700464716
2.65	0.977566205968058	-0.000377553022415156
2.7	0.977204940718226	-0.00100045803813897
2.75	0.976862804164051	-0.00127626640070766
2.8	0.976555968793519	-0.00114747640850471
2.85	0.976101132213616	-0.000757012850926109
2.9	0.975670019339856	-0.000547777425070783
2.95	0.975301180966988	-0.000703347806301824
3	0.974932342594121	-0.00136030685743799
3.05	0.974339351748025	-0.00290769636705235
3.1	0.973816084419121	-0.00446637797983535
3.15	0.973386746803595	-0.00549118490268957
3.2	0.972995591260754	-0.00519220897879041
3.25	0.972515016597755	-0.00569236701010634
3.3	0.97211627942327	-0.00647211655843222
3.35	0.971781756108157	-0.00689127399950434
3.4	0.97147326568186	-0.0062476979651227
3.45	0.97116166084961	-0.00690109500348746
3.5	0.970724042263151	-0.00775578288643813
3.55	0.970283708511391	-0.00831268622785974
3.6	0.969920334033868	-0.00818418585517161
3.65	0.969465645350075	-0.00721175636858884
3.7	0.968889613718837	-0.00751382414023299
3.75	0.968366475202519	-0.00845260970293416
3.8	0.967957159963129	-0.00948814301968615
3.85	0.967572364673016	-0.00934279072096744
3.9	0.967200826389751	-0.00995038510863422
3.95	0.966785692441807	-0.0103180839435164
4	0.966357081926899	-0.010485465568347
4.05	0.966039069290442	-0.0112677719621118
4.1	0.965655384068514	-0.012041481952401
4.15	0.965267991683129	-0.0130504659669239
4.2	0.96484971959988	-0.0138860761263381
4.25	0.96434415665776	-0.0138376327526475
4.3	0.963884685793684	-0.0142642308005871
4.35	0.963437196115174	-0.0150885410795609
4.4	0.9630143789026	-0.0158554283603974
4.45	0.962624243875943	-0.0161558651837611
4.5	0.962126554099889	-0.0170988893366378
4.55	0.961726702775846	-0.0180101849079076
4.6	0.961381286911512	-0.0192922399076936
4.65	0.961049758224644	-0.0210631524490692
4.7	0.960626801418157	-0.0223429775805629
4.75	0.960244157572034	-0.0237217781080579
4.8	0.959888160145724	-0.0247718010163968
4.85	0.959535161189431	-0.0254887095193072
4.9	0.959112268917092	-0.0264516919285398
4.95	0.958518629915244	-0.0269233207065325
5	0.9580050848904	-0.0276443159499963
5.05	0.957587736551955	-0.0288128304862696
5.1	0.957193461049924	-0.0305450218099728
5.15	0.956816817635761	-0.0312170143624068
5.2	0.9563566676825	-0.0317025352766491
5.25	0.955843685577708	-0.0321239678485379
5.3	0.955383056222309	-0.0322717676382775
5.35	0.954950592034149	-0.0322723561896356
5.4	0.954518448378268	-0.0322808230523008
5.45	0.954097113783185	-0.0325549640795994
5.5	0.953675779188102	-0.0328291051068981
5.55	0.953224000704114	-0.0332984552037862
5.6	0.952727938841224	-0.0340517544774996
5.65	0.952231876978333	-0.0348050537512131
5.7	0.951845809570362	-0.0357496276181022
5.75	0.951489689762076	-0.0367462787915303
5.8	0.951131735781908	-0.0376426045824075
5.85	0.950764459210345	-0.0380290040371561
5.9	0.950397182638782	-0.0384154034919046
5.95	0.950034222759391	-0.0392438961026097
6	0.949674895897169	-0.0404444634320482
6.05	0.949315569034947	-0.0416450307614866
6.1	0.948803851968445	-0.0432055149648615
6.15	0.948279171151927	-0.0447966170967483
6.2	0.947787424073278	-0.0461851659828772
6.25	0.947372449245668	-0.0471015404473494
6.3	0.946957474418058	-0.0480179149118214
6.35	0.94654036273958	-0.0486326674308143
6.4	0.946122239928958	-0.0491046960710685
6.45	0.94570457001699	-0.04955094104768
6.5	0.945294365014985	-0.0495722063375377
6.55	0.944884160012979	-0.0495934716273954
6.6	0.944491277427628	-0.050012803705706
6.65	0.944120820972328	-0.0509474852150519
6.7	0.943750364517029	-0.0518821667243979
6.75	0.94325560259061	-0.0523900549752546
6.8	0.942732511715959	-0.0528006779648446
6.85	0.942236117555219	-0.0533415233942457
6.9	0.941851351623105	-0.0544268740512505
6.95	0.941466585690991	-0.0555122247082553
7	0.941072749122955	-0.0563496615059715
7.05	0.940672114338634	-0.0570012930249627
7.1	0.940271479554313	-0.0576529245439539
7.15	0.939928212633284	-0.058139014368843
7.2	0.939587965073481	-0.05861639147299
7.25	0.939215847764905	-0.0590592165018533
7.3	0.93877861375114	-0.0594314442594279
7.35	0.938341379737374	-0.0598036720170024
7.4	0.937891777247827	-0.0601779808921791
7.45	0.937437053873511	-0.0605531514065439
7.5	0.936982330499195	-0.0609769870922368
7.55	0.936527607124878	-0.0619193507456245
7.6	0.936072883750562	-0.0628617143990122
7.65	0.935650662244179	-0.0638281887749421
7.7	0.935265925665585	-0.0648224704355267
7.75	0.934881189086991	-0.0658167520961113
7.8	0.934504467787289	-0.0669420629502891
7.85	0.934129241506385	-0.0680918135164187
7.9	0.933732542424573	-0.0691947364831726
7.95	0.933260329689707	-0.070132980277054
8	0.93278811695484	-0.0710712240709354
8.05	0.932340707313118	-0.0718942449971058
8.1	0.931909833066825	-0.0726404506781355
8.15	0.931478958820532	-0.0733866563591651
8.2	0.931052752325576	-0.0739941020279194
8.25	0.930626647904888	-0.0745985132962418
8.3	0.930240306969373	-0.0754567753027039
8.35	0.929925522495978	-0.07677185493088
8.4	0.929610738022583	-0.0780869345590561
8.45	0.929224592647103	-0.0793134267702605
8.5	0.92881279770323	-0.0805080776097312
8.55	0.9283881111927	-0.0816298594161358
8.6	0.927863430376181	-0.0821864276543267
8.65	0.927338749559662	-0.0827429958925176
8.7	0.926868131854478	-0.0832914125333224
8.75	0.926453157026867	-0.0838314393807136
8.8	0.926038182199257	-0.0843714662281049
8.85	0.925620436420959	-0.0852770298962496
8.9	0.925202281709612	-0.0862365389799887
8.95	0.924803610275462	-0.0871453678754948
9	0.924463388672904	-0.0879021562063015
9.05	0.924123167070345	-0.0886589445371083
9.1	0.923719984629644	-0.0895412636279099
9.15	0.923279570732142	-0.0904978144666652
9.2	0.922839067797895	-0.0914531617643578
9.25	0.922385934365447	-0.0922377781655965
9.3	0.921932800932999	-0.0930223945668353
9.35	0.921479054418967	-0.0939961042673035
9.4	0.921024331044651	-0.0952711078553407
9.45	0.920569607670334	-0.0965461114433779
9.5	0.920193861478439	-0.0977339778283144
9.55	0.919842484325559	-0.0988949573348277
9.6	0.919486116420308	-0.100135730017943
9.65	0.919099790021141	-0.101855485270971
9.7	0.918713463621974	-0.103575240523998
9.75	0.918300604174078	-0.104703208529059
9.8	0.917863370160313	-0.10528753161024
9.85	0.917426136146547	-0.10587185469142
9.9	0.916968873317079	-0.10624725904963
9.95	0.916509380117158	-0.106599398620063
10	0.91606984689418	-0.107098330114762
10.05	0.915682049013739	-0.107977739528106
10.1	0.915294251133297	-0.108857148941449
10.15	0.914902045982113	-0.109707616487606
10.2	0.91450752970115	-0.110542907200971
10.25	0.914111708082971	-0.111383533718948
10.3	0.913680932434905	-0.112367041227089
10.35	0.913250156786838	-0.113350548735231
10.4	0.912748683328764	-0.114047883768762
10.45	0.912147140023676	-0.114340153415526
10.5	0.911545596718589	-0.11463242306229
10.55	0.910944053413501	-0.114924692709054
10.6	0.910453866719342	-0.115440376415125
10.65	0.910083353727384	-0.116196160707755
10.7	0.909712840735425	-0.116951945000385
10.75	0.909342327743467	-0.117707729293015
10.8	0.908971814751509	-0.118463513585645
10.85	0.908587029471449	-0.119188253206228
10.9	0.908157048612401	-0.11981468469866
10.95	0.907727067753353	-0.120441116191093
11	0.907297086894304	-0.121067547683526
11.05	0.906867106035256	-0.121693979175959
11.1	0.906437125176207	-0.122320410668392
11.15	0.906011732392482	-0.12272107443409
11.2	0.905586358034762	-0.123120831502091
11.25	0.905160983677041	-0.123520588570092
11.3	0.904735609319321	-0.123920345638092
11.35	0.904310234961601	-0.124320102706093
11.4	0.90391314866064	-0.124801260651945
11.45	0.903525291619576	-0.125308976443887
11.5	0.903137434578512	-0.125816692235828
11.55	0.902749577537448	-0.12632440802777
11.6	0.902361720496384	-0.126832123819711
11.65	0.901939320735876	-0.127263369084442
11.7	0.901483732872374	-0.127621142666167
11.75	0.901028145008872	-0.127978916247891
11.8	0.90057255714537	-0.128336689829616
11.85	0.900116969281867	-0.12869446341134
11.9	0.899686136385945	-0.12912705201034
11.95	0.899322917804457	-0.129763986104286
12	0.898959699222969	-0.130400920198231
12.05	0.898596480641481	-0.131037854292177
12.1	0.898233262059992	-0.131674788386123
12.15	0.897867998355663	-0.132315304962976
12.2	0.897419566322478	-0.133101509178059
12.25	0.896971134289293	-0.133887713393142
12.3	0.896522702256107	-0.134673917608225
12.35	0.896074270222922	-0.135460121823307
12.4	0.895625838189736	-0.13624632603839
12.45	0.895194321074776	-0.136678629133259
12.5	0.894767519371802	-0.137012274371087
12.55	0.894340717668828	-0.137345919608915
12.6	0.893913915965854	-0.137679564846742
12.65	0.89348711426288	-0.13801321008457
12.7	0.893066641346901	-0.138489060580064
12.75	0.892651603188527	-0.139087027858164
12.8	0.892236565030153	-0.139684995136265
12.85	0.89182152687178	-0.140282962414365
12.9	0.891406488713406	-0.140880929692465
12.95	0.890985802219635	-0.141348037801768
13	0.890551681847084	-0.141503913293392
13.05	0.890117561474532	-0.141659788785016
13.1	0.88968344110198	-0.141815664276639
13.15	0.889249320729428	-0.141971539768263
13.2	0.88881894321638	-0.142166582811594
13.25	0.888454135056854	-0.14304778333484
13.3	0.888089326897329	-0.143928983858086
13.35	0.887724518737804	-0.144810184381332
13.4	0.887359710578278	-0.145691384904579
13.45	0.886994902418753	-0.146572585427825
13.5	0.88655076647645	-0.147337382289461
13.55	0.886088022782631	-0.148074874588497
13.6	0.885625279088812	-0.148812366887534
13.65	0.885162535394993	-0.14954985918657
13.7	0.884699791701174	-0.150287351485607
13.75	0.88428319514742	-0.150959421403386
13.8	0.883901696418505	-0.151581733453731
13.85	0.883520197689589	-0.152204045504076
13.9	0.883138698960674	-0.152826357554421
13.95	0.882757200231759	-0.153448669604765
14	0.8823558183815	-0.154200314123207
14.05	0.881912951994116	-0.155221800457802
14.1	0.881470085606733	-0.156243286792397
14.15	0.881027219219349	-0.157264773126992
14.2	0.880584352831966	-0.158286259461588
14.25	0.880143976857295	-0.1592667600765
14.3	0.879731481356655	-0.159788420561304
14.35	0.879318985856016	-0.160310081046109
14.4	0.878906490355376	-0.160831741530913
14.45	0.878493994854736	-0.161353402015718
14.5	0.878081499354096	-0.161875062500522
14.55	0.877706850344979	-0.162226079560021
14.6	0.87733951772205	-0.162544108272384
14.65	0.876972185099122	-0.162862136984747
14.7	0.876604852476193	-0.16318016569711
14.75	0.876237519853265	-0.163498194409473
14.8	0.875793058564183	-0.164042407521531
14.85	0.875296315427575	-0.164739940260228
14.9	0.874799572290966	-0.165437472998925
14.95	0.874302829154358	-0.166135005737622
15	0.873806086017749	-0.166832538476319
15.05	0.873350417422362	-0.167165072895063
15.1	0.872970363323315	-0.166825678588437
15.15	0.872590309224267	-0.16648628428181
15.2	0.87221025512522	-0.166146889975184
15.25	0.871830201026173	-0.165807495668558
15.3	0.871441707022813	-0.165594773944
15.35	0.870984926520925	-0.16640694856527
15.4	0.870528146019036	-0.16721912318654
15.45	0.870071365517148	-0.16803129780781
15.5	0.86961458501526	-0.16884347242908
15.55	0.869157804513372	-0.169655647050349
15.6	0.868776026866577	-0.17078442499071
15.65	0.868405655183922	-0.171961349979596
15.7	0.868035283501267	-0.173138274968481
15.75	0.867664911818612	-0.174315199957367
15.8	0.867294540135956	-0.175492124946253
15.85	0.866894312022178	-0.177180316408343
15.9	0.866476093494775	-0.17917657869403
15.95	0.866057874967371	-0.181172840979717
16	0.865639656439968	-0.183169103265404
16.05	0.865221437912564	-0.185165365551091
16.1	0.864796297299232	-0.186586171749228
16.15	0.864359958128035	-0.187076004486354
16.2	0.863923618956838	-0.18756583722348
16.25	0.863487279785641	-0.188055669960606
16.3	0.863050940614444	-0.188545502697733
16.35	0.862621491001352	-0.188863405066736
16.4	0.862235076164245	-0.188107365571085
16.45	0.861848661327138	-0.187351326075435
16.5	0.861462246490032	-0.186595286579784
16.55	0.861075831652925	-0.185839247084134
16.6	0.860689416815819	-0.185083207588484
16.65	0.860245451418075	-0.185868842484221
16.7	0.859794806044544	-0.186833421728959
16.75	0.859344160671013	-0.187798000973697
16.8	0.858893515297481	-0.188762580218435
16.85	0.85844286992395	-0.189727159463173
16.9	0.858045507663508	-0.191048015193522
16.95	0.857676584856065	-0.192559030765885
17	0.857307662048622	-0.194070046338248
17.05	0.856938739241178	-0.19558106191061
17.1	0.856569816433735	-0.197092077482973
17.15	0.856172206697644	-0.199676471245099
17.2	0.855733315771548	-0.203805482402249
17.25	0.855294424845451	-0.2079344935594
17.3	0.854855533919355	-0.21206350471655
17.35	0.854416642993259	-0.2161925158737
17.4	0.8539772460901	-0.217507778202842
17.45	0.853535343395773	-0.204888284431368
17.5	0.853093440701446	-0.192268790659894
17.55	0.852651538007118	-0.17964929688842
17.6	0.852209635312792	-0.167029803116946
17.65	0.851767732618464	-0.154410309345472
18.6538	0.849812758277918	-0.200654594503107
18.7038	0.850004480464134	-0.199922280981484
18.7538	0.850300399490686	-0.190036153271979
18.8038	0.850821383692361	-0.184337143562501
18.8538	0.851225048764121	-0.179097985251904
18.9038	0.851629951173361	-0.173072956905879
18.9538	0.85202384779134	-0.173412941883504
19.0038	0.852644299273644	-0.169445102036024
19.0538	0.853063341519732	-0.167125514532856
19.1038	0.853633949466617	-0.163503094136931
19.1538	0.854021919889301	-0.162856670869215
19.2038	0.854443265862406	-0.161021397748156
19.2538	0.854874966396519	-0.155238990052343
19.3038	0.855197650986432	-0.154466082440992
19.3538	0.855552091191512	-0.150642219041079
19.4038	0.856018624403734	-0.147705109502292
19.4538	0.856343466193856	-0.14593415145961
19.5038	0.856799874810753	-0.146134247462323
19.5538	0.857179702820192	-0.14334275009764
19.6038	0.857600430124557	-0.140271482712969
19.6538	0.858194535272975	-0.138134316801694
19.7038	0.858568881868337	-0.137796306872615
19.7538	0.859150095406011	-0.134345830378398
19.8038	0.859509095003982	-0.130961386809612
19.8538	0.860001767417448	-0.12510511551598
19.9038	0.860293418455053	-0.121119474448015
19.9538	0.860731705479455	-0.116792853432483
20.0038	0.861121664569714	-0.115217869305234
20.0538	0.861558253464251	-0.11630460824191
20.1038	0.861926503603506	-0.116980919553563
20.1538	0.862259496609885	-0.115256336404178
20.2038	0.862811231121077	-0.112084428568754
20.2538	0.863198493606597	-0.109275284625627
20.3038	0.863743755004346	-0.108079770231459
20.3538	0.864127516069037	-0.107119608713328
20.4038	0.864644128264137	-0.106915055527192
20.4538	0.865014808839166	-0.103029923383194
20.5038	0.865445691631622	-0.100216056113067
20.5538	0.865751700295456	-0.0977508459246509
20.6038	0.866028053774089	-0.0962021224380856
20.6538	0.866487052723513	-0.09532136974924
20.7038	0.866797542773577	-0.0941909368098852
20.7538	0.86712507951575	-0.0910145550368613
20.8038	0.867630680613564	-0.089367208007762
20.8538	0.8682342922419	-0.0877586854435071
20.9038	0.868632100325243	-0.0855117478772269
20.9538	0.869049613291175	-0.0847465572480225
21.0038	0.869617035505368	-0.0836959113501203
21.0538	0.869989969256031	-0.0809595167912125
21.1038	0.870458925810371	-0.076573433099567
21.1538	0.87075702207038	-0.0743277211100838
21.2038	0.871084916840146	-0.0717288287186436
21.2538	0.871626614627295	-0.0694550914392751
21.3038	0.872047396758573	-0.0671327404340116
21.3538	0.872394266032071	-0.0652188297666694
21.4038	0.872787945992119	-0.0638818212021109
21.4538	0.873376179604019	-0.0630700849525527
21.5038	0.873839481454726	-0.0620070290178733
21.5538	0.874264130641784	-0.0606114169550261
21.6038	0.874678938994475	-0.0589218689827153
21.6538	0.875085933061087	-0.0571684294784804
21.7038	0.875551082070385	-0.055571022054743
21.7538	0.875932388510047	-0.0546441533748088
21.8038	0.876240825401823	-0.0539420694934964
21.8538	0.876549297659186	-0.0523786029197459
21.9038	0.877030710965274	-0.0501936413804024
21.9538	0.877427830338345	-0.0486101063419333
22.0038	0.877799260319335	-0.0472909967722944
22.0538	0.878239076349045	-0.0457160409974672
22.1038	0.878843208166673	-0.0437912841659417
22.1538	0.879323633539381	-0.0420765659115256
22.2038	0.879749745478788	-0.0405971974115352
22.2538	0.880172775111625	-0.0393238115207309
22.3038	0.880557511690219	-0.0377570834337639
22.3538	0.880903480247706	-0.0377298005051113
22.4038	0.881286256823977	-0.0372771451614042
22.4538	0.881720592092222	-0.0357536456576008
22.5038	0.882108567508699	-0.0343780961861582
22.5538	0.882459510702436	-0.0334601805206034
22.6038	0.882880622375734	-0.0319448519681869
22.6538	0.883358846273408	-0.0297600793570196
22.7038	0.883781803079895	-0.027454516808033
22.7538	0.884204701895997	-0.0254476150611586
22.8038	0.884622024266678	-0.024830157690492
22.8538	0.885070679069734	-0.0246026785419092
22.9038	0.885611218064453	-0.0229130455273179
22.9538	0.885985825578215	-0.0217018663302022
23.0038	0.886323427489136	-0.0194302824079335
23.0538	0.88667531867796	-0.0173068309315801
23.1038	0.887084080642226	-0.0165118791030747
23.1538	0.887452975300515	-0.0149567148345366
23.2038	0.88779421977068	-0.0134051290114289
23.2538	0.888155091234693	-0.0118012596995933
23.3038	0.888565075030583	-0.0102631610799264
23.3538	0.88902937347981	-0.00997598806007927
23.4038	0.889594270584779	-0.0085312062085523
23.4538	0.890107780407071	-0.00665225085548599
23.5038	0.890553843039344	-0.00452300529778366
23.5538	0.891081663469481	-0.00185267273217521
23.6038	0.891429175353258	-0.000644238973438682
23.6538	0.891745422095919	0.000624136246573537
23.7038	0.892073097200179	0.00206098465330423
23.7538	0.892441935573047	0.00324728977628941
23.8038	0.892899265436699	0.00402293299408862
23.8538	0.893411865178702	0.00476738914613145
23.9038	0.893954523934185	0.0055125622179012
23.9538	0.89446895295051	0.0061335535816589
24.0038	0.894968194697137	0.00668773663803041
24.0538	0.895464047959654	0.00722308347370909
24.1038	0.895845634008031	0.00712323108935919
24.1538	0.896227220056409	0.00702337870500919
24.2038	0.896601680939297	0.00701211086757603
24.2538	0.896965777627124	0.00712969723363543
24.3038	0.897329874314951	0.00724728359969484
24.3538	0.897686451576488	0.0077084764725171
24.4038	0.898040981564201	0.00826322124412715
24.4538	0.898421262563403	0.00873016523109388
24.5038	0.898932428874042	0.00875084196959353
24.5538	0.89944359518468	0.00877151870809323
24.6038	0.899949149795495	0.00928626295345047
24.6538	0.90044998148399	0.0102168246032902
24.7038	0.900950813172485	0.0111473862531298
24.7538	0.901319768722661	0.0116804477996427
24.8038	0.901677505643015	0.012179694233199
24.8538	0.902052186732853	0.0126253731352067
24.9038	0.902466366589529	0.0129461800899208
24.9538	0.902880546446205	0.0132669870446349
25.0038	0.903247221365498	0.0134309821992405
25.0538	0.903591417519488	0.013520775895103
25.1038	0.903944391336703	0.0136157747903026
25.1538	0.904442043141461	0.0137965684745771
25.2038	0.90493969494622	0.0139773621588515
25.2538	0.905399930331005	0.0140994464760049
25.3038	0.905811725274879	0.0141455238520622
25.3538	0.906223520218753	0.0141916012281195
25.4038	0.906632725465311	0.0144999276477177
25.4538	0.907041340525449	0.0148680200575922
25.5038	0.907435533222899	0.0153079494354574
25.5538	0.907769421015229	0.0160482541147131
25.6038	0.908103308807559	0.0167885587939687
25.6538	0.90849170652642	0.0175730753664746
25.7038	0.90892095808105	0.0183907276546356
25.7538	0.90935020963568	0.0192083799427964
25.8038	0.909794596750363	0.0193317774576021
25.8538	0.91023978047347	0.0194186352474942
25.9038	0.910701160298412	0.0194499674605201
25.9538	0.911195632219434	0.0193678490578795
26.0038	0.911690104140456	0.019285730655239
26.0538	0.912103618765455	0.0200969374598986
26.1038	0.912483614871964	0.0212780051535534
26.1538	0.912861701140301	0.0224165404894483
26.2038	0.913219438060654	0.0231018930576951
26.2538	0.913577174981008	0.0237872456259418
26.3038	0.913985842801695	0.024316741200376
26.3538	0.91445325005007	0.0246664843934879
26.4038	0.914920657298445	0.0250162275865999
26.4538	0.915347894511619	0.025578620909161
26.5038	0.915767639164834	0.026180677972051
26.5538	0.9161951281069	0.0268863345832964
26.6038	0.916649851481217	0.0279563209522176
26.6538	0.917104574855533	0.0290263073211388
26.7038	0.917471533438722	0.0295415065941367
26.7538	0.917779982161161	0.029686847803186
26.8038	0.918088430883599	0.0298321890122352
26.8538	0.918499570135446	0.0300920091260049
26.9038	0.918912955021188	0.0303543326615619
26.9538	0.9193348469006	0.0306808031969473
27.0038	0.919772047558094	0.0311227095987653
27.0538	0.920209248215587	0.0315646160005834
27.1038	0.920697934104439	0.03211824530515
27.1538	0.921205125560407	0.0327120316726403
27.2038	0.921702693734223	0.0333289603875416
27.2538	0.922125618271175	0.0341253942805221
27.3038	0.922548542808126	0.0349218281735025
27.3538	0.922933074700797	0.0348983548619794
27.4038	0.923278092086204	0.0340310160185485
27.4538	0.923623109471612	0.0331636771751175
27.5038	0.924032551460515	0.0337255543695879
27.5538	0.924451501142796	0.0344983532790849
27.6038	0.924871833927735	0.0352026074211935
27.6538	0.925296316020647	0.0357012272611364
27.7038	0.925720798113559	0.0361998471010794
27.7538	0.926184266217105	0.0363041964278142
27.8038	0.926670788428786	0.0361753966095648
27.8538	0.927156381319445	0.0360508856734786
27.9038	0.927510143385128	0.036534783307145
27.9538	0.927863905450811	0.0370186809408113
28.0038	0.928228396444221	0.0375173837759428
28.0538	0.928609982492598	0.0380396766416246
28.1038	0.928991568540976	0.0385619695073063
28.1538	0.929411428146988	0.0396328527324703
28.2038	0.929843097364214	0.0408730078848339
28.2538	0.930276578089811	0.0419480488224419
28.3038	0.930720932939882	0.0420319419667136
28.3538	0.931165287789953	0.0421158351109853
28.4038	0.931636177996254	0.0421769430747391
28.4538	0.932131444888211	0.0422171194490222
28.5038	0.932626711780167	0.0422572958233055
28.5538	0.932965324720735	0.042416028102886
28.6038	0.933286492978119	0.0425879625404026
28.6538	0.933633954165487	0.0428374851155223
28.7038	0.934049565418501	0.0432881125760383
28.7538	0.934465176671515	0.0437387400365544
28.8038	0.934867993182059	0.0439402943850882
28.8538	0.935264100254477	0.0440112372236802
28.9038	0.935663715775588	0.0440707582471737
28.9538	0.936157279756123	0.0438244284441426
29.0038	0.936650843736657	0.0435780986411116
29.0538	0.93715071308491	0.0434803879917738
29.1038	0.937659507422253	0.0435930416517701
29.1538	0.938168301759596	0.0437056953117663
29.2038	0.938677096096938	0.0438183489717626
29.2538	0.939145298769635	0.0440850510836595
29.3038	0.939569878035098	0.04451730734096
29.3538	0.939994457300561	0.0449495635982605
29.4038	0.940419036566023	0.0453818198555611
29.4538	0.940843615831486	0.0458140761128615
29.5038	0.941271589722419	0.0461160099192093
29.5538	0.941710313260671	0.0460052559642068
29.6038	0.942149036798924	0.0458945020092044
29.6538	0.942587760337177	0.0457837480542018
29.7038	0.943026483875429	0.0456729940991994
29.7538	0.943465207413682	0.0455622401441969
29.8038	0.943841536631044	0.045655672415329
29.8538	0.944217615268804	0.0457499247114657
29.9038	0.944593693906564	0.0458441770076022
29.9538	0.944969772544324	0.0459384293037389
30.0038	0.945345851182084	0.0460326815998756
30.0538	0.945781149493216	0.0460567608347885
30.1038	0.94623576881184	0.0460579454104695
30.1538	0.946690388130464	0.0460591299861504
30.2038	0.947145007449088	0.0460603145618312
30.2538	0.947599626767713	0.0460614991375122
30.3038	0.948010135368583	0.0461784097925816
30.3538	0.948378263083769	0.0464065082494166
30.4038	0.948746390798955	0.0466346067062515
30.4538	0.949114518514141	0.0468627051630864
30.5038	0.949482646229327	0.0470908036199213
30.5538	0.949878852773745	0.0473328867026916
30.6038	0.950351752239796	0.047613166599584
30.6538	0.950824651705848	0.0478934464964763
30.7038	0.951297551171899	0.0481737263933686
30.7538	0.95177045063795	0.048454006290261
30.8038	0.952241751528261	0.0487327074155677
30.8538	0.952648043671803	0.0489472051630579
30.9038	0.953054335815346	0.0491617029105481
30.9538	0.953460627958888	0.0493762006580383
31.0038	0.95386692010243	0.0495906984055285
31.0538	0.954273212245972	0.0498051961530187
31.1038	0.954678761689652	0.050122181013344
31.1538	0.955084104089124	0.0504677364498817
31.2038	0.955489446488597	0.0508132918864192
31.2538	0.955894788888069	0.0511588473229569
31.3038	0.956300131287542	0.0515044027594945
31.3538	0.956725661592511	0.0520077152239901
31.4038	0.957168527979894	0.0526464993370292
31.4538	0.957611394367277	0.0532852834500683
31.5038	0.958054260754661	0.0539240675631075
31.5538	0.958497127142044	0.0545628516761467
31.6038	0.958916458798608	0.0550805978409187
31.6538	0.95927981596025	0.0553104699665691
31.7038	0.959643173121891	0.0555403420922195
31.7538	0.960006530283533	0.0557702142178699
31.8038	0.960369887445174	0.0560000863435202
31.8538	0.960738601949362	0.0562344832736422
31.9038	0.961201169158172	0.0565481480746919
31.9538	0.961663736366982	0.0568618128757415
32.0038	0.962126303575792	0.0571754776767913
32.0538	0.962588870784602	0.057489142477841
32.1038	0.963051437993412	0.0578028072788906
32.1538	0.963455541904785	0.0581115375277179
32.2038	0.963845932203178	0.0584191102889869
32.2538	0.964236322501572	0.0587266830502559
32.3038	0.964626712799965	0.0590342558115249
32.3538	0.965017103098359	0.0593418285727939
32.4038	0.965423660672929	0.0594998633042387
32.4538	0.965842514485717	0.0595441648862397
32.5038	0.966261368298506	0.0595884664682406
32.5538	0.966680222111294	0.0596327680502416
32.6038	0.967099075924083	0.0596770696322426
32.6538	0.967520428808266	0.0598227542714094
32.7038	0.967946995804372	0.0601799665236751
32.7538	0.968373562800479	0.0605371787759409
32.8038	0.968800129796585	0.0608943910282067
32.8538	0.969226696792691	0.0612516032804725
32.9038	0.969647775941651	0.0615660343969834
32.9538	0.970007417972556	0.0614015254815068
33.0038	0.97036706000346	0.0612370165660301
33.0538	0.970726702034365	0.0610725076505535
33.1038	0.971086344065269	0.060907998735077
33.1538	0.971445986096174	0.0607434898196003
33.2038	0.971933670277583	0.0609423987438932
33.2538	0.972446107237491	0.0612115626682371
33.3038	0.972958544197399	0.061480726592581
33.3538	0.973470981157307	0.0617498905169249
33.4038	0.973983418117214	0.0620190544412688
33.4538	0.9744130789489	0.0623598007534126
33.5038	0.97478662978763	0.0627490693552731
33.5538	0.975160180626359	0.0631383379571337
33.6038	0.975533731465089	0.0635276065589943
33.6538	0.975907282303819	0.0639168751608548
33.7038	0.976302993235878	0.064220499056202
33.7538	0.976739498885202	0.0643664588327403
33.8038	0.977176004534526	0.0645124186092786
33.8538	0.97761251018385	0.064658378385817
33.9038	0.978049015833174	0.0648043381623553
33.9538	0.978480536254044	0.0649682048682733
34.0038	0.978871721644695	0.0652769549119002
34.0538	0.979262907035346	0.065585704955527
34.1038	0.979654092425997	0.0658944549991539
34.1538	0.980045277816648	0.0662032050427807
34.2038	0.980436463207299	0.0665119550864076
34.2538	0.980845455896553	0.0667090923539324
34.3038	0.981257156608174	0.0668892562499763
34.3538	0.981668857319795	0.0670694201460202
34.4038	0.982080558031416	0.067249584042064
34.4538	0.982492258743037	0.0674297479381079
34.5038	0.982927872074452	0.0676801934992299
34.5538	0.983377894292152	0.0679729882687963
34.6038	0.983827916509852	0.0682657830383627
34.6538	0.984277938727553	0.0685585778079291
34.7038	0.984727960945253	0.0688513725774956
34.7538	0.985148771096186	0.0690705670149798
34.8038	0.985522321934916	0.0691706907581529
34.8538	0.985895872773646	0.0692708145013261
34.9038	0.986269423612375	0.0693709382444992
34.9538	0.986642974451105	0.0694710619876724
35.0038	0.987026858894669	0.0695204687990247
35.0538	0.987475290927855	0.0692530785434963
35.1038	0.98792372296104	0.0689856882879679
35.1538	0.988372154994226	0.0687182980324395
35.2038	0.988820587027411	0.068450907776911
35.2538	0.989269019060597	0.0681835175213827
35.3038	0.989648221150668	0.068182964890846
35.3538	0.990019387622342	0.0682133844846387
35.4038	0.990390554094015	0.0682438040784313
35.4538	0.990761720565689	0.0682742236722241
35.5038	0.991132887037363	0.0683046432660168
35.5538	0.991568427459242	0.0684795486866224
35.6038	0.992038326983378	0.0687315723092693
35.6538	0.992508226507514	0.0689835959319162
35.7038	0.99297812603165	0.0692356195545631
35.7538	0.993448025555785	0.06948764317721
35.8038	0.993895757907784	0.0696602014799461
35.8538	0.994311591158415	0.0697184072491521
35.9038	0.994727424409047	0.069776613018358
35.9538	0.995143257659678	0.069834818787564
36.0038	0.995559090910309	0.0698930245567698
36.0538	0.995971425878729	0.0699616961458451
36.1038	0.99636643602096	0.0700821984618922
36.1538	0.996761446163191	0.0702027007779393
36.2038	0.997156456305422	0.0703232030939865
36.2538	0.997551466447653	0.0704437054100336
36.3038	0.997946476589884	0.0705642077260807
36.3538	0.998392317889849	0.0703432299102962
36.4038	0.998842340107549	0.0700941649841014
36.4538	0.99929236232525	0.0698451000579065
36.5038	0.99974238454295	0.0695960351317115
36.5538	1.00019240676065	0.0693469702055166
36.6038	1.00058512605984	0.0693876137439837
36.6538	1.00095112640289	0.0695633412879677
36.7038	1.00131712674595	0.0697390688319518
36.7538	1.001683127089	0.0699147963759358
36.8038	1.00204912743205	0.0700905239199198
36.8538	1.00245349648304	0.0702722345483091
36.9038	1.0029070966159	0.0704616221023508
36.9538	1.00336069674876	0.0706510096563924
37.0038	1.00381429688162	0.0708403972104341
37.0538	1.00426789701448	0.0710297847644757
37.1038	1.00470993561985	0.0711670018361329
37.1538	1.00510454836757	0.0710902134596412
37.2038	1.00549916111529	0.0710134250831495
37.2538	1.00589377386301	0.0709366367066577
37.3038	1.00628838661074	0.0708598483301659
37.3538	1.00668299935846	0.0707830599536741
37.4038	1.00709516477755	0.070976549016668
37.4538	1.00750821520528	0.0711836655135856
37.5038	1.00792126563301	0.0713907820105032
37.5538	1.00833431606074	0.0715978985074207
37.6038	1.00874736648847	0.0718050150043382
37.6538	1.00917638762386	0.0720886163488725
37.7038	1.00961193200603	0.0724034579832785
37.7538	1.01004747638821	0.0727182996176843
37.8038	1.01048302077039	0.0730331412520903
37.8538	1.01091856515257	0.0733479828864961
37.9038	1.01131769144254	0.0736235030366114
37.9538	1.01167508541225	0.0738539638034406
38.0038	1.01203247938196	0.0740844245702699
38.0538	1.01238987335167	0.0743148853370992
38.1038	1.01274726732138	0.0745453461039285
38.1538	1.0131385894679	0.0747335818420887
38.2038	1.01364744851265	0.0747755380166447
38.2538	1.0141563075574	0.0748174941912008
38.3038	1.01466516660215	0.0748594503657568
38.3538	1.0151740256469	0.0749014065403128
38.4038	1.01568288469165	0.0749433627148688
38.4538	1.01606589542343	0.0752880911720397
38.5038	1.01644659936333	0.0756383694266515
38.5538	1.01682730330323	0.0759886476812633
38.6038	1.01720800724312	0.0763389259358752
38.6538	1.01758871118302	0.076689204190487
38.7038	1.01800707611596	0.0766983406548198
38.7538	1.01843881121174	0.0765863671610859
38.8038	1.01887054630752	0.076474393667352
38.8538	1.0193022814033	0.0763624201736182
38.9038	1.01973401649908	0.0762504466798842
38.9538	1.02014871866395	0.0762419146072361
39.0038	1.02054611317324	0.0763384923656912
39.0538	1.02094350768253	0.0764350701241464
39.1038	1.02134090219182	0.0765316478826016
39.1538	1.0217382967011	0.0766282256410568
39.2038	1.02213633050823	0.0767930147898138
39.2538	1.02253626191371	0.0771602726685147
39.3038	1.0229361933192	0.0775275305472156
39.3538	1.02333612472468	0.0778947884259165
39.4038	1.02373605613016	0.0782620463046174
39.4538	1.02413754785971	0.0786269353822013
39.5038	1.02469351167208	0.0787573131491988
39.5538	1.02524947548445	0.0788876909161963
39.6038	1.02580543929682	0.0790180686831937
39.6538	1.02636140310918	0.0791484464501912
39.7038	1.02691736692155	0.0792788242171887
39.7538	1.02747333073392	0.0794092019841862
39.8038	1.02802929454628	0.0795395797511838
39.8538	1.02856591931503	0.0796639688652684
39.9038	1.02898942392452	0.0797533284616306
39.9538	1.02941292853401	0.0798426880579928
40.0038	1.02983643314349	0.0799320476543549
40.0538	1.03025993775298	0.080021407250717
40.1038	1.03068344236247	0.0801107668470792
40.1538	1.03110694697195	0.0802001264434414
40.2038	1.03153045158144	0.0802894860398035
40.2538	1.03195395619093	0.0803788456361657
40.3038	1.03237746080041	0.0804682052325278
40.3538	1.0328009654099	0.0805575648288899
40.4038	1.0332290608014	0.0805773215119874
40.4538	1.03365952114122	0.0805612221488575
40.5038	1.03408998148104	0.0805451227857277
40.5538	1.03452044182085	0.0805290234225978
40.6038	1.03495090216067	0.080512924059468
40.6538	1.03538136250048	0.0804968246963381
40.7038	1.0358118228403	0.0804807253332083
40.7538	1.03624228318012	0.0804646259700784
40.8038	1.03667274351993	0.0804485266069486
40.8538	1.03710320385975	0.0804324272438187
40.9038	1.03753179688407	0.0804381466761512
40.9538	1.03795152552567	0.0805474426892415
41.0038	1.03837125416726	0.0806567387023318
41.0538	1.03879098280886	0.0807660347154221
41.1038	1.03921071145045	0.0808753307285124
41.1538	1.03963044009204	0.0809846267416027
41.2038	1.04005016873364	0.081093922754693
41.2538	1.04046989737523	0.0812032187677832
41.3038	1.04088962601682	0.0813125147808736
41.3538	1.04130935465842	0.0814218107939638
41.4038	1.04172908330001	0.0815311068070542
41.4538	1.04214088161409	0.0815721482501339
41.5038	1.04254908361685	0.0815822370393716
41.5538	1.04295728561961	0.0815923258286093
41.6038	1.04336548762237	0.0816024146178471
41.6538	1.04377368962514	0.0816125034070847
41.7038	1.0441818916279	0.0816225921963225
41.7538	1.04459009363066	0.0816326809855601
41.8038	1.04499829563342	0.0816427697747979
41.8538	1.04540649763618	0.0816528585640356
41.9038	1.04581469963895	0.0816629473532733
41.9538	1.04622209875169	0.0816984924444082
42.0038	1.04662632605141	0.0818346025301668
42.0538	1.04703055335113	0.0819707126159254
42.1038	1.04743478065084	0.082106822701684
42.1538	1.04783900795056	0.0822429327874425
42.2038	1.04824323525028	0.0823790428732011
42.2538	1.04864746254999	0.0825151529589597
42.3038	1.04905168984971	0.0826512630447183
42.3538	1.04945591714943	0.0827873731304768
42.4038	1.04986014444914	0.0829234832162354
42.4538	1.05026437174886	0.083059593301994
42.5038	1.05067429082334	0.0833326339620901
42.5538	1.05108646752914	0.0836599878667559
42.6038	1.05149864423495	0.0839873417714216
42.6538	1.05191082094076	0.0843146956760875
42.7038	1.05232299764657	0.0846420495807533
42.7538	1.05273517435237	0.084969403485419
42.8038	1.05314735105818	0.0852967573900848
42.8538	1.05355952776399	0.0856241112947506
42.9038	1.0539717044698	0.0859514651994163
42.9538	1.0543838811756	0.0862788191040821
43.0038	1.05479989744455	0.0865547691228049
43.0538	1.05522876790315	0.0866586278711971
43.1038	1.05565763836175	0.0867624866195892
43.1538	1.05608650882035	0.0868663453679813
43.2038	1.05651537927895	0.0869702041163735
43.2538	1.05694424973754	0.0870740628647655
43.3038	1.05737312019614	0.0871779216131577
43.3538	1.05780199065474	0.0872817803615498
43.4038	1.05823086111334	0.0873856391099419
43.4538	1.05865973157194	0.087489497858334
43.5038	1.05908860203053	0.0875933566067262
43.5538	1.05950939956516	0.0876867924469141
43.6038	1.0599274193195	0.0877766419100856
43.6538	1.06034543907384	0.087866491373257
43.7038	1.06076345882818	0.0879563408364285
43.7538	1.06118147858252	0.0880461902996
43.8038	1.06159949833686	0.0881360397627715
43.8538	1.0620175180912	0.0882258892259429
43.9038	1.06243553784554	0.0883157386891144
43.9538	1.06285355759988	0.0884055881522859
44.0038	1.06327157735421	0.0884954376154573
44.0538	1.06369200492254	0.0885906046715031
44.1038	1.06411928549992	0.0887009064149604
44.1538	1.0645465660773	0.0888112081584178
44.2038	1.06497384665468	0.0889215099018751
44.2538	1.06540112723206	0.0890318116453324
44.3038	1.06582840780944	0.0891421133887897
44.3538	1.06625568838682	0.089252415132247
44.4038	1.0666829689642	0.0893627168757044
44.4538	1.06711024954158	0.0894730186191617
44.5038	1.06753753011896	0.089583320362619
44.5538	1.06796481069634	0.0896936221060763
44.6038	1.06838839956953	0.0896901248494795
44.6538	1.06881091050326	0.0896533994610839
44.7038	1.06923342143699	0.0896166740726883
44.7538	1.06965593237071	0.0895799486842927
44.8038	1.07007844330444	0.0895432232958971
44.8538	1.07050095423816	0.0895064979075015
44.9038	1.07092346517189	0.0894697725191059
44.9538	1.07134597610561	0.0894330471307103
45.0038	1.07176848703934	0.0893963217423147
45.0538	1.07219099797306	0.0893595963539192
45.1038	1.07260744192006	0.0893122388076101
45.1538	1.07300888692765	0.089238596204237
45.2038	1.07341033193523	0.089164953600864
45.2538	1.07381177694281	0.089091310997491
45.3038	1.0742132219504	0.0890176683941179
45.3538	1.07461466695798	0.0889440257907449
45.4038	1.07501611196557	0.0888703831873718
45.4538	1.07541755697315	0.0887967405839988
45.5038	1.07581900198074	0.0887230979806258
45.5538	1.07622044698832	0.0886494553772527
45.6038	1.07662189199591	0.0885758127738797
45.6538	1.07702620594415	0.0887827070635836
45.7038	1.07743122818448	0.0890588610849947
45.7538	1.0778362504248	0.0893350151064059
45.8038	1.07824127266513	0.0896111691278171
45.8538	1.07864629490545	0.0898873231492283
45.9038	1.07905131714578	0.0901634771706395
45.9538	1.07945633938611	0.0904396311920507
46.0038	1.07986136162643	0.0907157852134619
46.0538	1.08026638386676	0.0909919392348731
46.1038	1.08067140610708	0.0912680932562843
46.1538	1.08107956836281	0.0914769500739791
46.2038	1.08149452736075	0.0915401382608446
46.2538	1.08190948635869	0.0916033264477101
46.3038	1.08232444535663	0.0916665146345756
46.3538	1.08273940435457	0.0917297028214412
46.4038	1.08315436335251	0.0917928910083067
46.4538	1.08356932235045	0.0918560791951723
46.5038	1.08398428134839	0.0919192673820378
46.5538	1.08439924034633	0.0919824555689034
46.6038	1.08481419934427	0.0920456437557689
46.6538	1.08522915834221	0.0921088319426345
46.7038	1.08565269474932	0.0922988199119451
46.7538	1.08607798797517	0.0925147789210336
46.8038	1.08650328120103	0.0927307379301222
46.8538	1.08692857442689	0.0929466969392107
46.9038	1.08735386765275	0.0931626559482992
46.9538	1.0877791608786	0.0933786149573878
47.0038	1.08820445410446	0.0935945739664763
47.0538	1.08862974733032	0.0938105329755649
47.1038	1.08905504055617	0.0940264919846533
47.1538	1.08948033378203	0.094242450993742
47.2038	1.08991007072589	0.0944185101062929
47.2538	1.09034828173665	0.0945184810440513
47.3038	1.0907864927474	0.0946184519818096
47.3538	1.09122470375816	0.0947184229195679
47.4038	1.09166291476891	0.0948183938573262
47.4538	1.09210112577967	0.0949183647950845
47.5038	1.09253933679042	0.0950183357328429
47.5538	1.09297754780118	0.0951183066706012
47.6038	1.09341575881193	0.0952182776083595
47.6538	1.09385396982269	0.0953182485461179
47.7038	1.09429218083344	0.0954182194838762
47.7538	1.09470965680041	0.0954388863301597
47.8038	1.09512370109346	0.095446428256875
47.8538	1.09553774538651	0.0954539701835905
47.9038	1.09595178967956	0.0954615121103058
47.9538	1.09636583397261	0.0954690540370212
48.0038	1.09677987826567	0.0954765959637366
48.0538	1.09719392255872	0.095484137890452
48.1038	1.09760796685177	0.0954916798171674
48.1538	1.09802201114482	0.0954992217438828
48.2038	1.09843605543787	0.0955067636705981
48.2538	1.09884679981015	0.0954157228232191
48.3038	1.09925202078563	0.0951596744448693
48.3538	1.09965724176111	0.0949036260665194
48.4038	1.10006246273659	0.0946475776881696
48.4538	1.10046768371207	0.0943915293098197
48.5038	1.10087290468754	0.0941354809314699
48.5538	1.10127812566302	0.09387943255312
48.6038	1.1016833466385	0.0936233841747702
48.6538	1.10208856761398	0.0933673357964203
48.7038	1.10249378858946	0.0931112874180705
48.7538	1.10289900956493	0.0928552390397206
48.8038	1.1032959361301	0.0934010091327993
48.8538	1.10369181655342	0.0940479094835355
48.9038	1.10408769697674	0.0946948098342719
48.9538	1.10448357740006	0.0953417101850083
49.0038	1.10487945782338	0.0959886105357445
49.0538	1.1052753382467	0.0966355108864809
49.1038	1.10567121867002	0.0972824112372172
49.1538	1.10606709909335	0.0979293115879535
49.2038	1.10646297951667	0.0985762119386899
49.2538	1.10685885993999	0.0992231122894262
49.3038	1.10726704365912	0.0995591361653959
49.3538	1.10769352929589	0.0994327119520359
49.4038	1.10812001493266	0.0993062877386759
49.4538	1.10854650056943	0.099179863525316
49.5038	1.1089729862062	0.0990534393119561
49.5538	1.10939947184297	0.0989270150985961
49.6038	1.10982595747974	0.0988005908852361
49.6538	1.11025244311651	0.0986741666718762
49.7038	1.11067892875328	0.0985477424585163
49.7538	1.11110541439005	0.0984213182451563
49.8038	1.11153190002682	0.0982948940317964
49.8538	1.1119565652496	0.0983506147970426
49.9038	1.11238106353485	0.0984230388136022
49.9538	1.1128055618201	0.0984954628301618
50.0038	1.11323006010534	0.0985678868467212
50.0538	1.11365455839059	0.0986403108632808
50.1038	1.11407905667584	0.0987127348798403
50.1538	1.11450355496109	0.0987851588963999
50.2038	1.11492805324634	0.0988575829129594
50.2538	1.11535255153158	0.0989300069295189
50.3038	1.11577704981683	0.0990024309460785
50.3538	1.11620411178555	0.098915195030646
50.4038	1.11663457212536	0.0986163168797822
50.4538	1.11706503246518	0.0983174387289183
50.5038	1.11749549280499	0.0980185605780546
50.5538	1.11792595314481	0.0977196824271907
50.6038	1.11835641348463	0.097420804276327
50.6538	1.11878687382444	0.0971219261254632
50.7038	1.11921733416426	0.0968230479745993
50.7538	1.11964779450408	0.0965241698237356
50.8038	1.12007825484389	0.0962252916728717
50.8538	1.12050871518371	0.0959264135220079
50.9038	1.12092454225679	0.0961944744925098
50.9538	1.12133950125473	0.0964961674447877
51.0038	1.12175446025267	0.0967978603970656
51.0538	1.12216941925061	0.0970995533493435
51.1038	1.12258437824855	0.0974012463016213
51.1538	1.12299933724649	0.0977029392538993
51.2038	1.12341429624443	0.0980046322061771
51.2538	1.12382925524237	0.098306325158455
51.3038	1.12424421424031	0.0986080181107329
51.3538	1.12465917323824	0.0989097110630108
51.4038	1.125069945284	0.0987494575746178
51.4538	1.12547576246493	0.0980425338442084
51.5038	1.12588157964587	0.0973356101137989
51.5538	1.1262873968268	0.0966286863833895
51.6038	1.12669321400773	0.09592176265298
51.6538	1.12709903118867	0.0952148389225704
51.7038	1.1275048483696	0.094507915192161
51.7538	1.12791066555054	0.0938009914617515
51.8038	1.12831648273147	0.0930940677313419
51.8538	1.12872229991241	0.0923871440009326
51.9038	1.12912811709334	0.091680220270523
51.9538	1.129549659324	0.0928922919113955
52.0038	1.12997165453962	0.0941596432543214
52.0538	1.13039364975525	0.0954269945972475
52.1038	1.13081564497088	0.0966943459401732
52.1538	1.1312376401865	0.0979616972830993
52.2038	1.13165963540213	0.0992290486260251
52.2538	1.13208163061776	0.100496399968951
52.3038	1.13250362583338	0.101763751311877
52.3538	1.13292562104901	0.103031102654803
52.4038	1.13334761626463	0.104298453997729
52.4538	1.13375997090975	0.105641494418092
52.5038	1.13416221085795	0.107063946329538
52.5538	1.13456445080614	0.108486398240984
52.6038	1.13496669075433	0.109908850152429
52.6538	1.13536893070253	0.111331302063875
52.7038	1.13577117065072	0.112753753975321
52.7538	1.13617341059892	0.114176205886766
52.8038	1.13657565054711	0.115598657798212
52.8538	1.1369778904953	0.117021109709657
52.9038	1.1373801304435	0.118443561621103
52.9538	1.13778241411343	0.119864176007977
53.0038	1.13820651492837	0.120367865633728
53.0538	1.13863061574331	0.120871555259479
53.1038	1.13905471655826	0.12137524488523
53.1538	1.1394788173732	0.121878934510981
53.2038	1.13990291818814	0.122382624136732
53.2538	1.14032701900309	0.122886313762483
53.3038	1.14075111981803	0.123390003388234
53.3538	1.14117522063297	0.123893693013985
53.4038	1.14159932144792	0.124397382639735
53.4538	1.14202342226286	0.124901072265486
53.5038	1.14244690779377	0.124801271724399
53.5538	1.1428698161978	0.124135406763255
53.6038	1.14329272460183	0.12346954180211
53.6538	1.14371563300586	0.122803676840966
53.7038	1.14413854140989	0.122137811879821
53.7538	1.14456144981392	0.121471946918677
53.8038	1.14498435821795	0.120806081957533
53.8538	1.14540726662198	0.120140216996388
53.9038	1.14583017502601	0.119474352035244
53.9538	1.14625308343004	0.118808487074099
55.0023	1.15019766140612	0.0963822440996632
55.0523	1.15002261071435	0.120677144026377
55.1023	1.149476619271	0.117589820939999
55.1523	1.14910204791075	0.119732366014613
55.2023	1.14862637305386	0.118413922545529
55.2523	1.14828148965273	0.118969847723037
55.3023	1.14790533091875	0.117047002858462
55.3523	1.14741768970598	0.119987097694327
55.4023	1.14706084808934	0.117378086660704
55.4523	1.14655910774162	0.116142261199471
55.5023	1.1461506561275	0.116020148462379
55.5523	1.14553797870633	0.113984027598261
55.6023	1.14517120582835	0.114975420188428
55.6523	1.14470226509929	0.112396986793489
55.7023	1.14420499992446	0.112172579584573
55.7523	1.14388383758526	0.112246013972209
55.8023	1.1435373993719	0.110622961847805
55.8523	1.14315458180859	0.10751880038509
55.9023	1.14283928054166	0.105279473215276
55.9523	1.14231729914366	0.104763726635907
56.0023	1.14200037794148	0.102713299716616
56.0523	1.14150281802581	0.100170752188177
56.1023	1.14108822146983	0.0996838618623824
56.1523	1.14046716159399	0.0983817142057942
56.2023	1.14007557855194	0.0961853879806095
56.2523	1.13957103659538	0.0954952414850815
56.3023	1.13916856198684	0.0957140294129574
56.3523	1.13884606016488	0.0940977431040702
56.4023	1.1383982134329	0.0946305012161828
56.4523	1.13811924761701	0.0940920664364425
56.5023	1.13770405452774	0.0942170045113981
56.5523	1.13736761542629	0.0953963438861038
56.6023	1.13698764703755	0.0954385836087934
56.6523	1.13656747017875	0.0963563750531515
56.7023	1.13608653928066	0.0963428166077385
56.7523	1.13553842510887	0.0968902355270648
56.8023	1.13507039211566	0.0982159612198562
56.8523	1.13458713879913	0.0986991432640974
56.9023	1.13419388078227	0.0999356089606693
56.9523	1.13374452230913	0.100146266757785
57.0023	1.13339480643787	0.101072515966645
57.0523	1.13302972640084	0.101467120499067
57.1023	1.13270021128595	0.102038193512442
57.1523	1.13225168856226	0.101046988154762
57.2023	1.13183232696345	0.098897996907669
57.2523	1.13141878156422	0.0990022867999136
57.3023	1.13099058836887	0.0984981255465254
57.3523	1.13058291877177	0.100101792020097
57.4023	1.12997242767186	0.100203738783171
57.4523	1.12952639757485	0.100432834357333
57.5023	1.12911128800416	0.0995515572274603
57.5523	1.12876995225534	0.0984832603610191
57.6023	1.12829145040461	0.0977420720560687
57.6523	1.12785596059252	0.0969455207516995
57.7023	1.1274793280791	0.0963414414423878
57.7523	1.12715521283498	0.0959089237670274
57.8023	1.12678319482097	0.0956525207955373
57.8523	1.12643919333661	0.0946936188690199
57.9023	1.12598332874593	0.0948342438108687
57.9523	1.12542360506839	0.0961714776221712
58.0023	1.12494983853773	0.0969666737428605
58.0523	1.1245202764671	0.0976571070988447
58.1023	1.1240404376408	0.0979326002640578
58.1523	1.1235545153399	0.0980528349278567
58.2023	1.12318562068161	0.0986543493319961
58.2523	1.12283169133602	0.097978986621834
58.3023	1.1225106595037	0.0976987197258665
58.3523	1.1221461951073	0.0974177920519709
58.4023	1.12164769027048	0.0965242509743257
58.4523	1.12128203153876	0.0964167401366787
58.5023	1.12090970346243	0.0967346552770002
58.5523	1.12043669023606	0.0966428819512347
58.6023	1.11982116258457	0.0955598455131142
58.6523	1.1193823721065	0.0940214586581976
58.7023	1.11898476915781	0.0936177991267998
58.7523	1.11861006525312	0.0934542455285892
58.8023	1.1182336385751	0.0931942076586515
58.8523	1.11777252025224	0.0931776650057283
58.9023	1.11743297609151	0.0925976698817196
58.9523	1.1171248052717	0.0918470007791139
59.0023	1.11680543237632	0.0913903046407056
59.0523	1.11642063708621	0.0922399898174444
59.1023	1.11596017807763	0.0917591565945229
59.1523	1.1154948774965	0.0905564650826057
59.2023	1.11503174798234	0.0892496586004112
59.2523	1.11456752037511	0.0887167814898149
59.3023	1.11414016643032	0.0875456067563552
59.3523	1.1136515051648	0.0864458695967168
59.4023	1.11318538919256	0.0851230611860961
59.4523	1.11282482432005	0.0833212192361873
59.5023	1.11247342035676	0.0825885408011921
59.5523	1.11206568587638	0.080650425778159
59.6023	1.1116475910466	0.0786059697066074
59.6523	1.1112477929776	0.0771316182048108
59.7023	1.11086935794021	0.0762417535882942
59.7523	1.11050103407113	0.0758130094556697
59.8023	1.11001995668265	0.0751559243335037
59.8523	1.10944280689075	0.0743139706752799
59.9023	1.10900560623325	0.0744155964483482
59.9523	1.10861348271235	0.0739943855513551
60.0023	1.10817116255351	0.0736715093112427
60.0523	1.10771319784658	0.0734018262601253
60.1023	1.1073570780383	0.0728169437630671
60.1523	1.10702449166974	0.0723010149213756
60.2023	1.10657619378496	0.0722615287734585
60.2523	1.10605473263712	0.0725151647321292
60.3023	1.10562215071854	0.0725881364481182
60.3523	1.10523738478643	0.0725639129132767
60.4023	1.10484858930564	0.0725283228781108
60.4523	1.10432390848912	0.072109429193121
60.5023	1.1037992276726	0.0716905355081311
60.5523	1.10333284366463	0.0713696091766158
60.6023	1.10295125761625	0.0711911851859672
60.6523	1.10256967156787	0.0710127611953185
60.7023	1.10218435960377	0.0704178193250264
60.7523	1.10179803320461	0.0697094743679103
60.8023	1.101413008892	0.0690591090293052
60.8523	1.10103460272736	0.068703438150724
60.9023	1.10065619656271	0.0683477672721428
60.9523	1.10022426341514	0.0682169905873226
61.0023	1.09974728085467	0.0682754894946732
61.0523	1.09927029829419	0.0683339884020239
61.1023	1.09877719753904	0.0689397208256537
61.1523	1.09828272561802	0.0695920061004947
61.2023	1.09782977884474	0.0699255596805888
61.2523	1.09747363186626	0.0695161137937149
61.3023	1.09711748488777	0.0691066679068408
61.3523	1.0967559605014	0.0689101861202219
61.4023	1.09639189159025	0.0688144763857564
61.4523	1.09602791203495	0.0687215710711296
61.5023	1.09566540528899	0.0686748896555207
61.5523	1.09530289854303	0.0686282082399118
61.6023	1.09486902344046	0.068502736936696
61.6523	1.09434275268207	0.0682752618368126
61.7023	1.09381648192368	0.0680477867369292
61.7523	1.09338473511729	0.0678626680551214
61.8023	1.09297453011529	0.0676872023094567
61.8523	1.09256217710182	0.0674450290996741
61.9023	1.09214084250673	0.0669239288249021
61.9523	1.09171950791165	0.06640282855013
62.0023	1.09134272002022	0.0659884575403136
62.0523	1.09099931877651	0.0656540774631547
62.1023	1.09065591753281	0.0653196973859957
62.1523	1.09021733337845	0.064696785197138
62.2023	1.08977373959721	0.0640586871076645
62.2523	1.08930454552597	0.0636477400307204
62.3023	1.08878304459319	0.0637009109994615
62.3523	1.08826154366041	0.0637540819682025
62.4023	1.08784236375454	0.0634575266005464
62.4523	1.08746554753177	0.0630161750347891
62.5023	1.08708627580278	0.0625683345137439
62.5523	1.08668084062638	0.0620513540984782
62.6023	1.08627540544997	0.0615343736832124
62.6523	1.08590394702064	0.0610657069946919
62.7023	1.08557167452094	0.0606527613054063
62.7523	1.08523940202125	0.0602398156161207
62.8023	1.08481196794246	0.0597297387622731
62.8523	1.08436678421935	0.0592015448948173
62.9023	1.08391896039777	0.058616579078382
62.9523	1.08346185211066	0.0578319626771431
63.0023	1.08300474382354	0.0570473462759045
63.0523	1.08255240536202	0.0566214736108637
63.1023	1.08210324678425	0.0564347634366216
63.1523	1.08165408820647	0.0562480532623794
63.2023	1.08126794427174	0.0559734642731539
63.2523	1.08088317833962	0.0556969535522294
63.3023	1.08050154625408	0.0554345900579292
63.3523	1.08012555368864	0.0551976852346093
63.4023	1.07974956112319	0.0549607804112894
63.4523	1.07929518685307	0.0550519954041535
63.5023	1.07881263949606	0.0552611479709694
63.5523	1.07833671949374	0.0553933810632967
63.6023	1.07791220501492	0.0549289830654139
63.6523	1.0774876905361	0.0544645850675312
63.7023	1.07706435134231	0.0538616022815028
63.7523	1.0766422217763	0.0531159851518312
63.8023	1.07622009221028	0.0523703680221597
63.8523	1.07589425318067	0.0518373733660574
63.9023	1.07558262457449	0.0513357572388752
63.9523	1.07524516732749	0.0509425597630235
64.0023	1.07483022415802	0.0508746182411627
64.0523	1.07441528098854	0.0508066767193019
64.1023	1.07397933641622	0.05049072121771
64.1523	1.07353097280938	0.050028104362095
64.2023	1.07308233096271	0.049562600677557
64.2523	1.07259421880916	0.0486875796900842
64.3023	1.07210610665561	0.0478125587026114
64.3523	1.07166458870248	0.0469842466625606
64.4023	1.07129731213091	0.046230358837489
64.4523	1.07093003555935	0.0454764710124176
64.5023	1.07053602824912	0.0451930435987618
64.5523	1.07013377295646	0.0450547804942027
64.6023	1.0697265274657	0.0449168572623312
64.6523	1.0692893268082	0.0447809742186096
64.7023	1.06885212615071	0.044645091174888
64.7523	1.06840827868631	0.044599428462545
64.8023	1.0679583251376	0.0446366465918444
64.8523	1.06750837158889	0.0446738647211437
64.9023	1.06705698741048	0.0448402721348097
64.9523	1.0666054439199	0.0450210658190842
65.0023	1.06618315145382	0.0450951309840863
65.0523	1.06583667629834	0.0448925607341931
65.1023	1.06549020114286	0.0446899904842999
65.1523	1.06511534168665	0.0444911716323638
65.2023	1.06472559778006	0.0442943199769175
65.2523	1.06433678017276	0.0441131034366279
65.3023	1.06397276680225	0.0443505605355393
65.3523	1.06360875343175	0.0445880176344505
65.4023	1.06313916188891	0.0447226019544424
65.4523	1.06252012877848	0.0447115740801183
65.5023	1.06190109566804	0.0447005462057942
65.5523	1.06128206255761	0.0446895183314701
65.6023	1.06076327118641	0.0445594820562989
65.6523	1.06035220848932	0.0443015487860268
65.7023	1.05994114579223	0.0440436155157545
65.7523	1.05953008309515	0.0437856822454823
65.8023	1.05911902039806	0.0435277489752101
65.8523	1.05869817173458	0.0433042877042703
65.9023	1.05824633417752	0.0431899877645499
65.9523	1.05779449662046	0.0430756878248293
66.0023	1.0573426590634	0.0429613878851089
66.0523	1.05689082150634	0.0428470879453883
66.1023	1.05643898394929	0.0427327880056678
66.1523	1.0560728971304	0.0425486996668994
66.2023	1.05570715469198	0.0423643310534359
66.2523	1.05534141225357	0.0421799624399725
66.3023	1.05497566981516	0.0419955938265091
66.3523	1.05460992737674	0.0418112252130456
66.4023	1.05419155427273	0.0415269212724652
66.4523	1.05375600989055	0.0412100124373613
66.5023	1.05332046550837	0.0408931036022574
66.5523	1.0528849211262	0.0405761947671534
66.6023	1.05244937674402	0.0402592859320495
66.6523	1.05201942457136	0.0399347826064445
66.7023	1.0515948453059	0.0396029826134954
66.7523	1.05117026604044	0.0392711826205463
66.8023	1.05074568677497	0.0389393826275972
66.8523	1.05032110750951	0.038607582634648
66.9023	1.04990573078982	0.0383434119745097
66.9523	1.0495154893817	0.0382639602383171
67.0023	1.04912524797358	0.0381845085021245
67.0523	1.04873500656546	0.0381050567659318
67.1023	1.04834476515734	0.0380256050297392
67.1523	1.04795306992757	0.0379323818942822
67.2023	1.04750225261762	0.0372791218554086
67.2523	1.04705143530766	0.036625861816535
67.3023	1.0466006179977	0.0359726017776614
67.3523	1.04614980068774	0.0353193417387878
67.4023	1.04569898337779	0.0346660816999141
67.4523	1.04531604674848	0.034234508190559
67.5023	1.04495203337797	0.0338647347623228
67.5523	1.04458802000747	0.0334949613340866
67.6023	1.04422400663696	0.0331251879058504
67.6523	1.04385999326645	0.0327554144776142
67.7023	1.04345013489579	0.0323725308971299
67.7523	1.04300090777035	0.0319783891561651
67.8023	1.0425516806449	0.0315842474152002
67.8523	1.04210245351946	0.0311901056742353
67.9023	1.04165322639402	0.0307959639332704
67.9523	1.04121082434051	0.0304578809083019
68.0023	1.04078465489054	0.0302531267213788
68.0523	1.04035848544056	0.0300483725344556
68.1023	1.03993231599058	0.0298436183475324
68.1523	1.0395061465406	0.0296388641606092
68.2023	1.03908041505364	0.0294162514861327
68.2523	1.03866235602987	0.0288807845667389
68.3023	1.0382442970061	0.0283453176473452
68.3523	1.03782623798233	0.0278098507279515
68.4023	1.03740817895856	0.0272743838085578
68.4523	1.03699011993479	0.0267389168891641
68.5023	1.03656130530506	0.0265816561443326
68.5523	1.03612996775541	0.026513110428102
68.6023	1.03569863020576	0.0264445647118715
68.6523	1.03526729265611	0.026376018995641
68.7023	1.03483595510645	0.0263074732794105
68.7523	1.03444308341064	0.0263974729522261
68.8023	1.03407946743464	0.0266080564420627
68.8523	1.03371585145864	0.0268186399318993
68.9023	1.03335223548265	0.0270292234217358
68.9523	1.03298861950665	0.0272398069115725
69.0023	1.03259134049073	0.0273591846407349
69.0523	1.03212382624337	0.0272882688692312
69.1023	1.031656311996	0.0272173530977277
69.1523	1.03118879774864	0.0271464373262241
69.2023	1.03072128350128	0.0270755215547205
69.2523	1.03026101804452	0.0269829570080541
69.3023	1.02988190368266	0.0266480317833458
69.3523	1.0295027893208	0.0263131065586375
69.4023	1.02912367495894	0.0259781813339292
69.4523	1.02874456059708	0.0256432561092209
69.5023	1.02836544623522	0.0253083308845125
69.5523	1.02793224138866	0.0247254571712143
69.6023	1.02748857990902	0.0240946506952053
69.6523	1.02704491842938	0.0234638442191964
69.7023	1.02660125694974	0.0228330377431875
69.7523	1.0261575954701	0.0222022312671785
69.8023	1.02573511423235	0.0218873610035995
69.8523	1.02532699007131	0.0217866488437483
69.9023	1.02491886591027	0.0216859366838971
69.9523	1.02451074174923	0.0215852245240458
70.0023	1.0241026175882	0.0214845123641945
70.0523	1.02370843223986	0.0213502990679291
70.1023	1.02333990697855	0.0211544132250833
70.1523	1.02297138171723	0.0209585273822372
70.2023	1.02260285645592	0.0207626415393914
70.2523	1.0222343311946	0.0205667556965455
70.3023	1.02185137500882	0.0203632318471391
70.3523	1.02135165952503	0.0200979095810156
70.4023	1.02085194404124	0.019832587314892
70.4523	1.02035222855745	0.0195672650487685
70.5023	1.01985251307366	0.0193019427826451
70.5523	1.01935279758987	0.0190366205165216
70.6023	1.01895638412618	0.0185888549876688
70.6523	1.01857568018628	0.0181133446308434
70.7023	1.01819497624639	0.0176378342740178
70.7523	1.01781427230649	0.0171623239171925
70.8023	1.01743356836659	0.016686813560367
70.8523	1.01700861754621	0.0162506470473883
70.9023	1.01655700514399	0.0158381877223687
70.9523	1.01610539274178	0.0154257283973489
71.0023	1.01565378033956	0.0150132690723292
71.0523	1.01520216793735	0.0146008097473096
71.1023	1.01478189309941	0.0142891600688976
71.1523	1.01441231620577	0.0141406003423273
71.2023	1.01404273931214	0.013992040615757
71.2523	1.0136731624185	0.0138434808891867
71.3023	1.01330358552486	0.0136949211626164
71.3523	1.01292663774938	0.0134853565704158
71.4023	1.01250364866843	0.0128947326001475
71.4523	1.01208065958748	0.0123041086298792
71.5023	1.01165767050653	0.0117134846596108
71.5523	1.01123468142559	0.0111228606893424
71.6023	1.01081169234464	0.0105322367190741
71.6523	1.01037745371379	0.0102884834238873
71.7023	1.00994190933161	0.0100849919034867
71.7523	1.00950636494943	0.00988150038308605
71.8023	1.00907082056725	0.00967800886268549
71.8523	1.00863527618507	0.00947451734228488
71.9023	1.00823072746598	0.00897777674783989
71.9523	1.00784272244436	0.00832451670896633
72.0023	1.00745471742274	0.00767125667009266
72.0523	1.00706671240112	0.00701799663121905
72.1023	1.00667870737949	0.00636473659234543
72.1523	1.00626527530748	0.00566629462525525
72.2023	1.00581525308978	0.00490283476146319
72.2523	1.00536523087208	0.00413937489767119
72.3023	1.00491520865438	0.00337591503387913
72.3523	1.00446518643668	0.00261245517008712
72.4023	1.00402921313164	0.00192907694387101
72.4523	1.00366281539408	0.00164229349422074
72.5023	1.00329641765652	0.00135551004457041
72.5523	1.00293001991896	0.00106872659492013
72.6023	1.00256362218139	0.000781943145269859
72.6523	1.00219722444383	0.000495159695619585
72.7023	1.00175943500859	8.40573872005757e-05
72.7523	1.00131577352895	-0.000337270281896451
72.8023	1.00087211204931	-0.000758597950993423
72.8523	1.00042845056966	-0.00117992562009039
72.9023	0.999984789090023	-0.00160125328918742
72.9523	0.999563466900283	-0.00214191625291998
73.0023	0.99915256097768	-0.00273822235989912
73.0523	0.998741655055077	-0.00333452846687837
73.1023	0.998330749132475	-0.00393083457385746
73.1523	0.997919843209872	-0.00452714068083659
73.2023	0.997501032985849	-0.0049969815823947
73.2523	0.99707208071297	-0.00530455434366373
73.3023	0.996643128440091	-0.00561212710493264
73.3523	0.996214176167213	-0.00591969986620167
73.4023	0.995785223894334	-0.00622727262747064
73.4523	0.995353733338852	-0.00660486696094392
73.5023	0.994911830644525	-0.00726969264162258
73.5523	0.994469927950198	-0.00793451832230124
73.6023	0.994028025255871	-0.00859934400298001
73.6523	0.993586122561544	-0.00926416968365862
73.7023	0.993144219867217	-0.00992899536433733
73.7523	0.992776335592177	-0.0108716823709187
73.8023	0.992412183338279	-0.0118283791922514
73.8523	0.99204803108438	-0.0127850760135841
73.9023	0.991683878830481	-0.0137417728349168
73.9523	0.991319726576582	-0.0146984696562496
74.0023	0.9908862640049	-0.0154848396680292
74.0523	0.990424491585109	-0.0162016395744983
74.1023	0.989962719165317	-0.0169184394809674
74.1523	0.989500946745526	-0.0176352393874365
74.2023	0.989039174325735	-0.0183520392939056
74.2523	0.988614741617426	-0.0190989851905619
74.3023	0.988233097333864	-0.019880476063098
74.3523	0.987851453050302	-0.0206619669356339
74.4023	0.98746980876674	-0.0214434578081701
74.4523	0.987088164483178	-0.0222249486807061
74.5023	0.986693518851022	-0.0229856566779677
74.5523	0.986253832832669	-0.0236743668573144
74.6023	0.985814146814315	-0.0243630770366611
74.6523	0.985374460795961	-0.0250517872160079
74.7023	0.984934774777607	-0.0257404973953546
74.7523	0.984495088759254	-0.0264292075747012
74.8023	0.984078201415214	-0.0266927758392038
74.8523	0.983661731969481	-0.0269485512783832
74.9023	0.983245262523749	-0.0272043267175628
74.9523	0.982828793078016	-0.0274601021567423
75.0023	0.982412323632283	-0.0277158775959218
75.0523	0.98203505105221	-0.0282484259402814
75.1023	0.981671693890569	-0.0288792324162903
75.1523	0.981308336728927	-0.0295100388922993
75.2023	0.980944979567286	-0.0301408453683082
75.2523	0.980581622405645	-0.0307716518443172
75.3023	0.980150134723653	-0.0314177228049514
75.3523	0.979649417641952	-0.0320793044515758
75.4023	0.979148700560251	-0.0327408860982003
75.4523	0.978647983478549	-0.0334024677448247
75.5023	0.978147266396848	-0.0340640493914491
75.5523	0.977676856205151	-0.0347831715543412
75.6023	0.977296404559975	-0.0356730885829801
75.6523	0.976915952914799	-0.0365630056116193
75.7023	0.976535501269623	-0.0374529226402582
75.7523	0.976155049624447	-0.0383428396688973
75.8023	0.975772882607157	-0.0392284070416949
75.8523	0.97522089375055	-0.0396833584861894
75.9023	0.974668904893943	-0.040138309930684
75.9523	0.974116916037336	-0.0405932613751783
76.0023	0.973564927180729	-0.0410482128196727
76.0523	0.973012938324122	-0.0415031642641673
76.1023	0.972460949467515	-0.0419581157086617
76.1523	0.971908960610908	-0.0424130671531562
76.2023	0.971375382270394	-0.0428661600104504
76.2523	0.97094949283908	-0.0433083814056283
76.3023	0.970523603407766	-0.0437506028008062
76.3523	0.970097713976452	-0.0441928241959841
76.4023	0.969671824545138	-0.044635045591162
76.4523	0.969245935113824	-0.0450772669863399
76.5023	0.96882004568251	-0.0455194883815178
76.5523	0.968394156251196	-0.0459617097766956
76.6023	0.967968266819882	-0.0464039311718735
76.6523	0.967542377388568	-0.0468461525670514
76.7023	0.967116487957254	-0.0472883739622293
76.7523	0.966694926977557	-0.0477199672222871
76.8023	0.966275595806268	-0.0481460853824344
76.8523	0.965856264634978	-0.0485722035425817
76.9023	0.965436933463689	-0.0489983217027291
76.9523	0.9650176022924	-0.0494244398628765
77.0023	0.964598271121111	-0.0498505580230237
77.0523	0.964178939949822	-0.0502766761831711
77.1023	0.963759608778533	-0.0507027943433184
77.1523	0.963340277607244	-0.0511289125034657
77.2023	0.962920946435955	-0.0515550306636131
77.2523	0.962504934936649	-0.0519940759851058
77.3023	0.962104682339978	-0.0524944881759736
77.3523	0.961704429743307	-0.0529949003668412
77.4023	0.961304177146636	-0.0534953125577091
77.4523	0.960903924549964	-0.0539957247485768
77.5023	0.960503671953293	-0.0544961369394446
77.5523	0.960103419356622	-0.0549965491303124
77.6023	0.959703166759951	-0.0554969613211801
77.6523	0.959302914163279	-0.055997373512048
77.7023	0.958902661566608	-0.0564977857029157
77.7523	0.958502408969937	-0.0569981978937835
77.8023	0.958087936475651	-0.0574874372568009
77.8523	0.957667015423143	-0.0579716098723047
77.9023	0.957246094370636	-0.0584557824878087
77.9523	0.956825173318129	-0.0589399551033126
78.0023	0.956404252265621	-0.0594241277188165
78.0523	0.955983331213114	-0.0599083003343204
78.1023	0.955562410160607	-0.0603924729498242
78.1523	0.9551414891081	-0.0608766455653282
78.2023	0.954720568055592	-0.0613608181808321
78.2523	0.954299647003085	-0.061844990796336
78.3023	0.953881375487628	-0.0622829854438109
78.3523	0.95347357095517	-0.0625385542571915
78.4023	0.953065766422713	-0.0627941230705721
78.4523	0.952657961890255	-0.0630496918839527
78.5023	0.952250157357798	-0.0633052606973332
78.5523	0.951842352825341	-0.0635608295107138
78.6023	0.951434548292883	-0.0638163983240944
78.6523	0.951026743760426	-0.0640719671374749
78.7023	0.950618939227968	-0.0643275359508555
78.7523	0.950211134695511	-0.064583104764236
78.8023	0.949803330163053	-0.0648386735776165
78.8523	0.949384995847288	-0.0652106848385895
78.9023	0.948962484913562	-0.0656288827687194
78.9523	0.948539973979837	-0.0660470806988491
79.0023	0.948117463046112	-0.066465278628979
79.0523	0.947694952112386	-0.0668834765591087
79.1023	0.947272441178661	-0.0673016744892385
79.1523	0.946849930244935	-0.0677198724193683
79.2023	0.94642741931121	-0.068138070349498
79.2523	0.946004908377485	-0.0685562682796279
79.3023	0.945582397443759	-0.0689744662097576
79.3523	0.945158972328333	-0.0693800021726617
79.4023	0.944732486691563	-0.0697431480713751
79.4523	0.944306001054792	-0.0701062939700886
79.5023	0.943879515418021	-0.070469439868802
79.5523	0.94345302978125	-0.0708325857675154
79.6023	0.943026544144479	-0.0711957316662288
79.6523	0.942600058507708	-0.0715588775649423
79.7023	0.942173572870938	-0.0719220234636558
79.7523	0.941747087234167	-0.0722851693623692
79.8023	0.941320601597396	-0.0726483152610827
79.8523	0.940894115960625	-0.0730114611597961
79.9023	0.940476590909261	-0.0732645567746031
79.9523	0.940062149070081	-0.0734797856250552
80.0023	0.9396477072309	-0.0736950144755073
80.0523	0.939233265391719	-0.0739102433259594
80.1023	0.938818823552539	-0.0741254721764115
80.1523	0.938404381713358	-0.0743407010268636
80.2023	0.937989939874177	-0.0745559298773157
80.2523	0.937575498034997	-0.0747711587277678
80.3023	0.937161056195816	-0.0749863875782199
80.3523	0.936746614356635	-0.0752016164286719
80.4023	0.936328007707289	-0.0754434289127121
80.4523	0.935897547367473	-0.0757609025077334
80.5023	0.935467087027657	-0.0760783761027549
80.5523	0.935036626687841	-0.0763958496977764
80.6023	0.934606166348025	-0.0767133232927977
80.6523	0.934175706008208	-0.0770307968878191
80.7023	0.933745245668392	-0.0773482704828405
80.7523	0.933314785328576	-0.0776657440778619
80.8023	0.93288432498876	-0.0779832176728834
80.8523	0.932453864648944	-0.0783006912679047
80.9023	0.932023404309127	-0.0786181648629262
80.9523	0.931623400528867	-0.0787420555739061
81.0023	0.9312322897492	-0.0788094220836026
81.0523	0.930841178969533	-0.0788767885932991
81.1023	0.930450068189867	-0.0789441551029956
81.1523	0.9300589574102	-0.079011521612692
81.2023	0.929667846630533	-0.0790788881223885
81.2523	0.929276735850866	-0.079146254632085
81.3023	0.928885625071199	-0.0792136211417815
81.3523	0.928494514291533	-0.0792809876514779
81.4023	0.928103403511866	-0.0793483541611744
81.4523	0.927703707373621	-0.0795752210816641
81.5023	0.927282786321114	-0.0801964084621706
81.5523	0.926861865268606	-0.0808175958426771
81.6023	0.926440944216099	-0.0814387832231837
81.6523	0.926020023163592	-0.0820599706036901
81.7023	0.925599102111085	-0.0826811579841967
81.7523	0.925178181058577	-0.0833023453647032
81.8023	0.92475726000607	-0.0839235327452097
81.8523	0.924336338953563	-0.0845447201257162
81.9023	0.923915417901055	-0.0851659075062227
81.9523	0.923494496848548	-0.0857870948867292
82.0023	0.923082182618015	-0.0862501249383422
82.0523	0.922671993263731	-0.0866741086668617
82.1023	0.922261803909446	-0.0870980923953811
82.1523	0.921851614555161	-0.0875220761239007
82.2023	0.921441425200876	-0.0879460598524202
82.2523	0.921031235846592	-0.0883700435809397
82.3023	0.920621046492307	-0.0887940273094592
82.3523	0.920210857138022	-0.0892180110379787
82.4023	0.919800667783738	-0.0896419947664982
82.4523	0.919390478429453	-0.0900659784950177
82.5023	0.918974762648054	-0.0906277599659328
82.5523	0.91854708460037	-0.0914878124995016
82.6023	0.918119406552685	-0.0923478650330705
82.6523	0.917691728505001	-0.0932079175666393
82.7023	0.917264050457316	-0.0940679701002081
82.7523	0.916836372409632	-0.094928022633777
82.8023	0.916408694361947	-0.0957880751673458
82.8523	0.915981016314263	-0.0966481277009147
82.9023	0.915553338266579	-0.0975081802344835
82.9523	0.915125660218894	-0.0983682327680523
83.0023	0.91469798217121	-0.0992282853016211
83.0523	0.914266015418939	-0.0997471278561915
83.1023	0.913833170257296	-0.100196084029521
83.1523	0.913400325095652	-0.100645040202851
83.2023	0.912967479934009	-0.10109399637618
83.2523	0.912534634772365	-0.10154295254951
83.3023	0.912101789610722	-0.101991908722839
83.3523	0.911668944449079	-0.102440864896169
83.4023	0.911236099287435	-0.102889821069499
83.4523	0.910803254125792	-0.103338777242828
83.5023	0.910370408964148	-0.103787733416158
83.5523	0.909945083940667	-0.104366565158165
83.6023	0.909534099645773	-0.105193066589278
83.6523	0.909123115350879	-0.106019568020392
83.7023	0.908712131055985	-0.106846069451505
83.7523	0.908301146761092	-0.107672570882619
83.8023	0.907890162466198	-0.108499072313733
83.8523	0.907479178171304	-0.109325573744846
83.9023	0.90706819387641	-0.11015207517596
83.9523	0.906657209581516	-0.110978576607073
84.0023	0.906246225286623	-0.111805078038187
84.0523	0.905835240991729	-0.1126315794693
84.1023	0.90542930584643	-0.113241854181659
84.1523	0.905024206341274	-0.113816343120052
84.2023	0.904619106836118	-0.114390832058444
84.2523	0.904214007330962	-0.114965320996837
84.3023	0.903808907825806	-0.115539809935229
84.3523	0.90340380832065	-0.116114298873622
84.4023	0.902998708815494	-0.116688787812014
84.4523	0.902593609310338	-0.117263276750407
84.5023	0.902188509805183	-0.117837765688799
84.5523	0.901783410300026	-0.118412254627192
84.6023	0.901380792481166	-0.119023241250641
84.6523	0.900982328500866	-0.119695317582233
84.7023	0.900583864520565	-0.120367393913826
84.7523	0.900185400540264	-0.121039470245418
84.8023	0.899786936559963	-0.12171154657701
84.8523	0.899388472579662	-0.122383622908602
84.9023	0.898990008599362	-0.123055699240194
84.9523	0.898591544619061	-0.123727775571787
85.0023	0.89819308063876	-0.124399851903379
85.0523	0.897794616658459	-0.125071928234971
85.1023	0.897396152678158	-0.125744004566563
85.1523	0.896965040487043	-0.126777144247559
85.2023	0.896529810503572	-0.127855823450102
85.2523	0.896094580520101	-0.128934502652645
85.3023	0.895659350536631	-0.130013181855187
85.3523	0.89522412055316	-0.13109186105773
85.4023	0.894788890569689	-0.132170540260272
85.4523	0.894353660586219	-0.133249219462815
85.5023	0.893918430602748	-0.134327898665358
85.5523	0.893483200619277	-0.1354065778679
85.6023	0.893047970635807	-0.136485257070443
85.6523	0.892617214578084	-0.137322313331825
85.7023	0.89219311376314	-0.137799940441929
85.7523	0.891769012948197	-0.138277567552034
85.8023	0.891344912133253	-0.138755194662138
85.8523	0.890920811318309	-0.139232821772242
85.9023	0.890496710503366	-0.139710448882346
85.9523	0.890072609688422	-0.14018807599245
86.0023	0.889648508873479	-0.140665703102554
86.0523	0.889224408058535	-0.141143330212659
86.1023	0.888800307243592	-0.141620957322763
86.1523	0.888376206428648	-0.142098584432867
86.2023	0.887955382358895	-0.143041136267325
86.2523	0.887534858776692	-0.144026323120173
86.3023	0.88711433519449	-0.145011509973021
86.3523	0.886693811612287	-0.145996696825869
86.4023	0.886273288030084	-0.146981883678717
86.4523	0.885852764447882	-0.147967070531566
86.5023	0.885432240865679	-0.148952257384414
86.5523	0.885011717283476	-0.149937444237262
86.6023	0.884591193701273	-0.15092263109011
86.6523	0.884170670119071	-0.151907817942958
86.7023	0.883751342922484	-0.152787320086306
86.7523	0.883333601632414	-0.153526728544967
86.8023	0.882915860342343	-0.154266137003628
86.8523	0.882498119052272	-0.155005545462289
86.9023	0.882080377762201	-0.155744953920951
86.9523	0.88166263647213	-0.156484362379612
87.0023	0.881244895182059	-0.157223770838273
87.0523	0.880827153891988	-0.157963179296934
87.1023	0.880409412601917	-0.158702587755595
87.1523	0.879991671311846	-0.159441996214256
87.2023	0.879573930021775	-0.160181404672917
87.2523	0.87916050366933	-0.160711271147287
87.3023	0.878747333287761	-0.161228707164961
87.3523	0.878334162906192	-0.161746143182635
87.4023	0.877920992524624	-0.16226357920031
87.4523	0.877507822143055	-0.162781015217984
87.5023	0.877094651761486	-0.163298451235658
87.5523	0.876681481379918	-0.163815887253332
87.6023	0.876268310998349	-0.164333323271007
87.6523	0.87585514061678	-0.164850759288681
87.7023	0.875441970235211	-0.165368195306355
87.7523	0.875032349660932	-0.165817133289647
87.8023	0.874626929950302	-0.166185010280285
87.8523	0.874221510239672	-0.166552887270923
87.9023	0.873816090529042	-0.166920764261561
87.9523	0.873410670818412	-0.1672886412522
88.0023	0.873005251107781	-0.167656518242838
88.0523	0.872599831397151	-0.168024395233476
88.1023	0.872194411686521	-0.168392272224114
88.1523	0.871788991975891	-0.168760149214752
88.2023	0.87138357226526	-0.169128026205391
88.2523	0.87097815255463	-0.169495903196029
88.3023	0.870568020690839	-0.170948709592464
88.3523	0.870157753086009	-0.172432769099353
88.4023	0.86974748548118	-0.173916828606243
88.4523	0.869337217876351	-0.175400888113133
88.5023	0.868926950271522	-0.176884947620023
88.5523	0.868516682666693	-0.178369007126913
88.6023	0.868106415061863	-0.179853066633803
88.6523	0.867696147457034	-0.181337126140693
88.7023	0.867285879852205	-0.182821185647583
88.7523	0.866875612247376	-0.184305245154473
88.8023	0.86645723627745	-0.185976391400251
88.8523	0.866030353170375	-0.187843825372077
88.9023	0.8656034700633	-0.189711259343903
88.9523	0.865176586956224	-0.191578693315729
89.0023	0.864749703849149	-0.193446127287555
89.0523	0.864322820742074	-0.195313561259381
89.1023	0.863895937634998	-0.197180995231207
89.1523	0.863469054527923	-0.199048429203033
89.2023	0.863042171420848	-0.200915863174859
89.2523	0.862615288313772	-0.202783297146685
89.3023	0.862188411566222	-0.204647677558991
89.3523	0.861764708221583	-0.204988331771139
89.4023	0.861341004876944	-0.205328985983286
89.4523	0.860917301532305	-0.205669640195434
89.5023	0.860493598187666	-0.206010294407581
89.5523	0.860069894843027	-0.206350948619729
89.6023	0.859646191498388	-0.206691602831876
89.6523	0.859222488153748	-0.207032257044024
89.7023	0.858798784809109	-0.207372911256171
89.7523	0.85837508146447	-0.207713565468319
89.8023	0.857951378119831	-0.208054219680466
89.8523	0.857525623828421	-0.206730244020946
89.9023	0.857097945780736	-0.203844871350017
89.9523	0.856670267733052	-0.200959498679087
90.0023	0.856242589685367	-0.198074126008158
90.0523	0.855814911637683	-0.195188753337229
90.1023	0.855387233589999	-0.192303380666299
90.1523	0.854959555542314	-0.18941800799537
90.2023	0.85453187749463	-0.186532635324441
90.2523	0.854104199446945	-0.183647262653511
90.3023	0.853676521399261	-0.180761889982582
91.3508	0.849971137475227	-0.179254222967613
91.4008	0.850075334315562	-0.207434859300895
91.4508	0.850517128918583	-0.204357956460646
91.5008	0.851056868551518	-0.200435598652656
91.5508	0.851379878756557	-0.196521253466274
91.6008	0.851782811194283	-0.185881881755131
91.6508	0.852298439027135	-0.181439248163706
91.7008	0.852905955448557	-0.176216800551185
91.7508	0.853306543457376	-0.177144597172055
91.8008	0.853809749073169	-0.174160141210473
91.8508	0.854258967701063	-0.168194631741243
91.9008	0.854655827416689	-0.168140535205735
91.9508	0.855071947267021	-0.165857648402329
92.0008	0.855368533804581	-0.163022604036282
92.0508	0.855739539679199	-0.159393626024368
92.1008	0.856106247434153	-0.15605764864351
92.1508	0.856535188380073	-0.151606721753998
92.2008	0.856868968305405	-0.147703681378813
92.2508	0.857437817930609	-0.147890328858617
92.3008	0.857848418604554	-0.142976473318789
92.3508	0.858433842039674	-0.139350476765914
92.4008	0.858807688558387	-0.139839540127008
92.4508	0.859357188852605	-0.134216515946091
92.5008	0.859726217315633	-0.132565201878452
92.5508	0.860196655560131	-0.129581473535953
92.6008	0.860478021159969	-0.129480689456697
92.6508	0.860938698418719	-0.126670023339147
92.7008	0.861364506482553	-0.127452478535138
92.7508	0.861681083001698	-0.124992371961452
92.8008	0.862132814619226	-0.122906276703979
92.8508	0.862495054600788	-0.12105591913143
92.9008	0.862885127889081	-0.118802878084143
92.9508	0.863443195609507	-0.115936140260061
93.0008	0.863973268497432	-0.114727921783182
93.0508	0.86436579265312	-0.113632896910982
93.1008	0.864866614114363	-0.113088259087331
93.1508	0.865216109755674	-0.109208050100858
93.2008	0.865635691724194	-0.107652392245203
93.2508	0.865927455595696	-0.106051795921325
93.3008	0.866210707400135	-0.105307692525905
93.3508	0.866690992998795	-0.105239536458552
93.4008	0.867000121526521	-0.104034478719767
93.4508	0.867321684994838	-0.102628409897515
93.5008	0.867877914882682	-0.100041430586548
93.5508	0.86830815466978	-0.0976544577723304
93.6008	0.868895177474332	-0.0951053624061615
93.6508	0.869302651310358	-0.0922414748055146
93.7008	0.869848393190318	-0.0907930084108196
93.7508	0.870204614747121	-0.0897776933807552
93.8008	0.870581682156284	-0.0890174965894455
93.8508	0.870935232689513	-0.0878594201062915
93.9008	0.871379517587478	-0.085235979537013
93.9508	0.871866592140451	-0.0839734528681376
94.0008	0.872245873138511	-0.0832627279273066
94.0508	0.872616614425242	-0.0829599222874538
94.1008	0.873051887367671	-0.0830160534321754
94.1508	0.873633761697281	-0.0804792498844571
94.2008	0.874080499097732	-0.0809804378623955
94.2508	0.874495447627327	-0.0806721798636211
94.3008	0.874907381584423	-0.0788245516229586
94.3508	0.875298477445308	-0.0773050589227423
94.4008	0.875747726138176	-0.0757761201201508
94.4508	0.876116690685687	-0.0747581520076613
94.5008	0.876424284665707	-0.074170158878703
94.5508	0.876758197933986	-0.0736619834507016
94.6008	0.877229258569173	-0.0716122658463497
94.6508	0.877637590628779	-0.0691538266787182
94.7008	0.878031440391174	-0.0675164491285143
94.7508	0.878486179616948	-0.0680366017818365
94.8008	0.878937688659596	-0.0667652419886758
94.8508	0.879475442913634	-0.0650190272762879
94.9008	0.879990510450032	-0.0636036720063657
94.9508	0.880405005926034	-0.0629917215326605
95.0008	0.880773844298901	-0.0616222979792029
95.0508	0.881101486999644	-0.0614272735492603
95.1008	0.881481719222072	-0.0610508262310213
95.1508	0.8819317442145	-0.0600897202219803
95.2008	0.882324489820524	-0.059599295618183
95.2508	0.882668315192742	-0.059177640877049
95.3008	0.883101382316746	-0.0585408124636551
95.3508	0.883604418175381	-0.0577490227324501
95.4008	0.884025784918686	-0.0571711451151655
95.4508	0.884452808340681	-0.0563576546997994
95.5008	0.884868358126927	-0.0556619745270521
95.5508	0.885306245963632	-0.0551366881075359
95.6008	0.885824527470334	-0.0547916684530991
95.6508	0.88617995030128	-0.0533470192041438
95.7008	0.886500557347516	-0.0518570232279109
95.7508	0.886856294313033	-0.0503433962461285
95.8008	0.887304216621484	-0.0487841923621141
95.8508	0.887650850395222	-0.0470044941078314
95.9008	0.887992844321895	-0.0453139039354885
95.9508	0.888377692823857	-0.0438300143644413
96.0008	0.888842247848241	-0.0426736816118614
96.0508	0.889449651983873	-0.0422388019082353
96.1008	0.889921098902905	-0.0415103598871089
96.1508	0.89035215658153	-0.0408794042432085
96.2008	0.890771795993153	-0.0401152513100114
96.2508	0.891159712212893	-0.0377781063216341
96.3008	0.89156948401401	-0.0355018782190233
96.3508	0.891935784460102	-0.0346430457441108
96.4008	0.892277691845609	-0.0346009590317994
96.4508	0.892665608065348	-0.0334619202695889
96.5008	0.893000515571945	-0.0328025577756242
96.5508	0.893524597447728	-0.0321130396057447
96.6008	0.894169004719864	-0.0313812473123858
96.6508	0.894712822686097	-0.0307326507671751
96.7008	0.895202524781515	-0.0301288125620172
96.7508	0.895688746812171	-0.0295292966780327
96.8008	0.896057613325603	-0.0290755390691757
96.8508	0.896426479839034	-0.0286217814603186
96.9008	0.896796641837099	-0.0278060065275597
96.9508	0.897168688234267	-0.0264636447854139
97.0008	0.897540734631435	-0.0251212830432682
97.0508	0.897897763531801	-0.0242856090291047
97.1008	0.898250703698942	-0.0235878881622545
97.1508	0.898632400801726	-0.0228411074099341
97.2008	0.899160261501981	-0.0218449687482537
97.2508	0.899688122202236	-0.0208488300865732
97.3008	0.900159002565817	-0.0202354345817704
97.3508	0.900581927102769	-0.0199441636123138
97.4008	0.90100485163972	-0.0196528926428575
97.4508	0.901417519143691	-0.0190937287568814
97.5008	0.901829314087565	-0.0185117753693266
97.5508	0.902243495534183	-0.0180458144485314
97.6008	0.902663240187398	-0.0178502450275314
97.6508	0.903082984840613	-0.0176546756065313
97.7008	0.903462778459704	-0.0170047624421923
97.7508	0.903823667729708	-0.0161398592802686
97.8008	0.904192425289037	-0.0153020217723068
97.8508	0.90469087206473	-0.0149102943789487
97.9008	0.905189318840423	-0.0145185669855905
97.9508	0.905645498919479	-0.0138806895347283
98.0008	0.906046959241209	-0.012924138695973
98.0508	0.90644841956294	-0.0119675878572177
98.1008	0.906838873671081	-0.0113271586830876
98.1508	0.907226819486931	-0.0107587729531549
98.2008	0.907606173256926	-0.0100316595684163
98.2508	0.907949600700465	-0.00864085075658744
98.3008	0.908293028144004	-0.00725004194475865
98.3508	0.908698235029594	-0.00617908586802968
98.4008	0.909149744072242	-0.00534785147030142
98.4508	0.90960125311489	-0.00451661707257311
98.5008	0.910048263548749	-0.0042247150325434
98.5508	0.910495037213724	-0.00396119890607666
98.6008	0.910950953839412	-0.00378815740655325
98.6508	0.911425551487081	-0.00379997489829498
98.7008	0.911900149134751	-0.00381179239003671
98.7508	0.912306720165622	-0.00329087663540834
98.8008	0.912685126330263	-0.00254939485343658
98.8508	0.913061759073744	-0.0018256045442781
98.9008	0.913419495994098	-0.00129031708413851
98.9508	0.913777232914451	-0.000755029623998982
99.0008	0.914194760487225	-0.000541855197857932
99.0508	0.914681245582473	-0.000700178922039163
99.1008	0.91516773067772	-0.000858502646220283
99.1508	0.915597966928423	-0.00123146136907587
99.2008	0.916017711581638	-0.0016444540522918
99.2508	0.916440976366149	-0.00183585576456019
99.3008	0.916876620438047	-0.00124798588703762
99.3508	0.917312264509944	-0.000660116009514988
99.4008	0.917670637407045	-0.000348041298371016
99.4508	0.917977496187615	-0.000219830031479629
99.5008	0.918284354968185	-9.16187645880751e-05
99.5508	0.918700127946613	0.000281737716780972
99.6008	0.91911828265796	0.000660455027487683
99.6508	0.919548919420356	0.00129682968361872
99.7008	0.920002018283576	0.00239687214948864
99.7508	0.920455117146797	0.00349691461535873
99.8008	0.920944497837528	0.00387338510433488
99.8508	0.921446919467891	0.00398977887948454
99.9008	0.921937720531128	0.00416291774708605
99.9508	0.922338385881924	0.00477620375035992
100.0008	0.92273905123272	0.00538948975363379
100.0508	0.923124829639816	0.00597335978656488
100.1008	0.923495286095115	0.00652695429157835
100.1508	0.923865742550415	0.00708054879659181
100.2008	0.924277763266034	0.00798476658717451
100.2508	0.924695917977381	0.00894072887457181
100.3008	0.925115654534119	0.00989667292954832
100.3508	0.925540136627031	0.0108525622872624
100.4008	0.925964618719943	0.0118084516449765
100.4508	0.926421092987199	0.0126633897645242
100.5008	0.926896485605802	0.013458631066595
100.5508	0.927370921079401	0.0142521767212268
100.6008	0.927709578697336	0.0148051826748822
100.6508	0.928048236315271	0.0153581886285377
100.7008	0.92840712562549	0.0160560932501832
100.7508	0.928798251325077	0.0169848737577551
100.8008	0.929189377024664	0.0179136542653269
100.8508	0.929568352388493	0.018715563857382
100.9008	0.929943578669398	0.019478326417405
100.9508	0.930339914315679	0.0202360184405694
101.0008	0.930862965284099	0.0209632730393979
101.0508	0.931386016252518	0.0216905276382264
101.1008	0.931852737936348	0.0219900845049613
101.1508	0.932267712763958	0.021896737161937
101.2008	0.932682687591569	0.0218033898189128
101.2508	0.933066188565932	0.0219854233021111
101.3008	0.933446184672441	0.0221981226652689
101.3508	0.933836317271249	0.0224305275482788
101.4008	0.934252723192051	0.0227140082327442
101.4508	0.934669129112853	0.0229974889172095
101.5008	0.935081089242271	0.0232958801918047
101.5508	0.935490718042062	0.0236020904343946
101.6008	0.935903425733168	0.0239024017220087
101.6508	0.93639857929174	0.0240447521041601
101.7008	0.936893732850311	0.0241871024863115
101.7508	0.937388828834786	0.0243637970407291
101.8008	0.937883843325493	0.0245891043607216
101.8508	0.938378857816199	0.0248144116807141
101.9008	0.938873872306906	0.0250397190007066
101.9508	0.939341068770534	0.0253388559320348
102.0008	0.939778369512116	0.0257173367195287
102.0508	0.940215670253697	0.0260958175070226
102.1008	0.940652970995279	0.0264742982945165
102.1508	0.94109027173686	0.0268527790820104
102.2008	0.941525148083858	0.027233211596782
102.2508	0.941952347181342	0.0276198245812664
102.3008	0.942379546278825	0.0280064375657508
102.3508	0.942806745376308	0.0283930505502352
102.4008	0.943233944473792	0.0287796635347196
102.4508	0.943661143571275	0.0291662765192041
102.5008	0.944042970074093	0.0297781550508354
102.5508	0.944424614357655	0.030390938263379
102.6008	0.944806258641217	0.0310037214759225
102.6508	0.945187902924779	0.0316165046884661
102.7008	0.945569547208341	0.0322292879010097
102.7508	0.94600561539742	0.0324833600884343
102.8008	0.946459439927025	0.0326203992358334
102.8508	0.946913264456631	0.0327574383832325
102.9008	0.947367088986237	0.0328944775306316
[truncated: 2,222 more rows]
