# Supplementary material for: Unraveling the Local Relation Between Tissue Composition and Human Brain Mechanics Through Machine Learning
Source: Front Bioeng Biotechnol. 2021 Aug 17;9:704738. doi: 10.3389/fbioe.2021.704738 (PMC8415910; doi:10.3389/fbioe.2021.704738)
Supplement: Supplementary file 1 [file DataSheet3.ZIP › Mechanics_cyclicCompTens/cyclicCompTens_HBE_05_06_P2a_CR_26.txt]

0	1	0.0457450760880642
0.038944	1	-0.00831589763840138
0.079904	1	-0.0127804867653771
0.120864	1	-0.0149890875821536
0.161824	1	-0.016376047206306
0.202784	1	-0.0172903274497559
0.243744	1	-0.018016501522967
0.284704	1	-0.0186327756428086
0.325664	1	-0.0191308385419137
0.366624	1	-0.0195164004306743
0.407584	1	-0.0202376610600692
0.448544	1	-0.0210840972282691
0.489504	1	-0.0215173288770045
0.530464	1	-0.0219391261363481
0.571424	1	-0.0222104086253776
0.612384	1	-0.0224347960653164
0.653344	1	-0.0226105692486903
0.694304	1	-0.0227479025532179
0.735264	1	-0.0228714349525246
0.776224	0.999991991530242	-0.0229573216342744
0.817184	0.999991991530242	-0.0229885496551364
0.858144	0.999991991530242	-0.0229781766349478
0.899104	0.999991991530242	-0.0229404959853508
0.940064	0.999991991530242	-0.0228735791091046
0.981024	1	-0.0227476820245801
1.021984	1	-0.0226599450149553
1.062944	1	-0.0225703055585605
1.103904	1	-0.0224873213970516
1.144864	1	-0.0223485495639401
1.185824	0.999995995765121	-0.0221794627972479
1.226784	0.999995995765121	-0.0219587070581456
1.267744	0.999995995765121	-0.0217298991531615
1.308704	0.999995995765121	-0.0214907509160778
1.349664	0.999995995765121	-0.0212655757473657
1.390624	1	-0.0210590894486405
1.431584	1	-0.0209086784766996
1.472544	1	-0.0207955079547594
1.513504	1	-0.0207397595088633
1.554464	1	-0.0206691641330208
1.595424	1	-0.0206392022307995
1.636384	1	-0.0206477229259544
1.677344	1	-0.0207141974233984
1.718304	1	-0.0208512803719204
1.759264	1	-0.0210595972036202
1.800224	0.999991190683267	-0.0213007655645938
1.841184	0.999991190683267	-0.0215602283592823
1.882144	0.999991190683267	-0.0218845029172964
1.923104	0.999991190683267	-0.0222746657663616
1.964064	0.999991190683267	-0.0227456183165722
2.005024	0.999995194918145	-0.0232679107790987
2.045984	0.999995194918145	-0.023848331380388
2.086944	0.999995194918145	-0.0244741339450024
2.127904	0.999995194918145	-0.0251181786423899
2.168864	0.999995194918145	-0.0257405990794135
2.209824	1	-0.0263728150470564
2.250784	1	-0.0270157025860993
2.291744	1	-0.0276549530304585
2.332704	1	-0.0283297158145223
2.373664	1	-0.0291346839732183
2.414624	0.999999199153024	-0.0299767749047952
2.455584	0.999999199153024	-0.0308461778241922
2.496544	0.999999199153024	-0.0317373117850432
2.537504	0.999999199153024	-0.0325947312510754
2.578464	0.999999199153024	-0.0334246120918713
2.619424	0.999999199153024	-0.034258186686705
2.660384	0.999999199153024	-0.0350408223431125
2.701344	0.999999199153024	-0.0358300457390222
2.742304	0.999999199153024	-0.0366827188945561
2.783264	0.999999199153024	-0.0375317505969945
2.824224	0.999999199153024	-0.0384064054026634
2.865184	0.999999199153024	-0.0393868868063156
2.906144	0.999999199153024	-0.0404439455060661
2.947104	0.999999199153024	-0.0415818854336108
2.988064	0.999999199153024	-0.0428221107495155
3.029024	0.999999199153024	-0.0441936985983969
3.069984	0.999975173743751	-0.0455990684974808
3.110944	0.999872665330854	-0.0470324346550444
3.151904	0.999609987522804	-0.0484950631897282
3.192864	0.999290449579475	-0.0498654306832935
3.233824	0.99891725488877	-0.0512685821507489
3.274784	0.998556072902702	-0.0527301036488246
3.315744	0.998072361329342	-0.0541727880909106
3.356704	0.997711179343273	-0.0556865582301714
3.397664	0.997297141456805	-0.0573012931590036
3.438624	0.996899921356827	-0.0589620093327894
3.479584	0.996526726666122	-0.0607327318215169
3.520544	0.996186366701423	-0.0625398971708774
3.561504	0.995890854167367	-0.0643107220822832
3.602464	0.995583328928675	-0.0660838090094359
3.643424	0.995271799455104	-0.0679075341445976
3.684384	0.994976286921048	-0.069800758515023
3.725344	0.994709604878119	-0.0717768166817488
3.766304	0.994451732151924	-0.0737467861471286
3.807264	0.994185050108995	-0.075716291441647
3.848224	0.993860707083812	-0.0776489964857608
3.889184	0.993553181845119	-0.0796004753888926
3.930144	0.99325446592316	-0.0816049591176647
3.971104	0.992930122897977	-0.0836898816954288
4.012064	0.992540911267757	-0.0859352679220518
4.053024	0.991937873495008	-0.0882960409230378
4.093984	0.991740865138971	-0.090684544319381
4.134944	0.991359661978508	-0.0931501153331548
4.175904	0.990831102974506	-0.0956032038554077
4.216864	0.990498751479565	-0.0980626164332461
4.257824	0.990170404219503	-0.100588697457856
4.298784	0.98986287898081	-0.103158687302587
4.339744	0.989576175763487	-0.105704671014882
4.380704	0.989285468311286	-0.108201934220379
4.421664	0.988993960012109	-0.11062238913395
4.462624	0.98863277802604	-0.112966122923832
4.503584	0.98831724431759	-0.115198924236256
4.544544	0.988013723313777	-0.117373708549419
4.585504	0.987698189605327	-0.119541791804372
4.626464	0.987328999149501	-0.121749970269083
4.667424	0.986922969732789	-0.123905972006404
4.708384	0.986549775042085	-0.126041959916538
4.749344	0.986181385433234	-0.128098847010116
4.790304	0.985857042408051	-0.130062193868699
4.831264	0.985545512934479	-0.131948874083741
4.872224	0.985225974991151	-0.133775327584717
4.913184	0.984918449752458	-0.135626859387443
4.954144	0.984495602549256	-0.137454836153358
4.995104	0.984224916271449	-0.139318918002989
5.036064	0.984110395153915	-0.141218529625972
5.077024	0.983843713110986	-0.143154902273653
5.117984	0.983368010007384	-0.145147145402761
5.158944	0.983077302555182	-0.147166127388532
5.199904	0.982765773081611	-0.149228429808826
5.240864	0.982400586860664	-0.15144803167098
5.281824	0.981982544739316	-0.15371293486584
5.322784	0.981576515322605	-0.155986047129409
5.363744	0.981174490140773	-0.158229979825682
5.404704	0.980818113236559	-0.160494867766101
5.445664	0.980489765976497	-0.162730565243195
5.486624	0.980149406011798	-0.165016299467463
5.527584	0.979837876538227	-0.167364443970132
5.568544	0.979538359769292	-0.169782460352276
5.609504	0.979263669256606	-0.172207857704878
5.650464	0.978992982978798	-0.174663365145704
5.691424	0.978681453505227	-0.177110931560151
5.732384	0.97833708930565	-0.179503669153601
5.773344	0.978004737810709	-0.181886946814143
5.814304	0.977697212572016	-0.184167538112435
5.855264	0.977381678863566	-0.186388467110996
5.896224	0.976774636855939	-0.188595362023419
5.937184	0.976389429460597	-0.190779331689543
5.978144	0.976025044086626	-0.192969442357955
6.019104	0.975692692591685	-0.195241059686261
6.060064	0.975389171587871	-0.197514808277959
6.101024	0.975069633644542	-0.199851607834597
6.141984	0.974778125345365	-0.202242885360079
6.182944	0.974474604341552	-0.204749867823988
6.223904	0.974207922298623	-0.207344563326257
6.264864	0.973954053807307	-0.209976222519375
6.305824	0.973675359059742	-0.212635335348697
6.346784	0.973359024504316	-0.215302326007428
6.387744	0.973047495030745	-0.217894715909831
6.428704	0.972743974026931	-0.220458627949246
6.469664	0.972424436083602	-0.22301241975636
6.510624	0.972026415136649	-0.225587073101764
6.551584	0.971616381485059	-0.228223334777789
6.592544	0.971231174089717	-0.230869470435846
6.633504	0.970857979399012	-0.233601804584147
6.674464	0.97032942039501	-0.236351319591937
6.715424	0.9701612425301	-0.239086828843267
6.756384	0.969664717405128	-0.241802252353613
6.797344	0.969361196401314	-0.244486181979975
6.838304	0.969074493183991	-0.247110741320199
6.879264	0.968790993354572	-0.249643259719102
6.920224	0.96850028590237	-0.252047693110735
6.961184	0.968143108151181	-0.254335094427533
7.002144	0.967819565972973	-0.256500035267547
7.043104	0.967508036499402	-0.25851184984504
7.084064	0.967192502790952	-0.260518392923409
7.125024	0.966823312335126	-0.262535234928964
7.165984	0.966421287153293	-0.264501761248987
7.206944	0.96604408822771	-0.266427240046264
7.247904	0.965670893537005	-0.268389235797175
7.288864	0.965355359828555	-0.270352632777494
7.329824	0.965043830354983	-0.272284228605794
7.370784	0.964715483094921	-0.274133086522854
7.411744	0.96440395362135	-0.275926973970532
7.452704	0.964125258873785	-0.277658113362892
7.493664	0.963858576830856	-0.279329474957607
7.534624	0.963608712574419	-0.280897485532266
7.575584	0.963189869606095	-0.282366525290772
7.616544	0.962862323193009	-0.283826917960181
7.657504	0.962562806424074	-0.285337759246682
7.698464	0.962263289655139	-0.286878734592673
7.739424	0.961894900046289	-0.288480501067064
7.780384	0.961685878985615	-0.290121192517632
7.821344	0.96107082850823	-0.291823958648889
7.862304	0.960672807561277	-0.293621827505786
7.903264	0.96030762134033	-0.295447980276345
7.944224	0.959976070692364	-0.297275030879744
7.985184	0.959643719197423	-0.299125983013695
8.026144	0.959332189723852	-0.301022110086408
8.067104	0.959036677189796	-0.302912946047143
8.108064	0.958757982442231	-0.304722519419048
8.149024	0.958483291929545	-0.306464866467465
8.189984	0.958188580242464	-0.308225725870189
8.230944	0.957835406726154	-0.31008232650589
8.271904	0.957503856078188	-0.312027405081229
8.312864	0.957196330839496	-0.314115099608926
8.353824	0.956695801479645	-0.316276344515695
8.394784	0.956482776184092	-0.318488079444471
8.435744	0.955896556197835	-0.320776071326075
8.476704	0.95552336150713	-0.323038507659832
8.517664	0.955351179407341	-0.325299091668555
8.558624	0.954883484773496	-0.327569268541746
8.599584	0.954567951065046	-0.329878387824764
8.640544	0.95427243853099	-0.332195134328508
8.681504	0.95397772684391	-0.334424204840393
8.722464	0.95369422701449	-0.336642965529061
8.763424	0.953436354288295	-0.338821356428025
8.804384	0.953165668010488	-0.341050751641593
8.845344	0.952866151241553	-0.343353740818352
8.886304	0.952542609063345	-0.345662289149417
8.927264	0.952239088059532	-0.347999810023216
8.968224	0.951923554351082	-0.35038107191828
9.009184	0.951546355425498	-0.352766587623304
9.050144	0.951136321773908	-0.355054902027384
9.091104	0.950738300826955	-0.357279402744451
9.132064	0.950357097666492	-0.359350729256468
9.173024	0.949999919915302	-0.361419098586049
9.213984	0.949504195637306	-0.363423654228616
9.254944	0.949167839907486	-0.365301397520172
9.295904	0.948868323138551	-0.367122073946249
9.336864	0.948573611451471	-0.368880767218287
9.377824	0.948298120091809	-0.370594204920943
9.418784	0.947986590618238	-0.372252589344393
9.459744	0.947638222183782	-0.373847611176455
9.500704	0.947310675770695	-0.375419729554277
9.541664	0.946998345450148	-0.376896156820858
9.582624	0.946690820211456	-0.378265816072499
9.623584	0.946330439072363	-0.379589548559334
9.664544	0.945920405420773	-0.380833278038361
9.705504	0.945547210730068	-0.382074771652112
9.746464	0.945182024509121	-0.383275886759335
9.787424	0.944854478096034	-0.384445054707741
9.828384	0.944542948622463	-0.385615436473847
9.869344	0.944226614067037	-0.386766719679252
9.910304	0.943919088828345	-0.387875791665948
9.951264	0.943632385611022	-0.389018850548203
9.992224	0.943357695098336	-0.390126161736515
10.033184	0.943107830841898	-0.391314848832364
10.074144	0.942837144564091	-0.392606130763815
10.115104	0.94252561509052	-0.39395796629022
10.156064	0.942061924691554	-0.395414436388968
10.197024	0.941754399452861	-0.396970073432402
10.237984	0.941394018313769	-0.398543937354167
10.278944	0.940979179580324	-0.400229071530309
10.319904	0.940577955245468	-0.402050499782429
10.360864	0.940171925828757	-0.404025396432398
10.401824	0.939814748077567	-0.406116954692195
10.442784	0.939483197429602	-0.408231211560875
10.483744	0.939154850169539	-0.41036615127296
10.524704	0.93883531222621	-0.412569535484643
10.565664	0.938539799692154	-0.414885706678024
10.606624	0.938261104944589	-0.417332654197989
10.647584	0.937990418666782	-0.419879616373742
10.688544	0.937694906132726	-0.422602845799702
10.729504	0.937342533463391	-0.425418225127277
10.770464	0.937014186203329	-0.428246862743682
10.811424	0.93669464826	-0.431181725752754
10.852384	0.936383118786429	-0.434208440112232
10.893344	0.935977089369717	-0.437181450120968
10.934304	0.935587877739497	-0.440145780352517
10.975264	0.935021678927634	-0.443095226607619
11.016224	0.934677314728056	-0.446040990004713
11.057184	0.934537967354274	-0.448990981061295
11.098144	0.934226437880703	-0.451837300754551
11.139104	0.933766751716615	-0.454631910070485
11.180064	0.933476044264414	-0.457374449440118
11.221024	0.933201353751728	-0.460086262006252
11.261984	0.932934671708799	-0.462770790914243
11.302944	0.932663985430992	-0.465432595062879
11.343904	0.932348451722542	-0.468076834811784
11.384864	0.932040926483849	-0.470648864393258
11.425824	0.931741409714914	-0.473096759867799
11.466784	0.931425876006464	-0.475434010520063
11.507744	0.93103185929439	-0.477641519968557
11.548704	0.9306218256428	-0.479727118100157
11.589664	0.930236618247459	-0.4817393924901
11.630624	0.929855415086996	-0.483636134098883
11.671584	0.929499038182782	-0.485471136624691
11.712544	0.929153873136229	-0.48724387269969
11.753504	0.928830330958021	-0.488938190049587
11.794464	0.928510793014692	-0.490553875112201
11.835424	0.928071928871975	-0.492085828545675
11.876384	0.92779323412441	-0.493601026064815
11.917344	0.927485708885718	-0.495143271887858
11.958304	0.927140543839164	-0.49665223251965
11.999264	0.926812997426078	-0.49810896848152
12.040224	0.926505472187385	-0.499512503489218
12.081184	0.926193942713814	-0.500898238742945
12.122144	0.925832760727746	-0.502273088863092
12.163104	0.925430735545913	-0.503573976734247
12.204064	0.92505353662033	-0.504881947024648
12.245024	0.924685147011479	-0.506169981939275
12.285984	0.924356799751417	-0.507405219052824
12.326944	0.924045270277846	-0.508627027899482
12.367904	0.923720927252662	-0.509878962088805
12.408864	0.923405393544212	-0.511146181228465
12.449824	0.92311869032689	-0.512425499319404
12.490784	0.922848004049082	-0.513667374294192
12.531744	0.922598139792645	-0.515033875876451
12.572704	0.922327453514837	-0.516469935532534
12.613664	0.921859758880993	-0.517924675341781
12.654624	0.921712403037452	-0.519434477147058
12.695584	0.921412886268518	-0.520931909779522
12.736544	0.920887530652418	-0.522421168210572
12.777504	0.920687318908478	-0.52386485072897
12.818464	0.920072268431093	-0.525264012070383
12.859424	0.919674247484139	-0.526710972114488
12.900384	0.919317870579925	-0.528198184271177
12.941344	0.918981514850105	-0.529694941349806
12.982304	0.918653167590043	-0.53119476239196
13.023264	0.918333629646714	-0.532689218229134
13.064224	0.918038117112658	-0.534247642476942
13.105184	0.917763426599972	-0.53599032076466
13.146144	0.917488736087286	-0.537829954103052
13.187104	0.917198028635084	-0.539747208577179
13.228064	0.916844855118774	-0.541685420474658
13.269024	0.916504495154075	-0.543584659453428
13.309984	0.916192965680504	-0.545407260118334
13.350944	0.915881436206932	-0.547125962782498
13.391904	0.915488220341834	-0.548834205258236
13.432864	0.915086195160001	-0.550560417466007
13.473824	0.914519996348138	-0.552252943508636
13.514784	0.914347814248349	-0.55399408981459
13.555744	0.914036284774778	-0.555718578270477
13.596704	0.913720751066328	-0.557449120560415
13.637664	0.913273878453853	-0.559163562877001
13.678624	0.912974361684918	-0.560909326920304
13.719584	0.912703675407111	-0.562668469108762
13.760544	0.912445802680915	-0.564476573695875
13.801504	0.912170311321253	-0.566243622043418
13.842464	0.911854777612803	-0.56793633331855
13.883424	0.911547252374111	-0.569588500467504
13.924384	0.911239727135418	-0.571105722468946
13.965344	0.91092018919209	-0.57253386724912
14.006304	0.910522168245136	-0.573928484946185
14.047264	0.91012094391028	-0.57538746331095
14.088224	0.909730931433084	-0.576883431517034
14.129184	0.9093537325075	-0.57847728093631
14.170144	0.908984542051674	-0.580141128629006
14.211104	0.908656995638587	-0.581776742529776
14.252064	0.908328648378525	-0.583356810650801
14.293024	0.908009110435196	-0.584912805084007
14.333984	0.907717602136019	-0.586452333437265
14.374944	0.907442911623333	-0.587966964362866
14.415904	0.907139390619519	-0.589471061007039
14.456864	0.906647670576402	-0.590981812946098
14.497824	0.906319323316339	-0.592408242691212
14.538784	0.906011798077647	-0.593815345059004
14.579744	0.905696264369197	-0.595233735713472
14.620704	0.905323069678492	-0.596716585099906
14.661664	0.904917040261781	-0.598293382232842
14.702624	0.904539841336197	-0.599924125608377
14.743584	0.904175455962226	-0.601626549604304
14.784544	0.903851112937042	-0.603355337633474
14.825504	0.903531574993713	-0.605010167772065
14.866464	0.903224049755021	-0.60652561372068
14.907424	0.90291252028145	-0.608019394004018
14.948384	0.902621011982272	-0.609584329719121
14.989344	0.902354329939344	-0.611187218484562
15.030304	0.902108469917785	-0.612823987364471
15.071264	0.901825770935341	-0.61453187680885
15.112224	0.901510237226891	-0.616248099536675
15.153184	0.901210720457956	-0.618021663709924
15.194144	0.9009152079239	-0.619871493552825
15.235104	0.900579653041056	-0.621816641862754
15.276064	0.899964602563671	-0.623793541202966
15.317024	0.899566581616718	-0.625845623147485
15.357984	0.899160552200007	-0.627949363168386
15.398944	0.898803374448817	-0.630029378174414
15.439904	0.898475828035731	-0.632092441137574
15.480864	0.89814347654079	-0.63410547824959
15.521824	0.897835951302097	-0.636092944559318
15.562784	0.897532430298283	-0.638109400845425
15.603744	0.897257739785597	-0.640189428926689
15.644704	0.89698705350779	-0.6423568714951
15.685664	0.896679528269097	-0.644597075570041
15.726624	0.89633516406952	-0.646916596202924
15.767584	0.8959988083397	-0.649228175809427
15.808544	0.895691283101008	-0.651563506581274
15.849504	0.895379753627436	-0.653951253793162
15.890464	0.894990541997216	-0.656352013043611
15.931424	0.894576504110748	-0.658834786708932
15.972384	0.89419049586843	-0.661260604648278
16.013344	0.893846131668853	-0.663602401124095
16.054304	0.893538606430161	-0.665867219329924
16.095264	0.893227076956589	-0.668136276091272
16.136224	0.892915547483018	-0.670408952513656
16.177184	0.892464670635664	-0.672685734559997
16.218144	0.892197988592736	-0.675097089109638
16.259104	0.891935310784686	-0.67761253996776
16.300064	0.891660620272	-0.680179021290957
16.341024	0.891353095033307	-0.68269332806597
16.381984	0.891037561324857	-0.685160879977927
16.422944	0.890738044555922	-0.687607106180731
16.463904	0.890410498142836	-0.690031124095985
16.504864	0.890012477195882	-0.692436950000202
16.545824	0.889606447779171	-0.694799054496006
16.586784	0.889225244618709	-0.697106243002577
16.627744	0.888848045693125	-0.699287935398512
16.668704	0.88849567302379	-0.701367606090004
16.709664	0.888151308824212	-0.703440580081698
16.750624	0.887830970033908	-0.705456273645733
16.791584	0.8875074278557	-0.707461768526053
16.832544	0.887203906851887	-0.70950001687138
16.873504	0.886937224808958	-0.711510981558564
16.914464	0.886646517356756	-0.713445264347766
16.955424	0.886145987996906	-0.715248570323438
16.996384	0.885809632267086	-0.716926059845206
17.037344	0.885506111263272	-0.71848811465008
17.078304	0.885190577554822	-0.720068899729853
17.119264	0.884825391333875	-0.721638374730892
17.160224	0.884428171233897	-0.723203887935565
17.201184	0.884050972308313	-0.724729654603426
17.242144	0.88367377338273	-0.726234073770076
17.283104	0.883349430357546	-0.727713630376361
17.324064	0.883033896649096	-0.729264187690791
17.365024	0.882718362940646	-0.730835262228977
17.405984	0.882410837701954	-0.732447264433583
17.446944	0.882127337872534	-0.734101103033479
17.487904	0.881852647359848	-0.735814054773215
17.528864	0.881598778868531	-0.737508123693636
17.569824	0.881324088355845	-0.739237297442255
17.610784	0.881012558882274	-0.740985127372772
17.651744	0.88070903787846	-0.742793292977651
17.692704	0.880417529579283	-0.744728057371361
17.733664	0.87988897057528	-0.746824673568103
17.774624	0.879679949514607	-0.749020785769624
17.815584	0.879060093955367	-0.751246748733864
17.856544	0.878867890681184	-0.753470994483839
17.897504	0.87849469599048	-0.755662369091685
17.938464	0.878150331790902	-0.757840361195966
17.979424	0.877649802431051	-0.760029053201323
18.020384	0.877334268722601	-0.76219337732606
18.061344	0.877034751953666	-0.764281531666206
18.102304	0.876756057206101	-0.766382205544375
18.143264	0.876485370928294	-0.768396497879001
18.184224	0.87618184992448	-0.770375118791891
18.225184	0.875837485724903	-0.772324804208549
18.266144	0.87550913846484	-0.77426944912191
18.307104	0.875201613226148	-0.776294463149672
18.348064	0.874882075282819	-0.778380837078581
18.389024	0.874488058570744	-0.780427675853652
18.429984	0.874078024919155	-0.782425027041442
18.470944	0.873700825993571	-0.784396410811465
18.511904	0.873344449089357	-0.786293163316278
18.552864	0.873036923850664	-0.788159742535896
18.593824	0.872729398611972	-0.790031536595285
18.634784	0.872273716682764	-0.791914350899021
18.675744	0.872126360839224	-0.793788823202488
18.716704	0.871695505166264	-0.795659961320894
18.757664	0.871441636674947	-0.797631671971805
18.798624	0.871158937692504	-0.799675823785975
18.839584	0.870838598902199	-0.801777011956741
18.880544	0.870535077898385	-0.803967089937064
18.921504	0.870232357741548	-0.806192187756553
18.962464	0.869908014716364	-0.808458786373621
19.003424	0.869518803086144	-0.810730739299639
19.044384	0.869104765199675	-0.812978790695104
19.085344	0.868718756957358	-0.815240427260288
19.126304	0.868345562266653	-0.817423950189198
19.167264	0.867981176892682	-0.819494463857406
19.208224	0.867656833867498	-0.821595665103407
19.249184	0.867329287454412	-0.823703539077942
19.290144	0.867008948664107	-0.82578445191681
19.331104	0.866714236977027	-0.827824325949755
19.372064	0.866439546464341	-0.829799617035996
19.413024	0.866148038165164	-0.831733121848683
19.453984	0.865828500221835	-0.833627919605785
19.494944	0.865475326705524	-0.835465404247137
19.535904	0.864999623601921	-0.837198755533509
19.576864	0.864700907679962	-0.838839972172705
19.617824	0.864318903672524	-0.840405278352815
19.658784	0.863913675102789	-0.841963711317446
19.699744	0.863536476177205	-0.84349605482878
19.740704	0.863171289956258	-0.844992528610639
19.781664	0.862850951165953	-0.8464610366429
19.822624	0.862527408987745	-0.847899092451607
19.863584	0.862219883749053	-0.849364782770612
19.904544	0.861916362745239	-0.850800772692105
19.945504	0.861625655293038	-0.852138755006464
19.986464	0.861350163933376	-0.853455370206758
20.027424	0.861100299676938	-0.85475776608841
20.068384	0.860829613399131	-0.856064906101355
20.109344	0.860510075455802	-0.85739544642749
20.150304	0.860210558686867	-0.858747704719844
20.191264	0.859907037683054	-0.86009631720069
20.232224	0.859575487035088	-0.861466172580864
20.273184	0.859165453383498	-0.862835576865411
20.314144	0.858750614650054	-0.864165563673242
20.355104	0.858357398784955	-0.865467412574209
20.396064	0.85798420409425	-0.866638844717568
20.437024	0.857639839894673	-0.867663485550023
20.477984	0.857336318890859	-0.868546841924938
20.518944	0.856910268299754	-0.86926981746082
20.559904	0.856651594726583	-0.869913977656121
20.600864	0.85641774740966	-0.87045447520492
20.641824	0.856208726348987	-0.870922350716369
20.682784	0.855987692583676	-0.871282096209175
20.723744	0.855782675757882	-0.871551315308776
20.764704	0.855552832675838	-0.871741137219816
20.805664	0.8553029684194	-0.871879368609859
20.846624	0.855085138041993	-0.871852481567194
20.887584	0.854888129685956	-0.87165353967937
20.928544	0.854687917942015	-0.871248288008501
20.969504	0.854506926525493	-0.870675067503578
21.010464	0.854309918169456	-0.870025097545289
21.051424	0.854096892873903	-0.869245976948034
21.092384	0.853899884517866	-0.86835412820764
21.133344	0.853711685478562	-0.867415524604191
21.174304	0.853560325400143	-0.8664038238965
21.215264	0.853416172944506	-0.865340818143789
21.256224	0.853264812866087	-0.864216238927752
21.297184	0.85314148243182	-0.8629540276033
21.338144	0.852944474075783	-0.861592503327366
21.379104	0.852841965662885	-0.860075834844229
21.420064	0.85273144878023	-0.858376551084036
21.461024	0.85263694883709	-0.856471386844364
21.501984	0.852539245506047	-0.854411488088202
21.542944	0.852419919306659	-0.852228570978539
21.583904	0.852334228680252	-0.849970037602588
21.624864	0.852243732971991	-0.847567885839556
21.665824	0.852170055050221	-0.845055379088634
21.706784	0.852083563576839	-0.842472806508909
21.747744	0.851989864480675	-0.839782027638335
21.788704	0.851920190793784	-0.836999262306587
21.829664	0.851841707790159	-0.834128289256736
21.870624	0.85178484765488	-0.831121285814822
21.911584	0.851715173967989	-0.828012674717591
21.952544	0.851640695199243	-0.824789871050842
21.993504	0.851546996103079	-0.821538774753608
22.034464	0.85150134782546	-0.818276069826428
22.075424	0.851464508864575	-0.815044418583636
22.116384	0.851407648729296	-0.811926027210226
22.157344	0.851325161490793	-0.808924092601288
22.198304	0.851272305590392	-0.806008859879161
22.239264	0.851226657312774	-0.803179535812891
22.280224	0.851177805647253	-0.800425158996689
22.321184	0.85113295821661	-0.797730472809896
22.362144	0.851092115020846	-0.795097159599483
22.403104	0.85105928029484	-0.792530052844187
22.444064	0.8510176362521	-0.790015362528931
22.485024	0.8509647803517	-0.787529803838441
22.525984	0.850931945625694	-0.785049869678435
22.566944	0.850895106664809	-0.782647275536601
22.607904	0.850858267703924	-0.780317423288442
22.648864	0.850825432977917	-0.778018258618076
22.689824	0.85079660248679	-0.775798704698452
22.730784	0.850767771995663	-0.773660929839463
22.771744	0.85072292456502	-0.771559617453959
22.812704	0.850690089839014	-0.769447670543556
22.853664	0.850673272052523	-0.767357498258726
22.894624	0.850632428856759	-0.765304056489711
22.935584	0.850587581426116	-0.763237155944921
22.976544	0.850566759404746	-0.761126505662042
23.017504	0.850541933148498	-0.758974934250361
23.058464	0.850517907739225	-0.756851193477508
23.099424	0.850501089952734	-0.754728729719326
23.140384	0.850476263696485	-0.752578851550646
23.181344	0.850476263696485	-0.750486787715075
23.222304	0.850435420500722	-0.748448624358779
23.263264	0.850427412030964	-0.746454644402551
23.304224	0.850406590009594	-0.744513553774049
23.345184	0.850382564600321	-0.742642934306652
23.386144	0.850357738344073	-0.740818875752984
23.427104	0.850357738344073	-0.738977682103152
23.468064	0.850340920557582	-0.737162499455204
23.509024	0.850328907852945	-0.735385051937002
23.549984	0.850308085831575	-0.733572120408772
23.590944	0.850304081596697	-0.731696318789693
23.631904	0.85029206889206	-0.729777227244973
23.672864	0.850259234166054	-0.727820502993187
23.713824	0.850259234166054	-0.725821480354456
23.754784	0.850259234166054	-0.723800831276154
23.795744	0.850238412144684	-0.721748278623155
23.836704	0.850226399440048	-0.719722334074464
23.877664	0.850209581653557	-0.717670733734453
23.918624	0.850209581653557	-0.715634163377685
23.959584	0.850209581653557	-0.713651310446895
24.000544	0.850193564714042	-0.711615783929764
24.041504	0.850189560479163	-0.709492374396212
24.082464	0.850168738457793	-0.707293226560841
24.123424	0.850168738457793	-0.705119919749294
24.164384	0.850164734222914	-0.70286923805228
24.205344	0.850164734222914	-0.70057902120143
24.246304	0.850143912201544	-0.698262529664779
24.287264	0.850143912201544	-0.695916679865946
24.328224	0.850143912201544	-0.693549552300492
24.369184	0.85012389102715	-0.69121000258598
24.410144	0.850119085945296	-0.688975032963664
24.451104	0.850119085945296	-0.686839592034217
24.492064	0.850119085945296	-0.684768605478324
24.533024	0.850099064770902	-0.68275153247694
24.573984	0.850095060536023	-0.680774774785114
24.614944	0.850095060536023	-0.678846323550959
24.655904	0.850095060536023	-0.676890970019698
24.696864	0.850095060536023	-0.674924951454655
24.737824	0.850091056301144	-0.673004637375413
24.778784	0.850091056301144	-0.671118240457142
24.819744	0.850090255454168	-0.66927729741599
24.860704	0.850090255454168	-0.66751264183655
24.901664	0.850074238514653	-0.665861723372589
24.942624	0.850074238514653	-0.66426517173797
24.983584	0.850074238514653	-0.662797914569907
25.024544	0.850074238514653	-0.661427934974996
25.065504	0.850074238514653	-0.660198156772282
25.106464	0.850074238514653	-0.659067918158466
25.147424	0.850074238514653	-0.657965730283277
25.188384	0.850066230044895	-0.656895123460309
25.229344	0.850066230044895	-0.655852863747975
25.270304	0.850066230044895	-0.654785026695735
25.311264	0.850066230044895	-0.653697849190937
25.352224	0.850066230044895	-0.652595436857538
25.393184	0.850041403788647	-0.651512421636051
25.434144	0.850041403788647	-0.650432049791347
25.475104	0.850041403788647	-0.649403168224168
25.516064	0.850041403788647	-0.64841561965571
25.557024	0.850041403788647	-0.647391630405826
25.597984	0.850025386849132	-0.646308691456546
25.638944	0.850025386849132	-0.645174565139365
25.679904	0.850025386849132	-0.644019300524741
25.720864	0.850025386849132	-0.642810447057289
25.761824	0.850025386849132	-0.641563647077118
25.802784	0.850004564827762	-0.640256809973796
25.843744	0.850004564827762	-0.638915155697459
25.884704	0.850004564827762	-0.637500214725965
25.925664	0.850004564827762	-0.636044677327352
25.966624	0.850004564827762	-0.634635796727528
26.007584	0.850008569062641	-0.633254581146883
26.048544	0.850008569062641	-0.631907513723035
26.089504	0.850008569062641	-0.630627217168637
26.130464	0.850008569062641	-0.629455462502801
26.171424	0.850008569062641	-0.62839183131799
26.212384	0.850004564827762	-0.627375637087689
26.253344	0.850004564827762	-0.626436133472193
26.294304	0.850004564827762	-0.625573287783416
26.335264	0.850004564827762	-0.624760947371086
26.376224	0.850004564827762	-0.624008103638837
26.417184	0.850004564827762	-0.623323085511705
26.458144	0.850004564827762	-0.622701266535516
26.499104	0.850004564827762	-0.622110592770364
26.540064	0.850004564827762	-0.621563102149761
26.581024	0.850004564827762	-0.621073916183602
26.621984	0.850004564827762	-0.620670375189381
26.662944	0.850004564827762	-0.620300757893749
26.703904	0.850004564827762	-0.619983652923218
26.744864	0.850004564827762	-0.619678551018905
26.785824	0.850004564827762	-0.619392033382695
26.826784	0.850004564827762	-0.619094715601936
26.867744	0.850004564827762	-0.618770159926358
26.908704	0.850004564827762	-0.618411791691695
26.949664	0.850004564827762	-0.618006764479036
26.990624	0.850004564827762	-0.61752901716476
27.031584	0.850004564827762	-0.617030765701965
27.072544	0.850004564827762	-0.6165047424389
27.113504	0.850004564827762	-0.615898979851944
27.154464	0.850004564827762	-0.615271372904826
27.195424	0.850000560592883	-0.614643576366793
27.236384	0.850000560592883	-0.613957002286632
27.277344	0.850000560592883	-0.613178600827331
27.318304	0.850000560592883	-0.612301962944273
27.359264	0.850000560592883	-0.611270344294456
27.400224	0.850004564827762	-0.610029781201633
27.441184	0.850004564827762	-0.608538731463315
27.482144	0.850004564827762	-0.606816243518465
27.523104	0.850004564827762	-0.604783933509275
27.564064	0.850004564827762	-0.602410370748733
27.605024	0.850004564827762	-0.599652973553123
27.645984	0.850004564827762	-0.596537696264977
27.686944	0.850004564827762	-0.5930607514244
27.727904	0.850004564827762	-0.589234211832203
27.768864	0.850004564827762	-0.585051659726943
27.809824	0.850004564827762	-0.580512280085608
27.850784	0.850004564827762	-0.575602158678383
27.891744	0.850004564827762	-0.570281714588109
27.932704	0.850033395318889	-0.564581604883697
27.973664	0.850324903618066	-0.558459389529814
28.014624	0.850611606835389	-0.551890062138508
28.055584	0.850894305817833	-0.544936455754126
28.096544	0.851239470864386	-0.537657927587571
28.137504	0.851435678373448	-0.530100445808561
28.178464	0.852042720381075	-0.522336479910032
28.219424	0.85243673709315	-0.514381391114528
28.260384	0.85282594872337	-0.506284680084566
28.301344	0.853219965435445	-0.498136348024724
28.342304	0.853588355044295	-0.48994903432935
28.383264	0.853928715008993	-0.48184891284212
28.424224	0.854224227543049	-0.473847315433829
28.465184	0.854486905351099	-0.46591002421309
28.506144	0.854765600098664	-0.458036215440063
28.547104	0.855073125337357	-0.45025180641078
28.588064	0.855405476832298	-0.442541451157138
28.629024	0.855704192754257	-0.434941810460361
28.669984	0.855987692583676	-0.427431044318701
28.710944	0.856311234761884	-0.420083738234042
28.751904	0.856668412513074	-0.412944607332699
28.792864	0.857045611438658	-0.406011725196634
28.833824	0.857434823068878	-0.399341428657345
28.874784	0.857968187154735	-0.392879204878692
28.915744	0.858345386080319	-0.386614661227634
28.956704	0.858513563945228	-0.38057254476662
28.997664	0.859005283988346	-0.374759057515704
29.038624	0.859316813461917	-0.369133332826233
29.079584	0.859587499739725	-0.363619359995646
29.120544	0.859838164843138	-0.35819758283
29.161504	0.860088029099576	-0.35287507939013
29.202464	0.860395554338268	-0.347649757638351
29.243424	0.860703079576961	-0.342511089830853
29.284384	0.860989782794283	-0.3374696974173
29.325344	0.861297308032976	-0.332535789977437
29.366304	0.861683316275293	-0.327677908494575
29.407264	0.862072527905513	-0.322955255455994
29.448224	0.862474553087345	-0.318321278664791
29.489184	0.862838938461317	-0.313808677105825
29.530144	0.863228950938513	-0.309322910288581
29.571104	0.863606149864096	-0.304865115758552
29.612064	0.864114687693705	-0.300468654979197
29.653024	0.864266047772124	-0.296112243646277
29.693984	0.864684089893471	-0.291807666905416
29.734944	0.86480341609286	-0.287487487050154
29.775904	0.865246284470456	-0.283169527805727
29.816864	0.865586644435155	-0.278804334272941
29.857824	0.865906182378483	-0.274477758448298
29.898784	0.86620169491254	-0.270174737660465
29.939744	0.866505215916353	-0.265848772013481
29.980704	0.866853584350809	-0.261552491509565
30.021664	0.867226779041514	-0.257259645434183
30.062624	0.867591965262462	-0.252973450295274
30.103584	0.867944337931797	-0.248748887458251
30.144544	0.868288702131374	-0.244592124075872
30.185504	0.8686578925872	-0.240448492588379
30.226464	0.86899424831702	-0.236330636748532
30.267424	0.869313786260349	-0.232312843507003
30.308384	0.869629319968799	-0.228355462212044
30.349344	0.869891997776849	-0.224501283751138
30.390304	0.870141862033286	-0.220722229055981
30.431264	0.870408544076215	-0.216976455193664
30.472224	0.870732887101398	-0.213300243763582
30.513184	0.871031603023357	-0.209705002908737
30.554144	0.871323111322535	-0.206207414450462
30.595104	0.871634640796106	-0.202727850204368
30.636064	0.872208848077727	-0.199361009743
30.677024	0.872602063942826	-0.196083233427663
30.717984	0.87297926286841	-0.192946881039045
30.758944	0.873344449089357	-0.189988898834347
30.799904	0.873746474271189	-0.187082271796406
30.840864	0.874094842705646	-0.184196848432086
30.881824	0.874435202670344	-0.181357245051481
30.922784	0.874721905887667	-0.178604755427608
30.963744	0.874988587930595	-0.17592266723025
31.004704	0.87526728267816	-0.173348852879126
31.045664	0.875578812151732	-0.170833977331367
31.086624	0.875907159411794	-0.168336293539127
31.127584	0.876206676180729	-0.165903996820575
31.168544	0.876485370928294	-0.163480290531769
31.209504	0.876804908871623	-0.161085561144107
31.250464	0.877174099327449	-0.158761867331883
31.291424	0.877547294018154	-0.156479016197049
31.332384	0.87791648447398	-0.154251203086981
31.373344	0.878264852908436	-0.152072953836402
31.414304	0.878835055955178	-0.149946314719674
31.455264	0.879003233820088	-0.147746417237466
31.496224	0.879494953863206	-0.145587617399741
31.537184	0.879802479101898	-0.143519951953673
31.578144	0.880077169614584	-0.141514023411374
31.619104	0.880315021166386	-0.139598468717866
31.660064	0.880585707444193	-0.137759674373754
31.701024	0.880897236917764	-0.13592836778119
31.741984	0.88119274945182	-0.134049665639028
31.782944	0.881475448434264	-0.132185662240811
31.823904	0.881807799929205	-0.130257001802888
31.864864	0.882193007324546	-0.128303082189124
31.905824	0.882587024036621	-0.126374040390165
31.946784	0.88298023990172	-0.124441400722228
31.987744	0.883353434592425	-0.122573333104966
32.028704	0.883742646222645	-0.120749461963008
32.069664	0.884111836678471	-0.118959050348775
32.110624	0.884440183938533	-0.117218729961865
32.151584	0.884759721881862	-0.115530263779869
32.192544	0.885034412394548	-0.113894965863957
32.233504	0.885305098672356	-0.112264691017695
32.274464	0.885596606971533	-0.110723310339403
32.315424	0.885912140679983	-0.109122602959091
32.356384	0.886395852253343	-0.107416489567538
32.397344	0.886695369022278	-0.10566473270795
32.438304	0.887006898495849	-0.103892033679451
32.479264	0.887376088951675	-0.102139187216902
32.520224	0.887745279407501	-0.100387190644662
32.561184	0.888105660546594	-0.0987215254942274
32.602144	0.888466842532663	-0.0970748913491093
32.643104	0.88881120673224	-0.0955207819290267
32.684064	0.889163579401575	-0.0939401515728735
32.725024	0.889491926661637	-0.0923037270074999
32.765984	0.889816269686821	-0.090634742926446
32.806944	0.890118989843659	-0.0888967804403438
32.847904	0.890385671886587	-0.0870249558720722
32.888864	0.890636336990001	-0.0850632695684018
32.929824	0.890919035972444	-0.0830221904345819
32.970784	0.891234569680895	-0.0809051834080286
33.011744	0.891542094919587	-0.0787852954712462
33.052704	0.891824793902031	-0.076750873811518
33.093664	0.892149136927214	-0.0747576500397448
33.134624	0.892530340087677	-0.0728170737038407
33.175584	0.893108551604177	-0.0709330673744653
33.216544	0.893481746294881	-0.0690623629180375
33.257504	0.893862949455344	-0.0671853344060242
33.298464	0.894256966167419	-0.065258615640578
33.339424	0.894437156736965	-0.0633881792264785
33.380384	0.894932881014961	-0.0615166706430657
33.421344	0.895216380844381	-0.0597120789358989
33.462304	0.895482262040334	-0.0579303885037662
33.503264	0.895761757634875	-0.0561912710385253
33.544224	0.896081295578203	-0.0545537067484546
33.585184	0.896421655542902	-0.0529638169463389
33.626144	0.896712362995104	-0.051472085116567
33.667104	0.896991858589644	-0.0500337242190302
33.708064	0.897311396532973	-0.0485917305852214
33.749024	0.897692599693436	-0.0471906362881563
33.789984	0.898065794384141	-0.0457839675823429
33.830944	0.898426976370209	-0.0443316270788166
33.871904	0.898783353274423	-0.0428134941692999
33.912864	0.899156547965128	-0.0412338858607242
33.953824	0.899508920634463	-0.0395970123789306
33.994784	0.899829259424768	-0.037975892376747
34.035744	0.900160810072733	-0.0363511788639982
34.076704	0.900579653041056	-0.0347090774671978
34.117664	0.900829517297494	-0.0331324808212062
34.158624	0.901088190870665	-0.0315487712470853
34.199584	0.901399720344236	-0.0299618168353465
34.240544	0.901698436266195	-0.0283439133411039
34.281504	0.90199795303513	-0.0267708840552066
34.322464	0.90231348674358	-0.0252730134023524
34.363424	0.902695490751018	-0.0238136188092566
34.404384	0.903096715085875	-0.0224428590586256
34.445344	0.903486727563071	-0.0211478158177537
34.486304	0.903859922253776	-0.0199224766575021
34.527264	0.904253138118875	-0.0187707837613839
34.568224	0.904614320104943	-0.0177158846547022
34.609184	0.904941866518029	-0.0167714211665285
34.650144	0.905270213778092	-0.0159237449301736
34.691104	0.905544904290778	-0.0151559213364177
34.732064	0.905806781251852	-0.0145001089270516
34.773024	0.90609428531615	-0.0139717343007968
34.813984	0.906413823259479	-0.0134541467438558
34.854944	0.906762191693935	-0.012948897850845
34.895904	0.907197051601774	-0.0125178291274184
34.936864	0.907344407445314	-0.0120835874801694
34.977824	0.907865758826535	-0.0116654719567431
35.018784	0.908242957752119	-0.0112025606763846
35.059744	0.908611347360969	-0.0107033438253659
35.100704	0.908968525112159	-0.0101758081933912
35.141664	0.909308885076857	-0.00968062505253406
35.182624	0.909665261981071	-0.00913187703011484
35.223584	0.909993609241133	-0.00850689602613278
35.264544	0.910313147184462	-0.00781180125081704
35.305504	0.910624676658033	-0.00707956408976709
35.346464	0.910891358700962	-0.00635314105011708
35.387424	0.911137218722521	-0.00564816139673929
35.428384	0.911420718551941	-0.00491019074490862
35.469344	0.911736252260391	-0.0042032280141418
35.510304	0.912035769029325	-0.00351906195652485
35.551264	0.912322472246648	-0.00287717031458828
35.592224	0.91265081950671	-0.00227325133584216
35.633184	0.913032022667173	-0.00171364650951955
35.674144	0.913606229948794	-0.00127220258669841
35.715104	0.913794428988098	-0.000902694251361802
35.756064	0.914360627799961	-0.000642963414344833
35.797024	0.91475384366506	-0.000433968849603339
35.837984	0.915098207864638	-0.000210275540918181
35.878944	0.915434563594458	3.69488333124557e-05
35.919904	0.915717262576901	0.000283865939508132
35.960864	0.91598394461983	0.000558134259230625
36.001824	0.916262639367395	0.000801765122895981
36.042784	0.916578973922821	0.00096915210896914
36.083744	0.916927342357277	0.00108710380870214
36.124704	0.917210041339721	0.00113908876597102
36.165664	0.917492740322165	0.00120130945345526
36.206624	0.917808274030615	0.00139397522822332
36.247584	0.918177464486441	0.00166044852836283
36.288544	0.918554663412025	0.00204660599694328
36.329504	0.918927858102729	0.00254338213732935
36.370464	0.91928103161904	0.00314531368027454
36.411424	0.919645416993012	0.00386720179240096
36.452384	0.920169971762136	0.00473247293737
36.493344	0.920498319022198	0.00573949271074009
36.534304	0.920801840026012	0.00679764755106926
36.575264	0.921072526303819	0.00792476118359359
36.616224	0.921203865207844	0.00906704426854077
36.657184	0.921589072603185	0.010100480376097
36.698144	0.921900602076756	0.0110670693419965
36.739104	0.922200118845691	0.012071086169606
36.780064	0.922490826297893	0.013080226310338
36.821024	0.922815169323076	0.0141300783761045
36.861984	0.923212389423054	0.0152189992456403
36.902944	0.923606406135129	0.0163152989064279
36.943904	0.923987609295591	0.0174015219190322
36.984864	0.924360803986296	0.0184536752262522
37.025824	0.924754820698371	0.0194656570515064
37.066784	0.925123210307221	0.0204778742310003
37.107744	0.925447553332404	0.021476351517156
37.148704	0.925759082805976	0.0223765793043195
37.189664	0.926033773318662	0.0231615815783582
37.230624	0.92630045536159	0.0239114005727866
37.271584	0.92659917128355	0.0245749142958811
37.312544	0.926915505838975	0.0251528745736846
37.353504	0.927259870038553	0.0257588855901157
37.394464	0.92769873418127	0.0263832651332632
37.435424	0.92801426788972	0.0270895741022535
37.476384	0.928383458345546	0.0278904824003168
37.517344	0.928751847954397	0.0287215400123108
37.558304	0.929113029940465	0.0295489474543852
37.599264	0.929461398374921	0.0304306759624771
37.640224	0.929817775279135	0.0313019159524663
37.681184	0.930166944560567	0.0321265165773134
37.722144	0.930498495208533	0.0329109021360763
37.763104	0.930818833998837	0.0336972620554045
37.804064	0.931117549920796	0.0344186140828742
37.845024	0.931388236198604	0.0351160362501146
37.885984	0.931638901302017	0.035763994801338
37.926944	0.931909587579824	0.0363678745543775
37.967904	0.932237133992911	0.0369723209009567
38.008864	0.932536650761846	0.037595059502045
38.049824	0.932832163295902	0.0381743730667259
38.090784	0.933155705474109	0.0387502020811377
38.131744	0.933532904399693	0.0393021905827629
38.172704	0.933910103325277	0.0397515036181683
38.213664	0.934304120037352	0.0401550162827115
38.254624	0.934882331553851	0.0404116918730257
38.295584	0.935066526358276	0.040540559215222
38.336544	0.935599890444134	0.0406035491623967
38.377504	0.935935445326978	0.0406382835255872
38.418464	0.936226953626155	0.0406047041415354
38.459424	0.93648482635235	0.04048933480082
38.500384	0.936764321946891	0.0403582490269953
38.541344	0.937079855655341	0.0401764640273958
38.582304	0.937416211385161	0.0399567368734887
38.623264	0.937702914602484	0.0397450945735519
38.664224	0.937989617819806	0.0394185035196429
38.705184	0.93831396084499	0.039020369135315
38.746144	0.938687155535695	0.0386183797357112
38.787104	0.939064354461278	0.0382577298724476
38.828064	0.939429540682226	0.0378683362830729
38.869024	0.939785917586439	0.0374159919722301
38.909984	0.940159112277144	0.0368945494000131
38.950944	0.940515489181358	0.0363847939091556
38.991904	0.940839832206542	0.0359715794198477
39.032864	0.941155365914992	0.0355368365552367
39.073824	0.941573408036339	0.0351236809044887
39.114784	0.941820068904874	0.0347389181276982
39.155744	0.94209475941756	0.0343941939013122
39.196704	0.942402284656252	0.0340181871739162
39.237664	0.942709809894945	0.0336254485034514
39.278624	0.942996513112268	0.0333464818157613
39.319584	0.943316851902572	0.0330700190356754
39.360544	0.943710067767671	0.0328597648899113
39.401504	0.944108088714625	0.032720034206194
39.442464	0.944497300344845	0.0326460915700553
39.483424	0.944862486565792	0.0326141727409162
39.524384	0.945260507512745	0.0325998052362726
39.565344	0.945616884416959	0.0325826548856666
39.606304	0.9459492359119	0.0326338858376864
39.647264	0.946260765385472	0.0327753032267873
39.688224	0.946539460133037	0.0329856728704654
39.729184	0.946810146410844	0.0332602833255175
39.770144	0.947101654710021	0.0335980820354834
39.811104	0.947413184183593	0.0339214783735109
39.852064	0.947761552618049	0.0343077796696822
39.893024	0.948056264305129	0.0347606949324767
39.933984	0.948347772604306	0.0353446284137123
39.974944	0.948881136690163	0.0359707142750968
40.015904	0.949065331494589	0.0366766331662269
40.056864	0.949622720989719	0.0375009003725679
40.097824	0.949971890271151	0.0383855185077122
40.138784	0.950316254470728	0.0393547246999239
40.179744	0.950664622905184	0.04033331237363
40.220704	0.951000978635004	0.0412966935484123
40.261664	0.951320516578333	0.0422550385783089
40.302624	0.951620033347268	0.0432388694214632
40.343584	0.951890719625075	0.0442098473080895
40.384544	0.952140583881513	0.0451848131415531
40.425504	0.952415274394199	0.0461158723341006
40.466464	0.952743621654262	0.0470314918526911
40.507424	0.953039134188318	0.047970278509438
40.548384	0.953329841640519	0.0488493200566278
40.589344	0.953658188900581	0.0497065259604796
40.630304	0.954039392061044	0.0505637558355964
40.671264	0.954420595221506	0.0513674426212102
40.712224	0.954805802616848	0.052075664933
40.753184	0.955183001542431	0.0526672365309921
40.794144	0.955569009784748	0.0531787789707056
40.835104	0.955942204475453	0.0535860812743471
40.876064	0.956433924518571	0.0538819738544333
40.917024	0.956720627735894	0.0541254216648012
40.957984	0.956991314013701	0.0543780679033659
40.998944	0.957266004526387	0.0546854209273958
41.039904	0.957586343316692	0.0549641958449648
41.080864	0.957918694811633	0.0552758201126018
41.121824	0.958213406498713	0.0556096788182608
41.162784	0.958492101246278	0.0559309940146329
41.203744	0.95882044850634	0.0562057439388641
41.244704	0.959201651666803	0.0564965742235936
41.285664	0.959574846357508	0.0568146598367892
41.326624	0.959944036813334	0.0571107790542912
41.367584	0.96029240524779	0.0574001165829642
41.408544	0.960661595703616	0.0576265338990519
41.449504	0.96101797260783	0.0577568046498619
41.490464	0.961350324102771	0.0578531037595541
41.531424	0.961657849341463	0.0580056198444156
41.572384	0.962084700779544	0.0581319222612416
41.613344	0.962207230366836	0.0582380800985248
41.654304	0.962457895470249	0.0583383388253773
41.695264	0.962736590217814	0.0583921085522963
41.736224	0.963212293321417	0.0583892537925385
41.777184	0.963498996538739	0.0583617740058623
41.818144	0.963818534482068	0.0582495187504095
41.859104	0.964212551194143	0.0581509162200577
41.900064	0.964597758589484	0.0580444380395039
41.941024	0.964991775301559	0.0579588758773892
41.981984	0.965364969992264	0.0579071371703896
42.022944	0.965750177387605	0.0579062197246965
42.063904	0.966127376313189	0.0578845954643327
42.104864	0.966450918491397	0.0578814051068628
42.145824	0.96677526151658	0.0579733632383586
42.186784	0.967041943559509	0.0582111908766537
42.227744	0.967312629837316	0.058474791983388
42.268704	0.967607341524396	0.0588208520630041
42.309664	0.967927680314701	0.0592709844798361
42.350624	0.9682680402794	0.0597364781192122
42.391584	0.96856275196648	0.0602427054756817
42.432544	0.968850256030778	0.060699453961693
42.473504	0.969181806678743	0.0610681668868681
42.514464	0.969563009839206	0.0613751734171565
42.555424	0.970113191711554	0.0616487857958963
42.596384	0.970465564380889	0.0618615351324413
42.637344	0.970813932815346	0.0620560227233602
42.678304	0.971170309719559	0.0621235345228231
42.719264	0.971498656979622	0.0620469811979899
42.760224	0.971818194922951	0.061884031075174
42.801184	0.972129724396522	0.0616023708889642
42.842144	0.97239640643945	0.0612093707137886
42.883104	0.972642266461009	0.0606785161511947
42.924064	0.972929770525308	0.0600507457636326
42.965024	0.973245304233758	0.059318587053996
43.005984	0.973548825237571	0.0584522611733608
43.046944	0.973831524220015	0.057564781740841
43.087904	0.974155867245199	0.0566471442775669
43.128864	0.97454107464054	0.0556728169514384
43.169824	0.974926282035881	0.0548061641899149
43.210784	0.975303480961465	0.0540233956019461
43.251744	0.97567667565217	0.0533852129684887
43.292704	0.976061883047511	0.052877586561817
43.333664	0.976603255603126	0.0524438003686056
43.374624	0.976935607098067	0.0520101449277495
43.415584	0.977095776493219	0.0516164757363559
43.456544	0.977492996593197	0.0512675521801583
43.497504	0.977628339732101	0.0510202755049855
43.538464	0.978075212344576	0.0508823884294783
43.579424	0.978419576544153	0.0508127235745645
43.620384	0.978719093313088	0.0507893406950218
43.661344	0.978997788060653	0.0508714597117798
43.702304	0.979313321769103	0.051089173279415
43.743264	0.979690520694687	0.0513549296208062
43.784224	0.98006771962027	0.0516233881775407
43.825184	0.980432905841218	0.0519796905249901
43.866144	0.980789282745432	0.0524274323529257
43.907104	0.9811504647315	0.0529628806816033
43.948064	0.981511646717569	0.0535538399227313
43.989024	0.981843197365534	0.0541367666108309
44.029984	0.982167540390717	0.0547012049158885
44.070944	0.982446235138282	0.0553408410796957
44.111904	0.982708912946332	0.0561116676192121
44.152864	0.983094120341673	0.0570707535791223
44.193824	0.983233467715456	0.0581129348400434
44.234784	0.983705166584179	0.0592370891109257
44.275744	0.983848518192841	0.0604879315180823
44.316704	0.98431541197971	0.0618606547332491
44.357664	0.984701420222027	0.0633152289228455
44.398624	0.985098640322005	0.0648000330569914
44.439584	0.985492657034079	0.06639564981227
44.480544	0.985865851724784	0.068040804276567
44.521504	0.986259067589883	0.0696951680650904
44.562464	0.986620249575952	0.0713828497329547
44.603424	0.986947795989038	0.0731057342932828
44.644384	0.987264130544464	0.0747967436085901
44.685344	0.98753882105715	0.0764178069514195
44.726304	0.987804702253103	0.0779543171044763
44.767264	0.988100214787159	0.0794030030796714
44.808224	0.988423756965367	0.0807490658895887
44.849184	0.98876892201192	0.0820247970075803
44.890144	0.989043612524606	0.0831585964438731
44.931104	0.989342328446565	0.0841586340414691
44.972064	0.989686692646143	0.085006508585563
45.013024	0.990059887336847	0.0858144578979603
45.053984	0.990429077792674	0.086560469819643
45.094944	0.990958437643652	0.0871639594948225
45.135904	0.991318818782745	0.0876541478957062
45.176864	0.99167119145208	0.0880526156985402
45.217824	0.991999538712142	0.0884228475302427
45.258784	0.99232308089035	0.0886547891333427
45.299744	0.992622597659285	0.0887480504299795
45.340704	0.992897288171971	0.0887558868544749
45.381664	0.993143148193529	0.0886559441124812
45.422624	0.993417838706216	0.0884497084224373
45.463584	0.993742181731399	0.0881766234115304
45.504544	0.994049706970092	0.087865119000219
45.545504	0.994332405952535	0.0874933224986644
45.586464	0.994656748977719	0.0870587823002041
45.627424	0.99504195637306	0.0865848071913798
45.668384	0.995415151063765	0.0860565240917737
45.709344	0.995804362693985	0.0854835215074428
45.750304	0.996173553149811	0.0848689396741206
45.791264	0.996558760545153	0.0842661625992777
45.832224	0.996935959470736	0.0836281717359412
45.873184	0.997276319435435	0.0829525372695088
45.914144	0.997732001364643	0.0822125464937885
45.955104	0.997993878325717	0.0814333910292382
45.996064	0.998125217229742	0.0806339667704077
46.037024	0.998584903393829	0.0798394130368127
46.077984	0.998921259123649	0.0791388789635158
46.118944	0.999215970810729	0.078552774993182
46.159904	0.999494665558294	0.0780648050239265
46.200864	0.999827017053236	0.0776613119722367
46.241824	1.00020021174394	0.0773548219137518
46.282784	1.00056940219977	0.0771245386863587
46.323744	1.00093378757374	0.0769752260342024
46.364704	1.00129096532493	0.0769484196221562
46.405664	1.00166816425051	0.0770321098463839
46.446624	1.00202053691985	0.0772033365932916
46.487584	1.00234888417991	0.0774722658585051
46.528544	1.00266041365348	0.0778241400595211
46.569504	1.00295112110568	0.0782401090651142
46.610464	1.00320979467885	0.0786568909145163
46.651424	1.00345965893529	0.0791427209035566
46.692384	1.00373915452983	0.0797197550188429
46.733344	1.00421405678646	0.0803836304901205
46.774304	1.00434939992536	0.0810606422146957
46.815264	1.00465292092917	0.0817101915862422
46.856224	1.00501410291524	0.0823592157691613
46.897184	1.00561233560614	0.0829870210240182
46.938144	1.00600635231821	0.083577341757811
46.979104	1.0063667334573	0.0841444713821821
47.020064	1.00675274169962	0.0846783201737131
47.061024	1.00712113130847	0.085146550895727
47.101984	1.00745348280341	0.0855202411272279
47.142944	1.0077778258286	0.0858287186215135
47.183904	1.00804370702455	0.0859821608688918
47.224864	1.00831439330236	0.0860335269316787
47.265824	1.00860590160153	0.0859626547966842
47.306784	1.00892543954486	0.0858182824043531
47.347744	1.00926579950956	0.0856317184061668
47.388704	1.00954449425713	0.0853160495323385
47.429664	1.00984401102606	0.0848425908953175
47.470624	1.01019237946052	0.0842101700823179
47.511584	1.01056557415122	0.0834513836555205
47.552544	1.01093476460705	0.0826063922008616
47.593504	1.01146732784593	0.0816984020822041
47.634464	1.01182050136224	0.0807703567314466
47.675424	1.01217287403158	0.0797860769718725
47.716384	1.01250522552652	0.0787368263669405
47.757344	1.0128327719396	0.0776774402752653
47.798304	1.01313228870854	0.076553009245231
47.839264	1.01339096228171	0.0754506165246858
47.880224	1.01364483077303	0.0743519546046785
47.921184	1.01391952128571	0.0732821519086965
47.962144	1.01424306346392	0.0722401558802787
48.003104	1.01455058870261	0.071263934824204
48.044064	1.01483408853203	0.0702584775414801
48.085024	1.01515763071024	0.0693094900218124
48.125984	1.01554363895256	0.0684577452080012
48.166944	1.01592083787814	0.0676908717480272
48.207904	1.01631004950836	0.0670743569590522
48.248864	1.01668324419906	0.0665818193741844
48.289824	1.01707646006416	0.0662197573854832
48.330784	1.01744565051999	0.0659835685100415
48.371744	1.01777800201493	0.0659002138835258
48.412704	1.01809753995826	0.065932161042342
48.453664	1.01836822623607	0.0660033295493419
48.494624	1.01863090404412	0.0661591188014982
48.535584	1.01893042081305	0.0663556374123364
48.576544	1.01942214085617	0.0665742008702813
48.617504	1.0197216576251	0.0668165547192762
48.658464	1.02000035237267	0.0669582314338819
48.699424	1.02031588608112	0.0671043428325387
48.740384	1.02068507653695	0.0672908545297831
48.781344	1.02106227546253	0.0675337793307297
48.822304	1.02142746168348	0.0677899057611517
48.863264	1.02179264790442	0.0681229036804715
48.904224	1.02215302904352	0.0685131820274503
48.945184	1.02251821526446	0.068880929564402
48.986144	1.02285457099428	0.069256962442269
49.027104	1.02316209623298	0.0696000696978607
49.068064	1.0234487994503	0.0699029095864263
49.109024	1.02371548149323	0.0701246786562824
49.149984	1.02396134151479	0.0701760338230398
49.190944	1.02424003626235	0.0701708364169158
49.231904	1.02456437928753	0.0701193744690684
49.272864	1.02485108250486	0.0700855510139533
49.313824	1.02515059927379	0.0700195058200759
49.354784	1.02571599723868	0.0700176948999548
49.395744	1.026102005481	0.070107678670885
49.436704	1.0264952213461	0.0702087001198104
49.477664	1.02686441180192	0.0703753047709574
49.518624	1.02724561496238	0.0706358310181358
49.559584	1.02761880965309	0.0709736384449255
49.600544	1.02794715691315	0.0713333076655244
49.641504	1.02827069909136	0.0716785222132428
49.682464	1.02854138536917	0.0719701282952805
49.723424	1.02880806741209	0.0722023749872094
49.764384	1.02910277909918	0.0723885314738886
49.805344	1.02941430857275	0.0725167014701899
49.846304	1.02975466853745	0.0726848446407177
49.887264	1.03004617683662	0.0729852765067394
49.928224	1.03034569360556	0.0733992580765319
49.969184	1.03069406204001	0.0739251723793007
50.010144	1.03106725673072	0.0745227585856374
50.051104	1.03143564633957	0.0751984148441292
50.092064	1.03179682832564	0.0759041288899026
50.133024	1.03212917982058	0.0766308548391758
50.173984	1.03266574729434	0.0773880896713567
50.214944	1.03300210302416	0.078135594349096
50.255904	1.03332244181446	0.078800014621854
50.296864	1.03361715350154	0.0794341657243557
50.337824	1.03389184401423	0.0799935962142044
50.378784	1.03413770403579	0.0805106476864888
50.419744	1.03441719963033	0.0810118955574268
50.460704	1.03474474604342	0.0815955239498332
50.501664	1.03503625434259	0.0822650849693612
50.542624	1.03533096602967	0.0829919656422548
50.583584	1.03566331752461	0.083727497762659
50.624544	1.03604452068508	0.0844159285262652
50.665504	1.03643453316227	0.0850504217640967
50.706464	1.03681974055761	0.0855582922418316
50.747424	1.03718893101344	0.0859717399061731
50.788384	1.03757413840878	0.0863149256131781
50.829344	1.03794733309949	0.0866057558979076
50.870304	1.03827968459443	0.0868663039371453
50.911264	1.03857840051639	0.0870844446291412
50.952224	1.03885309102907	0.0872362916977848
50.993184	1.03912778154176	0.0872841971815675
51.034144	1.03957945923609	0.0872197580624546
51.075104	1.03992382343567	0.0871776775961012
51.116064	1.04021853512275	0.0871726850353339
51.157024	1.04049722987031	0.0870804850119809
51.197984	1.04082157289549	0.0868691151127846
51.238944	1.04120277605596	0.0865947400119718
51.279904	1.04157997498154	0.0862651285786549
51.320864	1.04194516120249	0.0858431950864533
51.361824	1.04229753387182	0.0853502521692839
51.402784	1.04267473279741	0.0848120013817907
51.443744	1.04302310123186	0.0842122534031795
51.484704	1.04335144849193	0.0835868430956308
51.525664	1.04367499067013	0.0829907191364677
51.566624	1.04394968118282	0.0823340786288512
51.607584	1.04421235899087	0.0816254488055539
51.648544	1.04445821901243	0.0808673902335345
51.689504	1.0447497273116	0.0801268677315694
51.730464	1.04506526102005	0.0793941337115691
51.771424	1.0453479600025	0.0787650296499827
51.812384	1.04565548524119	0.0781186401270232
51.853344	1.04602467569702	0.0775182885083713
51.894304	1.0466068914484	0.0770563600498836
51.935264	1.04700491239535	0.0766370089166996
51.976224	1.04737810708605	0.0762932348240954
52.017184	1.0477633144814	0.0760469845549119
52.058144	1.04813250493722	0.075880595645151
52.099104	1.04845604711543	0.0758113709898335
52.140064	1.04877158082388	0.0758436472087438
52.181024	1.04904627133657	0.0759695965942105
52.221984	1.04930494490974	0.0761280096102969
52.262944	1.04960446167867	0.0764112780504771
52.303904	1.049923999622	0.0767803265733643
52.344864	1.05027236805646	0.0771740742161711
52.385824	1.05056387635563	0.0776613708107966
52.426784	1.05085458380784	0.0782097004256789
52.467744	1.05119894800741	0.0787332786196995
52.508704	1.05157214269812	0.0792127692987124
52.549664	1.05193732891906	0.0797411896882916
52.590624	1.05230251514001	0.0801473152207352
52.631584	1.05264287510471	0.0805500281167048
52.672544	1.05317143410871	0.0809000739639523
52.713504	1.05350778983853	0.0811229195615339
52.754464	1.05366795923369	0.0812667210019136
52.795424	1.05412284031592	0.0813321952438393
52.836384	1.0543975308286	0.0812681897867048
52.877344	1.05464339085016	0.081107643328021
52.918304	1.05493089491446	0.0808452669350146
52.959264	1.05525043285779	0.0805425970245111
53.000224	1.05554594539185	0.0801846689894439
53.041184	1.05583264860917	0.0797784737224106
53.082144	1.05617300857387	0.0793478909619046
53.123104	1.05655821596921	0.0789049564622332
53.164064	1.05693541489479	0.0785003149690223
53.205024	1.05732142313711	0.0781067482003071
53.245984	1.05768981274596	0.0777052425844179
53.286944	1.05807582098828	0.0773703051718275
53.327904	1.05844901567898	0.0770136280009596
53.368864	1.05878056632695	0.0766070753441553
53.409824	1.05908408733076	0.0762718372011476
53.450784	1.05935877784345	0.0760453022079401
53.491744	1.05962946412125	0.0759162866797413
53.532704	1.05992097242043	0.0759222991088801
53.573664	1.06026934085489	0.0760446201164867
53.614624	1.0605728618587	0.0762351415526275
53.655584	1.06099891244981	0.0765711816434143
53.696544	1.06132325547499	0.0769684726750502
53.737504	1.0616964501657	0.0773836462704822
53.778464	1.06207364909128	0.0777569878290353
53.819424	1.06244684378198	0.0780830863824061
53.860384	1.06279921645132	0.0784535579267602
53.901344	1.06317241114202	0.0787927121028095
53.942304	1.06352077957648	0.0790933444557761
53.983264	1.06385313107142	0.079398319966145
54.024224	1.06416466054499	0.0797410131726117
54.065184	1.06445536799719	0.0802093572133336
54.106144	1.06471404157036	0.0806335549004883
54.147104	1.06495589735704	0.0810665870884506
54.188064	1.0652514098911	0.0814857878564262
54.229024	1.06556694359955	0.0818388126781688
54.269984	1.06585364681687	0.0820763177939876
54.310944	1.06615716782069	0.0822474072509221
54.351904	1.06652235404163	0.0823441901443289
54.392864	1.06690756143698	0.0823351551565764
54.433824	1.06751059920972	0.0823548355652577
54.474784	1.06788379390043	0.082401784377641
54.515744	1.06827700976553	0.0824954575441972
54.556704	1.06863418751672	0.0825958056184926
54.597664	1.06895772969493	0.0827045523524111
54.638624	1.06927326340338	0.0828543182793993
54.679584	1.06954875476304	0.0830120818921209
54.720544	1.06981864019387	0.0831310207721366
54.761504	1.07011415272792	0.0832024965471715
54.802464	1.0704256822015	0.0832262978342515
54.843424	1.07077004640107	0.0832261017057185
54.884384	1.07105755046537	0.0831359501359322
54.925344	1.07134825791757	0.0831157096713288
54.966304	1.07169662635203	0.0831591913670898
55.007264	1.07206982104273	0.0833179356224765
55.048224	1.07243901149856	0.0835549591337865
55.089184	1.0727913841679	0.0838205520347333
55.130144	1.07313174413259	0.0840823465797583
55.171104	1.07350093458842	0.084352589906143
55.212064	1.07383729031824	0.0847087200963246
55.253024	1.07432500612648	0.0850176399694123
55.293984	1.07462852713029	0.0852474503091207
55.334944	1.0748992134081	0.0854592386158539
55.375904	1.07501373452563	0.0856699177067731
55.416864	1.07542376817722	0.0858959710954716
55.457824	1.07575211543729	0.0861309875581274
55.498784	1.07604682712437	0.0863791271988456
55.539744	1.07633833542354	0.0867448589703194
55.580704	1.07667469115336	0.087153296640246
55.621664	1.07705989854871	0.0875109522745731
55.662624	1.07743309323941	0.0877713782782789
55.703584	1.07781429639987	0.08798524118905
55.744544	1.07819149532546	0.0880914752985406
55.785504	1.0785767027208	0.0880888232049337
55.826464	1.0789498974115	0.0879937727802347
55.867424	1.07928224890644	0.0878424988427485
55.908384	1.07958176567538	0.087645513881843
55.949344	1.07985645618806	0.0874054242278012
55.990304	1.08013114670075	0.0871490951312285
56.031264	1.08042585838783	0.0867804083565246
56.072224	1.08076621835253	0.0863984022752253
56.113184	1.08107374359122	0.0859236186810038
56.154144	1.08135724342064	0.0853079537823384
56.195104	1.08166076442446	0.0845998644021098
56.236064	1.08219733189822	0.0838122754106416
56.277024	1.0825745308238	0.0829250858125095
56.317984	1.08293971704475	0.0819775234935147
56.358944	1.08330009818384	0.0809751018446402
56.399904	1.08367329287454	0.0799128370219421
56.440864	1.08402246215598	0.0788212771340348
56.481824	1.08435401280394	0.077796041378363
56.522784	1.08466554227751	0.0768021120949662
56.563744	1.08495304634181	0.075735859325431
56.604704	1.08520691483313	0.0746689222852362
56.645664	1.08545677908957	0.0735522884539908
56.686624	1.08575229162362	0.0724636530604309
56.727584	1.08606782533207	0.0714728661919738
56.768544	1.08635532939637	0.070519134541014
56.809504	1.08665804955321	0.069592695265021
56.850464	1.08701923153928	0.0687892547296764
56.891424	1.0874084431695	0.0681363537394221
56.932384	1.08781447258621	0.0675857686464105
56.973344	1.08820048082852	0.0671615012246665
57.014304	1.08877388726317	0.0668543944509057
57.055264	1.08913506924924	0.0666254143886538
57.096224	1.08945861142745	0.0664726694871705
57.137184	1.08977014090102	0.0664258187390538
57.178144	1.09004963649556	0.0664508469190677
57.219104	1.09031151345663	0.0665393924140895
57.260064	1.09060702599069	0.066766823060931
57.301024	1.09092255969914	0.0670430047234529
57.341984	1.09127092813359	0.0674064461495026
57.382944	1.09155843219789	0.0679233886614907
57.423904	1.09184913965009	0.0684301826115
57.464864	1.09219350384967	0.0689314217656142
57.505824	1.09257550785711	0.0694313751882346
57.546784	1.09293989323108	0.0698694631339358
57.587744	1.09330107521715	0.0703322545579687
57.628704	1.09363342671209	0.0707508320730504
57.669664	1.0940066214028	0.071098448105695
57.710624	1.09434698136749	0.0713447332421733
57.751584	1.0946705235457	0.0716373374005234
57.792544	1.09498205301927	0.0719297214590752
57.833504	1.09526074776684	0.0722181894845852
57.874464	1.09564275177428	0.0724778898127195
57.915424	1.09592144652184	0.0727525830775967
57.956384	1.09625780225166	0.073005680411787
57.997344	1.09654850970386	0.0731834709269317
58.038304	1.09683120868631	0.0732708265755201
58.079264	1.09717156865101	0.0732551471889112
58.120224	1.09755757689332	0.0732037963805658
58.161184	1.09793878005378	0.0731927281936881
58.202144	1.09832398744913	0.0732155096123963
58.243104	1.09868917367007	0.0733363749104471
58.284064	1.09906637259566	0.0735015652569508
58.325024	1.09944357152124	0.0736307071790931
58.365984	1.09978393148594	0.0737826239823261
58.406944	1.10008344825487	0.0738725576315202
58.447904	1.10035813876756	0.0739023212260028
58.488864	1.10063683351513	0.0739185170844149
58.529824	1.10094035451894	0.073932086999691
58.570784	1.10126790093203	0.073838208987778
58.611744	1.10157622701769	0.0737337138846133
58.652704	1.1020022776088	0.0736763593639528
58.693664	1.10233863333862	0.0737013962607903
58.734624	1.10271182802932	0.0737826130862966
58.775584	1.10307701425027	0.0738779555245891
58.816544	1.103449408094	0.0739908383913476
58.857504	1.10379857737543	0.0741724664881209
58.898464	1.10416696698428	0.0743709049793762
58.939424	1.10452814897035	0.0745624375670648
58.980384	1.10485249199553	0.0746974851372558
59.021344	1.10516402146911	0.0748245502761545
59.062304	1.10544271621667	0.074967148794865
59.103264	1.10570539402472	0.0751776557285163
59.144224	1.10595926251604	0.0754698719882121
59.185184	1.10626278351985	0.0758190919164152
59.226144	1.10656630452366	0.0762563604806898
59.267104	1.10685701197587	0.076753413380228
59.308064	1.10716453721456	0.0772872970390535
59.349024	1.10753372767038	0.077796376976075
59.389984	1.10793575285222	0.0782308714112109
59.430944	1.10832896871732	0.0786375003402225
59.471904	1.10870216340802	0.0789377382569172
59.512864	1.10927236645476	0.0792134710030193
59.553824	1.10946537057592	0.0793780337382174
59.594784	1.10996109485392	0.0794915878004001
59.635744	1.11013327695371	0.0795665633801458
59.676704	1.11054811568715	0.0796002212156106
59.717664	1.11080598841335	0.0796070573845881
59.758624	1.11110550518228	0.0795599276981134
59.799584	1.11142904736049	0.0794285869571957
59.840544	1.11177341156007	0.0792495281442043
59.881504	1.11205290715461	0.0790158802228675
59.922464	1.11235162307657	0.0787191464692953
59.963424	1.11270479659288	0.0784233192653868
60.004384	1.11307799128358	0.0781855722577108
60.045344	1.11344237665755	0.0779120710184729
60.086304	1.1138075628785	0.0776640076499624
60.127264	1.11415192707808	0.0774128868555432
60.168224	1.11451310906415	0.0772092008364276
60.209184	1.11484946479397	0.0770573733806376
60.250144	1.11517300697217	0.0769334550150902
60.291104	1.11548453644575	0.0768248324959091
60.332064	1.11589857433221	0.0766489422483284
60.373024	1.1160179005316	0.0765230604182453
60.413984	1.11628458257453	0.0764354105768573
60.454944	1.1165961120481	0.0763964027908539
60.495904	1.11705900160009	0.0764481327810299
60.536864	1.11733769634766	0.0765604817423376
60.577824	1.11767805631236	0.0767473595461767
60.618784	1.11805925947282	0.0769578512253864
60.659744	1.11844126348026	0.0771261404027113
60.700704	1.1188264708756	0.0772837710838716
60.741664	1.11919566133142	0.0774485037971318
60.782624	1.11958086872677	0.0775893676679286
60.823584	1.11995406341747	0.0776504834980103
60.864544	1.12028641491241	0.0777308460747951
60.905504	1.12058993591623	0.0778484817896695
60.946464	1.12086462642891	0.0780666943954609
60.987424	1.12113451185974	0.0783171723241332
61.028384	1.12143402862868	0.0786980038134402
61.069344	1.12177839282826	0.0790726659707824
61.110304	1.12208191383207	0.0794577817789321
61.151264	1.12236060857963	0.0798263421596925
61.192224	1.12266412958345	0.0801086452116493
61.233184	1.12320149790418	0.080352744604588
61.274144	1.12357869682977	0.0805451140073507
61.315104	1.12394388305071	0.0806687360008927
61.356064	1.12430025995493	0.0807762907091721
61.397024	1.12467745888051	0.0807911398183244
61.437984	1.12502582731497	0.0807701257356188
61.478944	1.12535817880991	0.0807681818839363
61.519904	1.12566970828348	0.0808161636399266
61.560864	1.12596121658266	0.0808402242525112
61.601824	1.12622309354373	0.0808414380702096
61.642784	1.12646575017739	0.0807657128436267
61.683744	1.12675645762959	0.0806064782669079
61.724704	1.12707199133804	0.0803376230946956
61.765664	1.12735949540234	0.0798895129809592
61.806624	1.12766702064103	0.0793656841782577
61.847584	1.128031406015	0.0787845880231324
61.888544	1.12841741425732	0.0782101057579804
61.929504	1.12881863859218	0.0775971757627469
61.970464	1.12919984175264	0.0769981316676483
62.011424	1.12957303644334	0.0764184846844614
62.052384	1.12995504045078	0.0758202033114354
62.093344	1.13046758251527	0.075222268432151
62.134304	1.13063095529832	0.0746469994736612
62.175264	1.13091445512774	0.0740313759799081
62.216224	1.1313156794626	0.0733631551720222
62.257184	1.13160718776178	0.0727107880872188
62.298144	1.13192272147023	0.0720332511740164
62.339104	1.1322670856698	0.0713239327216478
62.380064	1.13256259820386	0.0706316556595893
62.421024	1.13285330565606	0.0699695584203441
62.461984	1.13320247493749	0.0694376905269965
62.502944	1.13357967386308	0.0691243599411226
62.543904	1.13394806347193	0.0689181983440798
62.584864	1.13430524122312	0.0688503662013463
62.625824	1.1346496054227	0.0688760677559901
62.666784	1.13501479164364	0.0689840125421294
62.707744	1.13535114737346	0.0691360993234243
62.748704	1.13566267684703	0.0694387648755161
62.789664	1.13599022326012	0.0698928743431558
62.830624	1.13626491377281	0.07038233053085
62.871584	1.13651557887622	0.0709827388088556
62.912544	1.13678626515403	0.0717089504655314
62.953504	1.13725716317577	0.0724921657907143
62.994464	1.13754466724007	0.0732957937377682
63.035424	1.1378313704574	0.0742204177352281
63.076384	1.13816772618722	0.0752028429905626
63.117344	1.13855293358256	0.0762580275732203
63.158304	1.13894294605975	0.0773287978366318
63.199264	1.13932815345509	0.0782414514559621
63.240224	1.13969734391092	0.0790441270900281
63.281184	1.1400745428365	0.0796892918992595
63.322144	1.14044773752721	0.0801626960561324
63.363104	1.14078809749191	0.0805556264967184
63.404064	1.14109161849572	0.0808488081446376
63.445024	1.14136630900841	0.0810394385410746
63.485984	1.14164099952109	0.0810991509625427
63.526944	1.14193651205515	0.0810885382297026
63.567904	1.14226005423336	0.0809802360537922
63.608864	1.14255957100229	0.0807229175977309
63.649824	1.14281343949361	0.0804326931322477
63.690784	1.14307611730166	0.080140250235136
63.731744	1.14337563407059	0.0797662113306877
63.772704	1.14368716354416	0.0793907646592137
63.813664	1.14396585829173	0.0790363298912393
63.854624	1.14425736659091	0.0786619946147856
63.895584	1.14462976043464	0.0783212953817375
63.936544	1.14483077302555	0.0780303016565639
63.977504	1.14506862457735	0.077789902555281
64.018464	1.1452984676594	0.0777544512333422
64.059424	1.14549147178056	0.0778414974346897
64.100384	1.14565964964546	0.0780456563414903
64.141344	1.14581100972388	0.0783017348293819
64.182304	1.14597918758879	0.0786182361598724
64.223264	1.14613535274907	0.0789873435213192
64.264224	1.14625788233636	0.0794424009435351
64.305184	1.14639322547526	0.0799692457672326
64.346144	1.14652456437929	0.0805109004743758
64.387104	1.14663107702706	0.0810645800397966
64.428064	1.14675040322645	0.0817099889200912
64.469024	1.14685291163935	0.0824044974890139
64.509984	1.14697143699176	0.0830455348822292
64.550944	1.14709877166091	0.0836533023386332
64.591904	1.14720528430868	0.0842640705615923
64.632864	1.14732861474295	0.0848583618085751
64.673824	1.14748397905625	0.0854496021672671
64.714784	1.1475416400385	0.0859608591310047
64.755744	1.14768499164717	0.0863526280548345
64.796704	1.14777548735543	0.0866954345800087
64.837664	1.14786117798183	0.0869731656579414
64.878624	1.14793966098546	0.0872151577587533
64.919584	1.14802935584674	0.0874021924654191
64.960544	1.14811184308525	0.0875766161074141
65.001504	1.14820153794653	0.0877326864771343
65.042464	1.14828802941991	0.08782626375863
65.083424	1.14836170734168	0.087854388590259
65.124384	1.14844339373321	0.087747725177202
65.165344	1.14851386826708	0.0875453532192573
65.206304	1.14858354195397	0.0872415261504091
65.247264	1.14863639785437	0.0868271980868753
65.288224	1.14868605036687	0.0863434252682257
65.329184	1.14875171981888	0.0857979591299247
65.370144	1.1488005714844	0.0852298205332115
65.411104	1.14884942314992	0.0846401317691361
65.452064	1.1489030798973	0.0840506587464467
65.493024	1.14894792732794	0.0835025296185096
65.533984	1.14898957137068	0.0829569719535599
65.574944	1.14902160524971	0.0824253110847749
65.615904	1.14909608401846	0.0818715378134994
65.656864	1.14913692721422	0.081250283251644
65.697824	1.14914893991886	0.0805595599634079
65.738784	1.14919458819648	0.0798952072460334
65.779744	1.14923142715736	0.0792468542585383
65.820704	1.14925545256663	0.0786254776611512
65.861664	1.14928828729264	0.0780456650583141
65.902624	1.14930910931401	0.0775333598965278
65.943584	1.1493291304884	0.0771282302611904
65.984544	1.14936677029627	0.076810610998062
66.025504	1.14939960502227	0.0765879506329839
66.066464	1.14942763466642	0.0764278487323079
66.107424	1.14946046939243	0.0763157874261819
66.148384	1.14946527447428	0.0761982388795445
66.189344	1.14948529564868	0.0760884657396368
66.230304	1.14950611767005	0.0759176334290012
66.271264	1.14953494816118	0.0757693450036282
66.312224	1.14956297780533	0.0756080401812833
66.353184	1.14956297780533	0.0754942050015369
66.394144	1.14959581253133	0.0754107806404317
66.435104	1.14960862608295	0.0753457095516014
66.476064	1.14960862608295	0.0753036269060421
66.517024	1.1496166345527	0.0753568692651279
66.557984	1.14963745657407	0.0753881474077261
66.598944	1.14966148198335	0.0754272445411722
66.639904	1.14966548621822	0.0754541163293965
66.680864	1.14969031247447	0.0755006707055076
66.721824	1.14969031247447	0.0755276340203804
66.762784	1.14971113449584	0.0755463621160737
66.803744	1.14971113449584	0.0755564060761681
66.844704	1.14971113449584	0.0755393276393575
66.885664	1.14975998616136	0.0755425942690345
66.926624	1.14976799463112	0.0755086858248886
66.967584	1.14976399039624	0.0755018649103529
67.008544	1.14976799463112	0.0754614449989119
67.049504	1.14976799463112	0.0754301407058426
67.090464	1.14981364290874	0.0753947089967573
67.131424	1.14981364290874	0.0753563636893541
67.172384	1.1498216513785	0.075288300550793
67.213344	1.1498216513785	0.0752364245538203
67.254304	1.1498216513785	0.0751969591345733
67.295264	1.1498216513785	0.0752307193927164
67.336224	1.14982565561338	0.0752091583293244
67.377184	1.14982565561338	0.0751684812715847
67.418144	1.14986649880914	0.0750906095271688
67.459104	1.1498544861045	0.0749849659824832
67.500064	1.149871303891	0.0748662450230598
67.541024	1.149871303891	0.0747699045084551
67.581984	1.149871303891	0.0746993483583192
67.622944	1.149871303891	0.0746753095377939
67.663904	1.149871303891	0.0747014120663274
67.704864	1.149871303891	0.0747416946877951
67.745824	1.14987530812587	0.0748342826098022
67.786784	1.149904138617	0.0749014043314051
67.827744	1.149904138617	0.0749932622194283
67.868704	1.14991214708676	0.0750728206692279
67.909664	1.14991214708676	0.0750671765258898
67.950624	1.14991214708676	0.0749580070260225
67.991584	1.14991214708676	0.0747652388285761
68.032544	1.1499241597914	0.0744815759521242
68.073504	1.1499241597914	0.0741781694700189
68.114464	1.14992816402627	0.0738083407914117
68.155424	1.14992816402627	0.0734486127322529
68.196384	1.14992816402627	0.0730506592220168
68.237344	1.14992816402627	0.0726361851516858
68.278304	1.14992816402627	0.0721957632764422
68.319264	1.14992816402627	0.0716564272443999
68.360224	1.14992816402627	0.0709735687103362
68.401184	1.14992816402627	0.070165057162811
68.442144	1.14992816402627	0.0692782118792142
68.483104	1.14992816402627	0.0683469652749574
68.524064	1.14997381230389	0.0673660284172677
68.565024	1.14997381230389	0.0663995614868997
68.605984	1.14997381230389	0.0654886860996016
68.646944	1.14997381230389	0.064639713235723
68.687904	1.14997381230389	0.0638422546206343
68.728864	1.14998182077365	0.0630835815125448
68.769824	1.14998182077365	0.0624271066245784
68.810784	1.14998182077365	0.0618000640917943
68.851744	1.14998182077365	0.0612015081388222
68.892704	1.14998182077365	0.0605795932775725
68.933664	1.14999783771317	0.0599985472441835
68.974624	1.14999783771317	0.0594104667340784
69.015584	1.14999783771317	0.0588562554424127
69.056544	1.14999783771317	0.0583728835976527
69.097504	1.14999783771317	0.0579940024976456
69.138464	1.14999783771317	0.0577551331989198
69.179424	1.14999783771317	0.0576054348273154
69.220384	1.14999783771317	0.0575836449473016
69.261344	1.14999783771317	0.0576702923539653
69.302304	1.14999783771317	0.0578061898144658
69.343264	1.15000264279502	0.0580061341370133
69.384224	1.15000264279502	0.0582331376594938
69.425184	1.15000264279502	0.058543977412999
69.466144	1.15000264279502	0.0589244645877705
69.507104	1.15000264279502	0.059351989922368
69.548064	1.15000264279502	0.0598834219745313
69.589024	1.15000264279502	0.0604907666649867
69.629984	1.15000264279502	0.0611998541215275
69.670944	1.15000264279502	0.0620025406516233
69.711904	1.1500066470299	0.0628811550744524
69.752864	1.1500066470299	0.0638246248447257
69.793824	1.1500066470299	0.0648158671672207
69.834784	1.1500066470299	0.0658273870008195
69.875744	1.1500066470299	0.066818494212547
69.916704	1.1500066470299	0.067774566330667
69.957664	1.1500066470299	0.0686652600919219
69.998624	1.1500066470299	0.0695731521463128
70.039584	1.1500066470299	0.0704386782583746
70.080544	1.1500066470299	0.071217295459062
70.121504	1.15000264279502	0.0719101587275136
70.162464	1.15000264279502	0.0725111314198531
70.203424	1.15000264279502	0.0730184440208719
70.244384	1.15000264279502	0.0734109299034498
70.285344	1.15000264279502	0.0737574171074267
70.326304	1.15000264279502	0.0740894234880519
70.367264	1.15000264279502	0.074338005507572
70.408224	1.15000264279502	0.0745060331801861
70.449184	1.15000264279502	0.0745755411322735
70.490144	1.15000264279502	0.0746134462400804
70.531104	1.15000264279502	0.074601196923593
70.572064	1.15000264279502	0.074517574254749
70.613024	1.15000264279502	0.074388447587048
70.653984	1.15000264279502	0.0742223637661163
70.694944	1.15000264279502	0.0740278805336093
70.735904	1.15000264279502	0.0737950737857584
70.776864	1.15000264279502	0.0735874150742471
70.817824	1.15000264279502	0.0733578161175136
70.858784	1.15000264279502	0.0731159068265267
70.899744	1.15000264279502	0.072887979320735
70.940704	1.14994978689462	0.0727128452576093
70.981664	1.14975277853858	0.0725213322827737
71.022624	1.14940040586925	0.072273972797776
71.063584	1.14903922388318	0.0719923540164787
71.104544	1.14870767323521	0.0716577020798641
71.145504	1.14840014799652	0.0712787556036794
71.186464	1.14812946171871	0.0708436684245325
71.227424	1.14785477120603	0.070354332093164
71.268384	1.14755525443709	0.0698363631751867
71.309344	1.14721489447239	0.0692850088224847
71.350304	1.14692418702019	0.0687697246862034
71.391264	1.14659984399501	0.0682422762224655
71.432224	1.14621063236479	0.0677247366080548
71.473184	1.14579659447832	0.0671897938551512
71.514144	1.14518955247069	0.0666843880593142
71.555104	1.1448323747195	0.0661737739613235
71.596064	1.14449281560178	0.0656651996000758
71.637024	1.1441684725766	0.0652584900404451
71.677984	1.1438609473379	0.0648652501526181
71.718944	1.14355342209921	0.0645142846804718
71.759904	1.14327072311677	0.0641988119351766
71.800864	1.14300804530872	0.0639933869097353
71.841824	1.14271733785652	0.0638726545432458
71.882784	1.14237297365694	0.0637841766036076
71.923744	1.14204863063176	0.0637049363178726
71.964704	1.14172909268843	0.0636295597642373
72.005664	1.14140875389812	0.0635671342313963
72.046624	1.14103155497254	0.0635177141994978
72.087584	1.14062152132095	0.0635089581501033
72.128544	1.14023631392561	0.0635034382215029
72.169504	1.13987192855164	0.0634413395695502
72.210464	1.13955959823109	0.063373051972779
72.251424	1.13924406452264	0.0633066559267482
72.292384	1.13892853081419	0.0632391114391965
72.333344	1.13862901404525	0.0630299076706864
72.374304	1.1383302981233	0.0627303910711519
72.415264	1.13806762031525	0.0623367349549939
72.456224	1.13766559513341	0.0617916218480523
72.497184	1.13735806989472	0.0611852338289967
72.538144	1.13704253618627	0.0605201903033451
72.579104	1.13674301941734	0.0598090674684734
72.620064	1.13641547300425	0.0591082566360243
72.661024	1.13604227831354	0.0584325393597668
72.701984	1.13563224466195	0.0578632653967683
72.742944	1.13524223218476	0.0573405283762337
72.783904	1.13484501208478	0.0568397555721867
72.824864	1.13450465212008	0.0563525330705627
72.865824	1.13417630486002	0.0559205883063554
72.906784	1.13385276268181	0.0555029369537904
72.947744	1.13353242389151	0.0550437978788829
72.988704	1.13322489865282	0.054613910285066
73.029664	1.13295901745686	0.054215921907535
73.070624	1.13267151339256	0.0538483203773801
73.111584	1.13235998391899	0.0535698091437276
73.152544	1.13200761124966	0.0534687615443313
73.193504	1.13168727245935	0.0534895054055027
73.234464	1.13139256077227	0.0535441402771726
73.275424	1.13087201023803	0.053619455813042
73.316384	1.13046197658644	0.0537451545898276
73.357344	1.13008397681388	0.0538946154279865
73.398304	1.12970677788829	0.054001185135189
73.439264	1.12937522724033	0.0540430912650687
73.480224	1.12905088421515	0.0541304338384217
73.521184	1.12872734203694	0.054129167719781
73.562144	1.12842382103312	0.0540641598279225
73.603104	1.12812830849907	0.0539280204755646
73.644064	1.12785762222126	0.0538154710273122
73.685024	1.12759974949507	0.0536904107578616
73.725984	1.12732906321726	0.0535893609792595
73.766944	1.12701753374369	0.0535321502861899
73.807904	1.12671401273987	0.053507313876297
73.848864	1.12641449597094	0.0534928177985041
73.889824	1.12608694955785	0.0534442977786512
73.930784	1.12568092014114	0.0533069816550956
73.971744	1.1252660814077	0.0531170006620235
74.012704	1.12486886130772	0.0529157488159228
74.053664	1.12449566661701	0.052787345644588
74.094624	1.12416331512207	0.0527304640116126
74.135584	1.12383096362713	0.0526527317363755
74.176544	1.12335606137051	0.0525686950184063
74.217504	1.12305254036669	0.0524799621116751
74.258464	1.12277304477215	0.0523876596656437
74.299424	1.12251116781108	0.0522296018601225
74.340384	1.12221565527702	0.0520649628527171
74.381344	1.12187129107744	0.0519181780794304
74.422304	1.12154294381738	0.0518074177592399
74.463264	1.12122741010893	0.0516829131872995
74.504224	1.12091588063536	0.0514928951477266
74.545184	1.12050985121865	0.0512295141407904
74.586144	1.12011663535355	0.0509520794348634
74.627104	1.11972662287635	0.0506839063541047
74.668064	1.11936624173726	0.0504259995124445
74.709024	1.11904990718184	0.0502021776306099
74.749984	1.11873036923851	0.0499648664641184
74.790944	1.11842684823469	0.0496207349817432
74.831904	1.11812733146576	0.0492853530111448
74.872864	1.11783261977868	0.0488688675337482
74.913824	1.11743459883172	0.0484182186451126
74.954784	1.11716391255392	0.0479816147386443
74.995744	1.11685238308035	0.0476027292802254
75.036704	1.11652884090214	0.0473071265345267
75.077664	1.11622131566345	0.0470517257796767
75.118624	1.11590978618987	0.0468242537279228
75.159584	1.11552377794756	0.0466232089063847
75.200544	1.11513056208246	0.0465082056722642
75.241504	1.11472052843087	0.0464492668688983
75.282464	1.11434332950528	0.0464478111593425
75.323424	1.11399896530571	0.0465072773305415
75.364384	1.11366260957589	0.0466262794075288
75.405344	1.11334707586744	0.0467575700267103
75.446304	1.11302673707713	0.0468798648838458
75.487264	1.11271921183844	0.0469946719894334
75.528224	1.11244852556063	0.0471240035024909
75.569184	1.11216983081307	0.0473263209802873
75.610144	1.1118583013395	0.0475933543363487
75.651104	1.11150592867016	0.0478140316240378
75.692064	1.11103022556656	0.048087330197125
75.733024	1.11089087819278	0.0483675651826618
75.773984	1.11037032765853	0.0486445705850222
75.814944	1.10996029400694	0.0488708898368434
75.855904	1.10959110355112	0.0490622045039398
75.896864	1.10920589615577	0.0492088868545482
75.937824	1.10886954042595	0.049306593731266
75.978784	1.10854920163565	0.0493178101041465
76.019744	1.10822565945744	0.04922386453685
76.060704	1.10791012574899	0.049068373835905
76.101664	1.10762262168469	0.0488485813058201
76.142624	1.10733992270225	0.0486239422217649
76.183584	1.10709406268069	0.0483767309227697
76.224544	1.106819372168	0.0480942361006918
76.265504	1.10651184692931	0.0477564722580206
76.306464	1.10620031745574	0.0474408513267227
76.347424	1.10590480492169	0.0471058180290718
76.388384	1.10558526697836	0.0467391862455523
76.429344	1.1051872460314	0.0463707522587352
76.470304	1.10477320814493	0.0460233454298594
76.511264	1.10436717872822	0.0456497358289776
76.552224	1.10398597556776	0.0452774424684727
76.593184	1.1036576283077	0.0449156986438361
76.634144	1.10316590826458	0.0445814934444356
76.675104	1.10286238726077	0.0442814756275391
76.716064	1.10254204847046	0.0440363912335238
76.757024	1.10227136219265	0.0438262242559964
76.797984	1.10200147676182	0.0436678177775277
76.838944	1.10171397269752	0.0435518164670949
76.879904	1.10136960849795	0.0434417840016823
76.920864	1.10103725700301	0.0433844992156114
76.961824	1.10072973176431	0.043461623492396
77.002784	1.10040618958611	0.0436464354090212
77.043744	1.10002498642564	0.0439348162662945
77.084704	1.09961895700893	0.0442737764930167
77.125664	1.09923775384847	0.0446497243818528
77.166624	1.09886856339264	0.0450513629293031
77.207584	1.09855302968419	0.0454973613925012
77.248544	1.0982455044455	0.0459739951325503
77.289504	1.09792916989008	0.0464842583783875
77.330464	1.097634458203	0.0470079324574686
77.371424	1.09733093719918	0.0475633248787442
77.412384	1.09706825939113	0.0481680283716221
77.453344	1.09667103929115	0.0488083161180001
77.494304	1.09636351405246	0.0494680140515252
77.535264	1.09603116255752	0.0501273960001914
77.576224	1.09573164578859	0.0508637344267866
77.617184	1.09541210784526	0.0516961954473942
77.658144	1.09503090468479	0.0525382144651756
77.699104	1.09462887950296	0.0533360980254192
77.740064	1.09423085855601	0.0540757662786632
77.781024	1.09384164692579	0.054698125697921
77.821984	1.09349728272621	0.0552729762488738
77.862944	1.09316893546615	0.0557821542501619
77.903904	1.09284539328794	0.0562433374202242
77.944864	1.09252505449764	0.0566721310526682
77.985824	1.0922255377287	0.0570987454791902
78.026784	1.09195965653275	0.0574803375113643
78.067744	1.09167215246845	0.0578652157860686
78.108704	1.09136062299488	0.0582176260717411
78.149664	1.09100424609067	0.0585449776685171
78.190624	1.0906758988306	0.0588274005767996
78.231584	1.09038919561328	0.0590274342467897
78.272544	1.09005283988346	0.0591430454793625
78.313504	1.08965882317139	0.0590986790259971
78.354464	1.08926160307141	0.0589737821969907
78.395424	1.0887034127293	0.0587081718623963
78.436384	1.08837186208134	0.0583328690185131
78.477344	1.08804351482128	0.0579399298611035
78.518304	1.08772397687795	0.0576415551654722
78.559264	1.08741645163925	0.0573512130228693
78.600224	1.08712494334008	0.0570329814028768
78.641184	1.08685025282739	0.0567264717315386
78.682144	1.08659638433607	0.056427824635167
78.723104	1.08632569805827	0.0561656857756063
78.764064	1.08601817281957	0.0557810581095829
78.805024	1.08571064758088	0.0553498804258603
78.845984	1.08541113081195	0.0549309782090961
78.886944	1.08508358439886	0.0544723708604335
78.927904	1.08467755498215	0.0540014815071945
78.968864	1.08426752133056	0.0535946499120322
79.009824	1.08386549614873	0.0532097302324153
79.050784	1.08349230145802	0.0528357349120853
79.091744	1.08315994996308	0.0525218704207604
79.132704	1.08282439508024	0.0523050939116716
79.173664	1.08235269621151	0.0520882694600525
79.214624	1.0820491752077	0.0518050598584323
79.255584	1.08177048046013	0.0514602702558687
79.296544	1.08163513732123	0.051022864401621
79.337504	1.08120828588315	0.0504951740460258
79.378464	1.08086792591845	0.0498841181678853
79.419424	1.08053637527049	0.0492084989558944
79.460384	1.08022885003179	0.0484637226439694
79.501344	1.07990450700661	0.0477167061083566
79.542304	1.07951929961127	0.0468870998475067
79.583264	1.07911327019456	0.0460897305798607
79.624224	1.07873607126897	0.0452635042673958
79.665184	1.07836688081315	0.0443717426952392
79.706144	1.0780513471047	0.0434370594832433
79.747104	1.07773100831439	0.0424787275285822
79.788064	1.0774234830757	0.0414566276502321
79.829024	1.07712476715374	0.0404143287121912
79.869984	1.07682925461969	0.039333327076976
79.910944	1.07656657681164	0.038279715880994
79.951904	1.07616054739492	0.0373068311891859
79.992864	1.07601719578626	0.0364225050676352
80.033824	1.0756856451383	0.0357225441254957
80.074784	1.07521795050445	0.0351296824375979
80.115744	1.07507459889579	0.0346659997183431
80.156704	1.0747174211446	0.0343236464680003
80.197664	1.07412719692347	0.034129673169679
80.238624	1.07372517174163	0.0340641161179281
80.279584	1.07333996434629	0.0340608756387222
80.320544	1.07299560014672	0.0341301111900693
80.361504	1.07266725288665	0.034381301719078
80.402464	1.07234771494332	0.0348078660238639
80.443424	1.072028177	0.0353562740901592
80.484384	1.07172465599618	0.0360685257536987
80.525344	1.07145396971837	0.0368695887753825
80.566304	1.07116646565408	0.0378030450944443
80.607264	1.07085894041538	0.0388012456214481
80.648224	1.07050256351117	0.0398074721638625
80.689184	1.07017421625111	0.0408384893528453
80.730144	1.06988350879891	0.041866856627427
80.771104	1.06955115730396	0.0428800653456153
80.812064	1.06915794143887	0.0438657201841263
80.853024	1.06875992049191	0.0448152939101868
80.893984	1.06838272156633	0.0458060197608782
80.934944	1.06786617526696	0.0467500016445432
80.975904	1.06754183224178	0.0476315405617198
81.016864	1.06722629853333	0.0484310628848167
81.057824	1.06691476905976	0.0491726946025963
81.098784	1.06662326076058	0.0497904646141825
81.139744	1.06635337532975	0.0503039007838422
81.180704	1.06609470175658	0.0506028093849245
81.221664	1.06582001124389	0.0507695818349274
81.262624	1.0655124860052	0.0508587244323719
81.303584	1.06520496076651	0.0508627777553867
81.344544	1.06490944823245	0.0508458017412546
81.385504	1.06458190181936	0.0507286955734193
81.426464	1.06417186816777	0.0505948792545743
81.467424	1.06376583875106	0.0504647327185018
81.508384	1.06336381356923	0.0503392518623084
81.549344	1.06299061887853	0.0501685917089404
81.590304	1.06265426314871	0.0499136769170112
81.631264	1.06232271250074	0.0496371051766292
81.672224	1.06201038218019	0.0493795077822098
81.713184	1.06169885270662	0.0491151701038738
81.754144	1.06127280211552	0.0488240717768159
81.795104	1.06100612007259	0.0485368480778871
81.836064	1.06071060753853	0.0482597794785549
81.877024	1.0603582348692	0.0480488040156305
[truncated: 4,505 more rows]
