# Supplementary material for: Unraveling the Local Relation Between Tissue Composition and Human Brain Mechanics Through Machine Learning
Source: Front Bioeng Biotechnol. 2021 Aug 17;9:704738. doi: 10.3389/fbioe.2021.704738 (PMC8415910; doi:10.3389/fbioe.2021.704738)
Supplement: Supplementary file 1 [file DataSheet3.ZIP › Mechanics_cyclicCompTens/cyclicCompTens_HBE_01_24_P1_VC_WM.txt]

0	1	0
0.05	0.999642606967735	0.062243670670226
0.1	0.998741976526426	0.0600003972581013
0.15	0.998213034838673	0.0578964769782061
0.2	0.997312404397364	0.0602692268189829
0.25	0.996557439538034	0.0555672213102389
0.3	0.995822410508785	0.0538114029068938
0.35	0.994975053966348	0.053426350564595
0.4	0.994139563989435	0.0500393637960965
0.45	0.993259567411474	0.047169269031859
0.5	0.992496756658232	0.0454718754736713
0.55	0.991910366832676	0.0435947410833192
0.6	0.991258166430787	0.0387013541772786
0.65	0.990457606038513	0.0404657363058785
0.7	0.989775683380152	0.0390508227924618
0.75	0.989278209032037	0.0360378511790374
0.8	0.988601005078555	0.0366048835483453
0.85	0.988042536583644	0.035119402145941
0.9	0.98725301907764	0.0318608888763569
0.95	0.98667123627164	0.0299596545385128
1	0.985632800102929	0.0284398213317228
1.05	0.984901678253096	0.0274012328806717
1.1	0.983916824805447	0.0266368906864621
1.15	0.983299023602236	0.024171527948734
1.2	0.982638738339709	0.0231832326600679
1.25	0.98178184436065	0.0214985664684249
1.3	0.981106873363596	0.0193844826483087
1.35	0.980392272018374	0.0198002223696019
1.4	0.979878627232271	0.0207204989424283
1.45	0.979260687372394	0.0225479212196193
1.5	0.978409976350898	0.0225838255867838
1.55	0.97758660475123	0.0222362813969906
1.6	0.976881801043808	0.0198086223300489
1.65	0.976150503137627	0.0152729915369716
1.7	0.975158712934356	0.0141707535036693
1.75	0.974525646308054	0.0124461698470542
1.8	0.973710089998635	0.0123912711892676
1.85	0.973177693281064	0.00937076338239599
1.9	0.972375440261429	0.00629869151207538
1.95	0.971892687518626	0.00501397958229984
2	0.971390490366667	0.00270671929802738
2.05	0.970661655058799	0.00330476127066063
2.1	0.970042034568276	0.00134022081779298
2.15	0.96929183093059	0.000192357877007686
2.2	0.968645488303733	-0.00107121399164316
2.25	0.967615843013035	-0.00234383692557772
2.3	0.966880112782244	-0.00494384546079569
2.35	0.966061138607654	-0.00804270813755277
2.4	0.965277748785717	-0.0107377491034316
2.45	0.964566741285444	-0.0121105140539346
2.5	0.963840616545274	-0.0138286941683428
2.55	0.963182516047558	-0.0144333273088599
2.6	0.962363057570033	-0.0147400919421584
2.65	0.961589869305916	-0.0158874963905461
2.7	0.96092269984555	-0.0170119312367363
2.75	0.960290060184987	-0.0177375333875212
2.8	0.959657506145579	-0.0189084654828657
2.85	0.958696741727188	-0.0199581962151917
2.9	0.957807929040454	-0.0211510608539827
2.95	0.957088065093841	-0.0226138626205611
3	0.956417339689987	-0.0244890083576875
3.05	0.955784484272299	-0.0245086458246784
3.1	0.955053626251921	-0.0244314891712114
3.15	0.954312949958128	-0.0245658085597505
3.2	0.953789377073991	-0.0249096974765487
3.25	0.953260764160092	-0.0264327748138362
3.3	0.952550549934411	-0.0280693668539659
3.35	0.951799851380783	-0.029311027188572
3.4	0.95119374333209	-0.0296548631680746
3.45	0.950463034355532	-0.0301924740387739
3.5	0.949679181587867	-0.0316631560297706
3.55	0.948792400244494	-0.0331149003020704
3.6	0.947801811893898	-0.0338920354554313
3.65	0.947109274281787	-0.0348136557723629
3.7	0.946466578729547	-0.035239594335919
3.75	0.945767915085353	-0.0364399979268419
3.8	0.945018132888788	-0.0384308381978784
3.85	0.944483652236232	-0.0383906587581004
3.9	0.943835979444297	-0.0397287126585772
3.95	0.943173760801662	-0.0410629823226773
4	0.942480581276201	-0.0421055227191132
4.05	0.941640683107898	-0.0430379186821681
4.1	0.94081560043336	-0.0432789858078698
4.15	0.940033791023078	-0.044498588248404
4.2	0.939303860625189	-0.0462618475141345
4.25	0.938633135221334	-0.0475107616709916
4.3	0.937828029164859	-0.048087118349364
4.35	0.937152253661778	-0.0487943227277683
4.4	0.936567598714104	-0.0497704283415061
4.45	0.93601650845374	-0.0511331490188119
4.5	0.935302049622261	-0.0533406514300396
4.55	0.934638965441379	-0.0552700406606457
4.6	0.934018015496763	-0.0574741286425517
4.65	0.933414056709833	-0.0602072303756628
4.7	0.932677782341515	-0.0628271590919423
4.75	0.93167834860923	-0.0646856084645223
4.8	0.930771982497142	-0.0662247653601411
4.85	0.930045816063572	-0.0676471828987819
4.9	0.929342372347334	-0.0691253221794239
4.95	0.928690466516762	-0.0720754997747916
5	0.927957225221048	-0.074557538099111
5.05	0.927212971330247	-0.0761384120035293
5.1	0.926670392649893	-0.0767032004121936
5.15	0.926011454950078	-0.0776898293929348
5.2	0.925146783183295	-0.0783029375069377
5.25	0.924159780759736	-0.0786629217448842
5.3	0.923234781660703	-0.0794349948284317
5.35	0.922343139625525	-0.0804287668941251
5.4	0.921458565285011	-0.0814160048502509
5.45	0.92081232931456	-0.0821828981115158
5.5	0.92016609334411	-0.0829497913727806
5.55	0.919545407417079	-0.0837400331203305
5.6	0.918961886329837	-0.0845642373444944
5.65	0.918378365242595	-0.0853884415686584
5.7	0.917732730710879	-0.0868478348326631
5.75	0.917070184885119	-0.0884801676062429
5.8	0.91639082043367	-0.0900367579095432
5.85	0.915625971531934	-0.0912083700609853
5.9	0.914861122630199	-0.0923799822124274
5.95	0.914080727254263	-0.0935204747380877
6	0.913287247644976	-0.094634776344812
6.05	0.912493768035689	-0.0957490779515362
6.1	0.911715366175019	-0.0966167172838404
6.15	0.910938246970047	-0.0974633731934943
6.2	0.910224157313394	-0.0985994909146727
6.25	0.909656996630467	-0.100410376709485
6.3	0.90908983594754	-0.102221262504297
6.35	0.908400554087674	-0.10308122916456
6.4	0.907653485954925	-0.103491232321556
6.45	0.906901111609525	-0.103882345668305
6.5	0.906061277521345	-0.103962107387402
6.55	0.905221443433165	-0.104041869106499
6.6	0.90443745994789	-0.104668008895983
6.65	0.903725782360179	-0.106001506435148
6.7	0.903014104772468	-0.107335003974314
6.75	0.902302427184757	-0.108553502703182
6.8	0.901590749597046	-0.109745793451707
6.85	0.900914331407368	-0.110788591027439
6.9	0.900385345001177	-0.11120630575113
6.95	0.899856358594985	-0.11162402047482
7	0.899219859978972	-0.112519550716738
7.05	0.898502783632574	-0.113773191819413
7.1	0.897785707286177	-0.115026832922088
7.15	0.897021951813533	-0.116877224135736
7.2	0.896255739544772	-0.118759023249962
7.25	0.895459959117291	-0.120567042988479
7.3	0.894603764624796	-0.122224315700669
7.35	0.893747570132301	-0.123881588412859
7.4	0.893057213423493	-0.125204127826151
7.45	0.892435518059516	-0.126388078565918
7.5	0.891806570128305	-0.127602538560751
7.55	0.891100346008699	-0.129142075023895
7.6	0.890394121889094	-0.130681611487039
7.65	0.889722110154732	-0.132179283632396
7.7	0.889089556115324	-0.13362867298575
7.75	0.888457002075916	-0.135078062339104
7.8	0.88761987722243	-0.136693247059871
7.85	0.886744595591567	-0.138339356118272
7.9	0.885892858218554	-0.139747105899952
7.95	0.885123919215739	-0.140316614792496
8	0.884354980212925	-0.140886123685041
8.05	0.88369238383816	-0.141754449177403
8.1	0.88310068254876	-0.142821985736309
8.15	0.882508981259361	-0.143889522295215
8.2	0.881855907185254	-0.145626491764093
8.25	0.881201491012646	-0.147378100374881
8.3	0.880553910078918	-0.148733166904493
8.35	0.879918629513479	-0.149374635310419
8.4	0.879283348948039	-0.150016103716346
8.45	0.878435419458631	-0.151030395352586
8.5	0.877511056614823	-0.152178692510976
8.55	0.876615809019207	-0.153337920543712
8.6	0.87594639580931	-0.154581934640325
8.65	0.875276982599413	-0.155825948736937
8.7	0.874605553787705	-0.15616363672213
8.75	0.873932050476729	-0.155568515040699
8.8	0.873258547165754	-0.154973393359268
8.85	0.872611180691365	-0.155316222396174
8.9	0.871967671454968	-0.155797472895528
8.95	0.871283276601307	-0.156552006925342
9	0.870476224895855	-0.158126391546535
9.05	0.869669173190404	-0.159700776167728
9.1	0.86889806586504	-0.15938486522751
9.15	0.868148214000593	-0.157951141062244
9.2	0.867398648443222	-0.156541504418318
9.25	0.866689697589564	-0.158548854730246
9.3	0.865980746735906	-0.160556205042174
9.35	0.865301235884465	-0.16220491172661
9.4	0.864668633584278	-0.163282169643588
9.45	0.86403603128409	-0.164359427560567
9.5	0.863420099145206	-0.165404188083612
9.55	0.862809310717439	-0.166438921276785
9.6	0.86215998349985	-0.166883407668556
9.65	0.861279315591536	-0.16378475989954
9.7	0.860398647683223	-0.160686112130523
9.75	0.85959610931349	-0.15919505391455
9.8	0.858865344587411	-0.15918080666941
9.85	0.858134579861332	-0.159166559424269
9.9	0.857395227831702	-0.157506141314106
9.95	0.856654919536439	-0.155662408777766
10	0.855960219831037	-0.155613536043573
10.05	0.855383735493604	-0.160216857394256
10.1	0.854807251156172	-0.16482017874494
10.15	0.854113195485477	-0.172167583564477
10.2	0.853357486554656	-0.180953958983535
11.2482	0.84974124744464	-0.17174131387896
11.2982	0.850098640476905	-0.173927138307176
11.3482	0.851131506340152	-0.15902526556265
11.3982	0.851799831310489	-0.144168814571843
11.4482	0.852546782747924	-0.137162415445677
11.4982	0.853072150505354	-0.128269137141545
11.5482	0.853919171991823	-0.120050552160493
11.5982	0.854787637060228	-0.115706852806346
11.6482	0.855298709096367	-0.113694310990018
11.6982	0.856145730582837	-0.107481629593024
11.7482	0.856824777344141	-0.100339700669267
11.7982	0.857775442809967	-0.0990073372518078
11.8482	0.858397306686109	-0.0898427605043036
11.8982	0.859215785592325	-0.0856706909497286
11.9482	0.860124436435862	-0.0831527727446676
11.9982	0.860704742901504	-0.0796671859847299
12.0482	0.861256450944232	-0.0755650313520172
12.0982	0.861930765039992	-0.0702471096363378
12.1482	0.862624261089906	-0.0671749976726281
12.1982	0.863209792334545	-0.0633501605200093
12.2482	0.863738154654687	-0.0593069171056588
12.2982	0.864533596681815	-0.0562792213450766
12.3482	0.865182703594592	-0.052803290152895
12.3982	0.866230367620099	-0.0514042263698944
12.4482	0.866914534325514	-0.0476965428821899
12.4982	0.867839630598562	-0.0446842817588998
12.5482	0.868757672495289	-0.0429978637654841
12.5982	0.869646791683513	-0.0411694085486378
12.6482	0.87015738057924	-0.0395609016299818
12.6982	0.870620017516338	-0.0373145316874725
12.7482	0.871416499025668	-0.0383431706063292
12.7982	0.872005725294598	-0.0381348232564921
12.8482	0.87279893497269	-0.0334524791748717
12.8982	0.873325311544752	-0.0284732376539998
12.9482	0.874062269718975	-0.0250195913207047
12.9982	0.874947893361004	-0.0240014694562939
13.0482	0.87569736369968	-0.021800264969132
13.0982	0.876486467638381	-0.0199205931566391
13.1482	0.877192746941692	-0.0185814560039454
13.1982	0.878090683886884	-0.0184340575872871
13.2482	0.878711650969664	-0.0190724193865176
13.2982	0.879316315919596	-0.0157376162653835
13.3482	0.879839610426632	-0.0134255861740501
13.3982	0.880486990223991	-0.0111871475464543
13.4482	0.881131632589214	-0.00968995804291627
13.4982	0.881814116954539	-0.00730913298521451
13.5482	0.882507354834412	-0.00558576712280571
13.5982	0.883394797518732	-0.00355558686272365
13.6482	0.884266552958752	-0.000186373954098172
13.6982	0.885107578968282	0.00114517918460132
13.7482	0.88594439818584	0.00346067117449927
13.7982	0.886578767000975	0.00713230251381559
13.8482	0.887447050022648	0.00976819522547814
13.8982	0.888203567118806	0.0113707933163773
13.9482	0.888879521479166	0.0127122999232529
13.9982	0.889499496938497	0.0137051913752859
14.0482	0.890148410134097	0.0150616275204388
14.0982	0.890919905733407	0.0157015448046968
14.1482	0.891681355771133	0.0160247675645334
14.1982	0.892404116379002	0.0167750633533332
14.2482	0.893140278407624	0.0201165286835056
14.2982	0.893848068896205	0.0216859615364978
14.3482	0.894676627839758	0.0221900656547943
14.3982	0.895537245913652	0.0227228800501095
14.4482	0.896197165903032	0.0252482678147203
14.4982	0.89678026700298	0.026084234953086
14.5482	0.897324088979204	0.0273295128189841
14.5982	0.897921808438718	0.029019881643152
14.6482	0.898678980469641	0.0310016421660936
14.6982	0.899278816196666	0.0327763515326772
14.7482	0.899871134642193	0.0333997692647358
14.7982	0.900525100339757	0.0345312431270384
14.8482	0.901303543152861	0.0371074581518721
14.8982	0.902339623044994	0.0374430214367516
14.9482	0.903180293066562	0.0383113730961683
14.9982	0.9039330201266	0.0391877088575501
15.0482	0.904671346832321	0.039962762083971
15.0982	0.905522152769043	0.0412827697531177
15.1482	0.906105557512038	0.0415228030434023
15.1982	0.906668530607111	0.0414107906888849
15.2482	0.907314275123279	0.0415597785196756
15.2982	0.908154173291582	0.0431563149098972
15.3482	0.908763651012398	0.045559568654513
15.3982	0.9094209131629	0.0464460101123293
15.4482	0.910138957639152	0.0466025669794171
15.4982	0.910880572719837	0.0477959465695065
15.5482	0.911827711151588	0.0483738616555995
15.5982	0.912628341375882	0.0493426023035321
15.6482	0.913326581211582	0.0507675223996853
15.6982	0.913981998709074	0.0526463507008976
15.7482	0.914590106798462	0.0544957821232143
15.7982	0.915237606033888	0.056610908138358
15.8482	0.91586863758116	0.0579461591512247
15.8982	0.916457909431547	0.0581411137633055
15.9482	0.917074198347249	0.0593346785632172
15.9982	0.917677466209432	0.0607272734399212
16.0482	0.918480484026901	0.0618458660079918
16.0982	0.919462735471568	0.0626136274733378
16.1482	0.920247974968763	0.0633910971600354
16.1982	0.92100510289196	0.0639005565009533
16.2482	0.921856387086229	0.0645346328325523
16.2982	0.922718943715721	0.0652217705748685
16.3482	0.923356950807193	0.0656341370499034
16.3982	0.92389898888979	0.0662766104218333
16.4482	0.924702320178116	0.0672262844044161
16.4982	0.925672963445483	0.0683558595697969
16.5482	0.926425585398471	0.0691197749486821
16.5982	0.927060914432711	0.0696869696365244
16.6482	0.927702290272386	0.0702545896871604
16.6982	0.928547577828671	0.0708365539164509
16.7482	0.929392865384956	0.0714185181457413
16.7982	0.930171500654061	0.0719263462144338
16.8482	0.930853184167194	0.072326336559095
16.8982	0.931534867680328	0.0727263269037562
16.9482	0.932195079822801	0.0731309359663109
16.9982	0.932849446070465	0.0735368025423887
17.0482	0.933509648101806	0.0738996449778146
17.0982	0.934199511817096	0.0740438075353284
17.1482	0.934889375532387	0.0741879700928421
17.1982	0.935570355548135	0.0744976751630201
17.2482	0.93624385885911	0.0749467042263611
17.2982	0.936917362170086	0.0753957332897022
17.3482	0.937804466919801	0.0755997348277733
17.3982	0.938709742625242	0.0757828920103961
17.4482	0.939552807347927	0.0760215648884176
17.4982	0.940250851265375	0.0763896511030148
17.5482	0.940948895182824	0.076757737317612
17.5982	0.941611738400411	0.0772276640488135
17.6482	0.942257925069978	0.0777457804882255
17.6982	0.94290239889849	0.0782082382246162
17.7482	0.943518640794363	0.0777533004154043
17.7982	0.944134882690235	0.0772983626061924
17.8482	0.944843812820715	0.0770385966564944
17.8982	0.945672739972685	0.0770315061614494
17.9482	0.946501667124654	0.0770244156664043
17.9982	0.947246209492554	0.0768782679660487
18.0482	0.947971520750527	0.0767004294291194
18.0982	0.94869893704719	0.0766895305359467
18.1482	0.949435155241373	0.0773766642464613
18.1982	0.950171373435557	0.0780637979569758
18.2482	0.950784439425397	0.078480410270427
18.2982	0.951305205897496	0.0786942735172198
18.3482	0.951825972369595	0.0789081367640126
18.3982	0.952530694798875	0.0790019010077831
18.4482	0.953245099120638	0.0790893442513946
18.4982	0.954022223779078	0.0793608377327593
18.5482	0.954927499484519	0.080008385169168
18.5982	0.95583277518996	0.0806559326055768
18.6482	0.956622350116084	0.0815583578006823
18.6982	0.957364021778373	0.0825663093076464
18.7482	0.958101248318809	0.0834448923349412
18.7982	0.9587911120341	0.0829450527035687
18.8482	0.95948097574939	0.0824452130721963
18.8982	0.960142958652512	0.0820924472590525
18.9482	0.960772786165888	0.0819093040493609
18.9982	0.961402613679264	0.0817261608396693
19.0482	0.962115212984046	0.0812347747483367
19.0982	0.962843250976072	0.0806858948494651
19.1482	0.963571288968099	0.0802174630243453
19.1982	0.964299326960125	0.0800319438921935
19.2482	0.965027364952151	0.0798464247600416
19.2982	0.965799576035828	0.0799664855199159
19.3482	0.966601235847273	0.0802902662078073
19.3982	0.967402895658717	0.0806140468956989
19.4482	0.967983079768826	0.081229226640718
19.4982	0.96855842065391	0.0818507786929336
19.5482	0.969167832889099	0.0822996928461264
19.5982	0.969838558292954	0.0824379361104843
19.6482	0.970509283696809	0.0825761793748423
19.6982	0.971256266595197	0.0828313419890909
19.7482	0.972030659066116	0.0831285294485151
19.7982	0.972804740144006	0.083407836596874
19.8482	0.973576405880873	0.0835484539068652
19.8982	0.97434807161774	0.0836890712168565
19.9482	0.975146612045428	0.0839359615431072
19.9982	0.975972812463346	0.0842922302659627
20.0482	0.976799012881263	0.0846484989888181
20.0982	0.977385229617789	0.0846057624886122
20.1482	0.977936029896401	0.0845041413525493
20.1982	0.978527717560451	0.0845484450410954
20.2482	0.979242067380817	0.0850305232034684
20.2982	0.979956417201183	0.0855126013658415
20.3482	0.980665660831191	0.085631223179475
20.3982	0.981371884950797	0.0855349175914669
20.4482	0.982079025253044	0.0854378262161501
20.4982	0.982916132607172	0.0852292652983309
20.5482	0.983753239961299	0.0850207043805117
20.5982	0.984518850167182	0.0848009795405067
20.6482	0.985170539605738	0.08456346654233
20.6982	0.985822229044293	0.0843259535441532
20.7482	0.98644682947073	0.0843683768002894
20.7982	0.987063071366602	0.0844971766185389
20.8482	0.987678138505315	0.0846279154434933
20.8982	0.988286153810436	0.0847702937400684
20.9482	0.988894169115556	0.0849126720366435
20.9982	0.98964432597723	0.0850763042886267
21.0482	0.990525061076198	0.0852594614712495
21.0982	0.991405796175166	0.0854426186538723
21.1482	0.992279170728232	0.0856752161714702
21.1982	0.993151725625043	0.0859133192698244
21.2482	0.993947545727752	0.0860989462910842
21.2982	0.994544472772185	0.0861485577332087
21.3482	0.995141399816619	0.0861981691753333
21.3982	0.995821011458293	0.0860256058555422
21.4482	0.996543982096082	0.0857365362581613
21.4982	0.997262614722754	0.0854875590788074
21.5482	0.997865085051745	0.0863121677599586
21.5982	0.998467555380736	0.0871367764411098
21.6482	0.999247325911163	0.0879153217316426
21.6982	1.00027805759628	0.0886286661842468
21.7482	1.0013087892814	0.0893420106368511
21.7982	1.00233952096652	0.0900553550894554
21.8482	1.0032000898476	0.0903905461181278
21.8982	1.00387778666956	0.0903193398986741
21.9482	1.00455548349152	0.0902481336792204
21.9982	1.00523318031348	0.0901769274597666
22.0482	1.00591087713544	0.0901057212403129
22.0982	1.00661141125038	0.0900569914991854
22.1482	1.00738426345974	0.0900794372727574
22.1982	1.0081571156691	0.0901018830463294
22.2482	1.00892996787846	0.0901243288199015
22.2982	1.00970282008782	0.0901467745934735
22.3482	1.01047567229719	0.0901692203670455
22.3982	1.01116461470705	0.090129582289159
22.4482	1.01185322012977	0.0900896948785358
22.4982	1.01254182555248	0.0900498074679126
22.5482	1.0132304309752	0.0900099200572894
22.5982	1.01391903639792	0.0899700326466661
22.6482	1.01462285995315	0.090173338893579
22.6982	1.01533164857549	0.0904559894902982
22.7482	1.01604043719783	0.0907386400870172
22.7982	1.01674922582018	0.0910212906837363
22.8482	1.01745801444252	0.0913039412804555
22.8982	1.01818571741157	0.0916508358729339
22.9482	1.01893159298826	0.0920594550887889
22.9982	1.01967746856494	0.092468074304644
23.0482	1.02042334414163	0.092876693520499
23.0982	1.02116921971831	0.0932853127363541
23.1482	1.02187958507863	0.0936308845415143
23.1982	1.02249295984796	0.0938042522249262
23.2482	1.0231063346173	0.0939776199083381
23.2982	1.02371970938663	0.09415098759175
23.3482	1.02433308415597	0.0943243552751618
23.3982	1.02495127523479	0.0944951292518957
23.4482	1.0257653295662	0.0945604258237241
23.4982	1.02657938389761	0.0946257223955525
23.5482	1.02739343822902	0.094691018967381
23.5982	1.02820749256043	0.0947563155392093
23.6482	1.02902154689184	0.0948216121110377
23.6982	1.02972024025841	0.0949596418718619
23.7482	1.03038677417442	0.0951179476367793
23.7982	1.03105330809043	0.0952762534016969
23.8482	1.03171984200644	0.0954345591666144
23.8982	1.03238637592245	0.0955928649315319
23.9482	1.03308239079068	0.0955315248141516
23.9982	1.03380372201567	0.095281566857326
24.0482	1.03452505324065	0.0950316089005004
24.0982	1.03524638446564	0.0947816509436748
24.1482	1.03596771569062	0.0945316929868493
24.1982	1.03669752289839	0.0943121695572903
24.2482	1.03744748920036	0.0941650309493383
24.2982	1.03819745550233	0.0940178923413864
24.3482	1.0389474218043	0.0938707537334345
24.3982	1.03969738810627	0.0937236151254826
24.4482	1.04044233382459	0.0935711686491098
24.4982	1.0410993263553	0.0933257361815128
24.5482	1.04175631888601	0.0930803037139159
24.5982	1.04241331141672	0.0928348712463189
24.6482	1.04307030394743	0.092589438778722
24.6982	1.04372729647814	0.092344006311125
24.7482	1.04450709108411	0.0924048296600616
24.7982	1.04531569111514	0.0925374907931234
24.8482	1.04612429114617	0.0926701519261851
24.8982	1.0469328911772	0.0928028130592469
24.9482	1.04774149120823	0.0929354741923086
24.9982	1.04845313916538	0.0930008363211942
25.0482	1.04909104892549	0.093015013291974
25.0982	1.04972895868559	0.0930291902627538
25.1482	1.0503668684457	0.0930433672335336
25.1982	1.05100477820581	0.0930575442043134
25.2482	1.05168341226879	0.0931155663849222
25.2982	1.0524470143217	0.0932650680773964
25.3482	1.05321061637461	0.0934145697698705
25.3982	1.05397421842753	0.0935640714623447
25.4482	1.05473782048044	0.0937135731548189
25.4982	1.05549178638843	0.0938398906318915
25.5482	1.05613787447879	0.0937066579902005
25.5982	1.05678396256916	0.0935734253485094
25.6482	1.05743005065952	0.0934401927068184
25.6982	1.05807613874989	0.0933069600651274
25.7482	1.05872222684025	0.0931737274234363
25.7982	1.05944051008486	0.0932529468522108
25.8482	1.0601727499106	0.0933732369676385
25.8982	1.06090498973634	0.0934935270830661
25.9482	1.06163722956208	0.0936138171984938
25.9982	1.06236946938782	0.0937341073139215
26.0482	1.06311372848212	0.0940367521720615
26.0982	1.06386613486583	0.0944630066208991
26.1482	1.06461854124955	0.0948892610697367
26.1982	1.06537094763327	0.0953155155185744
26.2482	1.06612335401698	0.095741769967412
26.2982	1.06683890310943	0.0960134358986929
26.3482	1.06748660127931	0.0960005184226534
26.3982	1.0681342994492	0.0959876009466139
26.4482	1.06878199761908	0.0959746834705743
26.4982	1.06942969578896	0.0959617659945348
26.5482	1.07009134333206	0.0959293475650215
26.5982	1.07086585398573	0.0957391486937657
26.6482	1.0716403646394	0.0955489498225099
26.6982	1.07241487529307	0.0953587509512541
26.7482	1.07318938594674	0.0951685520799983
26.7982	1.07396389660041	0.0949783532087425
26.8482	1.07466006415889	0.094757814929422
26.8982	1.07534431779046	0.0945326628230686
26.9482	1.07602857142203	0.0943075107167152
26.9982	1.0767128250536	0.0940823586103618
27.0482	1.07739707868517	0.0938572065040084
27.0982	1.07812488963564	0.09410248067485
27.1482	1.07887894666289	0.0946312168332322
27.1982	1.07963300369015	0.0951599529916145
27.2482	1.0803870607174	0.0956886891499967
27.2982	1.08114111774465	0.096217425308379
27.3482	1.08187632018015	0.0968129408191382
27.3982	1.08258101963736	0.0975164920360988
27.4482	1.08328571909457	0.0982200432530595
27.4982	1.08399041855179	0.0989235944700201
27.5482	1.084695118009	0.0996271456869808
27.5982	1.08539891370299	0.100158428307309
27.6482	1.08609706415137	0.099613656360269
27.6982	1.08679521459975	0.0990688844132287
27.7482	1.08749336504813	0.0985241124661884
27.7982	1.0881915154965	0.0979793405191481
27.8482	1.08888966594488	0.0974345685721078
27.8982	1.0896413149006	0.0974822094660841
27.9482	1.09039917350449	0.0975986125648211
27.9982	1.09115703210838	0.0977150156635583
28.0482	1.09191489071226	0.0978314187622954
28.0982	1.09267274931615	0.0979478218610325
28.1482	1.09333744609399	0.0979639788139659
28.1982	1.0939524184616	0.0979266301553354
28.2482	1.09456739082922	0.0978892814967048
28.2982	1.09518236319683	0.0978519328380743
28.3482	1.09579733556445	0.0978145841794438
28.3982	1.09648889994512	0.0977313355876554
28.4482	1.09729068210068	0.0975820358725423
28.4982	1.09809246425624	0.0974327361574292
28.5482	1.0988942464118	0.0972834364423161
28.5982	1.09969602856736	0.0971341367272031
28.6482	1.10047508901867	0.0971271033294163
28.6982	1.10114162293468	0.0978246269317214
28.7482	1.10180815685069	0.0985221505340265
28.7982	1.1024746907667	0.0992196741363317
28.8482	1.10314122468271	0.0999171977386368
28.8982	1.10380775859872	0.100614721340942
28.9482	1.10452996500177	0.101204704482572
28.9982	1.10525675052713	0.101785842304927
29.0482	1.1059835360525	0.102366980127281
29.0982	1.10671032157786	0.102948117949635
29.1482	1.10743710710322	0.103529255771989
29.1982	1.10815719636196	0.103817036643485
29.2482	1.10887416331456	0.103968032309155
29.2982	1.10959113026716	0.104119027974825
29.3482	1.11030809721976	0.104270023640495
29.3982	1.11102506417236	0.104421019306165
29.4482	1.11172542805363	0.104377230872735
29.4982	1.11240448845069	0.104083513983381
29.5482	1.11308354884774	0.103789797094027
29.5982	1.1137626092448	0.103496080204674
29.6482	1.11444166964185	0.10320236331532
29.6982	1.11514819663292	0.102820140192686
29.7482	1.11596739271375	0.102074860888635
29.7982	1.11678658879457	0.101329581584584
29.8482	1.11760578487539	0.100584302280533
29.8982	1.11842498095621	0.0998390229764816
29.9482	1.11924417703703	0.0990937436724305
29.9982	1.11989621273617	0.0985687269213538
30.0482	1.12053982018077	0.098054815845217
30.0982	1.12118342762537	0.0975409047690802
30.1482	1.12182703506997	0.0970269936929435
30.1982	1.12247064251457	0.0965130826168067
30.2482	1.12319149720594	0.096980125785509
30.2982	1.12394390358966	0.0978478404063288
30.3482	1.12469630997337	0.0987155550271485
30.3982	1.12544871635709	0.0995832696479682
30.4482	1.12620112274081	0.100450984268788
30.4982	1.1269123602088	0.0999176925536038
30.5482	1.12757642127982	0.0977789558096079
30.5982	1.12824048235084	0.0956402190656121
30.6482	1.12890454342185	0.0935014823216164
30.6982	1.12956860449287	0.0913627455776205
30.7482	1.13024213422934	0.0895126777455046
30.7982	1.13094846612828	0.0886626415009726
30.8482	1.13165479802723	0.0878126052564406
30.8982	1.13236112992617	0.0869625690119087
30.9482	1.13306746182512	0.0861125327673767
30.9982	1.13377379372407	0.0852624965228447
31.0482	1.13454544856784	0.0838902021793633
31.0982	1.1353183007772	0.082508334876838
31.1482	1.13609115298656	0.0811264675743128
31.1982	1.13686400519592	0.0797446002717875
31.2482	1.13763685740528	0.0783627329692622
31.2982	1.13831533329667	0.0790463279321084
31.3482	1.13896030431636	0.0804631899864553
31.3982	1.13960527533606	0.081880052040802
31.4482	1.14025024635575	0.0832969140951488
31.4982	1.14089521737544	0.0847137761494957
31.5482	1.14162795617606	0.0860045136621157
31.5982	1.14244987836697	0.0871670923662069
31.6482	1.14327180055787	0.0883296710702981
31.6982	1.14409372274878	0.0894922497743893
31.7482	1.14491564493969	0.0906548284784805
32.7856	1.150155108576	0.127800424584398
32.8356	1.14996211633858	0.0958881589089815
32.8856	1.14945059756115	0.0979707515193293
32.9356	1.14868979714371	0.100953361019032
32.9856	1.14804297159798	0.105809709473056
33.0356	1.14721018999014	0.107764308930228
33.0856	1.1460532417335	0.10561026002937
33.1356	1.14530619257141	0.102918910395603
33.1856	1.14430625991766	0.109114429120936
33.2356	1.14366712669851	0.107902315100831
33.2856	1.14294291718489	0.102558306984867
33.3356	1.14212806107132	0.102457780826407
33.3856	1.14164200654744	0.10185232785561
33.4356	1.1409834051805	0.106450592308397
33.4856	1.14008005938979	0.10597518098897
33.5356	1.13950727423259	0.109775792771082
33.5856	1.13867748718746	0.108345768530504
33.6356	1.13806270834897	0.10937154296644
33.6856	1.13733899443896	0.109173013561935
33.7356	1.13633684901976	0.107112311635394
33.7856	1.13569169177353	0.104116640592653
33.8356	1.13485868679504	0.104455171288696
33.8856	1.13427732746256	0.108136434970201
33.9356	1.13344668994261	0.107330408678206
33.9856	1.13290951883873	0.107372557085521
34.0356	1.13222288045379	0.108495481810546
34.0856	1.13160675493952	0.107947177782766
34.1356	1.13103557816772	0.107125181352838
34.1856	1.13026227867332	0.106249473493591
34.2356	1.1296981059068	0.104561501832731
34.2856	1.12867223412813	0.102683131415973
34.3356	1.12794708290223	0.0995922380485793
34.3856	1.1270926289058	0.0980967727301992
34.4356	1.12627230883407	0.0969035831942436
34.4856	1.12557514485258	0.0958494008709323
34.5356	1.12484183804202	0.0958888918249155
34.5856	1.12402761821641	0.095938892430182
34.6356	1.12353636647183	0.0932999989263506
34.6856	1.1229853900913	0.0937422832112626
34.7356	1.12221816653133	0.0926895086190137
34.7856	1.12154266083822	0.0919760314741749
34.8356	1.12077387647093	0.0936182889123434
34.8856	1.1201094482516	0.0910509958349721
34.9356	1.11919703921783	0.0907587148150697
34.9856	1.11838523681342	0.0899168678122436
35.0356	1.11757302215828	0.0897425913258075
35.0856	1.11690750244166	0.0894453996335925
35.1356	1.11620786148019	0.0884901295219313
35.1856	1.11552859441559	0.0887549271973288
35.2356	1.11493023749103	0.0870894190387845
35.2856	1.11436246141295	0.0862589070492634
35.3356	1.11383308784347	0.0858235870729584
35.3856	1.1130134096338	0.0862003423349333
35.4356	1.1121564902747	0.0871868719167927
35.4856	1.11132405292979	0.0883356307243401
35.5356	1.1105374747545	0.0888493740018915
35.5856	1.10974132915317	0.0864200689022104
35.6356	1.10900196246679	0.0865595414257519
35.6856	1.10820159010387	0.0869762787067526
35.7356	1.10736702884137	0.0868621521942022
35.7856	1.1067290217499	0.0860114258431085
35.8356	1.10615498582434	0.0857630660626467
35.8856	1.10546853949515	0.0855247495007502
35.9356	1.10471243563241	0.0850368861579244
35.9856	1.1040361539904	0.0839851296876408
36.0356	1.1033957738768	0.0846192621089627
36.0856	1.10273895593693	0.0846541359212826
36.1356	1.10195013217848	0.0842089821142263
36.1856	1.10090215805931	0.0836439024747442
36.2356	1.10017962866085	0.0838542222931801
36.2856	1.09951956504933	0.0842345735871461
36.3356	1.098806249688	0.0841426677885278
36.3856	1.09798060961868	0.0833053227510759
36.4356	1.09736714126149	0.0841087858387972
36.4856	1.09683888606265	0.084506697363438
36.5356	1.09631127169811	0.0852860696539871
36.5856	1.09574268206052	0.0864694697313722
36.6356	1.0951154853764	0.086372565101018
36.6856	1.09432753915142	0.0858732000592508
36.7356	1.093533792893	0.0862712464995683
36.7856	1.09275461943284	0.0872848664489217
36.8356	1.09193653680137	0.0872080515384564
36.8856	1.09098136318249	0.0872299939927898
36.9356	1.09019656885106	0.0871220705187266
36.9856	1.08954817677052	0.0870852595145912
37.0356	1.08891562273111	0.0874917161458281
37.0856	1.08816186261287	0.0883731902520577
37.1356	1.08753610850392	0.0883059267664906
37.1856	1.0869422155385	0.0881625035425894
37.2356	1.08627787232886	0.0888024660125006
37.2856	1.08563976787632	0.0884621210647932
37.3356	1.08481233410752	0.0882611765074261
37.3856	1.08395084785515	0.0886095222269084
37.4356	1.08314990284571	0.0894503827829955
37.4856	1.08240272070897	0.08841516586776
37.5356	1.08172036197604	0.0888098345301969
37.5856	1.08098951241409	0.0901783697160456
37.6356	1.08022118490921	0.0919276786549022
37.6856	1.07961589613012	0.092386125185589
37.7356	1.0790762010237	0.0935805935349269
37.7856	1.07854122888747	0.0943170595546978
37.8356	1.07793129020909	0.0944255870457611
37.8856	1.07709697324332	0.0940486672439049
37.9356	1.0764597125293	0.0944648200553822
37.9856	1.07547725282525	0.0942497808734864
38.0356	1.07427031063512	0.093603070094457
38.0856	1.07339070825692	0.0934071988922121
38.1356	1.07268721087137	0.0934538741125436
38.1856	1.07198355642593	0.0935024721190103
38.2356	1.07127460557228	0.0936159107468149
38.2856	1.07056565471862	0.0937293493746195
38.3356	1.06989114088	0.0935455196156393
38.3856	1.06926671878197	0.0929292862091172
38.4356	1.06864229668394	0.092313052802595
38.4856	1.06792790395101	0.0921997533161046
38.5356	1.06718901539635	0.0922233849477909
38.5856	1.06644428999786	0.0922444914961775
38.6356	1.06566989752695	0.0922527637403967
38.6856	1.06489550505603	0.0922610359846159
38.7356	1.06412999628465	0.0923783862440051
38.7856	1.06337196421805	0.0925875388108211
38.8356	1.06261393215144	0.092796691377637
38.8856	1.06193631474413	0.0932802757433817
38.9356	1.06126553816721	0.0937872058697993
38.9856	1.06062013712272	0.093894528534261
39.0356	1.06003388930143	0.0930703212124584
39.0856	1.05944764148013	0.0922461138906557
39.1356	1.05872631810924	0.0917736487921585
39.1856	1.05794107861204	0.0914676238853609
39.2356	1.05715645956475	0.0911630845790218
39.2856	1.05638206709383	0.0908830317082134
39.3356	1.05560767462291	0.0906029788374051
39.3856	1.05483565877339	0.090433386378631
39.4356	1.05406671977058	0.0904067993454411
39.4856	1.05329778076776	0.0903802123122512
39.5356	1.05270205263751	0.0902010942423665
39.5856	1.0521457988908	0.0899872146788538
39.6356	1.05155165444769	0.0896403763422871
39.6856	1.05079907584919	0.0887375912189083
39.7356	1.05004649725069	0.0878348060955295
39.7856	1.04931421173949	0.0873602533121636
39.8356	1.04859713539309	0.0872066500292551
39.8856	1.04788005904669	0.0870530467463465
39.9356	1.04704377244825	0.0866277702657509
39.9856	1.04620121162602	0.0861881951958032
40.0356	1.04540434704908	0.0858540408537689
40.0856	1.04470084966353	0.0857352835802709
40.1356	1.04399735227797	0.0856165263067728
40.1856	1.04341726905703	0.0852353696774342
40.2356	1.04288828265083	0.0847455725908132
40.2856	1.04234174971102	0.0843263403348398
40.3356	1.04160825825088	0.0846589771718505
40.3856	1.04087476679075	0.0849916140088612
40.4356	1.04011471114483	0.0850534460094807
40.4856	1.03932401859557	0.0848029544304898
40.5356	1.03853332604631	0.084552462851499
40.5856	1.03772419792264	0.0846535067539402
40.6356	1.03691163117499	0.0848201194481246
40.6856	1.0361419270506	0.0849903950920492
40.7356	1.03552295842068	0.085173552274672
40.7856	1.03490398979075	0.0853567094572948
40.8356	1.03422775974572	0.0852793109267819
40.8856	1.03351335542396	0.0850282085875118
40.9356	1.03279895110219	0.0847771062482417
40.9856	1.03215926147486	0.0836899517209743
41.0356	1.03152120570657	0.0825845144256473
41.0856	1.03079648888186	0.0817764446099589
41.1356	1.02991582097354	0.0815035030583012
41.1856	1.02903515306523	0.0812305615066435
41.2356	1.02831088700586	0.0807285642839341
41.2856	1.02764283716299	0.0801442365562953
41.3356	1.02697447592709	0.079566385997429
41.3856	1.02630369935016	0.0790387760348731
41.4356	1.02563292277324	0.0785111660723172
41.4856	1.02496080246178	0.0778167208465173
41.5356	1.0242872991508	0.0769505653010799
41.5856	1.02361379583983	0.0760844097556425
41.6356	1.02295930113728	0.0756218968004061
41.6856	1.02230761169872	0.0752189528572191
41.7356	1.02158981643312	0.0747770249488721
41.7856	1.02067370368639	0.0742181451450449
41.8356	1.01975759093967	0.0736592653412176
41.8856	1.01900592832011	0.0726477726550142
41.9356	1.01835151214751	0.0713686304667565
41.9856	1.01769703871348	0.0700918911767982
42.0356	1.01703444233872	0.0691560201741813
42.0856	1.01637184596395	0.0682201491715643
42.1356	1.01571450673244	0.0674364635760694
42.1856	1.01506554402794	0.0668952642724202
42.2356	1.01441658132344	0.066354064968771
42.2856	1.01363008978818	0.0658485360521069
42.3356	1.01280116263621	0.0653540135176085
42.3856	1.01197107647091	0.0647990919908411
42.4356	1.01113403297911	0.0638816073256073
42.4856	1.01029698948731	0.0629641226603734
42.5356	1.00957929130867	0.0616820005845232
42.5856	1.00897122961495	0.0600649046172625
42.6356	1.00836316792124	0.0584478086500019
42.6856	1.00773547810512	0.0576334700752866
42.7356	1.00710560253898	0.0569085250221684
42.7856	1.00647807034173	0.0559699057463489
42.8356	1.0058566120489	0.0544774527093901
42.8856	1.00523515375606	0.0529849996724312
42.9356	1.00443345783706	0.0515440025616933
42.9856	1.00353724706531	0.0501299884366565
43.0356	1.00264778349094	0.048714396988941
43.0856	1.0019389948686	0.0472565683450497
43.1356	1.00123020624626	0.0457987397011583
43.1856	1.00045210400368	0.0444837719906977
43.2356	0.999575891177886	0.0433710180652381
43.2856	0.998699678352088	0.0422582641397784
43.3356	0.99782346552629	0.0411455102143188
43.3856	0.996972612392418	0.0402530933354539
43.4356	0.996149013035347	0.0395974702120581
43.4856	0.995325413678276	0.0389418470886622
43.5356	0.994501814321205	0.0382862239652664
43.5856	0.993678214964134	0.0376306008418705
43.6356	0.992892965579338	0.0369067062016276
43.6856	0.992229157773414	0.0359666184247023
43.7356	0.99156534996749	0.0350265306477769
43.7856	0.990901542161566	0.0340864428708516
43.8356	0.990237734355642	0.0331463550939263
43.8856	0.989573926549718	0.032206267317001
43.9356	0.988908508370968	0.0314317932591631
43.9856	0.988243083724858	0.0306579843166629
44.0356	0.987577659078748	0.0298841753741628
44.0856	0.986912234432637	0.0291103664316626
44.1356	0.986246809786527	0.0283365574891624
44.1856	0.985491135066204	0.0276600661207062
44.2356	0.984706015361456	0.0270153255787949
44.2856	0.983920895656708	0.0263705850368836
44.3356	0.98313577595196	0.0257258444949723
44.3856	0.982350656247212	0.025081103953061
44.4356	0.981631448985457	0.0243092112886611
44.4856	0.980975569365008	0.0234151528595172
44.5356	0.980319689744559	0.0225210944303732
44.5856	0.97966381012411	0.0216270360012294
44.6356	0.979007930503661	0.0207329775720854
44.6856	0.978318875735626	0.0197836827932689
44.7356	0.97753920825105	0.0186835185817645
44.7856	0.976759540766474	0.0175833543702601
44.8356	0.975979873281898	0.0164831901587557
44.8856	0.975200205797322	0.0153830259472512
44.9356	0.974424261914937	0.014287801173652
44.9856	0.973799744521661	0.0133934468748629
45.0356	0.973175227128386	0.0124990925760738
45.0856	0.97255070973511	0.0116047382772847
45.1356	0.971926192341834	0.0107103839784955
45.1856	0.971301674948558	0.00981602967970641
45.2356	0.970587807455194	0.00895035042787651
45.2856	0.969849031621906	0.00809266498709149
45.3356	0.969110255788619	0.00723497954630646
45.3856	0.968371479955332	0.00637729410552145
45.4356	0.967632704122045	0.00551960866473646
45.4856	0.966893776643814	0.00497552808727864
45.5356	0.966154718942601	0.0047007513143881
45.5856	0.965415661241389	0.00442597454149756
45.6356	0.964676603540176	0.00415119776860703
45.6856	0.963937545838963	0.00387642099571649
45.7356	0.963205349647626	0.00337635792548833
45.7856	0.962489472723019	0.00234047879672738
45.8356	0.961773595798413	0.00130459966796642
45.8856	0.961057718873806	0.000268720539205514
45.9356	0.9603418419492	-0.000767158589555401
45.9856	0.959622814754244	-0.00178070412104505
46.0356	0.95884859948984	-0.00240299811515188
46.0856	0.958074384225436	-0.00302529210925871
46.1356	0.957300168961032	-0.00364758610336552
46.1856	0.956525953696628	-0.00426988009747231
46.2356	0.955751738432223	-0.00489217409157915
46.2856	0.955095464955954	-0.00557473021856265
46.3356	0.954466856837395	-0.00627142190757893
46.3856	0.953838248718835	-0.00696811359659521
46.4356	0.953209640600276	-0.00766480528561147
46.4856	0.952581032481717	-0.00836149697462776
46.5356	0.951868171073789	-0.00909209262812385
46.5856	0.951091229699299	-0.00984847439544963
46.6356	0.950314288324809	-0.0106048561627754
46.6856	0.949537346950319	-0.0113612379301011
46.7356	0.948760405575829	-0.0121176196974269
46.7856	0.948018270226341	-0.0130467896851326
46.8356	0.947348754854948	-0.0143364684289395
46.8856	0.946679239483554	-0.0156261471727464
46.9356	0.94600972411216	-0.0169158259165533
46.9856	0.945340208740766	-0.0182055046603602
47.0356	0.944666914110227	-0.0194887333449887
47.0856	0.94395131021267	-0.0206997528305219
47.1356	0.943235706315114	-0.0219107723160551
47.1856	0.942520102417557	-0.0231217918015884
47.2356	0.94180449852	-0.0243328112871216
47.2856	0.941088894622444	-0.0255438307726549
47.3356	0.940352493761494	-0.0263828413696652
47.3856	0.939612072485187	-0.0271499361672236
47.4356	0.938871651208879	-0.027917030964782
47.4856	0.938131229932572	-0.0286841257623404
47.5356	0.937390808656265	-0.0294512205598989
47.5856	0.936720420432474	-0.0303477092779701
47.6356	0.936097504277839	-0.0313319079690065
47.6856	0.935474588123204	-0.0323161066600428
47.7356	0.934851671968569	-0.0333003053510791
47.7856	0.934228755813934	-0.0342845040421155
47.8356	0.93354383878384	-0.0350438650849789
47.8856	0.93274478377847	-0.0353893204573419
47.9356	0.9319457287731	-0.035734775829705
47.9856	0.931146673767729	-0.0360802312020681
48.0356	0.930347618762359	-0.0364256865744312
48.0856	0.929557863339133	-0.0368505006139678
48.1356	0.928843349989621	-0.037917398415181
48.1856	0.928128836640109	-0.0389842962163941
48.2356	0.927414323290597	-0.0400511940176073
48.2856	0.926699809941085	-0.0411180918188205
48.3356	0.925985296591573	-0.0421849896200337
48.3856	0.925285808925352	-0.0430066741790912
48.4356	0.924588606270875	-0.0437910682451021
48.4856	0.923891403616399	-0.044575462311113
48.5356	0.923194200961922	-0.0453598563771239
48.5856	0.922496998307445	-0.0461442504431348
48.6356	0.921768998314081	-0.0472552939367664
48.6856	0.921022440949849	-0.0485631646496053
48.7356	0.920275883585616	-0.0498710353624443
48.7856	0.919529326221384	-0.0511789060752833
48.8356	0.918782768857151	-0.0524867767881222
48.8856	0.918074590755536	-0.0539596944663181
48.9356	0.917428502665171	-0.0556996252978921
48.9856	0.916782414574805	-0.0574395561294663
49.0356	0.91613632648444	-0.0591794869610404
49.0856	0.915490238394074	-0.0609194177926146
49.1356	0.914823229042801	-0.0625438145657266
49.1856	0.914025537612525	-0.063446542075111
49.2356	0.91322784618225	-0.0643492695844955
49.2856	0.912430154751974	-0.0652519970938799
49.3356	0.911632463321698	-0.0661547246032644
49.3856	0.910834771891422	-0.0670574521126489
49.4356	0.910166810567114	-0.0680383050711183
49.4856	0.909513907201533	-0.0690282261620709
49.5356	0.908861003835953	-0.0700181472530235
49.5856	0.908208100470373	-0.0710080683439761
49.6356	0.907555197104792	-0.0719979894349287
49.6856	0.906819449583532	-0.0733135019147911
49.7356	0.906039484629484	-0.0748027963016178
49.7856	0.905259519675437	-0.0762920906884444
49.8356	0.90447955472139	-0.0777813850752711
49.8856	0.903699589767342	-0.0792706794620978
49.9356	0.902980003918479	-0.0807854930937644
49.9856	0.902347305074636	-0.0823370295411767
50.0356	0.901714606230793	-0.0838885659885889
50.0856	0.90108190738695	-0.0854401024360011
50.1356	0.900449208543108	-0.0869916388834134
50.1856	0.899802581650241	-0.0884665086963919
50.2356	0.899086977752684	-0.0895616961293185
50.2856	0.898371373855128	-0.0906568835622451
50.3356	0.897655769957571	-0.0917520709951717
50.3856	0.896940166060014	-0.0928472584280983
50.4356	0.896224562162458	-0.0939424458610248
50.4856	0.895425549724345	-0.0959704134806672
50.5356	0.894619676843502	-0.0980751032801694
50.5856	0.893813803962659	-0.100179793079671
50.6356	0.893007931081817	-0.102284482879174
50.6856	0.892202058200974	-0.104389172678676
50.7356	0.891526539428641	-0.105847881421141
50.7856	0.890911801604263	-0.107005384920003
50.8356	0.890297063779886	-0.108162888418865
50.8856	0.889682325955509	-0.109320391917727
50.9356	0.889067588131132	-0.110477895416588
50.9856	0.888360771709543	-0.111752317535792
51.0356	0.887535808777378	-0.113176758524018
51.0856	0.886710845845212	-0.114601199512245
51.1356	0.885885882913046	-0.116025640500471
51.1856	0.885060919980881	-0.117450081488698
51.2356	0.884275691796506	-0.118671050224987
51.2856	0.883653457169392	-0.119057367478839
51.3356	0.883031222542279	-0.119443684732692
51.3856	0.882408987915165	-0.119830001986544
51.4356	0.881786753288051	-0.120216319240397
51.4856	0.881164518660938	-0.120602636494249
51.5356	0.880405105997483	-0.121974839171602
51.5856	0.87963877679438	-0.123396750357703
51.6356	0.878872447591278	-0.124818661543804
51.6856	0.878106118388175	-0.126240572729904
51.7356	0.877339789185072	-0.127662483916005
51.7856	0.876624959254196	-0.129199708053125
51.8356	0.875931164237326	-0.130784031846296
51.8856	0.875237369220457	-0.132368355639466
51.9356	0.874543574203588	-0.133952679432637
51.9856	0.873849779186719	-0.135537003225807
52.0356	0.873158402520725	-0.137162016183872
52.0856	0.872469797098008	-0.138833655781538
52.1356	0.871781191675291	-0.140505295379204
52.1856	0.871092586252574	-0.14217693497687
52.2356	0.870403980829858	-0.143848574574536
52.2856	0.869699797925262	-0.144941512269766
52.3356	0.868941650172726	-0.144029661231555
52.3856	0.86818350242019	-0.143117810193345
52.4356	0.867425354667655	-0.142205959155134
52.4856	0.866667206915119	-0.141294108116924
52.5356	0.865909059162583	-0.140382257078713
52.5856	0.865282370319134	-0.143489929941276
52.6356	0.864658091109456	-0.146671280431347
52.6856	0.864033811899778	-0.149852630921418
52.7356	0.8634095326901	-0.15303398141149
52.7856	0.862785253480422	-0.156215331901561
52.8356	0.862034002370363	-0.158191360043676
52.8856	0.861237674515181	-0.159739482419984
52.9356	0.86044134666	-0.161287604796292
52.9856	0.859645018804819	-0.162835727172601
53.0356	0.858848690949637	-0.164383849548909
53.0856	0.858122825565997	-0.171830169420037
53.1356	0.857468559145374	-0.185269819003643
53.1856	0.85681429272475	-0.198709468587248
53.2356	0.856160026304127	-0.212149118170854
53.2856	0.855505759883504	-0.225588767754461
54.323	0.851299481065317	-0.182138508423796
54.373	0.852207259367271	-0.154855255513671
54.423	0.852693313891152	-0.142361872791078
54.473	0.853486726422782	-0.141154225186612
54.523	0.854072850995697	-0.140019439124908
54.573	0.854658975568612	-0.132937167497958
54.623	0.855454789334677	-0.130771072582721
54.673	0.856324427098969	-0.126327319301888
54.723	0.857317979728667	-0.118932142649514
54.773	0.857932695744164	-0.112274246922292
54.823	0.858561707480951	-0.106000687544715
54.873	0.859490929364841	-0.102023101448944
54.923	0.860288139197438	-0.0971622764259208
54.973	0.860920501493903	-0.091331817351163
55.023	0.86158019877307	-0.0862368220656323
55.073	0.862039539563855	-0.0833221640378626
55.123	0.862775859954647	-0.079374205895275
55.173	0.863372217695244	-0.0762933855199048
55.223	0.864120453513888	-0.0711581606228195
55.273	0.864681986374837	-0.0685702850474941
55.323	0.865699041784606	-0.0652796927861079
55.373	0.866381384115227	-0.0589090567471079
55.423	0.867346428214036	-0.0554110931750507
55.473	0.868099064359433	-0.0510509331340704
55.523	0.868983288301811	-0.0470761375100544
55.573	0.869649566662476	-0.0436969616885099
55.623	0.870263863755737	-0.040997485910903
55.673	0.870994319372443	-0.037884958731702
55.723	0.871684403111124	-0.0349740844862288
55.773	0.872385338423413	-0.034127211179837
55.823	0.872909309108904	-0.0339336674650052
55.873	0.873696655665418	-0.0320533029587892
55.923	0.874398978234151	-0.0305292733750538
55.973	0.875080960918687	-0.0286183057703734
56.023	0.876036202585805	-0.027273994468964
56.073	0.876966072292281	-0.0255743745955542
56.123	0.877635764885411	-0.0242493362737435
56.173	0.878213468857993	-0.0213161329759552
56.223	0.879012231924307	-0.0218662697048313
56.273	0.879483574137689	-0.0234532343918324
56.323	0.88017106438084	-0.0223017886488511
56.373	0.880702156752327	-0.021069258531109
56.423	0.881515944067687	-0.0204150076136091
56.473	0.882067487565634	-0.0166830009559568
56.523	0.882705996337896	-0.0144447833047306
56.573	0.88359242485041	-0.011422486176968
56.623	0.884431661032424	-0.0107757852031619
56.673	0.885432509282502	-0.00897026731011444
56.723	0.886113800520035	-0.00549128459426729
56.773	0.886857582969862	-0.0046833298676426
56.823	0.88758771686848	-0.00286216911127134
56.873	0.888170573972599	-0.00136126839804362
56.923	0.889010898676887	0.00177037915180737
56.973	0.889771788549644	0.00363184256179033
57.023	0.8904024499258	0.00514036242775575
57.073	0.890993399813367	0.006560715558098
57.123	0.891642313008966	0.00750714854625468
57.173	0.892571312421147	0.00906989666539135
57.223	0.893427220188445	0.0104806932099207
57.273	0.89413414513312	0.0116243977256669
57.323	0.894832135797294	0.0129820170785404
57.373	0.895705779661948	0.0131214953508659
57.423	0.896437819695811	0.0142627486611722
57.473	0.897020052315708	0.0163047450027026
57.523	0.897549079084055	0.0182510788868611
57.573	0.898267283763703	0.0197194538199969
57.623	0.898929589655171	0.0203655070361882
57.673	0.899546090778729	0.0208556478409789
57.723	0.900152198827422	0.0220212116201894
57.773	0.900882907803979	0.0226415345956215
57.823	0.901818378552676	0.0244117626149593
57.873	0.902747225599443	0.0265988308190434
57.923	0.903518348235456	0.028621646261744
57.973	0.904249057212013	0.0303467321443188
58.023	0.904934088794903	0.0313355454695741
58.073	0.905629528969682	0.0320787918590218
58.123	0.906333207525314	0.0328634174234721
58.173	0.906905865367338	0.0340215270431017
58.223	0.907546406552768	0.0347583657255558
58.273	0.908263155716042	0.036227193347281
58.323	0.909015835730212	0.0381140077577481
58.373	0.909686663488012	0.0387273343595648
58.423	0.910440701184495	0.0394308262091875
58.473	0.911188167986693	0.0410524381038091
58.523	0.911984874655731	0.043105297534596
58.573	0.912939158766907	0.0446224259875529
58.623	0.913614141913813	0.0449143346102327
58.673	0.914247300724904	0.0464954683212063
58.723	0.914831575049045	0.0486640156703111
58.773	0.915361785601516	0.0506621555370811
58.823	0.916081698317204	0.0538646861301412
58.873	0.916734452466262	0.056213592013988
58.923	0.917345796314362	0.0580408438466997
58.973	0.917978126206951	0.059460442560142
59.023	0.918992548669966	0.0597405152503076
59.073	0.919821280188429	0.0607817200485527
59.123	0.920577533592693	0.0615709828807612
59.173	0.921310189158218	0.061769900858692
59.223	0.922051804238904	0.0614745077856663
59.273	0.922905865615587	0.0619872175208498
59.323	0.923589999625275	0.0625164018168479
59.373	0.924133271292433	0.0628239278410777
59.423	0.92472220091533	0.0627270410936966
59.473	0.92536177135597	0.0634517455220425
59.523	0.926213667366537	0.0640526858528773
59.573	0.927195216738033	0.0645363411093107
59.623	0.928089941599759	0.0649644453836614
59.673	0.928937955890097	0.065362663878971
59.723	0.929781258383992	0.0657660551534055
59.773	0.930465668631177	0.066343884034996
59.823	0.931150078878363	0.0669217129165865
59.873	0.931828934768284	0.0671986628922851
59.923	0.932499711345206	0.0670379573951523
59.973	0.933170487922129	0.0668772518980194
60.023	0.933774789743727	0.0671126513681178
60.073	0.934360992840592	0.0674558962109738
60.123	0.93497589289516	0.0677395061161674
60.173	0.935736651695817	0.0677200080292032
60.223	0.936497410496474	0.067700509942239
60.273	0.937262611146902	0.0679703912485453
60.323	0.938031550149716	0.0684838202210111
60.373	0.93880048915253	0.0689972491934769
60.423	0.939629739149812	0.0700502851271654
60.473	0.940464119769887	0.0711492251252635
60.523	0.941242019366144	0.0717178391217427
60.573	0.941888255336595	0.0710502034981924
60.623	0.942534491307045	0.070382567874642
60.673	0.94315848462161	0.070634513040461
60.723	0.943771952978795	0.0713215927813321
60.773	0.944397121702289	0.0719744070682902
60.823	0.945215141918049	0.0720624404120791
60.873	0.946033162133809	0.0721504737558679
60.923	0.946811968096466	0.0721563700086521
60.973	0.947540006088492	0.072055929072944
61.023	0.948268044080518	0.071955488137236
61.073	0.94902050924688	0.0723453599508287
61.123	0.949778541313484	0.0728469729803721
61.173	0.950491841307957	0.0733057107110233
61.223	0.951018100980096	0.0735851719328349
61.273	0.951544360652234	0.0738646331546464
61.323	0.95217189872398	0.0741640062328643
61.373	0.952875342440218	0.0744783027527975
61.423	0.953578786156456	0.0747925992727308
61.473	0.954344450394942	0.0749969050817634
61.523	0.955113389397756	0.0751954219060118
61.573	0.955914584573718	0.0756857404469057
61.623	0.956781686002423	0.076772272233557
61.673	0.957648787431129	0.0778588040202082
61.723	0.958336552651892	0.0781698373443664
61.773	0.958950067813712	0.0781597932507955
61.823	0.959571771357892	0.0782046497321985
61.873	0.96028072221155	0.078834472479814
61.923	0.960989673065209	0.0794642952274295
61.973	0.961648583953403	0.0799308514190524
62.023	0.962249782943444	0.0802091096619467
62.073	0.962850981933485	0.0804873679048409
62.123	0.963661345904345	0.0802049539983874
62.173	0.964510723561709	0.0798179628946422
62.223	0.965351045735285	0.079555894425163
62.273	0.96615952238186	0.0797331428619149
62.323	0.966967999028436	0.0799103912986669
62.373	0.967646410460706	0.0800624698719463
62.423	0.968238111750106	0.0801977685362441
62.473	0.968829813039506	0.0803330672005418
62.523	0.96949489483236	0.0802584858519525
62.573	0.970161581308204	0.0801793148525603
62.623	0.970815588720204	0.0802953467760232
62.673	0.971446779496596	0.0807626565237059
62.723	0.972077970272988	0.0812299662713886
62.773	0.972904760566481	0.0813339655470614
62.823	0.973801856069764	0.0813073785138716
62.873	0.974679645205262	0.0813750498513362
62.923	0.975407683197288	0.0821738425962069
62.973	0.976135721189314	0.0829726353410777
63.023	0.97682613461419	0.08375541721906
63.073	0.977477824052745	0.0845217203801474
63.123	0.9781295134913	0.0852880235412349
63.173	0.978757442169322	0.0850133052615252
63.223	0.979381864267352	0.0845849544855031
63.273	0.980046490715173	0.0841631106165564
63.323	0.980831730212369	0.0837607874688355
63.373	0.981616969709565	0.0833584643211145
63.423	0.98244337036645	0.0831970802338026
63.473	0.98329411139084	0.0831781737958352
63.523	0.984143478141268	0.0831590771179342
63.573	0.984797894313876	0.0831129935465995
63.623	0.985452310486484	0.0830669099752648
63.673	0.986096212372585	0.0831641268984987
63.723	0.986723361204667	0.0834896732404643
63.773	0.98735051003675	0.08381521958243
63.823	0.987960988707529	0.0832070414367295
63.873	0.988566323667191	0.082310755159399
63.923	0.989209418780251	0.0816605687941755
63.973	0.990079180584437	0.0824876712570889
64.023	0.990948942388623	0.0833147737200025
64.073	0.991756207132216	0.0841988747132665
64.123	0.992506058996663	0.0851353373648802
64.173	0.993255910861109	0.0860718000164939
64.223	0.993988588118452	0.0858689859898245
64.273	0.994719352844531	0.0855393043001589
64.323	0.995443969324679	0.0854130497144702
64.373	0.996152649834052	0.0858140688293192
64.423	0.996861330343426	0.0862150879441683
64.473	0.997500638669533	0.0860435818782448
64.523	0.998103568899538	0.0855718491931358
64.573	0.998715020749896	0.085101936984912
64.623	0.999554662656363	0.0846807731021687
64.673	1.00039430456283	0.0842596092194253
64.723	1.00127618034848	0.0839079515220043
64.773	1.00221783645587	0.0836546769757881
64.823	1.00315949256327	0.083401402429572
64.873	1.00410114867066	0.0831481278833559
64.923	1.00490045980898	0.0831938066101359
64.973	1.00554679440376	0.0835607670701359
65.023	1.00619312899855	0.0839277275301358
65.073	1.00683946359334	0.0842946879901358
65.123	1.00748579818813	0.0846616484501358
65.173	1.00817198387351	0.085034104084185
65.223	1.00898436467912	0.0854239611027237
65.273	1.00979674548472	0.0858138181212623
65.323	1.01060912629033	0.086203675139801
65.373	1.01142150709594	0.0865935321583396
65.423	1.01223388790155	0.0869833891768782
65.473	1.01287273795641	0.0871653405104185
65.523	1.01351089110063	0.0873464568813683
65.573	1.01414904424485	0.0875275732523182
65.623	1.01478719738907	0.087708689623268
65.673	1.0154253505333	0.0878898059942179
65.723	1.01615478933761	0.0881076145980058
65.773	1.01691401099654	0.0883373944077329
65.823	1.01767323265547	0.08856717421746
65.873	1.0184324543144	0.088796954027187
65.923	1.01919167597333	0.0890267338369141
65.973	1.01989749776934	0.0891345040662273
66.023	1.0205520138147	0.0891250494045547
66.073	1.02120652986005	0.0891155947428821
66.123	1.0218610459054	0.0891061400812095
66.173	1.02251556195076	0.0890966854195369
66.223	1.02318791073551	0.0890703721897018
66.273	1.02390896685324	0.0889980124229452
66.323	1.02463002297097	0.0889256526561886
66.373	1.0253510790887	0.0888532928894319
66.423	1.02607213520642	0.0887809331226753
66.473	1.02679516147486	0.0887118132745561
66.523	1.02759830720552	0.0887744501176892
66.573	1.02840145293617	0.0888370869608223
66.623	1.02920459866682	0.0888997238039553
66.673	1.03000774439748	0.0889623606470884
66.723	1.03081089012813	0.0890249974902216
66.773	1.03149867814738	0.0892312737516977
66.823	1.03215430762305	0.0894775927154742
66.873	1.03280993709872	0.0897239116792507
66.923	1.03346556657438	0.0899702306430271
66.973	1.03412119605005	0.0902165496068036
67.023	1.03484004999608	0.0903551461298831
67.073	1.03561319707466	0.0904012375087211
67.123	1.03638634415323	0.0904473288875591
67.173	1.03715949123181	0.0904934202663971
67.223	1.03793263831038	0.0905395116452351
67.273	1.0386646163297	0.0905997708489183
67.323	1.03929867874864	0.0906937265008819
67.373	1.03993274116758	0.0907876821528455
67.423	1.04056680358651	0.0908816378048091
67.473	1.04120086600545	0.0909755934567726
67.523	1.0418410245786	0.0910494837088192
67.573	1.04258797874214	0.090771857880838
67.623	1.04333493290569	0.0904942320528569
67.673	1.04408188706923	0.0902166062248758
67.723	1.04482884123278	0.0899389803968946
67.773	1.04557579539632	0.0896613545689135
67.823	1.04628984552554	0.0895281940777553
67.873	1.04699617742449	0.0894289205174568
67.923	1.04770250932343	0.0893296469571584
67.973	1.04840884122238	0.0892303733968599
68.023	1.04911517312132	0.0891310998365614
68.073	1.04981283564072	0.0889112301793891
68.123	1.0505039045475	0.0885996395471297
68.173	1.05119497345428	0.0882880489148703
68.223	1.05188604236107	0.0879764582826109
68.273	1.05257711126785	0.0876648676503515
68.323	1.0532934481073	0.0874595933643228
68.373	1.0540625044606	0.0874761396031458
68.423	1.05483156081389	0.0874926858419687
68.473	1.05560061716718	0.0875092320807917
68.523	1.05636967352047	0.0875257783196147
68.573	1.05712590809862	0.0875312221380265
68.623	1.05773860134043	0.0874123730059817
68.673	1.05835129458225	0.0872935238739369
68.723	1.05896398782406	0.0871746747418921
68.773	1.05957668106587	0.0870558256098473
68.823	1.06018937430768	0.0869369764778026
68.873	1.06096223807311	0.0868388902985752
68.923	1.06176606559131	0.0867448179598686
68.973	1.06256989310951	0.0866507456211621
69.023	1.06337372062771	0.0865566732824555
69.073	1.06417754814591	0.0864626009437489
69.123	1.06492879438621	0.0865308274480792
69.173	1.06564439828377	0.0867090686044009
69.223	1.06636000218132	0.0868873097607226
69.273	1.06707560607888	0.0870655509170443
69.323	1.06779120997644	0.087243792073366
69.373	1.06851146977463	0.087268213355714
69.423	1.06924030066264	0.087009466233701
69.473	1.06996913155064	0.0867507191116881
69.523	1.07069796243864	0.0864919719896751
69.573	1.07142679332665	0.0862332248676622
69.623	1.07215397428879	0.0859832779082485
69.673	1.07286780585075	0.0858045322644104
69.723	1.07358163741272	0.0856257866205723
69.773	1.07429546897468	0.0854470409767343
69.823	1.07500930053665	0.0852682953328962
69.873	1.07572313209861	0.0850895496890581
69.923	1.07636810570712	0.0849467198798101
69.973	1.07700260782962	0.084809351925592
70.023	1.07763710995212	0.0846719839713738
70.073	1.07827161207462	0.0845346160171557
70.123	1.07890611419712	0.0843972480629375
70.173	1.07965350776884	0.0840319418934176
70.223	1.08046892567535	0.0835292883377543
70.273	1.08128434358185	0.0830266347820911
70.323	1.08209976148835	0.0825239812264278
70.373	1.08291517939486	0.0820213276707645
70.423	1.08366643399862	0.0818122695614037
70.473	1.08431388514403	0.0820781904725007
70.523	1.08496133628944	0.0823441113835978
70.573	1.08560878743485	0.0826100322946948
70.623	1.08625623858026	0.0828759532057919
70.673	1.08691689595045	0.0831175588813613
70.723	1.08766004437695	0.0832072824335626
70.773	1.08840319280345	0.0832970059857638
70.823	1.08914634122994	0.083386729537965
70.873	1.08988948965644	0.0834764530901662
70.923	1.09063263808294	0.0835661766423674
70.973	1.09131324639463	0.0832023818794747
71.023	1.09198659558585	0.0827859465978657
71.073	1.09265994477708	0.0823695113162567
71.123	1.0933332939683	0.0819530760346476
71.173	1.09400664315953	0.0815366407530386
71.223	1.09473794816561	0.0808662572759222
71.273	1.09550018664343	0.0800603308969091
71.323	1.09626242512125	0.079254404517896
71.373	1.09702466359907	0.0784484781388829
71.423	1.09778690207689	0.0776425517598698
71.473	1.09855025868629	0.0775060186686765
71.523	1.09931522431429	0.0783327588453214
71.573	1.1000801899423	0.0791594990219663
71.623	1.10084515557031	0.0799862391986112
71.673	1.10161012119832	0.0808129793752561
71.723	1.10235465741351	0.0814627552591526
71.773	1.10299801939379	0.0812361365503904
71.823	1.10364138137407	0.0810095178416283
71.873	1.10428474335435	0.0807828991328661
71.923	1.10492810533463	0.0805562804241039
71.973	1.10557146731491	0.0803296617153418
72.023	1.10633223083923	0.080696888457295
72.073	1.10710265076762	0.0811129596302594
72.123	1.10787307069601	0.0815290308032238
72.173	1.10864349062439	0.0819451019761882
72.223	1.10941391055278	0.0823611731491525
72.273	1.11009209933932	0.0814259731175655
72.323	1.11072728298934	0.0798607082134748
72.373	1.11136246663936	0.0782954433093842
72.423	1.11199765028939	0.0767301784052935
72.473	1.11263283393941	0.075164913501203
72.523	1.11331470891563	0.0742146181574543
72.573	1.11405649376704	0.0740533933454685
72.623	1.11479827861844	0.0738921685334827
72.673	1.11554006346984	0.0737309437214969
72.723	1.11628184832124	0.0735697189095111
72.773	1.11702010465842	0.0734558674989673
72.823	1.11774388688623	0.0735363437147468
72.873	1.11846766911405	0.0736168199305263
72.923	1.11919145134186	0.0736972961463058
72.973	1.11991523356968	0.0737777723620854
73.023	1.12063901579749	0.0738582485778649
73.073	1.12131113597799	0.0737990640939234
73.123	1.12198065134939	0.0737328378940297
73.173	1.12265016672078	0.0736666116941359
73.223	1.12331968209218	0.0736003854942421
73.273	1.12398919746357	0.0735341592943483
73.323	1.12473692083532	0.0722692236071487
73.373	1.1255165883199	0.0705146741856973
73.423	1.12629625580447	0.0687601247642459
73.473	1.12707592328905	0.0670055753427947
73.523	1.12785559077363	0.0652510259213433
73.573	1.12856232288966	0.0640554113156917
73.623	1.12918547670784	0.0635002928294331
73.673	1.12980863052603	0.0629451743431745
73.723	1.13043178434421	0.062390055856916
73.773	1.13105493816239	0.0618349373706574
73.823	1.13172726795278	0.0613162458301266
73.873	1.13256995736117	0.0609237476372955
73.923	1.13341264676956	0.0605312494444644
73.973	1.13425533617796	0.0601387512516334
74.023	1.13509802558635	0.0597462530588023
74.073	1.13594071499475	0.0593537548659712
74.123	1.13661041970962	0.0566408271945196
74.173	1.13727695362563	0.0538853661925025
74.223	1.13794348754164	0.0511299051904856
74.273	1.13861002145765	0.0483744441884685
74.323	1.13927655537366	0.0456189831864514
74.373	1.13998352970369	0.0441356176900897
74.423	1.14070486092868	0.0431038633353021
74.473	1.14142619215366	0.0420721089805145
74.523	1.14214752337864	0.0410403546257269
74.573	1.14286885460363	0.0400086002709394
74.623	1.14359410582722	0.0434700485866866
74.673	1.14432334027521	0.0514971705837842
74.723	1.1450525747232	0.0595242925808812
74.773	1.14578180917118	0.0675514145779788
74.823	1.14651104361917	0.0755785365750764
75.8604	1.15025160469471	0.0639001128203594
75.9104	1.15002287315406	0.0830346124706817
75.9604	1.14932953067147	0.0831779914211065
76.0104	1.14873625823791	0.0853978557630227
76.0604	1.14789281068176	0.0861025735411425
76.1104	1.14707532996312	0.0851230419528086
76.1604	1.14611232326915	0.0859558079742486
76.2104	1.1450908493088	0.0862977341990595
76.2604	1.14446898543266	0.0800689535782575
76.3104	1.14372073565335	0.0794705822744694
76.3604	1.14301796972166	0.07725686902401
76.4104	1.14217452216552	0.0759503497813279
76.4604	1.14167417192034	0.0749674910804144
76.5104	1.14095223799517	0.0765384934744832
76.5604	1.14015709434104	0.0758129472852086
76.6104	1.13956249564427	0.0745596748249389
76.6604	1.13872519078087	0.0723513347190741
76.7104	1.13815658684293	0.0734089968855573
76.7604	1.13710222155509	0.0731522844839415
76.8104	1.13641931466982	0.0744596516003494
76.8604	1.13545553315893	0.0788885817246981
76.9104	1.1348743440136	0.0798920020797651
76.9604	1.13432378855675	0.0785115745179528
77.0104	1.13348869834265	0.0820154455228045
77.0604	1.1329434024893	0.0837391225740123
77.1104	1.13233191805693	0.0853871994691321
77.1604	1.13166148102032	0.0855914814130369
77.2104	1.13108203926191	0.0834996275469905
77.2604	1.13029782930095	0.0843220805003855
77.3104	1.12975170613675	0.0840906710264731
77.3604	1.12873262667973	0.0846292788246342
77.4104	1.12798126372318	0.0836000740547119
77.4604	1.12716204516796	0.0825152932760167
77.5104	1.126336527247	0.0822500426352518
77.5604	1.12544996786124	0.0816302043686059
77.6104	1.12489161677309	0.0828650723754563
77.6604	1.12424635671623	0.0834369396982778
77.7104	1.12359712328732	0.0834840948544503
77.7604	1.12306185169673	0.0830230975509309
77.8104	1.12227362136227	0.0828243705837317
77.8604	1.12161462912875	0.0814423566791758
77.9104	1.12092327810077	0.0821296350948713
77.9604	1.12022311930309	0.0843441164432722
78.0104	1.11927467868251	0.0827767673593349
78.0604	1.11844205652532	0.0832656959747581
78.1104	1.11762786786532	0.0845727448908906
78.1604	1.11694724768877	0.0840883290199177
78.2104	1.11625099621263	0.0838458471760067
78.2604	1.11558916146486	0.0832599385516547
78.3104	1.1149658546086	0.0837916381511194
78.3604	1.11440208219863	0.0852260116624218
78.4104	1.11387954893767	0.0856876511937465
78.4604	1.11304943761461	0.0862851568729548
78.5104	1.11219666509047	0.0863772376326528
78.5604	1.11137282428933	0.0860041983664121
78.6104	1.1105923160991	0.0853287037676865
78.6604	1.10980707660191	0.0852412671950579
78.7104	1.10888611269457	0.0840029530417746
78.7604	1.10807919416908	0.082198682657008
78.8104	1.10742679974504	0.0802959191914756
78.8604	1.10678333960151	0.0792691395848065
78.9104	1.10620622233955	0.078756283345981
78.9604	1.10552620061298	0.0786646203326787
79.0104	1.1047762728017	0.0791618022873701
79.0604	1.10408362950706	0.0806188940266491
79.1104	1.10344223497099	0.0805518530811941
79.1604	1.10280080772527	0.0812318620941453
79.2104	1.10203134705903	0.0819189270291285
79.2604	1.10099133236502	0.0815355106961153
79.3104	1.10023881118021	0.0816690273243958
79.3604	1.09955822872527	0.0814099715605192
79.4104	1.0988379853604	0.0810917542059263
79.4604	1.09802052486917	0.0809442555513027
79.5104	1.09741523609009	0.0806654057045482
79.5604	1.09687644041854	0.0803450588001496
79.6104	1.09634602781605	0.0798071924889012
79.6604	1.09576215188176	0.0793566359013656
79.7104	1.0949440692503	0.0809413569960348
79.7604	1.09428465416877	0.0807952384422282
79.8104	1.09358949909167	0.0813454234658027
79.8604	1.09276646636012	0.0823401693612562
79.9104	1.091697505055	0.0813557730866959
79.9604	1.09093739740492	0.0816965836127276
80.0104	1.09025054594308	0.0826259837993133
80.0604	1.0896012349671	0.0835641847701627
80.1104	1.08897958703182	0.0837225146891486
80.1604	1.08822092352916	0.0832151370653099
80.2104	1.08760044252206	0.0825203125486536
80.2604	1.08700993153903	0.0817779455417849
80.3104	1.08633524173686	0.0811622850037624
80.3604	1.08570259116853	0.0820462326788777
80.4104	1.08489244816722	0.0820597129018707
80.4604	1.08403476596397	0.0816133882661383
80.5104	1.0832147898877	0.0812165540372668
80.5604	1.08247306163518	0.0828497166045504
80.6104	1.08162784985717	0.08154744554885
80.6604	1.08087324869206	0.0796609817606131
80.7104	1.08025255740835	0.0783078188117876
80.7604	1.07966362778545	0.0785583119394796
80.8104	1.07912623604822	0.0775276210321643
80.8604	1.07859126391199	0.0768759693464035
80.9104	1.07798132523361	0.076663831908629
80.9604	1.07714700826783	0.0763058186510826
81.0104	1.07650974755381	0.0750549395730469
81.0604	1.07552728784977	0.0743670228321901
81.1104	1.07432034565963	0.0740732073694585
81.1604	1.07344074328144	0.0740453415798843
81.2104	1.07273724589589	0.0741605536058598
81.2604	1.07203359145045	0.0742652838914747
81.3104	1.07132464059679	0.0740165465993723
81.3604	1.07061568974313	0.07376780930727
81.4104	1.06994561939033	0.073671195893272
81.4604	1.06933210422851	0.0737958603638215
81.5104	1.06871858906669	0.0739205248343711
81.5604	1.06800438736864	0.0742197786122421
81.6104	1.06726277228796	0.074566566883455
81.6604	1.06649604450088	0.0747381328326376
81.7104	1.06560167573164	0.0740190918944204
81.7604	1.06470730696241	0.0733000509562031
81.8104	1.06394767430292	0.0727404594210662
81.8604	1.06330143833247	0.0723150637923893
81.9104	1.06265520236202	0.0718896681637124
81.9604	1.06198634976865	0.0713662606684924
82.0104	1.06131557319172	0.0708345153582366
82.0604	1.0606709907128	0.0702442391156921
82.1104	1.06008746962556	0.0695175206798912
82.1604	1.05950394853832	0.0687908022440901
82.2104	1.05878905329201	0.068606706376861
82.2604	1.05801199337291	0.0686793729860981
82.3104	1.05723461812428	0.0687592383162263
82.3604	1.05645204545121	0.068957756689294
82.4104	1.05566947277813	0.0691562750623617
82.4604	1.05489402996925	0.0692499980925864
82.5104	1.05412781770049	0.0692080498689516
82.5604	1.05336160543173	0.0691661016453169
82.6104	1.05276638338332	0.0691597590491222
82.6604	1.0522101296366	0.0691615308984737
82.7104	1.05161651145317	0.0692723154663198
82.7604	1.05086665958872	0.0698389200539847
82.8104	1.05011680772427	0.0704055246416496
82.8604	1.0493888073105	0.0706205669293661
82.9104	1.04867718401617	0.0705721220069743
82.9604	1.04796556072184	0.0705236770845826
83.0104	1.04712695637865	0.0707250024903469
83.0604	1.04628166882236	0.0709394737028563
83.1104	1.04548028550175	0.0710941477879345
83.1604	1.04476860791404	0.0711266435669952
83.2104	1.04405693032633	0.071159139346056
83.2604	1.04347059524954	0.0708619641904528
83.3104	1.04293615537525	0.0704282963175567
83.3604	1.04238533873623	0.0699409952292318
83.4104	1.04166002747826	0.0688822316054168
83.4604	1.04093471622029	0.067823467981602
83.5104	1.04018030808933	0.0670284017273246
83.5604	1.0393923420661	0.0665374618966569
83.6104	1.03860437604287	0.0660465220659892
83.6604	1.03779108034618	0.0653090649891583
83.7104	1.03697306013042	0.0645256272394551
83.7604	1.03619669514009	0.063816881499626
83.8104	1.03556681957395	0.0633708060348107
83.8604	1.03493694400782	0.0629247305699954
83.9104	1.03426453139046	0.062511977644017
83.9604	1.03356376073896	0.0621214397439299
84.0104	1.03286299008746	0.0617309018438427
84.0604	1.03211418856097	0.0618023339922698
84.1104	1.03136433669652	0.0618838684900104
84.1604	1.03060671394515	0.0616402072218851
84.2104	1.02983510707812	0.060811339239598
84.2604	1.02906350021108	0.0599824712573108
84.3104	1.0282978673961	0.0600758055095583
84.3604	1.02753438186139	0.0605006110380578
84.4104	1.02679144826658	0.0608689419162424
84.4604	1.02620792717934	0.0607992233614242
84.5104	1.0256244060921	0.060729504806606
84.5604	1.02499922923409	0.0610024815430224
84.6104	1.02433117939121	0.0616281673941186
84.6604	1.02366312954834	0.0622538532452148
84.7104	1.02300933616179	0.0612253351722286
84.7604	1.02235764672324	0.059952691984901
84.8104	1.02164189635216	0.0590450291548826
84.8604	1.02073396318353	0.0592323073967913
84.9104	1.0198260300149	0.0594195856387001
84.9604	1.01907055300785	0.0587707588524943
85.0104	1.01840522989904	0.057627507132413
85.0604	1.01773994496449	0.0564914310150008
85.1104	1.01708007532378	0.0563732653904996
85.1604	1.01642020568307	0.0562550997659983
85.2104	1.01576611889993	0.0558831393049084
85.2604	1.01512124629651	0.0551067920502502
85.3104	1.01447637369309	0.0543304447955919
85.3604	1.01369605602907	0.0530596931351763
85.4104	1.01287394571223	0.0516363890553971
85.4604	1.01204931359009	0.0503676549164665
85.5104	1.01120954357226	0.0500267733916492
85.5604	1.01036977355442	0.0496858918668319
85.6104	1.00964934874133	0.0490413686630937
85.6604	1.00903856031356	0.0481179052523959
85.7104	1.0084277718858	0.0471944418416981
85.7604	1.00779244830502	0.0464910719573875
85.8104	1.00715439253673	0.0458122112655019
85.8604	1.00652133692225	0.0452800883765329
85.9104	1.00590124147655	0.0451283031261581
85.9604	1.00528114603085	0.0449765178757834
86.0104	1.00448439316464	0.0447168353511964
86.0604	1.0035950028706	0.0444005725486688
86.1104	1.00271186888684	0.0440852966393644
86.1604	1.00199626498928	0.043796447537481
86.2104	1.00128066109173	0.0435075984355976
86.2604	1.00050044659223	0.0434014420473113
86.3104	0.99962877843876	0.043553879693247
86.3604	0.998757110285295	0.0437063173391827
86.4104	0.997885442131829	0.0438587549851184
86.4604	0.997037600381422	0.043540391480084
86.5104	0.996215364599445	0.0427160632526376
86.5604	0.995393128817468	0.0418917350251913
86.6104	0.994570893035492	0.0410674067977449
86.6604	0.993748657253515	0.0402430785702985
86.7104	0.992962481386529	0.0395742011903527
86.7604	0.992290495250348	0.0393975848274917
86.8104	0.991618509114166	0.0392209684646308
86.8604	0.990946522977984	0.0390443521017698
86.9104	0.990274536841802	0.0388677357389089
86.9604	0.98960255070562	0.038691119376048
87.0104	0.988945248538314	0.0386006584162554
87.0604	0.988288005342771	0.0385105434620976
87.1104	0.987630762147227	0.0384204285079398
87.1604	0.986973518951684	0.0383303135537821
87.2104	0.98631627575614	0.0382401985996243
87.2604	0.985557474955145	0.037873972455909
87.3104	0.984765539975182	0.0374176622901364
87.3604	0.983973604995219	0.0369613521243638
87.4104	0.983181670015257	0.0365050419585912
87.4604	0.982389735035294	0.0360487317928186
87.5104	0.981669274558578	0.0356292504890227
87.5604	0.981017485663412	0.0352451537781065
87.6104	0.980365696768247	0.0348610570671903
87.6604	0.979713907873081	0.0344769603562742
87.7104	0.979062118977916	0.034092863645358
87.7604	0.978376789218291	0.0337158508265865
87.8104	0.977599847843801	0.0333581865490461
87.8604	0.976822906469311	0.0330005222715056
87.9104	0.976045965094821	0.0326428579939652
87.9604	0.975269023720331	0.0322851937164248
88.0104	0.974495609618181	0.0319293627391696
88.0604	0.973865637924527	0.0316480859735135
88.1104	0.973235666230873	0.0313668092078574
88.1604	0.97260569453722	0.0310855324422014
88.2104	0.971975722843566	0.0308042556765453
88.2604	0.971345751149913	0.0305229789108892
88.3104	0.970632826437153	0.0300655626073007
88.3604	0.969896776713951	0.029559043465772
88.4104	0.96916072699075	0.0290525243242433
88.4604	0.968424677267549	0.0285460051827146
88.5104	0.967688627544348	0.0280394860411859
88.5604	0.966950959528976	0.0273419557434595
88.6104	0.966211901827764	0.0264803972781432
88.6604	0.965472844126551	0.025618838812827
88.7104	0.964733786425338	0.0247572803475107
88.7604	0.963994728724126	0.0238957218821945
88.8104	0.963261725296332	0.0231250300057181
88.8604	0.962543121221537	0.0225704532594556
88.9104	0.961824517146741	0.022015876513193
88.9604	0.961105913071946	0.0214612997669304
89.0104	0.960387308997151	0.0209067230206678
89.0604	0.959665922733033	0.0203354594056383
89.1104	0.958895796633758	0.0194718665710981
89.1604	0.958125670534483	0.018608273736558
89.2104	0.957355544435207	0.0177446809020179
89.2604	0.956585418335932	0.0168810880674778
89.3104	0.955815292236657	0.0160174952329376
89.3604	0.955158691205935	0.0152158597095596
89.4104	0.954528719512281	0.0144287573826271
89.4604	0.953898747818628	0.0136416550556945
89.5104	0.953268776124974	0.012854552728762
89.5604	0.95263880443132	0.0120674504018294
89.6104	0.951925353958951	0.011100180144703
89.6604	0.951148412584461	0.00999588075757002
89.7104	0.950371471209971	0.00889158137043705
89.7604	0.949594529835481	0.00778728198330408
89.8104	0.948817588460991	0.00668298259617106
89.8604	0.948074127716512	0.00566431964056782
89.9104	0.947400521619835	0.0048243302272921
89.9604	0.946726915523158	0.00398434081401641
90.0104	0.94605330942648	0.00314435140074074
90.0604	0.945379703329803	0.00230436198746502
90.1104	0.944703491692305	0.00152106676981922
90.1604	0.94399811070757	0.00137246998617665
90.2104	0.943292729722836	0.00122387320253408
90.2604	0.942587348738102	0.00107527641889152
90.3104	0.941881967753367	0.000926679635248943
90.3604	0.941176586768633	0.000778082851606375
90.4104	0.940437842653808	0.000326655258341572
90.4604	0.93969264886467	-0.000183314806473087
90.5104	0.938947455075532	-0.00069328487128776
90.5604	0.938202261286394	-0.00120325493610245
90.6104	0.937457067497256	-0.00171322500091713
90.6604	0.93678150165506	-0.00239095146384802
90.7104	0.936153133280253	-0.00318239199530061
90.7604	0.935524764905446	-0.00397383252675319
90.8104	0.934896396530639	-0.00476527305820581
90.8604	0.934268028155832	-0.00555671358965843
90.9104	0.933580538043933	-0.00637321285408911
90.9604	0.932784210188752	-0.00723584296786572
91.0104	0.931987882333571	-0.00809847308164233
91.0604	0.93119155447839	-0.00896110319541898
91.1104	0.930395226623208	-0.00982373330919561
91.1604	0.929608198350171	-0.010636804784158
91.2104	0.928896412150848	-0.0110489018178051
91.2604	0.928184625951525	-0.0114609988514523
91.3104	0.927472839752202	-0.0118730958850994
91.3604	0.926761053552879	-0.0122851929187466
91.4104	0.926049267353556	-0.0126972899523938
91.4604	0.925295124043516	-0.0135478421151554
91.5104	0.924534539329541	-0.0144650717860312
91.5604	0.923773954615567	-0.0153823014569071
91.6104	0.923013369901592	-0.0162995311277829
91.6604	0.922252785187618	-0.0172167607986588
91.7104	0.92153541380967	-0.0177244593246255
91.7604	0.920844081236764	-0.017985389083788
91.8104	0.920152748663859	-0.0182463188429506
91.8604	0.919461416090953	-0.0185072486021131
91.9104	0.918770083518047	-0.0187681783612756
91.9604	0.91809915845963	-0.0190052969959318
92.0104	0.917461248699523	-0.0192038939684283
92.0604	0.916823338939415	-0.0194024909409249
92.1104	0.916185429179307	-0.0196010879134215
92.1604	0.9155475194192	-0.0197996848859181
92.2104	0.914887936135335	-0.0200881262478558
92.2604	0.914092971855248	-0.0209377695206507
92.3104	0.913298007575161	-0.0217874127934457
92.3604	0.912503043295075	-0.0226370560662407
92.4104	0.911708079014988	-0.0234866993390357
92.4604	0.910913114734901	-0.0243363426118307
92.5104	0.910241773142257	-0.0251989964158373
92.5604	0.909584780611547	-0.0260631603707883
92.6104	0.908927788080838	-0.0269273243257393
92.6604	0.908270795550129	-0.0277914882806902
92.7104	0.90761380301942	-0.0286556522356412
92.7604	0.906877521519656	-0.0297744917323038
92.8104	0.906098920140703	-0.0310292623463218
92.8604	0.90532031876175	-0.0322840329603397
92.9104	0.904541717382797	-0.0335388035743577
92.9604	0.903763116003844	-0.0347935741883757
93.0104	0.903042098401131	-0.0359635069000308
93.0604	0.902403945256911	-0.0370113558009687
93.1104	0.90176579211269	-0.0380592047019066
93.1604	0.901127638968469	-0.0391070536028445
93.2104	0.900489485824249	-0.0401549025037823
93.2604	0.899839465919704	-0.041138678929841
93.3104	0.899130677297362	-0.0418051440517361
93.3604	0.89842188867502	-0.0424716091736312
93.4104	0.897713100052678	-0.0431380742955263
93.4604	0.897004311430336	-0.0438045394174214
93.5104	0.896295522807995	-0.0444710045393165
93.5604	0.895539866405966	-0.0450639448053053
93.6104	0.894780355078336	-0.0456508375723234
93.6604	0.894020843750706	-0.0462377303393415
93.7104	0.893261332423076	-0.0468246231063596
93.7604	0.892501821095446	-0.0474115158733777
93.8104	0.891772254635126	-0.0484300135723663
93.8604	0.891056650737569	-0.0496497581457928
93.9104	0.890341046840013	-0.0508695027192193
93.9604	0.889625442942456	-0.0520892472926458
94.0104	0.888909839044899	-0.0533089918660723
94.0604	0.888168433988165	-0.054378294165396
94.1104	0.887393923334496	-0.0552545632271722
94.1604	0.886619412680826	-0.0561308322889484
94.2104	0.885844902027157	-0.0570071013507246
94.2604	0.885070391373487	-0.0578833704125008
94.3104	0.88432532608284	-0.0589288385861455
94.3604	0.883701046873162	-0.0606683684227612
94.4104	0.883076767663484	-0.0624078982593769
94.4604	0.882452488453806	-0.0641474280959926
94.5104	0.881828209244128	-0.0658869579326081
94.5604	0.88120393003445	-0.0676264877692238
94.6104	0.880447015478012	-0.0697279647927137
94.6604	0.879683413425098	-0.0718476912541973
94.7104	0.878919811372185	-0.0739674177156809
94.7604	0.878156209319271	-0.0760871441771643
94.8104	0.877392607266358	-0.0782068706386479
94.8604	0.876676632670874	-0.0800716329164328
94.9104	0.875980111543919	-0.0818322548938337
94.9604	0.875283590416964	-0.0835928768712346
95.0104	0.874587069290009	-0.0853534988486354
95.0604	0.873890548163054	-0.0871141208260364
95.1104	0.873200892884244	-0.0887833246187882
95.1604	0.872519105337	-0.0903477702342813
95.2104	0.871837317789755	-0.0919122158497744
95.2604	0.871155530242511	-0.0934766614652674
95.3104	0.870473742695267	-0.0950411070807605
95.3604	0.869773628698753	-0.0969841645362384
95.4104	0.869010026645839	-0.100238841580235
95.4604	0.868246424592926	-0.103493518624232
95.5104	0.867482822540012	-0.106748195668229
95.5604	0.866719220487098	-0.110002872712226
95.6104	0.865955618434185	-0.113257549756222
95.6604	0.865324815853172	-0.114220793068568
95.7104	0.864696447478365	-0.115142034540618
95.7604	0.864068079103558	-0.116063276012669
95.8104	0.863439710728751	-0.116984517484719
95.8604	0.862811342353944	-0.11790575895677
95.9104	0.86206405147472	-0.1216430521002
95.9604	0.861274541495011	-0.126380081744853
96.0104	0.860485031515302	-0.131117111389504
96.0604	0.859695521535593	-0.135854141034157
96.1104	0.858906011555884	-0.140591170678809
96.1604	0.858154511143526	-0.143222689409069
96.2104	0.857441633356055	-0.143714737371479
96.2604	0.856728755568584	-0.144206785333889
96.3104	0.856015877781113	-0.144698833296299
96.3604	0.855302999993643	-0.145190881258709
97.3978	0.849859187145287	-0.118693578740679
97.4478	0.850134379780132	-0.127820703758587
97.4978	0.851131506340152	-0.126122642457614
97.5478	0.852050006433075	-0.115544242478629
97.5978	0.852561078469214	-0.111121332022693
97.6478	0.853057854784063	-0.104500604922059
97.6978	0.853912024131178	-0.101049592819587
97.7478	0.85477691526926	-0.0954681596867671
97.7978	0.85537015978149	-0.0902773470548105
97.8478	0.856152878443482	-0.0840240984882896
97.8978	0.85699163521608	-0.0786084996444835
97.9478	0.857768294949322	-0.0725997227100581
97.9978	0.858400880616432	-0.068162784658723
98.0478	0.859319380709354	-0.0633077333040041
98.0978	0.860124436435862	-0.0579199449972156
98.1478	0.860781118211319	-0.0536443337236824
98.1978	0.861479919314056	-0.0503709811879969
98.2478	0.86194688960844	-0.0455391059514452
98.2978	0.862670247521479	-0.0416769129670934
98.3478	0.86324513375881	-0.041319783651188
98.3978	0.863997655501708	-0.0394913337491735
98.4478	0.864551466333428	-0.0375557949059711
98.4978	0.865498706237223	-0.0361343212519142
98.5478	0.866244194521975	-0.0352617002594899
98.5978	0.866930685699462	-0.0332896584235628
98.6478	0.867962531909438	-0.0290997554524909
98.6978	0.868765378918915	-0.0250787517526193
98.7478	0.869663915357604	-0.0221946836034796
98.7978	0.87014647011267	-0.0193020228291638
98.8478	0.87086289209282	-0.0192123196858608
98.8978	0.871410682800337	-0.017367704027622
98.9478	0.871977500297115	-0.015556695160045
98.9978	0.872783678423626	-0.0141375708646899
99.0478	0.873311384449781	-0.0141671712763082
99.0978	0.874260588497654	-0.0128984885863871
99.1478	0.874928405243538	-0.0110801197493202
99.1978	0.875919739404536	-0.00876855498998163
99.2478	0.876546273441586	-0.00646298498068267
99.2978	0.877490087692799	-0.00395324809631262
99.3478	0.878085499724218	-0.00210344049877358
99.3978	0.87871676702311	-0.00108569109602089
99.4478	0.879387481520861	0.00147239492047404
99.4978	0.879878976009481	0.00402334548696714
99.5478	0.880598908664549	0.00531322333559006
99.5978	0.881180807122115	0.0076254730694276
99.6478	0.881935294677502	0.0120449977189224
99.6978	0.882562004549181	0.0136734378546693
99.7478	0.88342147821187	0.0157918900273267
99.7978	0.884291602098713	0.0186935553290745
99.8478	0.885123600561907	0.0224331723694163
99.8978	0.885964617012283	0.0236555366268555
99.9478	0.886723001318674	0.028074915630542
99.9978	0.88745448656088	0.029607706429164
100.0478	0.888199131606258	0.0317484340077622
100.0978	0.88887110995355	0.0338561069715325
100.1478	0.889496539203058	0.0351242220428244
100.1978	0.890150905450721	0.0368847545985779
100.2478	0.890914729451904	0.0378653006975763
100.2978	0.891666612899573	0.0388132019726852
100.3478	0.89238070097344	0.0399516591517516
100.3978	0.893105956897934	0.0412052987057253
100.4478	0.893828936670398	0.0431818715120819
100.4978	0.894668956486115	0.0441201739581939
100.5478	0.895533671983329	0.0443545123498351
100.5978	0.89619359197271	0.0451900061608358
100.6478	0.896786922998329	0.0453493139412456
100.6978	0.89744083555206	0.0462035211630793
100.7478	0.898100620031807	0.0472640813030673
100.7978	0.898689765516013	0.0478240912914452
100.8478	0.899300507347165	0.0489678473975258
100.8978	0.899903733053503	0.0510324154365552
100.9478	0.900661884697727	0.0523109494940007
100.9978	0.901656368708717	0.0518176368474195
101.0478	0.90243615515385	0.0530121996452295
101.0978	0.903201471589726	0.0540951217106618
101.1478	0.904047308463586	0.0550625771200849
101.1978	0.904949889242847	0.0560851242902584
101.2478	0.905571632042759	0.0580361877003003
101.2978	0.906114014105179	0.059840738744359
101.3478	0.906671425087146	0.0605838496895002
101.3978	0.907308989764091	0.0605146330243079
101.4478	0.908140707106079	0.060974329805194
101.4978	0.908749355291107	0.0621177348590479
101.5478	0.909408220338179	0.0623200740300442
101.5978	0.910130503227232	0.0619990231254244
101.6478	0.910880297886013	0.0621750763809998
101.6978	0.911817171492559	0.0630853485093197
101.7478	0.912628347920543	0.0634703927398208
101.7978	0.913340876932873	0.0641710466407309
101.8478	0.914001983376984	0.065968715976422
101.8978	0.91477643493477	0.0663126048932202
101.9478	0.915357455393369	0.0664914438156909
101.9978	0.915898354533687	0.0672871610532734
102.0478	0.916488127767787	0.0689047153213958
102.0978	0.917085328088756	0.0692426934925428
102.1478	0.91788097138593	0.0700360206386135
102.1978	0.918705392940108	0.0708602692147473
102.2478	0.919499267648564	0.0716647345075734
102.2978	0.920268147989569	0.0728427540791122
102.3478	0.92101828728124	0.0741618857935469
102.3978	0.921870099787298	0.0755671195188355
102.4478	0.922735516631554	0.0765518394443908
102.4978	0.923368070670961	0.0760224964699442
102.5478	0.923894543428771	0.077684036451243
102.5978	0.924691598387148	0.0787779635908337
102.6478	0.925662241654515	0.0794112832667777
102.6978	0.926496418041627	0.0799524366115922
102.7478	0.927257176842284	0.0804440055475648
102.7978	0.928016679163889	0.0809240547616112
102.8478	0.928733810219705	0.0810156333529226
102.8978	0.929450941275521	0.081107211944234
102.9478	0.930201398474927	0.0813232341878207
102.9978	0.931000331552319	0.0817202709339561
103.0478	0.931799264629711	0.0821173076800916
103.0978	0.932405275348876	0.0826559437436496
103.1478	0.932958760133358	0.0832331322931217
103.1978	0.933534217338986	0.0837599175005076
103.2478	0.934221354320224	0.0840305163779225
103.2978	0.934908491301463	0.0843011152553375
103.3478	0.935591186432929	0.0847799260736902
103.3978	0.93627014321201	0.0854339723561473
103.4478	0.93694909999109	0.0860880186386043
103.4978	0.937829093418396	0.0867698348309659
103.5478	0.938726188921679	0.0874540133941353
103.5978	0.93956189200777	0.0880331905753316
103.6478	0.940254482457113	0.0883675977128745
103.6978	0.940947072906456	0.0887020048504174
103.7478	0.941608164470088	0.0892032220163964
103.7978	0.942254351139655	0.0897833716825724
103.8478	0.94289866899898	0.0903263488865074
103.8978	0.9435121841608	0.0902566303316892
103.9478	0.944125699322619	0.090186911776871
103.9978	0.944829526097646	0.0902732279783961
104.0478	0.945650273047459	0.0905615515446043
104.0978	0.946471019997271	0.0908498751108124
104.1478	0.947316194121419	0.0906623209142731
104.1978	0.94816693514581	0.090366315204023
104.2478	0.948974522877084	0.0902753354048634
104.2978	0.949601671709167	0.0910416401147701
104.3478	0.950228820541249	0.0918079448246769
104.3978	0.950862175954399	0.0921493994423063
104.4478	0.95150018304587	0.0921724394701322
104.4978	0.952138190137342	0.0921954794979581
104.5478	0.952739977908895	0.0925435074846173
104.5978	0.953339859400452	0.0929086401006887
104.6478	0.954040989435501	0.0930553582033371
104.6978	0.954948991874995	0.092755808794384
104.7478	0.955856994314488	0.0924562593854308
104.7978	0.956637725896732	0.0927082499540199
104.8478	0.957365763888759	0.0931885930472475
104.8978	0.958090526527841	0.0936587468992977
[truncated: 465 more rows]
