# Supplementary material for: Unraveling the Local Relation Between Tissue Composition and Human Brain Mechanics Through Machine Learning
Source: Front Bioeng Biotechnol. 2021 Aug 17;9:704738. doi: 10.3389/fbioe.2021.704738 (PMC8415910; doi:10.3389/fbioe.2021.704738)
Supplement: Supplementary file 1 [file DataSheet3.ZIP › Mechanics_cyclicCompTens/cyclicCompTens_HBE_02_02_P1_GM.txt]

0	1	0
0.05	0.999770850853695	-0.036656612846295
0.1	0.999367548356199	-0.0431933124205771
0.15	0.998851962777013	-0.0478074067286367
0.2	0.99827908991125	-0.0495163891906731
0.25	0.997891827853995	-0.0572831491416122
0.3	0.997351035868716	-0.0622006244727786
0.35	0.996918020066877	-0.066062294243502
0.4	0.996433472560535	-0.0689906166014446
0.45	0.99576189549023	-0.0722478826992277
0.5	0.995240572231248	-0.0740621751206317
0.55	0.994787537208093	-0.0736498551713661
0.6	0.994383554424068	-0.0756712621949347
0.65	0.993933723908505	-0.0728857125833164
0.7	0.993452636017204	-0.0758636546064348
0.75	0.993172581746094	-0.0742881392644595
0.8	0.992820757246269	-0.0745039518455569
0.85	0.99230524775176	-0.0776574653050675
0.9	0.991966174148768	-0.080477564193766
0.95	0.991394608149231	-0.0817791356640165
1	0.990943443914028	-0.0844470497593744
1.05	0.990250534805149	-0.0887684716177768
1.1	0.989824661536429	-0.089836214775295
1.15	0.989257488021228	-0.0940486959058251
1.2	0.988843299890705	-0.0971095154874396
1.25	0.988345474418935	-0.100593406173429
1.3	0.987876798663766	-0.104774189257427
1.35	0.987560271129074	-0.106572760699285
1.4	0.987028741608219	-0.109449035696719
1.45	0.986631559078158	-0.110119065569207
1.5	0.986173285959089	-0.109342391722889
1.55	0.98573200497995	-0.109147270387274
1.6	0.985246821345939	-0.11426304071926
1.65	0.98465393131978	-0.11783502721113
1.7	0.984151843653231	-0.118053206600215
1.75	0.983638440480166	-0.119701470403436
1.8	0.983213046958902	-0.124408116846811
1.85	0.982781471621536	-0.126344493569882
1.9	0.982401351157907	-0.128295495311507
1.95	0.981968744711156	-0.132397012716468
2	0.981640811644486	-0.133915173751793
2.05	0.981200184478139	-0.136502753491739
2.1	0.980781909318083	-0.138224852539258
2.15	0.980341794712994	-0.138949728394984
2.2	0.979887787110533	-0.143321434682735
2.25	0.979295575371441	-0.145851231145481
2.3	0.978730577689782	-0.147181403816229
2.35	0.978295529897538	-0.151109443892874
2.4	0.977684361083815	-0.152322267716508
2.45	0.977319346304468	-0.156406412367319
2.5	0.976788666928505	-0.160639740808816
2.55	0.97643514091203	-0.162909202093197
2.6	0.97596903251862	-0.163983480170956
2.65	0.975434280095116	-0.164652404072898
2.7	0.974937992487538	-0.165780248147355
2.75	0.974531968794943	-0.167577949622063
2.8	0.974122898759581	-0.168329425907736
2.85	0.973624012887119	-0.168959648487734
2.9	0.973120207966115	-0.170364416537439
2.95	0.97261904752498	-0.172143530018738
3	0.972049146535543	-0.171849320153433
3.05	0.971637367768603	-0.173102389941788
3.1	0.97124729374561	-0.17422300764127
3.15	0.970839173417997	-0.174976145303642
3.2	0.970381084936905	-0.175484292850768
3.25	0.970028007710703	-0.17701645018502
3.3	0.96964459231031	-0.179132077006289
3.35	0.969201381211184	-0.181143107575708
3.4	0.968677086085109	-0.182272821405882
3.45	0.968192845060342	-0.184609957102052
3.5	0.967683034351914	-0.185818855101238
3.55	0.967180848797653	-0.187198439685862
3.6	0.966700610365848	-0.189643510221856
3.65	0.966116724076056	-0.192078712775725
3.7	0.965659471498053	-0.194205911744008
3.75	0.965255064547689	-0.196047522679491
3.8	0.964872403102564	-0.197474416029234
3.85	0.964522717239135	-0.197779311992409
3.9	0.963997338516228	-0.199230738621901
3.95	0.963511629034924	-0.20161670338031
4	0.963099210781001	-0.204480032035959
4.05	0.962700568896693	-0.206701697932049
4.1	0.962210869535008	-0.209413606478543
4.15	0.961630687513239	-0.211171790429999
4.2	0.961050498675638	-0.212290123423371
4.25	0.960616954364655	-0.213585116396919
4.3	0.960220577387894	-0.214809323109984
4.35	0.959740629127061	-0.21675867516225
4.4	0.959278852014998	-0.219422769139223
4.45	0.958936090775521	-0.222661838090739
4.5	0.958589901770727	-0.224310372314166
4.55	0.958210861756384	-0.225717629998871
4.6	0.957773088290574	-0.227300491141693
4.65	0.957273176436907	-0.229311043834154
4.7	0.956804597379913	-0.23173361622276
4.75	0.95629180303736	-0.234485052084198
4.8	0.955706814561416	-0.237573276207146
4.85	0.955093266992588	-0.240968068945615
4.9	0.954659722681605	-0.244539953138461
4.95	0.954247206668235	-0.247532152885061
5	0.953847690785461	-0.249540433015254
5.05	0.953440259732649	-0.250905161974293
5.1	0.952982241146046	-0.252553444666712
5.15	0.952556573646792	-0.254769405800403
5.2	0.952056627072246	-0.256775204590801
5.25	0.951508869475037	-0.258622394206243
5.3	0.950944412489062	-0.260229692563833
5.35	0.950370971427126	-0.261707932228719
5.4	0.949800198964083	-0.263179025522113
5.45	0.949319417585935	-0.264409127287989
5.5	0.948838636207787	-0.265639229053866
5.55	0.948405575965427	-0.267326905750095
5.6	0.948041930413955	-0.269680166402453
5.65	0.947678284862484	-0.272033427054811
5.7	0.947258324830276	-0.27301855611942
5.75	0.946823032356749	-0.27363119134207
5.8	0.946389746362331	-0.274387104605975
5.85	0.945966658749561	-0.275871260760828
5.9	0.945543571136791	-0.277355416915681
5.95	0.945035044302384	-0.278751662408727
6	0.944454610056766	-0.280073920475538
6.05	0.943874175811147	-0.281396178542348
6.1	0.94343069607476	-0.282614451107409
6.15	0.942998866982387	-0.283823877683605
6.2	0.942565463374708	-0.285298646036029
6.25	0.942128389394574	-0.287391955944094
6.3	0.94169131541444	-0.28948526585216
6.35	0.941218664486204	-0.291039085606761
6.4	0.940729178973804	-0.292337625106068
6.45	0.940241891380836	-0.293698150891511
6.5	0.939790831033338	-0.296080366721866
6.55	0.939339770685839	-0.29846258255222
6.6	0.938854424507043	-0.300285031093612
6.65	0.93832469084312	-0.301382787793716
6.7	0.937794957179197	-0.302480544493821
6.75	0.9373720094301	-0.304235093082098
6.8	0.936973397960218	-0.306139323122295
6.85	0.936573774226997	-0.308098517769377
6.9	0.936169917869353	-0.310287538518815
6.95	0.935766061511709	-0.312476559268253
7	0.935371216012405	-0.313962749308306
7.05	0.934983123927573	-0.314922185191779
7.1	0.934595031842742	-0.315881621075253
7.15	0.934040823516408	-0.317946300882219
7.2	0.933477872229995	-0.320069151422
7.25	0.932944794425635	-0.322160353400852
7.3	0.93247275452709	-0.324186890608528
7.35	0.932000714628545	-0.326213427816204
7.4	0.93153114751975	-0.328205703256201
7.45	0.931062604213046	-0.330183793394195
7.5	0.930596310963192	-0.332243753204661
7.55	0.930153992095296	-0.335176035329519
7.6	0.9297116732274	-0.338108317454378
7.65	0.929284795117332	-0.340584780483749
7.7	0.92887572508197	-0.342535540008505
7.75	0.928466655046607	-0.344486299533262
7.8	0.927919053110048	-0.34647951683185
7.85	0.927345612048112	-0.348480653401968
7.9	0.926807394603405	-0.350297870940708
7.95	0.926393048470237	-0.351468298245337
8	0.92597870233707	-0.352638725549966
8.05	0.925550719495722	-0.354048798577036
8.1	0.925113645515588	-0.355618635419065
8.15	0.924676571535454	-0.357188472261094
8.2	0.924309643733221	-0.359397196272695
8.25	0.923944249885828	-0.36161989145273
8.3	0.923534530495695	-0.363881775324329
8.35	0.923045044983296	-0.366214181287019
8.4	0.922555559470896	-0.368546587249709
8.45	0.922054472068944	-0.370602715744533
8.5	0.921549214547908	-0.372559540592669
8.55	0.921044156682267	-0.374613795360155
8.6	0.920540647457152	-0.377423771866354
8.65	0.920037138232037	-0.380233748372554
8.7	0.919599107584375	-0.38270539542432
8.75	0.919228468849221	-0.384828826771363
8.8	0.918857830114067	-0.386952258118405
8.85	0.918386642684613	-0.389896352289357
8.9	0.917900616418704	-0.392961558738429
8.95	0.917407169731631	-0.395785078364901
9	0.916891461781067	-0.397883537523573
9.05	0.916375753830503	-0.399981996682245
9.1	0.915890782771297	-0.402072760491637
9.15	0.915423987760513	-0.40415897370938
9.2	0.914957168273587	-0.406245910721388
9.25	0.914486876670962	-0.408435523119823
9.3	0.914016585068337	-0.410625135518259
9.35	0.913594831755014	-0.412564594359384
9.4	0.913250417458668	-0.41410546827932
9.45	0.912906003162322	-0.415646342199256
9.5	0.912484098096913	-0.418141712923001
9.55	0.912038282637176	-0.420931601242059
9.6	0.91158847783242	-0.423673371326312
9.65	0.911114725782919	-0.426126297216771
9.7	0.910640973733418	-0.42857922310723
9.75	0.91012346467714	-0.431622568407528
9.8	0.909565758278488	-0.435208302068208
9.85	0.909008051879837	-0.438794035728888
9.9	0.908582487281406	-0.440957140334829
9.95	0.90817163774008	-0.44296182370129
10	0.907757426035615	-0.444994410129643
10.05	0.907334499758878	-0.44709932001152
10.1	0.906911573482141	-0.449204229893397
10.15	0.906447083243605	-0.451543961243101
10.2	0.905960797269004	-0.454006830679592
10.25	0.905474147102289	-0.456461229784149
10.3	0.904977744680088	-0.458688812222453
10.35	0.904481342257887	-0.460916394660758
10.4	0.903949179465511	-0.462668521956639
10.45	0.903366399337574	-0.46374766202194
10.5	0.902783619209637	-0.464826802087241
10.55	0.9022008390817	-0.465905942152542
10.6	0.901699635063679	-0.466888903299182
10.65	0.901286099977063	-0.46776850203946
10.7	0.900872564890446	-0.468648100779738
10.75	0.90045902980383	-0.469527699520016
10.8	0.900045494717213	-0.470407298260294
10.85	0.899608715510019	-0.471411145319995
10.9	0.899098329920995	-0.472808445391202
10.95	0.898587944331971	-0.474205745462409
11	0.898077558742947	-0.475603045533616
11.05	0.897567173153924	-0.477000345604824
11.1	0.8970567875649	-0.478397645676031
11.15	0.896589747237537	-0.479802573901586
11.2	0.89612288098753	-0.481207532762299
11.25	0.895656014737523	-0.482612491623013
11.3	0.895189148487516	-0.484017450483726
11.35	0.894722282237509	-0.485422409344439
11.4	0.894237758410824	-0.486749705072722
11.45	0.893747473624107	-0.488051662431538
11.5	0.893257188837391	-0.489353619790354
11.55	0.892766904050675	-0.49065557714917
11.6	0.892276619263958	-0.491957534507986
11.65	0.891829489775768	-0.493206461592144
11.7	0.891423823221455	-0.494404438020258
11.75	0.891018156667142	-0.495602414448372
11.8	0.890612490112829	-0.496800390876486
11.85	0.890206823558515	-0.4979983673046
11.9	0.889786676949468	-0.499152181711865
11.95	0.889326980340176	-0.500185374480095
12	0.888867283730884	-0.501218567248326
12.05	0.888407587121592	-0.502251760016556
12.1	0.8879478905123	-0.503284952784786
12.15	0.887487602176575	-0.504327219383437
12.2	0.887003250299227	-0.50573848841916
12.25	0.886518898421879	-0.507149757454884
12.3	0.886034546544531	-0.508561026490608
12.35	0.885550194667183	-0.509972295526332
12.4	0.885065842789835	-0.511383564562056
12.45	0.884632892414194	-0.512591515465016
12.5	0.884214271357444	-0.51374278688851
12.55	0.883795650300693	-0.514894058312003
12.6	0.883377029243942	-0.516045329735497
12.65	0.882958408187192	-0.517196601158991
12.7	0.882497368498327	-0.518686523825907
12.75	0.881999902400474	-0.520467258527138
12.8	0.88150243630262	-0.522247993228369
12.85	0.881004970204766	-0.5240287279296
12.9	0.880507504106913	-0.52580946263083
12.95	0.880039280972224	-0.527650934565126
13	0.879640608668848	-0.529636862621307
13.05	0.879241936365471	-0.531622790677488
13.1	0.878843264062094	-0.533608718733668
13.15	0.878444591758718	-0.535594646789849
13.2	0.878040877994865	-0.537561394984338
13.25	0.877548845312295	-0.539192140416603
13.3	0.877056812629726	-0.540822885848869
13.35	0.876564779947157	-0.542453631281134
13.4	0.876072747264588	-0.544084376713399
13.45	0.875580714582019	-0.545715122145664
13.5	0.875122521900064	-0.54650620467501
13.55	0.874672266996031	-0.547100329239473
13.6	0.874222012091998	-0.547694453803936
13.65	0.873771757187966	-0.548288578368399
13.7	0.873321502283933	-0.548882702932862
13.75	0.872851985223491	-0.549874722208092
13.8	0.87236781807226	-0.551169365629537
13.85	0.871883650921028	-0.552464009050984
13.9	0.871399483769797	-0.55375865247243
13.95	0.870915316618565	-0.555053295893876
14	0.870431939417561	-0.556661381538022
14.05	0.869950210384314	-0.558923439227061
14.1	0.869468481351067	-0.5611854969161
14.15	0.868986752317821	-0.563447554605139
14.2	0.868505023284574	-0.565709612294178
14.25	0.868030404026109	-0.567941565822241
14.3	0.867635379563371	-0.569836499596936
14.35	0.867240355100634	-0.571731433371631
14.4	0.866845330637896	-0.573626367146326
14.45	0.866450306175159	-0.575521300921021
14.5	0.866055281712421	-0.577416234695716
14.55	0.865562688794887	-0.57855269576205
14.6	0.86505123419516	-0.579542530839417
14.65	0.864539779595433	-0.580532365916784
14.7	0.864028324995707	-0.581522200994151
14.75	0.86351687039598	-0.582512036071518
14.8	0.863061265460831	-0.583384234679565
14.85	0.862643518352007	-0.584176693130555
14.9	0.862225771243183	-0.584969151581545
14.95	0.861808024134359	-0.585761610032535
15	0.861390277025534	-0.586554068483525
15.05	0.860948777291148	-0.587776173490801
15.1	0.860463551132434	-0.589789218749423
15.15	0.859978324973719	-0.591802264008045
15.2	0.859493098815004	-0.593815309266666
15.25	0.859007872656289	-0.595828354525288
15.3	0.858526493335589	-0.598146911602257
15.35	0.858076238431556	-0.602937337027664
15.4	0.857625983527523	-0.607727762453072
15.45	0.85717572862349	-0.61251818787848
15.5	0.856725473719457	-0.617308613303888
15.55	0.856275218815425	-0.622099038729296
15.6	0.855866835240035	-0.623230544556081
15.65	0.855464819193886	-0.623805624821785
15.7	0.855062803147737	-0.62438070508749
15.75	0.854660787101589	-0.624955785353194
15.8	0.85425877105544	-0.625530865618898
15.85	0.853764461082644	-0.624632938329577
15.9	0.853214538102767	-0.622847429564794
15.95	0.85266461512289	-0.62106192080001
16	0.852114692143013	-0.619276412035227
16.05	0.851564769163137	-0.617490903270443
17.0809	0.849717115378887	-0.655243148772904
17.1309	0.849859187849596	-0.617838606764984
17.1809	0.850340401056836	-0.593734203975004
17.2309	0.850766618468963	-0.56890319191029
17.2809	0.851421985027395	-0.557763646862446
17.3309	0.851947792806779	-0.541657981332706
17.3809	0.852485953157331	-0.531369769004262
17.4309	0.853039778000307	-0.527342202439034
17.4809	0.853459783322296	-0.523314945771725
17.5309	0.853892212824561	-0.51536767376943
17.5809	0.854261286168328	-0.507551526966902
17.6309	0.854579418582735	-0.498869650751796
17.6809	0.85499671170975	-0.489564880355637
17.7309	0.855496256848695	-0.483017639839979
17.7809	0.855974498277944	-0.477926479433736
17.8309	0.856402407455253	-0.473315726975059
17.8809	0.857063654911697	-0.469663118216009
17.9309	0.857496760224921	-0.46148662016354
17.9809	0.858158862515095	-0.453879540504033
18.0309	0.85858144576498	-0.447104014614775
18.0809	0.859158060206647	-0.438541143918483
18.1309	0.859476398453523	-0.433954256017618
18.1809	0.859777859683909	-0.422455915953656
18.2309	0.860270486338081	-0.414035405247938
18.2809	0.860789602128337	-0.405811135393728
18.3309	0.861166385998133	-0.398997183071201
18.3809	0.86159118766584	-0.39179943837142
18.4309	0.862201834961052	-0.386851314597214
18.4809	0.862648329660163	-0.38149585140297
18.5309	0.863053483811426	-0.376843601302803
18.5809	0.863671467662011	-0.373201752178998
18.6309	0.864085701070265	-0.3685552154482
18.6809	0.864653809144196	-0.363584966626895
18.7309	0.865001899074424	-0.359029561087488
18.7809	0.865467097714229	-0.352655446403253
18.8309	0.865749357437159	-0.346132968633896
18.8809	0.866248371267883	-0.341146618614424
18.9309	0.86659930287795	-0.334953064224399
18.9809	0.867102493984697	-0.329521729451918
19.0309	0.867509514159239	-0.324378576404883
19.0809	0.868005180790184	-0.319002052237178
19.1309	0.868625740733094	-0.316018070260948
19.1809	0.86909218965875	-0.309030808492207
19.2309	0.869701151592077	-0.302084442402717
19.2809	0.8701264375832	-0.294104598794382
19.3309	0.870596661141422	-0.288701489832348
19.3809	0.870973317546048	-0.283794577218213
19.4309	0.871363545086349	-0.280234928471243
19.4809	0.871803970165106	-0.275918824309562
19.5309	0.87227310802175	-0.267996470910445
19.5809	0.872705609471596	-0.262943791811297
19.6309	0.87311866811462	-0.257214390962025
19.6809	0.873801126108839	-0.253734166359132
19.7309	0.874359057967762	-0.252011436225489
19.7809	0.874815090879889	-0.250300955324323
19.8309	0.875270010785023	-0.247687108019959
19.8809	0.875700058770917	-0.243265686878545
19.9309	0.876231145881959	-0.240291311648269
19.9809	0.876682258302303	-0.237787209090667
20.0309	0.877024266025407	-0.235149442103544
20.0809	0.877363409558999	-0.231374337338586
20.1309	0.877745189856678	-0.229281777911504
20.1809	0.878193939207307	-0.226680671100782
20.2309	0.878675657780728	-0.223480871864808
20.2809	0.879112765110014	-0.220280698754683
20.3309	0.87960884183386	-0.216919181052716
20.3809	0.880207496600826	-0.214611919708628
20.4309	0.880808410744817	-0.212528882372627
20.4809	0.881287297445589	-0.209565087250963
20.5309	0.881734827056926	-0.207008193951214
20.5809	0.882128937163972	-0.203315143961445
20.6309	0.882541246047425	-0.200062096332176
20.6809	0.883015610653081	-0.198225481483137
20.7309	0.883431673338621	-0.195297575127928
20.7809	0.883818443014384	-0.192734394589572
20.8309	0.884265643370817	-0.190807350852171
20.8809	0.884791657237752	-0.189384173641633
20.9309	0.885284714305186	-0.1871754785485
20.9809	0.885751566149629	-0.183880380466745
21.0309	0.886216717239412	-0.181339111951505
21.0809	0.886710112214155	-0.179835326075144
21.1309	0.887297584464715	-0.178850942192084
21.1809	0.887721602686974	-0.175527644717936
21.2309	0.888092270067368	-0.173027194930028
21.2809	0.888433598523601	-0.17039542995331
21.3309	0.888762253081926	-0.165434052278352
21.3809	0.889269986614229	-0.163423249367026
21.4309	0.889692296200931	-0.160498363130577
21.4809	0.890090565022071	-0.157221800135895
21.5309	0.890542852512726	-0.154331650161247
21.5809	0.891228236805047	-0.152574383620413
21.6309	0.891769338799383	-0.149480120630804
21.6809	0.892253884703697	-0.145789309918062
21.7309	0.892731391561979	-0.141969339751828
21.7809	0.893165002032631	-0.138087308847383
21.8309	0.893645599002997	-0.135259590576561
21.8809	0.894073073975872	-0.133447349011318
21.9309	0.894439254309127	-0.132153856530839
21.9809	0.894851820669579	-0.129501241107016
22.0309	0.895255374902482	-0.127294298303327
22.0809	0.895718851609063	-0.125229557160047
22.1309	0.896225388342404	-0.123148513988898
22.1809	0.896707881204627	-0.120832654349882
22.2309	0.897174234381449	-0.118807861568139
22.2809	0.89777935660009	-0.117117408299323
22.3309	0.898471628967626	-0.115620757909412
22.3809	0.898963869083448	-0.113872535189918
22.4309	0.899348494185966	-0.111988969497665
22.4809	0.899734277359703	-0.110106901460705
22.5309	0.900159113268393	-0.108275337688337
22.5809	0.900583949177084	-0.10644377391597
22.6309	0.900994539970614	-0.10503319957405
22.6809	0.901384409960894	-0.104234992282898
22.7309	0.901774279951173	-0.103436784991747
22.7809	0.902305654306791	-0.102135264373635
22.8309	0.902875555296228	-0.100696709338259
22.8809	0.903442589235391	-0.0993123358933409
22.9309	0.903995050746281	-0.0982033525760816
22.9809	0.904547512257171	-0.0970943692588224
23.0309	0.904993649403358	-0.0959058227137345
23.0809	0.905350301771147	-0.0946503141150228
23.1309	0.905706954138937	-0.0933948055163111
23.1809	0.906158669048428	-0.0920679667173571
23.2309	0.90661847087553	-0.0907350598978964
23.2809	0.90706935044923	-0.0895855498756186
23.3309	0.907499431245682	-0.0888635584365144
23.3809	0.907929512042135	-0.08814156699741
23.4309	0.908439076300029	-0.0869275546428378
23.4809	0.90898625117639	-0.0854807239057549
23.5309	0.909526828273907	-0.0840143533937651
23.5809	0.90995865736628	-0.0822259182002693
23.6309	0.910390486458653	-0.0804374830067734
23.6809	0.910810125033231	-0.078827740686464
23.7309	0.911213981390875	-0.0774493396214362
23.7809	0.911617837748519	-0.0760709385564085
23.8309	0.912055865598908	-0.0748455502408828
23.8809	0.912501681058645	-0.0736550332002926
23.9309	0.912953907519522	-0.0723122861753909
23.9809	0.91343294060175	-0.0703330127394039
24.0309	0.913911973683977	-0.068353739303417
24.0809	0.914439949112834	-0.0666744228765347
24.1309	0.915004605614638	-0.06521991677628
24.1809	0.915569262116442	-0.0637654106760254
24.2309	0.915986141124668	-0.0625661837404939
24.2809	0.916395242370074	-0.0613803925504741
24.3309	0.916813535456112	-0.0600181225211465
24.3809	0.917250609436246	-0.0582952685213037
24.4309	0.91768768341638	-0.056572414521461
24.4809	0.91809384752464	-0.0552506806048604
24.5309	0.91848721410676	-0.05409502129286
24.5809	0.91889303100345	-0.0529318594834464
24.6309	0.919431506146975	-0.0516887584766539
24.6809	0.919969981290501	-0.0504456574698613
24.7309	0.920466221328878	-0.0491990333328975
24.7809	0.920913750940215	-0.0479483459131606
24.8309	0.921361280551552	-0.0466976584934238
24.8809	0.921822100113939	-0.0455673951258711
24.9309	0.922285398532881	-0.0444595933874159
24.9809	0.922723537225231	-0.0434629792881465
25.0309	0.923073196409339	-0.0428573800753726
25.0809	0.923422855593446	-0.0422517808625986
25.1309	0.923839649340902	-0.0412349654624185
25.1809	0.924301199463924	-0.039944005937301
25.2309	0.924762749586946	-0.0386530464121834
25.2809	0.925332085300402	-0.0373528367248057
25.3309	0.925903778066418	-0.0360524247551141
25.3809	0.926442359739477	-0.0345370115054435
25.4309	0.926921356276611	-0.0326346922569752
25.4809	0.927400352813745	-0.0307323730085069
25.5309	0.927843366932034	-0.0290016184571585
25.5809	0.928273447728486	-0.0273325301726923
25.6309	0.928700134383238	-0.0257666748520091
25.6809	0.929100494149041	-0.0250015529754501
25.7309	0.929500853914844	-0.0242364310988909
25.7809	0.92994170701144	-0.0228840402877134
25.8309	0.930424236685509	-0.0209272200860359
25.8809	0.930906766359577	-0.0189703998843583
25.9309	0.931374061382994	-0.0170861714838957
25.9809	0.931839108097857	-0.0152126560804908
26.0309	0.932319005324825	-0.013559095465055
26.0809	0.932843454088111	-0.0125653992135259
26.1309	0.933367902851396	-0.0115717029619968
26.1809	0.933813275459507	-0.0104008604146984
26.2309	0.93421188692939	-0.00912526362884513
26.2809	0.934610376018558	-0.00784643265570375
26.3309	0.934991504529235	-0.0061088091144129
26.3809	0.935372633039912	-0.004371185573122
26.4309	0.935814434412216	-0.00328992038935556
26.4809	0.936352909555742	-0.00325447101176905
26.5309	0.936891384699267	-0.00321902163418254
26.5809	0.937392450506003	-0.00150033999262726
26.6309	0.937881973363754	0.00073771637785223
26.6809	0.938371490888588	0.00272991219269784
26.7309	0.938860976400988	0.00324625598871065
26.7809	0.939350461913388	0.00376259978472349
26.8309	0.939775270849986	0.00474272075726608
26.8809	0.940140664697378	0.00614889029489403
26.9309	0.940506058544771	0.00755505983252197
26.9809	0.940962693158982	0.00900216481358551
27.0309	0.941429488169766	0.0104538282870166
27.0809	0.941894774004576	0.0117238141243235
27.1309	0.942356148124653	0.0125228998817917
27.1809	0.94281752224473	0.01332198563926
27.2309	0.94331933593557	0.0145438544318332
27.2809	0.943842355742785	0.015987426523303
27.3309	0.944363032990624	0.0174090136089018
27.3809	0.944820981704063	0.0182418910928452
27.4309	0.945278930417502	0.0190747685767887
27.4809	0.945751886148652	0.0197590110760719
27.5309	0.946246083697143	0.0202328668579377
27.5809	0.946740281245634	0.0207067226398035
27.6309	0.947234478794124	0.0211805784216693
27.6809	0.947761014247589	0.0215489364478366
27.7309	0.948322302885238	0.0218039172178798
27.7809	0.948883591522886	0.0220588979879229
27.8309	0.949444880160535	0.0223138787579661
27.8809	0.950006168798184	0.0225688595280092
27.9309	0.950532378226407	0.0228133261708056
27.9809	0.950947503491453	0.0230244980773203
28.0309	0.951362628756497	0.023235669983835
28.0809	0.951777754021543	0.0234468418903497
28.1309	0.952192879286588	0.0236580137968644
28.1809	0.952608004551633	0.0238691857033791
28.2309	0.953086854817082	0.0246219090308243
28.2809	0.953565961006227	0.0253768072635743
28.3309	0.954045067195373	0.0261317054963244
28.3809	0.954524173384518	0.0268866037290745
28.4309	0.955003279573664	0.0276415019618246
28.4809	0.955443369540349	0.028244307422579
28.5309	0.955870730076364	0.0287974911036108
28.5809	0.956298090612379	0.0293506747846425
28.6309	0.956725451148393	0.0299038584656743
28.6809	0.957152811684408	0.0304570421467061
28.7309	0.957591848348112	0.0309484019481158
28.7809	0.958042103252145	0.0313803623357711
28.8309	0.958492358156178	0.0318123227234264
28.8809	0.958942613060211	0.0322442831110818
28.9309	0.959392867964243	0.0326762434987371
28.9809	0.959856661493367	0.033162458503809
29.0309	0.9603574336552	0.0337968614937651
29.0809	0.960858205817033	0.0344312644837212
29.1309	0.961358977978866	0.0350656674736773
29.1809	0.9618597501407	0.0357000704636334
29.2309	0.962358344681717	0.0363370178614305
29.2809	0.962768382642865	0.0370774378447625
29.3309	0.963178420604013	0.0378178578280945
29.3809	0.963588458565162	0.0385582778114266
29.4309	0.96399849652631	0.0392986977947586
29.4809	0.964408534487458	0.0400391177780906
29.5309	0.964879958611644	0.0408927188914381
29.5809	0.965368495502507	0.0417778717776032
29.6309	0.965857032393371	0.0426630246637684
29.6809	0.966345569284235	0.0435481775499335
29.7309	0.966834106175098	0.0444333304360986
29.7809	0.967300165903545	0.0451907043411716
29.8309	0.967746923682109	0.0458383498275372
29.8809	0.968193681460674	0.0464859953139029
29.9309	0.968640439239239	0.0471336408002685
29.9809	0.969087197017803	0.0477812862866341
30.0309	0.9695435299259	0.0484343542364005
30.0809	0.970022636115045	0.0491003188558767
30.1309	0.970501742304191	0.0497662834753529
30.1809	0.970980848493336	0.0504322480948291
30.2309	0.971459954682482	0.0510982127143053
30.2809	0.971937965561127	0.0517514205885778
30.3309	0.972396788222493	0.0521811491857638
30.3809	0.972855610883859	0.0526108777829499
30.4309	0.973314433545224	0.0530406063801359
30.4809	0.97377325620659	0.053470334977322
30.5309	0.974232078867955	0.053900063574508
30.5809	0.974671922791457	0.0544723216052743
30.6309	0.97510731491225	0.0550780124661396
30.6809	0.975542707033043	0.055683703327005
30.7309	0.975978099153836	0.0562893941878703
30.7809	0.976413491274629	0.0568950850487357
30.8309	0.976882544441777	0.0572203231084505
30.8809	0.977377198968125	0.0573322590377128
30.9309	0.977871853494474	0.0574441949669751
30.9809	0.978366508020822	0.0575561308962374
31.0309	0.978861162547171	0.0576680668254997
31.0809	0.97932415229895	0.0577929400778484
31.1309	0.979721076039593	0.0579448060166366
31.1809	0.980117999780235	0.0580966719554248
31.2309	0.980514923520878	0.0582485378942131
31.2809	0.98091184726152	0.0584004038330013
31.3309	0.98131771655508	0.058596729996058
31.3809	0.981823732404472	0.0592907937917784
31.4309	0.982329748253864	0.0599848575874988
31.4809	0.982835764103255	0.0606789213832191
31.5309	0.983341779952647	0.0613729851789395
31.5809	0.983847795802039	0.0620670489746599
31.6309	0.984291698375723	0.0623948945594167
31.6809	0.984723593371047	0.0626519437835815
31.7309	0.985155488366372	0.0629089930077463
31.7809	0.985587383361697	0.0631660422319111
31.8309	0.986019278357021	0.0634230914560759
31.8809	0.986467222241306	0.0639671813788156
31.9309	0.986926044902672	0.064705842513341
31.9809	0.987384867564037	0.0654445036478664
32.0309	0.987843690225403	0.0661831647823917
32.0809	0.988302512886769	0.0669218259169171
32.1309	0.988766321120624	0.067629385767791
32.1809	0.9892393073402	0.068279690982852
32.2309	0.989712293559777	0.0689299961979129
32.2809	0.990185279779353	0.0695803014129739
32.3309	0.990658265998929	0.0702306066280349
32.3809	0.991126251329086	0.0708698291339156
32.4309	0.991553774917575	0.0714193824473383
32.4809	0.991981298506065	0.071968935760761
32.5309	0.992408822094554	0.0725184890741837
32.5809	0.992836345683043	0.0730680423876064
32.6309	0.993263869271533	0.0736175957010292
32.6809	0.993775454465288	0.0739649549414673
32.7309	0.994299823221134	0.0742815657744931
32.7809	0.994824191976981	0.0745981766075189
32.8309	0.995348560732827	0.0749147874405447
32.8809	0.995872929488673	0.0752313982735705
32.9309	0.996333047999078	0.0754123911317198
32.9809	0.996754451617998	0.0755116654665461
33.0309	0.997175855236918	0.0756109398013725
33.0809	0.997597258855838	0.0757102141361988
33.1309	0.998018662474758	0.0758094884710252
33.1809	0.998459701737618	0.0758612500955785
33.2309	0.998932507565806	0.0758361456077004
33.2809	0.999405313393995	0.0758110411198223
33.3309	0.999878119222183	0.0757859366319443
33.3809	1.00035092505037	0.0757608321440662
33.4309	1.00081892973942	0.0757685488534512
33.4809	1.00125694470432	0.0759812791283489
33.5309	1.00169495966921	0.0761940094032466
33.5809	1.00213297463411	0.0764067396781443
33.6309	1.002570989599	0.076619469953042
33.6809	1.00300900456389	0.0768322002279396
33.7309	1.00344334609058	0.0774034316296389
33.7809	1.00387726123604	0.0780162747692704
33.8309	1.0043111763815	0.0786291179089019
33.8809	1.00474509152697	0.0792419610485335
33.9309	1.00517900667243	0.079854804188165
33.9809	1.00566433258925	0.0798424930937421
34.0309	1.00617709861103	0.0794965107210201
34.0809	1.0066898646328	0.0791505283482982
34.1309	1.00720263065458	0.0788045459755762
34.1809	1.00771539667636	0.0784585636028543
34.2309	1.00818729878704	0.0782774501751103
34.2809	1.00860039673297	0.0783335871803835
34.3309	1.00901349467891	0.0783897241856566
34.3809	1.00942659262484	0.0784458611909297
34.4309	1.00983969057077	0.0785019981962029
34.4809	1.01026443449669	0.0785581316045969
34.5309	1.01074685375207	0.0786142471998757
34.5809	1.01122927300745	0.0786703627951544
34.6309	1.01171169226283	0.0787264783904332
34.6809	1.01219411151821	0.0787825939857119
34.7309	1.01267653077358	0.0788387095809907
34.7809	1.01312721057836	0.0791146132733077
34.8309	1.01357527977898	0.0794085947744719
34.8809	1.01402334897959	0.0797025762756361
34.9309	1.01447141818021	0.0799965577768004
34.9809	1.01491948738082	0.0802905392779646
35.0309	1.01537965870156	0.0806644103369764
35.0809	1.01584547294633	0.0810755319522867
35.1309	1.01631128719111	0.0814866535675971
35.1809	1.01677710143589	0.0818977751829073
35.2309	1.01724291568066	0.0823088967982177
35.2809	1.01771359445898	0.0827169812129433
35.3309	1.0181905149447	0.0831211685803433
35.3809	1.01866743543043	0.0835253559477433
35.4309	1.01914435591616	0.0839295433151433
35.4809	1.01962127640189	0.0843337306825433
35.5309	1.02008694149333	0.0847290309727664
35.5809	1.02050643649801	0.0850878761096718
35.6309	1.02092593150268	0.0854467212465773
35.6809	1.02134542650736	0.0858055663834828
35.7309	1.02176492151204	0.0861644115203883
35.7809	1.02218441651672	0.0865232566572938
35.8309	1.02268479852899	0.0864496285783858
35.8809	1.02318925887778	0.086354195127252
35.9309	1.02369371922657	0.0862587616761182
35.9809	1.02419817957536	0.0861633282249843
36.0309	1.02470263992415	0.0860678947738505
36.0809	1.02513250330898	0.0862465596605237
36.1309	1.02553189751135	0.0865371802063011
36.1809	1.02593129171372	0.0868278007520786
36.2309	1.02633068591609	0.087118421297856
36.2809	1.02673008011846	0.0874090418436335
36.3309	1.02717374987121	0.0875679507939347
36.3809	1.02766815598428	0.0875759284309649
36.4309	1.02816256209735	0.0875839060679951
36.4809	1.02865696821042	0.0875918837050254
36.5309	1.02915137432349	0.0875998613420556
36.5809	1.02963393217547	0.0876643590137937
36.6309	1.03007544426584	0.0879246582343412
36.6809	1.0305169563562	0.0881849574548888
36.7309	1.03095846844656	0.0884452566754364
36.7809	1.03139998053692	0.0887055558959839
36.8309	1.03184149262729	0.0889658551165315
36.8809	1.03229399618033	0.0892936344919049
36.9309	1.03274670120621	0.0896226507743931
36.9809	1.03319940623209	0.0899516670568814
37.0309	1.03365211125797	0.0902806833393697
37.0809	1.03410481628385	0.0906096996218579
37.1309	1.03457829580752	0.0906051932921813
37.1809	1.0350591505594	0.0904822819159095
37.2309	1.03554000531128	0.0903593705396377
37.2809	1.03602086006316	0.0902364591633659
37.3309	1.03650171481504	0.090113547787094
37.3809	1.03695495274042	0.0902019102293769
37.4309	1.03738012840662	0.0905049541324492
37.4809	1.03780530407282	0.0908079980355214
37.5309	1.03823047973901	0.0911110419385937
37.5809	1.03865565540521	0.091414085841666
37.6309	1.03910510703006	0.0917709726536271
37.6809	1.03962661586551	0.0922876788935598
37.7309	1.04014812470096	0.0928043851334925
37.7809	1.04066963353641	0.0933210913734253
37.8309	1.04119114237185	0.093837797613358
37.8809	1.04171336882065	0.0943488619974552
37.9309	1.04230663899089	0.094301382653841
37.9809	1.04289990916113	0.0942539033102269
38.0309	1.04349317933137	0.0942064239666128
38.0809	1.04408644950161	0.0941589446229986
38.1309	1.04467971967185	0.0941114652793845
38.1809	1.04527298984209	0.0940639859357704
38.2309	1.04586626001233	0.0940165065921562
38.2809	1.04643649976832	0.0939909226314366
38.3309	1.04687202737521	0.0940934116638124
38.3809	1.0473075549821	0.0941959006961881
38.4309	1.04774308258899	0.0942983897285639
38.4809	1.04817861019588	0.0944008787609396
38.5309	1.04861413780277	0.0945033677933153
38.5809	1.04904966540966	0.0946058568256911
38.6309	1.04948519301655	0.0947083458580668
38.6809	1.04992072062345	0.0948108348904426
38.7309	1.05035624823034	0.0949133239228183
38.7809	1.05079177583723	0.0950158129551941
38.8309	1.05124821663628	0.0951345480694832
38.8809	1.05171543089796	0.0952616523774854
38.9309	1.05218264515964	0.0953887566854875
38.9809	1.05264985942133	0.0955158609934896
39.0309	1.05311707368301	0.0956429653014918
39.0809	1.05358428794469	0.0957700696094939
39.1309	1.05405150220637	0.095897173917496
39.1809	1.05451871646805	0.0960242782254981
39.2309	1.05498593072974	0.0961513825335003
39.2809	1.05545314499142	0.0962784868415024
39.3309	1.05592005506121	0.0963992350215163
39.3809	1.05638552109367	0.0964898098583221
39.4309	1.05685098712612	0.0965803846951279
39.4809	1.05731645315857	0.0966709595319337
39.5309	1.05778191919102	0.0967615343687394
39.5809	1.05824738522347	0.0968521092055451
39.6309	1.05871285125593	0.0969426840423509
39.6809	1.05917831728838	0.0970332588791566
39.7309	1.05964378332083	0.0971238337159624
39.7809	1.06010924935328	0.0972144085527682
39.8309	1.06057471538574	0.0973049833895739
39.8809	1.06104604497902	0.0975776671204151
39.9309	1.06152003362897	0.097932935117156
39.9809	1.06199402227892	0.098288203113897
40.0309	1.06246801092887	0.0986434711106379
40.0809	1.06294199957882	0.0989987391073788
40.1309	1.06341598822876	0.0993540071041197
40.1809	1.06388997687871	0.0997092751008607
40.2309	1.06436396552866	0.100064543097602
40.2809	1.06483795417861	0.100419811094343
40.3309	1.06531194282855	0.100775079091083
40.3809	1.06578266491219	0.101040297757417
40.4309	1.06624048244176	0.100949776989767
40.4809	1.06669829997133	0.100859256222116
40.5309	1.0671561175009	0.100768735454466
40.5809	1.06761393503047	0.100678214686816
40.6309	1.06807175256004	0.100587693919165
40.6809	1.06852957008962	0.100497173151515
40.7309	1.06898738761919	0.100406652383864
40.7809	1.06944520514876	0.100316131616214
40.8309	1.06990302267833	0.100225610848563
40.8809	1.0703608402079	0.100135090080913
40.9309	1.07080942621302	0.100220751342965
40.9809	1.07125435055203	0.100376294862609
41.0309	1.07169927489103	0.100531838382252
41.0809	1.07214419923003	0.100687381901896
41.1309	1.07258912356903	0.10084292542154
41.1809	1.07303404790803	0.100998468941183
41.2309	1.07347897224703	0.101154012460827
41.2809	1.07392389658603	0.101309555980471
41.3309	1.07436882092503	0.101465099500114
41.3809	1.07481374526404	0.101620643019758
41.4309	1.07525947378848	0.101673611059699
41.4809	1.07570789458594	0.101383174232808
41.5309	1.0761563153834	0.101092737405918
41.5809	1.07660473618087	0.100802300579027
41.6309	1.07705315697833	0.100511863752137
41.6809	1.07750157777579	0.100221426925246
41.7309	1.07794999857325	0.0999309900983558
41.7809	1.07839841937071	0.0996405532714653
41.8309	1.07884684016817	0.0993501164445748
41.8809	1.07929526096563	0.0990596796176843
41.9309	1.07974368176309	0.0987692427907939
41.9809	1.08019769516053	0.0985014003216971
42.0309	1.08065363289345	0.098241332255282
42.0809	1.08110957062637	0.0979812641888669
42.1309	1.08156550835929	0.0977211961224518
42.1809	1.08202144609221	0.0974611280560367
42.2309	1.08247738382513	0.0972010599896217
42.2809	1.08293332155805	0.0969409919232066
42.3309	1.08338925929096	0.0966809238567915
42.3809	1.08384519702388	0.0964208557903764
42.4309	1.0843011347568	0.0961607877239613
42.4809	1.0847607998315	0.095951184535128
42.5309	1.08523107349433	0.0958852121517197
42.5809	1.08570134715717	0.0958192397683113
42.6309	1.08617162082	0.095753267384903
42.6809	1.08664189448284	0.0956872950014947
42.7309	1.08711216814567	0.0956213226180864
42.7809	1.0875824418085	0.095555350234678
42.8309	1.08805271547134	0.0954893778512697
42.8809	1.08852298913417	0.0954234054678614
42.9309	1.08899326279701	0.095357433084453
42.9809	1.08946353645984	0.0952914607010447
43.0309	1.08992839760498	0.095640877029128
43.0809	1.09039167835089	0.0961115825675434
43.1309	1.09085495909681	0.0965822881059588
43.1809	1.09131823984272	0.0970529936443742
43.2309	1.09178152058864	0.0975236991827896
43.2809	1.09224480133455	0.097994404721205
43.3309	1.09270808208047	0.0984651102596204
43.3809	1.09317136282638	0.0989358157980358
43.4309	1.0936346435723	0.0994065213364512
43.4809	1.09409792431821	0.0998772268748666
43.5309	1.09456170855415	0.100174846245205
43.5809	1.09502673752929	0.100044558144465
43.6309	1.09549176650444	0.0999142700437256
43.6809	1.09595679547958	0.0997839819429858
43.7309	1.09642182445473	0.099653693842246
43.7809	1.09688685342987	0.0995234057415061
43.8309	1.09735188240501	0.0993931176407663
43.8809	1.09781691138016	0.0992628295400265
43.9309	1.0982819403553	0.0991325414392867
43.9809	1.09874696933045	0.0990022533385468
44.0309	1.09921199830559	0.098871965237807
44.0809	1.09967597572086	0.0986454443574697
44.1309	1.10013969352408	0.0983951652597255
44.1809	1.1006034113273	0.0981448861619813
44.2309	1.10106712913052	0.0978946070642371
44.2809	1.10153084693375	0.0976443279664929
44.3309	1.10199456473697	0.0973940488687487
44.3809	1.10245828254019	0.0971437697710045
44.4309	1.10292200034341	0.0968934906732604
44.4809	1.10338571814663	0.0966432115755162
44.5309	1.10384943594986	0.096392932477772
44.5809	1.10430500525664	0.0961440896912156
44.6309	1.10474293667872	0.0958983558820405
44.6809	1.1051808681008	0.0956526220728653
44.7309	1.10561879952288	0.0954068882636902
44.7809	1.10605673094497	0.0951611544545151
44.8309	1.10649466236705	0.0949154206453399
44.8809	1.10693259378913	0.0946696868361648
44.9309	1.10737052521121	0.0944239530269897
44.9809	1.10780845663329	0.0941782192178145
45.0309	1.10824638805537	0.0939324854086394
45.0809	1.10868431947746	0.0936867515994643
45.1309	1.10913313362649	0.0937558585372297
45.1809	1.1095841767678	0.0938894509291877
45.2309	1.11003521990911	0.0940230433211457
45.2809	1.11048626305041	0.0941566357131038
45.3309	1.11093730619172	0.0942902281050618
45.3809	1.11138834933302	0.0944238204970199
45.4309	1.11183939247433	0.0945574128889779
45.4809	1.11229043561563	0.0946910052809359
45.5309	1.11274147875694	0.094824597672894
45.5809	1.11319252189825	0.094958190064852
45.6309	1.11364461747355	0.0948184640698498
45.6809	1.11409872001601	0.094157526267156
45.7309	1.11455282255846	0.0934965884644621
45.7809	1.11500692510092	0.0928356506617683
45.8309	1.11546102764338	0.0921747128590744
45.8809	1.11591513018584	0.0915137750563806
45.9309	1.1163692327283	0.0908528372536868
45.9809	1.11682333527075	0.090191899450993
46.0309	1.11727743781321	0.0895309616482991
46.0809	1.11773154035567	0.0888700238456053
46.1309	1.11818564289813	0.0882090860429114
46.1809	1.11865407230202	0.0893761206434758
46.2309	1.11912487281818	0.0908456868072832
46.2809	1.11959567333434	0.0923152529710907
46.3309	1.1200664738505	0.0937848191348981
46.3809	1.12053727436666	0.0952543852987055
46.4309	1.12100807488281	0.0967239514625128
46.4809	1.12147887539897	0.0981935176263202
46.5309	1.12194967591513	0.0996630837901276
46.5809	1.12242047643129	0.101132649953935
46.6309	1.12289127694745	0.102602216117742
46.6809	1.12336580344686	0.103761919221333
46.7309	1.12384656648507	0.104402974528946
46.7809	1.12432732952328	0.10504402983656
46.8309	1.1248080925615	0.105685085144173
46.8809	1.12528885559971	0.106326140451786
46.9309	1.12576961863792	0.1069671957594
46.9809	1.12625038167614	0.107608251067013
47.0309	1.12673114471435	0.108249306374626
47.0809	1.12721190775256	0.108890361682239
47.1309	1.12769267079078	0.109531416989853
47.1809	1.12817343382899	0.110172472297466
47.2309	1.12862780559875	0.110540209498128
47.2809	1.12907884874006	0.110873474144759
47.3309	1.12952989188136	0.111206738791391
47.3809	1.12998093502267	0.111540003438022
47.4309	1.13043197816397	0.111873268084654
47.4809	1.13088302130528	0.112206532731285
47.5309	1.13133406444659	0.112539797377917
47.5809	1.13178510758789	0.112873062024548
47.6309	1.1322361507292	0.11320632667118
47.6809	1.1326871938705	0.113539591317812
47.7309	1.13313630434439	0.113933482511019
47.7809	1.13358253985532	0.114417559462566
47.8309	1.13402877536624	0.114901636414113
47.8809	1.13447501087717	0.11538571336566
47.9309	1.13492124638809	0.115869790317207
47.9809	1.13536748189901	0.116353867268754
48.0309	1.13581371740994	0.116837944220301
48.0809	1.13625995292086	0.117322021171848
48.1309	1.13670618843178	0.117806098123395
48.1809	1.13715242394271	0.118290175074942
48.2309	1.13759865945363	0.118774252026489
48.2809	1.13803248428525	0.119332452680644
48.3309	1.13846517101964	0.119897450704907
48.3809	1.13889785775404	0.120462448729169
48.4309	1.13933054448843	0.121027446753432
48.4809	1.13976323122282	0.121592444777695
48.5309	1.14019591795721	0.122157442801958
48.5809	1.1406286046916	0.122722440826221
48.6309	1.141061291426	0.123287438850483
48.6809	1.14149397816039	0.123852436874746
48.7309	1.14192666489478	0.124417434899009
48.7809	1.14237739335483	0.124090096708615
48.8309	1.14285203759073	0.122579894233677
48.8809	1.14332668182664	0.121069691758738
48.9309	1.14380132606255	0.1195594892838
48.9809	1.14427597029846	0.118049286808862
49.0309	1.14475061453437	0.116539084333924
49.0809	1.14522525877028	0.115028881858985
49.1309	1.14569990300619	0.113518679384047
49.1809	1.1461745472421	0.112008476909109
49.2309	1.14664919147801	0.11049827443417
49.2809	1.14712383571392	0.108988071959232
50.2837	1.15003311205164	0.0960020030462487
50.3337	1.14973776028479	0.102872262231181
50.3837	1.14933649864687	0.0974676439663686
50.4337	1.14872237893478	0.102311211954291
50.4837	1.14834657433484	0.10442814977061
50.5337	1.14786077814467	0.109147563358764
50.5837	1.14749610876106	0.109922332181485
50.6337	1.1468935449688	0.111715096316468
50.6837	1.14639880659125	0.111800804866155
50.7337	1.14604591690594	0.109998047926894
50.7837	1.14541346526214	0.112155737232218
50.8337	1.14497349890123	0.110041427172617
50.8837	1.14435021322328	0.109013751213998
50.9337	1.14384834526389	0.111991391391945
50.9837	1.14348573016657	0.106440704563319
51.0337	1.14294437873513	0.104113375393046
51.0837	1.14260368497607	0.10191856843728
51.1337	1.14214883287179	0.102162700220474
51.1837	1.14184117328946	0.101648406489807
51.2337	1.14151334679203	0.102348985509069
51.2837	1.1409809778281	0.0990226802856811
51.3337	1.14048675861658	0.0981862066507973
51.3837	1.14006128544954	0.0968344119926523
51.4337	1.13958653941452	0.0974673586429822
51.4837	1.13890316045648	0.0926159993122456
51.5337	1.13847231658537	0.0922575266519179
51.5837	1.13787890143594	0.0929430838006025
51.6337	1.13744808430121	0.0914250252040866
51.6837	1.13698537364634	0.0920945495297036
51.7337	1.13659140773536	0.093184672564356
51.7837	1.13621121454817	0.0947215319575755
51.8337	1.13576923010843	0.0939472432535945
51.8837	1.13529386275673	0.0929601115464127
51.9337	1.13485005882941	0.0895301286248959
51.9837	1.13445174908414	0.0914179131130831
52.0337	1.13380810780153	0.0933492590153032
52.0837	1.13333278382305	0.0937649731737775
52.1337	1.13275311128547	0.0939856464428433
52.1837	1.13234893610523	0.0932809616242068
52.2337	1.13186362442888	0.0925546602790916
52.2837	1.13146827754633	0.0921257083791494
52.3337	1.13114135716525	0.0918686210353579
52.3837	1.13068300432997	0.0917180426174117
52.4337	1.13037809121753	0.0904836885315691
52.4837	1.12984092981622	0.0878738269868451
52.5337	1.12949402444093	0.0865255502718684
52.5837	1.1289463291654	0.0861440698105055
52.6337	1.12851109837319	0.0859743230655528
52.6837	1.12804140485785	0.0877558903239083
52.7337	1.12739292178656	0.0860916633925176
52.7837	1.12696872672656	0.087325331439185
52.8337	1.12639437841161	0.0874349741024485
52.8837	1.12585028046096	0.0859111467824824
52.9337	1.12543703005969	0.0862086656358279
52.9837	1.12501360396028	0.0867615904115603
53.0337	1.12452146349184	0.0868258285645059
53.0837	1.12409141550595	0.0877746248707013
53.1337	1.12368375631475	0.0894241070101644
53.1837	1.12327649135504	0.0905712648073298
53.2337	1.12281461841966	0.0908508521332085
53.2837	1.1221293387023	0.0903628656757386
53.3337	1.12163258855945	0.0892486903527575
53.3837	1.1211914313164	0.0885407409726166
53.4337	1.12077707230337	0.0882984090421319
53.4837	1.12037843041906	0.088273591964872
53.5337	1.11986178168227	0.0862970488193595
53.5837	1.11945794214924	0.0854535554113624
53.6337	1.11912134960423	0.085089874400132
53.6837	1.11877414697152	0.0841434644997738
53.7337	1.11825319453332	0.0834286180949993
53.7837	1.11781724793008	0.0826726291106978
53.8337	1.11738234176776	0.081729216152593
53.8837	1.11688704396454	0.0807002331678339
53.9337	1.11636259520125	0.0820082259392963
53.9837	1.11587809644616	0.0819092283434652
54.0337	1.11535862195574	0.0811910882678197
54.0837	1.11480495529109	0.0805518447001496
54.1337	1.11439232597224	0.0817276800511953
54.1837	1.11392165402156	0.0814956905515669
54.2337	1.11350279427595	0.0809444202477465
54.2837	1.11313095660997	0.0807309370455695
54.3337	1.11271483043249	0.0819079560946829
54.3837	1.11229561951115	0.0816227772536885
54.4337	1.11179174927262	0.0812614746453004
54.4837	1.11124137820131	0.0812890552940092
54.5337	1.1107239220882	0.0821681414615678
54.5837	1.11024025446075	0.0819807252142752
54.6337	1.10979210143496	0.081447078745822
54.6837	1.10933185466007	0.081227597280891
54.7337	1.10881882077128	0.0818803727122504
54.7837	1.10843066946287	0.0816144789963227
54.8337	1.10807545023949	0.080078969193992
54.8837	1.10767796562694	0.078391138495915
54.9337	1.10720994828474	0.0772683209848847
54.9837	1.1068078095418	0.0769539765027174
55.0337	1.10641125334074	0.0763656874840349
55.0837	1.10597076369302	0.0761577973850689
55.1337	1.1054491199183	0.0764237801867803
55.1837	1.10477083285112	0.0766151934609063
55.2337	1.1042727883349	0.0771081226986275
55.2837	1.10382917136968	0.0774444223678509
55.3337	1.10340856110539	0.0773991881510075
55.3837	1.10299599474494	0.076674888474078
55.4337	1.1025023303232	0.0766986966861138
55.4837	1.10198149359841	0.0767551911742738
55.5337	1.10144772130156	0.07679536448353
55.5837	1.10095067718406	0.0767663922297465
55.6337	1.10047339239775	0.0767002204712702
55.6837	1.0999955537513	0.0766236009622034
55.7337	1.09949903770987	0.076194660086004
55.7837	1.09900252166843	0.0757657192098046
55.8337	1.09850956690579	0.0753312420360437
55.8837	1.09802179234396	0.074888711818751
55.9337	1.09753401778213	0.0744461816014582
55.9837	1.09709436442051	0.0744773200186249
56.0337	1.0966678127597	0.0746374216517893
56.0837	1.09624987834417	0.0746595978532529
56.1337	1.09587574301718	0.0739807370064854
56.1837	1.09550160769018	0.0733018761597178
56.2337	1.09505722233651	0.0730416843522234
56.2837	1.09455371311139	0.0731338530437122
56.3337	1.09405020388628	0.073226021735201
56.3837	1.09355152834973	0.0731150896844385
56.4337	1.09305326401237	0.0729868799663664
56.4837	1.09255604935189	0.0726554082707567
56.5337	1.09206128160638	0.0718501100199144
56.5837	1.09156651386087	0.0710448117690721
56.6337	1.09116433065032	0.0705431299619493
56.6837	1.09080595732874	0.0701851158061562
56.7337	1.09044058226633	0.0697842137572246
56.7837	1.08995980088818	0.0686764112598479
56.8337	1.08947901951003	0.0675686087624712
56.8837	1.08900890483495	0.0665532428744235
56.9337	1.08855259959969	0.0656575482460898
56.9837	1.08809629436443	0.0647618536177561
57.0337	1.08757164614368	0.0639407405941864
57.0837	1.08703142270424	0.0631366245571641
57.1337	1.08651954263826	0.0624735633003575
57.1837	1.08612617605613	0.0624003010468361
57.2337	1.08573280947401	0.0623270387933147
57.2837	1.08533246529744	0.0619322977297832
57.3337	1.08492689158717	0.0612966162845017
57.3837	1.08452131787689	0.0606609348392201
57.4337	1.08406256657451	0.0602104307588255
57.4837	1.08360101645149	0.0597696728555301
57.5337	1.08312797652767	0.0594846200191753
57.5837	1.08263146048624	0.0595177058984134
57.6337	1.08213494444481	0.0595507917776516
57.6837	1.08161370050588	0.05946813794444
57.7337	1.08108221854603	0.0593375647280196
57.7837	1.08056183686665	0.0591595429097542
57.8337	1.08015972880492	0.0584759556858177
57.8837	1.0797576207432	0.0577923684618812
57.9337	1.07933035968041	0.0573911211673606
57.9837	1.07887408925635	0.0573155010610297
58.0337	1.07841781883229	0.0572398809546987
58.0837	1.07800719644721	0.0571961247821455
58.1337	1.07760508838549	0.0571583119062107
58.1837	1.07716620841567	0.0571316178418587
58.2337	1.07659801224149	0.0571440254337778
58.2837	1.07602981606732	0.057156433025697
58.3337	1.07555078298509	0.0571238192266008
58.3837	1.07513119196416	0.0570611911668276
58.4337	1.07471160094323	0.0569985631070544
58.4837	1.07426976845126	0.0565231119005216
58.5337	1.07382744958336	0.0560386330878775
58.5837	1.07339013831818	0.0553880887456379
58.6337	1.07296183849483	0.0544387008355822
58.6837	1.07253353867148	0.0534893129255265
58.7337	1.07211293108967	0.0528136779145003
58.7837	1.07169508836466	0.0522364391330872
58.8337	1.07125787906642	0.051661966785478
58.8837	1.07067045163712	0.0511089524681981
58.9337	1.07008302420782	0.0505559381509181
58.9837	1.06957658344011	0.050138895531071
59.0337	1.06915349582734	0.0498617978076078
59.0837	1.06873040821457	0.0495847000841446
59.1337	1.06830427367167	0.0489420614910043
59.1837	1.06787768946706	0.0482454768847351
59.2337	1.06745417268285	0.0475304434194527
59.2837	1.06703985815985	0.0467600633771312
59.3337	1.06662554363686	0.0459896833348096
59.3837	1.06614089698402	0.0454502001371843
59.4337	1.06561465991193	0.0450472561939973
59.4837	1.06508883893428	0.0446430094645006
59.5337	1.0646220439235	0.0440539531913457
59.5837	1.06415524891271	0.0434648969181909
59.6337	1.06368946511629	0.0426979112679924
59.6837	1.06322529254939	0.0416474198883967
59.7337	1.06276111998249	0.040596928508801
59.7837	1.06239047075756	0.0400476131088119
59.8337	1.06204867890509	0.039652939551261
59.8837	1.06169004023738	0.0391291937160726
59.9337	1.06123027348823	0.0378306526680641
59.9837	1.06077050673909	0.0365321116200555
60.0337	1.06025513778545	0.0358429310913669
60.0837	1.05968868990719	0.0357135391594748
60.1337	1.05912224202894	0.0355841472275827
60.1837	1.05864703491751	0.0351698041495802
60.2337	1.05818198820264	0.0347237294591746
60.2837	1.05771601777824	0.0342323211147235
60.3337	1.0572476531412	0.0336234100232925
60.3837	1.05677928850415	0.0330144989318615
60.4337	1.05637260714721	0.03228888513479
60.4837	1.05599827190058	0.0315020735774436
60.5337	1.05562010855388	0.0307394618579805
60.5837	1.05513943719435	0.0306248680196139
60.6337	1.05465876583482	0.0305102741812473
60.6837	1.05410421494772	0.0303420171551154
60.7337	1.05344509062302	0.0300978020902623
60.7837	1.05278596629832	0.0298535870254092
60.8337	1.05212684197363	0.0296093719605561
60.8837	1.0515909378033	0.0292565772982541
60.9337	1.05118745695241	0.0287870933590257
60.9837	1.05078397610151	0.0283176094197973
61.0337	1.05038049525062	0.0278481254805689
61.0837	1.04997701439972	0.0273786415413404
61.1337	1.04955123237171	0.0269149420976608
61.1837	1.04905482994951	0.0264695602232189
61.2337	1.04855842752731	0.026024178348777
61.2837	1.04806202510511	0.0255787964743351
61.3337	1.04756562268291	0.0251334145998932
61.3837	1.04706922026071	0.0246880327254513
61.4337	1.04663750262779	0.0240470815311384
61.4837	1.04620604477315	0.0234053449178702
61.5337	1.04577458691851	0.022763608304602
61.5837	1.04534312906387	0.0221218716913338
61.6337	1.04491167120923	0.0214801350780656
61.6837	1.04446089820379	0.020830566075872
61.7337	1.04400382343828	0.020178441678883
61.7837	1.04354674867277	0.019526317281894
61.8337	1.04308967390725	0.0188741928849051
61.8837	1.04263259914174	0.0182220684879161
61.9337	1.04216540305892	0.0176085431122572
61.9837	1.04168848257319	0.0170321030708174
62.0337	1.04121156208746	0.0164556630293776
62.0837	1.04073464160173	0.0158792229879378
62.1337	1.04025772111601	0.015302782946498
62.1837	1.03979267738854	0.0148585868164225
62.2337	1.03936007316496	0.0147755942054462
62.2837	1.03892746894139	0.0146926015944698
62.3337	1.03849486471782	0.0146096089834935
62.3837	1.03806226049424	0.0145266163725172
62.4337	1.03762770091338	0.0144382763873967
62.4837	1.03711362346956	0.0141324765204153
62.5337	1.03659954602573	0.0138266766534339
62.5837	1.0360854685819	0.0135208767864525
62.6337	1.03557139113807	0.0132150769194711
62.6837	1.03505731369424	0.0129092770524898
62.7337	1.03461446600872	0.0127818702650641
62.7837	1.03419147521234	0.0127041945407371
62.8337	1.03376848441595	0.0126265188164101
62.8837	1.03334549361957	0.0125488430920832
62.9337	1.03292250282319	0.0124711673677562
62.9837	1.03246414794837	0.0121280174755067
63.0337	1.03197542466419	0.0115568953424018
63.0837	1.03148670138	0.0109857732092969
63.1337	1.03099797809582	0.010414651076192
63.1837	1.03050925481164	0.0098435289430871
63.2337	1.03003502361539	0.00933415049236396
63.2837	1.02959526008777	0.00897162188081904
63.3337	1.02915549656014	0.00860909326927412
63.3837	1.02871573303251	0.00824656465772919
63.4337	1.02827596950488	0.00788403604618427
63.4837	1.02783772521618	0.00750564596274142
63.5337	1.02742609574284	0.00684938639012389
63.5837	1.02701446626951	0.00619312681750633
63.6337	1.02660283679617	0.00553686724488878
63.6837	1.02619120732283	0.00488060767227125
63.7337	1.02577957784949	0.00422434809965369
63.7837	1.02528638185587	0.00365140904203574
63.8337	1.02477405297477	0.00309801430275101
63.8837	1.02426172409368	0.00254461956346627
63.9337	1.02374939521259	0.00199122482418155
63.9837	1.02323706633149	0.00143783008489681
64.0337	1.02277870809826	0.00072501850647942
64.0837	1.0223613979634	-0.000109039681982571
64.1337	1.02194408782854	-0.000943097870444566
64.1837	1.02152677769368	-0.00177715605890653
64.2337	1.02110946755881	-0.00261121424736852
64.2837	1.0206657619912	-0.00339358619589172
64.3337	1.02016698447129	-0.00406811895244396
64.3837	1.01966820695139	-0.00474265170899619
64.4337	1.01916942943149	-0.0054171844655484
64.4837	1.01867065191158	-0.00609171722210064
64.5337	1.01817719310638	-0.0067860395515171
64.5837	1.01774327796092	-0.0077019085625114
64.6337	1.01730936281546	-0.00861777757350571
64.6837	1.01687544766999	-0.00953364658449999
64.7337	1.01644153252453	-0.0104495155954943
64.7837	1.01600761737907	-0.0113653846064886
64.8337	1.01553949537793	-0.0121636911546362
64.8837	1.01506476059562	-0.0129392708304912
64.9337	1.01459002581331	-0.0137148505063462
64.9837	1.014115291031	-0.0144904301822012
65.0337	1.01364055624869	-0.0152660098580562
65.0837	1.0131659293771	-0.0158419753219364
65.1337	1.01269137565306	-0.0162826318233369
65.1837	1.01221682192902	-0.0167232883247374
65.2337	1.01174226820498	-0.017163944826138
65.2837	1.01126771448094	-0.0176046013275385
65.3337	1.01081017698517	-0.0182182722770286
65.3837	1.01038396481874	-0.0191504470968656
65.4337	1.0099577526523	-0.0200826219167026
65.4837	1.00953154048586	-0.0210147967365396
65.5337	1.00910532831942	-0.0219469715563766
65.5837	1.008671326306	-0.0228402105604418
65.6337	1.00817429734883	-0.0234184234187164
65.6837	1.00767726839166	-0.0239966362769909
65.7337	1.00718023943449	-0.0245748491352655
65.7837	1.00668321047732	-0.0251530619935401
65.8337	1.00618618152015	-0.0257312748518147
65.8837	1.00577427882355	-0.0261944471330284
65.9337	1.00537532159514	-0.0266401247642743
65.9837	1.00497636436673	-0.0270858023955202
66.0337	1.00457740713833	-0.027531480026766
66.0837	1.00417844990992	-0.0279771576580119
66.1337	1.00372102368063	-0.02857393759774
66.1837	1.0032283661303	-0.0292617663643741
66.2337	1.00273570857996	-0.0299495951310082
66.2837	1.00224305102963	-0.0306374238976422
66.3337	1.00175039347929	-0.0313252526642763
66.3837	1.00127633627438	-0.0321963176103916
66.4337	1.00083237072776	-0.033363822239542
66.4837	1.00038840518114	-0.0345313268686924
66.5337	0.999944439634526	-0.0356988314978426
66.5837	0.99950047408791	-0.0368663361269931
66.6337	0.999057028094499	-0.0380475206391534
66.6837	0.998616827426188	-0.0393141548553332
66.7337	0.998176626757876	-0.0405807890715129
66.7837	0.997736426089564	-0.0418474232876925
66.8337	0.997296225421253	-0.0431140575038724
66.8837	0.996856024752941	-0.044380691720052
66.9337	0.996343933236237	-0.045322982385946
66.9837	0.99582349724606	-0.0462276260326104
67.0337	0.995303061255882	-0.0471322696792747
67.0837	0.994782625265705	-0.0480369133259392
67.1337	0.994262189275527	-0.0489415569726035
67.1837	0.99381943311479	-0.0502561721131634
67.2337	0.993418137967312	-0.0517896063946369
67.2837	0.993016842819834	-0.0533230406761103
67.3337	0.992615547672357	-0.0548564749575839
67.3837	0.992214252524879	-0.0563899092390573
67.4337	0.99176886736806	-0.0578406045114297
67.4837	0.991260035612435	-0.0591722363316812
67.5337	0.99075120385681	-0.0605038681519326
67.5837	0.990242372101184	-0.0618354999721842
67.6337	0.989733540345559	-0.0631671317924356
67.6837	0.989239129871086	-0.0644993236773013
67.7337	0.988816139074703	-0.0658342892154944
67.7837	0.988393148278321	-0.0671692547536874
67.8337	0.987970157481938	-0.0685042202918806
67.8837	0.987547166685555	-0.0698391858300736
67.9337	0.987124175889173	-0.0711741513682667
67.9837	0.986643679617995	-0.0727110614191364
68.0337	0.98615845345928	-0.0742645816247283
68.0837	0.985673227300565	-0.0758181018303205
68.1337	0.98518800114185	-0.0773716220359124
68.1837	0.984702774983135	-0.0789251422415045
68.2337	0.984240324269499	-0.080482492019422
68.2837	0.983788493191544	-0.0820416274337024
68.3337	0.98333666211359	-0.0836007628479831
68.3837	0.982884831035636	-0.0851598982622634
68.4337	0.982432999957682	-0.0867190336765439
68.4837	0.982003686552515	-0.0883735442760595
68.5337	0.981603265686404	-0.0901504312548034
68.5837	0.981202844820293	-0.0919273182335476
68.6337	0.980802423954183	-0.0937042052122915
68.6837	0.980402003088072	-0.0954810921910356
68.7337	0.979978830079715	-0.0973210603562735
68.7837	0.979462326855207	-0.0994197901232514
68.8337	0.978945823630698	-0.10151851989023
68.8837	0.978429320406189	-0.103617249657208
68.9337	0.977912817181681	-0.105715979424186
68.9837	0.977396313957172	-0.107814709191164
69.0337	0.976974507136491	-0.109243358833114
69.0837	0.976557474924406	-0.110638222922541
69.1337	0.976140442712321	-0.112033087011969
69.1837	0.975723410500237	-0.113427951101397
69.2337	0.975306378288152	-0.114822815190824
69.2837	0.974832372723857	-0.116131326733048
69.3337	0.974335096353729	-0.117404567516555
69.3837	0.973837819983601	-0.118677808300062
69.4337	0.973340543613474	-0.11995104908357
69.4837	0.972843267243346	-0.121224289867077
69.5337	0.972369939952004	-0.122800248838081
69.5837	0.971924056454806	-0.124723099466003
69.6337	0.971478172957609	-0.126645950093924
69.6837	0.971032289460411	-0.128568800721846
69.7337	0.970586405963214	-0.130491651349768
69.7837	0.97013875991478	-0.132464865551863
69.8337	0.969685007885279	-0.134612553564489
69.8837	0.969231255855778	-0.136760241577114
69.9337	0.968777503826277	-0.138907929589739
69.9837	0.968323751796776	-0.141055617602365
70.0337	0.967869999767275	-0.14320330561499
70.0837	0.967381659895484	-0.14550680604589
70.1337	0.966892686030657	-0.147813162508898
70.1837	0.966403712165831	-0.150119518971905
70.2337	0.965914738301004	-0.152425875434912
70.2837	0.965425764436177	-0.154732231897919
70.3337	0.96498375392441	-0.156914077600876
70.3837	0.964558416039338	-0.159051720296877
70.4337	0.964133078154266	-0.161189362992879
70.4837	0.963707740269194	-0.16332700568888
70.5337	0.963282402384123	-0.165464648384881
70.5837	0.962823550401321	-0.167075487288101
70.6337	0.962330643770825	-0.16815102556317
70.6837	0.961837737140329	-0.16922656383824
70.7337	0.961344830509834	-0.170302102113309
70.7837	0.960851923879338	-0.171377640388379
70.8337	0.960381883023659	-0.172556268035368
70.8837	0.959979713594814	-0.174040891119641
70.9337	0.959577544165969	-0.175525514203915
70.9837	0.959175374737124	-0.177010137288189
71.0337	0.958773205308279	-0.178494760372463
71.0837	0.958368769376142	-0.179974285755955
71.1337	0.957739949618098	-0.180949138762034
71.1837	0.957111129860054	-0.181923991768112
71.2337	0.95648231010201	-0.182898844774191
71.2837	0.955853490343966	-0.18387369778027
71.3337	0.955224670585922	-0.184848550786349
71.3837	0.954595850827878	-0.185823403792427
71.4337	0.953967031069834	-0.186798256798506
71.4837	0.953360401886187	-0.187773010756473
71.5337	0.952883572363741	-0.188747185350829
71.5837	0.952406742841294	-0.189721359945184
71.6337	0.951929913318848	-0.19069553453954
71.6837	0.951453083796402	-0.191669709133895
71.7337	0.950976254273955	-0.192643883728251
71.7837	0.950499424751509	-0.193618058322606
71.8337	0.950022595229063	-0.194592232916962
71.8837	0.949545765706617	-0.195566407511317
71.9337	0.94906893618417	-0.196540582105673
71.9837	0.948592106661724	-0.197514756700028
72.0337	0.94813027694607	-0.198397000685609
72.0837	0.947676174403612	-0.19923188647879
72.1337	0.947222071861154	-0.200066772271971
72.1837	0.946767969318696	-0.200901658065152
72.2337	0.946313866776238	-0.201736543858332
72.2837	0.94585976423378	-0.202571429651513
72.3337	0.945405661691322	-0.203406315444694
72.3837	0.944951559148864	-0.204241201237875
72.4337	0.944497456606406	-0.205076087031056
72.4837	0.944043354063948	-0.205910972824237
72.5337	0.943589859905262	-0.206756934729639
72.5837	0.943139253821263	-0.207655476340185
72.6337	0.942688647737265	-0.208554017950731
72.6837	0.942238041653267	-0.209452559561276
72.7337	0.941787435569269	-0.210351101171822
72.7837	0.94133682948527	-0.211249642782367
72.8337	0.940886223401272	-0.212148184392913
72.8837	0.940435617317274	-0.213046726003459
72.9337	0.939985011233275	-0.213945267614004
72.9837	0.939534405149277	-0.21484380922455
73.0337	0.939083799065279	-0.215742350835095
73.0837	0.938647626361802	-0.216702438495655
73.1337	0.938217999028562	-0.217690436574245
73.1837	0.937788371695322	-0.218678434652835
73.2337	0.937358744362083	-0.219666432731425
73.2837	0.936929117028843	-0.220654430810015
73.3337	0.936499489695603	-0.221642428888605
73.3837	0.936069862362363	-0.222630426967194
73.4337	0.935640235029123	-0.223618425045784
73.4837	0.935210607695883	-0.224606423124374
73.5337	0.934780980362643	-0.225594421202964
73.5837	0.934340140761238	-0.226568067976687
73.6337	0.933855007149949	-0.22748501999158
73.6837	0.933369873538661	-0.228401972006472
73.7337	0.932884739927373	-0.229318924021365
73.7837	0.932399606316085	-0.230235876036258
73.8337	0.931914472704797	-0.231152828051151
73.8837	0.931429339093508	-0.232069780066043
73.9337	0.93094420548222	-0.232986732080936
73.9837	0.930459071870932	-0.233903684095829
74.0337	0.929973938259644	-0.234820636110721
74.0837	0.929488804648356	-0.235737588125614
74.1337	0.929024324617189	-0.236910092169969
74.1837	0.928568036788194	-0.238183960427128
74.2337	0.928111748959199	-0.239457828684287
74.2837	0.927655461130203	-0.240731696941446
74.3337	0.927199173301208	-0.242005565198605
74.3837	0.926742885472213	-0.243279433455764
74.4337	0.926286597643217	-0.244553301712922
74.4837	0.925830309814222	-0.245827169970081
74.5337	0.925374021985226	-0.24710103822724
74.5837	0.924917734156231	-0.248374906484399
74.6337	0.924458330108633	-0.249709449157979
74.6837	0.923988493503107	-0.251247119225663
74.7337	0.92351865689758	-0.252784789293348
74.7837	0.923048820292053	-0.254322459361032
74.8337	0.922578983686526	-0.255860129428716
74.8837	0.922109147080999	-0.257397799496401
74.9337	0.921639310475472	-0.258935469564085
74.9837	0.921169473869946	-0.26047313963177
75.0337	0.920699637264419	-0.262010809699454
75.0837	0.920229800658892	-0.263548479767139
75.1337	0.919759964053365	-0.265086149834823
75.1837	0.919297541115042	-0.266510112197771
75.2337	0.918837669115971	-0.267894949328982
75.2837	0.918377797116901	-0.269279786460193
75.3337	0.917917925117831	-0.270664623591405
75.3837	0.91745805311876	-0.272049460722616
75.4337	0.91699818111969	-0.273434297853827
75.4837	0.916538309120619	-0.274819134985038
75.5337	0.916078437121549	-0.276203972116249
75.5837	0.915618565122479	-0.27758880924746
75.6337	0.915158693123408	-0.278973646378671
75.6837	0.914704752944155	-0.280366486364508
75.7337	0.914267695636688	-0.281782103705816
75.7837	0.913830638329221	-0.283197721047125
75.8337	0.913393581021754	-0.284613338388434
75.8837	0.912956523714287	-0.286028955729742
75.9337	0.91251946640682	-0.287444573071051
75.9837	0.912082409099354	-0.28886019041236
76.0337	0.911645351791887	-0.290275807753668
76.0837	0.91120829448442	-0.291691425094977
76.1337	0.910771237176953	-0.293107042436286
76.1837	0.910334179869486	-0.294522659777595
76.2337	0.909875810773593	-0.295819275666574
76.2837	0.909411218855756	-0.297081144361462
76.3337	0.908946626937918	-0.29834301305635
76.3837	0.908482035020081	-0.299604881751238
76.4337	0.908017443102244	-0.300866750446126
76.4837	0.907552851184407	-0.302128619141014
76.5337	0.907088259266569	-0.303390487835902
76.5837	0.906623667348732	-0.30465235653079
76.6337	0.906159075430895	-0.305914225225678
76.6837	0.905694483513058	-0.307176093920566
76.7337	0.90523429713288	-0.3085728921242
76.7837	0.904785002220804	-0.310303266057788
76.8337	0.904335707308728	-0.312033639991376
76.8837	0.903886412396652	-0.313764013924964
76.9337	0.903437117484576	-0.315494387858552
76.9837	0.9029878225725	-0.317224761792141
77.0337	0.902538527660425	-0.318955135725729
77.0837	0.902089232748349	-0.320685509659317
77.1337	0.901639937836273	-0.322415883592905
77.1837	0.901190642924197	-0.324146257526493
77.2337	0.900741348012121	-0.325876631460081
77.2837	0.900278733341543	-0.327434814532813
77.3337	0.899812830251783	-0.328950486644886
77.3837	0.899346927162023	-0.330466158756958
77.4337	0.898881024072264	-0.33198183086903
77.4837	0.898415120982504	-0.333497502981103
77.5337	0.897949217892744	-0.335013175093175
77.5837	0.897483314802985	-0.336528847205247
77.6337	0.897017411713225	-0.338044519317319
77.6837	0.896551508623466	-0.339560191429392
77.7337	0.896085605533706	-0.341075863541464
77.7837	0.895618735673182	-0.342837415893013
77.8337	0.89514977318227	-0.345131190028744
77.8837	0.894680810691358	-0.347424964164475
77.9337	0.894211848200446	-0.349718738300207
77.9837	0.893742885709535	-0.352012512435938
78.0337	0.893273923218623	-0.35430628657167
78.0837	0.892804960727711	-0.356600060707401
78.1337	0.892335998236799	-0.358893834843132
78.1837	0.891867035745887	-0.361187608978863
78.2337	0.891398073254975	-0.363481383114595
78.2837	0.890929110764063	-0.365775157250326
78.3337	0.890471756515238	-0.368247433853875
78.3837	0.890016779858165	-0.370756271203844
78.4337	0.889561803201092	-0.373265108553813
78.4837	0.889106826544019	-0.375773945903782
78.5337	0.888651849886946	-0.378282783253752
78.5837	0.888196873229873	-0.380791620603721
78.6337	0.8877418965728	-0.38330045795369
78.6837	0.887286919915727	-0.385809295303659
78.7337	0.886831943258654	-0.388318132653628
78.7837	0.886376966601581	-0.390826970003597
78.8337	0.885916276731385	-0.393163180089308
78.8837	0.885444691896628	-0.395170193996666
78.9337	0.884973107061871	-0.397177207904025
78.9837	0.884501522227115	-0.399184221811383
79.0337	0.884029937392358	-0.401191235718741
79.0837	0.883558352557601	-0.4031982496261
79.1337	0.883086767722844	-0.405205263533458
79.1837	0.882615182888088	-0.407212277440816
79.2337	0.882143598053331	-0.409219291348174
79.2837	0.881672013218574	-0.411226305255532
79.3337	0.881200428383818	-0.413233319162891
79.3837	0.880766273031652	-0.415076495011409
79.4337	0.880338312302479	-0.416892555470237
79.4837	0.879910351573306	-0.418708615929064
79.5337	0.879482390844133	-0.420524676387892
79.5837	0.87905443011496	-0.422340736846719
79.6337	0.878626469385787	-0.424156797305546
79.6837	0.878198508656614	-0.425972857764374
79.7337	0.877770547927441	-0.427788918223201
79.7837	0.877342587198268	-0.429604978682028
79.8337	0.876914626469095	-0.431421039140856
79.8837	0.876472475297063	-0.433126454139293
79.9337	0.876006572207303	-0.434646671121141
79.9837	0.875540669117544	-0.43616688810299
80.0337	0.875074766027784	-0.437687105084838
80.0837	0.874608862938025	-0.439207322066687
80.1337	0.874142959848265	-0.440727539048535
80.1837	0.873677056758505	-0.442247756030383
80.2337	0.873211153668746	-0.443767973012232
80.2837	0.872745250578986	-0.44528818999408
80.3337	0.872279347489226	-0.446808406975928
80.3837	0.871813444399467	-0.448328623957777
80.4337	0.871359960730156	-0.45037143022883
80.4837	0.870908043474235	-0.452480148662487
80.5337	0.870456126218315	-0.454588867096143
80.5837	0.870004208962394	-0.456697585529799
80.6337	0.869552291706473	-0.458806303963455
80.6837	0.869100374450553	-0.460915022397112
80.7337	0.868648457194632	-0.463023740830768
80.7837	0.868196539938711	-0.465132459264424
80.8337	0.867744622682791	-0.46724117769808
80.8837	0.86729270542687	-0.469349896131736
80.9337	0.86683340889537	-0.471746328430468
80.9837	0.866363135232535	-0.474570752996152
81.0337	0.865892861569701	-0.477395177561837
81.0837	0.865422587906867	-0.480219602127521
81.1337	0.864952314244033	-0.483044026693206
81.1837	0.864482040581198	-0.48586845125889
81.2337	0.864011766918364	-0.488692875824574
81.2837	0.86354149325553	-0.491517300390259
81.3337	0.863071219592696	-0.494341724955943
81.3837	0.862600945929861	-0.497166149521627
81.4337	0.862130672267027	-0.499990574087312
81.4837	0.861655594470269	-0.505252430580049
81.5337	0.861180076119745	-0.510737807031161
81.5837	0.860704557769221	-0.516223183482273
81.6337	0.860229039418697	-0.521708559933386
81.6837	0.859753521068173	-0.527193936384498
81.7337	0.859278002717649	-0.532679312835611
81.7837	0.858802484367125	-0.538164689286723
81.8337	0.858326966016602	-0.543650065737836
81.8837	0.857851447666078	-0.549135442188948
81.9337	0.857375929315554	-0.55462081864006
81.9837	0.856911874978205	-0.557945616145864
82.0337	0.856463017123436	-0.558406390398585
82.0837	0.856014159268668	-0.558867164651306
82.1337	0.855565301413899	-0.559327938904027
82.1837	0.855116443559131	-0.559788713156748
82.2337	0.854667585704363	-0.560249487409469
82.2837	0.854218727849594	-0.56071026166219
82.3337	0.853769869994826	-0.56117103591491
82.3837	0.853321012140057	-0.561631810167631
82.4337	0.852872154285289	-0.562092584420352
82.4837	0.852423296430521	-0.562553358673073
83.4865	0.849762945208148	-0.546188192329549
83.5365	0.8498775197813	-0.544095345111448
83.5865	0.850344984039762	-0.540778654871427
83.6365	0.850995767615268	-0.536732215618143
83.6865	0.851426568010321	-0.526776182931581
83.7365	0.85204985368827	-0.507498576768216
83.7865	0.852494582054872	-0.488760514616469
83.8365	0.853058109932011	-0.478544251814218
83.8865	0.853482698236926	-0.470212222277069
83.9365	0.853896795807487	-0.461196640640695
83.9865	0.854274748680674	-0.452972866423761
84.0365	0.854604804011599	-0.445110814128598
84.0865	0.855141433717464	-0.435081384007428
84.1365	0.855564831520955	-0.432462864833059
84.1865	0.855996142130904	-0.428738395956695
84.2365	0.856472432211954	-0.41994485483059
84.2865	0.857087366477657	-0.41647261724622
84.3365	0.857516211048942	-0.413128108077513
84.3865	0.858176872205813	-0.406142748785362
84.4365	0.858590696766648	-0.399638443484364
84.4865	0.859162643189573	-0.394450335304895
84.5365	0.859485564419375	-0.38805058006893
84.5865	0.859933485249425	-0.377409212916207
84.6365	0.860280779175269	-0.368640300533824
84.6865	0.860794185111263	-0.361757081850987
84.7365	0.861170968981059	-0.356666974296201
84.7865	0.861693806753007	-0.350953255350123
84.8365	0.862206417943978	-0.347544305679231
84.8865	0.862652912643089	-0.343233986417091
84.9365	0.863277915715922	-0.339164755416692
84.9865	0.863687391324995	-0.33364501073146
85.0365	0.864282067274009	-0.330025963767365
85.0865	0.864667558092974	-0.325432885798577
85.1365	0.865018812896673	-0.318530877711833
85.1865	0.865474563067558	-0.312807646176998
85.2365	0.865772981406517	-0.307752168177866
85.2865	0.8662696298175	-0.305037254817973
85.3365	0.866611309258304	-0.301640370310763
85.3865	0.867128765371412	-0.297140491346826
85.4365	0.86753139664365	-0.292622186312133
85.4865	0.868206190113646	-0.28930966140821
85.5365	0.868653558894029	-0.283048690507555
85.5865	0.869110521590455	-0.275924869663476
85.6365	0.869717824867159	-0.271356436326877
85.6865	0.870136118208105	-0.264179025942263
85.7365	0.87066646736961	-0.258809397075449
85.7865	0.870987041313602	-0.253199691217833
85.8365	0.871368128069275	-0.246599740770869
85.8865	0.871808553148032	-0.2417666091
85.9365	0.872277691004676	-0.237035121155301
85.9865	0.87270142087414	-0.232404055573578
86.0365	0.873123251097546	-0.226544634602453
86.0865	0.873812398475185	-0.223627430823099
86.1365	0.874370239215395	-0.222189578848621
86.1865	0.874824256845741	-0.219919382304826
86.2365	0.875295770309746	-0.216343228729202
86.2865	0.87587266394936	-0.212023433360856
86.3365	0.876312174390861	-0.20879803858983
86.3865	0.87668684128523	-0.205929260229492
86.4365	0.877029481143909	-0.203073308811952
86.4865	0.877372121002589	-0.199868897343612
86.5365	0.877873004235992	-0.195776797765748
86.5865	0.878313386958368	-0.192101677479061
86.6365	0.878704894316398	-0.188883719241618
86.6865	0.879148995362952	-0.185739097227415
86.7365	0.879642226144336	-0.184275108578089
86.7865	0.880230805900926	-0.180946507518369
86.8365	0.880824372505739	-0.176835203271157
86.8865	0.881310192081534	-0.173577252903784
86.9365	0.881754225367783	-0.171556783240391
86.9865	0.882225039231703	-0.169325830739619
87.0365	0.882660537862387	-0.16738735608106
87.0865	0.883024519289407	-0.166012238084602
87.1365	0.883437085649858	-0.163970504753664
87.1865	0.88382302599731	-0.161398485418541
87.2365	0.884270226353743	-0.15813011722247
87.2865	0.884795745764867	-0.154512958481023
87.3365	0.885285305973667	-0.152687173139186
87.3865	0.88576028039028	-0.150567115410688
87.4365	0.886312280195263	-0.147944755165812
87.4865	0.886897907510251	-0.144766607926514
87.5365	0.887331517980902	-0.141031104344806
87.5865	0.887736792820954	-0.138522445442114
87.6365	0.88809985265563	-0.135586591044857
87.6865	0.888468489050925	-0.13235510024075
87.7365	0.888923011312439	-0.129387020576284
87.7865	0.889320093148338	-0.12597361128068
87.8365	0.889706047247824	-0.122383998291469
87.8865	0.890172827258019	-0.118481867460052
87.9365	0.890797983318684	-0.11421825337782
87.9865	0.891305027820656	-0.111975298884186
88.0365	0.891794306756105	-0.109224733579864
88.0865	0.892273913052335	-0.105547179957581
88.1365	0.892744783831177	-0.100979105191374
88.1865	0.893174897443194	-0.097751757830842
88.2365	0.89365476496885	-0.0956431689610812
88.2865	0.894080559351465	-0.0938832888945631
88.3365	0.894443837292054	-0.0919584583878684
88.3865	0.894856403652505	-0.0889442862781412
88.4365	0.895365099373471	-0.0866234954976724
88.4865	0.895816720289776	-0.0852080882231381
88.5365	0.896229139899224	-0.0838543757572037
88.5865	0.896708136436358	-0.0806086052939652
88.6365	0.897174234381449	-0.0779473695187104
88.6865	0.897782230113136	-0.0756516582971358
88.7365	0.898479164247457	-0.0735547751174595
88.7865	0.899012821019564	-0.0721209685138353
88.8365	0.899458636479301	-0.0710438893576164
88.8865	0.899902186147525	-0.0699808312260536
88.9365	0.900269328290838	-0.0693905932037245
88.9865	0.900636470434151	-0.0688003551813955
89.0365	0.901047060178704	-0.0678721708038646
89.0865	0.901520848373169	-0.0664524130093169
89.1365	0.901994636567635	-0.0650326552147692
89.1865	0.902479388798237	-0.0628584033832133
89.2365	0.902967126148092	-0.0604787295110471
89.2865	0.903464641890474	-0.0583138819289389
89.3365	0.904011858513602	-0.0572409373150339
89.3865	0.90455907513673	-0.056167992701129
89.4365	0.905003764693895	-0.0550834992687125
89.4865	0.905362165357605	-0.0539892861124291
89.5365	0.905720566021315	-0.0528950729561458
89.5865	0.906169195538166	-0.0516326075468118
89.6365	0.906625500773426	-0.0503558290117844
89.6865	0.907074458270592	-0.0489733400375353
89.7365	0.907506287362964	-0.0473444281273523
89.7865	0.907938116455337	-0.0457155162171693
89.8365	0.908447055613146	-0.0438821673943006
89.8865	0.908992482326963	-0.0419520814819289
89.9365	0.909531611261886	-0.040067070081409
89.9865	0.9099669369461	-0.0389250001105019
90.0365	0.910402262630314	-0.0377829301395948
90.0865	0.910822350167285	-0.0368468464853183
90.1365	0.911222709933088	-0.0361774390124164
90.1865	0.911623069698891	-0.0355080315395145
90.2365	0.912061872394031	-0.0353274925604429
90.2865	0.912509436149689	-0.0352583656546214
90.3365	0.912964423169825	-0.0350272026237805
90.3865	0.913450449435735	-0.0341185103033502
90.4365	0.913936475701644	-0.03320981798292
90.4865	0.91446544851097	-0.0322967753944954
90.5365	0.915026608687686	-0.0313804723882809
90.5865	0.915587768864401	-0.0304641693820663
90.6365	0.916002812175248	-0.0292172003644243
90.6865	0.916410165124733	-0.0279528278724967
90.7365	0.91682728440489	-0.0266843782458644
90.7865	0.917264358385024	-0.0254075981620175
90.8365	0.917701432365158	-0.0241308180781707
90.8865	0.918105123683668	-0.0229188034694244
90.9365	0.918494993673948	-0.0217336035257083
90.9865	0.918897913993956	-0.0205889579445879
91.0365	0.919439885729323	-0.0198764195695854
91.0865	0.919981857464689	-0.0191638811945829
91.1365	0.92051406783845	-0.0182192599601165
91.1865	0.921035020276647	-0.0170069738257171
91.2365	0.921555972714844	-0.0157946876913177
91.2865	0.921963501938333	-0.0151629330281862
91.3365	0.922349875336772	-0.0146394597453149
91.3865	0.922745538480414	-0.0138769980713258
91.4365	0.923173870980945	-0.0122740830941553
91.4865	0.923602203481477	-0.0106711681169848
91.5365	0.92400850745341	-0.00906967123882329
91.5865	0.92440012573961	-0.00746911976000119
91.6365	0.924791744025811	-0.00586856828117904
91.6865	0.925356161433183	-0.0046698539756443
91.7365	0.925924357607358	-0.00347992703523157
91.7865	0.926458818340199	-0.0020990526415774
91.8365	0.9269325703897	-0.000374558362862935
91.8865	0.927406322439201	0.0013499359158516
91.9365	0.92784794991496	0.00263165722028365
91.9865	0.928278030711412	0.00375423065304588
92.0365	0.928704717366164	0.00491789484122531
92.0865	0.929105077131967	0.00640028224436551
92.1365	0.92950543689777	0.00788266964750577
92.1865	0.929946289994366	0.00900110730881111
92.2365	0.930428819668435	0.00974496033322793
92.2865	0.930911349342503	0.0104888133576448
92.3365	0.931384738226181	0.0122469149905102
92.3865	0.931856778124726	0.0141546980223274
92.4365	0.932340172076912	0.0159213951573505
92.4865	0.93285762819002	0.0172648346019915
92.5365	0.933375084303128	0.0186082740466325
92.5865	0.933820055700746	0.0196521581346874
92.6365	0.93422216376247	0.0205189022314829
92.6865	0.934624149443479	0.0213817297328825
92.7365	0.935008774545998	0.021688960201704
92.7865	0.935393399648516	0.0219961906705254
92.8365	0.935837349326846	0.0226740890963049
92.8865	0.936375824470372	0.0239425953871132
92.9365	0.936914299613898	0.0252111016779214
92.9865	0.937414029372891	0.0268376564169929
93.0365	0.937901803934721	0.0285746898581064
93.0865	0.938389073907459	0.0302423573914749
93.1365	0.938873314932226	0.031493635176111
93.1865	0.939357555956993	0.0327449129607472
93.2365	0.939781676256579	0.0336107000529758
93.2865	0.940150566695813	0.0341223564016803
93.3365	0.940519457135046	0.0346340127503848
93.3865	0.940971722757753	0.0354465693382643
93.4365	0.941433272880774	0.0362926335989214
93.4865	0.94191715484371	0.0370915834373816
93.5365	0.942458919908952	0.0377684148596881
93.5865	0.943000684974194	0.0384452462819945
93.6365	0.943479663371858	0.0392368819167885
93.6865	0.943925717053596	0.0400887197605699
93.7365	0.944372324804977	0.0409507414089056
93.7865	0.944833769310122	0.0420854627125288
93.8365	0.945295213815267	0.0432201840161519
93.8865	0.945790484842086	0.0441672462302034
93.9365	0.946333635921323	0.0448486847087742
93.9865	0.946876787000561	0.045530123187345
94.0365	0.947419938079798	0.0462115616659158
94.0865	0.947953289702957	0.0466482845499125
94.1365	0.948476109960455	0.0468220143260475
94.1865	0.948998930217954	0.0469957441021824
94.2365	0.949521750475452	0.0471694738783174
94.2865	0.95004457073295	0.0473432036544523
94.3365	0.95054154419226	0.0476043873215081
94.3865	0.950956669457305	0.048142508309813
94.4365	0.95137179472235	0.048680629298118
94.4865	0.951786919987395	0.0492187502864229
94.5365	0.95220204525244	0.0497568712747278
94.5865	0.952617170517485	0.0502949922630328
94.6365	0.953095149998692	0.0506823535668381
94.6865	0.953573381906471	0.0510691094100632
94.7365	0.95405161381425	0.0514558652532882
94.7865	0.954529845722028	0.0518426210965132
94.8365	0.955008077629807	0.0522293769397383
94.8865	0.955449270436748	0.052566806726809
94.9365	0.955878378868616	0.0528881433974157
94.9865	0.956307487300484	0.0532094800680223
95.0365	0.956736595732351	0.0535308167386289
95.0865	0.957165704164219	0.0538521534092356
95.1365	0.957606489063885	0.0541051419483114
95.1865	0.958058492530652	0.0542924626747399
95.2365	0.958510495997419	0.0544797834011685
95.2865	0.958962499464186	0.0546671041275971
95.3365	0.959414502930953	0.0548544248540256
95.3865	0.959878873753864	0.0552197412945405
95.4365	0.960377024071918	0.0560712251332314
95.4865	0.960875174389972	0.0569227089719222
95.5365	0.961373324708026	0.0577741928106131
95.5865	0.961871475026081	0.0586256766493039
95.6365	0.962367531630322	0.0594568383318062
95.6865	0.962778443872837	0.0594615656626425
95.7365	0.963189356115353	0.0594662929934789
95.7865	0.963600268357868	0.0594710203243152
95.8365	0.964011180600383	0.0594757476551515
95.8865	0.964422092842899	0.0594804749859878
95.9365	0.964924461787953	0.0597563482664994
95.9865	0.965452326335505	0.0601078095483273
96.0365	0.965980190883057	0.0604592708301551
96.0865	0.966508055430609	0.0608107321119829
96.1365	0.967035919978161	0.0611621933938107
96.1865	0.967499453095477	0.0614859099482309
96.2365	0.967907742493891	0.0617858011047657
96.2865	0.968316031892305	0.0620856922613005
96.3365	0.968724321290719	0.0623855834178354
96.3865	0.969132610689133	0.0626854745743702
96.4365	0.969561861857604	0.0629884266555552
96.4865	0.97004096804675	0.0632986587737461
96.5365	0.970520074235895	0.063608890891937
96.5865	0.970999180425041	0.063919123010128
96.6365	0.971478286614186	0.0642293551283189
96.6865	0.971956155913268	0.0645420209917713
96.7365	0.972412356730854	0.0648973224666561
96.7865	0.97286855754844	0.065252623941541
96.8365	0.973324758366027	0.0656079254164259
96.8865	0.973780959183613	0.0659632268913108
96.9365	0.9742371600012	0.0663185283661957
96.9865	0.974675797606476	0.0665741430298258
97.0365	0.975110315445902	0.0668063743673591
97.0865	0.975544833285327	0.0670386057048924
97.1365	0.975979351124753	0.0672708370424256
97.1865	0.976413868964179	0.0675030683799589
97.2365	0.976883537246621	0.0677572252983478
97.2865	0.977379939668823	0.0680280580106268
97.3365	0.977876342091024	0.0682988907229058
97.3865	0.978372744513225	0.0685697234351848
97.4365	0.978869146935426	0.0688405561474638
97.4865	0.979333601531965	0.0692747354033583
97.5365	0.979731399553975	0.0700497241144508
97.5865	0.980129197575984	0.0708247128255433
97.6365	0.980526995597994	0.0715997015366358
97.6865	0.980924793620004	0.0723746902477283
97.7365	0.981331537167588	0.0731337190184703
97.7865	0.981838426964907	0.073714074310655
97.8365	0.982345316762225	0.0742944296028396
97.8865	0.982852206559543	0.0748747848950242
97.9365	0.983359096356861	0.0754551401872088
97.9865	0.983865986154179	0.0760354954793934
98.0365	0.984309297659641	0.0761765558471462
98.0865	0.984740318373599	0.0762326928524194
98.1365	0.985171339087556	0.0762888298576925
98.1865	0.985602359801514	0.0763449668629656
98.2365	0.986033380515472	0.0764011038682388
98.2865	0.986503889600507	0.0765734055046798
98.3365	0.987001165970634	0.0768244496092279
98.3865	0.987498442340762	0.0770754937137759
98.4365	0.987995718710889	0.077326537818324
98.4865	0.988492995081017	0.077577581922872
98.5365	0.98897895159478	0.0778173236288286
98.5865	0.989444069282053	0.0780362586464689
98.6365	0.989909186969326	0.0782551936641092
98.6865	0.990374304656598	0.0784741286817495
98.7365	0.990839422343871	0.0786930636993898
98.7865	0.991297231038915	0.0789751146366301
98.8365	0.991695903342292	0.0797678307415428
98.8865	0.992094575645668	0.0805605468464554
98.9365	0.992493247949045	0.0813532629513681
98.9865	0.992891920252422	0.0821459790562807
99.0365	0.993290592555798	0.0829386951611934
99.0865	0.993796852206318	0.0833730133009421
99.1365	0.994319473066312	0.0837528285243295
99.1865	0.994842093926305	0.084132643747717
99.2365	0.995364714786299	0.0845124589711044
99.2865	0.995887335646292	0.0848922741944918
99.3365	0.99634570584471	0.0853778217017164
99.3865	0.996765360900896	0.0859270796876634
99.4365	0.997185015957082	0.0864763376736105
99.4865	0.997604671013268	0.0870255956595575
99.5365	0.998024326069454	0.0875748536455045
99.5865	0.99846495241676	0.0879422751532613
99.6365	0.998939506140801	0.0880155214161974
99.6865	0.999414059864842	0.0880887676791336
99.7365	0.999888613588883	0.0881620139420697
99.7865	1.00036316731292	0.0882352602050058
99.8365	1.0008326786882	0.0883443499889581
99.8865	1.0012706936531	0.0886773319114323
99.9365	1.00170870861799	0.0890103138339065
99.9865	1.00214672358288	0.0893432957563806
100.0365	1.00258473854778	0.0896762776788548
100.0865	1.00302275351267	0.090009259601329
100.1365	1.00345826962537	0.0900923163890983
100.1865	1.00389349569272	0.0901463640094465
100.2365	1.00432872176007	0.0902004116297947
100.2865	1.00476394782743	0.090254459250143
100.3365	1.00519917389478	0.0903085068704912
100.3865	1.00568353093379	0.090568499702426
100.4365	1.00619411125215	0.0909384142117108
100.4865	1.00670469157051	0.0913083287209955
100.5365	1.00721527188887	0.0916782432302803
100.5865	1.00772585220723	0.092048157739565
100.6365	1.00820883146283	0.0923600470685613
100.6865	1.00865209211592	0.0925884367478742
100.7365	1.00909535276902	0.0928168264271871
100.7865	1.00953861342212	0.0930452161065
100.8365	1.00998187407521	0.093273605785813
100.8865	1.01043303478276	0.0935422707830392
100.9365	1.01092331956947	0.09401039449755
100.9865	1.01141360435619	0.0944785182120609
101.0365	1.01190388914291	0.0949466419265718
101.0865	1.01239417392962	0.0954147656410827
101.1365	1.01288445871634	0.0958828893555936
101.1865	1.01330261502619	0.096256172736503
101.2365	1.01371483869076	0.0966216553973327
101.2865	1.01412706235532	0.0969871380581625
101.3365	1.01453928601989	0.0973526207189922
101.3865	1.01495150968445	0.0977181033798219
101.4365	1.01540087815721	0.0981390847050599
101.4865	1.01586756634991	0.0985859437066642
101.5365	1.01633425454262	0.0990328027082686
101.5865	1.01680094273532	0.0994796617098729
101.6365	1.01726763092802	0.0999265207114773
101.6865	1.01773765205935	0.100192408478911
101.7365	1.01821194970098	0.100226091146791
101.7865	1.01868624734261	0.100259773814672
101.8365	1.01916054498423	0.100293456482552
101.8865	1.01963484262586	0.100327139150433
101.9365	1.02009805636306	0.100359661603037
101.9865	1.02051580347188	0.100387424805221
102.0365	1.02093355058071	0.100415188007405
102.0865	1.02135129768953	0.100442951209589
102.1365	1.02176904479836	0.100470714411773
102.1865	1.02218679190718	0.100498477613958
102.2365	1.02268875465217	0.100869127007321
102.2865	1.0231949635637	0.101257064780071
102.3365	1.02370117247522	0.101645002552821
102.3865	1.02420738138675	0.102032940325571
102.4365	1.02471359029827	0.102420878098321
102.4865	1.02514271976024	0.102571963850197
102.5365	1.02554036606676	0.102626307227349
102.5865	1.02593801237327	0.102680650604501
102.6365	1.02633565867979	0.102734993981653
102.6865	1.02673330498631	0.102789337358805
102.7365	1.02717726360803	0.102971598931952
102.7865	1.0276742925652	0.103300444875617
102.8365	1.02817132152237	0.103629290819281
[truncated: 1,869 more rows]
