# Supplementary material for: Unraveling the Local Relation Between Tissue Composition and Human Brain Mechanics Through Machine Learning
Source: Front Bioeng Biotechnol. 2021 Aug 17;9:704738. doi: 10.3389/fbioe.2021.704738 (PMC8415910; doi:10.3389/fbioe.2021.704738)
Supplement: Supplementary file 1 [file DataSheet3.ZIP › Mechanics_cyclicCompTens/cyclicCompTens_HBE_04_15_P2a_Am_11.txt]

0	1	-0.000251758616233711
0.038944	1	-0.000228261050706446
0.079904	1	-0.000111715004942146
0.120864	1	-0.000363198427965696
0.161824	1	-0.000868108335486999
0.202784	1	-0.00111356204052722
0.243744	1	-0.00140712109708403
0.284704	1	-0.00161544489633174
0.325664	1	-0.00172864772563314
0.366624	1	-0.00170354215811583
0.407584	1	-0.00159828617744593
0.448544	1	-0.00163646038281865
0.489504	1	-0.00163737212111665
0.530464	1	-0.00165710931344663
0.571424	1	-0.00156003945424879
0.612384	1	-0.0014446060970961
0.653344	1	-0.00131734859813952
0.694304	1	-0.00108701604631597
0.735264	1	-0.000755790620544015
0.776224	1	-0.00039497820863206
0.817184	1	-9.86675889409067e-06
0.858144	1	0.000398817161301919
0.899104	1	0.000848075716559251
0.940064	1	0.00132672958049815
0.981024	1	0.00176810376872976
1.021984	1	0.00221330246335445
1.062944	1	0.00259920278563617
1.103904	1	0.00297100582480861
1.144864	1	0.00335183077649806
1.185824	1	0.00373405041997756
1.226784	1	0.00407055250241988
1.267744	1	0.00441647093365106
1.308704	1	0.00470321520727685
1.349664	1	0.00494219782471063
1.390624	1	0.00517308469214425
1.431584	1	0.00534822311368182
1.472544	1	0.00547493740042711
1.513504	1	0.00554586183636382
1.554464	1	0.00553993439625604
1.595424	1	0.00545347440130155
1.636384	1	0.0053291332698053
1.677344	1	0.00522120591731338
1.718304	1	0.00507493325741834
1.759264	1	0.004941768521144
1.800224	1	0.00483922816569122
1.841184	1	0.00473910454960592
1.882144	1	0.0046932257273305
1.923104	1	0.00468944916346771
1.964064	1	0.00468655735720924
2.005024	1	0.00469068259401955
2.045984	1	0.00476011645310562
2.086944	1	0.00479184351212372
2.127904	1	0.00483943519025381
2.168864	1	0.00490692301845156
2.209824	1	0.00497536969725498
2.250784	1	0.00508722833723014
2.291744	1	0.00524710360049017
2.332704	1	0.0054523499310458
2.373664	1	0.00567601273084807
2.414624	1	0.00595128566450055
2.455584	1	0.0062578868624874
2.496544	1	0.00650758463543955
2.537504	1	0.0067444730359823
2.578464	1	0.00691873977515109
2.619424	1	0.00702751701795257
2.660384	1	0.00706890013841094
2.701344	1	0.00699834616748096
2.742304	1	0.00681520570179788
2.783264	1	0.00651128928550691
2.824224	1	0.00614889605750557
2.865184	1	0.0056564826873753
2.906144	1	0.00505333514752561
2.947104	1	0.00428519774811701
2.988064	1	0.00336301664049558
3.029024	1	0.00225542869303221
3.069984	1	0.00097689729543108
3.110944	0.999993934284033	-0.000454928163545698
3.151904	1	-0.00209842425213611
3.192864	0.999849368053492	-0.00394122179752697
3.233824	0.999492501764112	-0.00601972007623312
3.274784	0.998995113054836	-0.00832807009955996
3.315744	0.998239931416971	-0.0107882061737644
3.356704	0.997757706997612	-0.0134303059424541
3.397664	0.99731794259002	-0.016228310461214
3.438624	0.996883232945734	-0.0191800296280925
3.479584	0.996484917597249	-0.0222716647111916
3.520544	0.996096711775374	-0.0254893646776713
3.561504	0.9957085059535	-0.0288817672245041
3.602464	0.995361749190732	-0.0323702095555244
3.643424	0.995030156717882	-0.0359713582376236
3.684384	0.994641950896007	-0.0395996750799521
3.725344	0.994212296015027	-0.0433064433354717
3.766304	0.993808925903236	-0.0470412536127954
3.807264	0.993404544838783	-0.0507999719582892
3.848224	0.993022404732876	-0.0546040417582252
3.889184	0.992545235076822	-0.0584657079706791
3.930144	0.99203369303029	-0.0623397825816528
3.971104	0.991536304321014	-0.0662034275130839
4.012064	0.991065200380927	-0.0700712521614733
4.053024	0.990640600263252	-0.073903987236107
4.093984	0.990226109672188	-0.077751211850916
4.134944	0.989827794323703	-0.0815899419210412
4.175904	0.989424424211912	-0.0853923162987699
4.216864	0.989046327916649	-0.0891622684507914
4.257824	0.988543884444067	-0.0928616884239422
4.298784	0.988197127681299	-0.0965335218293267
4.339744	0.987825097102003	-0.100197150524415
4.380704	0.987415661274245	-0.103811688247699
4.421664	0.987037564978982	-0.107388987700188
4.462624	0.986639249630497	-0.110944229230334
4.503584	0.986173200453716	-0.114505995303012
4.544544	0.985655592691217	-0.118043384778245
4.585504	0.985164269697907	-0.12160963565671
4.626464	0.984678001467903	-0.125162399429724
4.667424	0.984242280870956	-0.128639928297487
4.708384	0.983838910759165	-0.131981803775812
4.749344	0.983440595410679	-0.135316097796736
4.790304	0.983052389588805	-0.138584547110726
4.831264	0.982659129003625	-0.141802519477946
4.872224	0.982322481767469	-0.144974074759028
4.913184	0.981990889294618	-0.148079824558884
4.954144	0.981421722946401	-0.151169565912037
4.995104	0.981199313360953	-0.154272253927572
5.036064	0.9807949322965	-0.157357806846943
5.077024	0.980396616948015	-0.160434749723716
5.117984	0.979770837250775	-0.163504771442481
5.158944	0.979242109009004	-0.166530823323358
5.199904	0.978740676489083	-0.169523895101812
5.240864	0.978258452069723	-0.172508141096282
5.281824	0.977823742425437	-0.175457678878033
5.322784	0.977400153260423	-0.178274084611598
5.363744	0.977011947438549	-0.180997967799333
5.404704	0.976617675900708	-0.183696236600662
5.445664	0.976235535794801	-0.186435066961816
5.486624	0.975882713316066	-0.189233960596593
5.527584	0.975562241322488	-0.192053935869458
5.568544	0.975205375033109	-0.194857798093736
5.609504	0.97478582967874	-0.197686793099912
5.650464	0.974397623856865	-0.200483237307232
5.691424	0.974009418034991	-0.203227849101698
5.732384	0.973589872680622	-0.205946661277253
5.773344	0.973088440160701	-0.208602614257988
5.814304	0.972585996688119	-0.211245413551779
5.855264	0.972104783221421	-0.213889653300684
5.896224	0.971436543512413	-0.216550402713654
5.937184	0.971023063874011	-0.219272956585778
5.978144	0.970603518519642	-0.221995377526339
6.019104	0.970411437514027	-0.224721030229284
6.060064	0.969822052112588	-0.227520640822808
6.101024	0.96947529534982	-0.230348439444933
6.141984	0.969138648113663	-0.23323345311854
6.182944	0.968765606581706	-0.236063529010854
6.223904	0.96833089693742	-0.238832737502561
6.264864	0.967917417299018	-0.241590934466744
6.305824	0.967518090997871	-0.244290003036646
6.346784	0.967124830412691	-0.247049036815903
6.387744	0.966663835999215	-0.249838596911715
6.428704	0.966152293952683	-0.252628462096356
6.469664	0.965665014770018	-0.255420534816596
6.510624	0.96518380130332	-0.258228683538923
6.551584	0.964759201185645	-0.260994300699271
6.592544	0.964340666783937	-0.263804282133778
6.633504	0.963936285719485	-0.266546634091702
6.674464	0.963548079897611	-0.269230252091617
6.715424	0.963164928839042	-0.271859538129486
6.756384	0.962828281602886	-0.274391871295885
6.797344	0.96249264531939	-0.27691417139822
6.838304	0.961948752787702	-0.279449928097123
6.879264	0.961545382675911	-0.28189955168196
6.920224	0.961167286380648	-0.284303370537523
6.961184	0.960768971032162	-0.286702994421686
7.002144	0.960302921855381	-0.289101938393601
7.043104	0.959785314092882	-0.291488319243376
7.084064	0.959292980146912	-0.293801685798736
7.125024	0.958806711916908	-0.296100597681214
7.165984	0.958372002272622	-0.298369209884554
7.206944	0.957962566444864	-0.300663976917369
7.247904	0.957564251096378	-0.303018554435919
7.288864	0.957176045274504	-0.305374278216784
7.329824	0.956777729926019	-0.307732848040582
7.370784	0.956446137453168	-0.31015782044803
7.411744	0.956125665459589	-0.312568501623041
7.452704	0.955742514401021	-0.315081372301351
7.493664	0.955317914283346	-0.317644765689757
7.534624	0.954707298876023	-0.320229615539671
7.575584	0.954510163107102	-0.322842927998131
7.616544	0.953879328646557	-0.32551258600491
7.657504	0.953609404286035	-0.328252274973198
7.698464	0.95308674176023	-0.331098433405215
7.739424	0.952605528293532	-0.334061806965365
7.780384	0.95212936959014	-0.337107574122218
7.821344	0.951513699419511	-0.340258195951213
7.862304	0.951125493597637	-0.343434052984785
7.903264	0.950732233012457	-0.34662836571331
7.944224	0.950349081953888	-0.349759124080326
7.985184	0.950007379954426	-0.352825887886238
8.026144	0.949680842244881	-0.355816303212673
8.067104	0.949318921192196	-0.358766479501759
8.108064	0.948904430601133	-0.361736283898584
8.149024	0.948516224779258	-0.364671109861155
8.189984	0.948128018957384	-0.367558124045798
8.230944	0.947719594082287	-0.370402689478287
8.271904	0.947232314899623	-0.373225835495769
8.312864	0.946724816663735	-0.376028965506857
8.353824	0.94622843890712	-0.378840014752266
8.394784	0.945757334967033	-0.381592870482734
8.435744	0.945342844375969	-0.384222967185205
8.476704	0.944934419500872	-0.386733386256854
8.517664	0.944333913620161	-0.389182846401247
8.558624	0.943935598271675	-0.39156798292444
8.599584	0.943593896272213	-0.393877195913312
8.640544	0.943247139509445	-0.396166205484081
8.681504	0.942879152740794	-0.3984873583422
8.722464	0.942444443096508	-0.400855926362769
8.763424	0.942029952505444	-0.403265082093635
8.804384	0.941631637156959	-0.405698281003438
8.845344	0.941243431335084	-0.408157286069769
8.886304	0.940787491684914	-0.410671446837985
8.927264	0.94026482915911	-0.413236991102635
8.968224	0.9397735061658	-0.415851480332294
9.009184	0.939302402225713	-0.418487445636313
9.050144	0.938882856871344	-0.421165578574922
9.091104	0.938463311516975	-0.423831915471876
9.132064	0.938064996168489	-0.426512683070446
9.173024	0.937666680820004	-0.429205549620294
9.213984	0.93727847499813	-0.431918713294099
9.254944	0.936946882525279	-0.434692735651687
9.295904	0.936621355768395	-0.437499367646693
9.336864	0.936263478526354	-0.440365413511955
9.377824	0.935860108414563	-0.443280310636369
9.418784	0.9354820121193	-0.446286294209911
9.459744	0.935098861060732	-0.44934458962161
9.500704	0.93442657754108	-0.452453830509353
9.541664	0.933903915015275	-0.45560110071964
9.582624	0.933411581069305	-0.458832943732553
9.623584	0.93291520331269	-0.462133324950918
9.664544	0.932485548431709	-0.465444347231801
9.705504	0.932076112603951	-0.468737783320893
9.746464	0.931677797255466	-0.471993684767185
9.787424	0.931289591433592	-0.475234325234405
9.828384	0.930896330848412	-0.478461705233591
9.869344	0.930564738375561	-0.48171505918816
9.910304	0.930244266381982	-0.484986864479271
9.951264	0.929871224850025	-0.488262219696828
9.992224	0.929436515205739	-0.491547313785651
10.033184	0.929032134141287	-0.49483993921014
10.074144	0.928628764029496	-0.498104341738733
10.115104	0.928220339154399	-0.501321115542696
10.156064	0.927728005208428	-0.504468067588918
10.197024	0.926972823570563	-0.507572913018316
10.237984	0.926485544387899	-0.510597945030822
10.278944	0.926045779980307	-0.513526834836462
10.319904	0.92563735510521	-0.516323891400646
10.360864	0.925238028804063	-0.519042254659781
10.401824	0.924844768218883	-0.521765736873627
10.442784	0.924446452870398	-0.524526287380206
10.483744	0.924124969924158	-0.527317292289544
10.524704	0.923799443167274	-0.530162075642625
10.565664	0.923442576877895	-0.533104114776798
10.606624	0.923023031523526	-0.536103628287958
10.647584	0.922634825701652	-0.53917980190504
10.688544	0.922246619879778	-0.542287589262433
10.729504	0.92183718405202	-0.545466617040621
10.770464	0.921350915822016	-0.548693138432673
10.811424	0.920843417586128	-0.551937424711401
10.852384	0.920347039829513	-0.555235578781314
10.893344	0.919875935889426	-0.558607420520273
10.934304	0.919456390535057	-0.562055536645707
10.975264	0.918840720364428	-0.565562567603242
11.016224	0.918452514542554	-0.569136149330428
11.057184	0.918043078714796	-0.572748344407346
11.098144	0.917701376715334	-0.576332249032985
11.139104	0.917365740431838	-0.57991797765398
11.180064	0.916997753663187	-0.583515545900749
11.221024	0.916563044018901	-0.587066485678406
11.261984	0.916149564380498	-0.590530549232778
11.302944	0.915750238079352	-0.593975993651751
11.343904	0.915356977494172	-0.597341297772944
11.384864	0.914902048796663	-0.600615288807594
11.425824	0.91438949579747	-0.603798437464181
11.466784	0.913902216614805	-0.606955071722315
11.507744	0.913432123627379	-0.61008680855279
11.548704	0.912996403030432	-0.613170509147127
11.589664	0.912582923392029	-0.616238735200213
11.630624	0.912178542327577	-0.619249223192395
11.671584	0.911790336505703	-0.622227750950526
11.712544	0.911402130683829	-0.625165492690621
11.753504	0.911066494400333	-0.628066244589396
11.794464	0.910739956690788	-0.630996439739383
11.835424	0.910383090401409	-0.633944654743139
11.876384	0.909968599810345	-0.636930892531822
11.917344	0.909404488225434	-0.639978651482888
11.958304	0.909006172876949	-0.643114685707441
11.999264	0.908555287990085	-0.646254568409652
12.040224	0.908037680227586	-0.649383875425525
12.081184	0.907535236755004	-0.652562064209433
12.122144	0.907043913761694	-0.655728816520663
12.163104	0.906604149354102	-0.658872419127383
12.204064	0.906194713526344	-0.661977608871317
12.245024	0.905796398177859	-0.665093995375278
12.285984	0.905408192355985	-0.668147598956627
12.326944	0.905014931770805	-0.671166424590667
12.367904	0.904683339297954	-0.674173739659027
12.408864	0.904346692061798	-0.67714802886164
12.449824	0.903979716245807	-0.680201259798776
12.490784	0.903550061364827	-0.683270682235912
12.531744	0.903140625537069	-0.686319596166117
12.572704	0.902747364951889	-0.689315973799954
12.613664	0.902343994840098	-0.692246312777532
12.654624	0.901857726610094	-0.695066625827315
12.695584	0.901340118847595	-0.69787635229473
12.736544	0.900837675375013	-0.700702416268941
12.777504	0.900366571434926	-0.703512491409302
12.818464	0.899755956027603	-0.706383730322276
12.859424	0.899362695442423	-0.709358224370245
12.900384	0.898974489620549	-0.712320743681673
12.941344	0.898586283798675	-0.715278130963155
12.982304	0.898249636562518	-0.718317268975594
13.023264	0.897918044089667	-0.721441631373229
13.064224	0.897561177800288	-0.724565448969384
13.105184	0.89715174197253	-0.727770208811099
13.146144	0.896763536150656	-0.730951202233028
13.187104	0.896380385092088	-0.734160462134972
13.228064	0.895956795927074	-0.737438661216258
13.269024	0.895469516744409	-0.740734073845121
13.309984	0.894968084224488	-0.744089846119611
13.350944	0.894465640751906	-0.747562484849286
13.391904	0.893994536811819	-0.751145016575193
13.432864	0.893581057173417	-0.754778369562408
13.473824	0.893171621345659	-0.758422897517589
13.514784	0.892768251233868	-0.762029614070819
13.555744	0.892368924932721	-0.765619914665839
13.596704	0.891991839590119	-0.769254862831788
13.637664	0.891645082827352	-0.772890216330039
13.678624	0.891298326064584	-0.776489521403928
13.719584	0.890681644941294	-0.780082576515233
13.760544	0.890268165302892	-0.783676023883604
13.801504	0.889863784238439	-0.78723977303367
13.842464	0.889475578416565	-0.790798259401435
13.883424	0.889025704482362	-0.794409412817921
13.924384	0.888508096719863	-0.797988388079764
13.965344	0.888026883253165	-0.801552176455537
14.006304	0.887550724549772	-0.805069737336087
14.047264	0.887121069668792	-0.808494553391804
14.088224	0.886701524314423	-0.811781737339105
14.129184	0.886293099439326	-0.814958313510631
14.170144	0.88590388266479	-0.818069766292385
14.211104	0.885515676842916	-0.821173722605767
14.252064	0.885174985796115	-0.824291699930052
14.293024	0.884863612376487	-0.827435293819948
14.333984	0.884501691323802	-0.83058824739928
14.374944	0.884098321212011	-0.833769857536485
14.415904	0.883720224916748	-0.836932835463059
14.456864	0.88333707385818	-0.840082271804032
14.497824	0.882922583267116	-0.843282361607456
14.538784	0.88215729210264	-0.846573014850586
14.579744	0.881654848630058	-0.849896552311078
14.620704	0.881168580400054	-0.853282382372849
14.661664	0.880727805039801	-0.856709074724865
14.702624	0.880319380164704	-0.860190704858173
14.743584	0.879916010052913	-0.863695700437377
14.784544	0.879527804231039	-0.867301248936233
14.825504	0.879133532693198	-0.871001636476813
14.866464	0.878797896409703	-0.874751938729035
14.907424	0.878461249173546	-0.878592418701516
14.948384	0.878093262404895	-0.882534933453676
14.989344	0.87766866228722	-0.88648228168457
15.030304	0.877255182648817	-0.890403102441776
15.071264	0.876850801584365	-0.894356561166075
15.112224	0.876457540999185	-0.89840970548607
15.153184	0.875976327532487	-0.902579332721006
15.194144	0.875443555480071	-0.906778852123574
15.235104	0.8749512215341	-0.911012173189197
15.276064	0.874294102304366	-0.915277053514983
15.317024	0.873890732192574	-0.919507726845412
15.357984	0.873481296364816	-0.923682353178733
15.398944	0.873088035779637	-0.927906634898193
15.439904	0.872710950437035	-0.932158670984275
15.480864	0.872364193674267	-0.936434063799428
15.521824	0.872037655964722	-0.940710842589547
15.562784	0.871680789675343	-0.944999208217554
15.603744	0.87127640861089	-0.949313682911712
15.644704	0.870873038499099	-0.953624975965224
15.685664	0.870484832677225	-0.957991108735763
15.726624	0.870076407802128	-0.962399555147689
15.767584	0.869589128619463	-0.966791790446761
15.808544	0.869087696099542	-0.971188246867704
15.849504	0.868585252626961	-0.975538482331042
15.890464	0.868125269166146	-0.979834688741956
15.931424	0.867695614285166	-0.984071777654619
15.972384	0.867291233220713	-0.988231321703754
16.013344	0.866887863108922	-0.992355963590842
16.054304	0.866489547760437	-0.996474401278671
16.095264	0.866111451465174	-1.00052201259483
16.136224	0.865603953229286	-1.00450202058488
16.177184	0.865422992702944	-1.00841628193226
16.218144	0.864807322532315	-1.01222297113771
16.259104	0.864589967710172	-1.01588429641214
16.300064	0.863973286586882	-1.01943579842492
16.341024	0.86359620124428	-1.02286955358333
16.381984	0.863145316357416	-1.02622803461078
16.422944	0.862632763358223	-1.02939438594812
16.463904	0.862146495128219	-1.03247689015841
16.504864	0.861665281661521	-1.03545798937953
16.545824	0.861240681543846	-1.03830953045017
16.586784	0.860816081426171	-1.04097043240756
16.627744	0.860417766077686	-1.0435066096932
16.668704	0.860024505492506	-1.04590312385052
16.709664	0.859651463960549	-1.04810295377734
16.750624	0.85933099196697	-1.0500722890938
16.791584	0.859045903316531	-1.05181498045675
16.832544	0.858735540849564	-1.05336004617226
16.873504	0.858403948376713	-1.0547067060846
16.914464	0.858062246377251	-1.05586185955972
16.955424	0.857761993436895	-1.05687927850375
16.996384	0.857322229029303	-1.0577299707611
17.037344	0.857011866562336	-1.0584223349914
17.078304	0.856680274089485	-1.05894199061476
17.119264	0.856338572090023	-1.05927893725521
17.160224	0.856028209623056	-1.05941772434276
17.201184	0.855759296215195	-1.05934470133152
17.242144	0.855505547097252	-1.05909447183232
17.283104	0.855246743216002	-1.05862613432922
17.324064	0.855044552683776	-1.05791545387315
17.365024	0.854848427867517	-1.05698853735106
17.405984	0.854646237335291	-1.05600516414115
17.446944	0.854480441098865	-1.05489579578245
17.487904	0.854309590099134	-1.05372985523801
17.528864	0.854138739099403	-1.05251757170044
17.569824	0.853989118105556	-1.05123070048177
17.610784	0.853838486159047	-1.0498728416302
17.651744	0.853698974691811	-1.04842951650157
17.692704	0.853544298934658	-1.0468681982683
17.733664	0.853403776514761	-1.04531307769667
17.774624	0.85329560458002	-1.04361816542356
17.815584	0.853103523574405	-1.04186237703301
17.856544	0.852995351639664	-1.04001748962914
17.897504	0.852897289231534	-1.03815503564634
17.938464	0.852798215870744	-1.03626520865794
17.979424	0.852684989172697	-1.03436328707668
18.020384	0.852585915811906	-1.0325018006613
18.061344	0.852487853403777	-1.03073629083314
18.102304	0.852379681469036	-1.02892583706205
18.143264	0.85228566287155	-1.02709336677352
18.184224	0.852182545700115	-1.02524758153681
18.225184	0.85207942852868	-1.0233276466394
18.266144	0.852001585173773	-1.02138047602637
18.307104	0.851923741818866	-1.01937073605292
18.348064	0.851835788937347	-1.01735764663996
18.389024	0.85175794558244	-1.01537028493212
18.429984	0.851680102227533	-1.01339000128511
18.470944	0.851608324588593	-1.01139430847303
18.511904	0.851535535996991	-1.00944423733692
18.552864	0.851489032174579	-1.00741212127706
18.593824	0.851421298346284	-1.00541726963846
18.634784	0.851369739760566	-1.00343705136763
18.675744	0.851291896405659	-1.00148048183946
18.716704	0.851250447346553	-0.999496160123882
18.757664	0.851203943524141	-0.997449539269403
18.798624	0.851162494465034	-0.995372485804223
18.839584	0.851089705873433	-0.993277976899609
18.880544	0.85103309252441	-0.991166760023189
18.921504	0.851001752991914	-0.989124739472411
18.962464	0.850955249169502	-0.987110861186909
19.003424	0.850923909637007	-0.98514019655484
19.044384	0.850888526293868	-0.983186449098343
19.085344	0.850852131998067	-0.981232021729599
19.126304	0.850805628175655	-0.979317358331313
19.167264	0.850784398169771	-0.977396312038882
19.208224	0.850732839584054	-0.975445258080905
19.249184	0.85071160957817	-0.973523381511018
19.290144	0.850680270045675	-0.971617179969327
19.331104	0.850644886702535	-0.969681197399507
19.372064	0.85061354717004	-0.967746681435271
19.413024	0.850582207637545	-0.965842650382679
19.453984	0.85057715287424	-0.964000075116292
19.494944	0.85055086810505	-0.96221399140502
19.535904	0.850499309519333	-0.960487125435473
19.576864	0.850499309519333	-0.958849162350719
19.617824	0.850467969986837	-0.95725381799618
19.658784	0.850462915223532	-0.955639715037066
19.699744	0.850442696170309	-0.95400010665184
19.740704	0.850411356637814	-0.952377339169979
19.781664	0.850385071868625	-0.95081605144559
19.822624	0.850374962342013	-0.949251586438965
19.863584	0.850374962342013	-0.947679631501587
19.904544	0.850354743288791	-0.946148952903578
19.945504	0.850323403756296	-0.944598375976295
19.986464	0.850323403756296	-0.943099845024046
20.027424	0.850292064223801	-0.941641548750735
20.068384	0.850287009460495	-0.940162959711879
20.109344	0.850292064223801	-0.938698576916428
20.150304	0.850287009460495	-0.937243730326091
20.191264	0.850255669928	-0.935819538625459
20.232224	0.850250615164694	-0.934381990571731
20.273184	0.850245560401389	-0.932843608480787
20.314144	0.850230396111472	-0.93126536871353
20.355104	0.850230396111472	-0.929679277267337
20.396064	0.850194001815671	-0.928098856114952
20.437024	0.850194001815671	-0.926551419423403
20.477984	0.850188947052365	-0.925065832954331
20.518944	0.850188947052365	-0.923593219298112
20.559904	0.850162662283176	-0.922154847504546
20.600864	0.85015760751987	-0.920759103158019
20.641824	0.850152552756565	-0.919443163511561
20.682784	0.850152552756565	-0.918188455193099
20.723744	0.850152552756565	-0.9169527212206
20.764704	0.850152552756565	-0.915818980622867
20.805664	0.850147497993259	-0.914657202361742
20.846624	0.850126267987375	-0.913510159891061
20.887584	0.850126267987375	-0.912396722954903
20.928544	0.850126267987375	-0.911284519449297
20.969504	0.850126267987375	-0.910216939543355
21.010464	0.85009492845488	-0.909195737497845
21.051424	0.85009492845488	-0.908192834244461
21.092384	0.85009492845488	-0.907264616736436
21.133344	0.850106048934153	-0.906399652859502
21.174304	0.850106048934153	-0.905527133675637
21.215264	0.850106048934153	-0.904667147105029
21.256224	0.850106048934153	-0.903815912225403
21.297184	0.850106048934153	-0.902925806849747
21.338144	0.850106048934153	-0.90198334387261
21.379104	0.850106048934153	-0.900978315893452
21.420064	0.850106048934153	-0.899910206440471
21.461024	0.850106048934153	-0.898763815552361
21.501984	0.850106048934153	-0.897590751183767
21.542944	0.850053479395774	-0.89644040939532
21.583904	0.850053479395774	-0.895248351067909
21.624864	0.850053479395774	-0.89406371947428
21.665824	0.850053479395774	-0.892866858177017
21.706784	0.850053479395774	-0.891669264666564
21.747744	0.850033260342551	-0.890460851398709
21.788704	0.850033260342551	-0.889192603673854
21.829664	0.850033260342551	-0.887857123087894
21.870624	0.850033260342551	-0.886496402938945
21.911584	0.850033260342551	-0.88507793601227
21.952544	0.85002315081594	-0.88357988666453
21.993504	0.85002315081594	-0.882044429067933
22.034464	0.85002315081594	-0.880477710762386
22.075424	0.85002315081594	-0.878883702261078
22.116384	0.850012030336668	-0.877290833484467
22.157344	0.850012030336668	-0.875769364210683
22.198304	0.850012030336668	-0.874286057191006
22.239264	0.850012030336668	-0.872815237021261
22.280224	0.850012030336668	-0.871365882029849
22.321184	0.850006975573362	-0.869923840453509
22.362144	0.850006975573362	-0.868479397392245
22.403104	0.850006975573362	-0.867016978061329
22.444064	0.850006975573362	-0.865611507918773
22.485024	0.850006975573362	-0.864258905311883
22.525984	0.850006975573362	-0.862993030742277
22.566944	0.850006975573362	-0.861758626085389
22.607904	0.850006975573362	-0.860585969228302
22.648864	0.850006975573362	-0.859507066168389
22.689824	0.850006975573362	-0.858501691695491
22.730784	0.850006975573362	-0.8575844530269
22.771744	0.850006975573362	-0.856753303888258
22.812704	0.850006975573362	-0.855991974328149
22.853664	0.850006975573362	-0.855262467712119
22.894624	0.850006975573362	-0.854502123153088
22.935584	0.849996866046751	-0.853757429650988
22.976544	0.849996866046751	-0.853029478987987
23.017504	0.849996866046751	-0.852336371648472
23.058464	0.849996866046751	-0.851672313123897
23.099424	0.849996866046751	-0.851098218757399
23.140384	0.850006975573362	-0.850561748381144
23.181344	0.850006975573362	-0.850003777959263
23.222304	0.850006975573362	-0.849439252485968
23.263264	0.850006975573362	-0.848855244911731
23.304224	0.850006975573362	-0.848252162748059
23.345184	0.849996866046751	-0.847629792432771
23.386144	0.849996866046751	-0.847024803463918
23.427104	0.849996866046751	-0.846409720413234
23.468064	0.849996866046751	-0.845680527602856
23.509024	0.849996866046751	-0.84482781304241
23.549984	0.849996866046751	-0.8438454335504
23.590944	0.849996866046751	-0.842718400548494
23.631904	0.849996866046751	-0.841417100807421
23.672864	0.849996866046751	-0.839879211217016
23.713824	0.849996866046751	-0.838131213487643
23.754784	0.850006975573362	-0.836097726707255
23.795744	0.850006975573362	-0.833663869677264
23.836704	0.850006975573362	-0.830815691121356
23.877664	0.850006975573362	-0.827562666226881
23.918624	0.850006975573362	-0.823776306833473
23.959584	0.849996866046751	-0.819462882516569
24.000544	0.849996866046751	-0.814692910200599
24.041504	0.849996866046751	-0.809403650547069
24.082464	0.849996866046751	-0.803534950934915
24.123424	0.850048424632468	-0.797043763330353
24.164384	0.850239494685422	-0.789960773131971
24.205344	0.85062264574399	-0.782352847094279
24.246304	0.850985577749336	-0.774198415437062
24.287264	0.851404112151044	-0.76558927285137
24.328224	0.851838821795331	-0.756598259295147
24.369184	0.852248257623089	-0.747234547046117
24.410144	0.852626353918351	-0.737509661924402
24.451104	0.853049943083365	-0.727436110392788
24.492064	0.853542277029336	-0.717127001955451
24.533024	0.854033600022645	-0.706584426470867
24.573984	0.854509758726038	-0.695845445694153
24.614944	0.854970753139514	-0.685016426666361
24.655904	0.855462076132823	-0.674171505972956
24.696864	0.855896785777109	-0.663354583717238
24.737824	0.85652357642701	-0.652576311857751
24.778784	0.856891563195662	-0.641962378275252
24.819744	0.85721203518924	-0.631455055804869
24.860704	0.857527452419513	-0.621152053502524
24.901664	0.857890384424859	-0.611013487541435
24.942624	0.85829375453665	-0.601150669580888
24.983584	0.858666796068607	-0.591525114844303
25.024544	0.85904489236387	-0.58209255494258
25.065504	0.859479602008156	-0.572845826825854
25.106464	0.859981034528077	-0.563797046879051
25.147424	0.860478423237353	-0.554850373625722
25.188384	0.860964691467357	-0.546041944837671
25.229344	0.861425685880833	-0.537426048892828
25.270304	0.861901844584225	-0.52909623474301
25.311264	0.862331499465206	-0.520917273943935
25.352224	0.862761154346187	-0.512978585852199
25.393184	0.863144305404755	-0.505242836311948
25.434144	0.863484996451556	-0.497709430399964
25.475104	0.863811534161101	-0.490276104519947
25.516064	0.864189630456364	-0.482890549012946
25.557024	0.864831585396182	-0.475640136961196
25.597984	0.865002436395913	-0.468485054272504
25.638944	0.865369412211904	-0.461493745446465
25.679904	0.865980027619227	-0.454604501908989
25.720864	0.866441022032702	-0.447800301882617
25.761824	0.866922235499401	-0.441011090434578
25.802784	0.867372109433604	-0.434252226608207
25.843744	0.867807830030551	-0.427586395261852
25.884704	0.86826275872806	-0.421110586313481
25.925664	0.868713643614924	-0.414751334373054
25.966624	0.869143298495905	-0.408493402432762
26.007584	0.869536559081085	-0.402374968001155
26.048544	0.869908589660381	-0.396370281581057
26.089504	0.870225017843315	-0.390411105697434
26.130464	0.870571774606082	-0.384575538732117
26.171424	0.870938750422073	-0.378760944444593
26.212384	0.871348186249831	-0.373021820416559
26.253344	0.871715162065821	-0.367329412025874
26.294304	0.87229544889331	-0.361645079772337
26.335264	0.872522913242065	-0.356055915620618
26.376224	0.873262930590012	-0.350495959365871
26.417184	0.873501515418039	-0.344976998332929
26.458144	0.874195028943575	-0.339521633066408
26.499104	0.874702527179462	-0.334159468078758
26.540064	0.875162510640277	-0.32899947892052
26.581024	0.87557700123134	-0.324002670880925
26.621984	0.875991491822404	-0.31912788311852
26.662944	0.876332182869205	-0.314348982595887
26.703904	0.876663775342056	-0.309539270280724
26.744864	0.877031762110707	-0.30481218909571
26.785824	0.877430077459193	-0.300180160514601
26.826784	0.87783850233429	-0.295520926726762
26.867744	0.878201434339636	-0.290811512364158
26.908704	0.878568410155626	-0.286048426338901
26.949664	0.878993010273301	-0.28130726312522
26.990624	0.879474223739999	-0.276659574770356
27.031584	0.879950382443392	-0.27205907276132
27.072544	0.880421486383479	-0.267520617103295
27.113504	0.880877426033649	-0.2631096428125
27.154464	0.881348529973735	-0.258803000184425
27.195424	0.881778184854716	-0.254601983667389
27.236384	0.882388800262039	-0.250406489258159
27.277344	0.88275678703069	-0.246071362229478
27.318304	0.883072204260963	-0.241705140111497
27.359264	0.883413906260425	-0.237270238139678
27.400224	0.883770772549805	-0.232861706738722
27.441184	0.884185263140868	-0.228484335803243
27.482144	0.884547184193553	-0.224080609551345
27.523104	0.884925280488816	-0.219786996395478
27.564064	0.885365044896408	-0.215567325875749
27.605024	0.885857378842378	-0.211511549075001
27.645984	0.886358811362299	-0.207609863924996
27.686944	0.886846090544964	-0.203839813708708
27.727904	0.88731618353239	-0.200274545652114
27.768864	0.887782232709171	-0.196790407252789
27.809824	0.888211887590152	-0.193309881976884
27.850784	0.888641542471132	-0.18982632542554
27.891744	0.88901458400309	-0.186350947434022
27.932704	0.889361340765857	-0.182941682191765
27.973664	0.88967675799613	-0.179655073554827
28.014624	0.89007001858131	-0.176443388196692
28.055584	0.89049967346229	-0.173325317166553
28.096544	0.890887879284165	-0.170369422641128
28.137504	0.89144693610577	-0.167526439312139
28.178464	0.891861426696834	-0.164832489696947
28.219424	0.89233253063692	-0.162151375604636
28.260384	0.89256504974898	-0.159394993918986
28.301344	0.893273727564433	-0.156630815034547
28.342304	0.89370944816138	-0.153823337507644
28.383264	0.894159322095584	-0.150981936282154
28.424224	0.89459403173987	-0.148071953267094
28.465184	0.895018631857545	-0.145128292803715
28.506144	0.89541694720603	-0.142188038439192
28.547104	0.895784933974682	-0.139159704929714
28.588064	0.89610540596826	-0.136117132488742
28.629024	0.896442053204417	-0.133124378874353
28.669984	0.896820149499679	-0.130153371555859
28.710944	0.897223519611471	-0.12725679501563
28.751904	0.897596561143428	-0.124367390242091
28.792864	0.897958482196113	-0.121363646892237
28.833824	0.898641886195037	-0.118338296715667
28.874784	0.898895635312981	-0.115239916990239
28.915744	0.899397067832902	-0.112074023286143
28.956704	0.899873226536294	-0.10892552182451
28.997664	0.900582915304408	-0.105739692744639
29.038624	0.901042898765222	-0.102603760942764
29.079584	0.901467498882897	-0.0996435036470829
29.120544	0.90187187994735	-0.0967639031209863
29.161504	0.902218636710117	-0.0938786889604348
29.202464	0.902554272993613	-0.0910175157996145
29.243424	0.902912150235653	-0.0881472291996286
29.284384	0.903310465584139	-0.0853505169499804
29.325344	0.90371383569593	-0.082600539950535
29.366304	0.904076767701276	-0.0799218948985337
29.407264	0.904443743517266	-0.0772371001274206
29.448224	0.904873398398247	-0.0745290837380029
29.489184	0.905359666628251	-0.0718760770436737
29.530144	0.905836836284304	-0.0692091495819149
29.571104	0.906296819745119	-0.0665116173521879
29.612064	0.906752759395289	-0.0638592840324886
29.653024	0.907228918098681	-0.0612639783525615
29.693984	0.907658572979662	-0.0588349591597169
29.734944	0.908072052618064	-0.0564964881521365
29.775904	0.908637175155636	-0.0540924208670986
29.816864	0.908957647149215	-0.0516318816397986
29.857824	0.909294294385371	-0.0491543663983663
29.898784	0.909646105911445	-0.0466468434913884
29.939744	0.910054530786541	-0.0442007175320563
29.980704	0.910427572318499	-0.0418164592288492
30.021664	0.910810723377067	-0.0393599014107686
30.062624	0.911245433021353	-0.0368648718913414
30.103584	0.911752931257241	-0.0343549453202315
30.144544	0.912254363777162	-0.0318346261160797
30.185504	0.912725467717249	-0.0293554328860876
30.226464	0.913186462130724	-0.026935296136581
30.267424	0.913657566070811	-0.0246017435967665
30.308384	0.914107440005014	-0.0222967669842069
30.349344	0.914521930596078	-0.0200433176956724
30.390304	0.914894972128035	-0.0177747904813639
30.431264	0.915241728890803	-0.0154862189309849
30.472224	0.915557146121076	-0.0131674435865273
30.513184	0.915950406706256	-0.0108203124146129
30.554144	0.916390171113847	-0.00853505761564723
30.595104	0.91676826740911	-0.00630423066378887
30.636064	0.917146363704373	-0.00408493171125776
30.677024	0.917746869585085	-0.00181480495980241
30.717984	0.918228083051783	0.000424300795353556
30.758944	0.91869918699187	0.00261443543503082
30.799904	0.919138951399462	0.00474932502538
30.840864	0.919573661043748	0.00681080152662958
30.881824	0.920028589741257	0.00884068172121637
30.922784	0.920474419864815	0.010953410966545
30.963744	0.920909129509102	0.0130583125042018
31.004704	0.921297335330976	0.0151593415929353
31.045664	0.921669365910272	0.0172120097438482
31.086624	0.921985794093206	0.0192437379050569
31.127584	0.922322441329362	0.0212755881017971
31.168544	0.922689417145353	0.0232861714279448
31.209504	0.92309784202045	0.0252213803796631
31.250464	0.923470883552407	0.0271219573908693
31.291424	0.923838870321058	0.0290104790349152
31.332384	0.924288744255262	0.0309087090413434
31.373344	0.924786132964538	0.0327839397084711
31.414304	0.925282510721153	0.0345530212551392
31.455264	0.925738450371323	0.03622717441264
31.496224	0.926214609074715	0.0378389652342715
31.537184	0.926705932068025	0.0394704037764956
31.578144	0.927347887007843	0.0411143574983296
31.619104	0.92775631188294	0.0426985203472823
31.660064	0.928098013882402	0.0441427258751019
31.701024	0.928424551591947	0.0455345912350873
31.741984	0.928796582171243	0.0468245743598085
31.782944	0.929200963235696	0.0481256823307613
31.823904	0.929594223820875	0.049442127552993
31.864864	0.929962210589527	0.0507787217131793
31.905824	0.930329186405517	0.0522002809330576
31.946784	0.930753786523192	0.053596031817202
31.987744	0.93123499998989	0.0549820133211981
32.028704	0.931711158693283	0.05633576872802
32.069664	0.932177207870064	0.0576019679993087
32.110624	0.932632136567573	0.0587846709956967
32.151584	0.933114360986932	0.0599452506935648
32.192544	0.933544015867913	0.0611099752410965
32.233504	0.93395244074301	0.0622791257558558
32.274464	0.934521607091226	0.0634429829794306
32.315424	0.934692458090957	0.0646030026213767
32.356384	0.935008886273891	0.0658020823502684
32.397344	0.935531548799696	0.0670369925829293
32.438304	0.935945028438098	0.0683295602458739
32.479264	0.936307960443444	0.0697370940964384
32.520224	0.936685045786046	0.0711414419479449
32.561184	0.937125821146299	0.0725176017708507
32.602144	0.937617144139609	0.073789562862597
32.643104	0.93811958761219	0.0749941145775588
32.684064	0.938605855842194	0.0761597086282534
32.725024	0.939076959782281	0.0772096195325798
32.765984	0.939543008959063	0.0782474946825991
32.806944	0.93998782812996	0.0792331081161974
32.847904	0.940396253005057	0.0802203101909129
32.888864	0.940784458826931	0.0812522470047948
32.929824	0.941126160826393	0.0823178961342897
32.970784	0.941467862825855	0.083384536802479
33.011744	0.941830794831201	0.0844403969389724
33.052704	0.942260449712182	0.0855008987840796
33.093664	0.942648655534056	0.0865208673990379
33.134624	0.943025740876658	0.0874855081548432
33.175584	0.943408891935226	0.0883616077740385
33.216544	0.943853711106124	0.0891603107157087
33.257504	0.944568454637543	0.0899097941124253
33.298464	0.945029449051019	0.0905639263540255
33.339424	0.945464158695305	0.0911683421917218
33.380384	0.945919087392814	0.0917398345863489
33.421344	0.9463537970371	0.0923116255321872
33.462304	0.94678345191808	0.0928812852146338
33.503264	0.947177723455921	0.0934621198650484
33.544224	0.947549754035218	0.0941286387131092
33.585184	0.947866182218151	0.094787395229676
33.626144	0.948206873264952	0.09544538902417
33.667104	0.948569805270298	0.0960494322176536
33.708064	0.948978230145395	0.096630550164838
33.749024	0.949361381203964	0.0971348489240668
33.789984	0.94972431320931	0.0975274829926474
33.830944	0.950164077616901	0.097854509887741
33.871904	0.950655400610211	0.0981765551180969
33.912864	0.951136614076909	0.098449409133176
33.953824	0.951618838496269	0.0987016849067338
33.994784	0.952088931483694	0.0989554752284075
34.035744	0.952581265429665	0.0992572996070134
34.076704	0.953021029837257	0.099595693240196
34.117664	0.953430465665015	0.10000174903805
34.158624	0.953978402007348	0.100499667082339
34.199584	0.954304939716893	0.100996667680935
34.240544	0.954671915532883	0.101535528646087
34.281504	0.95507124183403	0.102084518560363
34.322464	0.955479666709127	0.102606845890185
34.363424	0.955847653477778	0.103043144707824
34.404384	0.956214629293769	0.103461770165436
34.445344	0.956639229411444	0.103925215351245
34.486304	0.957115388114836	0.104488363566397
34.527264	0.957591546818229	0.105131126890702
34.568224	0.95805759599501	0.105889041635131
34.609184	0.958518590408486	0.106785298909105
34.650144	0.958994749111878	0.107827456198761
34.691104	0.959424403992859	0.108919035699521
34.732064	0.959832828867955	0.110063415180565
34.773024	0.960227100405796	0.111158228622914
34.813984	0.960573857168564	0.112196145177846
34.854944	0.960889274398837	0.11315444880283
34.895904	0.961411936924642	0.114064053713076
34.936864	0.961816317989094	0.114972634396538
34.977824	0.96218834856839	0.115794027230268
35.018784	0.962561390100347	0.116655371446165
35.059744	0.962991044981328	0.117502596586894
35.100704	0.963492477501249	0.118371931950908
35.141664	0.963999975737136	0.119239768021247
35.182624	0.964487254919801	0.120084181986337
35.223584	0.964947238380616	0.120904380615221
35.264544	0.965418342320702	0.121617198872301
35.305504	0.965869227207567	0.122220651500979
35.346464	0.966282706845969	0.1227041192308
35.387424	0.966670912667843	0.123073987135114
35.428384	0.967002505140694	0.12341345293761
35.469344	0.967344207140156	0.123725421519783
35.510304	0.967722303435419	0.124058951165347
35.551264	0.968140837837127	0.124456858912259
35.592224	0.968529043659002	0.124962918469873
35.633184	0.968907139954264	0.125552607233948
35.674144	0.969290291012833	0.126245542416195
35.715104	0.96973511018373	0.126978036723544
35.756064	0.970211268887123	0.12769810301952
35.797024	0.970899727649353	0.128428361461593
35.837984	0.971334437293639	0.12913608255602
35.878944	0.97180048647042	0.129806249394794
35.919904	0.972235196114707	0.130391682169704
35.960864	0.972659796232382	0.13092504717752
36.001824	0.973058111580867	0.131512994756064
36.042784	0.973431153112824	0.132111260874649
36.083744	0.973762745585675	0.132778215563894
36.124704	0.974093327105865	0.13342413655758
36.165664	0.974451204347905	0.134057080380001
36.206624	0.974859629223002	0.13469962796292
36.247584	0.975237725518265	0.135244298691059
36.288544	0.975615821813528	0.135613894194633
36.329504	0.976045476694508	0.135866071903924
36.370464	0.976536799687818	0.1360005986439
36.411424	0.977018013154516	0.136010001917453
36.452384	0.977499226621214	0.135961096178152
36.493344	0.977965275797996	0.135841660439186
36.534304	0.978451544027999	0.135706070246721
36.575264	0.97888119890898	0.135591149822425
36.616224	0.97931085378996	0.135515620724376
36.657184	0.979688950085223	0.13552623127801
36.698144	0.9801863387945	0.135608104044498
36.739104	0.98055331461049	0.13575066987512
36.780064	0.980750450379411	0.135927584349484
36.821024	0.981361065786733	0.136098091958437
36.861984	0.981722986839418	0.136362205178563
36.902944	0.982096028371375	0.136748591463766
36.943904	0.98252062848905	0.137231819480935
36.984864	0.983001841955749	0.137881238100126
37.025824	0.983472945895835	0.138674423292402
37.066784	0.983944049835922	0.139617219688045
37.107744	0.984398978533431	0.140701041215723
37.148704	0.984875137236824	0.141891855216553
37.189664	0.985304792117804	0.143154894639255
37.230624	0.985719282708868	0.144527210342914
37.271584	0.986112543294048	0.145941735086076
37.312544	0.98645424529351	0.14734359428442
37.353504	0.986764607760477	0.148780987614528
37.394464	0.987101254996633	0.150202049975456
37.435424	0.987499570345119	0.151621702390152
37.476384	0.988068736693336	0.152996604811241
37.517344	0.988446832988598	0.154346618521495
37.558304	0.98888659739619	0.155714292516541
37.599264	0.989383986105467	0.157024147820064
37.640224	0.989880363862082	0.158264285967732
37.681184	0.990367643044747	0.159418763889018
37.722144	0.990827626505561	0.16041818912975
37.763104	0.991303785208954	0.161271720892418
37.804064	0.991733440089934	0.162002912034625
37.845024	0.992163094970915	0.162623216462698
37.885984	0.992551300792789	0.163203597838281
37.926944	0.992887948028946	0.163773933074564
37.967904	0.993219540501797	0.164300932621882
38.008864	0.993601680607704	0.164795383549549
38.049824	0.994021225962073	0.165263618629975
38.090784	0.994419541310559	0.165711009605757
38.131744	0.994797637605822	0.166126255114984
38.172704	0.99518078866439	0.16651706954662
38.213664	0.995610443545371	0.166902135233033
38.254624	0.996081547485457	0.167274724965544
38.295584	0.996775061010993	0.16759453650983
38.336544	0.996997470596442	0.167891971967709
38.377504	0.997670765068755	0.168187452677876
38.418464	0.998115584239652	0.168581967401167
38.459424	0.998540184357327	0.169079626119951
38.500384	0.998948609232424	0.169650198889679
38.541344	0.999316596001076	0.170248164277847
38.582304	0.999647177521265	0.170903584430147
38.623264	0.999968660467505	0.171582016996983
38.664224	1.00034675676277	0.172259710813012
38.705184	1.00075012687456	0.17301524804378
38.746144	1.00112316840652	0.173798668214319
38.787104	1.0014850894592	0.174639830804173
38.828064	1.00191474434018	0.175579107782252
38.869024	1.00240101257019	0.17654708708153
38.909984	1.00289334651616	0.177515872686999
38.950944	1.00337455998285	0.178508505342872
38.991904	1.00384566392294	0.179519587156081
39.032864	1.00432182262633	0.18051718622225
39.073824	1.00476158703393	0.181510514044812
39.114784	1.00520135144152	0.18251067367794
39.155744	1.00574524397321	0.183522134672979
39.196704	1.0060808802567	0.184521664515595
39.237664	1.00643875749874	0.185478274897578
39.278624	1.00683201808392	0.186420284599883
39.319584	1.00725156343829	0.187287809043775
39.360544	1.00760842972767	0.18820553149608
39.401504	1.00797540554366	0.189113554302827
39.442464	1.00840000566133	0.189984805188846
39.483424	1.00887616436473	0.190831516036977
39.524384	1.00935232306812	0.191578234021379
39.565344	1.0098183722449	0.192254435081351
39.606304	1.01027431189507	0.192851476486207
39.647264	1.01073935011919	0.193417337812732
39.688224	1.01118518024275	0.194007667263348
39.729184	1.01159865988115	0.194598290906764
39.770144	1.0119979861823	0.195225939258795
39.811104	1.01234474294507	0.195837760038214
39.852064	1.01264499588542	0.196420028606125
39.893024	1.01298568693222	0.197002946577401
39.933984	1.0133789475174	0.197614786969674
39.974944	1.01376209857597	0.198248484797344
40.015904	1.01413008534462	0.198863138544461
40.056864	1.0145233459298	0.199470936509749
40.097824	1.01525325375114	0.200041940762249
40.138784	1.01576075198703	0.200604657494628
40.179744	1.01623691069042	0.201177655720547
40.220704	1.01670801463051	0.201765339615175
40.261664	1.0171841733339	0.202405032438336
40.302624	1.01761281726222	0.203097089400596
40.343584	1.01803741737989	0.203857919922549
40.384544	1.01843067796507	0.204651697858835
40.425504	1.01876732520123	0.205420037924395
40.466464	1.01909386291078	0.206105480996682
40.507424	1.01948206873265	0.20669700683135
40.548384	1.01990161408702	0.207279680731562
40.589344	1.0202999294355	0.207811960494829
40.630304	1.02067802573077	0.208313380523035
40.671264	1.02105511107337	0.208807151538455
40.712224	1.02149487548096	0.209309029199904
40.753184	1.02220456424907	0.209812589208325
40.794144	1.02243202859783	0.210301197684916
40.835104	1.02287684776873	0.210809371072274
40.876064	1.02355014224104	0.211351581476927
40.917024	1.02399496141194	0.211874473221082
40.957984	1.02441450676631	0.212354408458103
40.998944	1.02462680682514	0.212757936377088
41.039904	1.02502006741032	0.213092117605223
41.080864	1.02550633564033	0.213321468132482
41.121824	1.02584803763979	0.213479138039349
41.162784	1.02621602440844	0.213645838575557
41.203744	1.02662444928354	0.213882628911833
41.244704	1.02699243605219	0.214236632197035
41.285664	1.02735941186818	0.214684186613261
41.326624	1.02779412151247	0.215238254077336
41.367584	1.02828645545844	0.215810910167925
41.408544	1.02877777845175	0.216408882093711
41.449504	1.02925899191844	0.217028593777773
41.490464	1.02971998633192	0.217681764989562
41.531424	1.0302224298045	0.218320601384796
41.572384	1.03066219421209	0.218968427004458
41.613344	1.03107061908719	0.219658481276476
41.654304	1.03145882490906	0.220351261735102
41.695264	1.03196126838165	0.221059510197363
41.736224	1.03232318943433	0.221828791679881
41.777184	1.03271139525621	0.222696795549076
41.818144	1.03312083108396	0.223619741557976
41.859104	1.03348780689995	0.224665618752141
41.900064	1.0338507389053	0.225857393782782
41.941024	1.03428039378628	0.227060960496667
41.981984	1.03476160725298	0.228202570206984
42.022944	1.0352266454771	0.229274308037825
42.063904	1.03568763989057	0.230272412679769
42.104864	1.03614863430405	0.23121251121848
42.145824	1.03663490253405	0.232130852565267
42.186784	1.03706455741503	0.233121898759229
42.227744	1.03747298229013	0.234144375640204
42.268704	1.03786725382797	0.235146522709132
42.309664	1.03821401059074	0.236143633633175
42.350624	1.03852942782101	0.237103569483395
42.391584	1.03886607505717	0.238117957151987
42.432544	1.03925933564235	0.239101349974751
42.473504	1.03964248670092	0.240102769188901
42.514464	1.04001451728021	0.241079813984814
42.555424	1.04041384358136	0.242018517831736
42.596384	1.04113768568673	0.242870495820581
42.637344	1.04139143480467	0.24361807023291
42.678304	1.0421162878627	0.244244012266703
42.719264	1.04258739180279	0.24475793657849
42.760224	1.04306355050618	0.245290244671434
42.801184	1.04349320538716	0.24578523604217
42.842144	1.04391780550484	0.246223491786727
42.883104	1.04430601132671	0.246575697227043
42.924064	1.04464771332618	0.246870916432499
42.965024	1.04497829484637	0.247169297665748
43.005984	1.04536650066824	0.247353558243275
43.046944	1.0457809912593	0.247462490209697
43.087904	1.04617930660779	0.247539501167774
43.128864	1.04655234813975	0.247560003137088
43.169824	1.04693549919831	0.247468454696306
43.210784	1.04737526360591	0.247234183522075
43.251744	1.0478514223093	0.246959307203901
43.292704	1.04831241672277	0.246646190180207
43.333664	1.04875723589367	0.246324079573674
43.374624	1.04943053036598	0.246018628996413
43.415584	1.04987534953688	0.245770245284632
43.456544	1.05029994965456	0.245592023286715
43.497504	1.05071342929296	0.245470436671504
43.538464	1.05090045553527	0.245464223755421
43.579424	1.05140188805519	0.245510932855152
43.620384	1.05172337100143	0.245571469016459
43.661344	1.05209641253339	0.245633110035168
43.702304	1.05250483740848	0.245715922039409
43.743264	1.05287787894044	0.245801889533825
43.784224	1.05323979999313	0.245837885657244
43.825184	1.05367450963741	0.245910956611014
43.866144	1.05416178882008	0.246077140675419
43.907104	1.05465816657669	0.246359831626029
43.948064	1.05513432528008	0.246768066629806
43.989024	1.05560037445687	0.247307919133651
44.029984	1.05609169745018	0.247887221802303
44.070944	1.05653247281043	0.248528265733136
44.111904	1.05696718245471	0.249244775565047
44.152864	1.05735033351328	0.250011956293056
44.193824	1.05767586027017	0.250788241743406
44.234784	1.05801756226963	0.251582653828616
44.275744	1.05839565856489	0.252377673912278
44.316704	1.0589961644456	0.253196059441836
44.357664	1.05918217973525	0.253952453100531
44.398624	1.05974123655686	0.254717857775714
44.439584	1.06016078191123	0.255559619647196
44.480544	1.06064199537792	0.25650927182467
44.521504	1.0611029897914	0.257536800104972
44.562464	1.06157914849479	0.258596602424978
44.603424	1.0620340771923	0.259660972360597
44.644384	1.06251023589569	0.26072403041425
44.685344	1.06294595649264	0.26174693224038
44.726304	1.06335943613104	0.262680233835821
44.767264	1.06375775147953	0.263509253890278
44.808224	1.0641045082423	0.264326508411962
44.849184	1.06440476118265	0.26513961372557
44.890144	1.06474646318212	0.265894466685679
44.931104	1.06513466900399	0.266604846411331
44.972064	1.06552287482586	0.267250248754008
45.013024	1.06589086159452	0.267809395947087
45.053984	1.06628412217969	0.268327979401134
45.094944	1.06676028088309	0.268848277890242
45.135904	1.06726272435567	0.269334452193818
45.176864	1.06774899258567	0.269799956729224
45.217824	1.0684687908804	0.270177264442555
45.258784	1.06893382910452	0.270526841760529
45.299744	1.06937359351211	0.270861689825677
45.340704	1.06980324839309	0.27124291357205
45.381664	1.07019145421496	0.271653791952609
45.422624	1.07052810145112	0.272063726737005
45.463584	1.07086474868728	0.272505011577793
45.504544	1.07123273545593	0.2729436900883
45.545504	1.07166239033691	0.273395341411659
45.586464	1.07204958520612	0.27387936483899
45.627424	1.07242768150139	0.274346227019685
45.668384	1.07281083255995	0.27488656112804
45.709344	1.07325565173085	0.275483787765399
45.750304	1.07373181043424	0.276099977852692
45.791264	1.07419785961103	0.276735105239447
45.832224	1.07463762401862	0.27745126639841
45.873184	1.07508345414218	0.278247090609058
45.914144	1.07554343760299	0.279092282550661
45.955104	1.07596803772067	0.279964302696371
45.996064	1.07657865312799	0.28083912312169
46.037024	1.07677578889691	0.281663043834289
46.077984	1.07711243613307	0.282439407736053
46.118944	1.07760881388968	0.283184615530751
46.159904	1.07796062541575	0.28389437200351
46.200864	1.07837511600682	0.284662413517857
46.241824	1.07875220134942	0.2854553655351
46.282784	1.07912018811807	0.286210081205235
46.323744	1.07956500728897	0.286950810731763
46.364704	1.08005734123494	0.28765552888043
46.405664	1.08054360946494	0.288349220247132
46.446624	1.08101976816834	0.289082102453135
46.487584	1.08149087210842	0.289798039153888
46.528544	1.08197208557512	0.290519273504238
46.569504	1.0824017404561	0.291163156940387
46.610464	1.08283139533708	0.29175839396274
46.651424	1.08320949163234	0.292369408435968
46.692384	1.08353501838923	0.292926679332749
46.733344	1.08388784086796	0.293466797699717
46.774304	1.08427604668984	0.294021525463186
46.815264	1.08468447156493	0.294534593347045
46.856224	1.08505751309689	0.295084067045036
46.897184	1.08541943414958	0.29554051480063
46.938144	1.08604015908351	0.295915508197273
46.979104	1.08652238350287	0.296280568773322
47.020064	1.08700359696957	0.296637932394056
47.061024	1.08746964614635	0.297052696298774
47.101984	1.08791952008055	0.297522476436199
47.142944	1.08839567878395	0.298039894015078
47.183904	1.08882533366493	0.29862971788992
47.224864	1.08923982425599	0.29923465019942
47.265824	1.08962803007786	0.299868234708382
47.306784	1.08996973207733	0.300458973849712
47.347744	1.0902902040709	0.301007758918632
47.388704	1.09061674178045	0.301569763050675
47.429664	1.09101505712893	0.302181455256945
47.470624	1.0913982081875	0.30275477600534
47.511584	1.09176012924019	0.303309566965781
47.552544	1.09215844458867	0.303878747222925
47.593504	1.09264572377134	0.304501762583165
47.634464	1.09314210152795	0.305277834471336
47.675424	1.0938770641126	0.306170964584811
47.716384	1.09411059417732	0.3071967952637
47.757344	1.09482432675608	0.308274257868498
47.798304	1.09527521164294	0.30931765730553
47.839264	1.09568363651804	0.310302658382264
47.880224	1.09605667804999	0.311192489177973
47.921184	1.09639332528615	0.31206353303943
47.962144	1.09673502728561	0.312857999604788
48.003104	1.09712323310749	0.313601989223375
48.044064	1.09755187703581	0.314372218660468
48.085024	1.09794008285768	0.315123591428719
48.125984	1.09830806962633	0.315965967836272
48.166944	1.09869627544821	0.316907977538578
48.207904	1.0991360398558	0.317953076756228
48.248864	1.09961219855919	0.31900027019077
48.289824	1.10008835726258	0.320033915502095
48.330784	1.10052812167017	0.321054293807766
48.371744	1.10097395179373	0.321999502584365
48.412704	1.10142382572794	0.322765970712038
48.453664	1.101838316319	0.323346478481564
48.494624	1.10226291643667	0.323866495853108
48.535584	1.10264505654258	0.324296847617786
48.576544	1.10297664901543	0.324724837123245
48.617504	1.10330824148828	0.325163849052257
48.658464	1.1038410135407	0.32562919450563
48.699424	1.10426055889507	0.326167157637942
48.740384	1.10463258947437	0.326723201641788
48.781344	1.10500057624302	0.327289655712323
48.822304	1.10545045017722	0.327850317453518
48.863264	1.10593267459658	0.328305886989125
48.904224	1.10642399758989	0.328674340588796
48.945184	1.10690015629328	0.328984199699636
48.986144	1.10736620547006	0.329281358398363
49.027104	1.10786258322668	0.329572328152271
49.068064	1.10828212858105	0.329914550650259
49.109024	1.10871178346203	0.330349382862313
49.149984	1.10908987975729	0.330938929978004
49.190944	1.10941540651417	0.331623514443158
49.231904	1.10977227280355	0.332436020475138
49.272864	1.11016047862543	0.333380422945546
49.313824	1.11076098450614	0.334319985399601
49.354784	1.11112391651149	0.335286273635083
49.395744	1.11129982227452	0.336227986965383
49.436704	1.11169813762301	0.337162208185723
49.477664	1.11241187020177	0.338143702920129
49.518624	1.11289308366846	0.339166912014293
49.559584	1.11334902331863	0.340229344635847
49.600544	1.11379889725284	0.34137996100424
49.641504	1.11426494642962	0.342618262081316
49.682464	1.1146946013106	0.343923721926495
49.723424	1.11511414666497	0.345277928428943
49.764384	1.11551246201345	0.346596596441215
49.805344	1.11584910924961	0.347756241259742
49.846304	1.11615441695327	0.348805467893409
49.887264	1.11649106418943	0.34976760474161
49.928224	1.11689443430122	0.350672613706566
49.969184	1.11727253059648	0.351415393865867
50.010144	1.11763950641247	0.35209327727281
50.051104	1.11803782176096	0.352759913797991
50.092064	1.11852510094362	0.35340860674161
50.133024	1.11904270870612	0.354090831126751
50.173984	1.11952392217282	0.354822220576697
50.214944	1.11999502611291	0.355534223810761
50.255904	1.1204711848163	0.356191016862793
50.296864	1.12114852309926	0.356782248504661
50.337824	1.12156301369032	0.357292346130848
50.378784	1.12193605522228	0.357737150389201
50.419744	1.12226663674247	0.35812819799587
50.460704	1.12259822921532	0.358453553440022
50.501664	1.1229914898005	0.358823310204833
50.542624	1.12343125420809	0.359240758891247
50.583584	1.12380935050335	0.359699523142736
50.624544	1.12418744679862	0.360265360497996
50.665504	1.12457565262049	0.360920874356151
50.706464	1.125030581318	0.361603715456567
50.747424	1.12549157573147	0.362312842138814
50.788384	1.12596267967156	0.363069675997106
50.829344	1.12641861932173	0.363886250606542
50.870304	1.12685838372932	0.364684070969814
50.911264	1.12730320290022	0.365386400708791
50.952224	1.1277328577812	0.366049953657592
50.993184	1.12814734837227	0.366702693386608
51.034144	1.12852443371487	0.367342883068719
51.075104	1.12885097142441	0.367990630236968
51.116064	1.1293584696603	0.368644540199565
51.157024	1.12954448494995	0.369309764599308
51.197984	1.13013993606735	0.369996451998176
51.238944	1.13050691188334	0.370710623542133
51.279904	1.1308799534153	0.371450516253587
51.320864	1.1313298273495	0.372200173986777
51.361824	1.1318110408162	0.372908808168486
51.402784	1.13229831999887	0.373620523747369
51.443744	1.13277447870226	0.374341986914341
51.484704	1.13324558264235	0.375056221655269
51.525664	1.13372679610905	0.375778175143573
51.566624	1.13416150575333	0.376487883673802
51.607584	1.13460632492423	0.37721398201177
51.648544	1.13496925692958	0.378010048114274
51.689504	1.13529478368646	0.378836607845245
51.730464	1.13564659521253	0.37976399725502
51.771424	1.13603480103441	0.380685988771726
51.812384	1.13644423686216	0.381631722736953
51.853344	1.13682738792073	0.382648339733203
51.894304	1.13717919944681	0.383709933360477
51.935264	1.13757751479529	0.384758035523888
51.976224	1.13829225832671	0.385801792350691
52.017184	1.13877347179341	0.386781700623186
52.058144	1.13922840049092	0.38769794339467
52.099104	1.13967928537778	0.388564493733515
52.140064	1.14015544408118	0.389361283332385
52.181024	1.14056386895627	0.390101245778429
52.221984	1.14094196525154	0.390775426714511
52.262944	1.14127861248769	0.391368331986528
52.303904	1.14158897495466	0.391835523227317
52.344864	1.1418376693093	0.392234455201012
52.385824	1.14210658271716	0.392576459778408
52.426784	1.14236538659841	0.392809353694495
52.467744	1.14268686954465	0.392895661145035
52.508704	1.14296083771581	0.392897162617916
52.549664	1.14321964159706	0.392791124636958
52.590624	1.14347339071501	0.39258700713507
52.631584	1.14373724935956	0.392263270840919
52.672544	1.14399605324081	0.391850333110763
52.713504	1.14430641570778	0.391360693869771
52.754464	1.14457532911564	0.390758901796005
52.795424	1.1449534254109	0.390041058290069
52.836384	1.14517078023304	0.389292392095574
52.877344	1.14527389740448	0.388556509123017
52.918304	1.14560548987733	0.387832674980002
52.959264	1.14575612182384	0.387125544450379
53.000224	1.14594719187679	0.386447131496396
53.041184	1.14613320716644	0.385783118735146
53.082144	1.14627372958634	0.385057166403975
53.123104	1.14642335058019	0.384329237533032
53.164064	1.14657903729	0.383569398549775
53.205024	1.14670237351466	0.382798779034821
53.245984	1.14684289593455	0.382039072983124
53.286944	1.14693084881607	0.381286944030419
53.327904	1.14707036028331	0.380567529317014
53.368864	1.14717853221805	0.379851529419288
53.409824	1.14729782463206	0.379182966476073
53.450784	1.14740195275616	0.378562300299816
53.491744	1.14747878515841	0.378009581764207
53.532704	1.1475778585192	0.377469284702353
53.573664	1.14768097569063	0.377003013086463
53.614624	1.14777398333546	0.376545632630734
53.655584	1.14787811145955	0.376028663968275
53.696544	1.1479599986251	0.375432951879031
53.737504	1.14804289674332	0.374754109621481
53.778464	1.14810557580831	0.37406940094159
53.819424	1.14817735344725	0.37339062841863
53.860384	1.14823497774893	0.372739671280058
53.901344	1.14832293063045	0.372183025815377
53.942304	1.14838459874278	0.371648342387978
53.983264	1.14845233257107	0.371144370509638
54.024224	1.14849883639349	0.37063964898446
54.065184	1.14855544974251	0.370160971149256
54.106144	1.14862823833411	0.369675411381751
54.147104	1.14866968739322	0.369167403614043
54.188064	1.14873135550555	0.368691454144653
54.229024	1.14879302361788	0.368237747830109
54.269984	1.14884053839295	0.367779818214488
54.310944	1.14891231603189	0.36724920118534
54.351904	1.14893860080108	0.366697271522274
54.392864	1.1489901593868	0.366156571307325
54.433824	1.14901644415599	0.365687052674611
54.474784	1.14905688226243	0.365284989182006
54.515744	1.14909327655823	0.364905796455552
54.556704	1.14915090085992	0.364572445504873
54.597664	1.14919740468233	0.364180306116036
54.638624	1.14921256897225	0.363767405432381
54.679584	1.14925401803135	0.363329273902562
54.720544	1.14929041232715	0.362857299304774
54.761504	1.14930052185376	0.362362188077712
54.802464	1.14933691614956	0.361851229665186
54.843424	1.14937331044537	0.361316247686575
54.884384	1.14937331044537	0.36077632544814
54.925344	1.1494036390252	0.360225749071952
54.966304	1.14942992379439	0.359719406217569
55.007264	1.149440033321	0.359230226789026
55.048224	1.14947137285349	0.358768618673809
55.089184	1.1495077671493	0.358328375493451
55.130144	1.1495128219126	0.357930315202125
55.171104	1.14952798620252	0.357513300177689
55.212064	1.14955932573501	0.357104337319135
55.253024	1.14956943526162	0.35666586147478
55.293984	1.14960077479412	0.356247589048527
55.334944	1.14960077479412	0.355870908946501
55.375904	1.14963110337395	0.355512834904637
55.416864	1.14963615813726	0.355247420698576
55.457824	1.14966749766975	0.355008026211223
55.498784	1.14966749766975	0.354809494014113
55.539744	1.14966749766975	0.354685560394124
55.580704	1.14969883720225	0.354628053329049
55.621664	1.14969883720225	0.354612713898564
55.662624	1.14972916578208	0.354610508542171
55.703584	1.14972916578208	0.354550329770635
55.744544	1.14972916578208	0.354484994997889
55.785504	1.14972916578208	0.354401139154011
55.826464	1.14976556007788	0.354317651595934
55.867424	1.14977061484119	0.354245042633819
55.908384	1.14980195437368	0.354163379071099
55.949344	1.14980195437368	0.354079538481663
55.990304	1.14980195437368	0.354028584288795
56.031264	1.14980195437368	0.353944357979911
56.072224	1.14980195437368	0.353880487633543
56.113184	1.14980700913699	0.353779137124524
56.154144	1.14983329390618	0.353636710763081
56.195104	1.14983329390618	0.353433266635823
56.236064	1.14983329390618	0.353165041254122
56.277024	1.14986968820198	0.352836898605597
56.317984	1.14986968820198	0.352466928278605
56.358944	1.14987474296529	0.35204235140962
56.399904	1.14987474296529	0.351602347941913
56.440864	1.14987474296529	0.351170207049173
56.481824	1.14987474296529	0.350696868268478
56.522784	1.14987474296529	0.350262127583073
56.563744	1.14987474296529	0.349812546505339
56.604704	1.14987474296529	0.349319867272086
56.645664	1.14989496201851	0.348838594002629
56.686624	1.14989496201851	0.34831492428196
56.727584	1.14989496201851	0.347784536069433
56.768544	1.14990001678181	0.347232181461213
56.809504	1.14990001678181	0.346636619737178
56.850464	1.14990001678181	0.346008396074784
56.891424	1.14990001678181	0.345367029621474
56.932384	1.14990001678181	0.34475591708398
56.973344	1.14990001678181	0.344173090639353
57.014304	1.14990001678181	0.343620012534766
57.055264	1.14990001678181	0.343085727902051
57.096224	1.14990001678181	0.342565359678354
57.137184	1.14990001678181	0.342031661252032
57.178144	1.14994146584092	0.341517074461645
57.219104	1.14994146584092	0.341021939263319
57.260064	1.14994146584092	0.340519621402273
57.301024	1.14994146584092	0.340065771260138
57.341984	1.14994146584092	0.339625092238595
57.382944	1.14998291490003	0.339209687647336
57.423904	1.14998291490003	0.338830205086494
57.464864	1.14998291490003	0.338485003614012
57.505824	1.14998291490003	0.338199922074504
57.546784	1.14998796966333	0.338002259380557
57.587744	1.14998796966333	0.33786633359038
57.628704	1.14998796966333	0.337786321865748
57.669664	1.14998796966333	0.337754843236205
57.710624	1.14998796966333	0.337747364201481
57.751584	1.14999807918994	0.337768138571535
57.792544	1.14999807918994	0.337789098174093
57.833504	1.14999807918994	0.337838509489168
57.874464	1.14999807918994	0.337872919150676
57.915424	1.14999807918994	0.337945671940381
57.956384	1.14999807918994	0.338049456622415
57.997344	1.14999807918994	0.338108266852632
58.038304	1.14999807918994	0.338205836439377
58.079264	1.14999807918994	0.338310359872218
58.120224	1.14999807918994	0.338462697262194
58.161184	1.14999807918994	0.3386173271768
58.202144	1.14999807918994	0.338760128361661
58.243104	1.14999807918994	0.338847418634072
58.284064	1.14999807918994	0.338842134059711
58.325024	1.14999807918994	0.338755878910114
58.365984	1.15000313395325	0.338622576883866
58.406944	1.15000313395325	0.338430617171817
58.447904	1.15000313395325	0.338227922691396
58.488864	1.15000313395325	0.33802317321979
58.529824	1.15000313395325	0.337779877953837
58.570784	1.14999807918994	0.337506082521799
58.611744	1.14999807918994	0.337216895358335
58.652704	1.14999807918994	0.336872012049917
58.693664	1.14999807918994	0.336484340033221
58.734624	1.14999807918994	0.336072903775945
58.775584	1.15000313395325	0.335631180914766
58.816544	1.15000313395325	0.335161429107018
58.857504	1.15000313395325	0.334537393878406
58.898464	1.15000313395325	0.333799109420923
58.939424	1.15000313395325	0.333003766814785
58.980384	1.15000313395325	0.332157945082669
59.021344	1.15000313395325	0.33130881749517
59.062304	1.15000313395325	0.330455183309825
59.103264	1.15000313395325	0.329579565295138
59.144224	1.15000313395325	0.328679843083749
59.185184	1.15000818871656	0.327668521557889
59.226144	1.15000818871656	0.326566662742794
59.267104	1.15000818871656	0.325410731291158
59.308064	1.15000818871656	0.324168507643423
59.349024	1.15000818871656	0.322866334040774
59.389984	1.14999807918994	0.321501702217196
59.430944	1.14999807918994	0.320049647189645
59.471904	1.15000313395325	0.318557490414718
59.512864	1.14996673965745	0.316992831458767
59.553824	1.14977061484119	0.315366263441779
59.594784	1.14938240901932	0.313724879003727
59.635744	1.14894668842237	0.312058357425365
59.676704	1.14833101825174	0.310427245764029
59.717664	1.14787608955423	0.308822698622882
59.758624	1.14734230654915	0.307123706876282
59.799584	1.14682469878665	0.305337246162387
59.840544	1.14635864960987	0.303408914784558
59.881504	1.14591383043898	0.301421651140982
59.922464	1.14549933984791	0.299413606589733
59.963424	1.14509091497282	0.297312032699519
60.004384	1.14469259962433	0.295214797608296
60.045344	1.14431955809237	0.293193353119833
60.086304	1.1439677465663	0.291155477418718
60.127264	1.14365738409933	0.28910809166296
60.168224	1.14331568209987	0.287054131242936
60.209184	1.14291130103542	0.284930159474256
60.250144	1.14252309521354	0.282763518853623
60.291104	1.14215611939755	0.280557983765695
60.332064	1.1417466835698	0.278362340093447
60.373024	1.14124525104987	0.276074354749461
60.413984	1.14072764328738	0.273666552305473
60.454944	1.14022519981479	0.271240614509802
60.495904	1.13972275634221	0.268794185640847
60.536864	1.1393042219405	0.266374044532929
60.577824	1.13888973134944	0.263960591407985
60.618784	1.13829933499534	0.261582757403836
60.659744	1.13790607441016	0.259299221998342
60.700704	1.1375643724107	0.25701208436546
60.741664	1.13723379089051	0.254696344654852
60.782624	1.13686580412186	0.252397160371633
60.823584	1.13643109447757	0.250091508205237
60.864544	1.1360115491232	0.247762540714683
60.905504	1.13561323377472	0.245408314048286
60.946464	1.13520986366292	0.243020874104433
60.987424	1.13473370495953	0.240705297834269
61.028384	1.13419992195445	0.238472938900648
61.069344	1.13374499325695	0.236332379016489
61.110304	1.13327388931686	0.23428788506699
61.151264	1.1328644534891	0.232319571798111
61.192224	1.13246108337731	0.230545026982196
61.233184	1.13207793231874	0.228890000715072
61.274144	1.13169478126017	0.227353174577157
61.315104	1.13132780544418	0.225825520716967
61.356064	1.13083547149821	0.224262520136723
61.397024	1.13048871473544	0.222773738951769
61.437984	1.13010050891357	0.221344243063923
61.478944	1.12969208403847	0.219913278391285
61.519904	1.12950000303286	0.218494074893009
61.560864	1.12889444238884	0.217123404489821
61.601824	1.12841322892214	0.215836228182327
61.642784	1.12791685116553	0.214662087286006
61.683744	1.12741440769295	0.213534075820642
61.724704	1.12693319422625	0.212456580527756
61.765664	1.12649342981866	0.211447008904251
61.806624	1.12607893922759	0.210438716474622
61.847584	1.1256755691158	0.209489903291429
61.888544	1.12526613328804	0.208497595337238
61.929504	1.12489410270875	0.207449009390112
61.970464	1.12454128023001	0.206380915191573
62.011424	1.12418441394063	0.205241181777554
62.052384	1.12378104382884	0.204110825486618
62.093344	1.12314414365233	0.202906404524011
62.134304	1.12292678883019	0.201732464114636
62.175264	1.12236267724528	0.200546263492743
62.216224	1.12190673759511	0.199336189669975
62.257184	1.12138912983261	0.198204009383682
62.298144	1.12091297112921	0.197069207512665
62.339104	1.12044186718913	0.195971589432294
62.380064	1.12002333278742	0.194861355928842
62.421024	1.11960884219636	0.193804196985619
62.461984	1.11921558161118	0.192673683791857
62.502944	1.1188273757893	0.191496500724069
62.543904	1.11843916996743	0.190270677780103
62.584864	1.11810252273127	0.188993440830819
62.625824	1.11778205073769	0.187661466587187
62.666784	1.11744540350154	0.186240247323433
62.707744	1.11704708815305	0.184805536595816
62.748704	1.11665888233118	0.183416493307499
62.789664	1.11628078603591	0.182072775323154
62.830624	1.11586629544485	0.180725389735242
62.871584	1.11535374244566	0.179388383705136
62.912544	1.11483107991985	0.178094647987817
62.953504	1.11433975692654	0.176807554490149
62.994464	1.11385854345984	0.175539284973234
63.035424	1.11343394334217	0.174262547062107
63.076384	1.1130143979878	0.172976368830926
63.117344	1.11262113740262	0.171694893326124
63.158304	1.11203074104852	0.170377164551604
63.199264	1.11168398428575	0.169094113480921
63.240224	1.11135845752887	0.167779272154248
63.281184	1.1109753064703	0.166477924470643
63.322144	1.11055070635262	0.165215861332195
63.363104	1.11013116099826	0.164027601360706
63.404064	1.10973790041308	0.162965765841574
63.445024	1.10933958506459	0.161960336888527
63.485984	1.10885230588192	0.160977244796181
63.526944	1.10833469811943	0.160039861548047
63.567904	1.10784842988942	0.159077818405701
63.608864	1.10738238071264	0.158079641849963
63.649824	1.10698406536416	0.157094353118047
63.690784	1.10659585954228	0.156058001232967
63.731744	1.1061975441938	0.155017304011279
63.772704	1.10581439313523	0.153915811302779
63.813664	1.10544640636658	0.152864449047309
63.854624	1.10512087960969	0.151876137756779
63.895584	1.1046083266105	0.150847384762749
63.936544	1.10420495649871	0.149875121144629
63.977504	1.10381068496087	0.149018621303496
64.018464	1.10343359961826	0.148123521187867
64.059424	1.1030140542639	0.14723523326995
64.100384	1.1025328407972	0.146353873047659
64.141344	1.1020152330347	0.145447635010563
64.182304	1.10152795385203	0.144557185320371
64.223264	1.10105786086461	0.143655336204002
64.264224	1.10061708550435	0.142803220925184
64.305184	1.10019855110265	0.142070523951684
64.346144	1.09979417003819	0.141406955748442
64.387104	1.0993857451631	0.14079856721835
64.428064	1.09901775839445	0.140255611525271
64.469024	1.09866089210507	0.139752626827213
64.509984	1.09830402581569	0.139364407829831
64.550944	1.09790469951454	0.13897490528016
64.591904	1.09744977081703	0.138665771844892
64.632864	1.09705145546855	0.138357952470794
64.673824	1.09666830440998	0.137954999862173
64.714784	1.09626392334553	0.137581414232556
64.755744	1.0957574360623	0.137230692831473
64.796704	1.09502752824096	0.136874464577025
64.837664	1.09456147906418	0.13658735637601
64.878624	1.09414193370981	0.136330266736571
64.919584	1.09372845407141	0.13606590508697
64.960544	1.09334024824954	0.135820105913412
65.001504	1.09294092194839	0.13555427547902
65.042464	1.09255777088982	0.135227826073495
65.083424	1.09222718936963	0.134850777685669
65.124384	1.09190570642339	0.134417734601677
65.165344	1.09155894966062	0.133988624984374
65.206304	1.09115052478553	0.133527984436586
65.247264	1.09077748325357	0.133021752721705
65.288224	1.090394332195	0.132525815575599
65.329184	1.0899808525566	0.13200223084396
65.370144	1.0894682995574	0.131541947685944
65.411104	1.0889456370316	0.131105910373015
65.452064	1.08845330308563	0.130710813801743
65.493024	1.08798219914554	0.130388513604294
65.533984	1.08755254426456	0.130035843993116
65.574944	1.08713400986285	0.129631030342638
65.615904	1.08653855874545	0.129233000560194
65.656864	1.08634142297653	0.128858066002112
65.697824	1.08581370568742	0.128473329375793
65.738784	1.08547705845126	0.128088815028477
65.779744	1.08509390739269	0.127731719450072
65.820704	1.08467031822768	0.127403635640107
65.861664	1.08426088239992	0.127093436573142
65.902624	1.08386256705144	0.126763461212436
65.943584	1.08345919693964	0.126397740336992
65.984544	1.08297191775698	0.125921629606364
66.025504	1.08243914570456	0.125401867201913
66.066464	1.08196804176448	0.124844173539184
66.107424	1.08149188306108	0.12423546030741
66.148384	1.08110367723921	0.123592594560426
66.189344	1.08070536189072	0.122856552505836
66.230304	1.08031715606885	0.122042030708378
66.271264	1.07993905977359	0.121158968526262
66.312224	1.0795771387209	0.120252159537215
66.353184	1.07924049148475	0.119365593191976
66.394144	1.07890384424859	0.118504456000641
66.435104	1.07833467790037	0.117651691318458
66.476064	1.07793636255189	0.116753660170864
66.517024	1.07755826625662	0.115845609034441
66.557984	1.07713366613895	0.114955686712083
66.598944	1.07664234314564	0.114088898839792
66.639904	1.07613484490975	0.11326985301084
66.680864	1.07564857667975	0.112495358867757
66.721824	1.07517747273966	0.111764788799238
66.762784	1.07473669737941	0.111081679656493
66.803744	1.07431310821439	0.110460385868931
66.844704	1.07391378191325	0.10986318102363
66.885664	1.07351041180146	0.109291937058478
66.926624	1.07313231550619	0.108728965359006
66.967584	1.07278050398012	0.108200793398902
67.008544	1.07243374721735	0.107740407818207
67.049504	1.07202026757895	0.107333863878226
67.090464	1.0715794922187	0.106953139170009
67.131424	1.0711710673436	0.106514020459907
67.172384	1.07079297104834	0.106010504035604
67.213344	1.07038454617324	0.105464909324154
67.254304	1.06988210270066	0.104873010845274
67.295264	1.06914208535271	0.10421959120401
67.336224	1.06890855528799	0.103507884341951
67.377184	1.06844351706387	0.10276963039335
67.418144	1.06785312070977	0.102039330546365
67.459104	1.06765598494085	0.101265267886055
67.500064	1.06706659953941	0.100467794016524
67.541024	1.06669355800745	0.0996695508873036
67.581984	1.06634174648138	0.0988777189819053
67.622944	1.06603138401441	0.0981582890140589
67.663904	1.06568462725164	0.0975026160738718
67.704864	1.06527013666058	0.0969188525706981
67.745824	1.06490316084459	0.0963099650024499
67.786784	1.06452506454933	0.0956268515012932
67.827744	1.06410046443165	0.09493034460054
67.868704	1.06358285666915	0.0942938268804071
67.909664	1.06306524890665	0.0936951009493731
67.950624	1.06256887115004	0.0931792088146394
67.991584	1.06210282197326	0.0927152210065554
68.032544	1.06167316709228	0.0923605617803712
68.073504	1.06125968745388	0.0921105654562077
68.114464	1.06085025162612	0.0919270436294883
68.155424	1.06047215533085	0.0917957072469825
68.196384	1.06009506998825	0.0917291281476542
68.237344	1.05977864180532	0.0916611238476529
68.278304	1.05922565069968	0.0915703991467091
68.319264	1.05879094105539	0.0914075754178366
68.360224	1.05837139570103	0.0911725480591512
68.401184	1.05798318987915	0.0908883338436009
68.442144	1.05757981976736	0.0905716080549005
68.483104	1.05707737629478	0.0902405474496454
68.524064	1.0565749328222	0.0898107230528002
68.565024	1.05607350030227	0.0893594683449184
68.605984	1.05562261541541	0.0889431288743185
68.646944	1.05521924530362	0.0884709734024389
68.687904	1.05482598471844	0.0879221098821057
68.728864	1.05444283365987	0.0873360037325659
68.769824	1.054054627838	0.0866284591538179
68.810784	1.05369776154862	0.0858436660835476
68.851744	1.05336111431246	0.0850057461521054
68.892704	1.0530244670763	0.0840575562218052
68.933664	1.05266254602362	0.0830642022487719
68.974624	1.0520569853796	0.0820677625201532
69.015584	1.05167383432103	0.0810310205572133
69.056544	1.05125428896666	0.0799964251121066
69.097504	1.05076296597336	0.0790087741209712
69.138464	1.05025041297416	0.078016341952043
69.179424	1.04976919950746	0.0770401928097638
69.220384	1.04930315033068	0.0760678529194361
69.261344	1.0488371011539	0.0751410213863772
69.302304	1.04843878580542	0.0742378298791599
69.343264	1.04801924045105	0.0734061991360085
69.384224	1.04762597986587	0.0726610087749583
69.425184	1.04725394928657	0.0719670079610154
69.466144	1.04690112680784	0.0713702585697527
69.507104	1.04654426051846	0.0708828159683304
69.548064	1.04614089040667	0.0704372250166398
69.589024	1.04570618076238	0.0700597647588939
69.629984	1.04529169017132	0.069757550302428
69.670944	1.04491359387605	0.0694957143524904
69.711904	1.04450011423765	0.0693188652543041
69.752864	1.04399261600176	0.0692252792559848
69.793824	1.04326270818043	0.0691194679124431
69.834784	1.04279665900365	0.0690321994320915
69.875744	1.0425793041815	0.0689351637507977
69.916704	1.04218604359632	0.0688653332762338
69.957664	1.04157037342569	0.0688547183641878
69.998624	1.04118216760382	0.0689051212179573
70.039584	1.04080912607186	0.0689373691071907
70.080544	1.0404674240724	0.0689400996522109
70.121504	1.04015200684213	0.0688841855866648
70.162464	1.03980019531605	0.0687674411670126
70.203424	1.0393907594883	0.0685454018756222
70.244384	1.039018728909	0.0682455649328172
70.285344	1.03863557785043	0.0678703797660538
70.326304	1.03821097773276	0.0674213696402716
70.367264	1.03770347949687	0.0668949868082295
70.408224	1.03718081697106	0.0663708529166989
70.449184	1.03669454874106	0.065761091486876
70.490144	1.03622344480097	0.0650698212179533
70.531104	1.03578368039338	0.0642751628824743
70.572064	1.03537929932893	0.0633727885774777
70.613024	1.03498098398044	0.062442095491525
70.653984	1.03459277815857	0.0614638848204436
70.694944	1.03421468186331	0.0603979523941789
70.735904	1.03372335887	0.0592551724502815
70.776864	1.03334526257473	0.0581516814099514
70.817824	1.03291560769375	0.0570307087797153
70.858784	1.03269319810831	0.0559795295775424
70.899744	1.03210280175421	0.0549023175814255
70.940704	1.03169943164241	0.0538337221655241
70.981664	1.0312081086491	0.052796566153459
71.022624	1.03067938040733	0.0517990041337905
71.063584	1.03019816694063	0.0508553709230731
71.104544	1.02974323824313	0.0499371145653171
71.145504	1.02934391194198	0.0490962178385855
71.186464	1.02894559659349	0.0483847681228253
71.227424	1.02856750029823	0.0477398059797447
71.268384	1.02817929447636	0.0472450477840424
71.309344	1.02782242818698	0.0467935163170084
71.350304	1.02748072618752	0.0463808923925055
71.391264	1.02714407895136	0.0460194994200223
71.432224	1.02678215789867	0.0456840629692758
71.473184	1.02636766730761	0.0453186689747199
71.514144	1.02579850095939	0.0448985464026394
71.555104	1.02537390084172	0.0444123176189158
71.596064	1.02514643649296	0.0438348716337099
71.637024	1.02436497008591	0.0432163694089339
71.677984	1.02411122096797	0.0425663035655841
71.718944	1.02341770744243	0.041893312475935
71.759904	1.02297288827153	0.0412000155455048
71.800864	1.02256345244378	0.0404587237838491
71.841824	1.02213986327876	0.0396722200369301
71.882784	1.02174660269358	0.0387793492489592
71.923744	1.02137356116163	0.0377810397616594
71.964704	1.02103185916216	0.0366680561003332
72.005664	1.02066993810948	0.0354954253937166
72.046624	1.02026050228172	0.0343006735677859
72.087584	1.01983084740074	0.0330428141175607
72.128544	1.01941736776234	0.0318081697480223
72.169504	1.01903421670377	0.0306448333546629
72.210464	1.0186146713494	0.0295932357449529
72.251424	1.01811829359278	0.0286420363312744
72.292384	1.0176107953569	0.0277956131383247
72.333344	1.01714980094342	0.0270741586881767
72.374304	1.01670498177252	0.0264122815487297
72.415264	1.0160943663652	0.0257974316730789
72.456224	1.01569504006405	0.025241411640498
72.497184	1.01530177947887	0.0247192608263564
72.538144	1.01492974889958	0.0242071234634263
72.579104	1.01458804690012	0.0237388121107931
72.620064	1.01427161871718	0.023318343044971
72.661024	1.01391980719111	0.0229956876369569
72.701984	1.01351138231601	0.0227303453446909
72.742944	1.01313834078405	0.0225204638431392
72.783904	1.01276024448879	0.0223672939965011
72.824864	1.01233160056047	0.0221959517516796
72.865824	1.01182410232458	0.0220067225846506
72.906784	1.01130649456209	0.0217289762522766
72.947744	1.01081416061611	0.0213341760530095
72.988704	1.01034305667603	0.020832161101587
73.029664	1.00991340179505	0.0201896483859627
73.070624	1.00949992215665	0.0194968308808355
73.111584	1.00910160680816	0.0187690589127197
73.152544	1.00870733527032	0.0180137657530152
73.193504	1.00835046898094	0.0172702686349664
73.234464	1.00801988746075	0.0165007496190033
73.275424	1.0076569554554	0.0156681752796877
73.316384	1.00703117575816	0.0147767994269793
73.357344	1.00661163040379	0.0138881279688202
73.398304	1.00621836981861	0.0129569816080357
73.439264	1.00581904351747	0.0119734907210054
73.480224	1.00531761099755	0.0108686049888852
73.521184	1.00480000323505	0.00978047081268739
73.562144	1.00431878976835	0.00866726269315124
73.603104	1.00386285011818	0.00748649919003376
73.644064	1.00346453476969	0.0062924512476159
73.685024	1.00307632894782	0.00513828277357025
73.725984	1.00268812312595	0.00403240114434379
73.766944	1.00229486254077	0.00293494650441763
73.807904	1.001948105778	0.00176209133959101
73.848864	1.00161145854184	0.000585219898250187
73.889824	1.00127986606899	-0.000668494702311444
73.930784	1.00090682453703	-0.00196378855186442
73.971744	1.00048829013533	-0.00324994281178062
74.012704	1.00011019384006	-0.00457805114410677
74.053664	0.999711878491578	-0.00591638431061882
74.094624	0.998987025433547	-0.00725278234227215
74.135584	0.998474472434354	-0.00858712974115291
74.176544	0.998230832843021	-0.00991564122657461
74.217504	0.997537319317486	-0.0112361702807041
74.258464	0.997097554909894	-0.0125815379239323
74.299424	0.996678009555525	-0.0139295206142669
74.340384	0.996269584680428	-0.015322623763216
74.381344	0.995865203615976	-0.0167484498682896
74.422304	0.995493173036679	-0.0181797806475221
74.463264	0.995161580563829	-0.019602078618208
74.504224	0.994794604747838	-0.0210368133170906
74.545184	0.994375059393469	-0.0224643086939005
74.586144	0.993945404512488	-0.0238931638952056
74.627104	0.993536979637392	-0.0252059415138706
74.668064	0.993153828578823	-0.0265749099572338
74.709024	0.992734283224454	-0.0279556264997224
74.749984	0.992221730225261	-0.0292951429750501
74.790944	0.991730407231951	-0.0306701608940528
74.831904	0.991259303291864	-0.0320258187476446
74.872864	0.990818527931611	-0.0333838519356913
74.913824	0.990405048293209	-0.0347270992115574
74.954784	0.990006732944723	-0.0360789412755798
74.995744	0.989612461406882	-0.037422606958983
75.036704	0.989230321300975	-0.0387151985931927
75.077664	0.98887749882224	-0.0399503398216813
75.118624	0.988386175828931	-0.0411466192709633
75.159584	0.988039419066163	-0.04234969348431
75.200544	0.987629983238405	-0.0435172095946278
75.241504	0.987257952659109	-0.0446508085439759
75.282464	0.986879856363846	-0.045788707066608
75.323424	0.986460311009477	-0.0469903691545173
75.364384	0.985942703246978	-0.0481980611052126
75.405344	0.985420040721173	-0.0493737862842385
75.446304	0.984928717727864	-0.0505845857825786
75.487264	0.984457613787777	-0.0517713246683342
75.528224	0.984022904143491	-0.0529584165854491
75.569184	0.983618523079038	-0.0541799334185134
75.610144	0.983220207730553	-0.0554094849838122
75.651104	0.982832001908679	-0.0566346345531485
75.692064	0.982453905613416	-0.0579056280774655
75.733024	0.981957527856801	-0.0592483872112051
75.773984	0.981765446851186	-0.0606926297855254
75.814944	0.981372186266006	-0.0621964823586354
75.855904	0.980730231326188	-0.0637392141445994
75.896864	0.980342025504314	-0.0652896559611155
75.937824	0.979938655392523	-0.0668672485042134
75.978784	0.979452387162519	-0.0684868953631936
76.019744	0.978913549394136	-0.0701403678564948
76.060704	0.978442445454049	-0.0718633940652078
76.101664	0.977992571519846	-0.073628256669211
76.142624	0.977583135692088	-0.0753541768633884
76.183584	0.977184820343603	-0.0770628704347525
76.224544	0.976801669285034	-0.0787887339695759
76.265504	0.976418518226466	-0.0805632308429601
76.306464	0.976061651937086	-0.0823596679615668
76.347424	0.97572500470093	-0.0841754411743192
76.388384	0.975399477944046	-0.0859875424250931
76.429344	0.975021381648783	-0.0877726607481411
76.470304	0.974606891057719	-0.0895282551893581
76.511264	0.974218685235845	-0.0912867218239802
76.552224	0.973830479413971	-0.093075810660218
76.593184	0.973385660243073	-0.0948806442592421
76.634144	0.972862997717269	-0.0967320169799359
76.675104	0.972117925606016	-0.0985890164103203
76.716064	0.97165693119254	-0.100456630752751
76.757024	0.971212112021642	-0.102271421143632
76.797984	0.970802676193884	-0.10400822647139
76.838944	0.970394251318788	-0.105729452656011
76.879904	0.969990881206997	-0.107485389232558
76.920864	0.969617839675039	-0.10928792594854
76.961824	0.96926097338566	-0.111114490589018
77.002784	0.968909161859587	-0.112970925605069
77.043744	0.968499726031829	-0.114824754290837
77.084704	0.968065016387543	-0.116699285432864
77.125664	0.967655580559785	-0.118558252686196
77.166624	0.967273440453877	-0.120406938445988
77.207584	0.966858949862814	-0.122241936613384
77.248544	0.966356506390232	-0.124085575332261
77.289504	0.965850019107005	-0.125912187915269
77.330464	0.965378915166918	-0.127695654400228
77.371424	0.964928030280054	-0.129463947074352
77.412384	0.964529714931569	-0.131247489831519
77.453344	0.964136454346389	-0.133078153558336
77.494304	0.963546057992288	-0.134986166020148
77.535264	0.963174027412992	-0.136981712825434
77.576224	0.963003176413261	-0.139013355997612
77.617184	0.96267158394041	-0.141122672606467
77.658144	0.962159030941217	-0.143271119036856
77.699104	0.961749595113459	-0.145396834170274
77.740064	0.961377564534163	-0.147535768366814
77.781024	0.961004523002206	-0.149669949715239
77.821984	0.960579922884531	-0.151881736944957
77.862944	0.960062315122032	-0.154098728118417
77.903904	0.959539652596228	-0.156297355123572
77.944864	0.959048329602918	-0.158520299887611
77.985824	0.958582280426137	-0.160775584067531
78.026784	0.958147570781851	-0.163141094662192
78.067744	0.957744200670059	-0.165566154237876
78.108704	0.957329710078996	-0.168040662175136
78.149664	0.956946559020427	-0.17046120643615
78.190624	0.95657351748847	-0.17284683110147
78.231584	0.956247990731586	-0.175188084955013
78.272544	0.955886069678901	-0.177481459475244
78.313504	0.955497863857027	-0.179765984240226
78.354464	0.955052033733468	-0.18201983450265
78.395424	0.954462648332029	-0.184316985586744
78.436384	0.954058267267577	-0.186626898100717
78.477344	0.953556834747656	-0.188933474250423
78.518304	0.953054391275074	-0.191237590076643
78.559264	0.952551947802492	-0.193536471450239
78.600224	0.952091964341678	-0.195923697831912
78.641184	0.951703758519804	-0.198353242213384
78.682144	0.951299377455351	-0.200854842038665
78.723104	0.950916226396783	-0.203356801432925
78.764064	0.950533075338214	-0.20579084369542
78.805024	0.950181263812141	-0.208172532714845
78.845984	0.949839561812679	-0.210515416614417
78.886944	0.949503925529183	-0.212852750076506
78.927904	0.949135938760532	-0.215235550490951
78.968864	0.948727513885435	-0.217656680958358
79.009824	0.948339308063561	-0.220063413412239
79.050784	0.947951102241686	-0.222430410225338
79.091744	0.947505272118128	-0.224775641129688
79.132704	0.946992719118935	-0.227067614420512
79.173664	0.946242592244376	-0.229360078032667
79.214624	0.945993897889737	-0.231642417054109
79.255584	0.945331723896697	-0.233905570346614
79.296544	0.944912178542328	-0.236153554186696
79.337504	0.944704933246796	-0.238379377681758
79.378464	0.944110493082051	-0.240507786313695
79.419424	0.943732396786788	-0.242509077505792
79.460384	0.943375530497409	-0.244466712665653
79.501344	0.943028773734641	-0.246361312115015
79.542304	0.942624392670189	-0.248283271494728
79.583264	0.942179573499291	-0.250245622456204
79.624224	0.941770137671533	-0.252234106455097
79.665184	0.941393052328932	-0.254273429148944
79.706144	0.940978561737868	-0.256378380808337
79.747104	0.940482183981253	-0.258535596363357
79.788064	0.93996963098206	-0.260726611402227
79.829024	0.939508636568584	-0.2629773519378
79.869984	0.939047642155108	-0.265256877604397
79.910944	0.938649326806623	-0.267503425347776
79.951904	0.938245956694832	-0.269773314565786
79.992864	0.937846630393685	-0.271992859768587
80.033824	0.937458424571811	-0.274230252667888
80.074784	0.937106613045738	-0.276459595580513
80.115744	0.936791195815465	-0.278714426485602
80.156704	0.936278642816271	-0.281030575886924
80.197664	0.935869206988514	-0.283477734789863
80.238624	0.935486055929945	-0.286020011672885
80.279584	0.935119080113955	-0.288596918317213
80.320544	0.934699534759585	-0.291222613023722
80.361504	0.934186981760392	-0.293832266595439
80.402464	0.933664319234587	-0.296422174382297
80.443424	0.933172996241278	-0.299026242649236
80.484384	0.932701892301191	-0.301626366553457
80.525344	0.932267182656905	-0.30417766316979
80.566304	0.931857746829147	-0.306693427833564
80.607264	0.931459431480661	-0.309260142331795
80.648224	0.931066170895482	-0.311879900881373
80.689184	0.930693129363524	-0.314595134800804
80.730144	0.93036760260664	-0.317421377469901
80.771104	0.930015791080567	-0.320314072844382
80.812064	0.929611410016115	-0.3232750797869
80.853024	0.929181755135134	-0.326236025711653
80.893984	0.928778385023343	-0.329224538591318
80.934944	0.928177879142631	-0.332275470466206
80.975904	0.927691610912627	-0.33539961494325
81.016864	0.92715782790755	-0.338584729243578
81.057824	0.926935418322102	-0.341799376142561
81.098784	0.926210565264071	-0.345003715397533
81.139744	0.925812249915585	-0.348185390910916
81.180704	0.9254139345671	-0.351380161272685
81.221664	0.925030783508531	-0.354624656755181
81.262624	0.924657741976574	-0.357878143641311
81.303584	0.924295820923889	-0.361124227764925
81.344544	0.923954118924427	-0.364431734986655
81.385504	0.923617471688271	-0.367744781749839
81.426464	0.923255550635586	-0.371031429612484
81.467424	0.922830950517911	-0.37427969294202
81.508384	0.922457908985954	-0.377476954136157
81.549344	0.92206970316408	-0.380692444387832
81.590304	0.921624883993182	-0.383981524244286
81.631264	0.921117385757295	-0.387198043081156
81.672224	0.920604832758101	-0.390386931766141
81.713184	0.920118564528097	-0.39350444709877
81.754144	0.919668690593894	-0.396532445010535
81.795104	0.919239035712914	-0.39944861914962
81.836064	0.918633475068896	-0.402280104988166
81.877024	0.918224039241138	-0.405111780417626
[truncated: 3,381 more rows]
