# Supplementary material for: Unraveling the Local Relation Between Tissue Composition and Human Brain Mechanics Through Machine Learning
Source: Front Bioeng Biotechnol. 2021 Aug 17;9:704738. doi: 10.3389/fbioe.2021.704738 (PMC8415910; doi:10.3389/fbioe.2021.704738)
Supplement: Supplementary file 1 [file DataSheet3.ZIP › Mechanics_cyclicCompTens/cyclicCompTens_HBE_04_24_P2a_C_30.txt]

0	1	-0.0454262627931557
0.038944	1	0.00210988501866214
0.079904	1	0.00168068067203161
0.120864	1	0.000714472856346748
0.161824	1	8.97284103939626e-05
0.202784	1	-0.000316522273656909
0.243744	1	-0.000694002504848711
0.284704	0.99999287479809	-0.00115324517259778
0.325664	0.99999287479809	-0.00158242912617552
0.366624	0.99999287479809	-0.00189624232477693
0.407584	0.99999287479809	-0.00204591189295801
0.448544	0.99999287479809	-0.0026385541596558
0.489504	0.999992162277899	-0.00318295626537186
0.530464	0.999992162277899	-0.00361738373746683
0.571424	0.999992162277899	-0.00388163979471713
0.612384	0.999992162277899	-0.00404903124692335
0.653344	0.999992162277899	-0.00419423751698712
0.694304	1	-0.00434951491710448
0.735264	1	-0.00445762700329465
0.776224	1	-0.00457076077658295
0.817184	1	-0.00470722047221132
0.858144	1	-0.00480989593843127
0.899104	0.999999287479809	-0.00485786461918586
0.940064	0.999999287479809	-0.00482875260727415
0.981024	0.999999287479809	-0.00477873111454106
1.021984	0.999999287479809	-0.00473391792396148
1.062944	0.999999287479809	-0.00467468492779619
1.103904	0.999995724878854	-0.00460593316016369
1.144864	0.999995724878854	-0.0045115125259762
1.185824	0.999995724878854	-0.00439772093034825
1.226784	0.999995724878854	-0.0042492167635891
1.267744	0.999995724878854	-0.00407489336506636
1.308704	0.999999287479809	-0.00393480529157788
1.349664	0.999999287479809	-0.00384798790685218
1.390624	0.999999287479809	-0.00383687831506194
1.431584	0.999999287479809	-0.00387938590577605
1.472544	0.999999287479809	-0.00391300669474034
1.513504	0.999999287479809	-0.00391784889029897
1.554464	0.999999287479809	-0.0039134991952787
1.595424	0.999999287479809	-0.00386871651358204
1.636384	0.999999287479809	-0.0038523615731376
1.677344	0.999999287479809	-0.00385310032394514
1.718304	0.999999287479809	-0.00385053757778089
1.759264	0.999999287479809	-0.00386432977206109
1.800224	0.999999287479809	-0.00386972984433575
1.841184	0.999999287479809	-0.00390334845409411
1.882144	0.999999287479809	-0.00391443189541329
1.923104	0.999999287479809	-0.00395603947408162
1.964064	0.999999287479809	-0.00405695414191661
2.005024	0.999999287479809	-0.00417156729817715
2.045984	0.999999287479809	-0.00437347072684846
2.086944	0.999999287479809	-0.00466193875235853
2.127904	0.999999287479809	-0.00503371128264807
2.168864	0.999999287479809	-0.00551428502700424
2.209824	0.999999287479809	-0.00607117674195401
2.250784	0.999999287479809	-0.00675478492285499
2.291744	0.999999287479809	-0.00757218980974769
2.332704	0.999999287479809	-0.00853560585182479
2.373664	0.999999287479809	-0.00961878015534423
2.414624	0.999999287479809	-0.0108835062834296
2.455584	0.999999287479809	-0.0122681562926074
2.496544	0.999999287479809	-0.013855729598828
2.537504	0.999984324555797	-0.0155861345987928
2.578464	0.999915210097266	-0.0175398144999058
2.619424	0.999641602343906	-0.0197089895370255
2.660384	0.999316693136792	-0.0219857171032185
2.701344	0.999021709777701	-0.0245202795972763
2.742304	0.998729576499374	-0.0272149091247153
2.783264	0.998481619472892	-0.0299418737096246
2.824224	0.998116809135079	-0.0327190079732697
2.865184	0.997843201381719	-0.0355042031196202
2.906144	0.997551068103392	-0.0383494114178561
2.947104	0.997277460350033	-0.0412215721349349
2.988064	0.996993164793807	-0.0441205806689726
3.029024	0.996661130384782	-0.0470829866616925
3.069984	0.996296320046969	-0.0501115010452615
3.110944	0.995942197512022	-0.0531889887235151
3.151904	0.995606600502042	-0.0563193482958478
3.192864	0.995293091617984	-0.0595004506780737
3.233824	0.995000958339657	-0.0626377314084146
3.274784	0.994713100182476	-0.0656990733499923
3.315744	0.994424529505105	-0.068666650598365
3.356704	0.994162322074802	-0.0716445965085145
3.397664	0.993906527326218	-0.0745490356237098
3.438624	0.993651445097825	-0.0773241584802889
3.479584	0.993384962546376	-0.0800984663138531
3.520544	0.993063615940217	-0.0828775596836221
3.561504	0.992782882984947	-0.0856681788735124
3.602464	0.992512837832542	-0.0886047983225575
3.643424	0.992068225233333	-0.0916279387843229
3.684384	0.991885820064426	-0.0947152154555781
3.725344	0.991359980163438	-0.0978521453337655
3.766304	0.991188975317588	-0.100982500547686
3.807264	0.990729399794367	-0.104082475451849
3.848224	0.990440829116995	-0.107105031886427
3.889184	0.990152970959815	-0.110024143595095
3.930144	0.98988292580741	-0.112930445931354
3.971104	0.989605755453095	-0.115901023946281
4.012064	0.989364923628523	-0.118884977927157
4.053024	0.989138342207772	-0.121947370245989
4.093984	0.988901072984156	-0.125112076282858
4.134944	0.988635302952897	-0.128336231057279
4.175904	0.988357420078391	-0.131601405024769
4.216864	0.988087374925987	-0.134888715366014
4.257824	0.987803079369762	-0.138211721100262
4.298784	0.987456794556916	-0.141489952869636
4.339744	0.987099109421013	-0.144637334219425
4.380704	0.9867342990832	-0.147692970999899
4.421664	0.986383739149208	-0.150675327622835
4.462624	0.986095880992028	-0.153614111023361
4.503584	0.985654118473582	-0.156492484656523
4.544544	0.985373385518312	-0.15939146704009
4.585504	0.985238719202205	-0.16241073069452
4.626464	0.984972236650756	-0.165480061605007
4.667424	0.984614551514854	-0.168535491360919
4.708384	0.984359469286461	-0.171636398965216
4.749344	0.984056648205269	-0.174741924306862
4.790304	0.983760952325987	-0.177786566993459
4.831264	0.983480219370716	-0.18079129534439
4.872224	0.983198773895255	-0.183720982739397
4.913184	0.98285961428432	-0.18661331418649
4.954144	0.982501929148417	-0.189465757448387
4.995104	0.982152081734616	-0.19229132892206
5.036064	0.981830735128457	-0.19514193729257
5.077024	0.981542876971276	-0.198023856493768
5.117984	0.981265706616961	-0.200989751395169
5.158944	0.980992098863602	-0.203974592312855
5.199904	0.980725616312152	-0.207064577737072
5.240864	0.980455571159748	-0.210125363981139
5.281824	0.980221864537086	-0.213087589099768
5.322784	0.97986845452233	-0.215947539726066
5.363744	0.979736638286987	-0.218703494287355
5.404704	0.979448780129807	-0.221279660001669
5.445664	0.979029105737284	-0.223803335182941
5.486624	0.978744810181059	-0.226333676555128
5.527584	0.978408500650887	-0.228843025636668
5.568544	0.978051528035176	-0.231325339489541
5.609504	0.977700968101184	-0.233800769230906
5.650464	0.977361808490248	-0.236309558256524
5.691424	0.977058987409056	-0.238892207108457
5.732384	0.976756166327863	-0.241433714731788
5.773344	0.976464033049537	-0.243921143180959
5.814304	0.976183300094266	-0.246348390679389
5.855264	0.975913254941862	-0.248698932308571
5.896224	0.975668860516335	-0.250940232524091
5.937184	0.975420903489853	-0.253045079581599
5.978144	0.975143733135538	-0.255193005181774
6.019104	0.974825949130333	-0.2573114003625
6.060064	0.974538090973153	-0.259445566456483
6.101024	0.974271608421704	-0.261781455105046
6.141984	0.973986600345287	-0.264287343607582
6.182944	0.973633190330531	-0.266765713097736
6.223904	0.973279067795584	-0.269304219954512
6.264864	0.972943470785603	-0.271884373615664
6.305824	0.972622124179444	-0.274501848357435
6.346784	0.972203162307112	-0.27712425900062
6.387744	0.97191459162974	-0.279727891426375
6.428704	0.971648109078291	-0.282302910878374
6.469664	0.971374501324931	-0.284846065981382
6.510624	0.971130106899404	-0.287367160982842
6.551584	0.970904237998844	-0.289909300575891
6.592544	0.970659843573317	-0.292494594983812
6.633504	0.970393361021868	-0.295188954289717
6.674464	0.970116190667553	-0.297957585291854
6.715424	0.969846145515149	-0.300828689094061
6.756384	0.969561849958923	-0.303825511285907
6.797344	0.969214852625886	-0.306790471307967
6.838304	0.968842917086163	-0.309686699175249
6.879264	0.968488794551216	-0.31251760970343
6.920224	0.968134672016268	-0.315240597237532
6.961184	0.967839688657177	-0.317893852361336
7.002144	0.967405051340642	-0.320500444148733
7.043104	0.967127880986327	-0.323050017013182
7.084064	0.966850710632013	-0.325532128199903
7.125024	0.966606316206486	-0.327980503099747
7.165984	0.966372609583824	-0.330405652022874
7.206944	0.966113964754476	-0.332830044761546
7.247904	0.965814706274239	-0.335261807574646
7.288864	0.965522572995912	-0.337740194498448
7.329824	0.965234714838732	-0.340188079076959
7.370784	0.964957544484417	-0.342601007013275
7.411744	0.964625510075392	-0.344969095608541
7.452704	0.964249299414522	-0.3472416521746
7.493664	0.963917265005497	-0.349464655777198
7.534624	0.963581667995517	-0.351691618996957
7.575584	0.963300935040247	-0.35388455609545
7.616544	0.963016639484021	-0.356172600277996
7.657504	0.962750156932572	-0.358489222567002
7.698464	0.962480111780168	-0.360913236123844
7.739424	0.962210066627763	-0.363436667234052
7.780384	0.961969234803191	-0.36593907118632
7.821344	0.961743365902631	-0.368481825315438
7.862304	0.961484008553092	-0.371085656048932
7.903264	0.961196150395912	-0.37376478924306
7.944224	0.960926105243507	-0.37650397481478
7.985184	0.960663185293013	-0.379266464814629
8.026144	0.960174396441959	-0.382010708323294
8.067104	0.959809586104146	-0.384816943702821
8.108064	0.959459026170154	-0.387604004249441
8.149024	0.959123429160174	-0.390390380525401
8.189984	0.958809920276116	-0.393185968304793
8.230944	0.958522062118935	-0.395951162699192
8.271904	0.958233491441564	-0.398667067814047
8.312864	0.957945633284383	-0.401275176328766
8.353824	0.957672025531023	-0.403751288161584
8.394784	0.957419793383395	-0.406147719509072
8.435744	0.957168273755958	-0.408327921328156
8.476704	0.956894666002598	-0.410414711485396
8.517664	0.956584719719495	-0.41242717764546
8.558624	0.956296149042123	-0.41431915986851
8.599584	0.956026103889719	-0.416208747144252
8.640544	0.955745370934449	-0.418056042570666
8.681504	0.955395523520648	-0.419820863769756
8.722464	0.955048526187611	-0.421484190632237
8.763424	0.95470580397572	-0.423060883163289
8.804384	0.954388019970516	-0.4245609460973
8.845344	0.95409659921238	-0.425996851029763
8.886304	0.953819428858065	-0.427301589557782
8.927264	0.953399754465542	-0.428527915898316
8.968224	0.953122584111227	-0.42975296522418
9.009184	0.952888877488566	-0.430990148368617
9.050144	0.952655170865904	-0.43234225193735
9.091104	0.952418614162479	-0.433761477227686
9.132064	0.95215925681294	-0.435284872919505
9.173024	0.951874961256715	-0.436929123013344
9.213984	0.95160491610431	-0.438635920675556
9.254944	0.951319908027894	-0.440447841052239
9.295904	0.950966498013137	-0.442332241817886
9.336864	0.950601687675324	-0.44417853263037
9.377824	0.950251127741332	-0.446038092627712
9.418784	0.949901280327531	-0.447929830779699
9.459744	0.949598459246339	-0.449859001151807
9.500704	0.949313451169922	-0.451874598830782
9.541664	0.949029155613697	-0.453957638574629
9.582624	0.948744860057472	-0.456078683669756
9.623584	0.948361524194692	-0.458286265032045
9.664544	0.948248233484316	-0.46060632392879
9.705504	0.948000276457834	-0.462978311123451
9.746464	0.947733793906385	-0.465380689523899
9.787424	0.947281343585074	-0.467751754914455
9.828384	0.946993485427893	-0.470133291389465
9.869344	0.946716315073578	-0.472498810700949
9.910304	0.946384280664553	-0.474905894006983
9.951264	0.94601947032674	-0.477309250870891
9.992224	0.94568387331676	-0.479673153211581
10.033184	0.945351838907735	-0.482062299473671
10.074144	0.945059705629408	-0.484517541051374
10.115104	0.944775410073183	-0.486988189614946
10.156064	0.944505364920778	-0.489503283083297
10.197024	0.944231757167419	-0.49203308183321
10.237984	0.943968837216925	-0.494557419493082
10.278944	0.943728005392353	-0.497112564587072
10.319904	0.943498573890838	-0.499704945772652
10.360864	0.943254179465311	-0.502315891613481
10.401824	0.942958483586029	-0.504902177560097
10.442784	0.942553772117517	-0.507417852876429
10.483744	0.942421955882175	-0.509849846685358
10.524704	0.941936729632076	-0.512260336090248
10.565664	0.941762162185271	-0.514640741557385
10.606624	0.941218509279507	-0.517044359926003
10.647584	0.940882912269526	-0.519467168381969
10.688544	0.940568690865277	-0.521863536532485
10.729504	0.940280832708097	-0.524220611421021
10.770464	0.93998869942977	-0.526571172663057
10.811424	0.939697278671634	-0.528858676402534
10.852384	0.93942723351923	-0.531094870738578
10.893344	0.939182839093703	-0.533231558173813
10.934304	0.938927044345119	-0.535371056784687
10.975264	0.938653436591759	-0.537484781927122
11.016224	0.938343490308657	-0.539595360296206
11.057184	0.938055632151476	-0.541623593011116
11.098144	0.937789149600027	-0.543538101685781
11.139104	0.93750414152361	-0.545383359554657
11.180064	0.93716141931172	-0.547251401021449
11.221024	0.936807296776772	-0.549179786879425
11.261984	0.936464574564882	-0.551182599157255
11.302944	0.936143940478913	-0.55318900494565
11.343904	0.93571714088448	-0.555192416505108
11.384864	0.935574636846272	-0.557163665164364
11.425824	0.935158525054704	-0.559136360816353
11.466784	0.934881354700389	-0.561033847713561
11.507744	0.934640522875817	-0.562911815463327
11.548704	0.934414653975257	-0.564791676943039
11.589664	0.93417738475164	-0.566678716727058
11.630624	0.933910902200191	-0.568624588533353
11.671584	0.933626606643966	-0.570564622246982
11.712544	0.933363686693472	-0.572532575946885
11.753504	0.933075828536291	-0.574535989685549
11.794464	0.932735956405165	-0.576570895128992
11.835424	0.932367583466396	-0.5787173977077
11.876384	0.932009898330494	-0.580977877114538
11.917344	0.931660050916693	-0.583326559881069
11.958304	0.931357229835501	-0.58561653048165
11.999264	0.931072934279275	-0.587847311670184
12.040224	0.930787926202859	-0.590031351070897
12.081184	0.930503630646633	-0.592214887075043
12.122144	0.93024783589805	-0.594410125414989
12.163104	0.929894425883294	-0.596578254433266
12.204064	0.929631505932799	-0.598739041706792
12.245024	0.929332247452562	-0.600893350201112
12.285984	0.929179055611488	-0.603108711328542
12.326944	0.92875581861801	-0.605372649135179
12.367904	0.92847508566274	-0.607676414109246
12.408864	0.92814661385467	-0.610020049834862
12.449824	0.927778240915902	-0.612314193614783
12.490784	0.927446206506877	-0.614622890131852
12.531744	0.927110609496897	-0.6168651208683
12.572704	0.926815626137806	-0.619006208120291
12.613664	0.926534180662344	-0.621019846693141
12.654624	0.926268410631086	-0.622939907984496
12.695584	0.925998365478682	-0.624847373465622
12.736544	0.925728320326277	-0.626759809715455
12.777504	0.925487488501705	-0.628713154018856
12.818464	0.925260907080954	-0.63065373035476
12.859424	0.925012950054472	-0.632618103619332
12.900384	0.924713691574235	-0.634607383028387
12.941344	0.924447209022786	-0.6365992600509
12.982304	0.924181438991527	-0.638631269329673
13.023264	0.923870780188234	-0.640656869563829
13.064224	0.923331402403616	-0.642555899338831
13.105184	0.922977279868668	-0.644358632183346
13.146144	0.922812687704538	-0.646089152681225
13.187104	0.922327461454439	-0.647758027801983
13.228064	0.922036040696303	-0.649386467756858
13.269024	0.921747470018932	-0.65101690822277
13.309984	0.921459611861751	-0.652644668265398
13.350944	0.921189566709347	-0.654313549923773
13.391904	0.92094517228382	-0.655997003932149
13.432864	0.920685814934281	-0.657733194723837
13.473824	0.920427170104933	-0.659426466054891
13.514784	0.920105823498773	-0.661063479005863
13.555744	0.919821527942548	-0.662715733323054
13.596704	0.919547920189188	-0.664410798140582
13.637664	0.919274312435829	-0.666171457056361
13.678624	0.918920189900881	-0.667913926140311
13.719584	0.91857034248708	-0.669638035414367
13.760544	0.918219782553088	-0.671423707255719
13.801504	0.91789914846712	-0.673278858719481
13.842464	0.917479474074597	-0.675201951286273
13.883424	0.917336970036388	-0.67719629516989
13.924384	0.917052674480163	-0.679252341089982
13.965344	0.916643687890506	-0.681382776383427
14.006304	0.916399293464979	-0.683585308525595
14.047264	0.916176987165374	-0.685828724750064
14.088224	0.915936155340802	-0.6881773726493
14.129184	0.915669672789353	-0.690577883470274
14.170144	0.915392502435038	-0.693059234114129
14.211104	0.915122457282633	-0.695601626495064
14.252064	0.914841724327363	-0.698154755823577
14.293024	0.914491164393371	-0.70073801921158
14.333984	0.914129916656513	-0.703244225878181
14.374944	0.913768668919655	-0.705718008139869
14.415904	0.913418821505854	-0.708192509539511
14.456864	0.913123125626572	-0.710613607318829
14.497824	0.91282742974729	-0.712993964843436
14.538784	0.91254669679202	-0.715271086845901
14.579744	0.912273089038661	-0.717538831725283
14.620704	0.912006606487211	-0.71977959367694
14.661664	0.911773612384741	-0.722001573052755
14.702624	0.911529217959214	-0.724273804917131
14.743584	0.911247772483753	-0.726529361497792
14.784544	0.910796034682633	-0.728713228741237
14.825504	0.910646405442514	-0.730815652521761
14.866464	0.910233856251902	-0.732820288794947
14.907424	0.909891134040011	-0.734713772490878
14.948384	0.909526323702198	-0.736593341956996
14.989344	0.909187164091262	-0.738435958628295
15.030304	0.908865817485103	-0.740294609896769
15.071264	0.908581521928878	-0.74221933250959
15.112224	0.908300076453416	-0.744112942599464
15.153184	0.908026468700057	-0.746041555094856
15.194144	0.907760698668798	-0.747942402327597
15.235104	0.907490653516394	-0.749831248673325
15.276064	0.907260509494688	-0.751738650957479
15.317024	0.907026802872026	-0.753703516722589
15.357984	0.906771720643634	-0.755742052723098
15.398944	0.906476024764352	-0.757734807965598
15.439904	0.906210254733093	-0.759712792550359
15.480864	0.905936646979734	-0.761718572906654
15.521824	0.905622425575485	-0.763723897808913
15.562784	0.905272578161684	-0.765763174739435
15.603744	0.90473605045783	-0.7678561930672
15.644704	0.904389765644984	-0.770020602180967
15.685664	0.904247261606776	-0.772263789588815
15.726624	0.90379124868451	-0.77457797116719
15.767584	0.903506953128284	-0.776871731406869
15.808544	0.903226220173014	-0.779149712016467
15.849504	0.90295617502061	-0.781410374476603
15.890464	0.902715343196038	-0.783670228451342
15.931424	0.902455985846499	-0.78597442054977
15.972384	0.902171690290274	-0.788366478230973
16.013344	0.901861744007171	-0.790791520373009
16.054304	0.901573173329799	-0.793214387667536
16.095264	0.901310965899496	-0.795730799555469
16.136224	0.901022395222125	-0.798312757599124
16.177184	0.900671835288132	-0.800899518612631
16.218144	0.900314862672421	-0.803511129111266
16.259104	0.899982828263396	-0.806112477729215
16.300064	0.899657919056281	-0.808707253862103
16.341024	0.899373623500056	-0.811266720321438
16.381984	0.899096453145741	-0.813773711502171
16.422944	0.89881500767028	-0.816171718415539
16.463904	0.898403170999858	-0.818524465401115
16.504864	0.898158776574331	-0.820858329567376
16.545824	0.897935757754535	-0.823207653020448
16.586784	0.89769920105111	-0.825578424218204
16.627744	0.897563822214812	-0.828005148707213
16.668704	0.89715198554439	-0.830466557437676
16.709664	0.896889065593896	-0.832905053997075
16.750624	0.896596932315569	-0.8353812050556
16.791584	0.896243522300813	-0.837788425651607
16.832544	0.895875149362045	-0.840118362888797
16.873504	0.895524589428053	-0.842426272712527
16.914464	0.895178304615207	-0.844663591518826
16.955424	0.894875483534015	-0.846861213910051
16.996384	0.894583350255688	-0.849085939085328
17.037344	0.894299054699463	-0.851364298876757
17.078304	0.894021884345148	-0.853649813001228
17.119264	0.893762526995609	-0.855944386084716
17.160224	0.893528820372947	-0.858278805948488
17.201184	0.893280863346465	-0.860642091573902
17.242144	0.89300369299215	-0.863021006464188
17.283104	0.892693746709047	-0.865328441221028
17.324064	0.892274072316524	-0.867499119910234
17.365024	0.892138693480226	-0.869499201643044
17.405984	0.891649904629172	-0.871327256860372
17.446944	0.891285094291359	-0.87301997031471
17.487904	0.890953059882334	-0.874611934720863
17.528864	0.890628863195411	-0.876185070787851
17.569824	0.890340292518039	-0.877730522222806
17.610784	0.890059559562769	-0.879351585565635
17.651744	0.889785951809409	-0.881032692569233
17.692704	0.88951946925796	-0.882654161244365
17.733664	0.889249424105556	-0.884154496579116
17.774624	0.889008592280984	-0.88554434835283
17.815584	0.888786285981379	-0.886873258632935
17.856544	0.888531203752986	-0.888103878009135
17.897504	0.888235507873704	-0.889272721255859
17.938464	0.88797258792321	-0.890462811760323
17.979424	0.887695417568895	-0.891645551803212
18.020384	0.887381908684837	-0.892855462185535
18.061344	0.887024223548935	-0.894218675346059
18.102304	0.886666538413032	-0.89573385107314
18.143264	0.886327378802097	-0.897395075001906
18.184224	0.885998906994027	-0.899166660456178
18.225184	0.885688960710924	-0.901058533718932
18.266144	0.885265723717446	-0.902941574660085
18.307104	0.88498142816122	-0.904789613195717
18.348064	0.884714945609771	-0.906568599233301
18.389024	0.884474113785199	-0.908351727941342
18.429984	0.884218319036616	-0.910101678239222
18.470944	0.883930460879435	-0.91188794500379
18.511904	0.883624077197288	-0.913734656403017
18.552864	0.883328381318006	-0.915648600663349
18.593824	0.883061898766556	-0.917744550023078
18.634784	0.882774040609376	-0.919904299994585
18.675744	0.882431318397485	-0.922113262973428
18.716704	0.882073633261583	-0.92444990562724
18.757664	0.881738036251602	-0.926774497272303
18.798624	0.881413127044488	-0.929100895479076
18.839584	0.881132394089218	-0.931343836636655
18.880544	0.880851661133947	-0.933490384978686
18.921504	0.880570215658486	-0.935598838621996
18.962464	0.880289482703216	-0.93780548728415
19.003424	0.880048650878644	-0.940036861216695
19.044384	0.879705928666754	-0.94230951584702
19.085344	0.879461534241227	-0.94467328961456
19.126304	0.879187926487867	-0.947132137778065
19.167264	0.878914318734507	-0.949672562336053
19.208224	0.878647836183058	-0.952229025849626
19.249184	0.878355702904731	-0.954812916848934
19.290144	0.878002292889975	-0.957377887982427
19.331104	0.877633919951207	-0.959904304604749
19.372064	0.877283360017215	-0.962455612117111
19.413024	0.876947763007234	-0.964896274807197
19.453984	0.876641379325087	-0.967294179297887
19.494944	0.876345683445805	-0.969740313974043
19.535904	0.87606851309149	-0.97217675990067
19.576864	0.875780654934309	-0.974692295747823
19.617824	0.87552129758477	-0.977270065357695
19.658784	0.875291153563064	-0.979908517135671
19.699744	0.875039633935627	-0.982542758687806
19.740704	0.874766026182267	-0.985193915236308
19.781664	0.874452517298209	-0.987757953669667
19.822624	0.874171784342939	-0.990328488315879
19.863584	0.873898176589579	-0.992964636673195
19.904544	0.873587517786285	-0.995657836641549
19.945504	0.873043864880521	-0.998427498408088
19.986464	0.872711830471496	-1.00122610002927
20.027424	0.872376233461516	-1.00404130066196
20.068384	0.872095500506246	-1.0068457011501
20.109344	0.87181120495002	-1.00966845055211
20.150304	0.871541159797616	-1.01259065673318
20.191264	0.871274677246166	-1.0155171472331
20.232224	0.871008194694717	-1.01847397227946
20.273184	0.870767362870145	-1.02146417622292
20.314144	0.870545056570541	-1.02442516137338
20.355104	0.870289261821957	-1.02732240910903
20.396064	0.869994278462866	-1.03017058984414
20.437024	0.869731358512372	-1.03299750152946
20.477984	0.869457750759012	-1.0358462837254
20.518944	0.869140679273999	-1.03875142018649
20.559904	0.868782994138096	-1.041655312321
20.600864	0.868425309002194	-1.04456798665538
20.641824	0.868086149391258	-1.04750085351183
20.682784	0.867764802785099	-1.05037073913792
20.723744	0.867312352463788	-1.05319888643299
20.764704	0.867024494306607	-1.05594533747726
20.805664	0.866735923629236	-1.05861254605658
20.846624	0.866601257313129	-1.06124431856841
20.887584	0.866353300286647	-1.06383201010284
20.928544	0.865969964423867	-1.06634507473048
20.969504	0.865689231468597	-1.06877384767305
21.010464	0.865375722584539	-1.07120287994114
21.051424	0.865080026705257	-1.07364378670228
21.092384	0.864824231956673	-1.07602161634802
21.133344	0.864532811198537	-1.0783721187515
21.174304	0.8641858138655	-1.0807459234039
21.215264	0.863828841249789	-1.08311754885037
21.256224	0.863496806840764	-1.08545690243635
21.297184	0.863175460234604	-1.0877893980613
21.338144	0.862891164678379	-1.09010018443684
21.379104	0.862617556925019	-1.0923809086667
21.420064	0.862332548848603	-1.0946812653627
21.461024	0.862055378494288	-1.09700383034626
21.501984	0.86168700555552	-1.0994018634101
21.542944	0.861573714845144	-1.1018560001304
21.583904	0.861340720742674	-1.10433403402284
21.624864	0.860946697077028	-1.10683091150889
21.665824	0.860793505235955	-1.10933693948061
21.706784	0.860534147886416	-1.11190876639593
21.747744	0.860110910892937	-1.11454508691051
21.788704	0.859753938277226	-1.1170850690897
21.829664	0.859389127939413	-1.11956476571626
21.870624	0.859038568005421	-1.1219521664344
21.911584	0.85869584579353	-1.12430460179353
21.952544	0.858393024712338	-1.12656861805158
21.993504	0.858105166555157	-1.12873190051589
22.034464	0.857827283680651	-1.13081384193995
22.075424	0.857550113326336	-1.13276052876926
22.116384	0.857284343295078	-1.13456826289137
22.157344	0.857054199273372	-1.13613627564523
22.198304	0.856809804847845	-1.13749511078106
22.239264	0.856546884897351	-1.13862368012314
22.280224	0.85625902674017	-1.13953405865149
22.321184	0.856011069713688	-1.14025384165069
22.362144	0.855784488292937	-1.14081313049216
22.403104	0.855551494190467	-1.14119488814398
22.444064	0.855168158327687	-1.141405896295
22.485024	0.854909513498339	-1.14144572564163
22.525984	0.854814035792739	-1.14132350923591
22.566944	0.854489839105816	-1.1410060076499
22.607904	0.854296033613853	-1.14059439923536
22.648864	0.854099378041125	-1.14000169662949
22.689824	0.853953311401962	-1.13924240680613
22.730784	0.853792994358978	-1.13829264566836
22.771744	0.853661890643826	-1.13723295666706
22.812704	0.853526511807528	-1.13601750892249
22.853664	0.853398970693332	-1.13466443996553
22.894624	0.853271429579136	-1.13325124017957
22.935584	0.853132488141883	-1.1317673861792
22.976544	0.853023472552653	-1.13030222104883
23.017504	0.852906619241323	-1.12883771403864
23.058464	0.852800453732858	-1.12733392684171
23.099424	0.852705688547449	-1.12579934092748
23.140384	0.852607360761086	-1.12415964319481
23.181344	0.852519720777588	-1.12241970634814
23.222304	0.852428518193134	-1.12066207652859
23.263264	0.852340878209636	-1.11893643309357
23.304224	0.852249675625183	-1.11722415037005
23.345184	0.852162035641685	-1.11548341811322
23.386144	0.852067270456277	-1.11380429854542
23.427104	0.851979630472778	-1.11218482166451
23.468064	0.851852089358582	-1.11059765151138
23.509024	0.851771574576995	-1.10899058302898
23.549984	0.851706022719419	-1.10748526385029
23.590944	0.851629783058977	-1.10600594477745
23.631904	0.851574919004267	-1.10458115161598
23.672864	0.851502241944781	-1.10318912935317
23.713824	0.851447377890071	-1.10180310644426
23.754784	0.85138538863345	-1.10041028223367
23.795744	0.851319124255684	-1.09904341454481
23.836704	0.85127566052403	-1.09768972233496
23.877664	0.851217233868365	-1.09637287178043
23.918624	0.851169495015565	-1.09505781907078
23.959584	0.851118906082001	-1.09379253506598
24.000544	0.851064042027291	-1.09250990022363
24.041504	0.851016303174491	-1.09120918886815
24.082464	0.850969276841883	-1.08990678426968
24.123424	0.850936500913095	-1.08855280222544
24.164384	0.850881636858384	-1.08713642951566
24.205344	0.850830335404629	-1.08567247820298
24.246304	0.850790434273931	-1.08416194200531
24.287264	0.850749820623042	-1.0826598959939
24.328224	0.850724169896164	-1.08120169560565
24.369184	0.850684268765466	-1.07975065172965
24.410144	0.850670018361645	-1.07828728880257
24.451104	0.850640805033813	-1.07681212547542
24.492064	0.850608029105025	-1.07530775860972
24.533024	0.850578815777192	-1.07378376145706
24.573984	0.850567415454135	-1.0722659772205
24.614944	0.850538202126303	-1.07073981393716
24.655904	0.850516114000381	-1.06919622354406
24.696864	0.850476212869682	-1.06766875055796
24.737824	0.850469087667772	-1.06617138330167
24.778784	0.850469087667772	-1.06460889483482
24.819744	0.850443436940894	-1.06301861277564
24.860704	0.850424911415927	-1.06141448186282
24.901664	0.850395698088095	-1.059792243928
24.942624	0.850385010285229	-1.05815480385267
24.983584	0.850362922159307	-1.05651361118474
25.024544	0.850337271432429	-1.05483748584588
25.065504	0.850333708831474	-1.05313767253865
25.106464	0.850319458427653	-1.05136978519682
25.147424	0.850300932902686	-1.04955050782095
25.188384	0.850297370301731	-1.04766966787778
25.229344	0.850275282175809	-1.04578259104726
25.270304	0.850275282175809	-1.04389135411263
25.311264	0.850257469171033	-1.04196408182888
25.352224	0.850253906570077	-1.03998308558154
25.393184	0.850253906570077	-1.03796309026501
25.434144	0.850213292919188	-1.0358562535925
25.475104	0.850209730318233	-1.03372442142806
25.516064	0.850209730318233	-1.03156585694457
25.557024	0.850191917313457	-1.02940276189197
25.597984	0.850184079591355	-1.02728191510459
25.638944	0.850184079591355	-1.02522198801875
25.679904	0.8501805169904	-1.02321971618399
25.720864	0.850166266586579	-1.02124937189519
25.761824	0.850162703985624	-1.01934743505949
25.802784	0.850147741061612	-1.01749726743967
25.843744	0.850140615859702	-1.01570419719421
25.884704	0.850140615859702	-1.01400028697984
25.925664	0.850137053258747	-1.0123963652708
25.966624	0.850137053258747	-1.01085852144372
26.007584	0.850137053258747	-1.00936601599584
26.048544	0.850103564809768	-1.00794463329164
26.089504	0.850103564809768	-1.00658937205353
26.130464	0.850092877006902	-1.00534842977888
26.171424	0.850092877006902	-1.00424773901816
26.212384	0.850092877006902	-1.00325025109149
26.253344	0.850092877006902	-1.00235732364416
26.294304	0.850092877006902	-1.00155581606447
26.335264	0.850092877006902	-1.00082771721547
26.376224	0.850089314405947	-1.00013045630947
26.417184	0.850092877006902	-0.999478420463963
26.458144	0.850089314405947	-0.998871430984073
26.499104	0.850060101078114	-0.998258697117372
26.540064	0.850060101078114	-0.997672689032099
26.581024	0.85007078888098	-0.997105790403555
26.621984	0.85007078888098	-0.996550916633289
26.662944	0.85007078888098	-0.996035793758246
26.703904	0.85007078888098	-0.995518918801641
26.744864	0.85007078888098	-0.995005486990393
26.785824	0.85007078888098	-0.994515259363803
26.826784	0.85007078888098	-0.994035531151344
26.867744	0.85007078888098	-0.993490169614928
26.908704	0.85007078888098	-0.992953605532818
26.949664	0.85007078888098	-0.992413445760938
26.990624	0.850049413275249	-0.991826060417521
27.031584	0.850049413275249	-0.991191750232987
27.072544	0.850049413275249	-0.990551798084322
27.113504	0.850049413275249	-0.989895926836396
27.154464	0.850049413275249	-0.989207870896208
27.195424	0.850008799624359	-0.988505506289936
27.236384	0.850008799624359	-0.987833304072831
27.277344	0.850008799624359	-0.987105767458955
27.318304	0.850008799624359	-0.986375785776034
27.359264	0.850008799624359	-0.985607123187999
27.400224	0.85000951214455	-0.98479061395474
27.441184	0.85000951214455	-0.983960972826595
27.482144	0.85000951214455	-0.983118167115476
27.523104	0.85000951214455	-0.982259374749713
27.564064	0.85000951214455	-0.981440677593709
27.605024	0.850001674422449	-0.980633783016978
27.645984	0.850001674422449	-0.979851570126519
27.686944	0.850001674422449	-0.979141678542993
27.727904	0.850001674422449	-0.978471550929925
27.768864	0.850001674422449	-0.977822413428298
27.809824	0.849994549220539	-0.977243893094573
27.850784	0.849994549220539	-0.976711203640592
27.891744	0.849994549220539	-0.97625751258049
27.932704	0.849994549220539	-0.975877347928195
27.973664	0.849994549220539	-0.975577103473882
28.014624	0.849990986619583	-0.975361078790836
28.055584	0.849990986619583	-0.975115654440697
28.096544	0.849990986619583	-0.974946731114449
28.137504	0.849990986619583	-0.974808811350853
28.178464	0.849990986619583	-0.974740708986586
28.219424	0.849994549220539	-0.974734788084096
28.260384	0.849994549220539	-0.974774410406169
28.301344	0.849994549220539	-0.974829642380261
28.342304	0.849994549220539	-0.974886162265054
28.383264	0.849994549220539	-0.974862387128445
28.424224	0.849990986619583	-0.974789518840825
28.465184	0.849990986619583	-0.97468548355011
28.506144	0.849990986619583	-0.97449992634506
28.547104	0.849990986619583	-0.974232590079375
28.588064	0.849990986619583	-0.973819743875868
28.629024	0.85000238694264	-0.973261121871416
28.669984	0.85000238694264	-0.972537699598321
28.710944	0.85000238694264	-0.971672049271521
28.751904	0.85000238694264	-0.970699033827358
28.792864	0.85000238694264	-0.969614889777203
28.833824	0.84999526174073	-0.968442727599859
28.874784	0.84999526174073	-0.96722853943631
28.915744	0.84999526174073	-0.965955153143891
28.956704	0.84999526174073	-0.964609768067016
28.997664	0.84999526174073	-0.963116118536033
29.038624	0.84999526174073	-0.961523328210835
29.079584	0.84999526174073	-0.959811073816995
29.120544	0.84999526174073	-0.957960224105723
29.161504	0.84999526174073	-0.955928822825403
29.202464	0.84999526174073	-0.953765039143733
29.243424	0.84999526174073	-0.951441031525857
29.284384	0.84999526174073	-0.948962982378974
29.325344	0.84999526174073	-0.946374597857055
29.366304	0.84999526174073	-0.943669536470867
29.407264	0.84999526174073	-0.940898942004193
29.448224	0.84999526174073	-0.937953124126952
29.489184	0.84999526174073	-0.934875403273664
29.530144	0.84999526174073	-0.931548239614518
29.571104	0.84999526174073	-0.927914200177438
29.612064	0.85000238694264	-0.923997162521713
29.653024	0.850060813598305	-0.919752115149023
29.693984	0.850275994696	-0.915186783344363
29.734944	0.85060446650407	-0.910268884351203
29.775904	0.85089944986316	-0.904964270012746
29.816864	0.851151682010789	-0.899380970104164
29.857824	0.851399639037271	-0.893524325859169
29.898784	0.851665409068529	-0.887447782303
29.939744	0.851957542346856	-0.881185875491107
29.980704	0.85222046229735	-0.87471935213917
30.021664	0.85249407005071	-0.86804415020735
30.062624	0.852818266737634	-0.861192846644976
30.103584	0.853183077075447	-0.854132903728424
30.144544	0.85370535437548	-0.846865524379366
30.185504	0.85404095138546	-0.83941461666597
30.226464	0.85437654839544	-0.831887977188374
30.267424	0.854697182481409	-0.824275969497991
30.308384	0.855007128764511	-0.816570737557471
30.349344	0.855270048715005	-0.808821461686063
30.390304	0.855514443140532	-0.801091637406713
30.431264	0.855748149763194	-0.793447320809331
30.472224	0.856028882718464	-0.785910746331936
30.513184	0.856321015996791	-0.77851656334869
30.554144	0.856586786028049	-0.771264161681933
30.595104	0.856839018175678	-0.764181201992434
30.636064	0.857112625929037	-0.757159968310676
30.677024	0.857433260015006	-0.750217231805433
30.717984	0.857768857024986	-0.743405282522802
30.758944	0.858104454034966	-0.736660402660833
30.799904	0.858432925843036	-0.729993185339512
30.840864	0.85875070984824	-0.723423175856751
30.881824	0.859224535775283	-0.717010108426081
30.922784	0.859513106452654	-0.71071190040194
30.963744	0.859790276806969	-0.704524149788366
31.004704	0.859924943123076	-0.698498961398954
31.045664	0.860155087144782	-0.692578727925156
31.086624	0.860490684154762	-0.68682674222377
31.127584	0.860771417110032	-0.681176712850651
31.168544	0.861045024863392	-0.675642177032984
31.209504	0.861304382212931	-0.670116044233353
31.250464	0.861574427365336	-0.664576613919185
31.291424	0.861898624052259	-0.659049546240213
31.332384	0.862252746587206	-0.653536381895023
31.373344	0.862610431723109	-0.648067283272782
31.414304	0.862934628410033	-0.6425930547998
31.455264	0.863270937940204	-0.637200694734895
31.496224	0.863606534950184	-0.631865554079884
31.537184	0.863912918632332	-0.626585665011818
31.578144	0.864197214188557	-0.621393669856203
31.619104	0.864456571538096	-0.616255847580603
31.660064	0.864696690842477	-0.611214004071425
31.701024	0.86494536038915	-0.606171208249258
31.741984	0.865222530743465	-0.601189785403473
31.782944	0.865525351824657	-0.596205632012667
31.823904	0.865791121855916	-0.591195197398442
31.864864	0.866185145521561	-0.586110913853933
31.905824	0.866495804324855	-0.580981196045157
31.946784	0.866834963935791	-0.575968943973193
31.987744	0.867159160622714	-0.571010003994905
32.028704	0.867469106905817	-0.566169183515205
32.069664	0.867779765709111	-0.561368286087997
32.110624	0.868103962396034	-0.556642702017452
32.151584	0.868406783477227	-0.552047865943813
32.192544	0.868691791553643	-0.54749628492852
32.233504	0.868972524508913	-0.543009698729849
32.274464	0.869213356333485	-0.538524742577209
32.315424	0.86943566263309	-0.533998235505254
32.356384	0.869683619659572	-0.529407879878991
32.397344	0.869964352614842	-0.524783862058851
32.438304	0.870230835166292	-0.520193563091942
32.479264	0.87049019251583	-0.515567958809891
32.520224	0.870763087748999	-0.510922223023533
32.561184	0.871095122158024	-0.506341329509384
32.602144	0.87143428176896	-0.50185098853891
32.643104	0.871781279101997	-0.497390833928868
32.684064	0.872116876111977	-0.492953776722392
32.725024	0.872631315689908	-0.48854065809297
32.765984	0.872941261973011	-0.484127593943695
32.806944	0.87309089121313	-0.479788027872552
32.847904	0.873514128206608	-0.475447579223009
32.888864	0.87375496003118	-0.471085833193992
32.929824	0.87398795413365	-0.46672833225811
32.970784	0.87426156188701	-0.462321842773102
33.011744	0.874560820367247	-0.457979406687759
33.052704	0.874823740317741	-0.453765199437277
33.093664	0.875075259945179	-0.4497201574049
33.134624	0.875345305097583	-0.445781223088071
33.175584	0.875673776905653	-0.441921396125415
33.216544	0.875994410991621	-0.438176607264175
33.257504	0.876344970925614	-0.434565656513838
33.298464	0.876672730213492	-0.43107042159796
33.339424	0.876997639420607	-0.427699675999579
33.380384	0.877318986026767	-0.42442743704649
33.421344	0.877613969385857	-0.421246759609419
33.462304	0.877895414861319	-0.418076256884798
33.503264	0.878281600804863	-0.414987062512331
33.544224	0.878500344503512	-0.411971542733675
33.585184	0.878730488525219	-0.408962107297953
33.626144	0.879004096278578	-0.405962205888139
33.667104	0.879274141430983	-0.403016374935662
33.708064	0.879536348861286	-0.400187029077332
33.749024	0.87980639401369	-0.397368842932529
33.789984	0.880146266144817	-0.394528435424939
33.830944	0.880503238760528	-0.391684569517551
33.871904	0.880850236093565	-0.388832509795897
33.912864	0.881177995381444	-0.385965934383596
33.953824	0.881528555315436	-0.38308576726396
33.994784	0.881857027123506	-0.380170872318751
34.035744	0.882152010482597	-0.377278580097365
34.076704	0.882437018559013	-0.374340823102828
34.117664	0.882692100787406	-0.371388862044092
34.158624	0.882922244809112	-0.368455953782733
34.199584	0.883170201835594	-0.365484580357644
34.240544	0.883458059992775	-0.362439015866941
34.281504	0.883768718796069	-0.359460965354908
34.322464	0.884034488827327	-0.356570104871812
34.363424	0.884293846176866	-0.353669026092148
34.404384	0.884578141733091	-0.350747626217262
34.445344	0.885066930584145	-0.347779321114112
34.486304	0.885388277190305	-0.34480295294905
34.527264	0.885712473877229	-0.34181500884213
34.568224	0.886022420160331	-0.338820067304995
34.609184	0.886343766766491	-0.335833722735222
34.650144	0.886646587847683	-0.332802157463363
34.691104	0.886934446004864	-0.3297322468841
34.732064	0.88721232887937	-0.326557200515131
34.773024	0.88745244818375	-0.323393013129271
34.813984	0.887675467003546	-0.32026419207632
34.854944	0.887912736227163	-0.317105258755938
34.895904	0.888200594384343	-0.313948598347333
34.936864	0.888470639536748	-0.31077456966753
34.977824	0.888729284366096	-0.307556911105963
35.018784	0.889002892119455	-0.304266966104757
35.059744	0.88933492652848	-0.300984652682691
35.100704	0.889681923861517	-0.297742029138082
35.141664	0.890017520871498	-0.294482882854172
35.182624	0.890341717558421	-0.291261388890182
35.223584	0.890867557459409	-0.28807995308945
35.264544	0.891181066343467	-0.284918692377144
35.305504	0.89147676222275	-0.281784939781191
35.346464	0.891742532254008	-0.278710522604081
35.387424	0.891991201800681	-0.275665056177645
35.428384	0.892224195903151	-0.272696866572408
35.469344	0.892501366257466	-0.269857117185007
35.510304	0.892793499535793	-0.267070063176005
35.551264	0.893056419486287	-0.26431169623376
35.592224	0.893315064315635	-0.261584613971731
35.633184	0.89359223466995	-0.258910314256338
35.674144	0.89392070647802	-0.256265893633342
35.715104	0.894256303488	-0.253640859226227
35.756064	0.89459190049798	-0.251055438424362
35.797024	0.89491324710414	-0.24848704157916
35.837984	0.895230318589153	-0.24595620988564
35.878944	0.895562352998178	-0.243381534748176
35.919904	0.895854486276505	-0.240721144904184
35.960864	0.89613878183273	-0.238037062733407
36.001824	0.896393864061123	-0.235367080024946
36.042784	0.896627570683784	-0.232740847054574
36.083744	0.89685771470549	-0.230116993777069
36.124704	0.897097834009871	-0.22749200949169
36.165664	0.897513945801439	-0.22478383402024
36.206624	0.897780428352888	-0.22198851210397
36.247584	0.898054036106248	-0.219134676329489
36.288544	0.898393195717184	-0.216214180825061
36.329504	0.898743755651176	-0.21323181112689
36.370464	0.899093603064977	-0.210253004430401
36.411424	0.899418512272091	-0.207241755895352
36.452384	0.899768359685893	-0.204210347526319
36.493344	0.900096831493962	-0.201163357834943
36.534304	0.900392527373244	-0.198078491365438
36.575264	0.90067682292947	-0.195044938657777
36.616224	0.900936180279009	-0.19209250253215
36.657184	0.901165611780524	-0.189190530278059
36.698144	0.901417131407961	-0.186334332244358
36.739104	0.901690739161321	-0.183474207281586
36.780064	0.90200496056557	-0.180647286879448
36.821024	0.902271443117019	-0.177881392959948
36.861984	0.902530087946367	-0.175138114839507
36.902944	0.902807258300682	-0.172470182763818
36.943904	0.903307447474793	-0.169866722495331
36.984864	0.903474889719687	-0.167350136270924
37.025824	0.903952990767876	-0.164955158453786
37.066784	0.904262937050979	-0.162673137596409
37.107744	0.904584283657138	-0.160487385339841
37.148704	0.904887104738331	-0.158446898950032
37.189664	0.905178525496466	-0.156463531726644
37.230624	0.905452133249826	-0.154597146456353
37.271584	0.905692965074398	-0.15277211815605
37.312544	0.905915983894194	-0.151031444737781
37.353504	0.906160378319721	-0.149400062854911
37.394464	0.906448236476901	-0.147805736189538
37.435424	0.90671471902835	-0.146257528059092
37.476384	0.906969801256743	-0.144730682684299
37.517344	0.907243409010103	-0.143254630241136
37.558304	0.907571880818173	-0.141881384016548
37.599264	0.907914603030063	-0.140573631646739
37.640224	0.908429042607995	-0.13927341932942
37.681184	0.908582234449069	-0.137976451849719
37.722144	0.908947757307073	-0.136693897637986
37.763104	0.909421583234115	-0.135404720819456
37.804064	0.909717279113397	-0.134114805250118
37.845024	0.909980199063891	-0.132800822530578
37.885984	0.910224593489418	-0.13146149346696
37.926944	0.91046542531399	-0.130103632436181
37.967904	0.910742595668305	-0.128735346084272
38.008864	0.911041854148542	-0.127388289556454
38.049824	0.911296936376935	-0.125992159490479
38.090784	0.911556293726474	-0.124601987373495
38.131744	0.911829901479833	-0.12317529612367
38.172704	0.912157660767712	-0.121688027307626
38.213664	0.912497532898839	-0.120140697397167
38.254624	0.912833129908819	-0.118478429628765
38.295584	0.913143076191922	-0.116784262644077
38.336544	0.913471547999991	-0.115078820447948
38.377504	0.91379930728787	-0.113348435060837
38.418464	0.914084315364287	-0.111527928612822
38.459424	0.914380011243569	-0.109654881510028
38.500384	0.914635093471961	-0.107730721132334
38.541344	0.914860962372521	-0.105742919224894
38.582304	0.915211522306513	-0.103704651266714
38.623264	0.915485130059873	-0.10160018121183
38.664224	0.915751612611322	-0.0994178306957057
38.705184	0.916014532561816	-0.0971464421840216
38.746144	0.916145636276968	-0.0948111942219998
38.787104	0.916634425128022	-0.0923953897338661
38.828064	0.916988547662969	-0.089939766795126
38.869024	0.917338395076771	-0.0874453343781215
38.909984	0.91765974168293	-0.0849375499664329
38.950944	0.918009589096731	-0.0824427754140986
38.991904	0.918338060904801	-0.0799416092507951
39.032864	0.918630194183128	-0.0773882750769253
39.073824	0.918914489739353	-0.0747779306969307
39.114784	0.919169571967746	-0.0721556137596007
39.155744	0.919399715989452	-0.0695467752108982
39.196704	0.919651235616889	-0.0669291261326531
39.237664	0.919939806294261	-0.0643755587837497
39.278624	0.920239064774498	-0.0618537141354526
39.319584	0.920501272204801	-0.0593966921465106
39.360544	0.920764192155295	-0.0570205295933036
39.401504	0.921059888034577	-0.0547362794082679
39.442464	0.921391922443602	-0.0525492719290887
39.483424	0.921887836496567	-0.0504640595169369
39.524384	0.922041028337641	-0.0483997936321072
39.565344	0.922507729062772	-0.046369980992904
39.606304	0.922836200870842	-0.0444244055586149
39.647264	0.923131896750124	-0.0425924146953911
39.688224	0.923412629705394	-0.040850788964134
39.729184	0.923689800059709	-0.0391090956774933
39.770144	0.923930631884281	-0.0374905057333852
39.811104	0.924149375582931	-0.0360106680095354
39.852064	0.924393770008458	-0.0346449378661722
39.893024	0.924682340685829	-0.0333959063791369
39.933984	0.924948823237278	-0.0322913366318755
39.974944	0.925207468066626	-0.0312224818904694
40.015904	0.925484638420941	-0.0302315402983918
40.056864	0.925816672829966	-0.0292275801301362
40.097824	0.926163670163003	-0.0282172457845589
40.138784	0.926502829773939	-0.0271927487796947
40.179744	0.926838426783919	-0.0260959043174267
40.220704	0.927199674520777	-0.0250247025712426
40.261664	0.92751674600579	-0.023911424717117
40.302624	0.927812441885072	-0.0228305603718748
40.343584	0.928108137764354	-0.0217281022751518
40.384544	0.92846154777911	-0.0206291679544046
40.425504	0.928709504805592	-0.0195521019650845
40.466464	0.928983112558952	-0.0184015575104871
40.507424	0.929275245837279	-0.0171805702244617
40.548384	0.929538165787773	-0.0159761078569427
40.589344	0.929796810617121	-0.014670780943325
40.630304	0.930070418370481	-0.0132255097838096
40.671264	0.930406015380461	-0.0117139297465002
40.712224	0.930741612390441	-0.0101506044645735
40.753184	0.931070084198511	-0.00855003873264606
40.794144	0.931383593082569	-0.00696214290394902
40.835104	0.931715627491594	-0.00534037131919483
40.876064	0.932040536698709	-0.0037431266970925
40.917024	0.932336232577991	-0.00214563364551506
40.957984	0.932624090735171	-0.000610879932431384
40.998944	0.932868485160698	0.000865915619951349
41.039904	0.933095066581449	0.00239070164514789
41.080864	0.93332806068392	0.00388779650069386
41.121824	0.933580292831548	0.00545110870738506
41.162784	0.933868150988729	0.00695716881609403
41.203744	0.934119670616166	0.00848587959115607
41.244704	0.934535782407734	0.0100755710855328
41.285664	0.934878504619625	0.0116814824095869
41.326624	0.935232627154572	0.0132480198410426
41.367584	0.935578911967418	0.0148269460581648
41.408544	0.935907383775488	0.0163522376591352
41.449504	0.936246543386423	0.0178864552875621
41.490464	0.936578577795448	0.0194490548939168
41.531424	0.936870711073775	0.0209667323493958
41.572384	0.937162131831911	0.0225093900423585
41.613344	0.937410801378584	0.0240787887711898
41.654304	0.937643795481054	0.0256652441447724
41.695264	0.937899590229638	0.0272339215564435
41.736224	0.938176760583953	0.0287725869441572
41.777184	0.938486706867056	0.0303495017542134
41.818144	0.93874962681755	0.0319242199247002
41.859104	0.939008271646898	0.0334882229396687
41.900064	0.93930396752618	0.0350547146078
41.941024	0.93964668973807	0.0365466403868991
41.981984	0.93996803634423	0.0380408913787168
42.022944	0.940442574791463	0.0395193976077483
42.063904	0.940756083675521	0.0409869075636975
42.104864	0.940916400718505	0.042484348912985
42.145824	0.941215659198743	0.0440436121550732
42.186784	0.941653146596042	0.0455973053468248
42.227744	0.941934592071503	0.0471753947488729
42.268704	0.942175423896075	0.0486821630995066
42.309664	0.942390604993769	0.0500962650767199
42.350624	0.942634999419296	0.0514817104960592
42.391584	0.942922857576477	0.0529201454865974
42.432544	0.943182214926016	0.0544538749728977
42.473504	0.943447984957274	0.0559538747099376
42.514464	0.943729430432735	0.0574528676538416
42.555424	0.94406146484176	0.0589453186215679
42.596384	0.944404187053651	0.0604730291411117
42.637344	0.944750471866497	0.0620144294322574
42.678304	0.945082506275522	0.0635573224794597
42.719264	0.945440191411424	0.0650899601835931
42.760224	0.945757262896437	0.066565496154953
42.801184	0.94606008397763	0.0679476378981145
42.842144	0.946348654655001	0.069250765992957
42.883104	0.946593049080528	0.070492181155295
42.924064	0.946815355380133	0.0716630663179682
42.965024	0.947231467171701	0.0728007752496852
43.005984	0.947522887929837	0.0739878235826816
43.046944	0.94777868267842	0.0752298336682363
43.087904	0.948033764906813	0.0764300422257955
43.128864	0.948310935261128	0.0775724713175396
43.169824	0.948642969670153	0.0786999837447476
43.210784	0.948982129281088	0.0798089206206766
43.251744	0.949310601089158	0.0808473340345586
43.292704	0.949624109973216	0.0818993587686292
43.333664	0.949959706983197	0.0829045022457004
43.374624	0.950281053589356	0.0838521866002268
43.415584	0.950565349145581	0.0847641537696919
43.456544	0.950864607625819	0.0857186241714593
43.497504	0.951116127253256	0.0867253344975883
43.538464	0.951339146073052	0.0878002234601924
43.579424	0.951568577574567	0.0889367839503885
43.620384	0.95182365980296	0.0901301890270593
43.661344	0.952108667879376	0.0913285234675257
43.702304	0.952370875309679	0.0925282678542236
43.743264	0.952630232659218	0.0936667416872191
43.784224	0.953119021510272	0.094814647123445
43.825184	0.953294301477268	0.0959742439994423
43.866144	0.95381586625711	0.0971016779752371
43.907104	0.954147900666135	0.0982326161141545
43.948064	0.954487060277071	0.0994369128620235
43.989024	0.954819094686096	0.100655324326649
44.029984	0.955111227964422	0.10181399504013
44.070944	0.955402648722558	0.102978364377096
44.111904	0.955654168349996	0.104185162853363
44.152864	0.955884312371702	0.105401789548339
44.193824	0.956139394600094	0.106623254080461
44.234784	0.956420840075556	0.107821165754979
44.275744	0.956730786358658	0.10894742078037
44.316704	0.956992993788962	0.110026288972987
44.357664	0.9572523511385	0.111135873073075
44.398624	0.957544484416827	0.112294114482989
44.439584	0.957872243704706	0.113481014629983
44.480544	0.958197152911821	0.114645728281485
44.521504	0.958522062118935	0.115796529882381
44.562464	0.958832008402038	0.116936489933815
44.603424	0.959153355008198	0.1180128803693
44.644384	0.9594633012913	0.118930336958482
44.685344	0.959747596847526	0.119766073325591
44.726304	0.960170833841004	0.120591427955687
44.767264	0.960411665665576	0.121380915035513
44.808224	0.960630409364225	0.12215244110013
44.849184	0.960881928991663	0.122924416081167
44.890144	0.961163374467124	0.123625819657627
44.931104	0.961429144498382	0.124280126235701
44.972064	0.961688501847921	0.125002589658191
45.013024	0.961969234803191	0.125724357913992
45.053984	0.962301269212216	0.126337625686143
45.094944	0.962651829146208	0.126861070948603
45.135904	0.962994551358099	0.127332167326404
45.176864	0.963323023166169	0.127711281601445
45.217824	0.96367999578188	0.12807479494129
45.258784	0.963997779787085	0.128421779004217
45.299744	0.964304163469232	0.128840912216809
45.340704	0.964592021626413	0.129316430203426
45.381664	0.964832853450985	0.129834403479815
45.422624	0.965062997472691	0.130358661586083
45.463584	0.965464146340247	0.130995902802582
45.504544	0.965752717017618	0.131695957450577
45.545504	0.966018487048877	0.132413145015529
45.586464	0.96627428179746	0.13324037812113
45.627424	0.966555014752731	0.134156248248402
45.668384	0.966890611762711	0.135067389498822
45.709344	0.967226208772691	0.135970657278247
45.750304	0.967561805782671	0.136892230387416
45.791264	0.96787602718692	0.137798034762534
45.832224	0.968200223873844	0.138729270470761
45.873184	0.968521570480003	0.139749786066406
45.914144	0.968816553839094	0.140848127643142
45.955104	0.969105124516466	0.14195152933603
45.996064	0.969356644143903	0.143034283052806
46.037024	0.969590350766565	0.144074773249932
46.077984	0.969809094465214	0.145150793220409
46.118944	0.970064176693607	0.14622449233658
46.159904	0.970349184770023	0.147270439265334
46.200864	0.970600704397461	0.148263169985474
46.241824	0.97086718694891	0.149226786514496
46.282784	0.971180695832968	0.150091447481806
46.323744	0.97153125576696	0.150845960485791
46.364704	0.972059945748713	0.151552469941726
46.405664	0.972388417556783	0.152137283822154
46.446624	0.972731139768673	0.152638642832594
46.487584	0.973059611576743	0.153159440359858
46.528544	0.973355307456025	0.153651779636987
46.569504	0.97363960301225	0.154112696943927
46.610464	0.973894685240643	0.154546500570785
46.651424	0.974124829262349	0.154943290385059
46.692384	0.974384186611888	0.155342741009764
46.733344	0.974668482168113	0.155784653461858
46.774304	0.974967740648351	0.156235476686968
46.815264	0.975229948078654	0.15672106478415
46.856224	0.975489305428193	0.157255164184362
46.897184	0.975781438706519	0.157822993333834
46.938144	0.9761170357165	0.158451426199997
46.979104	0.976449070125525	0.159100605106536
47.020064	0.976762579009583	0.159810984832189
47.061024	0.977072525292686	0.160546137770762
47.101984	0.97739030929789	0.161366268844263
47.142944	0.977703818181948	0.162335642835331
47.183904	0.977988113738173	0.16338167257391
47.224864	0.978411350731651	0.164531380213434
47.265824	0.978655745157178	0.165719132429943
47.306784	0.978870926254873	0.166919221131177
47.347744	0.9791153206804	0.168141576958521
47.388704	0.979403891357771	0.169403537674291
47.429664	0.979673936510176	0.170667823602781
47.470624	0.979929018738569	0.171880368645064
47.511584	0.980206189092883	0.173038069611909
47.552544	0.980541786102864	0.174131906770005
47.593504	0.980892346036856	0.175153326736107
47.634464	0.981227943046836	0.176101104796488
47.675424	0.981559977455861	0.176949968700071
47.716384	0.981902699667752	0.177711914975455
47.757344	0.982234734076777	0.178378989521026
47.798304	0.982541117758924	0.179064746398966
47.839264	0.982829688436296	0.179731021175964
47.880224	0.983074082861823	0.180339246265611
47.921184	0.983299951762383	0.180861959314881
47.962144	0.98355147138982	0.181312087373301
48.003104	0.983996796509221	0.181722152910052
48.044064	0.984259716459715	0.182052409388322
48.085024	0.984514798688108	0.182357114677156
48.125984	0.984795531643378	0.182654308243178
48.166944	0.985127566052403	0.182909737327705
48.207904	0.985459600461428	0.183120911098368
48.248864	0.985795197471408	0.183320471880674
48.289824	0.986105143754511	0.183564322844137
48.330784	0.986440740764491	0.183810180856255
48.371744	0.98675496216874	0.184118919855251
48.412704	0.987046382926876	0.184509474961382
48.453664	0.987338516205203	0.184925073501969
48.494624	0.987593598433596	0.185348713312407
48.535584	0.987816617253391	0.185691206031929
48.576544	0.988049611355862	0.186013678386645
48.617504	0.98829471830158	0.186282962862424
48.658464	0.988589701660671	0.186567353593654
48.699424	0.988841933808299	0.186936539406515
48.740384	0.989107703839558	0.187331834285526
48.781344	0.989418362642851	0.187743383861509
48.822304	0.989954177826514	0.18812869143978
48.863264	0.990133020394465	0.188539844400286
48.904224	0.990480017727502	0.189005937321291
48.945184	0.990800651813471	0.18949358476807
48.986144	0.991304403588537	0.190062220223733
49.027104	0.991446195106554	0.19066421496365
49.068064	0.991884395024044	0.191277898964132
49.109024	0.992132352050526	0.191860533638638
49.149984	0.992361783552041	0.192427525973036
49.190944	0.992610453098715	0.192923585154674
49.231904	0.992898311255895	0.193379326847549
49.272864	0.993201132337088	0.193867612801663
49.313824	0.993464052287582	0.194399535175159
49.354784	0.993730534839031	0.19495835548735
49.395744	0.994021955597167	0.195474280310172
49.436704	0.994365390329248	0.195929485918391
49.477664	0.994693149617127	0.196378397979906
49.518624	0.995003808420421	0.196826233513697
49.559584	0.995313754703524	0.197302692917272
49.600544	0.995630826188537	0.197739782786661
49.641504	0.995948610193741	0.198184876879402
49.682464	0.996243593552832	0.198590307245156
49.723424	0.996649017541535	0.198892242763264
49.764384	0.996886286765151	0.199205935097321
49.805344	0.997112155665711	0.199495213787434
49.846304	0.997367950414295	0.199812266457023
49.887264	0.997648683369565	0.200134804187917
49.928224	0.997915165921014	0.200547996885166
49.969184	0.998173810750362	0.200990929205631
50.010144	0.998458818826778	0.201420476843325
50.051104	0.998783015513702	0.201864681820049
50.092064	0.999118612523682	0.202354124932507
50.133024	0.999469172457675	0.202843350124374
50.173984	0.9998012068667	0.203413354121356
50.214944	1.0001510542805	0.204019206055755
50.255904	1.00047596348762	0.204676711708122
50.296864	1.00078234716976	0.205398872220989
50.337824	1.00106308012503	0.206171721063601
50.378784	1.00130747455056	0.206934933457626
50.419744	1.00153761857227	0.207705801402055
50.460704	1.00180410112372	0.208504227584573
50.501664	1.00209552188185	0.20926639178055
50.542624	1.00237269223617	0.210055028970066
50.583584	1.00263204958571	0.21085565397136
50.624544	1.0028949695362	0.211729358643247
50.665504	1.00336879546324	0.212565068859884
50.706464	1.00370795507418	0.213441756864678
50.747424	1.00403642688225	0.214275488362338
50.788384	1.00434637316535	0.215098482912421
50.829344	1.00467840757437	0.215939761000189
50.870304	1.00500331678149	0.216733362420796
50.911264	1.00530257526173	0.2174440189056
50.952224	1.00557618301509	0.218176234274591
50.993184	1.00583126524348	0.218852731706569
51.034144	1.00606140926518	0.219502623213445
51.075104	1.0062908407667	0.220151361920388
51.116064	1.00654307291433	0.220815481462729
51.157024	1.00682736847055	0.221442890102108
51.197984	1.00708245069895	0.222047022643034
51.238944	1.00735249585135	0.22264447591781
51.279904	1.00767027985656	0.223236045336596
51.320864	1.00802368987131	0.223791213299662
51.361824	1.00838137500721	0.224329729950277
51.402784	1.0087240972191	0.224804437272292
51.443744	1.00904188122431	0.22521941473919
51.484704	1.00954492047918	0.225648814190881
51.525664	1.00983705375751	0.22600209180051
51.566624	1.01013274963679	0.226335242264245
51.607584	1.01037714406232	0.226705951342044
51.648544	1.01060657556383	0.227055156015806
51.689504	1.01086237031242	0.227355879895421
51.730464	1.01113954066673	0.227663215485804
51.771424	1.01144948694984	0.227925957985405
51.812384	1.01170528169842	0.228185558070066
51.853344	1.01197105172968	0.228517514328956
51.894304	1.01226674760896	0.228886724113081
51.935264	1.0126059072199	0.229272798771836
51.976224	1.01293081642701	0.229673404375679
52.017184	1.01324788791202	0.230153256802875
52.058144	1.01355854671532	0.230664977937474
52.099104	1.01387561820033	0.231219001817431
52.140064	1.01417843928152	0.231924051205398
52.181024	1.01447769776176	0.232722812985628
52.221984	1.01475843071703	0.233586273210476
52.262944	1.01501707554638	0.234573359787278
52.303904	1.01524365696713	0.235666658681511
52.344864	1.01548092619075	0.236886787360403
52.385824	1.01588920026021	0.238213782118503
52.426784	1.01615212021071	0.239585644547331
52.467744	1.01641076504005	0.241074879007116
52.508704	1.01669149799532	0.242727161653984
52.549664	1.01702353240435	0.244390135485105
52.590624	1.01736696713643	0.246002067955121
52.631584	1.01770968934832	0.247664972051653
52.672544	1.01804172375735	0.249269645586743
52.713504	1.01839157117115	0.25082901125151
52.754464	1.01871648037826	0.252243337686933
52.795424	1.01902286406041	0.253612168840323
52.836384	1.01930359701568	0.254906436283887
52.877344	1.01954799144121	0.25616050827422
52.918304	1.01978169806387	0.257380423390932
52.959264	1.02004461801436	0.258537115385435
53.000224	1.0203360387725	0.25964241516668
53.041184	1.02074858796311	0.26068160437787
53.082144	1.02099654498959	0.261598450789395
53.123104	1.02127371534391	0.262435557877028
53.164064	1.02160931235389	0.263166075644606
53.205024	1.02194134676291	0.263770077433176
53.245984	1.022109501528	0.264264441192607
53.286944	1.022586890056	0.264692260720004
53.327904	1.02291536186407	0.265018078155811
53.368864	1.02324383367214	0.265378603804337
53.409824	1.02354309215237	0.265867181772044
53.450784	1.02381669990573	0.266366222107383
53.491744	1.02407178213413	0.266947507853424
53.532704	1.02429836355488	0.267528852438024
53.573664	1.02453135765735	0.268157904198668
53.614624	1.02477646460307	0.268763483732327
53.655584	1.0250678853612	0.269345776271503
53.696544	1.02532368010979	0.269917837438876
53.737504	1.02558945014104	0.270425489996019
53.778464	1.0259107967472	0.270896429470994
53.819424	1.026260644161	0.271316279642334
53.860384	1.02662189189786	0.271736234415559
53.901344	1.02696176402899	0.27209901772142
53.942304	1.02746480328386	0.272435016407294
53.983264	1.02762512032685	0.272866407653197
54.024224	1.02807044544625	0.273414909425347
54.065184	1.02835830360343	0.274036987727041
54.106144	1.02860341054915	0.27456966192658
54.147104	1.02883640465162	0.275080151809833
54.188064	1.0290921994002	0.275537852608832
54.229024	1.02938005755738	0.275955118241949
54.269984	1.02969000384048	0.276388287719884
54.310944	1.02994223598811	0.276816183519489
54.351904	1.03020444341842	0.277249897798904
54.392864	1.03050370189865	0.277647337016543
54.433824	1.03083929890863	0.278046334366416
54.474784	1.03117489591861	0.27846596879637
54.515744	1.03149624252477	0.278817468173967
54.556704	1.03179550100501	0.279160961149007
54.597664	1.03211613509098	0.279482524774855
54.638624	1.03243035649523	0.279853750324458
54.679584	1.0327110894505	0.280138082217128
54.720544	1.03299966012787	0.280356961659931
54.761504	1.03325830495722	0.280462594308587
54.802464	1.03348061125682	0.280436679191763
54.843424	1.03371431787948	0.280306519580455
54.884384	1.03397011262807	0.280073791284017
54.925344	1.0342615333862	0.279863249483072
54.966304	1.03464843184994	0.279530048897601
55.007264	1.03493272740616	0.279068381943824
55.048224	1.03527616213824	0.278503684313262
55.089184	1.03561175914822	0.277908549713587
55.130144	1.03595804396107	0.277235061764988
55.171104	1.0362900783701	0.276478820650707
55.212064	1.0366399257839	0.275784658575526
55.253024	1.03696839759197	0.275098008223158
55.293984	1.0372676560722	0.274374147929672
55.334944	1.03754482642652	0.273711695479862
55.375904	1.03778922085205	0.273080978805893
55.416864	1.03802292747471	0.272455568498345
55.457824	1.0382858474252	0.271791041444496
55.498784	1.03857726818334	0.271242234583517
55.539744	1.0388508759367	0.27080323572974
55.580704	1.03923421179948	0.270448323715669
55.621664	1.03936887811558	0.270100119297426
55.662624	1.03968666212079	0.269830745474204
55.703584	1.04018970137566	0.269706672385036
55.744544	1.04051817318373	0.269670460520231
55.785504	1.04067492762576	0.269776646687191
55.826464	1.04100339943383	0.269998378710546
55.867424	1.04148862568393	0.270295652907187
55.908384	1.04178432156321	0.270575133887475
55.949344	1.04206149191753	0.270914944004507
55.990304	1.04231657414592	0.271389915010438
56.031264	1.04254315556667	0.271852987552035
56.072224	1.04277258706819	0.272356822140402
56.113184	1.04301698149371	0.272952370789202
56.154144	1.04330911477204	0.273595264865862
56.195104	1.04356419700043	0.274284621791985
56.236064	1.04383424215284	0.275023424900478
56.277024	1.04415131363785	0.275776281707962
56.317984	1.04449831097089	0.27657209502258
56.358944	1.04486668390966	0.277403006627777
56.399904	1.04520228091964	0.278279592209892
56.440864	1.04553075272771	0.279210300550287
56.481824	1.04586991233864	0.280132540496468
56.522784	1.04616917081888	0.280998376055771
56.563744	1.04660309561522	0.281848501719582
56.604704	1.04684749004075	0.282737813864282
56.645664	1.04708119666341	0.283639377504676
56.686624	1.04733271629085	0.284543689123737
56.727584	1.04762484956917	0.285476596282906
56.768544	1.04793123325132	0.28641100273575
56.809504	1.04818631547971	0.287249785632737
56.850464	1.04845636063212	0.288134510548972
56.891424	1.04874493130949	0.289077795086742
56.932384	1.04908765352138	0.289973880203447
56.973344	1.04941612532945	0.290878248481863
57.014304	1.04972963421351	0.291741743574005
57.055264	1.05003601789566	0.292586292649862
57.096224	1.05035380190086	0.293427477031775
57.137184	1.05066731078492	0.294205810935693
57.178144	1.05095944406325	0.29495729266424
57.219104	1.05123661441756	0.295673288203553
57.260064	1.05149525924691	0.296403596767362
57.301024	1.05172184066766	0.297121865218452
57.341984	1.05195554729032	0.297849236212679
57.382944	1.05221419211967	0.298591314667672
57.423904	1.05263742911315	0.299311829880068
57.464864	1.05288538613963	0.300040262147578
57.505824	1.05317039421605	0.300828727179827
57.546784	1.05334496166285	0.301611192858172
57.587744	1.05385940124078	0.302319545922317
57.628704	1.05419927337191	0.303013309202815
57.669664	1.05453059526074	0.303616149474629
57.710624	1.05487402999282	0.304166276934397
57.751584	1.05519893919994	0.30479831638636
57.792544	1.05550532288209	0.305471353239334
57.833504	1.05578605583736	0.306189342752066
57.874464	1.05603045026288	0.306951496052013
57.915424	1.05626059428459	0.307763585855662
57.956384	1.0565299269168	0.308594466951976
57.997344	1.05681849759418	0.309441182158519
58.038304	1.05709210534754	0.310363127911901
58.079264	1.05734718757593	0.311274195069321
58.120224	1.05761010752642	0.312174296462541
58.161184	1.05792717901144	0.313098066211279
58.202144	1.05826705114256	0.313987406685656
58.243104	1.05859908555159	0.31488611120788
58.284064	1.05891971963756	0.315828787747198
58.325024	1.05940494588765	0.316736984890418
58.365984	1.05972985509477	0.317678990234312
58.406944	1.0600212758529	0.31869008294355
58.447904	1.06030272132837	0.319776979330784
58.488864	1.06056136615771	0.320840963546954
58.529824	1.06078010985636	0.321886289402021
58.570784	1.06101381647902	0.322820264372092
58.611744	1.06125821090455	0.323658103672915
58.652704	1.06154250646078	0.324437601272795
58.693664	1.06180186381032	0.325150319286402
58.734624	1.06206407124062	0.3258114424206
58.775584	1.06238541784678	0.326465746819468
58.816544	1.06274310298268	0.327120541539669
58.857504	1.06309651299744	0.327698896253744
58.898464	1.06344351033047	0.328284329028654
58.939424	1.0637677070174	0.328886138536068
58.980384	1.06410686662833	0.329452808347989
59.021344	1.06441325031048	0.330036382260248
59.062304	1.06484432502606	0.330600258330178
59.103264	1.06508871945159	0.331153308105087
59.144224	1.06520913536387	0.331675029615662
59.185184	1.06557750830264	0.332198797400598
59.226144	1.06586536645982	0.332716964626314
59.267104	1.06616462494006	0.333225754728948
59.308064	1.06642326976941	0.333840242856416
59.349024	1.0666861897199	0.334504063847545
59.389984	1.06698901080109	0.335253004621987
59.430944	1.06732104521012	0.336082155428799
59.471904	1.06765307961914	0.336874865554184
59.512864	1.06797015110416	0.337703611028695
59.553824	1.0682765347863	0.338507060280863
59.594784	1.06859788139246	0.339313858972533
59.635744	1.06890070247366	0.340092236460569
59.676704	1.06919212323179	0.340861393728349
59.717664	1.06948425651012	0.341588553339601
59.758624	1.06973577613756	0.3422979197345
59.799584	1.06995095723525	0.343018615820987
59.840544	1.07019535166078	0.343701646512318
59.881504	1.07060790085139	0.344351762477404
59.922464	1.0707425671675	0.344954781444105
59.963424	1.07113302823219	0.345612452716122
60.004384	1.07141447370765	0.346242038382218
60.045344	1.07176075852049	0.346842884680614
60.086304	1.07209635553047	0.347413204662455
60.127264	1.07244691546447	0.347910089763137
60.168224	1.07277467475235	0.348439187885758
60.209184	1.07311383436328	0.348936903263896
60.250144	1.07344230617135	0.349420985529787
60.291104	1.0737486898535	0.350010314724885
60.332064	1.07402586020781	0.350611259087547
60.373024	1.07427096715353	0.351206284726926
60.413984	1.074503961256	0.351765120293558
60.454944	1.07476331860554	0.352346360276274
60.495904	1.07506257708578	0.352978632903271
60.536864	1.07533618483914	0.353670482840969
60.577824	1.07559126706753	0.354387923193809
60.618784	1.07585774961898	0.355052125545975
60.659744	1.07616769590208	0.355713444808706
60.700704	1.07651041811397	0.356361056866188
60.741664	1.076842452523	0.357017141676294
60.782624	1.07732055357119	0.357638923605982
60.823584	1.07765258798021	0.358270928190651
60.864544	1.07796965946523	0.358948334351498
60.905504	1.07826179274355	0.359660749455481
60.946464	1.07854252569882	0.360330070762358
60.987424	1.07879832044741	0.360899763132894
61.028384	1.07902062674701	0.361392854236065
61.069344	1.07925005824853	0.361816857973893
61.110304	1.0794987277952	0.362211812896781
61.151264	1.07978302335142	0.362612165712737
61.192224	1.08004166818077	0.363022549413552
61.233184	1.08030458813127	0.363414462164972
61.274144	1.08063305993934	0.363780313792772
61.315104	1.08098646995409	0.364147403209535
61.356064	1.08134415508999	0.364519934103486
61.397024	1.08168687730189	0.364888633953425
61.437984	1.08201534910996	0.365302072900943
61.478944	1.08235094611994	0.36571205998628
61.519904	1.08265732980208	0.366114232439181
61.560864	1.08294946308041	0.366413803518864
61.601824	1.08332852382204	0.366594544678827
61.642784	1.08344893973433	0.366728441628291
61.683744	1.08381802519329	0.366791662571294
61.724704	1.08410588335047	0.366786591559113
61.765664	1.0842626377925	0.366794746147673
61.806624	1.0846680617812	0.366789546562343
61.847584	1.08492670661055	0.366823141200836
61.888544	1.08522596509079	0.366912015755953
61.929504	1.08556156210077	0.366903721698213
61.970464	1.08589715911075	0.366846794301914
62.011424	1.0862106679948	0.366790300567592
62.052384	1.0865213267981	0.366690691244104
62.093344	1.08683839828311	0.366525642545985
62.134304	1.08715190716717	0.366308785406277
62.175264	1.0874440404455	0.366051791651899
62.216224	1.08772121079981	0.365745332102297
62.257184	1.08797985562916	0.365497334109964
62.298144	1.08820643704991	0.365275726301346
62.339104	1.08843586855143	0.36504948985935
62.380064	1.08869878850192	0.364923564445148
62.421024	1.08899092178025	0.364975900254571
62.461984	1.08924956660959	0.365083753514061
62.502944	1.08951248656009	0.365245498536002
62.543904	1.08982599544415	0.365479529997581
62.584864	1.09016515505508	0.365689291642807
62.625824	1.09050431466602	0.365929124150551
62.666784	1.09100806644108	0.366163970635144
62.707744	1.09135078865297	0.366382446924852
62.748704	1.09167926046104	0.36664108162129
62.789664	1.09198564414319	0.366900056273853
62.830624	1.09227421482056	0.367096054054475
62.871584	1.09251077152399	0.367223855764976
62.912544	1.09274447814665	0.367409406432408
62.953504	1.09300739809714	0.367532008557579
62.994464	1.09329881885528	0.367615491757244
63.035424	1.09357242660864	0.367672911654082
63.076384	1.09383534655913	0.367654588890691
63.117344	1.09409042878753	0.367535366713905
63.158304	1.09440821279273	0.367397255180188
63.199264	1.09474737240367	0.367144504339739
63.240224	1.09508296941365	0.366805215052922
63.281184	1.09540004089866	0.366391802255876
63.322144	1.0958817045478	0.365928646904454
63.363104	1.09604985931289	0.365416339563462
63.404064	1.0965023096342	0.364858007393398
63.445024	1.09677947998851	0.364305596125824
63.485984	1.09703456221691	0.36378580321249
63.526944	1.09726114363766	0.363267917104338
63.567904	1.09749413774013	0.362817669189592
63.608864	1.09773853216566	0.362360057738035
63.649824	1.09803066544398	0.361979409302025
63.690784	1.09828574767237	0.361681845270997
63.731744	1.09855223022382	0.36140534544441
63.772704	1.09886645162807	0.361191040154837
63.813664	1.09922342424378	0.36105822409151
63.854624	1.0995882345816	0.360991583974416
63.895584	1.09992383159158	0.360977900740432
63.936544	1.10024874079869	0.361101147910555
63.977504	1.10059573813173	0.361310362575095
64.018464	1.10089428409178	0.361649499317497
64.059424	1.10119354257201	0.362012696672484
64.100384	1.1014493373206	0.36247108827976
64.141344	1.10169016914517	0.362973798397872
64.182304	1.10192672584859	0.363495578747006
64.223264	1.10220033360195	0.364121032638673
64.264224	1.10265634652422	0.364798889895146
64.305184	1.10290857867185	0.365496373080152
64.346144	1.10317434870311	0.366166925638375
64.387104	1.10346648198143	0.366737450465573
64.428064	1.10380564159237	0.367378954208855
64.469024	1.10414123860235	0.368027514220913
64.509984	1.10445118488545	0.368705260337884
64.550944	1.10476184368875	0.369372432947721
64.591904	1.10508247777471	0.370016553917316
64.632864	1.10539242405782	0.370605686983881
64.673824	1.10568455733614	0.371098736682141
64.714784	1.1059581650895	0.371495960158393
64.755744	1.10622108504	0.371763636380202
64.796704	1.10644695394056	0.371913443712102
64.837664	1.10667709796226	0.371935843769774
64.878624	1.10694286799352	0.371918811096288
64.919584	1.10723143867089	0.371820587747766
64.960544	1.10747939569738	0.371572247620104
65.001504	1.10774944084978	0.371215539940353
65.042464	1.10806651233479	0.370743157831057
65.083424	1.10840567194573	0.37022603880339
65.124384	1.10874554407686	0.369643680888036
65.165344	1.10924858333173	0.369009093944349
65.206304	1.10959558066477	0.36834717539999
65.247264	1.10992333995265	0.367498851939476
65.288224	1.11022972363479	0.36646987230803
65.329184	1.11050689398911	0.365305243645559
65.370144	1.11075128841464	0.364048057569964
65.411104	1.11098143243634	0.362731557867584
65.452064	1.11124791498779	0.361375725677519
65.493024	1.11154289834688	0.360081728455489
65.533984	1.11181294349929	0.358840023458764
65.574944	1.11207942605074	0.357634172937073
65.615904	1.11234234600123	0.356430549563833
65.656864	1.11264872968338	0.35529665424248
65.697824	1.11298788929431	0.354191422016618
65.738784	1.11331992370334	0.353060039319693
65.779744	1.11363699518835	0.351993692844303
65.820704	1.11395834179451	0.350917206523758
65.861664	1.11428681360258	0.349831574075959
65.902624	1.11473142620179	0.348723772566315
65.943584	1.11503068468203	0.347626655703307
65.984544	1.11515822579622	0.346666746003558
66.025504	1.11540333274194	0.345806585096476
66.066464	1.11573536715097	0.345103276894041
66.107424	1.11597976157649	0.344528594141944
66.148384	1.11627118233463	0.344035012717439
66.189344	1.11652697708321	0.34355177380424
66.230304	1.11680058483657	0.343068935864931
66.271264	1.11710340591777	0.342599208028449
66.312224	1.11746037853348	0.342079236420229
66.353184	1.11781450106842	0.34149322615575
66.394144	1.11816078588127	0.340883320898336
66.435104	1.11848569508838	0.340287138100613
66.476064	1.11882129209836	0.33966559370437
66.517024	1.11913123838147	0.339009367245879
66.557984	1.11942337165979	0.338404323796877
66.598944	1.11968985421124	0.337886810332937
66.639904	1.11992641091467	0.337484868875864
66.680864	1.12016724273924	0.337116491548401
66.721824	1.1204408504926	0.336715888123763
66.762784	1.12089330081391	0.336286593273957
66.803744	1.12115622076441	0.335755379142386
66.844704	1.12141486559375	0.33520056421068
66.885664	1.12170343627113	0.334672139462689
66.926624	1.12204972108397	0.334195758510527
66.967584	1.122381755493	0.333752157173843
67.008544	1.1226917017761	0.333351697576797
67.049504	1.1230016480592	0.332997857732039
67.090464	1.12331586946345	0.332611950872139
67.131424	1.12362937834751	0.332205358989628
67.172384	1.12392151162584	0.331827543521317
67.213344	1.12419868198015	0.331523457126964
67.254304	1.12446088941045	0.331241437371777
67.295264	1.1246874708312	0.33090826729519
67.336224	1.12491690233272	0.330481199593836
67.377184	1.12518338488417	0.330011258195173
67.418144	1.12547195556154	0.329468605411718
67.459104	1.12572347518898	0.328879084446498
67.500064	1.12598995774043	0.32828797048175
67.541024	1.12630702922544	0.327677008309464
67.581984	1.12681078100051	0.326959081993704
67.622944	1.12698534844731	0.326196919976933
67.663904	1.12748910022238	0.325345262331359
67.704864	1.12784322275732	0.324339271143184
67.745824	1.12816385684329	0.323213896516985
67.786784	1.12846667792449	0.322046548205524
67.827744	1.12875881120281	0.320877432558059
67.868704	1.12899251782547	0.319713658144309
67.909664	1.12922551192794	0.31849875955963
67.950624	1.12948486927748	0.317271382841841
67.991584	1.12977629003562	0.315994503282329
68.032544	1.13005346038993	0.314705766663395
68.073504	1.13031638034043	0.313345155474743
68.114464	1.13057930029092	0.311864668347528
68.155424	1.13088568397307	0.310358734632763
68.196384	1.13121771838209	0.308746165834617
68.237344	1.13155331539207	0.307096552715004
68.278304	1.13187822459919	0.305383335112146
68.319264	1.13219885868516	0.303637479542194
68.360224	1.13252733049323	0.301783955945255
68.401184	1.13283015157442	0.29994843912685
68.442144	1.13326763897172	0.298189521396602
68.483104	1.13339945520706	0.296438344205788
68.524064	1.13374217741895	0.294717882922446
68.565024	1.13397588404161	0.292997369338161
68.605984	1.13422740366905	0.291285969193041
68.646944	1.13451882442719	0.289522856491393
68.687904	1.13476749397386	0.287753685597282
68.728864	1.13503326400512	0.286044512600616
68.769824	1.13534392280841	0.284343138981943
68.810784	1.13569733282317	0.282750270205332
68.851744	1.13605501795907	0.281258462103353
68.892704	1.13640130277192	0.279905630679842
68.933664	1.13672264937808	0.278682065393211
68.974624	1.13706537158997	0.277575294647968
69.015584	1.13736819267116	0.276562552279847
69.056544	1.1376674511514	0.275658443326937
69.097504	1.13793037110189	0.274902555244016
69.138464	1.13816764032551	0.274212856182563
69.179424	1.1385502636681	0.273700574992042
69.220384	1.13868136738325	0.273303166283286
69.261344	1.13899202618654	0.272940335034895
69.302304	1.1392577962178	0.272605898839666
69.343264	1.1396553824844	0.272395008365773
69.384224	1.13979788652261	0.272317533236834
69.425184	1.14029023797462	0.272235436012136
69.466144	1.14061870978269	0.272244479716712
69.507104	1.14094005638885	0.272424708763283
69.548064	1.14123931486909	0.272709541873316
69.589024	1.14156351155601	0.273082020466324
69.629984	1.14186989523816	0.273420863015926
69.670944	1.14215490331457	0.273741816464115
69.711904	1.14245416179481	0.274084664394202
69.752864	1.14270211882129	0.274481425878799
69.793824	1.14292798772185	0.274890857266626
69.834784	1.14315813174356	0.275370979915357
69.875744	1.14340252616909	0.275826691099349
69.916704	1.14366473359939	0.276242577295117
69.957664	1.143902002823	0.276673138263564
69.998624	1.1441171839207	0.277131202989952
70.039584	1.14435089054336	0.277612864158063
70.080544	1.1447377890071	0.278018372975231
70.121504	1.14486176752034	0.278478752018308
70.162464	1.14522301525719	0.278931939681843
70.203424	1.14544888415775	0.27919869192034
70.244384	1.1456206015238	0.279367772149415
70.285344	1.1458429078234	0.27949091689686
70.326304	1.14603243819422	0.279511041863549
70.367264	1.14619703035835	0.279470848589524
70.408224	1.14636091000229	0.2794002597513
70.449184	1.14649557631839	0.2792977390087
70.490144	1.14662382995278	0.279103035676395
70.531104	1.1467656214708	0.278854865526794
70.572064	1.14688247478213	0.278617177357678
70.613024	1.14698864029059	0.278371055661644
70.653984	1.14709765587982	0.278061120278597
70.694944	1.14720025878733	0.277724940718631
70.735904	1.14729146137179	0.277369954611558
70.776864	1.1473862265572	0.277038070266465
70.817824	1.14748455434356	0.276676777537454
70.858784	1.14757575692801	0.27626848805353
70.899744	1.14767052211342	0.275931992508705
70.940704	1.14776528729883	0.275602147900355
70.981664	1.14791135393799	0.27526112614483
71.022624	1.14795553018984	0.275014294027665
71.063584	1.14803533245123	0.27491275392773
71.104544	1.14811584723282	0.274832925256397
71.145504	1.14822486282205	0.274707241734052
71.186464	1.14829468980077	0.274608817898586
71.227424	1.14835311645644	0.27455273821339
71.268384	1.14841866831401	0.274460063123146
71.309344	1.14847353236872	0.274326331793332
71.350304	1.1485390842263	0.274149223369641
71.391264	1.14858967315986	0.273979846768561
71.432224	1.14865593753763	0.273805706423336
71.473184	1.14869227606737	0.273594279864785
71.514144	1.14875426532399	0.27335629750287
71.555104	1.1488091293787	0.273120921471237
71.596064	1.14885615571131	0.272833560482335
71.637024	1.14890389456411	0.272549609950701
71.677984	1.14895448349768	0.272314109704331
71.718944	1.14900934755239	0.272042452073303
71.759904	1.14903499827926	0.27174747693891
71.800864	1.14908629973302	0.271431084568716
71.841824	1.14913332606563	0.27119013630754
71.882784	1.14915541419155	0.270955485951479
71.923744	1.14919175272129	0.270708091599187
71.964704	1.14923592897314	0.270457881712843
72.005664	1.1492865179067	0.270182586987131
72.046624	1.14930860603262	0.269893578518553
72.087584	1.14933069415855	0.269616076257242
72.128544	1.14935990748638	0.269369917514707
72.169504	1.14939980861708	0.269132591093774
72.210464	1.14940337121803	0.268849074224119
72.251424	1.14943614714682	0.268547297788043
72.292384	1.14945111007083	0.268298048931511
72.333344	1.14949457380249	0.268108283679825
72.374304	1.1495016990044	0.267868562311584
72.415264	1.1495095367265	0.267614347044755
72.456224	1.14953518745337	0.267302034148047
72.497184	1.14955300045815	0.26691393500699
72.538144	1.14956796338216	0.266482205984169
72.579104	1.14958221378598	0.266021051143783
72.620064	1.14960430191191	0.265550384069549
72.661024	1.14962995263878	0.265066972999082
72.701984	1.1496442030426	0.264577647563743
72.742944	1.14965132824451	0.264143588969792
72.783904	1.14966629116853	0.263767070129004
72.824864	1.14968054157235	0.263460046165068
72.865824	1.14968481669349	0.263179020127782
72.906784	1.14970975490018	0.262963684073807
72.947744	1.14971331750113	0.262832541640629
72.988704	1.14971331750113	0.262762172902202
73.029664	1.14975036855107	0.262698370111218
73.070624	1.14975036855107	0.262637276073196
73.111584	1.14975393115202	0.262591881034635
73.152544	1.14977601927795	0.262514870076558
73.193504	1.1497795818789	0.2624666791168
73.234464	1.1497795818789	0.262431744266664
73.275424	1.14978670708081	0.262445510310474
73.316384	1.14978670708081	0.262501149796073
73.357344	1.14981592040864	0.262578997569224
73.398304	1.14981592040864	0.262668530244529
73.439264	1.14981592040864	0.262738545951596
73.480224	1.14982304561055	0.262725725683157
73.521184	1.14982304561055	0.262654112618149
73.562144	1.14984869633743	0.26247146683221
73.603104	1.1498593841403	0.262282832588398
73.644064	1.1498593841403	0.262059858417667
73.685024	1.1498593841403	0.261840595434621
73.725984	1.14986294674125	0.261611739587107
73.766944	1.1498593841403	0.261330988129767
73.807904	1.14986294674125	0.261029728165494
73.848864	1.1498593841403	0.260774704413269
73.889824	1.14989999779119	0.260588663424504
73.930784	1.14988859746813	0.260500959102968
73.971744	1.14989999779119	0.260475566995565
74.012704	1.14989999779119	0.260512992678069
74.053664	1.14990356039214	0.260591276292404
74.094624	1.14990356039214	0.260710862396579
74.135584	1.14990356039214	0.260865259136151
74.176544	1.1499071229931	0.261092007691539
74.217504	1.14990356039214	0.261371571481652
74.258464	1.1499071229931	0.261762969940474
74.299424	1.1499071229931	0.262220635872179
74.340384	1.1499071229931	0.262739982048299
74.381344	1.14993633632093	0.26328767097664
74.422304	1.14993633632093	0.263748956569381
74.463264	1.14993633632093	0.264187018364611
74.504224	1.14992564851806	0.264645885038778
74.545184	1.14992564851806	0.265099382149554
74.586144	1.14992564851806	0.265549878493775
74.627104	1.14992564851806	0.265963258602733
74.668064	1.14992564851806	0.26631392988208
74.709024	1.14992564851806	0.266602827211156
74.749984	1.14992564851806	0.266805972787203
74.790944	1.14992564851806	0.26694147145302
74.831904	1.14992564851806	0.267034625968567
74.872864	1.14994773664399	0.267058688760357
74.913824	1.14994773664399	0.267010613298513
74.954784	1.14994773664399	0.266891075136868
74.995744	1.14994773664399	0.266658063543661
75.036704	1.14994773664399	0.266332546838271
75.077664	1.14996911224972	0.265855852080456
75.118624	1.14996911224972	0.265330900986705
75.159584	1.14996911224972	0.264749584731782
75.200544	1.14996911224972	0.264145757279684
75.241504	1.14996911224972	0.263523212627923
75.282464	1.14998051257278	0.262891526207319
75.323424	1.14998051257278	0.26220955243086
75.364384	1.14998051257278	0.261532952576204
75.405344	1.14998051257278	0.260836216858829
75.446304	1.14998051257278	0.260137681117362
75.487264	1.14998407517373	0.259453979230606
75.528224	1.14998407517373	0.258784276562694
75.569184	1.14998407517373	0.258129815260999
75.610144	1.14998407517373	0.257536994978014
75.651104	1.14998407517373	0.257006876987021
75.692064	1.14998763777469	0.256528665501885
75.733024	1.14998763777469	0.256135567262443
75.773984	1.14998763777469	0.255832548678991
75.814944	1.14998763777469	0.255653208748436
75.855904	1.14998763777469	0.25557969759507
75.896864	1.14998763777469	0.255619995470979
75.937824	1.14998763777469	0.255719271375961
75.978784	1.14998763777469	0.255844351258265
76.019744	1.14998763777469	0.256018125496895
76.060704	1.14998763777469	0.256213593730479
76.101664	1.14999547549679	0.256423760708006
76.142624	1.14999547549679	0.256676036481564
76.183584	1.14999547549679	0.256920813607544
76.224544	1.14999547549679	0.25719605821152
76.265504	1.14999547549679	0.257477945035146
76.306464	1.1499947629766	0.25774227835507
76.347424	1.1499947629766	0.257981849358102
76.388384	1.1499947629766	0.258177308874862
76.429344	1.1499947629766	0.258345040175471
76.470304	1.1499947629766	0.258505525616389
76.511264	1.1499947629766	0.258662868642368
76.552224	1.1499947629766	0.258776355149167
76.593184	1.1499947629766	0.258852980387796
76.634144	1.1499947629766	0.258888045990286
76.675104	1.1499947629766	0.258856070501793
76.716064	1.14998763777469	0.258786037361078
76.757024	1.14998763777469	0.25868081222393
76.797984	1.14998763777469	0.258583281862892
76.838944	1.14998763777469	0.258428394801987
76.879904	1.14998763777469	0.258245770808108
76.920864	1.14998763777469	0.257992540542356
76.961824	1.14998763777469	0.257650612237168
77.002784	1.14998763777469	0.257270249277134
77.043744	1.14998763777469	0.256864282826723
77.084704	1.14998763777469	0.25645568825397
77.125664	1.14998763777469	0.256058872289225
77.166624	1.14998763777469	0.255643805474883
77.207584	1.14998763777469	0.255173219031267
77.248544	1.14995842444685	0.254649808636103
77.289504	1.14978670708081	0.254038689560991
77.330464	1.14949884892363	0.253344841291462
77.371424	1.14918534003957	0.252616319676509
77.412384	1.14891529488717	0.251868655916738
77.453344	1.14865593753763	0.25109457582278
77.494304	1.14837520458236	0.250318654299818
77.535264	1.14805029537525	0.249510009820732
77.576224	1.1477439116931	0.248669487917419
77.617184	1.14746674133878	0.247792468673324
77.658144	1.14716748285855	0.24694919007452
77.699104	1.14679198471787	0.246175232016094
77.740064	1.14643786218292	0.245460129951208
77.781024	1.14610226517294	0.244775329744668
77.821984	1.14578875628888	0.244101796032744
77.862944	1.14550802333361	0.243398263372098
77.903904	1.14522657785815	0.242682370255463
77.944864	1.14495297010479	0.241932915188424
77.985824	1.14456678416125	0.241181596900321
78.026784	1.14432951493763	0.240540740381197
78.067744	1.14409937091592	0.239965767794713
78.108704	1.14384428868753	0.239424080399481
78.149664	1.14354859280825	0.238897669237762
78.190624	1.14327854765584	0.238322071219178
78.231584	1.14300493990248	0.237675435445949
78.272544	1.14269143101843	0.237012283471038
78.313504	1.14233018328157	0.236400286175939
78.354464	1.14197321066586	0.235822171174515
78.395424	1.14163690113569	0.235262995651759
78.436384	1.14131270444876	0.234684111390645
78.477344	1.1409991955647	0.234074818490095
78.518304	1.14071418748829	0.233433406273461
78.559264	1.14042989193206	0.232769487218065
78.600224	1.14014915897679	0.232108307424513
78.641184	1.13978434863898	0.231418261869319
78.682144	1.13965609500459	0.230781081670586
78.723104	1.13939745017524	0.230140881092445
78.764064	1.13893074945011	0.229462638116523
78.805024	1.13863861617179	0.228755270053455
78.845984	1.13837925882225	0.227932611101084
78.886944	1.13809496326602	0.227004890452009
78.927904	1.13774511585222	0.226123926845196
78.968864	1.13739455591823	0.225298857691076
79.009824	1.13705539630729	0.224558540034467
79.050784	1.13673048710018	0.223895429464469
79.091744	1.136442628943	0.223300161933233
79.132704	1.13616545858868	0.222689485236923
79.173664	1.13588757571418	0.222055961745727
79.214624	1.13561040535986	0.221418637719403
79.255584	1.13536244833338	0.220802735287292
79.296544	1.13512874171072	0.220236642964939
79.337504	1.13489218500729	0.219710639314727
79.378464	1.13463995285966	0.219214896117948
79.419424	1.13435209470248	0.218736410052865
79.460384	1.13409273735294	0.218259057174862
79.501344	1.13382269220054	0.21778411885702
79.542304	1.13349849551362	0.217374136130094
79.583264	1.13312655997389	0.217145278103374
79.624224	1.13260072007291	0.217015824554785
79.665184	1.13242544010591	0.216987185430558
79.706144	1.13195517677982	0.217018300132712
79.747104	1.1316630435015	0.216966524379212
79.788064	1.13137874794527	0.216827595643274
79.829024	1.13110514019191	0.216643339424159
79.869984	1.13084222024142	0.216459909124088
79.910944	1.1306127887399	0.216243496542388
79.951904	1.13035699399132	0.216015573395009
79.992864	1.13008338623796	0.215815598563578
80.033824	1.1297698773539	0.215612208916468
80.074784	1.12947845659576	0.2153969120882
80.115744	1.1292048488424	0.215075769049096
80.156704	1.12890202776121	0.214703911529776
80.197664	1.12853294230225	0.214294800485219
80.238624	1.12819378269132	0.213871372057755
80.279584	1.12785818568134	0.213481067560305
80.320544	1.12754823939823	0.213070644633783
80.361504	1.12727106904392	0.212622994332496
80.402464	1.1269860609675	0.212149267653147
80.443424	1.1267238535372	0.21168351250906
80.484384	1.1264538083848	0.211271694890748
80.525344	1.12609612324889	0.210918702757094
80.566304	1.12597570733661	0.210639141146187
80.607264	1.12560020919593	0.210473586872295
80.648224	1.1253080759176	0.210346831180637
80.689184	1.12503446816424	0.210267571282049
80.730144	1.12476442301184	0.210225654256139
80.771104	1.12445803932969	0.210225935373703
80.812064	1.12409322899188	0.210305844675656
80.853024	1.12374338157808	0.210466994774381
80.893984	1.12339282164408	0.210699790626202
80.934944	1.12307218755811	0.211056343582332
80.975904	1.12276152875482	0.211446637183753
81.016864	1.1224772331986	0.211921414240357
81.057824	1.12219293764237	0.212396289361227
81.098784	1.12190792956595	0.212867265882702
81.139744	1.12165640993852	0.213301993492872
81.180704	1.1214191407149	0.213724711499206
81.221664	1.12101086664543	0.214080312142348
81.262624	1.12084271188035	0.214353708779702
81.303584	1.12040522448305	0.214535160360795
81.344544	1.12014230453255	0.21468151365131
81.385504	1.11985444637537	0.214862012919415
81.426464	1.11949676123947	0.215002752575475
81.467424	1.11914263870452	0.215113597884696
81.508384	1.1188184420176	0.215184452586043
81.549344	1.11849353281049	0.215251062194254
81.590304	1.11820923725426	0.215338352466665
81.631264	1.1179277917788	0.215398513804553
81.672224	1.11764705882353	0.21546959296411
81.713184	1.11737345107017	0.215470789348161
81.754144	1.11712549404369	0.215413781321243
81.795104	1.11689178742103	0.215357267974068
81.836064	1.11665879331856	0.215234624443985
81.877024	1.11639943596902	0.215159868964037
[truncated: 5,143 more rows]
