# Supplementary material for: Unraveling the Local Relation Between Tissue Composition and Human Brain Mechanics Through Machine Learning
Source: Front Bioeng Biotechnol. 2021 Aug 17;9:704738. doi: 10.3389/fbioe.2021.704738 (PMC8415910; doi:10.3389/fbioe.2021.704738)
Supplement: Supplementary file 1 [file DataSheet3.ZIP › Mechanics_cyclicCompTens/cyclicCompTens_HBE_03_18_P1_WM_30.txt]

0	1	0
0.05	0.99992899251678	0.0331616444056893
0.1	0.999525540907573	0.0369535884919537
0.15	0.999125316911239	0.0355507566617866
0.2	0.998860652655599	0.0349925959891778
0.25	0.998386193563172	0.0324939342420469
0.3	0.99805286688679	0.031667405352033
0.35	0.997600301348093	0.0344596568322056
0.4	0.997250073831645	0.035674539775936
0.45	0.997020913317615	0.035091356489817
0.5	0.996717114255882	0.037557524208253
0.55	0.996436715387483	0.0361787182834477
0.6	0.996230148163569	0.0339999702964797
0.65	0.995842342912081	0.0311164701063961
0.7	0.995590488245034	0.0315760316019598
0.75	0.995224979998887	0.0314892392899291
0.8	0.994962106059763	0.0317281131735216
0.85	0.994503709384527	0.0270864296015848
0.9	0.994172141505004	0.0241876036222417
0.95	0.993715245165439	0.0203240389256649
1	0.993420530068845	0.0212237161740384
1.05	0.993143414286377	0.0207267257123811
1.1	0.99274464350402	0.0168041360883648
1.15	0.992497492645481	0.0144329345760793
1.2	0.992159507029179	0.0152957900662669
1.25	0.991923013070333	0.0139631734424608
1.3	0.99149963026197	0.0119887110259403
1.35	0.991180774356441	0.013061793082393
1.4	0.990872065053472	0.011945092919427
1.45	0.990531969012803	0.0138820447291168
1.5	0.990137473364493	0.0137756811841899
1.55	0.989759738255784	0.0127723542036315
1.6	0.989477203445374	0.0145544012803463
1.65	0.989111575085961	0.0153700405472294
1.7	0.988846436094464	0.0139338940833129
1.75	0.988496562661973	0.0144482973150621
1.8	0.988257733526456	0.0145744997742715
1.85	0.987967434583779	0.0120640150496597
1.9	0.987726028445441	0.0106772363788113
1.95	0.987482075886392	0.00921337110033628
2	0.987119275144966	0.0102166307611421
2.05	0.98685936021776	0.0105010591743475
2.1	0.986396959120635	0.0108501040896796
2.15	0.986065162093109	0.0113704797823387
2.2	0.985594455580801	0.0121952592701365
2.25	0.985300419752532	0.0120556444388227
2.3	0.984900694952934	0.0121012821678716
2.35	0.984645282299292	0.0128989381254203
2.4	0.984395520021918	0.0143525607275674
2.45	0.984066420079802	0.013840536482531
2.5	0.983838054054253	0.0148766563533164
2.55	0.983439827494266	0.0164062516106146
2.6	0.983044971323407	0.0164925448733293
2.65	0.982728683028989	0.0157341182158303
2.7	0.982404727770298	0.0155941359469213
2.75	0.982026982064545	0.0162741373452136
2.8	0.981583763940301	0.016076817324692
2.85	0.981262977324538	0.0154424454782868
2.9	0.980983294980364	0.0147096584349002
2.95	0.980699320203515	0.0140484920665995
3	0.980344745704121	0.0136680269779448
3.05	0.980090823878647	0.0145736877165873
3.1	0.979850585073606	0.0158492358729302
3.15	0.979597329849409	0.0168485163251649
3.2	0.979307962755975	0.016589713955081
3.25	0.978937799015168	0.0171433390918657
3.3	0.978586232489444	0.0168213515671263
3.35	0.978238748390497	0.0161200681117003
3.4	0.977868886910143	0.0157954667641456
3.45	0.977420744140075	0.015940797814438
3.5	0.977075248375185	0.0149133100913142
3.55	0.976777656310239	0.0139403272883819
3.6	0.97648645215332	0.0139526308100578
3.65	0.976218058955862	0.0148931573615591
3.7	0.975959027248891	0.0156850558377938
3.75	0.975636116513517	0.0161667404979223
3.8	0.975249698121843	0.0161675370906957
3.85	0.974968950473746	0.0151902349500669
3.9	0.974592090613704	0.014959105205259
3.95	0.974214862743514	0.0154581042316829
4	0.973862049676829	0.0162720345864939
4.05	0.973534510754049	0.0162590328047862
4.1	0.973233568459613	0.0164127298065315
4.15	0.972887830710943	0.0154252210339443
4.2	0.972538623616776	0.0140691022326234
4.25	0.972267768096405	0.0138729623224199
4.3	0.972027847231248	0.0148837739514022
4.35	0.971793014376388	0.0156159064904211
4.4	0.9715140037763	0.0160320036248806
4.45	0.971150484719348	0.0162226071345908
4.5	0.970882050564588	0.0179585912736301
4.55	0.970563757414466	0.0180365754401141
4.6	0.970165432361563	0.0174046628848454
4.65	0.969694414132174	0.016748429083449
4.7	0.969347173620053	0.0168370599090416
4.75	0.969035051319815	0.0161878924936648
4.8	0.968736897681192	0.0160870663083517
4.85	0.968434635053588	0.0167972392536116
4.9	0.968087447522931	0.0175475323315648
4.95	0.967824885106129	0.0177546937560205
5	0.967546457712615	0.0171392455581628
5.05	0.967245313388285	0.0165322560254731
5.1	0.96694983463879	0.017888692170626
5.15	0.966569845988704	0.0183503167661926
5.2	0.966130622432291	0.0182920672966025
5.25	0.965658677207402	0.0179541402806972
5.3	0.965277839240508	0.0175881526544013
5.35	0.964946015913487	0.0172070687477075
5.4	0.964616462036398	0.0168172386754162
5.45	0.964363439054199	0.01613246846325
5.5	0.964110416072	0.0154476982510838
5.55	0.963835071291499	0.0148861681427579
5.6	0.963527257444541	0.0145039018673622
5.65	0.963219443597584	0.0141216355919665
5.7	0.962918422058518	0.0137797912988826
5.75	0.962619249824654	0.0134489524818989
5.8	0.962301248928421	0.0131375359184371
5.85	0.961887547118111	0.012924837329689
5.9	0.9614738453078	0.0127121387409409
5.95	0.961094240652944	0.0125097064741604
6	0.960743332867413	0.0123159145557026
6.05	0.960392425081881	0.0121221226372448
6.1	0.960125486943791	0.0112264626252717
6.15	0.959865692056959	0.0102710950845099
6.2	0.959580393192275	0.00947996849679852
6.25	0.959235641683682	0.00907170606280005
6.3	0.95889089017509	0.00866344362880157
6.35	0.958563706479839	0.00891689158739368
6.4	0.958244835662675	0.00948345294919746
6.45	0.957922935058182	0.010011591448528
6.5	0.957551095931057	0.00990642444541488
6.55	0.957179256803933	0.00980125744230176
6.6	0.956846588096963	0.00971746178277952
6.65	0.95656463061315	0.00966133411787399
6.7	0.956282673129337	0.00960520645296847
6.75	0.9560027211143	0.00909196625556291
6.8	0.955723226141262	0.00847455109986657
6.85	0.95543612693495	0.00793798305310978
6.9	0.955117231789502	0.007739464834924
6.95	0.954798336644054	0.00754094661673822
7	0.954461158375555	0.00760482325303508
7.05	0.954110277360529	0.00786535831421012
7.1	0.953759396345503	0.00812589337538516
7.15	0.953375738505181	0.00806033998815055
7.2	0.95299035556879	0.00797762405099965
7.25	0.952640172007678	0.00784481859783553
7.3	0.952361908290028	0.00760966956265293
7.35	0.952083644572379	0.00737452052747034
7.4	0.951778387796611	0.00685607990637283
7.45	0.951461955161939	0.00622034887753228
7.5	0.951147846644937	0.00560200564424456
7.55	0.950858501628797	0.00516892957522714
7.6	0.950569156612657	0.00473585350620973
7.65	0.950226648969282	0.00456809806369013
7.7	0.949822828011638	0.00470634117317792
7.75	0.949419007053994	0.0048445842826657
7.8	0.94911218527087	0.0045058008377548
7.85	0.948823455882424	0.00407804186561149
7.9	0.94853200049455	0.00367186652133861
7.95	0.948230958552225	0.00334159457661371
8	0.947929916609901	0.0030113226318888
8.05	0.947654361654105	0.00271650037451428
8.1	0.94739579802266	0.00244531124204003
8.15	0.947137234391216	0.00217412210956577
8.2	0.946792519943411	0.00155544350053984
8.25	0.946445921551737	0.000929166000446886
8.3	0.946076244634265	0.000490720113540959
8.35	0.945665036707884	0.00039028699527062
8.4	0.945253828781503	0.000289853877000278
8.45	0.944922300385799	-0.000118725579009998
8.5	0.944619411560393	-0.000638063452228575
8.55	0.944315960297525	-0.00118290582308315
8.6	0.944008146450568	-0.00192557554950645
8.65	0.943700332603611	-0.00266824527592977
8.7	0.943396766095239	-0.00339257238171799
8.75	0.943097571035996	-0.00409802088120318
8.8	0.942798375976754	-0.0048034693806884
8.85	0.942443389288373	-0.00560004565353529
8.9	0.942080168948964	-0.00641007043642848
8.95	0.941725881457567	-0.00716927230805982
9	0.941398392510209	-0.00777600544590558
9.05	0.941070903562852	-0.00838273858375136
9.1	0.940743398914414	-0.00878492835564403
9.15	0.940415884981252	-0.00906616282074459
9.2	0.940088991600805	-0.00934981257624837
9.25	0.939850128055565	-0.00997608852752195
9.3	0.939611264510326	-0.0106023644787956
9.35	0.939343914640435	-0.0113844718942683
9.4	0.939031175771926	-0.0124148750867224
9.45	0.938718436903417	-0.0134452782791765
9.5	0.938340774184559	-0.0136430962668352
9.55	0.93794307869429	-0.0135840134545846
9.6	0.937554353839213	-0.0136012804650937
9.65	0.937219477923118	-0.0140768602772107
9.7	0.936884602007023	-0.0145524400893278
9.75	0.936551637965508	-0.0151284269505764
9.8	0.936220430266182	-0.0157966526743041
9.85	0.935889222566856	-0.0164648783980319
9.9	0.935624487883408	-0.0173882857086337
9.95	0.935367155507351	-0.0183401095506923
10	0.935085522244408	-0.0192622358839229
10.05	0.934740902199936	-0.0201073876396739
10.1	0.934396282155464	-0.0209525393954249
10.15	0.934052263158414	-0.0221964600250229
10.2	0.933708559344769	-0.0236494911616383
10.25	0.933364732024062	-0.0250669486841722
10.3	0.933017597458703	-0.0255318238740805
10.35	0.932670462893344	-0.0259966990639888
10.4	0.932312077218934	-0.0263803312819906
10.45	0.931937766061663	-0.0266489674093228
10.5	0.931563454904393	-0.026917603536655
10.55	0.931189143747123	-0.0271862396639873
10.6	0.930825790424522	-0.0273651259217047
10.65	0.930474213364075	-0.0274475590000435
10.7	0.930122636303629	-0.0275299920783823
10.75	0.929771059243184	-0.0276124251567211
10.8	0.929419482182738	-0.02769485823506
10.85	0.929078129764965	-0.0277947209264573
10.9	0.928769155382322	-0.0279497773925397
10.95	0.92846018099968	-0.0281048338586222
11	0.928151206617038	-0.0282598903247046
11.05	0.927842232234395	-0.0284149467907871
11.1	0.927533257851753	-0.0285700032568695
11.15	0.927206994811196	-0.0292336295575656
11.2	0.926880662338278	-0.0298992983073966
11.25	0.926554329865359	-0.0305649670572275
11.3	0.926227997392441	-0.0312306358070586
11.35	0.925901664919523	-0.0318963045568896
11.4	0.925571249595424	-0.0321669507436798
11.45	0.925239502200515	-0.0323087168900084
11.5	0.924907754805606	-0.0324504830363371
11.55	0.924576007410698	-0.0325922491826657
11.6	0.924244260015789	-0.0327340153289943
11.65	0.923928462988775	-0.033086314525781
11.7	0.923627990825031	-0.0336408905749685
11.75	0.923327518661287	-0.034195466624156
11.8	0.923027046497543	-0.0347500426733435
11.85	0.9227265743338	-0.035304618722531
11.9	0.922408318231472	-0.0358010400769643
11.95	0.922041488087937	-0.036138620996472
12	0.921674657944401	-0.0364762019159798
12.05	0.921307827800866	-0.0368137828354875
12.1	0.92094099765733	-0.0371513637549952
12.15	0.920575922655825	-0.0374897844955576
12.2	0.920282223430198	-0.0378623579590098
12.25	0.919988524204572	-0.038234931422462
12.3	0.919694824978945	-0.0386075048859142
12.35	0.919401125753319	-0.0389800783493664
12.4	0.919107426527692	-0.0393526518128186
12.45	0.918772422177087	-0.0398526049315681
12.5	0.918425903098546	-0.0403880679797995
12.55	0.918079384020005	-0.0409235310280308
12.6	0.917732864941464	-0.0414589940762622
12.65	0.917386345862923	-0.0419944571244936
12.7	0.917062943733312	-0.0423794977406318
12.75	0.916759392961334	-0.0426353651901771
12.8	0.916455842189355	-0.0428912326397224
12.85	0.916152291417376	-0.0431471000892678
12.9	0.915848740645397	-0.0434029675388131
12.95	0.915548288184746	-0.0436144073784081
13	0.915255204680767	-0.0437201815510944
13.05	0.914962121176787	-0.0438259557237807
13.1	0.914669037672808	-0.0439317298964671
13.15	0.914375954168828	-0.0440375040691534
13.2	0.914079220709194	-0.0441513939466293
13.25	0.913718545433839	-0.044407458948753
13.3	0.913357870158484	-0.0446635239508767
13.35	0.912997194883129	-0.0449195889530003
13.4	0.912636519607773	-0.045175653955124
13.45	0.912275844332418	-0.0454317189572477
13.5	0.911961439904798	-0.0455449880345462
13.55	0.911657889132819	-0.0456247617714537
13.6	0.91135433836084	-0.0457045355083611
13.65	0.911050787588862	-0.0457843092452686
13.7	0.910747236816883	-0.045864082982176
13.75	0.910418930450264	-0.0459232054450307
13.8	0.910071795884905	-0.0459666213050847
13.85	0.909724661319546	-0.0460100371651386
13.9	0.909377526754187	-0.0460534530251926
13.95	0.909030392188828	-0.0460968688852466
14	0.908702765105493	-0.0462449215976265
14.05	0.908415838817983	-0.0466112907056
14.1	0.908128912530474	-0.0469776598135735
14.15	0.907841986242965	-0.047344028921547
14.2	0.907555059955455	-0.0477103980295205
14.25	0.907263247059081	-0.048073873694041
14.3	0.90691672798054	-0.0484049569062459
14.35	0.906570208901999	-0.0487360401184509
14.4	0.906223689823458	-0.0490671233306558
14.45	0.905877170744917	-0.0493982065428608
14.5	0.905530651666376	-0.0497292897550658
14.55	0.905188149594842	-0.0498537377143611
14.6	0.904846424080749	-0.04993823947918
14.65	0.904504698566655	-0.0500227412439988
14.7	0.904162973052561	-0.0501072430088176
14.75	0.903821247538467	-0.0501917447736365
14.8	0.903507111961876	-0.050514214527572
14.85	0.903211678289231	-0.0509979914419155
14.9	0.902916244616585	-0.051481768356259
14.95	0.902620810943939	-0.0519655452706025
15	0.902325377271293	-0.0524493221849459
15.05	0.90201104806222	-0.0530125173849802
15.1	0.901661933888362	-0.0537219144291269
15.15	0.901312819714504	-0.0544313114732737
15.2	0.900963705540646	-0.0551407085174204
15.25	0.900614591366788	-0.0558501055615672
15.3	0.900273469259909	-0.0564885540871721
15.35	0.899997010240399	-0.0565529645991206
15.4	0.899720551220889	-0.0566173751110692
15.45	0.899444092201378	-0.0566817856230177
15.5	0.899167633181868	-0.0567461961349663
15.55	0.898891174162358	-0.0568106066469148
15.6	0.898552300283935	-0.0572725016951335
15.65	0.89820393474494	-0.0577948437004807
15.7	0.897855569205945	-0.0583171857058279
15.75	0.89750720366695	-0.0588395277111751
15.8	0.897158838127955	-0.0593618697165223
15.85	0.896829215956193	-0.0597306328751612
15.9	0.896510887864686	-0.0600068549338605
15.95	0.896192559773179	-0.0602830769925598
16	0.895874231681671	-0.060559299051259
16.05	0.895555903590164	-0.0608355211099583
16.1	0.895239973035621	-0.0612079103683388
16.15	0.894927921218889	-0.0617358790230622
16.2	0.894615869402156	-0.0622638476777857
16.25	0.894303817585424	-0.0627918163325091
16.3	0.893991765768692	-0.0633197849872325
16.35	0.893675279103375	-0.0638066506541205
16.4	0.893331090702693	-0.0640367715709061
16.45	0.892986902302011	-0.0642668924876917
16.5	0.892642713901329	-0.0644970134044772
16.55	0.892298525500647	-0.0647271343212628
16.6	0.891954337099966	-0.0649572552380484
16.65	0.891668722792705	-0.0656180570911237
16.7	0.891389907264146	-0.0663288486957326
16.75	0.891111091735586	-0.0670396403003415
16.8	0.890832276207026	-0.0677504319049505
16.85	0.890553460678467	-0.0684612235095594
16.9	0.890223190125979	-0.0689794413654324
16.95	0.889865455849063	-0.0693948744597102
17	0.889507721572147	-0.0698103075539879
17.05	0.88914998729523	-0.0702257406482657
17.1	0.888792253018314	-0.0706411737425435
17.15	0.888449665493915	-0.0709366667424917
17.2	0.888128874515819	-0.0710595630213314
17.25	0.887808083537724	-0.0711824593001711
17.3	0.887487292559629	-0.0713053555790108
17.35	0.887166501581534	-0.0714282518578505
17.4	0.886841801889705	-0.0716004259439662
17.45	0.886497744758436	-0.072016642504211
17.5	0.886153687627168	-0.0724328590644559
17.55	0.885809630495899	-0.0728490756247007
17.6	0.88546557336463	-0.0732652921849456
17.65	0.885121516233361	-0.0736815087451904
17.7	0.884805784149246	-0.0737259172316191
17.75	0.884492381830915	-0.0737397441015868
17.8	0.884178979512585	-0.0737535709715545
17.85	0.883865577194253	-0.0737673978415221
17.9	0.883552174875922	-0.0737812247114898
17.95	0.883258373009122	-0.0741326048111479
18	0.882973710355791	-0.0746413777657057
18.05	0.88268904770246	-0.0751501507202635
18.1	0.882404385049129	-0.0756589236748213
18.15	0.882119722395799	-0.0761676966293791
18.2	0.881800627196605	-0.0764230553241357
18.25	0.881437351424866	-0.0763532569092842
18.3	0.881074075653126	-0.0762834584944327
18.35	0.880710799881387	-0.0762136600795812
18.4	0.880347524109648	-0.0761438616647297
18.45	0.879995977128919	-0.0761578829538695
18.5	0.879692542127638	-0.076515736089994
18.55	0.879389107126358	-0.0768735892261184
18.6	0.879085672125078	-0.0772314423622429
18.65	0.878782237123798	-0.0775892954983674
18.7	0.878478802122518	-0.0779471486344919
18.75	0.878137742219024	-0.0784740653258509
18.8	0.877794785261636	-0.0790095062300789
18.85	0.877451828304248	-0.0795449471343068
18.9	0.87710887134686	-0.0800803880385347
18.95	0.876765914389472	-0.0806158289427627
19	0.876441841112464	-0.0801230946447361
19.05	0.876125480888006	-0.0792104014612816
19.1	0.875809120663548	-0.0782977082778271
19.15	0.875492760439089	-0.0773850150943726
19.2	0.875176400214631	-0.076472321910918
19.25	0.874861418374428	-0.0759698447160965
19.3	0.874548016056097	-0.0759374433537427
19.35	0.874234613737766	-0.075905041991389
19.4	0.873921211419435	-0.0758726406290352
19.45	0.873607809101104	-0.0758402392666815
19.5	0.873286545248784	-0.0760848337384803
19.55	0.872938046796573	-0.0772890209214504
19.6	0.872589548344362	-0.0784932081044206
19.65	0.872241049892151	-0.0796973952873906
19.7	0.87189255143994	-0.0809015824703608
19.75	0.871544052987729	-0.0821057696533309
19.8	0.87124524651683	-0.0823655846677581
19.85	0.870947350896912	-0.0826080893980368
19.9	0.870649455276994	-0.0828505941283156
19.95	0.870351559657076	-0.0830930988585943
20	0.870053664037158	-0.083335603588873
20.05	0.869718423527008	-0.0826519456293733
20.1	0.869369925074797	-0.0816394873653722
20.15	0.869021426622586	-0.0806270291013712
20.2	0.868672928170375	-0.0796145708373701
20.25	0.868324429718164	-0.078602112573369
20.3	0.868010799277546	-0.0781185888053417
20.35	0.867732599235804	-0.0781725307348363
20.4	0.867454399194063	-0.0782264726643309
20.45	0.867176199152321	-0.0782804145938255
20.5	0.86689799911058	-0.0783343565233201
20.55	0.866603170002385	-0.0784592064193552
20.6	0.866258981601703	-0.0787945291684548
20.65	0.865914793201022	-0.0791298519175544
20.7	0.86557060480034	-0.0794651746666541
20.75	0.865226416399658	-0.0798004974157537
20.8	0.864881469143186	-0.0801380335592417
20.85	0.864461395163508	-0.0806946957471792
20.9	0.86404132118383	-0.0812513579351167
20.95	0.863621247204152	-0.0818080201230542
21	0.863201173224474	-0.0823646823109917
21.05	0.862781099244796	-0.0829213444989292
21.1	0.862361025265118	-0.0834780066868667
21.15	0.86194095128544	-0.0840346688748042
21.2	0.861534707470338	-0.0845092432243037
21.25	0.86120936064529	-0.0845036599434876
21.3	0.860884013820242	-0.0844980766626715
21.35	0.860558666995194	-0.0844924933818554
21.4	0.860233320170145	-0.0844869101010393
21.45	0.859907973345097	-0.0844813268202233
21.5	0.859582626520049	-0.0844757435394072
21.55	0.859257279695001	-0.0844701602585911
21.6	0.858931932869953	-0.084464576977775
21.65	0.858606586044905	-0.084458993696959
21.7	0.858281239219857	-0.0844534104161429
21.75	0.857954064050304	-0.0847247361811603
21.8	0.857625947006311	-0.0851387120606979
21.85	0.857297829962317	-0.0855526879402355
21.9	0.856969712918323	-0.0859666638197731
21.95	0.856641595874329	-0.0863806396993107
22	0.856313478830336	-0.0867946155788483
22.05	0.855985361786342	-0.087208591458386
22.1	0.855657244742348	-0.0876225673379236
22.15	0.855329127698355	-0.0880365432174612
22.2	0.855001010654361	-0.0884505190969988
22.25	0.854672893610367	-0.0881426650045372
22.3	0.854344776566373	-0.0844081927691373
22.35	0.85401665952238	-0.0806737205337374
22.4	0.853688542478386	-0.0769392482983374
22.45	0.853360425434392	-0.0732047760629378
22.5	0.853032308390399	-0.0694703038275378
22.55	0.852704191346405	-0.0657358315921379
22.6	0.852376074302411	-0.062001359356738
22.65	0.852047957258418	-0.058266887121338
22.7	0.851719840214424	-0.0545324148859384
22.75	0.85139172317043	-0.0507979426505384
23.7656	0.849817559182317	-0.0708063630546818
23.8156	0.849982167438873	-0.115737034548695
23.8656	0.850198417501408	-0.118330128280006
23.9156	0.850572820594752	-0.117843704609595
23.9656	0.85085624535022	-0.117057424887217
24.0156	0.851244164072473	-0.114585165213587
24.0656	0.851582609541146	-0.112209455514639
24.1156	0.852031701613645	-0.106402898825309
24.1656	0.852354462901011	-0.101743222612599
24.2156	0.852806328703323	-0.10126830671749
24.2656	0.85314623668408	-0.100613294725716
24.3156	0.853432485600812	-0.0908793000504148
24.3656	0.853717688064933	-0.0840142839749121
24.4156	0.854066692618692	-0.0822519765486424
24.4656	0.854340390408019	-0.0799756739737505
24.5156	0.854665380135132	-0.0762520723000836
24.5656	0.854937265544184	-0.0785014672626541
24.6156	0.855370689195203	-0.0791599389062547
24.6656	0.855674920076236	-0.0793016497605597
24.7156	0.855979072158127	-0.0790949776851682
24.7656	0.856409725231299	-0.0771921245945971
24.8156	0.856693921414015	-0.073359029618164
24.8656	0.857079688148044	-0.0724532063371745
24.9156	0.857341046020514	-0.0711042651646693
24.9656	0.857587014146427	-0.0692441473342179
25.0156	0.857865089710978	-0.0714731357374606
25.0656	0.858218629577761	-0.0736777962581342
25.1156	0.858522709837522	-0.0754371304495376
25.1656	0.858759555753826	-0.0756500660985224
25.2156	0.859167784269484	-0.0742775475896029
25.2656	0.859557683253381	-0.0734705025866891
25.3156	0.859953254444339	-0.0707819474018072
25.3656	0.860266126057959	-0.0716757411374442
25.4156	0.860708263714908	-0.0711794636411698
25.4656	0.8609934016931	-0.0696642579846364
25.5156	0.861362571857791	-0.0695483783896504
25.5656	0.861594882103134	-0.0699350635885167
25.6156	0.861906380797654	-0.0676632495181832
25.6656	0.862187676567174	-0.0659584897813908
25.7156	0.862456412373866	-0.0627218998454856
25.7656	0.862815964851377	-0.0612450633536862
25.8156	0.863073505114366	-0.0614024617975359
25.8656	0.86350605941054	-0.0601703229624984
25.9156	0.863805544851879	-0.0609900942240381
25.9656	0.86423031820765	-0.0608357270437646
26.0156	0.864506339681491	-0.0575544835586124
26.0656	0.864795367659067	-0.0557413299033822
26.1156	0.865188414947393	-0.0561311453921132
26.1656	0.865441376274695	-0.0560286613065358
26.2156	0.865763718516792	-0.0560985399109836
26.2656	0.865971522277181	-0.0543733255909487
26.3156	0.866326593180875	-0.0524124881247867
26.3656	0.866689757724953	-0.0520045503877029
26.4156	0.866988751701668	-0.0505175489086129
26.4656	0.867294844996476	-0.0488113915611163
26.5156	0.867649675121287	-0.0475892684007589
26.5656	0.868102742537181	-0.0468850550687172
26.6156	0.868478817918352	-0.0469486328238285
26.6656	0.868820146227302	-0.0468756463186865
26.7156	0.869138049844026	-0.0463842512565918
26.7656	0.869423679301871	-0.0455240716333431
26.8156	0.86974362744637	-0.0458615348584628
26.8656	0.870042504879121	-0.0454637936488955
26.9156	0.870323512944865	-0.0447102785677477
26.9656	0.870612880038299	-0.0450577114536366
27.0156	0.870963411678524	-0.0455192507037875
27.0656	0.871300998119681	-0.044783339154149
27.1156	0.871632009269625	-0.0440303256380408
27.1656	0.871970515784962	-0.0447825535590466
27.2156	0.872289386602126	-0.0446313126649561
27.2656	0.872682744775651	-0.044270621261881
27.3156	0.873059074518274	-0.0436440828628541
27.3656	0.873353247251696	-0.0427683099395728
27.4156	0.873615484641874	-0.0422614184864942
27.4656	0.87384863508629	-0.0426189447617172
27.5156	0.874130625248532	-0.0421007473161696
27.5656	0.874470208901559	-0.0403154974229377
27.6156	0.874733717658984	-0.0392554721044925
27.6656	0.875017649992195	-0.0379423179016864
27.7156	0.875401772366539	-0.0366912768205424
27.7656	0.875848278433837	-0.035799758860843
27.8156	0.876195518945957	-0.035870663645232
27.8656	0.876542711848935	-0.0340548195209657
27.9156	0.876929015027569	-0.0327670604179404
27.9656	0.87730416649596	-0.0317556048141541
28.0156	0.8775787155007	-0.0301096854397735
28.0656	0.877815191083638	-0.0293875327812935
28.1156	0.878083464625279	-0.0287903987314607
28.1656	0.878401828437079	-0.0286203856610507
28.2156	0.87877842710711	-0.0291230025889085
28.2656	0.87904686126187	-0.0283371407639152
28.3156	0.879351791385546	-0.0276496895524684
28.3656	0.879677777330998	-0.0272456550145872
28.4156	0.880022430279165	-0.0270650987611558
28.4656	0.880442320401978	-0.0257734499698472
28.5156	0.880782263846301	-0.0243145753670157
28.5656	0.881089914106289	-0.0225502582887218
28.6156	0.881395267261024	-0.0205784521480718
28.6656	0.881748610598962	-0.018972705463467
28.7156	0.881995114730658	-0.018360841322544
28.7656	0.882239661180893	-0.0180206847426686
28.8156	0.882501102636818	-0.0175465063117261
28.8656	0.882775651641558	-0.0163554900396754
28.9156	0.883143839272785	-0.0156474095633056
28.9656	0.883572740615385	-0.0150679763185045
29.0156	0.884034836548624	-0.0145449359384815
29.0656	0.884451056502578	-0.0138598841309409
29.1156	0.884842595715908	-0.0130876720691006
29.1656	0.885230517993411	-0.0123221302315837
29.2156	0.885496469157182	-0.0117815231809709
29.2656	0.885762420320953	-0.011240916130358
29.3156	0.886051194896472	-0.0105017283897971
29.3656	0.886373168180389	-0.00947368714687201
29.4156	0.886695141464307	-0.00844564590394692
29.4656	0.886988548500932	-0.00753747091950673
29.5156	0.887274177958777	-0.00666193127770746
29.5656	0.887576105679303	-0.00590556172012475
29.6156	0.887960872988	-0.00575490093609045
29.6656	0.888345640296697	-0.00560424015205614
29.7156	0.888719710458584	-0.00551517620651617
29.7656	0.889084777681075	-0.00547795343075871
29.8156	0.889449844903567	-0.00544073065500125
29.8656	0.889700304904551	-0.00516501478292036
29.9156	0.889941015332871	-0.00486901043563141
29.9656	0.890201870207467	-0.00448166236716104
30.0156	0.890509684054424	-0.00388138180008056
30.0656	0.890817497901382	-0.00328110123300007
30.1156	0.891133235075913	-0.00297800917009624
30.1656	0.891452721473805	-0.0028155431348022
30.2156	0.891777209640343	-0.00265057555802229
30.2656	0.892184139546021	-0.00244437627996825
30.3156	0.892591069451698	-0.00223817700191421
30.3656	0.892953999707339	-0.00181903929479593
30.4156	0.893259966671214	-0.00112422498905892
30.4656	0.89356593363509	-0.000429410683321921
30.5156	0.893864380091057	-0.000437586655655452
30.5656	0.894161112639524	-0.000605972593128824
30.6156	0.894455112416658	-0.000746307109303631
30.6656	0.894737685528165	-0.000769348894970993
30.7156	0.895020258639671	-0.000792390680638355
30.7656	0.895352432527156	-0.000623960409320305
30.8156	0.895721780964025	-0.000312026587945303
30.8656	0.896091129400894	-9.27665703052104e-08
30.9156	0.896463428839815	0.00144846904384352
30.9656	0.896835883594634	0.00295685337999621
31.0156	0.897177791765159	0.00421051731316276
31.0656	0.897457286738196	0.00494373304619269
31.1156	0.897736781711234	0.0056769487792226
31.1656	0.898020630403322	0.00630445359599445
31.2156	0.898306281653299	0.00688819122345585
31.2656	0.89859119341129	0.00746817761549953
31.3156	0.898868225873551	0.00800819455044682
31.3656	0.899145258335813	0.0085482114853941
31.4156	0.899478026742739	0.00905309093684579
31.4656	0.899875076312373	0.00951744576262945
31.5156	0.900272125882008	0.00998180058841311
31.5656	0.900622504390694	0.0105218736118339
31.6156	0.900964177760817	0.011076069678288
31.6656	0.901300126532139	0.0116900454822774
31.7156	0.901615943539118	0.0125142493966774
31.7656	0.901931760546096	0.0133384533110774
31.8156	0.902224306826244	0.0139347167673282
31.8656	0.902501339288506	0.0143790199181461
31.9156	0.902778371750768	0.0148233230689639
31.9656	0.903107215193498	0.0152017131677903
32.0156	0.903437191637436	0.015578661881666
32.0656	0.903769357943701	0.0159414611298049
32.1156	0.904105465021252	0.0162787976775641
32.1656	0.904441572098804	0.0166161342253233
32.2156	0.904797623691778	0.0172068692841644
32.2656	0.905160844031188	0.0178886845038674
32.3156	0.905515909027411	0.0186449892692684
32.3656	0.905807716554326	0.0199790772183755
32.4156	0.906099524081242	0.0213131651674827
32.4656	0.9063785895924	0.0218503492161594
32.5156	0.906644540756171	0.0215673432114712
32.5656	0.906910491919942	0.0212843372067829
32.6156	0.907259057611475	0.0215645735871302
32.6656	0.907619815440109	0.0219279324952669
32.7156	0.907977488484613	0.0222076887571
32.7656	0.908325907176727	0.0222366370800228
32.8156	0.90867432586884	0.0222655854029456
32.8656	0.909031272195229	0.0225009644763671
32.9156	0.909393261279251	0.0228584149483967
32.9656	0.909754483291166	0.0232195793642698
33.0156	0.910006890645672	0.0241075932424991
33.0656	0.910259298000176	0.0249956071207284
33.1156	0.910542565539722	0.0256182066174242
33.1656	0.910875004494436	0.0258179051908467
33.2156	0.91120744344915	0.0260176037642692
33.2656	0.911526709448721	0.026434028138081
33.3156	0.911841910828005	0.0269173249847163
33.3656	0.912165020216969	0.02732249591724
33.4156	0.912535599815294	0.0272586925249988
33.4656	0.91290617941362	0.0271948891327576
33.5156	0.913238269929559	0.0270454752309127
33.5656	0.913535002478027	0.0268174152968377
33.6156	0.913831735026494	0.0265893553627627
33.6656	0.914112957204589	0.0269067448512069
33.7156	0.914392452177626	0.0272848745398472
33.7656	0.914682882304022	0.0278196597713805
33.8156	0.915001655845159	0.0287604889675389
33.8656	0.915320429386296	0.0297013181636973
33.9156	0.915653940915935	0.0301765886527995
33.9656	0.915995180902959	0.0304077246979577
34.0156	0.91633845001189	0.0306261167458128
34.0656	0.916736054496325	0.030503252865882
34.1156	0.917133658980761	0.0303803889859513
34.1656	0.917530455741121	0.0304368921496227
34.2156	0.917926109201219	0.0307472819981997
34.2656	0.918321762661316	0.0310576718467767
34.3156	0.918717416121413	0.0313680616953537
34.3656	0.919082921421863	0.0317374761099477
34.4156	0.919416026832898	0.0321703235643691
34.4656	0.919749132243934	0.0326031710187905
34.5156	0.920082237654969	0.0330360184732119
34.5656	0.920415343066005	0.0334688659276333
34.6156	0.920742657030226	0.0338268919546634
34.6656	0.921051631412868	0.0339479834616211
34.7156	0.92136060579551	0.0340690749685788
34.7656	0.921669580178152	0.0341901664755365
34.8156	0.921978554560795	0.0343112579824942
34.8656	0.922287528943437	0.0344323494894519
34.9156	0.922588648374817	0.0339890642600248
34.9656	0.922889736260207	0.0335435124573591
35.0156	0.923190824145598	0.0330979606546935
35.0656	0.923491912030989	0.0326524088520279
35.1156	0.92379299991638	0.0322068570493622
35.1656	0.924142265233229	0.0322491268775218
35.2156	0.92450724891631	0.0324505533650753
35.2656	0.924872232599392	0.0326519798526287
35.3156	0.925237216282473	0.0328534063401822
35.3656	0.925602199965554	0.0330548328277356
35.4156	0.925929258485134	0.0334194891391396
35.4656	0.926219879102525	0.0339409741048313
35.5156	0.926510499719917	0.034462459070523
35.5656	0.926801120337308	0.0349839440362147
35.6156	0.927091740954699	0.0355054290019065
35.6656	0.927395362954072	0.0359486577229762
35.7156	0.927734496190797	0.0361781417758993
35.7656	0.928073629427522	0.0364076258288224
35.8156	0.928412762664247	0.0366371098817454
35.8656	0.928751895900971	0.0368665939346685
35.9156	0.929090441150294	0.0370963708343024
35.9656	0.929405074911919	0.0373380568335083
36.0156	0.929719708673544	0.0375797428327142
36.0656	0.930034342435169	0.0378214288319201
36.1156	0.930348976196794	0.038063114831126
36.1656	0.930663609958419	0.0383048008303319
36.2156	0.930990182649197	0.0384020640136792
36.2656	0.931320083583651	0.0384590661051374
36.3156	0.931649984518106	0.0385160681965957
36.3656	0.931979885452561	0.0385730702880539
36.4156	0.932309786387015	0.0386300723795122
36.4656	0.932643067621101	0.0387575036272787
36.5156	0.932979251640372	0.0389454149312059
36.5656	0.933315435659642	0.039133326235133
36.6156	0.933651619678913	0.0393212375390602
36.6656	0.933987803698183	0.0395091488429873
36.7156	0.934312687993788	0.0397653634006042
36.7656	0.934610697270944	0.0401840289399694
36.8156	0.934908706548099	0.0406026944793347
36.8656	0.935206715825255	0.0410213600187
36.9156	0.935504725102411	0.0414400255580653
36.9656	0.935805686271723	0.0418488420999073
37.0156	0.936158360218444	0.0420851187962508
37.0656	0.936511034165165	0.0423213954925942
37.1156	0.936863708111886	0.0425576721889376
37.1656	0.937216382058607	0.042793948885281
37.2156	0.937569056005328	0.0430302255816245
37.2656	0.937861492064611	0.0430315612781215
37.3156	0.938139798249062	0.0429777873573706
37.3656	0.938418104433513	0.0429240134366197
37.4156	0.938696410617964	0.0428702395158689
37.4656	0.938974716802415	0.042816465595118
37.5156	0.939295263875836	0.0428326583488089
37.5656	0.939647937822557	0.0429020651929205
37.6156	0.940000611769278	0.042971472037032
37.6656	0.940353285715999	0.0430408788811435
37.7156	0.94070595966272	0.043110285725255
37.7656	0.94104411415752	0.0432136847472093
37.8156	0.941351974981028	0.0433880057204652
37.8656	0.941659835804536	0.043562326693721
37.9156	0.941967696628043	0.0437366476669769
37.9656	0.942275557451551	0.0439109686402327
38.0156	0.942584569455209	0.0440646258271484
38.0656	0.942906469061029	0.0439869494060122
38.1156	0.94322836866685	0.043909272984876
38.1656	0.94355026827267	0.0438315965637398
38.2156	0.943872167878491	0.0437539201426036
38.2656	0.944194067484311	0.0436762437214674
38.3156	0.94454754446873	0.0439857805460954
38.3656	0.944907125910587	0.044370172437327
38.4156	0.945266707352445	0.0447545643285585
38.4656	0.945626288794302	0.0451389562197901
38.5156	0.945985870236159	0.0455233481110217
38.5656	0.946296581533404	0.0457305704113188
38.6156	0.946574166088328	0.0458176978882307
38.6656	0.946851750643251	0.0459048253651426
38.7156	0.947129335198175	0.0459919528420545
38.7656	0.947406919753098	0.0460790803189664
38.8156	0.94771596802046	0.0463681902489647
38.8656	0.948082938122081	0.0470291315130539
38.9156	0.948449908223702	0.047690072777143
38.9656	0.948816878325324	0.0483510140412321
39.0156	0.949183848426945	0.0490119553053212
39.0656	0.949543571484781	0.0496292484673864
39.1156	0.949844659370172	0.0498933888039848
39.1656	0.950145747255563	0.0501575291405832
39.2156	0.950446835140953	0.0504216694771817
39.2656	0.950747923026344	0.0506858098137801
39.3156	0.951049010911735	0.0509499501503786
39.3656	0.951372971553481	0.0511688833683481
39.4156	0.951700410540663	0.0513809417710423
39.4656	0.952027849527846	0.0515930001737365
39.5156	0.952355288515028	0.0518050585764307
39.5656	0.952682727502211	0.052017116979125
39.6156	0.953002944449261	0.0524141456628193
39.6656	0.95331880965418	0.0529226307978855
39.7156	0.953634674859099	0.0534311159329518
39.7656	0.953950540064018	0.053939601068018
39.8156	0.954266405268938	0.0544480862030842
39.8656	0.954573995396599	0.0549217476660153
39.9156	0.954868198095609	0.0553390713557016
39.9656	0.955162400794619	0.0557563950453878
40.0156	0.955456603493629	0.0561737187350741
40.0656	0.955750806192639	0.0565910424247604
40.1156	0.956054795884447	0.056986696727017
40.1656	0.956419918821128	0.0572469958701118
40.2156	0.956785041757808	0.0575072950132066
40.2656	0.957150164694488	0.0577675941563014
40.3156	0.957515287631169	0.0580278932993962
40.3656	0.957880410567849	0.0582881924424909
40.4156	0.958181437495388	0.0583655431267425
40.4656	0.95847502470758	0.0584216587220213
40.5156	0.958768611919772	0.0584777743173
40.5656	0.959062199131964	0.0585338899125788
40.6156	0.959355786344155	0.0585900055078575
40.6656	0.959695211947686	0.0587857987267449
40.7156	0.960059103441072	0.059056143806086
40.7656	0.960422994934459	0.0593264888854271
40.8156	0.960786886427845	0.0595968339647681
40.8656	0.961150777921231	0.0598671790441092
40.9156	0.961484880801335	0.0600912491660173
40.9656	0.961776117140374	0.0602487284955216
41.0156	0.962067353479412	0.0604062078250261
41.0656	0.96235858981845	0.0605636871545304
41.1156	0.962649826157489	0.0607211664840349
41.1656	0.962946420728917	0.0608867234634976
41.2156	0.963269551308374	0.0610922840427542
41.2656	0.963592681887831	0.0612978446220108
41.3156	0.963915812467287	0.0615034052012673
41.3656	0.964238943046744	0.0617089657805239
41.4156	0.9645620736262	0.0619145263597805
41.4656	0.964905799486072	0.0620216057812951
41.5156	0.965251219330048	0.0621205850210041
41.5656	0.965596639174024	0.0622195642607132
41.6156	0.965942059018	0.0623185435004222
41.6656	0.966287478861976	0.0624175227401312
41.7156	0.966594610517006	0.0624866649119709
41.7656	0.966883889321472	0.0625418947853026
41.8156	0.967173168125937	0.0625971246586343
41.8656	0.967462446930403	0.062652354531966
41.9156	0.967751725734869	0.0627075844052978
41.9656	0.968069909291942	0.0628774816732072
42.0156	0.96842518068227	0.0631945092510544
42.0656	0.968780452072599	0.0635115368289016
42.1156	0.969135723462927	0.0638285644067488
42.1656	0.969490994853255	0.0641455919845959
42.2156	0.969832125342591	0.0644214953746095
42.2656	0.970115249278876	0.0645287056675914
42.3156	0.970398373215162	0.0646359159605733
42.3656	0.970681497151448	0.0647431262535552
42.4156	0.970964621087733	0.0648503365465371
42.4656	0.971247745024019	0.0649575468395189
42.5156	0.971587829996394	0.0650676090657086
42.5656	0.971930786953782	0.06517781508685
42.6156	0.972273743911169	0.0652880211079913
42.6656	0.972616700868557	0.0653982271291327
42.7156	0.972959657825945	0.065508433150274
42.7656	0.973284605094235	0.0656345463781464
42.8156	0.973602196292329	0.0657671569158104
42.8656	0.973919787490423	0.0658997674534743
42.9156	0.974237378688518	0.0660323779911382
42.9656	0.974554969886612	0.0661649885288022
43.0156	0.974884668454824	0.0663319059395743
43.0656	0.975228241133859	0.066538136376612
43.1156	0.975571813812894	0.0667443668136497
43.1656	0.975915386491929	0.0669505972506874
43.2156	0.976258959170964	0.0671568276877252
43.2656	0.976600876790211	0.067253260905626
43.3156	0.976937060809482	0.0669693251858024
43.3656	0.977273244828752	0.0666853894659789
43.4156	0.977609428848023	0.0664014537461554
43.4656	0.977945612867294	0.0661175180263319
43.5156	0.978281796886564	0.0658335823065084
43.5656	0.978559831823791	0.0663737278294102
43.6156	0.978836800891897	0.06692897871114
43.6656	0.979113769960002	0.0674842295928698
43.7156	0.979390739028108	0.0680394804745997
43.7656	0.979667708096213	0.0685947313563295
43.8156	0.980008825914176	0.069003609662912
43.8656	0.980372717407562	0.0693605237219489
43.9156	0.980736608900949	0.0697174377809859
43.9656	0.981100500394335	0.0700743518400228
44.0156	0.981464391887721	0.0704312658990598
44.0656	0.981796159990791	0.0708021759961868
44.1156	0.982095286584345	0.0711873078739539
44.1656	0.982394413177899	0.0715724397517209
44.2156	0.982693539771453	0.0719575716294879
44.2656	0.982992666365007	0.0723427035072549
44.3156	0.983298959163871	0.0727042697586012
44.3656	0.983626523080083	0.0729958872458098
44.4156	0.983954086996295	0.0732875047330183
44.4656	0.984281650912508	0.0735791222202269
44.5156	0.98460921482872	0.0738707397074354
44.5656	0.984937562247597	0.0741591081803515
44.6156	0.985343476430207	0.0741258242383138
44.6656	0.985749390612817	0.074092540296276
44.7156	0.986155304795427	0.0740592563542382
44.7656	0.986561218978037	0.0740259724122005
44.8156	0.986967133160648	0.0739926884701627
44.8656	0.987373047343258	0.0739594045281249
44.9156	0.987778961525868	0.0739261205860872
44.9656	0.988174326230172	0.0738980195628181
45.0156	0.988507983712057	0.0739002350644013
45.0656	0.988841641193942	0.0739024505659845
45.1156	0.989175298675827	0.0739046660675677
45.1656	0.989508956157711	0.0739068815691508
45.2156	0.989842613639596	0.073909097070734
45.2656	0.990176271121481	0.0739113125723172
45.3156	0.990509928603366	0.0739135280739004
45.3656	0.99084358608525	0.0739157435754836
45.4156	0.991177243567135	0.0739179590770668
45.4656	0.99151090104902	0.07392017457865
45.5156	0.991840901841897	0.0739751282717558
45.5656	0.99216901888589	0.0740572501241308
45.6156	0.992497135929884	0.0741393719765057
45.6656	0.992825252973878	0.0742214938288807
45.7156	0.993153370017872	0.0743036156812557
45.7656	0.993481487061865	0.0743857375336307
45.8156	0.993809604105859	0.0744678593860057
45.8656	0.994137721149853	0.0745499812383807
45.9156	0.994465838193846	0.0746321030907557
45.9656	0.99479395523784	0.0747142249431307
46.0156	0.995123143433159	0.0747852443796525
46.0656	0.995457416519254	0.0748035592443655
46.1156	0.995791689605349	0.0748218741090786
46.1656	0.996125962691444	0.0748401889737916
46.2156	0.996460235777539	0.0748585038385046
46.2656	0.996794508863634	0.0748768187032177
46.3156	0.997128781949729	0.0748951335679307
46.3656	0.997463055035824	0.0749134484326438
46.4156	0.997797328121919	0.0749317632973568
46.4656	0.998131601208014	0.0749500781620698
46.5156	0.998465874294108	0.0749683930267829
46.5656	0.998789982523486	0.0750106900529338
46.6156	0.999109481108538	0.0750638627104344
46.6656	0.99942897969359	0.0751170353679351
46.7156	0.999748478278642	0.0751702080254358
46.7656	1.00006797686369	0.0752233806829364
46.8156	1.00038747544875	0.075276553340437
46.8656	1.0007069740338	0.0753297259979377
46.9156	1.00102647261885	0.0753828986554384
46.9656	1.0013459712039	0.075436071312939
47.0156	1.00166546978895	0.0754892439704397
47.0656	1.00198353832543	0.0755701935564001
47.1156	1.00229595746206	0.0757608757607315
47.1656	1.0026083765987	0.0759515579650629
47.2156	1.00292079573533	0.0761422401693943
47.2656	1.00323321487197	0.0763329223737257
47.3156	1.0035456340086	0.0765236045780572
47.3656	1.00385805314524	0.0767142867823886
47.4156	1.00417047228188	0.0769049689867199
47.4656	1.00448289141851	0.0770956511910514
47.5156	1.00479531055515	0.0772863333953828
47.5656	1.00510772969178	0.0774770155997141
47.6156	1.0054318293027	0.077478080720879
47.6656	1.00576056195091	0.0774039345967655
47.7156	1.00608929459911	0.077329788472652
47.7656	1.00641802724731	0.0772556423485384
47.8156	1.00674675989552	0.0771814962244249
47.8656	1.00707549254372	0.0771073501003114
47.9156	1.00740422519192	0.0770332039761979
47.9656	1.00773295784013	0.0769590578520843
48.0156	1.00806169048833	0.0768849117279708
48.0656	1.00839042313654	0.0768107656038573
48.1156	1.00871529748535	0.0767783362478321
48.1656	1.00902725491883	0.0768855673762766
48.2156	1.00933921235231	0.0769927985047211
48.2656	1.00965116978579	0.0771000296331657
48.3156	1.00996312721927	0.0772072607616102
48.3656	1.01027508465274	0.0773144918900547
48.4156	1.01058704208622	0.0774217230184992
48.4656	1.0108989995197	0.0775289541469437
48.5156	1.01121095695318	0.0776361852753882
48.5656	1.01152291438666	0.0777434164038327
48.6156	1.01183487182013	0.0778506475322772
48.6656	1.01216004381593	0.0780216421453137
48.7156	1.01248976275791	0.0782145768820807
48.7656	1.01281948169989	0.0784075116188477
48.8156	1.01314920064187	0.0786004463556148
48.8656	1.01347891958384	0.0787933810923818
48.9156	1.01380863852582	0.0789863158291488
48.9656	1.0141383574678	0.0791792505659158
49.0156	1.01446807640977	0.0793721853026828
49.0656	1.01479779535175	0.0795651200394499
49.1156	1.01512751429373	0.0797580547762169
49.1656	1.01545677672795	0.0799331611965807
49.2156	1.0157847398709	0.0800575254856432
49.2656	1.01611270301384	0.0801818897747057
49.3156	1.01644066615678	0.0803062540637682
49.3656	1.01676862929972	0.0804306183528307
49.4156	1.01709659244266	0.0805549826418932
49.4656	1.0174245555856	0.0806793469309557
49.5156	1.01775251872854	0.0808037112200182
49.5656	1.01808048187148	0.0809280755090807
49.6156	1.01840844501443	0.0810524397981432
49.6656	1.01873640815737	0.0811768040872057
49.7156	1.01907104198753	0.0811806742819509
49.7656	1.01940762358941	0.0811493614465724
49.8156	1.01974420519129	0.0811180486111939
49.8656	1.02008078679318	0.0810867357758155
49.9156	1.02041736839506	0.081055422940437
49.9656	1.02075394999694	0.0810241101050585
50.0156	1.02109053159883	0.08099279726968
50.0656	1.02142711320071	0.0809614844343015
50.1156	1.02176369480259	0.080930171598923
50.1656	1.02210027640447	0.0808988587635446
50.2156	1.02243047542191	0.0808467449376932
50.2656	1.02274489527223	0.0807432064409507
50.3156	1.02305931512254	0.0806396679442082
50.3656	1.02337373497286	0.0805361294474657
50.4156	1.02368815482318	0.0804325909507232
50.4656	1.0240025746735	0.0803290524539807
50.5156	1.02431699452382	0.0802255139572382
50.5656	1.02463141437414	0.0801219754604957
50.6156	1.02494583422446	0.0800184369637532
50.6656	1.02526025407477	0.0799148984670107
50.7156	1.02557467392509	0.0798113599702682
50.7656	1.02588119434219	0.0798908364394123
50.8156	1.02618576452514	0.0800154961544986
50.8656	1.0264903347081	0.0801401558695849
50.9156	1.02679490489106	0.0802648155846711
50.9656	1.02709947507401	0.0803894752997574
51.0156	1.02740404525697	0.0805141350148436
51.0656	1.02770861543993	0.0806387947299299
51.1156	1.02801318562288	0.0807634544450162
51.1656	1.02831775580584	0.0808881141601024
51.2156	1.0286223259888	0.0810127738751887
51.2656	1.02893312116153	0.0811068623369409
51.3156	1.02925739067921	0.0811347775794511
51.3656	1.02958166019689	0.0811626928219613
51.4156	1.02990592971457	0.0811906080644714
51.4656	1.03023019923225	0.0812185233069816
51.5156	1.03055446874993	0.0812464385494917
51.5656	1.03087873826761	0.0812743537920019
51.6156	1.03120300778529	0.0813022690345121
51.6656	1.03152727730297	0.0813301842770223
51.7156	1.03185154682065	0.0813580995195324
51.7656	1.03217581633833	0.0813860147620426
51.8156	1.03249523181681	0.0814021615172371
51.8656	1.0328136530945	0.0814158978593669
51.9156	1.03313207437218	0.0814296342014967
51.9656	1.03345049564987	0.0814433705436265
52.0156	1.03376891692755	0.0814571068857564
52.0656	1.03408733820524	0.0814708432278862
52.1156	1.03440575948292	0.081484579570016
52.1656	1.0347241807606	0.0814983159121458
52.2156	1.03504260203829	0.0815120522542756
52.2656	1.03536102331597	0.0815257885964054
52.3156	1.03568807413347	0.0815110208883411
52.3656	1.03603158128272	0.0814418966194415
52.4156	1.03637508843197	0.0813727723505419
52.4656	1.03671859558121	0.0813036480816423
52.5156	1.03706210273046	0.0812345238127426
52.5656	1.03740560987971	0.081165399543843
52.6156	1.03774911702895	0.0810962752749434
52.6656	1.0380926241782	0.0810271510060438
52.7156	1.03843613132745	0.0809580267371442
52.7656	1.03877963847669	0.0808889024682446
52.8156	1.03912314562594	0.0808197781993449
52.8656	1.03945138861373	0.0806873932254351
52.9156	1.039777105365	0.0805445385311156
52.9656	1.04010282211627	0.0804016838367961
53.0156	1.04042853886754	0.0802588291424766
53.0656	1.04075425561881	0.0801159744481571
53.1156	1.04107997237008	0.0799731197538376
53.1656	1.04140568912135	0.0798302650595181
53.2156	1.04173140587263	0.0796874103651986
53.2656	1.0420571226239	0.0795445556708792
53.3156	1.04238283937517	0.0794017009765597
53.3656	1.04270392817253	0.0793272440116447
53.4156	1.04301727071548	0.079367270946749
53.4656	1.04333061325843	0.0794072978818533
53.5156	1.04364395580138	0.0794473248169577
53.5656	1.04395729834433	0.079487351752062
53.6156	1.04427064088728	0.0795273786871663
53.6656	1.04458398343023	0.0795674056222706
53.7156	1.04489732597318	0.0796074325573749
53.7656	1.04521066851613	0.0796474594924793
53.8156	1.04552401105908	0.0796874864275836
53.8656	1.04583735360204	0.0797275133626879
53.9156	1.04615370275595	0.0798297096635024
53.9656	1.04647043112205	0.0799397471455776
54.0156	1.04678715948816	0.0800497846276529
54.0656	1.04710388785427	0.0801598221097281
54.1156	1.04742061622037	0.0802698595918033
54.1656	1.04773734458648	0.0803798970738786
54.2156	1.04805407295259	0.0804899345559538
54.2656	1.04837080131869	0.080599972038029
54.3156	1.0486875296848	0.0807100095201043
54.3656	1.04900425805091	0.0808200470021795
54.4156	1.04931715058718	0.0808762305325267
54.4656	1.04962433708803	0.0808523029605523
54.5156	1.04993152358888	0.0808283753885778
54.5656	1.05023871008973	0.0808044478166033
54.6156	1.05054589659058	0.0807805202446288
54.6656	1.05085308309143	0.0807565926726544
54.7156	1.05116026959228	0.0807326651006799
54.7656	1.05146745609313	0.0807087375287054
54.8156	1.05177464259398	0.0806848099567309
54.8656	1.05208182909483	0.0806608823847565
54.9156	1.05238901559568	0.080636954812782
54.9656	1.05273200933101	0.0807618944066784
55.0156	1.0530782866992	0.0809004855747377
55.0656	1.0534245640674	0.0810390767427969
55.1156	1.05377084143559	0.0811776679108561
55.1656	1.05411711880378	0.0813162590789154
55.2156	1.05446339617197	0.0814548502469746
55.2656	1.05480967354017	0.0815934414150339
55.3156	1.05515595090836	0.0817320325830931
55.3656	1.05550222827655	0.0818706237511524
55.4156	1.05584850564474	0.0820092149192116
55.4656	1.05618392991071	0.0821499218740195
55.5156	1.05650496750629	0.0822934334763777
55.5656	1.05682600510186	0.082436945078736
55.6156	1.05714704269744	0.0825804566810942
55.6656	1.05746808029302	0.0827239682834525
55.7156	1.0577891178886	0.0828674798858108
55.7656	1.05811015548417	0.083010991488169
55.8156	1.05843119307975	0.0831545030905273
55.8656	1.05875223067533	0.0832980146928856
55.9156	1.05907326827091	0.0834415262952438
55.9656	1.05939430586648	0.0835850378976021
56.0156	1.05972406041768	0.0836758503748156
56.0656	1.06005433207641	0.0837635366327408
56.1156	1.06038460373513	0.0838512228906661
56.1656	1.06071487539386	0.0839389091485913
56.2156	1.06104514705259	0.0840265954065166
56.2656	1.06137541871132	0.0841142816644419
56.3156	1.06170569037005	0.0842019679223671
56.3656	1.06203596202878	0.0842896541802924
56.4156	1.06236623368751	0.0843773404382176
56.4656	1.06269650534624	0.0844650266961429
56.5156	1.06302029223022	0.0844651125758795
56.5656	1.06333640499211	0.0843615316325196
56.6156	1.06365251775401	0.0842579506891597
56.6656	1.06396863051591	0.0841543697457997
56.7156	1.0642847432778	0.0840507888024398
56.7656	1.0646008560397	0.0839472078590799
56.8156	1.0649169688016	0.08384362691572
56.8656	1.06523308156349	0.0837400459723601
56.9156	1.06554919432539	0.0836364650290002
56.9656	1.06586530708729	0.0835328840856403
57.0156	1.06618141984918	0.0834293031422803
57.0656	1.06649220489345	0.083392771206234
57.1156	1.06680283646437	0.0833581707230732
57.1656	1.06711346803529	0.0833235702399123
57.2156	1.06742409960621	0.0832889697567515
57.2656	1.06773473117713	0.0832543692735907
57.3156	1.06804536274805	0.0832197687904299
57.3656	1.06835599431897	0.083185168307269
57.4156	1.06866662588988	0.0831505678241082
57.4656	1.0689772574608	0.0831159673409474
57.5156	1.06928788903172	0.0830813668577866
57.5656	1.06960810496549	0.0830432264587279
57.6156	1.06993837662422	0.0830013720495469
57.6656	1.07026864828295	0.0829595176403659
57.7156	1.07059891994168	0.0829176632311849
57.7656	1.07092919160041	0.0828758088220039
57.8156	1.07125946325914	0.0828339544128229
57.8656	1.07158973491787	0.0827921000036419
57.9156	1.0719200065766	0.0827502455944609
57.9656	1.07225027823533	0.0827083911852799
58.0156	1.07258054989406	0.0826665367760989
58.0656	1.0729107950818	0.0826246004267827
58.1156	1.07322783125002	0.0825417759500049
58.1656	1.07354486741823	0.0824589514732272
58.2156	1.07386190358644	0.0823761269964495
58.2656	1.07417893975465	0.0822933025196718
58.3156	1.07449597592286	0.0822104780428941
58.3656	1.07481301209107	0.0821276535661163
58.4156	1.07513004825929	0.0820448290893386
58.4656	1.0754470844275	0.0819620046125609
58.5156	1.07576412059571	0.0818791801357832
58.5656	1.07608115676392	0.0817963556590055
58.6156	1.07640422831581	0.081697486975349
58.6656	1.07673296096401	0.0815835690743875
58.7156	1.07706169361222	0.0814696511734261
58.7656	1.07739042626042	0.0813557332724647
58.8156	1.07771915890862	0.0812418153715034
58.8656	1.07804789155683	0.0811278974705419
58.9156	1.07837662420503	0.0810139795695805
58.9656	1.07870535685323	0.0809000616686191
59.0156	1.07903408950144	0.0807861437676577
59.0656	1.07936282214964	0.0806722258666963
59.1156	1.07969157326597	0.0805678895706839
59.1656	1.08002092151839	0.0807733585013563
59.2156	1.0803502697708	0.0809788274320287
59.2656	1.08067961802321	0.081184296362701
59.3156	1.08100896627563	0.0813897652933734
59.3656	1.08133831452804	0.0815952342240458
59.4156	1.08166766278046	0.0818007031547181
59.4656	1.08199701103287	0.0820061720853905
59.5156	1.08232635928528	0.0822116410160629
59.5656	1.0826557075377	0.0824171099467352
59.6156	1.08298505579011	0.0826225788774076
59.6656	1.08331641337467	0.0827709675878138
59.7156	1.08364945525234	0.0828715096429968
59.7656	1.08398249713002	0.0829720516981799
59.8156	1.08431553900769	0.083072593753363
59.8656	1.08464858088537	0.083173135808546
59.9156	1.08498162276304	0.0832736778637291
59.9656	1.08531466464072	0.0833742199189122
60.0156	1.08564770651839	0.0834747619740952
60.0656	1.08598074839606	0.0835753040292783
60.1156	1.08631379027374	0.0836758460844614
60.1656	1.08664568959	0.0837810610506403
60.2156	1.08695903213295	0.0839621705367871
60.2656	1.0872723746759	0.0841432800229339
60.3156	1.08758571721885	0.0843243895090806
60.3656	1.0878990597618	0.0845054989952274
60.4156	1.08821240230475	0.0846866084813742
60.4656	1.08852574484771	0.084867717967521
60.5156	1.08883908739066	0.0850488274536677
60.5656	1.08915242993361	0.0852299369398145
60.6156	1.08946577247656	0.0854110464259613
60.6656	1.08977911501951	0.085592155912108
60.7156	1.09008708764693	0.0854869748924996
60.7656	1.09039104222568	0.085167576501452
60.8156	1.09069499680443	0.0848481781104044
60.8656	1.09099895138317	0.0845287797193568
60.9156	1.09130290596192	0.0842093813283092
60.9656	1.09160686054067	0.0838899829372615
61.0156	1.09191081511941	0.0835705845462139
61.0656	1.09221476969816	0.0832511861551663
61.1156	1.09251872427691	0.0829317877641187
61.1656	1.09282267885565	0.0826123893730711
61.2156	1.09312885699681	0.0823296449547581
61.2656	1.09345866695238	0.0824364555489966
61.3156	1.09378847690795	0.0825432661432352
61.3656	1.09411828686352	0.0826500767374737
61.4156	1.09444809681909	0.0827568873317123
61.4656	1.09477790677466	0.0828636979259509
61.5156	1.09510771673024	0.0829705085201894
61.5656	1.09543752668581	0.083077319114428
61.6156	1.09576733664138	0.0831841297086665
61.6656	1.09609714659695	0.0832909403029051
61.7156	1.09642695655252	0.0833977508971436
61.7656	1.09675052389738	0.0831554665726893
61.8156	1.09706992950177	0.0826804523024397
61.8656	1.09738933510616	0.08220543803219
61.9156	1.09770874071055	0.0817304237619404
61.9656	1.09802814631494	0.0812554094916907
62.0156	1.09834755191933	0.0807803952214411
62.0656	1.09866695752372	0.0803053809511915
62.1156	1.09898636312811	0.0798303666809418
62.1656	1.0993057687325	0.0793553524106922
62.2156	1.09962517433689	0.0788803381404425
62.2656	1.09994742927805	0.0784437105875856
62.3156	1.10029139813045	0.0782996162948594
62.3656	1.10063536698286	0.0781555220021332
62.4156	1.10097933583526	0.0780114277094069
62.4656	1.10132330468767	0.0778673334166807
62.5156	1.10166727354007	0.0777232391239545
62.5656	1.10201124239247	0.0775791448312282
62.6156	1.10235521124488	0.077435050538502
62.6656	1.10269918009728	0.0772909562457758
62.7156	1.10304314894969	0.0771468619530495
62.7656	1.10338711780209	0.0770027676603233
62.8156	1.10371634908971	0.0769134850472487
62.8656	1.10403692498213	0.0768563934206361
62.9156	1.10435750087455	0.0767993017940235
62.9656	1.10467807676697	0.076742210167411
63.0156	1.10499865265938	0.0766851185407984
63.0656	1.1053192285518	0.0766280269141858
63.1156	1.10563980444422	0.0765709352875732
63.1656	1.10596038033664	0.0765138436609607
63.2156	1.10628095622906	0.0764567520343481
63.2656	1.10660153212148	0.0763996604077355
63.3156	1.10692075614706	0.0763844951964108
63.3656	1.10723194407527	0.0766185592315196
63.4156	1.10754313200349	0.0768526232666285
63.4656	1.1078543199317	0.0770866873017373
63.5156	1.10816550785992	0.0773207513368461
63.5656	1.10847669578813	0.0775548153719549
63.6156	1.10878788371635	0.0777888794070637
63.6656	1.10909907164457	0.0780229434421725
63.7156	1.10941025957278	0.0782570074772813
63.7656	1.109721447501	0.0784910715123901
63.8156	1.11003263542921	0.0787251355474989
63.8656	1.11034665883042	0.0788670208219695
63.9156	1.11066215598811	0.0789609955551964
63.9656	1.11097765314579	0.0790549702884233
64.0156	1.11129315030348	0.0791489450216502
64.0656	1.11160864746116	0.0792429197548771
64.1156	1.11192414461885	0.0793368944881041
64.1656	1.11223964177654	0.079430869221331
64.2156	1.11255513893422	0.0795248439545579
64.2656	1.11287063609191	0.0796188186877848
64.3156	1.1131861332496	0.0797127934210117
64.3656	1.1135014715814	0.0796809205017232
64.4156	1.11381604533277	0.0790432228366045
64.4656	1.11413061908414	0.0784055251714857
64.5156	1.11444519283551	0.077767827506367
64.5656	1.11475976658688	0.0771301298412483
64.6156	1.11507434033825	0.0764924321761295
64.6656	1.11538891408962	0.0758547345110108
64.7156	1.11570348784099	0.075217036845892
64.7656	1.11601806159236	0.0745793391807733
64.8156	1.11633263534374	0.0739416415156545
64.8656	1.11664720909511	0.0733039438505358
64.9156	1.11697212930644	0.0726643444673777
64.9656	1.11730178536096	0.0720238746185279
65.0156	1.11763144141547	0.0713834047696783
65.0656	1.11796109746999	0.0707429349208286
65.1156	1.11829075352451	0.0701024650719789
65.1656	1.11862040957903	0.0694619952231293
65.2156	1.11895006563355	0.0688215253742796
65.2656	1.11927972168807	0.0681810555254299
65.3156	1.11960937774259	0.0675405856765802
65.3656	1.11993903379711	0.0669001158277306
65.4156	1.12029137024034	0.0665114800240955
65.4656	1.12073442823845	0.0671301804013192
65.5156	1.12117748623656	0.0677488807785427
65.5656	1.12162054423467	0.0683675811557664
65.6156	1.12206360223277	0.0689862815329899
65.6656	1.12250666023088	0.0696049819102135
65.7156	1.12294971822899	0.0702236822874371
65.7656	1.12339277622709	0.0708423826646607
65.8156	1.1238358342252	0.0714610830418844
65.8656	1.12427889222331	0.0720797834191079
65.9156	1.12472195022141	0.0726984837963315
65.9656	1.12516500821952	0.0733171841735551
66.0156	1.12560806621763	0.0739358845507787
66.0656	1.12605112421573	0.0745545849280023
66.1156	1.12649418221384	0.0751732853052259
66.1656	1.12693724021195	0.0757919856824494
66.2156	1.12732110647153	0.0761108028081137
66.2656	1.12763875824395	0.0760941573133894
66.3156	1.12795641001637	0.0760775118186652
66.3656	1.1282740617888	0.0760608663239409
66.4156	1.12859171356122	0.0760442208292167
66.4656	1.12890936533364	0.0760275753344925
66.5156	1.12922701710606	0.0760109298397682
66.5656	1.12954466887848	0.075994284345044
66.6156	1.1298623206509	0.0759776388503198
66.6656	1.13017997242333	0.0759609933555955
66.7156	1.13049762419575	0.0759443478608713
66.7656	1.13081527596817	0.075927702366147
66.8156	1.13113292774059	0.0759110568714228
66.8656	1.13145057951301	0.0758944113766986
66.9156	1.13176823128543	0.0758777658819743
66.9656	1.13208588305786	0.0758611203872501
67.0156	1.13240353483028	0.0758444748925258
67.0656	1.1327211866027	0.0758278293978016
67.1156	1.13303883837512	0.0758111839030774
67.1656	1.13335649014754	0.0757945384083531
67.2156	1.13367414191996	0.0757778929136289
67.2656	1.13399264014818	0.0763050147016591
67.3156	1.13431198483217	0.0773759037724438
67.3656	1.13463132951617	0.0784467928432284
67.4156	1.13495067420017	0.0795176819140129
67.4656	1.13527001888417	0.0805885709847977
67.5156	1.13558936356817	0.0816594600555823
67.5656	1.13590870825217	0.082730349126367
67.6156	1.13622805293617	0.0838012381971516
67.6656	1.13654739762017	0.0848721272679362
67.7156	1.13686674230417	0.0859430163387209
67.7656	1.13718608698817	0.0870139054095054
67.8156	1.13750543167217	0.0880847944802902
67.8656	1.13782477635617	0.0891556835510748
67.9156	1.13814412104017	0.0902265726218593
67.9656	1.13846346572417	0.0912974616926441
68.0156	1.13878281040817	0.0923683507634286
68.0656	1.13910215509217	0.0934392398342134
68.1156	1.13942149977617	0.094510128904998
68.1656	1.13974084446017	0.0955810179757825
68.2156	1.14006018914417	0.0966519070465673
68.2656	1.14037953382817	0.0977227961173518
68.3156	1.14070401444648	0.0982486397349167
68.3656	1.14103308627881	0.0982872457503607
68.4156	1.14136215811113	0.0983258517658047
68.4656	1.14169122994346	0.0983644577812487
68.5156	1.14202030177579	0.0984030637966927
68.5656	1.14234937360811	0.0984416698121367
68.6156	1.14267844544044	0.0984802758275807
68.6656	1.14300751727276	0.0985188818430247
68.7156	1.14333658910509	0.0985574878584687
68.7656	1.14366566093742	0.0985960938739127
68.8156	1.14399473276974	0.0986346998893567
68.8656	1.14432380460207	0.0986733059048007
68.9156	1.14465287643439	0.0987119119202447
68.9656	1.14498194826672	0.0987505179356887
69.0156	1.14531102009905	0.0987891239511327
69.0656	1.14564009193137	0.0988277299665767
69.1156	1.1459691637637	0.0988663359820207
69.1656	1.14629823559602	0.0989049419974647
69.2156	1.14662730742835	0.0989435480129087
69.2656	1.14695637926068	0.0989821540283528
69.3156	1.147285451093	0.0990207600437967
70.3377	1.14969345746732	0.0237539548339369
70.3877	1.1494513865018	0.0765194217277657
70.4377	1.14911248715007	0.0838166551418458
70.4877	1.14872194599235	0.075833365569624
70.5377	1.14847664741396	0.0697005660038981
70.5877	1.14809256148199	0.0643305642741641
70.6377	1.14776980019463	0.0604335603155178
70.6877	1.14727920303783	0.0587080841458001
70.7377	1.14692435473967	0.0556519881578655
70.7877	1.14655299014126	0.0540584286170803
70.8377	1.14623607890222	0.0518469596206998
70.8877	1.14592683324377	0.0536938998283795
70.9377	1.14568798989112	0.051591610501261
70.9877	1.14529372941388	0.0512281789865478
71.0377	1.14506034526582	0.0537365450157005
71.0877	1.14476166499638	0.0543582561892065
71.1377	1.14439623239741	0.0548631073509256
71.1877	1.14413228048601	0.0544384774839861
71.2377	1.14369589713921	0.0553014938465495
71.2877	1.1433733785532	0.0541868261285177
71.3377	1.14291710315088	0.0556146749253601
71.3877	1.14265276087296	0.0561490111394955
71.4377	1.14227254098279	0.0561765624247856
71.4877	1.14202935777395	0.0565100505720299
71.5377	1.1416954327664	0.0578906096317193
71.5877	1.14145455589941	0.0595634289047781
71.6377	1.14118648274862	0.0594369658845155
71.6877	1.14082097621135	0.0605018244893812
71.7377	1.14050428307257	0.0603956005218318
71.7877	1.14020119574527	0.0617527903888871
71.8377	1.13990097160706	0.0607481807905928
71.8877	1.13942187152841	0.0617990365086718
71.9377	1.13910287562524	0.0623877509819006
71.9877	1.13867977073948	0.0613289470194976
72.0377	1.13839579793249	0.0604523251304288
72.0877	1.1381346577534	0.0622592170011575
72.1377	1.13775434601768	0.0612872128602588
72.1877	1.13752330729605	0.0627721765232609
72.2377	1.13718646152162	0.0652886259246792
72.2877	1.13693007516809	0.066308399640764
72.3377	1.13652380019449	0.0662977112180389
72.3877	1.13626577140663	0.0666768911934425
72.4377	1.13588563208583	0.0675250375941729
72.4877	1.13556791363579	0.0676509814420282
72.5377	1.13523428660988	0.070464936644992
72.5877	1.13480912716188	0.0713579829915517
72.6377	1.13453108983027	0.0713832173083274
72.6877	1.134152816658	0.0703310107314086
72.7377	1.13389863401853	0.0697156377321131
72.7877	1.13355175168964	0.0697638029287625
72.8377	1.13333376039862	0.0698283847686764
72.8877	1.13307983778045	0.0683278070773513
72.9377	1.13267447871454	0.0681543801750785
72.9877	1.13234843135239	0.0684006342559293
73.0377	1.13205677939239	0.0680468302646123
73.0877	1.1317095324263	0.0668009739320591
73.1377	1.13122691713545	0.0658403601064493
73.1877	1.13085882622271	0.0652370238151996
73.2377	1.13053715646728	0.0652672458406463
73.2877	1.13023651668896	0.0658147879325158
73.3377	1.12994596258529	0.0661503512173953
73.3877	1.12966822519365	0.066306041531423
73.4377	1.12936625543968	0.0667567331909597
73.4877	1.12905286230442	0.0671472143248879
73.5377	1.12876718925898	0.0665894326232424
73.5877	1.12847231846314	0.0658898676635444
73.6377	1.12811969806321	0.0659812944536769
73.6877	1.12773776988754	0.0663671310412485
73.7377	1.12736608837698	0.0663591332145619
73.7877	1.12702628781506	0.0659928498925812
73.8377	1.12664366182513	0.0657201568881555
73.8877	1.12628864481553	0.0652437389439569
73.9377	1.12600803061699	0.0645127779339346
73.9877	1.12572855696643	0.0655123809318593
74.0377	1.12547722898197	0.0648065860058896
74.0877	1.12519848237131	0.0637880264698896
74.1377	1.1248804380422	0.0631820399557115
74.1877	1.12458983959943	0.0634810220753608
74.2377	1.12431973497235	0.0643365578138577
74.2877	1.12396033432004	0.0640581813740874
74.3377	1.12353189872965	0.062962438335417
74.3877	1.12316865067619	0.063129063742305
74.4377	1.1228353231121	0.0626341922260281
74.4877	1.12251330390393	0.0627946834277857
74.5377	1.12217672511024	0.0631107173084924
74.5877	1.12178767809007	0.062497484906657
74.6377	1.12151761051303	0.0619242158508323
74.6877	1.1212613403047	0.0605814019880941
74.7377	1.12099826524377	0.0592205428869412
74.7877	1.12070884420198	0.0586129415819873
74.8377	1.12031234971651	0.0585314024120261
74.8877	1.1200014223756	0.057920636466162
74.9377	1.11969522759679	0.0575184037611047
74.9877	1.11933796205576	0.0577191718716296
75.0377	1.11888113145294	0.0580855141870023
75.0877	1.11854225129507	0.0579739785215187
75.1377	1.11824686587382	0.0580374780973643
75.1877	1.11796426629811	0.058152483209417
75.2377	1.11767863684027	0.0569307459710444
75.2877	1.11734752138372	0.0568419704612314
75.3377	1.11706699703927	0.055673835651515
75.3877	1.11682461904278	0.0537823988198791
75.4377	1.1165513011995	0.0529115861238975
75.4877	1.11619804243388	0.0518905684517885
75.5377	1.1157762934347	0.0514807736300356
75.5877	1.11531583905007	0.0514587180599423
75.6377	1.11490459640221	0.0512351073812629
75.6877	1.11451982909351	0.0509030624100837
75.7377	1.11413809362808	0.0505615566165311
75.7877	1.11385859865505	0.0499010108684981
75.8377	1.11357910368201	0.049240465120465
75.8877	1.11328907482663	0.0486415393991126
75.9377	1.11298372349044	0.048132245557512
75.9877	1.11267837215426	0.0476229517159115
76.0377	1.11238368374993	0.0467129505502575
76.0877	1.1120918984848	0.0456938509528637
76.1377	1.11178148706835	0.0448765789478717
76.1877	1.11137640404575	0.0450851411047464
76.2377	1.11097132102316	0.045293703261621
76.2877	1.11062640945136	0.0451692547022569
76.3377	1.11033213941367	0.044764537455377
76.3877	1.11003786937598	0.0443598202084971
76.4377	1.10973225208864	0.0443651169228811
76.4877	1.10942566949707	0.0444052932971644
76.5377	1.10913276295159	0.0443839235022689
76.5877	1.10887173680937	0.0442190826574362
76.6377	1.10861071066715	0.0440542418126034
76.6877	1.10829537673644	0.0440061075940972
76.7377	1.10795434501307	0.0440131975482134
76.7877	1.10760943827195	0.0439936905684316
76.8377	1.10720066148319	0.0435357991606939
76.8877	1.10679188469443	0.0430779077529563
76.9377	1.1064308636234	0.0428010265442179
76.9877	1.10613166856415	0.0427584866715863
77.0377	1.10583247350491	0.0427159467989547
77.0877	1.10552525657056	0.0430828833725183
77.1377	1.10521621146822	0.0435431387432501
77.1877	1.10490978032106	0.0439446686780149
77.2377	1.10461427902798	0.044100647178451
77.2877	1.1043187777349	0.0442566256788872
77.3377	1.10398528780576	0.0439283485041767
77.3877	1.10362332633763	0.0432371337310884
77.4377	1.1032613648695	0.0425459189580001
77.4877	1.10292511040388	0.0421987212093319
77.5377	1.10259020893839	0.0418696296198438
77.5877	1.10225773501602	0.0415857738170011
77.6377	1.10193022108286	0.0413943443901591
77.6877	1.1016027071497	0.0412029149633171
77.7377	1.10130479850608	0.041060372084272
77.7877	1.10101914725611	0.0409380695632514
77.8377	1.10073455242325	0.0408260578103761
77.8877	1.10046121372715	0.0408236943120277
77.9377	1.10018787503106	0.0408213308136794
77.9877	1.09985794263236	0.0406472181588583
78.0377	1.09946273980491	0.040275024435547
78.0877	1.09906753697746	0.0399028307122358
78.1377	1.09872730694603	0.0392383167668917
78.1877	1.09839733050209	0.0385192789263131
78.2377	1.09806708145821	0.0380363518358295
78.2877	1.09773587375889	0.0383837582142883
78.3377	1.09740466605956	0.0387311645927471
78.3877	1.09711999981389	0.0388867884135491
78.4377	1.096866361204	0.0389145571959131
78.4877	1.09661272259411	0.0389423259782772
78.5377	1.09627233071459	0.0394644421958756
78.5877	1.09593004171678	0.0399973687906597
78.6377	1.09558600296303	0.0404619082073506
78.6877	1.09523881543237	0.0408033813360282
78.7377	1.09489162790171	0.0411448544647058
78.7877	1.09454079804011	0.040683181124014
78.8377	1.09418865899919	0.0399328292535489
78.8877	1.09384608139511	0.039325316818909
78.9377	1.09357766772056	0.0398257480992782
78.9877	1.09330925404602	0.0403261793796475
79.0377	1.0930268848304	0.0405136137446522
79.0877	1.09273015228193	0.0403789051805318
79.1377	1.09243341973347	0.0402441966164115
79.1877	1.09209591637909	0.0397176886985241
79.2377	1.09175239612589	0.0391333595769478
79.2877	1.09140580452077	0.0386308652534539
79.3377	1.09104999885992	0.0383738753242071
79.3877	1.09069419319907	0.0381168853949603
79.4377	1.0903399179213	0.0382404407166568
79.4877	1.08998654762499	0.0385890288442898
79.5377	1.0896337978814	0.0389326457510387
79.5877	1.08936907797302	0.0385710594666634
79.6377	1.08910435806463	0.038209473182288
79.6877	1.0888111518316	0.0377784005750522
79.7377	1.08847255659994	0.0372366111712256
79.7877	1.08813396136829	0.036694821767399
79.8377	1.08782547574839	0.0362586859264299
79.8877	1.08752628068915	0.0358551503342462
79.9377	1.08721337572061	0.035551252749161
79.9877	1.08681817289316	0.0358454623047259
80.0377	1.08642297006571	0.0361396718602909
80.0877	1.08608486552044	0.0360064734588624
80.1377	1.08579921427046	0.0354806370493594
80.1877	1.08551356302048	0.0349548006398564
80.2377	1.08522348023611	0.0354103463784798
80.2877	1.08493290396459	0.035975176948446
80.3377	1.08463584817635	0.0361232981322537
80.3877	1.0843219977787	0.0351913277461905
80.4377	1.08400814738106	0.0342593573601274
80.4877	1.0836819863587	0.0336327931918921
80.5377	1.08334936976485	0.0331663810647128
80.5877	1.0830146351822	0.0327059997464145
80.6377	1.08262318556594	0.0324071100881519
80.6877	1.08223173594969	0.0321082204298892
80.7377	1.08184092478799	0.0319395940840054
80.7877	1.0814510173325	0.0319553501078174
80.8377	1.08106110987701	0.0319711061316293
80.8877	1.08067120242152	0.0319868621554413
80.9377	1.08030273799478	0.0320142491343738
80.9877	1.0799573181508	0.0320541357704692
81.0377	1.07961189830682	0.0320940224065645
81.0877	1.07926647846285	0.0321339090426599
81.1377	1.07892105861887	0.0321737956787553
81.1877	1.07858423796878	0.0321283355141104
81.2377	1.07827464809932	0.0318126104804549
81.2877	1.07796505822986	0.0314968854467994
81.3377	1.0776554683604	0.0311811604131439
81.3877	1.07734587849094	0.0308654353794884
81.4377	1.07703628862148	0.0305497103458329
81.4877	1.07674497886832	0.0301379308698568
81.5377	1.07645374252928	0.0297257656330682
81.5877	1.07616250619024	0.0293136003962797
81.6377	1.0758712698512	0.0289014351594911
81.6877	1.07558003351217	0.0284892699227025
81.7377	1.07523783244633	0.0283520239978678
81.7877	1.07487900363143	0.0283044732331666
81.8377	1.07452017481652	0.0282569224684654
81.8877	1.07416134600162	0.0282093717037643
81.9377	1.07380251718672	0.0281618209390631
81.9877	1.07347282222783	0.0279203306158483
82.0377	1.07317111862079	0.0274925062070028
82.0877	1.07286941501376	0.0270646817981574
82.1377	1.07256771140672	0.0266368573893119
82.1877	1.07226600779968	0.0262090329804664
82.2377	1.07195229364628	0.0258891375104402
82.2877	1.07160577456774	0.0258640330225622
82.3377	1.0712592554892	0.0258389285346841
82.3877	1.07091273641066	0.0258138240468061
82.4377	1.07056621733212	0.025788719558928
82.4877	1.07022049305582	0.0257633666564202
82.5377	1.06990709073749	0.0257279115589687
82.5877	1.06959368841916	0.0256924564615172
82.6377	1.06928028610083	0.0256570013640658
82.6877	1.0689668837825	0.0256215462666143
82.7377	1.06865348146416	0.0255860911691628
82.7877	1.06833343426702	0.0257423442198736
82.8377	1.0680115346612	0.0259520402070284
82.8877	1.06768963505538	0.0261617361941833
82.9377	1.06736773544956	0.0263714321813382
82.9877	1.06704583584373	0.0265811281684931
83.0377	1.066714263674	0.0267172700610555
83.0877	1.06637438532485	0.0267902484002689
83.1377	1.0660345069757	0.0268632267394824
83.1877	1.06569462862654	0.0269362050786958
83.2377	1.06535475027739	0.0270091834179093
83.2877	1.06502762968076	0.0270573243116178
83.3377	1.0647308518469	0.0270463923619633
83.3877	1.06443407401304	0.0270354604123088
83.4377	1.06413729617918	0.0270245284626544
83.4877	1.06384051834532	0.0270135965129999
83.5377	1.06354082183023	0.0270091080610237
83.5877	1.06318999434396	0.0271175001424496
83.6377	1.06283916685769	0.0272258922238755
83.6877	1.06248833937143	0.0273342843053015
83.7377	1.06213751188516	0.0274426763867274
83.7877	1.06178668439889	0.0275510684681533
83.8377	1.06149210549442	0.027666913133117
83.8877	1.06121072070174	0.0277845059349599
83.9377	1.06092933590905	0.0279020987368028
83.9877	1.06064795111637	0.0280196915386458
84.0377	1.06036656632368	0.0281372843404887
84.0877	1.0600502828357	0.0283778171093971
84.1377	1.05970745667807	0.0287118535152285
84.1877	1.05936463052044	0.0290458899210599
84.2377	1.05902180436281	0.0293799263268914
84.2877	1.05867897820517	0.0297139627327228
84.3377	1.05834349093952	0.0299548964223914
84.3877	1.05802331568308	0.0300015787659919
84.4377	1.05770314042663	0.0300482611095924
84.4877	1.05738296517018	0.0300949434531929
84.5377	1.05706278991373	0.0301416257967935
84.5877	1.05674363406877	0.0302050173602902
84.6377	1.05643589065977	0.0304554706782346
84.6877	1.05612814725076	0.030705923996179
84.7377	1.05582040384175	0.0309563773141233
84.7877	1.05551266043275	0.0312068306320677
84.8377	1.05520491702374	0.0314572839500121
84.8877	1.05486405283801	0.031248777587291
84.9377	1.05451678582909	0.0309515463221024
84.9877	1.05416951882018	0.0306543150569137
85.0377	1.05382225181126	0.0303570837917251
85.0877	1.05347498480234	0.0300598525265364
85.1377	1.05315384166998	0.0299133669372293
85.1877	1.0528504066687	0.0298690646584191
85.2377	1.05254697166742	0.0298247623796089
85.2877	1.05224353666614	0.0297804601007987
85.3377	1.05194010166486	0.0297361578219885
85.3877	1.05161668638247	0.0296935137228952
85.4377	1.05125648921897	0.0296539221819171
85.4877	1.05089629205547	0.0296143306409391
85.5377	1.05053609489196	0.0295747390999611
85.5877	1.05017589772846	0.029535147558983
85.6377	1.0498230830675	0.0294977985162836
85.6877	1.04952999956352	0.0294785933232932
85.7377	1.04923691605954	0.0294593881303028
85.7877	1.04894383255556	0.0294401829373124
85.8377	1.04865074905158	0.0294209777443219
85.8877	1.0483576655476	0.0294017725513315
85.9377	1.04802514511816	0.0293892396192376
85.9877	1.04768662736825	0.0293777213627638
86.0377	1.04734810961835	0.02936620310629
86.0877	1.04700959186844	0.0293546848498163
86.1377	1.04667107411853	0.0293431665933425
86.1877	1.04634438629485	0.0293181865061627
86.2377	1.04602482676005	0.0292850948030446
86.2877	1.04570526722525	0.0292520030999266
86.3377	1.04538570769045	0.0292189113968085
86.3877	1.04506614815565	0.0291858196936904
86.4377	1.04475980167158	0.0292180569127673
86.4877	1.04447483127484	0.0293559833305784
86.5377	1.0441898608781	0.0294939097483894
86.5877	1.04390489048137	0.0296318361662005
86.6377	1.04361992008463	0.0297697625840116
86.6877	1.04332422851572	0.0298385039315081
86.7377	1.04296156846563	0.0294750892600833
86.7877	1.04259890841554	0.0291116745886585
86.8377	1.04223624836545	0.0287482599172337
86.8877	1.04187358831535	0.0283848452458089
86.9377	1.04151092826526	0.0280214305743841
86.9877	1.04120519419223	0.0279113916952704
87.0377	1.04090606759867	0.0278307625063356
87.0877	1.04060694100512	0.0277501333174008
87.1377	1.04030781441157	0.027669504128466
87.1877	1.04000868781801	0.0275888749395312
87.2377	1.03966171420257	0.0273502615167644
87.2877	1.03928920260613	0.0270273252207254
87.3377	1.03891669100968	0.0267043889246864
87.3877	1.03854417941324	0.0263814526286473
87.4377	1.03817166781679	0.0260585163326083
87.4877	1.03783146929239	0.0258770695248346
87.5377	1.03753777006676	0.0258992295416376
87.5877	1.03724407084113	0.0259213895584407
87.6377	1.03695037161551	0.0259435495752438
87.6877	1.03665667238988	0.0259657095920468
87.7377	1.03635988992895	0.0259452460503831
87.7877	1.03604783811221	0.0257136944096457
87.8377	1.03573578629548	0.0254821427689084
87.8877	1.03542373447875	0.025250591128171
87.9377	1.03511168266202	0.0250190394874336
87.9877	1.03479963084529	0.0247874878466962
88.0377	1.03445617804458	0.0249749156774779
88.0877	1.03411014247896	0.025196805023233
88.1377	1.03376410691333	0.0254186943689882
88.1877	1.03341807134771	0.0256405837147433
88.2377	1.03307203578209	0.0258624730604984
88.2877	1.03276009094546	0.0259499536910543
88.3377	1.032464041786	0.0259747628092446
88.3877	1.03216799262654	0.0259995719274349
88.4377	1.03187194346707	0.0260243810456252
88.4877	1.03157589430761	0.0260491901638155
88.5377	1.0312557936136	0.0259607686256055
88.5877	1.0309048322748	0.0257270602634298
88.6377	1.030553870936	0.0254933519012541
88.6877	1.0302029095972	0.0252596435390784
88.7377	1.0298519482584	0.0250259351769028
88.7877	1.02951488622758	0.024791086587491
88.8377	1.02923483972538	0.0245515607394166
88.8877	1.02895479322318	0.0243120348913423
88.9377	1.02867474672099	0.024072509043268
88.9877	1.02839470021879	0.0238329831951937
89.0377	1.0281146537166	0.0235934573471194
89.0877	1.02777471646106	0.0233946295682643
89.1377	1.02743175950367	0.0231978537928992
89.1877	1.02708880254628	0.023001078017534
89.2377	1.0267458455889	0.0228043022421689
89.2877	1.02640288863151	0.0226075264668038
89.3377	1.02607400840245	0.0223168601512633
89.3877	1.02575087782299	0.021987844178468
89.4377	1.02542774724354	0.0216588282056727
89.4877	1.02510461666408	0.0213298122328774
89.5377	1.02478148608463	0.0210007962600822
89.5877	1.02446690584288	0.0207164693843449
89.6377	1.02416212362761	0.0204833527614597
89.6877	1.02385734141233	0.0202502361385744
89.7377	1.02355255919706	0.0200171195156891
89.7877	1.02324777698179	0.0197840028928038
89.8377	1.02293292648614	0.0194788131183251
89.8877	1.02258319659064	0.018923941354398
89.9377	1.02223346669513	0.0183690695904709
89.9877	1.02188373679963	0.0178141978265438
90.0377	1.02153400690412	0.0172593260626166
90.0877	1.02118427700862	0.0167044542986895
90.1377	1.02087819547508	0.0165274095929881
90.1877	1.02057291401334	0.0163572904341788
90.2377	1.02026763255161	0.0161871712753696
90.2877	1.01996235108987	0.0160170521165603
90.3377	1.01965706962814	0.015846932957751
90.3877	1.0193148955991	0.0157644212840883
90.4377	1.01895962420877	0.0157130114547459
90.4877	1.01860435281845	0.0156616016254035
90.5377	1.01824908142812	0.0156101917960611
90.5877	1.01789381003779	0.0155587819667187
90.6377	1.01756760759251	0.0153708515171446
90.6877	1.01727094294623	0.0150441985018514
90.7377	1.01697427829995	0.0147175454865582
90.7877	1.01667761365366	0.0143908924712649
90.8377	1.01638094900738	0.0140642394559717
90.8877	1.01607510128838	0.0137656992202232
90.9377	1.01574199587735	0.013550604853917
90.9877	1.01540889046631	0.0133355104876109
91.0377	1.01507578505527	0.0131204161213047
91.0877	1.01474267964424	0.0129053217549986
91.1377	1.01440883793691	0.0126924728669495
91.1877	1.0140021028965	0.0127019263263508
91.2377	1.01359536785609	0.0127113797857521
91.2877	1.01318863281568	0.0127208332451534
91.3377	1.01278189777527	0.0127302867045546
91.3877	1.01237516273485	0.0127397401639559
91.4377	1.01196842769444	0.0127491936233572
91.4877	1.01156169265403	0.0127586470827585
91.5377	1.01116634596288	0.0127598197504696
91.5877	1.01083761331468	0.0127125554585682
91.6377	1.01050888066648	0.0126652911666668
91.6877	1.01018014801827	0.0126180268747653
91.7377	1.00985141537007	0.0125707625828639
91.7877	1.00952268272186	0.0125234982909625
91.8377	1.00919395007366	0.0124762339990611
91.8877	1.00886521742546	0.0124289697071597
91.9377	1.00853648477725	0.0123817054152583
91.9877	1.00820775212905	0.0123344411233568
92.0377	1.00787901948084	0.0122871768314554
92.0877	1.00754520809791	0.0122158341276207
92.1377	1.00720878039708	0.012132087393396
92.1877	1.00687235269625	0.0120483406591713
92.2377	1.00653592499542	0.0119645939249466
92.2877	1.00619949729459	0.0118808471907219
92.3377	1.00586306959376	0.0117971004564972
92.3877	1.00552664189292	0.0117133537222725
92.4377	1.00519021419209	0.0116296069880478
92.4877	1.00485378649126	0.0115458602538231
92.5377	1.00451735879043	0.0114621135195984
92.5877	1.00418248425903	0.0113465758989602
92.6377	1.00385498281924	0.0110801229209796
92.6877	1.00352748137946	0.010813669942999
92.7377	1.00319997993968	0.0105472169650184
92.7877	1.00287247849989	0.0102807639870378
92.8377	1.00254497706011	0.0100143110090573
92.8877	1.00221747562032	0.00974785803107668
92.9377	1.00188997418054	0.00948140505309609
92.9877	1.00156247274076	0.0092149520751155
93.0377	1.00123497130097	0.00894849909713492
93.0877	1.00090746986119	0.00868204611915435
93.1377	1.00058293317128	0.00853397859108817
93.1877	1.00025974096097	0.00843959748798317
93.2377	0.999936548750657	0.00834521638487819
93.2877	0.999613356540344	0.00825083528177319
93.3377	0.999290164330031	0.0081564541786682
93.3877	0.998966972119719	0.0080620730755632
93.4377	0.998643779909406	0.0079676919724582
93.4877	0.998320587699093	0.00787331086935322
93.5377	0.99799739548878	0.00777892976624822
93.5877	0.997674203278467	0.00768454866314323
93.6377	0.997354119869416	0.00755928767215579
93.6877	0.997046317764356	0.00731203583695953
93.7377	0.996738515659296	0.00706478400176329
93.7877	0.996430713554237	0.00681753216656704
93.8377	0.996122911449177	0.00657028033137078
93.8877	0.995815109344117	0.00632302849617452
93.9377	0.995507307239057	0.00607577666097826
93.9877	0.995199505133997	0.00582852482578202
94.0377	0.994891703028938	0.00558127299058577
94.0877	0.994583900923878	0.00533402115538951
94.1377	0.994276098818818	0.00508676932019325
94.1877	0.993961685124542	0.00486162007668723
94.2377	0.99364464895633	0.0046452377829578
94.2877	0.993327612788119	0.00442885548922835
94.3377	0.993010576619907	0.0042124731954989
94.3877	0.992693540451695	0.00399609090176946
94.4377	0.992376504283484	0.00377970860804001
94.4877	0.992059468115272	0.00356332631431058
94.5377	0.991742431947061	0.00334694402058113
94.5877	0.991425395778849	0.00313056172685168
94.6377	0.991108359610638	0.00291417943312223
94.6877	0.990788774840996	0.00269202196136994
94.7377	0.990460657797002	0.00245053019797594
94.7877	0.990132540753009	0.00220903843458194
94.8377	0.989804423709015	0.00196754667118793
94.8877	0.989476306665021	0.00172605490779392
94.9377	0.989148189621028	0.00148456314439991
94.9877	0.988820072577034	0.00124307138100592
95.0377	0.98849195553304	0.00100157961761191
95.0877	0.988163838489047	0.000760087854217904
95.1377	0.987835721445053	0.000518596090823896
95.1877	0.987507604401059	0.000277104327429888
95.2377	0.987180127932587	0.000142961260756732
95.2877	0.986852871877199	4.57553800520248e-05
95.3377	0.98652561582181	-5.14505006526814e-05
95.3877	0.986198359766421	-0.000148656381357388
95.4377	0.985871103711032	-0.000245862262062095
95.4877	0.985543847655643	-0.000343068142766794
95.5377	0.985216591600254	-0.0004402740234715
95.5877	0.984889335544865	-0.000537479904176207
95.6377	0.984562079489476	-0.000634685784880913
95.6877	0.984234823434087	-0.000731891665585619
95.7377	0.983907183464567	-0.000852018997980881
95.7877	0.983578450816363	-0.00103738430826469
95.8377	0.983249718168159	-0.00122274961854849
95.8877	0.982920985519955	-0.0014081149288323
95.9377	0.982592252871751	-0.0015934802391161
95.9877	0.982263520223547	-0.0017788455493999
96.0377	0.981934787575344	-0.0019642108596837
96.0877	0.98160605492714	-0.00214957616996751
96.1377	0.981277322278936	-0.00233494148025131
96.1877	0.980948589630732	-0.00252030679053512
96.2377	0.980619856982528	-0.00270567210081891
96.2877	0.980296842066228	-0.00294716873274086
96.3377	0.979975496668546	-0.00320505513041245
96.3877	0.979654151270863	-0.00346294152808405
96.4377	0.979332805873181	-0.00372082792575564
96.4877	0.979011460475498	-0.00397871432342722
96.5377	0.978690115077816	-0.00423660072109881
96.5877	0.978368769680134	-0.00449448711877041
96.6377	0.978047424282451	-0.004752373516442
96.6877	0.977726078884769	-0.0050102599141136
96.7377	0.977404733487087	-0.00526814631178517
96.7877	0.977080108150173	-0.00548532392954084
96.8377	0.976747374074603	-0.00560186039694879
96.8877	0.976414639999033	-0.00571839686435674
96.9377	0.976081905923464	-0.0058349333317647
96.9877	0.975749171847894	-0.00595146979917265
97.0377	0.975416437772324	-0.00606800626658059
97.0877	0.975083703696755	-0.00618454273398854
97.1377	0.974750969621185	-0.00630107920139649
97.1877	0.974418235545616	-0.00641761566880444
97.2377	0.974085501470046	-0.0065341521362124
97.2877	0.973752767394476	-0.00665068860362034
97.3377	0.973446693906039	-0.00686281929924462
97.3877	0.973147202457816	-0.0070985505649273
97.4377	0.972847711009592	-0.00733428183060998
97.4877	0.972548219561369	-0.00757001309629266
97.5377	0.972248728113146	-0.00780574436197532
97.5877	0.971949236664923	-0.00804147562765801
97.6377	0.9716497452167	-0.00827720689334069
97.6877	0.971350253768477	-0.00851293815902337
97.7377	0.971050762320254	-0.00874866942470605
97.7877	0.970751270872031	-0.00898440069038871
97.8377	0.970442733735544	-0.00920010896155267
97.8877	0.97011461669155	-0.00937247632053054
97.9377	0.969786499647556	-0.00954484367950841
97.9877	0.969458382603563	-0.00971721103848627
98.0377	0.969130265559569	-0.00988957839746413
98.0877	0.968802148515575	-0.010061945756442
98.1377	0.968474031471582	-0.0102343131154199
98.1877	0.968145914427588	-0.0104066804743977
98.2377	0.967817797383594	-0.0105790478333756
98.2877	0.9674896803396	-0.0107514151923534
98.3377	0.967161563295607	-0.0109237825513313
98.3877	0.966841621475523	-0.0110625595720207
98.4377	0.966523354098891	-0.0111944566439041
98.4877	0.96620508672226	-0.0113263537157875
98.5377	0.965886819345628	-0.0114582507876708
98.5877	0.965568551968996	-0.0115901478595542
98.6377	0.965250284592364	-0.0117220449314375
98.6877	0.964932017215733	-0.0118539420033209
98.7377	0.964613749839101	-0.0119858390752042
98.7877	0.964295482462469	-0.0121177361470876
98.8377	0.963977215085837	-0.012249633218971
98.8877	0.963653865280847	-0.0123834103154728
98.9377	0.963320823403172	-0.0125207725752008
98.9877	0.962987781525497	-0.0126581348349287
99.0377	0.962654739647823	-0.0127954970946567
99.0877	0.962321697770148	-0.0129328593543846
99.1377	0.961988655892473	-0.0130702216141126
99.1877	0.961655614014799	-0.0132075838738405
99.2377	0.961322572137124	-0.0133449461335685
99.2877	0.960989530259449	-0.0134823083932964
99.3377	0.960656488381775	-0.0136196706530243
99.3877	0.9603234465041	-0.0137570329127523
99.4377	0.959987972813523	-0.0138760385696759
99.4877	0.959652096655075	-0.0139920061874408
99.5377	0.959316220496628	-0.0141079738052056
99.5877	0.958980344338181	-0.0142239414229705
99.6377	0.958644468179734	-0.0143399090407354
99.6877	0.958308592021287	-0.0144558766585002
99.7377	0.95797271586284	-0.0145718442762651
99.7877	0.957636839704393	-0.01468781189403
99.8377	0.957300963545946	-0.0148037795117948
99.8877	0.956965087387499	-0.0149197471295597
99.9377	0.956637063211311	-0.0151028235026228
99.9877	0.956322181657834	-0.0153982262949818
100.0377	0.956007300104358	-0.0156936290873409
100.0877	0.955692418550882	-0.0159890318796999
100.1377	0.955377536997406	-0.0162844346720589
100.1877	0.95506265544393	-0.016579837464418
100.2377	0.954747773890454	-0.016875240256777
100.2877	0.954432892336978	-0.017170643049136
100.3377	0.954118010783502	-0.0174660458414951
100.3877	0.953803129230025	-0.0177614486338541
100.4377	0.953488247676549	-0.0180568514262131
100.4877	0.953176099405766	-0.0182938882426068
100.5377	0.95286429587334	-0.0185235635845544
100.5877	0.952552492340915	-0.018753238926502
100.6377	0.952240688808489	-0.0189829142684495
100.6877	0.951928885276064	-0.0192125896103971
100.7377	0.951617081743638	-0.0194422649523447
100.7877	0.951305278211213	-0.0196719402942923
100.8377	0.950993474678787	-0.0199016156362399
100.8877	0.950681671146362	-0.0201312909781875
100.9377	0.950369867613936	-0.0203609663201351
100.9877	0.950057692872172	-0.0205416565796474
101.0377	0.949744965933431	-0.0206494784827015
101.0877	0.94943223899469	-0.0207573003857555
101.1377	0.94911951205595	-0.0208651222888095
101.1877	0.948806785117209	-0.0209729441918635
101.2377	0.948494058178468	-0.0210807660949176
101.2877	0.948181331239727	-0.0211885879979716
101.3377	0.947868604300987	-0.0212964099010256
101.3877	0.947555877362246	-0.0214042318040796
101.4377	0.947243150423505	-0.0215120537071337
101.4877	0.946930423484765	-0.0216198756101877
101.5377	0.946593449127396	-0.0217972072568379
101.5877	0.94625425120762	-0.021980913159451
101.6377	0.945915053287844	-0.0221646190620641
101.6877	0.945575855368068	-0.0223483249646773
101.7377	0.945236657448292	-0.0225320308672904
101.7877	0.944897459528516	-0.0227157367699035
101.8377	0.94455826160874	-0.0228994426725167
101.8877	0.944219063688965	-0.0230831485751298
[truncated: 3,451 more rows]
