# Supplementary material for: Unraveling the Local Relation Between Tissue Composition and Human Brain Mechanics Through Machine Learning
Source: Front Bioeng Biotechnol. 2021 Aug 17;9:704738. doi: 10.3389/fbioe.2021.704738 (PMC8415910; doi:10.3389/fbioe.2021.704738)
Supplement: Supplementary file 1 [file DataSheet3.ZIP › Mechanics_cyclicCompTens/cyclicCompTens_HBE_01_07_P1_Pu.txt]

0	1	0
0.05	0.999658345304189	-0.00144084636641913
0.1	0.999187275950874	-0.0149576525617878
0.15	0.998514319731853	-0.0285790178148368
0.2	0.998144193811391	-0.0379093854142613
0.25	0.997626535181375	-0.0463980592297162
0.3	0.996974285307554	-0.054378870338622
0.35	0.996520777927683	-0.0577783506956128
0.4	0.995964850979022	-0.0630034642232128
0.45	0.995530017729808	-0.0710500256866845
0.5	0.994753529784783	-0.0748820487669784
0.55	0.994246224327367	-0.0828030270728158
0.6	0.993599151039847	-0.084692354051016
0.65	0.99306769660513	-0.0848448492616788
0.7	0.992623364522266	-0.0870472340581407
0.75	0.992098820628049	-0.086985410371089
0.8	0.991731626758422	-0.0897414149360988
0.85	0.991245907261456	-0.0937330782415444
0.9	0.990864396895342	-0.0965479302444675
0.95	0.99025326145158	-0.0973492467324444
1	0.98986012904259	-0.103524512344194
1.05	0.989204229271007	-0.106482412395653
1.1	0.988660820442472	-0.10794743920401
1.15	0.98813759666432	-0.11241434784501
1.2	0.987429604525941	-0.117959517827822
1.25	0.986967694324917	-0.121251262541792
1.3	0.986240317583253	-0.123979125269766
1.35	0.98582151178617	-0.128347293462048
1.4	0.985349730000624	-0.130759668959287
1.45	0.984925982891983	-0.135052990457547
1.5	0.984431449085539	-0.13694815956937
1.55	0.983855029803342	-0.139286418164358
1.6	0.983373177606547	-0.144796067223256
1.65	0.982835111189405	-0.148363093329983
1.7	0.982269801742866	-0.151675349689581
1.75	0.981602804047959	-0.155605256105095
1.8	0.981053946966126	-0.161162482473844
1.85	0.980518071477386	-0.1673172830992
1.9	0.98006533738107	-0.173485251528903
1.95	0.979510701667785	-0.179114652978994
2	0.979064588091134	-0.183075637739378
2.05	0.978595223204287	-0.188453696231454
2.1	0.978201857144171	-0.194700044641001
2.15	0.977704563650127	-0.200736953933885
2.2	0.977239283006149	-0.205977040647684
2.25	0.976854974787304	-0.211198417985422
2.3	0.976187703019244	-0.216440346257714
2.35	0.975665037617705	-0.221212183975829
2.4	0.974895320148385	-0.227835162167533
2.45	0.974411038871186	-0.235526845169026
2.5	0.973761105131196	-0.241355508921249
2.55	0.973334214474572	-0.24839188877952
2.6	0.972730117264556	-0.252810007959626
2.65	0.972285041908332	-0.255893959175001
2.7	0.971821869826222	-0.259543931372635
2.75	0.97126423393886	-0.263885533589111
2.8	0.97077848469037	-0.267521202589784
2.85	0.970318024108622	-0.270713649008602
2.9	0.96972405102536	-0.274490114357958
2.95	0.969016613718221	-0.278833831212908
3	0.96844990626165	-0.282499049432571
3.05	0.967941540865419	-0.285901545782062
3.1	0.967464027612325	-0.289571859110519
3.15	0.966971036393359	-0.293336701410668
3.2	0.966378568863201	-0.296656229451846
3.25	0.965963994046262	-0.30034876687931
3.3	0.965580993006289	-0.304024463636105
3.35	0.965188506983858	-0.308029385145256
3.4	0.964749233905312	-0.312797605283127
3.45	0.964164755134771	-0.317343105267679
3.5	0.963633743816759	-0.320607005096928
3.55	0.963095865098224	-0.32448876723175
3.6	0.962498947987578	-0.330231755795649
3.65	0.961770324114843	-0.33561024021029
3.7	0.961213350435027	-0.340677450533808
3.75	0.960726753066767	-0.345513412450289
3.8	0.960260739667312	-0.350364058232719
3.85	0.959794665210255	-0.356292895474405
3.9	0.959282716121185	-0.361807705662455
3.95	0.958799415364842	-0.366357122002614
4	0.958341253488649	-0.370563822940628
4.05	0.957845555655083	-0.376549382275015
4.1	0.957248786867909	-0.382150829149982
4.15	0.956682348748969	-0.387874042648546
4.2	0.956138632630162	-0.393475666420107
4.25	0.955577848944913	-0.398458333780789
4.3	0.955051413655305	-0.403886318799291
4.35	0.95446915153197	-0.409293916075937
4.4	0.953912828474551	-0.414429650622249
4.45	0.953463565082557	-0.419137984824629
4.5	0.953040938244378	-0.425342161203359
4.55	0.952658364848685	-0.432111643139986
4.6	0.952203874156713	-0.439189234755035
4.65	0.951641022390961	-0.446351893491838
4.7	0.951216420661015	-0.453109133508469
4.75	0.950757491002769	-0.459387704228683
4.8	0.95013666833622	-0.465958012330157
4.85	0.949389285043729	-0.472728699522294
4.9	0.948830475948922	-0.478272616199647
4.95	0.948319170761108	-0.484717006335628
5	0.947836185642852	-0.491372370115965
5.05	0.947338198179193	-0.498602600760138
5.1	0.946737922685125	-0.507508035350865
5.15	0.946335280539093	-0.514442913615344
5.2	0.945811918751906	-0.520355015696176
5.25	0.945203744896074	-0.525727191734576
5.3	0.944619294438692	-0.53000312963538
5.35	0.944047606892382	-0.533689304231768
5.4	0.943474213169768	-0.537383731383783
5.45	0.94284328339068	-0.54135645305057
5.5	0.942212353611591	-0.545329174717356
5.55	0.941656243217968	-0.549025327591785
5.6	0.941208964360492	-0.552319186243457
5.65	0.940761685503016	-0.555613044895129
5.7	0.94029968919907	-0.558626232747619
5.75	0.93983368585499	-0.561563003868526
5.8	0.939371247787662	-0.56472690757576
5.85	0.938926931041825	-0.569045263771654
5.9	0.938482614295988	-0.573363619967547
5.95	0.937945008806195	-0.577513547308183
6	0.937328889585301	-0.581521721450195
6.05	0.936712770364407	-0.585529895592207
6.1	0.936173997802628	-0.589798354651777
6.15	0.935641805078171	-0.594088956004681
6.2	0.935104869815504	-0.598335391227719
6.25	0.934556879162306	-0.602478870229306
6.3	0.934008888509107	-0.606622349230893
6.35	0.933555421049087	-0.611019860500417
6.4	0.933146680827797	-0.615537576785352
6.45	0.932729749571421	-0.620069033987342
6.5	0.932177809436037	-0.624826976094919
6.55	0.931625869300653	-0.629584918202496
6.6	0.931040796366795	-0.634008902692569
6.65	0.930412828699345	-0.638000535443781
6.7	0.929784861031896	-0.641992168194993
6.75	0.929266252946362	-0.646224379850897
6.8	0.92877256767321	-0.650511418919266
6.85	0.928275071149749	-0.654806899548786
6.9	0.927761638465671	-0.659137677275973
6.95	0.927248205781592	-0.66346845500316
7	0.926805902068204	-0.667457634289742
7.05	0.926416907751325	-0.671190794031266
7.1	0.926027913434445	-0.67492395377279
7.15	0.925507570640461	-0.679471247626738
7.2	0.924980314768734	-0.684061390644498
7.25	0.924436836398932	-0.688739285449273
7.3	0.92386021199989	-0.693596475901648
7.35	0.923283587600848	-0.698453666354024
7.4	0.922702075322654	-0.703389402566
7.45	0.922118539329788	-0.708357658854915
7.5	0.921547795512246	-0.713359678176187
7.55	0.921113352471872	-0.718721443000728
7.6	0.920678909431498	-0.724083207825269
7.65	0.920208718790665	-0.729442315775448
7.7	0.919697299866442	-0.73479835950963
7.75	0.91918588094222	-0.740154403243812
7.8	0.918627828402784	-0.745379826119965
7.85	0.918061077709205	-0.750580885447373
7.9	0.917496731657855	-0.755909877117892
7.95	0.916940842040285	-0.761688769973349
8	0.916384952422716	-0.767467662828806
8.05	0.915846243052652	-0.773362828651502
8.1	0.915318987180926	-0.779335509785691
8.15	0.914791731309199	-0.78530819091988
8.2	0.914387188021183	-0.79181279806508
8.25	0.913985328208837	-0.798329037354809
8.3	0.91354574452914	-0.804529190925572
8.35	0.913038274785799	-0.810160531785944
8.4	0.912530805042458	-0.815791872646316
8.45	0.912016770030589	-0.821724717947029
8.5	0.911500375234872	-0.827765934338043
8.55	0.910970675028621	-0.833876243477216
8.6	0.91033777050844	-0.840522475176104
8.65	0.909704865988259	-0.847168706874992
8.7	0.909151759965733	-0.853998074742122
8.75	0.908680784215146	-0.861015930159032
8.8	0.908209808464559	-0.868033785575943
8.85	0.907729368372338	-0.874986763740699
8.9	0.907247531545741	-0.881930167410817
8.95	0.906766691204112	-0.889046242734551
9	0.906288840317387	-0.89668033301913
9.05	0.905810989430661	-0.904314423303709
9.1	0.905246250722744	-0.912039472320362
9.15	0.90463013150185	-0.919818309155028
9.2	0.904014233451959	-0.927580793333079
9.25	0.903429710088546	-0.933023536365581
9.3	0.902845186725134	-0.938466279398082
9.35	0.902313204113129	-0.94401148370585
9.4	0.901864937885106	-0.94971994581321
9.45	0.901416671657084	-0.955428407920571
9.5	0.900966896331919	-0.961372893104423
9.55	0.900516655362804	-0.967390205089422
9.6	0.900067547184724	-0.97338752562828
9.65	0.899625238925937	-0.979264841491846
9.7	0.89918293066715	-0.985142157355412
9.75	0.898625330493533	-0.990586818809513
9.8	0.897961817486417	-0.995634022605801
9.85	0.8972983044793	-1.00068122640209
9.9	0.896775164362959	-1.0066045063866
9.95	0.896267655902158	-1.01262534453299
10	0.895761300436175	-1.01863906652499
10.05	0.895257933479745	-1.02463434377196
10.1	0.894754566523315	-1.03062962101892
10.15	0.894292373001494	-1.03742926398982
10.2	0.893851770427091	-1.04465070849887
10.25	0.893407341933396	-1.05182705627936
10.3	0.89286046382312	-1.05779581388375
10.35	0.892313585712843	-1.06376457148815
10.4	0.891686256267379	-1.06897560380187
10.45	0.890945051260514	-1.07311410708095
10.5	0.890203846253649	-1.07725261036003
10.55	0.889462641246784	-1.0813911136391
10.6	0.888860695816052	-1.0854574819926
10.65	0.888408411091619	-1.08944632774972
10.7	0.887956126367187	-1.09343517350685
10.75	0.887503841642754	-1.09742401926397
10.8	0.887051556918322	-1.1014128650211
10.85	0.886570646913666	-1.10541455553932
10.9	0.885999090188305	-1.10945692113434
10.95	0.885427533462943	-1.11349928672936
11	0.884855976737582	-1.11754165232438
11.05	0.884284420012221	-1.12158401791941
11.1	0.883712863286859	-1.12562638351443
11.15	0.883232561482294	-1.12974694441428
11.2	0.882752626163355	-1.13386781935151
11.25	0.882272690844416	-1.13798869428873
11.3	0.881792755525476	-1.14210956922595
11.35	0.881312820206537	-1.14623044416318
11.4	0.880754870662784	-1.150218438247
11.45	0.880171468202182	-1.15416307863065
11.5	0.87958806574158	-1.1581077190143
11.55	0.879004663280978	-1.16205235939795
11.6	0.878421260820376	-1.1659969997816
11.65	0.877871992076367	-1.17025340964723
11.7	0.877355518471829	-1.17480936274063
11.75	0.876839044867291	-1.17936531583403
11.8	0.876322571262754	-1.18392126892744
11.85	0.875806097658216	-1.18847722202084
11.9	0.875308195676265	-1.19334202156992
11.95	0.874861019170931	-1.19905038681139
12	0.874413842665596	-1.20475875205285
12.05	0.873966666160262	-1.21046711729431
12.1	0.873519489654927	-1.21617548253578
12.15	0.873069014684051	-1.22191150606447
12.2	0.872484402114478	-1.22877229994067
12.25	0.871899789544906	-1.23563309381687
12.3	0.871315176975334	-1.24249388769307
12.35	0.870730564405762	-1.24935468156927
12.4	0.87014595183619	-1.25621547544547
12.45	0.869649515591855	-1.26280574732771
12.5	0.869177660471436	-1.26932060515025
12.55	0.868705805351017	-1.27583546297278
12.6	0.868233950230598	-1.28235032079532
12.65	0.867762095110178	-1.28886517861786
12.7	0.867244983788382	-1.29552486890965
12.75	0.866689009334549	-1.30230893206536
12.8	0.866133034880716	-1.30909299522108
12.85	0.865577060426883	-1.31587705837679
12.9	0.86502108597305	-1.3226611215325
12.95	0.864487911409431	-1.32960392712078
13	0.864008963611724	-1.33692428227838
13.05	0.863530015814017	-1.34424463743598
13.1	0.86305106801631	-1.35156499259358
13.15	0.862572120218603	-1.35888534775119
13.2	0.862092436003489	-1.36608280796414
13.25	0.861599850846399	-1.37112733081348
13.3	0.861107265689309	-1.37617185366282
13.35	0.860614680532218	-1.38121637651216
13.4	0.860122095375128	-1.3862608993615
13.45	0.859629510218037	-1.39130542221084
13.5	0.859082380161793	-1.39973417559715
13.55	0.85852245562303	-1.4089567608378
13.6	0.857962531084268	-1.41817934607845
13.65	0.857402606545505	-1.4274019313191
13.7	0.856842682006743	-1.43662451655975
13.75	0.856304745990863	-1.44360952324442
13.8	0.855783533640274	-1.44889270961891
13.85	0.855262321289685	-1.45417589599341
13.9	0.854741108939097	-1.4594590823679
13.95	0.854219896588508	-1.46474226874239
14	0.853685501575193	-1.46929561161224
14.05	0.853123601993965	-1.47232619457732
14.1	0.852561702412738	-1.4753567775424
14.15	0.851999802831511	-1.47838736050748
14.2	0.851437903250283	-1.48141794347256
15.2459	0.849741817758279	-1.40679103318819
15.2959	0.849871232415783	-1.37804357009034
15.3459	0.850533835462204	-1.33973202412104
15.3959	0.851227498026426	-1.29897686724967
15.4459	0.851729626897542	-1.27290099588222
15.4959	0.85231017296269	-1.23609041224918
15.5459	0.852847769538378	-1.20787314912219
15.5959	0.853409449372986	-1.19275221443997
15.6459	0.853777714957746	-1.17243362255132
15.6959	0.854302390288724	-1.15031869643705
15.7459	0.854828946176444	-1.12200309091691
15.7959	0.855306648030956	-1.09300398563444
15.8459	0.85583358811844	-1.0703095871284
15.8959	0.856357495049889	-1.04666985771085
15.9459	0.856986551390561	-1.02843125330757
15.9959	0.857683085342496	-1.01315617287919
16.0459	0.858130607294457	-0.998947593289721
16.0959	0.858805995093567	-0.980380339804965
16.1459	0.859226658448836	-0.963013100745631
16.1959	0.859639450764194	-0.944403253385925
16.2459	0.860146736000569	-0.925055154724091
16.2959	0.86048264019301	-0.902693133478084
16.3459	0.861026775892638	-0.881369985487701
16.3959	0.861450153694316	-0.86283301063184
16.4459	0.862009581911776	-0.845000079404287
16.4959	0.862465904807792	-0.82411205207105
16.5459	0.863236283875333	-0.807488297568137
16.5959	0.863838153531729	-0.796831877547093
16.6459	0.864462646982638	-0.783809884452469
16.6959	0.865059052279442	-0.771486168642064
16.7459	0.865500073105262	-0.758979175083196
16.7959	0.866087351055211	-0.748219417067822
16.8459	0.86643077656373	-0.738039126422821
16.8959	0.866968012073215	-0.725393424964454
16.9459	0.867395604104363	-0.71316128664396
16.9959	0.86796117419684	-0.699772666452856
17.0459	0.868368884993492	-0.687911625351317
17.0959	0.868969194718617	-0.67508778185982
17.1459	0.86951039046669	-0.660830270068436
17.1959	0.869992538036177	-0.646884768369341
17.2459	0.870521026925883	-0.634063379668771
17.2959	0.871160427744785	-0.619318414805002
17.3459	0.871820114716043	-0.605025853761949
17.3959	0.872236258861651	-0.592811502311962
17.4459	0.872642814396077	-0.578619777786673
17.4959	0.873122575106677	-0.563582945499146
17.5459	0.873631820419102	-0.550567890586124
17.5959	0.874045384942398	-0.535228182817975
17.6459	0.874437661818427	-0.522214588429102
17.6959	0.875029021513472	-0.50877923854439
17.7459	0.87551738524797	-0.49467130968309
17.7959	0.876281656007018	-0.480970270072251
17.8459	0.877018146212575	-0.469274297105161
17.8959	0.87759969828574	-0.461287583709026
17.9459	0.878113261397624	-0.454126896617567
17.9959	0.878616726889108	-0.446915610979793
18.0459	0.87916566303171	-0.438895135231594
18.0959	0.879594262752197	-0.430521039765462
18.1459	0.880028106478305	-0.422508801189091
18.1959	0.880520907384177	-0.41498403050127
18.2459	0.881117233697364	-0.407563800366082
18.2959	0.881576186713994	-0.40044896989622
18.3459	0.882076432075568	-0.393417387424713
18.3959	0.88261753371357	-0.386315571441731
18.4459	0.883134955356574	-0.378911928811063
18.4959	0.883800476213556	-0.372890294086544
18.5459	0.884371755241917	-0.366341959784181
18.5959	0.884864977923682	-0.359889198065437
18.6459	0.885322854639968	-0.354423571055453
18.6959	0.885729620270817	-0.346719779924444
18.7459	0.886202311431888	-0.339564618952003
18.7959	0.886690241933811	-0.33295402853377
18.8459	0.887152466701622	-0.326697610373588
18.8959	0.887567130694236	-0.318775207677892
18.9459	0.888171655333128	-0.312025552797914
18.9959	0.888786956054585	-0.305454547755987
19.0459	0.889342685575489	-0.298534722266427
19.0959	0.889891705486769	-0.290865201409206
19.1459	0.890450498741461	-0.284284305868173
19.1959	0.891064675352234	-0.277214236208149
19.2459	0.891674449764493	-0.269831854477483
19.2959	0.892081277468535	-0.263749406002117
19.3459	0.892470305723903	-0.25591059717621
19.3959	0.892994339448698	-0.247818684966533
19.4459	0.893561883014781	-0.239685013410637
19.4959	0.893992343730922	-0.23154286240357
19.5459	0.894415171470255	-0.224270800497156
19.5959	0.894923228877022	-0.216480511309785
19.6459	0.895530668159899	-0.209023763018746
19.6959	0.896235040463942	-0.202711320544529
19.7459	0.896756411890481	-0.195383312533921
19.7959	0.897269152872701	-0.187508934109274
19.8459	0.897760664765934	-0.179237573563131
19.8959	0.898232718532345	-0.170919684999076
19.9459	0.898758039742418	-0.164550075895363
19.9959	0.899164533013093	-0.157016103254611
20.0459	0.89957579976555	-0.149488729773894
20.0959	0.900045532870815	-0.142057312344843
20.1459	0.900610265736946	-0.133440165386013
20.1959	0.901141067240937	-0.125896068438511
20.2459	0.901696677112086	-0.119299048926711
20.2959	0.902267883072826	-0.113342123137518
20.3459	0.902808920853664	-0.107401203101082
20.3959	0.903514800390885	-0.100145987922862
20.4459	0.904160565132839	-0.0940321665363373
20.4959	0.904760840626908	-0.0886930707556746
20.5459	0.905298231042628	-0.0850894540190891
20.5959	0.905801790021244	-0.0824195047227039
20.6459	0.906303529078468	-0.07971972663738
20.6959	0.90674389634212	-0.0760140555028472
20.7459	0.907184263605771	-0.0723083843683144
20.7959	0.907694623197761	-0.0687731313762122
20.8459	0.90830679293647	-0.0654857669241306
20.8959	0.908918962675179	-0.062198402472049
20.9459	0.909450390245615	-0.0586618730736165
20.9959	0.909959834579397	-0.0550575048729969
21.0459	0.910470259245403	-0.0515470183755587
21.0959	0.910985666670574	-0.0485137067636343
21.1459	0.911501074095745	-0.0454803951517098
21.1959	0.911997180401476	-0.0423068831487344
21.2459	0.91247704248698	-0.039015375604856
21.2959	0.912956904572484	-0.0357238680609776
21.3459	0.913404008072951	-0.0319962194869658
21.3959	0.913848324818788	-0.0282314686378211
21.4459	0.914354887378605	-0.0245924692079548
21.4959	0.915006551939166	-0.0212466104949806
21.5459	0.915658216499727	-0.0179007517820064
21.5959	0.916226745490263	-0.0149697257407352
21.6459	0.916755935728455	-0.0122349935329216
21.6959	0.917282530306695	-0.0094882181790501
21.7459	0.917766341874384	-0.00654294145973387
21.7959	0.918250153442073	-0.00359766474041759
21.8459	0.918718474350735	-0.000510254384738021
21.8959	0.919166740578757	0.00276116652081809
21.9459	0.91961500680678	0.00603258742637419
21.9959	0.920158158554405	0.00918755340939209
22.0459	0.920722934506891	0.0123159795672344
22.0959	0.921280469083791	0.0154531868617763
22.1459	0.921807724955517	0.018627111137234
22.1959	0.922334980827244	0.0218010354126916
22.2459	0.922888173252556	0.0250798405614438
22.2959	0.92346080448045	0.0284372513192223
22.3459	0.924033435708344	0.0317946620770007
22.3959	0.924429764061183	0.0342374336943199
22.4459	0.924816813315334	0.0366320664095097
22.4959	0.925241498765021	0.0395097299101884
22.5459	0.925743083002544	0.0433743284972251
22.5959	0.926244667240066	0.0472389270842617
22.6459	0.926832836765432	0.0505933550257095
22.6959	0.927456854950696	0.0537365584690966
22.7459	0.928073926391745	0.0568651623610854
22.7959	0.928616980192212	0.0598382078627657
22.8459	0.92916003399268	0.062811253364446
22.8959	0.929702151553631	0.0657899544617379
22.9459	0.930243189334469	0.0687751782485424
22.9959	0.930784227115307	0.0717604020353468
23.0459	0.931222112354539	0.0750186949189483
23.0959	0.931640757466172	0.0783279209563424
23.1459	0.932081700169378	0.0816541521744677
23.1959	0.932601057076735	0.0850401857129057
23.2459	0.933120413984091	0.0884262192513438
23.2959	0.93364687995938	0.0911202753015906
23.3459	0.934178085313292	0.0933530130263765
23.3959	0.934709290667204	0.0955857507511625
23.4459	0.935300402951745	0.0987181414027236
23.4959	0.935892825279528	0.101870205641688
23.5459	0.936434448156688	0.105061648992881
23.5959	0.936884654777239	0.108323957107067
23.6459	0.93733486139779	0.111586265221252
23.6959	0.937799619480622	0.114428481493529
23.7459	0.938269607860663	0.11711970227505
23.7959	0.938745008611091	0.119812947039155
23.8459	0.939262390777354	0.122521890960649
23.8959	0.939779772943618	0.125230834882144
23.9459	0.940318564462911	0.128057701429533
23.9959	0.940879390933211	0.131005936393833
24.0459	0.941440217403512	0.133954171358133
24.0959	0.942056109134232	0.136513177900175
24.1459	0.942680127319497	0.139014742653024
24.1959	0.943251313308988	0.141530142252825
24.2459	0.94366400271116	0.144087046393483
24.2959	0.944076692113332	0.14664395053414
24.3459	0.944555170448459	0.148994550819847
24.3959	0.945072552614723	0.151223154745753
24.4459	0.94558956155492	0.153453288895896
24.4959	0.946053625711683	0.155900496284372
24.5459	0.946517689868446	0.158347703672848
24.5959	0.947042670838434	0.160604906994356
24.6459	0.947664714282605	0.162559365246505
24.6959	0.948286757726777	0.164513823498654
24.7459	0.948816746245227	0.166560393657307
24.7959	0.94931833048275	0.168635385678763
24.8459	0.949814269825659	0.170687322292822
24.8959	0.950276323988857	0.17260086188152
24.9459	0.950738378152054	0.174514401470218
24.9959	0.95122103538999	0.176479750231616
25.0459	0.951722619627512	0.178492693451741
25.0959	0.952224203865035	0.180505636671866
25.1459	0.952748887439014	0.182580789758517
25.1959	0.953276143310741	0.184662870416436
25.2459	0.953834118471294	0.186697868448188
25.2959	0.954471716616105	0.188610830477639
25.3459	0.955109314760917	0.19052379250709
25.3959	0.95563712564711	0.192807857710567
25.4459	0.95610736516598	0.195286525797985
25.4959	0.95657837359062	0.197742095607499
25.5459	0.957069971603107	0.19957914486424
25.5959	0.957561569615594	0.201416194120981
25.6459	0.958137428439652	0.202945721116457
25.6959	0.958832554982502	0.204039962978839
25.7459	0.959527681525352	0.205134204841221
25.7959	0.960222808068202	0.206228446703603
25.8459	0.960835155791424	0.207235458920797
25.8959	0.961358542044588	0.208148726415571
25.9459	0.961881928297752	0.209061993910345
25.9959	0.962405314550916	0.209975261405118
26.0459	0.962928700804081	0.210888528899892
26.0959	0.963435218205995	0.211776123141279
26.1459	0.96388831757895	0.212582418746943
26.1959	0.964341416951905	0.213388714352607
26.2459	0.964794516324859	0.214195009958271
26.2959	0.965247615697814	0.215001305563935
26.3459	0.965700715070769	0.215807601169599
26.3959	0.966292670156735	0.216511207427079
26.4459	0.966885182896166	0.217214401277539
26.4959	0.967477695635597	0.217917595127999
26.5459	0.968070208375028	0.218620788978459
26.5959	0.96866272111446	0.219323982828919
26.6459	0.969163513702125	0.21997374853369
26.6959	0.969634381677941	0.220606082774483
26.7459	0.970105249653757	0.221238417015276
26.7959	0.970576117629572	0.221870751256069
26.8459	0.971046985605388	0.222503085496862
26.8959	0.971573848780706	0.223186173874445
26.9459	0.972154511265348	0.223918026030512
26.9959	0.972735173749991	0.224649878186579
27.0459	0.973315836234634	0.225381730342647
27.0959	0.973896498719276	0.226113582498714
27.1459	0.974449852713583	0.226896413823746
27.1959	0.974928617846226	0.227818486759531
27.2459	0.975407382978869	0.228740559695317
27.2959	0.975886148111512	0.229662632631103
27.3459	0.976364913244155	0.230584705566889
27.3959	0.976844630781142	0.231506496144787
27.4459	0.977363079428145	0.232416804168581
27.4959	0.977881528075147	0.233327112192375
27.5459	0.978399976722149	0.234237420216169
27.5959	0.978918425369152	0.235147728239962
27.6459	0.979436874016154	0.236058036263756
27.6959	0.979982958132996	0.236640340397715
27.7459	0.980536746255496	0.237131206107141
27.7959	0.981090534377997	0.237622071816567
27.8459	0.981644322500497	0.238112937525994
27.8959	0.982198110622998	0.23860380323542
27.9459	0.982705259213683	0.239157877060447
27.9959	0.983172356756601	0.239766229973591
28.0459	0.983639454299519	0.240374582886735
28.0959	0.984106551842438	0.24098293579988
28.1459	0.984573649385356	0.241591288713024
28.1959	0.985067054493905	0.242346654531345
28.2459	0.985623028947738	0.243451672664683
28.2959	0.986179003401571	0.244556690798021
28.3459	0.986734977855404	0.245661708931358
28.3959	0.987290952309237	0.246766727064696
28.4459	0.98784185126098	0.247840191808898
28.4959	0.988303834935365	0.248360887921206
28.5459	0.988765818609751	0.248881584033515
28.5959	0.989227802284136	0.249402280145823
28.6459	0.989689785958521	0.249922976258132
28.6959	0.990151769632907	0.25044367237044
28.7459	0.990673088102482	0.251030579285276
28.7959	0.991208324610435	0.2516330171291
28.8459	0.991743561118388	0.252235454972924
28.8959	0.992278797626341	0.252837892816748
28.9459	0.992814034134293	0.253440330660572
28.9959	0.993347472600346	0.254065790696542
29.0459	0.993879543541571	0.254708760568791
29.0959	0.994411614482797	0.255351730441041
29.1459	0.994943685424023	0.255994700313291
29.1959	0.995475756365249	0.256637670185541
29.2459	0.995989335580458	0.257409473433776
29.2959	0.996464333293235	0.258450077182526
29.3459	0.996939331006012	0.259490680931276
29.3959	0.99741432871879	0.260531284680025
29.4459	0.997889326431567	0.261571888428775
29.4959	0.998375075088388	0.262606453440292
29.5459	0.998981181874868	0.26357341405206
29.5959	0.999587288661348	0.264540374663827
29.6459	1.00019339544783	0.265507335275595
29.6959	1.00079950223431	0.266474295887363
29.7459	1.00140560902079	0.26744125649913
29.7959	1.00188115783369	0.267836338778028
29.8459	1.00233146751565	0.26812086701167
29.8959	1.00278177719762	0.268405395245312
29.9459	1.00323208687959	0.268689923478954
29.9959	1.00368239656156	0.268974451712595
30.0459	1.0042043811432	0.269484052630945
30.0959	1.00477495072396	0.270146219597317
30.1459	1.00534552030472	0.27080838656369
30.1959	1.00591608988548	0.271470553530063
30.2459	1.00648665946624	0.272132720496435
30.2959	1.00702758523541	0.272739231229425
30.3459	1.00751393944236	0.273243283896414
30.3959	1.00800029364931	0.273747336563403
30.4459	1.00848664785626	0.274251389230392
30.4959	1.00897300206321	0.274755441897381
30.5459	1.00946272371757	0.275275680152036
30.5959	1.00997969108272	0.275926874525089
30.6459	1.01049665844787	0.276578068898141
30.6959	1.01101362581303	0.277229263271193
30.7459	1.01153059317818	0.277880457644246
30.7959	1.01204756054333	0.278531652017298
30.8459	1.01258277886161	0.279098541916326
30.8959	1.01312077267046	0.279652611319305
30.9459	1.01365876647931	0.280206680722284
30.9959	1.01419676028815	0.280760750125263
31.0459	1.014734754097	0.281314819528241
31.0959	1.01521556815768	0.281768911380687
31.1459	1.01566192775471	0.282162760350118
31.1959	1.01610828735175	0.282556609319549
31.2459	1.01655464694879	0.28295045828898
31.2959	1.01700100654583	0.283344307258411
31.3459	1.01750084778446	0.28375942113889
31.3959	1.01808721167888	0.284208937414728
31.4459	1.01867357557329	0.284658453690566
31.4959	1.0192599394677	0.285107969966404
31.5459	1.01984630336211	0.285557486242242
31.5959	1.02041743500139	0.286005966529498
31.6459	1.0208934202354	0.2864479756417
31.6959	1.02136940546941	0.286889984753902
31.7459	1.02184539070342	0.287331993866104
31.7959	1.02232137593743	0.287774002978306
31.8459	1.02279736117144	0.288216012090508
31.8959	1.02332050351364	0.288887298849847
31.9459	1.02384911944875	0.28958519819323
31.9959	1.02437773538387	0.290283097536613
32.0459	1.02490635131898	0.290980996879995
32.0959	1.02543496725409	0.291678896223378
32.1459	1.02596854366654	0.291931592342489
32.1959	1.02650476769573	0.291946664654781
32.2459	1.02704099172491	0.291961736967073
32.2959	1.0275772157541	0.291976809279365
32.3459	1.02811343978328	0.291991881591658
32.3959	1.02863448067352	0.292147231596895
32.4459	1.02913367265649	0.292504444623689
32.4959	1.02963286463946	0.292861657650482
32.5459	1.03013205662243	0.293218870677276
32.5959	1.0306312486054	0.29357608370407
32.6459	1.0311425978651	0.293899879790584
32.6959	1.03171415459046	0.294058182458572
32.7459	1.03228571131582	0.294216485126559
32.7959	1.03285726804118	0.294374787794547
32.8459	1.03342882476654	0.294533090462534
32.8959	1.0340003814919	0.294691393130522
32.9459	1.03447541793269	0.295042766119226
32.9959	1.03494251547561	0.29541001935076
33.0459	1.03540961301852	0.295777272582294
33.0959	1.03587671056144	0.296144525813827
33.1459	1.03634380810436	0.296511779045361
33.1959	1.03686396952898	0.296824552129772
33.2459	1.03740887335005	0.297111922447635
33.2959	1.03795377717112	0.297399292765498
33.3459	1.03849868099219	0.297686663083362
33.3959	1.03904358481326	0.297974033401225
33.4459	1.039556572156	0.298216546797398
33.4959	1.04002860730508	0.29840150405204
33.5459	1.04050064245416	0.298586461306683
33.5959	1.04097267760324	0.298771418561325
33.6459	1.04144471275232	0.298956375815967
33.6959	1.04192658011324	0.299225390944226
33.7459	1.04244877960843	0.29983921490099
33.7959	1.04297097910362	0.300453038857754
33.8459	1.04349317859881	0.301066862814518
33.8959	1.044015378094	0.301680686771283
33.9459	1.0445375775892	0.302294510728047
33.9959	1.04508158952267	0.302636473069832
34.0459	1.04562670124294	0.302964728103298
34.0959	1.04617181296322	0.303292983136765
34.1459	1.0467169246835	0.303621238170232
34.1959	1.04726203640378	0.303949493203698
34.2459	1.04775093070214	0.30430889079555
34.2959	1.04821686295494	0.304681008587305
34.3459	1.04868279520774	0.30505312637906
34.3959	1.04914872746054	0.305425244170815
34.4459	1.04961465971334	0.305797361962571
34.4959	1.0501483219859	0.306205066706873
34.5459	1.05075959762875	0.306653551349588
34.5959	1.05137087327159	0.307102035992303
34.6459	1.05198214891444	0.307550520635019
34.6959	1.05259342455729	0.307999005277734
34.7459	1.05316886502965	0.308433429077214
34.7959	1.05362016223285	0.308819142098347
34.8459	1.05407145943605	0.30920485511948
34.8959	1.05452275663925	0.309590568140614
34.9459	1.05497405384245	0.309976281161747
34.9959	1.05542535104565	0.31036199418288
35.0459	1.05598698809161	0.310722812520719
35.0959	1.05655064766014	0.311083174540536
35.1459	1.05711430722868	0.311443536560352
35.1959	1.05767796679721	0.311803898580168
35.2459	1.05824162636575	0.312164260599984
35.2959	1.05875370050745	0.312481568983273
35.3459	1.05924746112365	0.312783592742211
35.3959	1.05974122173984	0.313085616501149
35.4459	1.06023498235603	0.313387640260088
35.4959	1.06072874297222	0.313689664019026
35.5459	1.06123171303517	0.314042403495579
35.5959	1.06174404108433	0.314446676685193
35.6459	1.06225636913348	0.314850949874806
35.6959	1.06276869718264	0.31525522306442
35.7459	1.0632810252318	0.315659496254033
35.7959	1.06380136591073	0.315925377556838
35.8459	1.06434549010977	0.31578047659245
35.8959	1.06488961430882	0.315635575628062
35.9459	1.06543373850786	0.315490674663674
35.9959	1.06597786270691	0.315345773699286
36.0459	1.06652337844191	0.315204157642852
36.0959	1.06720665623687	0.315387747473984
36.1459	1.06788993403183	0.315571337305115
36.1959	1.06857321182679	0.315754927136246
36.2459	1.06925648962175	0.315938516967377
36.2959	1.06993976741671	0.316122106798508
36.3459	1.07062304521168	0.316305696629639
36.3959	1.07130632300664	0.31648928646077
36.4459	1.07196328697462	0.316671735272758
36.4959	1.07246633307799	0.316847509904282
36.5459	1.07296937918135	0.317023284535806
36.5959	1.07347242528471	0.31719905916733
36.6459	1.07397547138808	0.317374833798853
36.6959	1.07447851749144	0.317550608430377
36.7459	1.0749815635948	0.317726383061901
36.7959	1.07548460969817	0.317902157693425
36.8459	1.07598765580153	0.318077932324948
36.8959	1.07649070190489	0.318253706956472
36.9459	1.07699374800826	0.318429481587996
36.9959	1.07750461378805	0.318552935029093
37.0459	1.07801950788599	0.318649435129668
37.0959	1.07853440198394	0.318745935230242
37.1459	1.07904929608189	0.318842435330817
37.1959	1.07956419017983	0.318938935431392
37.2459	1.08007908427778	0.319035435531966
37.2959	1.08059397837573	0.319131935632541
37.3459	1.08110887247367	0.319228435733115
37.3959	1.08162376657162	0.31932493583369
37.4459	1.08213866066957	0.319421435934265
37.4959	1.08265535862469	0.319519870162924
37.5459	1.0831806197179	0.319627485942145
37.5959	1.0837058808111	0.319735101721367
37.6459	1.08423114190431	0.319842717500588
37.6959	1.08475640299752	0.31995033327981
37.7459	1.08528166409073	0.320057949059031
37.7959	1.08580692518394	0.320165564838253
37.8459	1.08633218627714	0.320273180617474
37.8959	1.08685744737035	0.320380796396696
37.9459	1.08738270846356	0.320488412175917
37.9959	1.08790796955677	0.320596027955139
38.0459	1.08842185262584	0.320881113539504
38.0959	1.08893057589328	0.321246679616899
38.1459	1.08943929916071	0.321612245694295
38.1959	1.08994802242815	0.321977811771691
38.2459	1.09045674569558	0.322343377849086
38.2959	1.09096546896301	0.322708943926482
38.3459	1.09147419223045	0.323074510003877
38.3959	1.09198291549788	0.323440076081273
38.4459	1.09249163876532	0.323805642158668
38.4959	1.09300036203275	0.324171208236064
38.5459	1.09351466965497	0.324406741457314
38.5959	1.0940510382431	0.324128580524091
38.6459	1.09458740683123	0.323850419590868
38.6959	1.09512377541936	0.323572258657644
38.7459	1.09566014400749	0.323294097724421
38.7959	1.09619651259562	0.323015936791198
38.8459	1.09673288118375	0.322737775857974
38.8959	1.09726924977188	0.322459614924751
38.9459	1.09780561836001	0.322181453991527
38.9959	1.09834198694814	0.321903293058304
39.0459	1.09887835553627	0.321625132125081
39.0959	1.09941348699629	0.321705525006084
39.1459	1.09994812775188	0.321928137556417
39.1959	1.10048276850747	0.32215075010675
39.2459	1.10101740926305	0.322373362657083
39.2959	1.10155205001864	0.322595975207417
39.3459	1.10208669077423	0.32281858775775
39.3959	1.10262133152981	0.323041200308083
39.4459	1.1031559722854	0.323263812858416
39.4959	1.10369061304098	0.323486425408749
39.5459	1.10422525379657	0.323709037959083
39.5959	1.10475251423886	0.323707823584255
39.6459	1.10525506667579	0.322957275590413
39.6959	1.10575761911271	0.322206727596571
39.7459	1.10626017154963	0.321456179602728
39.7959	1.10676272398655	0.320705631608886
39.8459	1.10726527642348	0.319955083615044
39.8959	1.1077678288604	0.319204535621201
39.9459	1.10827038129732	0.318453987627359
39.9959	1.10877293373424	0.317703439633517
40.0459	1.10927548617117	0.316952891639674
40.0959	1.10977803860809	0.316202343645832
40.1459	1.110282682841	0.316142356393324
40.1959	1.11078804683167	0.316319981438909
40.2459	1.11129341082235	0.316497606484495
40.2959	1.11179877481302	0.31667523153008
40.3459	1.11230413880369	0.316852856575666
40.3959	1.11280950279437	0.317030481621251
40.4459	1.11331486678504	0.317208106666837
40.4959	1.11382023077571	0.317385731712422
40.5459	1.11432559476639	0.317563356758008
40.5959	1.11483095875706	0.317740981803593
40.6459	1.11533450074092	0.317918110220043
40.6959	1.1158328570131	0.318093825153565
40.7459	1.11633121328527	0.318269540087088
40.7959	1.11682956955744	0.318445255020611
40.8459	1.11732792582962	0.318620969954134
40.8959	1.11782628210179	0.318796684887656
40.9459	1.11832463837397	0.318972399821179
40.9959	1.11882299464614	0.319148114754702
41.0459	1.11932135091831	0.319323829688225
41.0959	1.11981970719049	0.319499544621747
41.1459	1.12031806346266	0.31967525955527
41.1959	1.12083896350653	0.319330710922963
41.2459	1.12136644609872	0.318834250706836
41.2959	1.12189392869091	0.318337790490708
41.3459	1.12242141128311	0.31784133027458
41.3959	1.1229488938753	0.317344870058452
41.4459	1.12347637646749	0.316848409842325
41.4959	1.12400385905968	0.316351949626197
41.5459	1.12453134165187	0.315855489410069
41.5959	1.12505882424407	0.315359029193941
41.6459	1.12558630683626	0.314862568977814
41.6959	1.12611855232227	0.314438350632093
41.7459	1.12666257274024	0.314192730243769
41.7959	1.1272065931582	0.313947109855446
41.8459	1.12775061357617	0.313701489467122
41.8959	1.12829463399413	0.313455869078798
41.9459	1.1288386544121	0.313210248690474
41.9959	1.12938267483006	0.312964628302151
42.0459	1.12992669524803	0.312719007913827
42.0959	1.13047071566599	0.312473387525503
42.1459	1.13101473608396	0.312227767137179
42.1959	1.13155875650192	0.311982146748855
42.2459	1.13208694010046	0.311552247814271
42.2959	1.13261121386079	0.311076853677492
42.3459	1.13313548762111	0.310601459540713
42.3959	1.13365976138144	0.310126065403934
42.4459	1.13418403514176	0.309650671267155
42.4959	1.13470830890209	0.309175277130376
42.5459	1.13523258266242	0.308699882993598
42.5959	1.13575685642274	0.308224488856819
42.6459	1.13628113018307	0.30774909472004
42.6959	1.13680540394339	0.307273700583261
42.7459	1.13732312576271	0.30672302801877
42.7959	1.13782666553252	0.306009411009487
42.8459	1.13833020530232	0.305295794000203
42.8959	1.13883374507213	0.304582176990919
42.9459	1.13933728484193	0.303868559981635
42.9959	1.13984082461173	0.303154942972351
43.0459	1.14034436438154	0.302441325963067
43.0959	1.14084790415134	0.301727708953783
43.1459	1.14135144392115	0.301014091944499
43.1959	1.14185498369095	0.300300474935215
43.2459	1.14235852346076	0.299586857925931
43.2959	1.14285222939506	0.297014708309799
43.3459	1.14334392117028	0.29406189538865
43.3959	1.1438356129455	0.291109082467501
43.4459	1.14432730472072	0.288156269546351
43.4959	1.14481899649594	0.285203456625202
43.5459	1.14531068827116	0.282250643704053
43.5959	1.14580238004638	0.279297830782903
43.6459	1.1462940718216	0.276345017861754
43.6959	1.14678576359682	0.273392204940605
43.7459	1.14727745537204	0.270439392019456
44.7787	1.15003300073766	0.346746298809698
44.8287	1.14985699680346	0.309783062538963
44.8787	1.14916333423924	0.319747485180359
44.9287	1.14848002484761	0.32041475195367
44.9787	1.148055544771	0.321098318405894
45.0287	1.14754257742232	0.31816087308621
45.0787	1.14705775776164	0.31587824948986
45.1287	1.14654654964346	0.313201211184605
45.1787	1.1461575777135	0.312489194311355
45.2287	1.14553027049281	0.314265183913096
45.2787	1.14513255296295	0.311235766410476
45.3287	1.14458723194989	0.308036116922194
45.3787	1.14382109717747	0.309166925686772
45.4287	1.14315410111005	0.312156572914272
45.4787	1.14263048232843	0.312525832016515
45.5287	1.1420329607	0.311932648453834
45.5787	1.14161990551112	0.310464879606337
45.6287	1.14099988292018	0.310002506476587
45.6787	1.14062916553429	0.31147225144668
45.7287	1.14010249337559	0.313394574163397
45.7787	1.13969245617696	0.311157408507772
45.8287	1.13922786285251	0.306831527038205
45.8787	1.13861831823551	0.303755848244829
45.9287	1.13821820525653	0.303261381230927
45.9787	1.13769699344799	0.302792537776624
46.0287	1.13698278875124	0.303656129340657
46.0787	1.13625301333497	0.304928752909044
46.1287	1.13573563270125	0.305435878982534
46.1787	1.13522035147813	0.306695096457708
46.2287	1.13472607199893	0.304613777177934
46.2787	1.13433599086747	0.3012926139354
46.3287	1.13384196887487	0.298590495846084
46.3787	1.13347186112064	0.296864245813487
46.4287	1.1329226643321	0.296690392298412
46.4787	1.13249977340587	0.297084537312602
46.5287	1.13194940765979	0.296773266965974
46.5787	1.13143524852963	0.296896893862776
46.6287	1.13070709803301	0.297213803877334
46.6787	1.1301415753307	0.29625458543151
46.7287	1.1296518703049	0.296736422181318
46.7787	1.12901222807387	0.297133900187367
46.8287	1.12859384237319	0.297430577925387
46.8787	1.12799356687912	0.296430965139671
46.9287	1.12762789326519	0.294289201569595
46.9787	1.12711320757854	0.292931907259369
47.0287	1.12670868508243	0.294212675375181
47.0787	1.12606941660015	0.294945462832144
47.1287	1.12565178475904	0.29508387870936
47.1787	1.12524411555561	0.295704222687658
47.2287	1.12449822784877	0.296288431881017
47.2787	1.12396481790068	0.298179445451139
47.3287	1.12326681755618	0.300033901813819
47.3787	1.12263748125215	0.300099123041312
47.4287	1.12215610095507	0.298614429340698
47.4787	1.121719386669	0.297455909980597
47.5287	1.12127777785215	0.297518167223495
47.5787	1.12078018106102	0.297085738873051
47.6287	1.1203458936825	0.295983004569826
47.6787	1.11990589244129	0.29520185348794
47.7287	1.11941313576624	0.294847508917704
47.7787	1.11878126682511	0.294145668505648
47.8287	1.11819398604656	0.293872444549571
47.8787	1.11762225411133	0.2931523602651
47.9287	1.11707026473146	0.29233565304703
47.9787	1.11655679287199	0.292443180291031
48.0287	1.11593596888159	0.291804815616846
48.0787	1.11540712617132	0.290733265447059
48.1287	1.11495839605121	0.289953953764477
48.1787	1.11455457937201	0.290299868678884
48.2287	1.11398984650588	0.290790218454393
48.2787	1.11346348513894	0.291832541268707
48.3287	1.11298131811945	0.2924452699226
48.3787	1.11253947112499	0.292036015028644
48.4287	1.1120537218765	0.292305427090256
48.4787	1.11135400054803	0.292591085824313
48.5287	1.11069494458681	0.292902615361421
48.5787	1.11017523741946	0.293167853502697
48.6287	1.10971311274594	0.292998864417123
48.6787	1.10913293139123	0.292373415177225
48.7287	1.10861906397486	0.292311826427707
48.7787	1.10820181023201	0.292854569894046
48.8287	1.10783448036331	0.293389882707742
48.8787	1.1074281647848	0.292893112234096
48.9287	1.10691061572518	0.292716743846277
48.9787	1.10635648820622	0.292830351685829
49.0287	1.10590233240479	0.292901251226992
49.0787	1.10532604897442	0.292266467307334
49.1287	1.10474805078331	0.293002421326038
49.1787	1.10412917625335	0.293441558914286
49.2287	1.10343786729716	0.291954735924572
49.2787	1.10296389327303	0.291290607269331
49.3287	1.10250711734213	0.291337893988553
49.3787	1.10207321294026	0.290579480795133
49.4287	1.10165000252006	0.288430502394179
49.4787	1.10111678174292	0.287532388136326
49.5287	1.10061487917005	0.287455398319847
49.5787	1.10014397454706	0.287745345425477
49.6287	1.09965872166113	0.288030412362736
49.6787	1.0989834117303	0.287497525959933
49.7287	1.09838614393239	0.287586960500835
49.7787	1.09782327686156	0.287727836079396
49.8287	1.09726038332163	0.28744946027358
49.8787	1.09664036192316	0.28596069380527
49.9287	1.09618867948473	0.285646053363249
49.9787	1.09569268356886	0.28499177026641
50.0287	1.09516086054342	0.284068579153469
50.0787	1.09464741480122	0.283283120407148
50.1287	1.0941438558226	0.282571760064153
50.1787	1.09364004091754	0.281878998281095
50.2287	1.09312759560401	0.281813421269254
50.2787	1.09261515029048	0.281747844257414
50.3287	1.09205202087712	0.281721741917951
50.3787	1.09141516687475	0.281753059045476
50.4287	1.09077831287238	0.281784376173001
50.4787	1.0902734194453	0.281418663656033
50.5287	1.08980445421556	0.280944854009393
50.5787	1.08933321057158	0.280309800640535
50.6287	1.08885038637444	0.278855189763855
50.6787	1.08836756217729	0.277400578887176
50.7287	1.08784613574127	0.276446762747659
50.7787	1.0872922208648	0.275914425788407
50.8287	1.08673830598832	0.275382088829154
50.8787	1.08619713056158	0.274982620647258
50.9287	1.08565703887275	0.274594455538435
50.9787	1.08510449802113	0.274235908099603
51.0287	1.08452293676935	0.273946402784221
51.0787	1.08394137551758	0.273656897468839
51.1287	1.08344830761348	0.273580350042568
51.1787	1.08299711369771	0.273604571729414
51.2287	1.08254529655935	0.273673234161476
51.2787	1.08208320714367	0.274474391953514
51.3287	1.081621117728	0.275275549745553
51.3787	1.0811706463066	0.275697951797579
51.4287	1.08073521589568	0.275630005092112
51.4787	1.08029978548476	0.275562058386645
51.5287	1.07968182106579	0.275020635544995
51.5787	1.07902225754086	0.274371308515138
51.6287	1.07839127839325	0.273843196504334
51.6787	1.07787982045026	0.273821926568019
51.7287	1.07736836250727	0.273800656631703
51.7787	1.07685918421921	0.273430549120327
51.8287	1.07635171447586	0.272798996512458
51.8787	1.07584424473252	0.272167443904589
51.9287	1.07533298619952	0.271832766738939
51.9787	1.07482152825653	0.271513714596563
52.0287	1.07432467056182	0.271200488313751
52.0787	1.07385764429342	0.270899165506627
52.1287	1.07339061802501	0.270597842699503
52.1787	1.07278742940879	0.270345824854346
52.2287	1.07212786588386	0.270114220602041
52.2787	1.07148600808504	0.269754819850381
52.3287	1.07103280500429	0.268033745908632
52.3787	1.07057960192353	0.266312671966883
52.4287	1.07011678640129	0.265063279473678
52.4787	1.06964288469545	0.264357884792357
52.5287	1.0691689829896	0.263652490111036
52.5787	1.0687316656706	0.26260047706902
52.6287	1.06830117211241	0.261483812382129
52.6787	1.06783613914767	0.260477811846715
52.7287	1.06724964104317	0.259860985242376
52.7787	1.06666314293866	0.259244158638038
52.8287	1.06609560234865	0.258207258767883
52.8787	1.06554070010162	0.25689031005385
52.9287	1.0649857978546	0.255573361339817
52.9787	1.06443476057084	0.254560531224397
53.0287	1.063883807806	0.253554351566784
53.0787	1.06335755638462	0.252797845097561
53.1287	1.06287575631701	0.252490638531744
53.1787	1.0623939562494	0.252183431965927
53.2287	1.06191358176143	0.251426381765163
53.2787	1.06143371967593	0.250507642253523
53.3287	1.06093852254099	0.249538568490014
53.3787	1.06032437806119	0.248179073708072
53.4287	1.05971023358139	0.24681957892613
53.4787	1.05914863933175	0.245489199390807
53.5287	1.05864113087095	0.244188785872296
53.5787	1.05813362241015	0.242888372353785
53.6287	1.05760718526608	0.24196019527491
53.6787	1.05707795465326	0.241086952332066
53.7287	1.05658575770487	0.24021195471699
53.7787	1.05620466174975	0.239331693085217
53.8287	1.05582356579464	0.238451431453444
53.8787	1.05536055036635	0.236427220255965
53.9287	1.05484909242336	0.233726542383413
53.9787	1.0543365977413	0.231030161665268
54.0287	1.05367703421637	0.228943362993805
54.0787	1.05301747069144	0.226856564322343
54.1287	1.05241425521874	0.225008522965577
54.1787	1.05190082253466	0.223540908201524
54.2287	1.05138738985058	0.22207329343747
54.2787	1.05092677556651	0.220228670130849
54.3287	1.05048245882067	0.218267717833992
54.3787	1.05003053368437	0.216329058245002
54.4287	1.04953293689323	0.214524217347775
54.4787	1.04903534010209	0.212719376450548
54.5287	1.0485140511177	0.21124211090712
54.5787	1.04797099731723	0.210065772223627
54.6287	1.04742794351676	0.208889433540134
54.6787	1.04686179037984	0.206878437647422
54.7287	1.04629306494517	0.20477449593079
54.7787	1.04573099458702	0.202837997668746
54.8287	1.04518617388123	0.201335505142446
54.8787	1.04464135317545	0.199833012616146
54.9287	1.04418434139942	0.198065532058143
54.9787	1.04377337576949	0.196159094361565
55.0287	1.04335922307613	0.19422950883618
55.0787	1.04285972790682	0.191680075894986
55.1287	1.0423602327375	0.189130642953791
55.1787	1.04175412918661	0.187164090992621
55.2287	1.04099712584922	0.186022583123948
55.2787	1.04024012251184	0.184881075255276
55.3287	1.03948311917446	0.183739567386603
55.3787	1.03885918663673	0.182693120188074
55.4287	1.03837826379656	0.181748833626755
55.4787	1.03789734095638	0.180804547065435
55.5287	1.03741641811621	0.179860260504116
55.5787	1.03693549527604	0.178915973942796
55.6287	1.03644205997691	0.177906773406634
55.6787	1.03590900189108	0.176692011950141
55.7287	1.03537594380525	0.175477250493647
55.7787	1.03484288571942	0.174262489037153
55.8287	1.03430982763359	0.173047727580659
55.8787	1.03377676954777	0.171832966124165
55.9287	1.03324645960924	0.17017868611797
55.9787	1.03271616070745	0.168522640977037
56.0287	1.03218586180566	0.166866595836104
56.0787	1.03165556290387	0.165210550695171
56.1287	1.03112526400207	0.163554505554239
56.1787	1.03065838369424	0.162276173726462
56.2287	1.03021219433351	0.161121074624197
56.2787	1.02976600497278	0.159965975521932
56.3287	1.02931981561205	0.158810876419668
56.3787	1.02887362625132	0.157655777317403
56.4287	1.02835533014659	0.156355796339781
56.4787	1.02776775501332	0.154916615128972
56.5287	1.02718017988005	0.153477433918163
56.5787	1.02659260474678	0.152038252707354
56.6287	1.02600502961352	0.150599071496545
56.6787	1.02543894347256	0.149105659355603
56.7287	1.02493155114641	0.14746412392788
56.7787	1.02442415882027	0.145822588500156
56.8287	1.02391676649413	0.144181053072433
56.8787	1.02340937416799	0.14253951764471
56.9287	1.02290083957129	0.140896690887757
56.9787	1.02234585263869	0.139201350075492
57.0287	1.02179086570609	0.137506009263226
57.0787	1.02123587877349	0.13581066845096
57.1287	1.02068089184089	0.134115327638694
57.1787	1.02012590490829	0.132419986826429
57.2287	1.01962820758202	0.130779888541512
57.2787	1.01914648101557	0.129155190347339
57.3287	1.01866475444911	0.127530492153167
57.3787	1.01818302788266	0.125905793958994
57.4287	1.01770130131621	0.124281095764821
57.4787	1.01721575686311	0.122648431456211
57.5287	1.01672693385308	0.121008926357878
57.5787	1.01623811084305	0.119369421259545
57.6287	1.01574928783302	0.117729916161212
57.6787	1.01526046482299	0.116090411062879
57.7287	1.01475001114788	0.114442685150551
57.7787	1.01418811156665	0.112775407031963
57.8287	1.01362621198543	0.111108128913375
57.8787	1.0130643124042	0.109440850794786
57.9287	1.01250241282297	0.107773572676198
57.9787	1.01194462936131	0.106078371013755
58.0287	1.01145895421644	0.103893990231188
58.0787	1.01097327907157	0.10170960944862
58.1287	1.01048760392671	0.0995252286660529
58.1787	1.01000192878184	0.0973408478834855
58.2287	1.00951625363697	0.095156467100918
58.2787	1.00897283615965	0.0930025224100891
58.3287	1.00841587418458	0.0908557170494209
58.3787	1.00785891220952	0.0887089116887528
58.4287	1.00730195023445	0.0865621063280847
58.4787	1.00674498825938	0.0844153009674166
58.5287	1.00624309535538	0.0824545015136817
58.5787	1.0057830859702	0.0806351713412762
58.6287	1.00532307658502	0.0788158411688708
58.6787	1.00486306719984	0.0769965109964654
58.7287	1.00440305781466	0.0751771808240599
58.7787	1.00390651648029	0.0732874569471894
58.8287	1.00333375416551	0.0712508622548298
58.8787	1.00276099185072	0.0692142675624702
58.9287	1.00218822953594	0.0671776728701107
58.9787	1.00161546722116	0.0651410781777511
59.0287	1.00104668916586	0.0630868914888893
59.0787	1.00052251538146	0.060835760253819
59.1287	0.999998341597066	0.0585846290187486
59.1787	0.999474167812668	0.0563334977836783
59.2287	0.998949994028269	0.054082366548608
59.2787	0.99842582024387	0.0518312353135376
59.3287	0.997940373379112	0.0491839771780189
59.3787	0.997462413102637	0.0464601408111484
59.4287	0.996984452826162	0.043736304444278
59.4787	0.996506492549688	0.0410124680774075
59.5287	0.996028532273213	0.0382886317105371
59.5787	0.995499495218671	0.0355543246429543
59.6287	0.994935835650137	0.0328129199862981
59.6787	0.994372176081603	0.0300715153296419
59.7287	0.993808516513068	0.0273301106729856
59.7787	0.993244856944534	0.0245887060163293
59.8287	0.992719358498702	0.021746051318829
59.8787	0.992264111210573	0.0187170045006839
59.9287	0.991808863922443	0.015687957682539
59.9787	0.991353616634313	0.0126589108643939
60.0287	0.990898369346183	0.00962986404624876
60.0787	0.990431173051142	0.00658365748575734
60.1287	0.98986729842745	0.00339861300991748
60.1787	0.989303423803758	0.000213568534077696
60.2287	0.988739549180066	-0.00297147594176218
60.2787	0.988175674556374	-0.00615652041760206
60.3287	0.987611799932682	-0.00934156489344184
60.3787	0.987113231932063	-0.0127209084771785
60.4287	0.986624595353386	-0.0161297998515168
60.4787	0.986135958774709	-0.0195386912258552
60.5287	0.985647322196032	-0.0229475826001937
60.5787	0.985158685617355	-0.026356473974532
60.6287	0.984652678734542	-0.0297842428831816
60.6787	0.984136205130004	-0.0332233867163519
60.7287	0.983619731525466	-0.0366625305495223
60.7787	0.983103257920929	-0.0401016743826926
60.8287	0.982586784316391	-0.0435408182158628
60.8787	0.982060958726092	-0.0470222185602458
60.9287	0.981520003483436	-0.0505719815327155
60.9787	0.980979048240779	-0.0541217445051854
61.0287	0.980438092998123	-0.0576715074776553
61.0787	0.979897137755467	-0.0612212704501249
61.1287	0.979368555322255	-0.0648054293527807
61.1787	0.978917258119055	-0.0686044381961611
61.2287	0.978465960915855	-0.0724034470395418
61.2787	0.978014663712655	-0.0762024558829224
61.3287	0.977563366509455	-0.0800014647263029
61.3787	0.977112069306255	-0.0838004735696838
61.4287	0.976512333419225	-0.0880649956906154
61.4787	0.975895368042107	-0.0923835506026916
61.5287	0.97527840266499	-0.0967021055147679
61.5787	0.974661437287873	-0.101020660426844
61.6287	0.974044471910756	-0.10533921533892
61.6787	0.973526508089223	-0.109870170627834
61.7287	0.97306138558877	-0.114514492989048
61.7787	0.972596263088316	-0.119158815350263
61.8287	0.972131140587863	-0.123803137711477
61.8787	0.971666018087409	-0.128447460072691
61.9287	0.97116364628607	-0.133185299625643
61.9787	0.970607671832237	-0.138057712698413
62.0287	0.970051697378404	-0.142930125771184
62.0787	0.969495722924571	-0.147802538843954
62.1287	0.968939748470738	-0.152674951916725
62.1787	0.968393760057584	-0.157492572055552
62.2287	0.967897226322081	-0.162038836711997
62.2787	0.967400692586577	-0.166585101368443
62.3287	0.966904158851073	-0.171131366024887
62.3787	0.966407625115569	-0.175677630681333
62.4287	0.965911091380065	-0.180223895337778
62.4787	0.965438106808035	-0.18567622407838
62.5287	0.964967059180187	-0.191203077570494
62.5787	0.964496011552339	-0.196729931062607
62.6287	0.964024963924491	-0.20225678455472
62.6787	0.963553916296644	-0.207783638046833
62.7287	0.963012974999053	-0.21329998933513
62.7787	0.962439443984484	-0.218811443701411
62.8287	0.961865912969916	-0.224322898067692
62.8787	0.961292381955348	-0.229834352433974
62.9287	0.96071885094078	-0.235345806800255
62.9787	0.960185882306597	-0.241380355515125
63.0287	0.959704959466426	-0.248086089216086
63.0787	0.959224036626254	-0.254791822917046
63.1287	0.958743113786082	-0.261497556618007
63.1787	0.958262190945911	-0.268203290318968
63.2287	0.957766212589033	-0.274290561477121
63.2787	0.957208475888119	-0.277840874041311
63.3287	0.956650739187205	-0.281391186605501
63.3787	0.956093002486291	-0.284941499169691
63.4287	0.955535265785378	-0.288491811733881
63.4787	0.954977529084464	-0.292042124298071
63.5287	0.954504200621535	-0.296155839576678
63.5787	0.954035128036152	-0.300297961714835
63.6287	0.953566055450769	-0.304440083852992
63.6787	0.953096982865386	-0.308582205991149
63.7287	0.952627910280003	-0.312724328129306
63.7787	0.952099390535935	-0.316654433859178
63.8287	0.951546589558038	-0.320497941337778
63.8787	0.950993788580141	-0.324341448816378
63.9287	0.950440987602244	-0.328184956294978
63.9787	0.949888186624347	-0.332028463773579
64.0287	0.949341039672525	-0.33619308624777
64.0787	0.948800371797794	-0.34072568169974
64.1287	0.948259703923063	-0.345258277151712
64.1787	0.947719036048332	-0.349790872603683
64.2287	0.947178368173601	-0.354323468055654
64.2787	0.946652410415147	-0.358694773266219
64.3287	0.94617741270237	-0.362507322997628
64.3787	0.945702414989593	-0.366319872729038
64.4287	0.945227417276815	-0.370132422460447
64.4787	0.944752419564038	-0.373944972191856
64.5287	0.94427742185126	-0.377757521923265
64.5787	0.943713419444129	-0.382205230969092
64.6287	0.943147785586388	-0.386664582446344
64.6787	0.942582151728647	-0.391123933923595
64.7287	0.942016517870906	-0.395583285400847
64.7787	0.941450884013165	-0.400042636878099
64.8287	0.940971816978483	-0.405079452203134
64.8787	0.94052348233898	-0.410321275018848
64.9287	0.940075147699477	-0.415563097834561
64.9787	0.939626813059974	-0.420804920650274
65.0287	0.939178478420471	-0.426046743465987
65.0787	0.938675390734785	-0.431439025948749
65.1287	0.938116666889268	-0.436984194867385
65.1787	0.93755794304375	-0.44252936378602
65.2287	0.936999219198233	-0.448074532704656
65.2787	0.936440495352716	-0.453619701623292
65.3287	0.935895653687482	-0.459211733159077
65.3787	0.935392017858966	-0.464942864844176
65.4287	0.934888382030449	-0.470673996529276
65.4787	0.934384746201933	-0.476405128214376
65.5287	0.933881110373416	-0.482136259899476
65.5787	0.933375480646104	-0.487851895077118
65.6287	0.932672454937994	-0.492033376016525
65.6787	0.931969429229884	-0.496214856955932
65.7287	0.931266403521774	-0.500396337895338
65.7787	0.930563377813664	-0.504577818834745
65.8287	0.929860352105555	-0.508759299774152
65.8787	0.929157326397445	-0.512940780713559
65.9287	0.928454300689335	-0.517122261652965
65.9787	0.927779462949313	-0.521163972017727
66.0287	0.927269505515776	-0.524388120254088
66.0787	0.926759548082239	-0.527612268490448
66.1287	0.926249590648702	-0.530836416726809
66.1787	0.925739633215165	-0.534060564963169
66.2287	0.925229675781628	-0.53728471319953
66.2787	0.92471971834809	-0.54050886143589
66.3287	0.924209760914553	-0.543733009672251
66.3787	0.923699803481016	-0.546957157908611
66.4287	0.923189846047479	-0.550181306144971
66.4787	0.922679888613942	-0.553405454381332
66.5287	0.92215592092681	-0.556874538907534
66.5787	0.921624735836311	-0.560469802734564
66.6287	0.921093550745811	-0.564065066561594
66.6787	0.920562365655312	-0.567660330388623
66.7287	0.920031180564812	-0.571255594215653
66.7787	0.919499995474313	-0.574850858042683
66.8287	0.918968810383813	-0.578446121869712
66.8787	0.918437625293314	-0.582041385696742
66.9287	0.917906440202815	-0.585636649523772
66.9787	0.917375255112315	-0.589231913350801
67.0287	0.916852573919928	-0.59283714548583
67.0787	0.916370261807086	-0.596489698439293
67.1287	0.915887949694244	-0.600142251392756
67.1787	0.915405637581402	-0.603794804346218
67.2287	0.91492332546856	-0.607447357299681
67.2787	0.914441013355718	-0.611099910253144
67.3287	0.913958701242877	-0.614752463206606
67.3787	0.913476389130035	-0.618405016160069
67.4287	0.912994077017193	-0.622057569113531
67.4787	0.912511764904351	-0.625710122066994
67.5287	0.912029452791509	-0.629362675020457
67.5787	0.911513176427527	-0.633489378101042
67.6287	0.910981497670587	-0.637831102750903
67.6787	0.910449818913646	-0.642172827400765
67.7287	0.909918140156706	-0.646514552050627
67.7787	0.909386461399766	-0.650856276700488
67.8287	0.908854782642825	-0.65519800135035
67.8787	0.908323103885885	-0.659539726000212
67.9287	0.907791425128944	-0.663881450650073
67.9787	0.907259746372004	-0.668223175299935
68.0287	0.906728067615064	-0.672564899949797
68.0787	0.906199480197377	-0.676911674134354
68.1287	0.905683105100107	-0.681278396480731
68.1787	0.905166730002837	-0.685645118827107
68.2287	0.904650354905567	-0.690011841173484
68.2787	0.904133979808297	-0.694378563519861
68.3287	0.903617604711027	-0.698745285866238
68.3787	0.903101229613757	-0.703112008212614
68.4287	0.902584854516488	-0.707478730558991
68.4787	0.902068479419218	-0.711845452905368
68.5287	0.901552104321948	-0.716212175251745
68.5787	0.901035729224678	-0.720578897598121
68.6287	0.900498853147447	-0.725666045977172
68.6787	0.8999538453966	-0.731038949933429
68.7287	0.899408837645753	-0.736411853889686
68.7787	0.898863829894906	-0.741784757845943
68.8287	0.898318822144059	-0.7471576618022
68.8787	0.897773814393212	-0.752530565758457
68.9287	0.897228806642365	-0.757903469714714
68.9787	0.896683798891518	-0.763276373670971
69.0287	0.896138791140671	-0.768649277627228
69.0787	0.895593783389824	-0.774022181583485
69.1287	0.895054906976174	-0.77945063118987
69.1787	0.89453655721314	-0.785065037972767
69.2287	0.894018207450106	-0.790679444755665
69.2787	0.893499857687073	-0.796293851538564
69.3287	0.892981507924039	-0.801908258321462
69.3787	0.892463158161005	-0.80752266510436
69.4287	0.891944808397971	-0.813137071887257
69.4787	0.891426458634937	-0.818751478670155
69.5287	0.890908108871904	-0.824365885453053
69.5787	0.89038975910887	-0.829980292235952
69.6287	0.889871409345836	-0.83559469901885
69.6787	0.889365476181677	-0.841412492152764
69.7287	0.888863815395625	-0.84730026768703
69.7787	0.888362154609573	-0.853188043221295
69.8287	0.887860493823521	-0.85907581875556
69.8787	0.88735883303747	-0.864963594289825
69.9287	0.886857172251418	-0.87085136982409
69.9787	0.886355511465366	-0.876739145358356
70.0287	0.885853850679314	-0.882626920892621
70.0787	0.885352189893262	-0.888514696426886
70.1287	0.884850529107211	-0.894402471961151
70.1787	0.884348893198482	-0.900538592840111
70.2287	0.883847328094441	-0.907381542777048
70.2787	0.883345762990401	-0.914224492713986
70.3287	0.882844197886361	-0.921067442650923
70.3787	0.88234263278232	-0.927910392587861
70.4287	0.88184106767828	-0.934753342524798
70.4787	0.88133950257424	-0.941596292461736
70.5287	0.880837937470199	-0.948439242398673
70.5787	0.880336372366159	-0.955282192335611
70.6287	0.879834807262119	-0.962125142272548
70.6787	0.879333242158078	-0.968968092209485
70.7287	0.878814673700811	-0.976201918260508
70.7787	0.878291140440147	-0.98354987609678
70.8287	0.877767607179483	-0.990897833933053
70.8787	0.877244073918819	-0.998245791769325
70.9287	0.876720540658154	-1.0055937496056
70.9787	0.87619700739749	-1.01294170744187
71.0287	0.875673474136826	-1.02028966527814
71.0787	0.875149940876162	-1.02763762311442
71.1287	0.874626407615498	-1.03498558095069
71.1787	0.874102874354834	-1.04233353878696
71.2287	0.873579412182137	-1.05002308097481
71.2787	0.873056125754693	-1.0585570955874
71.3287	0.87253283932725	-1.06709111019999
71.3787	0.872009552899806	-1.07562512481258
71.4287	0.871486266472362	-1.08415913942517
71.4787	0.870962980044919	-1.09269315403776
71.5287	0.870439693617475	-1.10122716865035
71.5787	0.869916407190031	-1.10976118326294
71.6287	0.869393120762588	-1.11829519787553
71.6787	0.868869834335144	-1.12682921248811
71.7287	0.8683465479077	-1.1353632271007
71.7787	0.867818312474186	-1.14376792725717
71.8287	0.86728885521623	-1.15214070189954
71.8787	0.866759397958274	-1.1605134765419
71.9287	0.866229940700318	-1.16888625118426
71.9787	0.865700483442362	-1.17725902582663
72.0287	0.865171026184406	-1.18563180046899
72.0787	0.86464156892645	-1.19400457511136
72.1287	0.864112111668494	-1.20237734975372
72.1787	0.863582654410538	-1.21075012439608
72.2287	0.863053197152582	-1.21912289903845
72.2787	0.862528107855296	-1.22823936801538
72.3287	0.862012473257688	-1.23896560574183
72.3787	0.861496838660079	-1.24969184346827
72.4287	0.860981204062471	-1.26041808119472
72.4787	0.860465569464863	-1.27114431892117
72.5287	0.859949934867254	-1.28187055664761
72.5787	0.859434300269646	-1.29259679437406
72.6287	0.858918665672037	-1.30332303210051
72.6787	0.858403031074429	-1.31404926982695
72.7287	0.857887396476821	-1.3247755075534
72.7787	0.857371761879212	-1.33550174527985
72.8287	0.856855307795312	-1.34810377854645
72.8787	0.856338685864821	-1.36109001089959
72.9287	0.855822063934331	-1.37407624325273
72.9787	0.855305442003841	-1.38706247560587
73.0287	0.85478882007335	-1.40004870795901
73.0787	0.85427219814286	-1.41303494031215
73.1287	0.853755576212369	-1.42602117266529
73.1787	0.853238954281879	-1.43900740501843
73.2287	0.852722332351389	-1.45199363737157
73.2787	0.852205710420898	-1.46497986972471
74.3115	0.849796171914431	-1.33477143200231
74.3615	0.85007829586779	-1.28998595009361
74.4115	0.850526070582754	-1.25501926811346
74.4615	0.851230086319577	-1.22000905562599
74.5115	0.851737391776993	-1.19197187110245
74.5615	0.852418112875464	-1.1599774379765
74.6115	0.852875088163735	-1.13497836005548
74.6615	0.853412037666136	-1.11846752861115
74.7115	0.853919322902512	-1.09993171299348
74.7615	0.854317920047625	-1.08103409385605
74.8115	0.854926168937894	-1.05447928699228
74.8615	0.855314412910406	-1.02140955923785
74.9115	0.855889013989724	-0.991388962934341
74.9615	0.856530192844017	-0.974728354685964
75.0115	0.857066687373012	-0.957039532265265
75.0615	0.857698867864399	-0.940514169558472
75.1115	0.858141749087627	-0.929676433046356
75.1615	0.858811803587374	-0.914481577758725
75.2115	0.859243441912231	-0.89614772046532
75.2615	0.859804616220833	-0.877108345630373
75.3115	0.860154414940599	-0.856490252787724
75.3615	0.860654061679026	-0.84077792172284
75.4115	0.861074028834249	-0.813798284345523
75.4615	0.861609141851406	-0.795972879903663
75.5115	0.862020034573375	-0.775708753127127
75.5615	0.862468493100943	-0.755810773481975
75.6115	0.863344785187391	-0.741854906359768
75.6615	0.863863655762192	-0.731801203357925
75.7115	0.864479675850601	-0.722242281755487
75.7615	0.865066820318237	-0.7106603303255
75.8115	0.865610742580791	-0.699122678279298
75.8615	0.866084228832806	-0.687788113530177
75.9115	0.866513779657672	-0.678131822902414
75.9615	0.866999455451397	-0.665024946461137
76.0115	0.867481832099414	-0.653736344908869
76.0615	0.8679939816221	-0.643252684376079
76.1115	0.868429322744654	-0.630166062937948
76.1615	0.868964638153715	-0.61794901233866
76.2115	0.869514364132493	-0.602808349348796
76.2615	0.870167916229181	-0.587864802572621
76.3115	0.870700214689715	-0.573409524100652
76.3615	0.871329718861328	-0.558306464220303
76.4115	0.871832631249931	-0.544969480143346
76.4615	0.872380338407442	-0.533538787126357
76.5115	0.872804548360083	-0.519746027706161
76.5615	0.873136138963335	-0.507865125873649
76.6115	0.873645074755452	-0.495692353505068
76.6615	0.874053508407472	-0.480441046979667
76.7115	0.874635219592051	-0.464254263731681
76.7615	0.875039286197418	-0.451702527322488
76.8115	0.875765634707395	-0.436706203612295
76.8615	0.876294597472768	-0.423995986953835
76.9115	0.877029198724606	-0.413774117144612
76.9615	0.87761005145834	-0.406702691150422
77.0115	0.878183010625058	-0.400378555170886
77.0615	0.878794783607536	-0.394398537034495
77.1115	0.879201549238385	-0.388498976612439
77.1615	0.879608364664349	-0.382569295067588
77.2115	0.880121939805898	-0.376003002397163
77.2615	0.880710923801988	-0.368828742518066
77.3115	0.88114138451813	-0.361848039979644
77.3615	0.881578775007143	-0.354481914980421
77.4115	0.882079020368718	-0.347028419631099
77.4615	0.882662835360839	-0.339620223131253
77.5115	0.883352072587589	-0.33241983518241
77.5615	0.883874516246569	-0.325775753713702
77.6115	0.884377265928919	-0.319350741254283
77.6615	0.884864889053553	-0.312764567761664
77.7115	0.885331341034765	-0.30560494844932
77.7615	0.885862505863398	-0.299964145024585
77.8115	0.88629215834288	-0.295120244661998
77.8615	0.886703805790468	-0.28997683300655
77.9115	0.887166390723576	-0.283743180208938
77.9615	0.887735072770588	-0.27687356910535
78.0115	0.888264653381423	-0.269680433000967
78.0615	0.888799897520336	-0.262153177095186
78.1115	0.889355347791544	-0.254440789236061
78.1615	0.889902392811056	-0.247321968338055
78.2115	0.890606855500779	-0.241577354548218
78.2615	0.891212975782553	-0.235219864737781
78.3115	0.891681388349228	-0.228153777382949
78.3615	0.892084266269735	-0.221524200798335
78.4115	0.892479991484934	-0.213376149018484
78.4615	0.893000315866164	-0.206278550474839
78.5115	0.893560389434572	-0.200292833697146
78.5615	0.893994799331595	-0.19497224592835
78.6115	0.894425392740214	-0.188336227454443
78.6615	0.89493487560373	-0.181287354839945
78.7115	0.895538977631393	-0.174332164387785
78.7615	0.896237628757093	-0.167893423000123
78.8115	0.896759000183631	-0.160676496115807
78.8615	0.897383188630014	-0.15458810143571
78.9115	0.897961879481054	-0.1481576902252
78.9615	0.898412538352423	-0.140779451739043
79.0115	0.898797642247025	-0.13473836423301
79.0615	0.899170198113068	-0.129115071619714
79.1115	0.899646725633499	-0.122696756511708
79.1615	0.900210309283774	-0.115186520835811
79.2115	0.900632871638151	-0.107121163726692
79.2615	0.901145352102194	-0.0996161914021511
79.3115	0.901702936729032	-0.0937584488580132
79.3615	0.902322603712964	-0.0886380293604407
79.4115	0.903061100537903	-0.0817754927239566
79.4615	0.903594660669189	-0.0751475131237816
79.5115	0.904163153425989	-0.0697614745826021
79.5615	0.904763428920058	-0.0651368297716731
79.6115	0.905303387289095	-0.0614765742225375
79.6615	0.905810895749896	-0.0583351488237793
79.7115	0.9063188023185	-0.055201567523528
79.7615	0.906840133966949	-0.0523325066562589
79.8115	0.907361465615398	-0.0494634457889899
79.8615	0.90788521079241	-0.0464901613122259
79.9115	0.908412466664136	-0.0433652742066287
79.9615	0.908939722535863	-0.0402403871010315
80.0115	0.909518163718404	-0.0369048643641891
80.0615	0.910110540850708	-0.0335119929949212
80.1115	0.910677278265735	-0.0302408839532727
80.1615	0.911113696047201	-0.0275886593456807
80.2115	0.911550113828668	-0.0249364347380887
80.2615	0.9120079772984	-0.0224943471408393
80.3115	0.912483889901719	-0.0202291151858119
80.3615	0.912959802505037	-0.0179638832307845
80.4115	0.913412056130274	-0.0150457907570141
80.4615	0.913862297099388	-0.0120721598016145
80.5115	0.914372116204741	-0.00907263407549591
80.5615	0.915020818653663	-0.00601274472329774
80.6115	0.915669521102585	-0.00295285537109947
80.6615	0.916235088134877	-0.000165013532586383
80.7115	0.916761316487407	0.0024940986927923
80.7615	0.917285118599845	0.00520776855066869
80.8115	0.917768930167534	0.00882068553999335
80.8615	0.918252741735223	0.0124336025293181
80.9115	0.918752474258023	0.0158634438946793
80.9615	0.919272818535925	0.0190562699616463
81.0115	0.919793162813828	0.0222490960286133
81.0615	0.920291795998262	0.0250334147511125
81.1115	0.920785481271414	0.027724635532633
81.1615	0.921302605733965	0.0304655718483091
81.2115	0.921917737584312	0.0334143860710511
81.2615	0.92253286943466	0.036363200293793
81.3115	0.923075174865681	0.0388806619018457
81.3615	0.923562898704612	0.0410748354410865
81.4115	0.924050622543543	0.0432690089803272
81.4615	0.924498985648072	0.0456867276933663
81.5115	0.924945277135002	0.0481162119418684
81.5615	0.925388973022239	0.0508691471804646
81.6115	0.925827365544799	0.0542829618918217
81.6615	0.926265758067358	0.0576967766031787
81.7115	0.926836821595483	0.0602786755063715
81.7615	0.92746281452184	0.0625161386790348
81.8115	0.928089061597375	0.0647725610827224
81.8615	0.928718016635371	0.0672309943139434
81.9115	0.929346971673367	0.0696894275451644
81.9615	0.929894291446003	0.0722136201364929
82.0115	0.930347459952216	0.0748136540570067
82.0615	0.930800628458428	0.0774136879775205
82.1115	0.931294601742989	0.0805626273874903
82.1615	0.931796185980512	0.0838139492641692
82.2115	0.932283779572342	0.0868725897658334
82.2615	0.932722172094901	0.0892536253958331
82.3115	0.93316056461746	0.0916346610258327
82.3615	0.933704408314364	0.0939022570987362
82.4115	0.934318552794165	0.0960942268002422
82.4615	0.934932697273967	0.0982861965017482
82.5115	0.935444420227207	0.102076836143479
82.5615	0.9359539034291	0.105902435458948
82.6115	0.93646548871842	0.109336689242352
82.6615	0.936980856823525	0.11206669636279
82.7115	0.93749622492863	0.114796703483227
82.7615	0.937930275262903	0.117339979131833
82.8115	0.938335097186888	0.119816137051847
82.8615	0.938752999005974	0.122195741822735
82.9115	0.93927235591333	0.123826425582269
82.9615	0.939791712820686	0.125457109341804
83.0115	0.940331505928661	0.127337026664902
83.0615	0.940892332398962	0.129473460350499
83.1115	0.941453158869263	0.131609894036097
83.1615	0.942065609021207	0.133690209640883
83.2115	0.942685677724286	0.135762243417355
83.2615	0.943253901602138	0.137996849753149
83.3115	0.94366659100431	0.140719173766909
83.3615	0.944079280406482	0.143441497780669
83.4115	0.944557758741609	0.146039580026098
83.4615	0.945075140907873	0.148564192759892
83.5115	0.945592827184264	0.151086944357996
83.5615	0.946153653654565	0.153345680564614
83.6115	0.946714480124866	0.155604416771232
83.6615	0.947262361772357	0.157737621711163
83.7115	0.947789617644083	0.159670810026996
83.7615	0.94831687351581	0.161603998342828
83.8115	0.948880347718968	0.163986435635456
83.8615	0.949454997376917	0.166507492279992
83.9115	0.950003417423676	0.169016035959597
83.9615	0.950394386330997	0.171449466799287
84.0115	0.950785355238318	0.173882897638978
84.0615	0.95123397685574	0.176284705372713
84.1115	0.951735561093263	0.178657462563216
84.1615	0.952237145330785	0.181030219753719
84.2115	0.952761828904765	0.182703889353409
84.2615	0.953289084776491	0.184299709901534
84.3115	0.95384596082049	0.185792926606667
84.3615	0.954479610989173	0.187020198868184
84.4115	0.955113261157855	0.188247471129702
84.4615	0.955687670468	0.18998231932354
84.5115	0.956231014449887	0.191983335384328
84.5615	0.956769936898064	0.193962202388175
84.6115	0.957190460499108	0.195347966867267
84.6615	0.957610984100151	0.196733731346359
84.7115	0.958145738361505	0.197916291449388
84.7615	0.958842181431898	0.198811224102239
84.8115	0.959538624502292	0.19970615675509
84.8615	0.960235067572685	0.200601089407942
84.9115	0.960848097257174	0.201506710163223
84.9615	0.961371483510338	0.202423817302445
85.0115	0.961894869763503	0.203340924441667
85.0615	0.962418256016667	0.204258031580888
85.1115	0.962941642269831	0.20517513872011
85.1615	0.963448159671745	0.206040558377927
85.2115	0.9639012590447	0.206742301011296
85.2615	0.964354358417655	0.207444043644666
85.3115	0.96480745779061	0.208145786278035
85.3615	0.965260557163565	0.208847528911405
85.4115	0.96571365653652	0.209549271544775
85.4615	0.966345938039531	0.210131510204713
85.5115	0.96697893914949	0.210713268929016
85.5615	0.967611940259449	0.211295027653319
85.6115	0.968244941369408	0.211876786377621
85.6615	0.968877942479367	0.212458545101924
85.7115	0.969383485056965	0.213016754156785
85.7615	0.969847443020557	0.213567279897743
85.8115	0.97031140098415	0.214117805638701
85.8615	0.970775358947742	0.214668331379659
85.9115	0.971239316911334	0.215218857120617
85.9615	0.971745166926664	0.215733326495713
86.0115	0.972291266168173	0.216213153480077
86.0615	0.972837365409682	0.216692980464442
86.1115	0.973383464651191	0.217172807448806
86.1615	0.9739295638927	0.217652634433171
86.2115	0.974457882147787	0.218202224868907
86.2615	0.974937634425033	0.218942363238987
86.3115	0.97541738670228	0.219682501609068
86.3615	0.975897138979526	0.220422639979148
86.4115	0.976376891256772	0.221162778349229
86.4615	0.976857524845874	0.22189823630801
86.5115	0.977373998450411	0.222443357540619
86.5615	0.977890472054949	0.222988478773228
86.6115	0.978406945659486	0.223533600005838
86.6615	0.978923419264024	0.224078721238447
86.7115	0.979439892868562	0.224623842471056
86.7615	0.979987090320306	0.225372278873551
86.8115	0.980542852732013	0.226177393929542
86.8615	0.98109861514372	0.226982508985534
86.9115	0.981654377555427	0.227787624041526
86.9615	0.982210139967135	0.228592739097518
87.0115	0.982717138106587	0.229180088661621
87.0615	0.983182260607041	0.229580435145328
87.1115	0.983647383107494	0.229980781629036
87.1615	0.984112505607948	0.230381128112743
87.2115	0.984577628108401	0.230781474596451
87.2615	0.98507051970591	0.231116579115643
87.3115	0.98562945672344	0.231296513557067
87.3615	0.98618839374097	0.231476447998492
87.4115	0.9867473307585	0.231656382439917
87.4615	0.98730626777603	0.231836316881342
87.5115	0.987859862701413	0.232032882278842
87.5615	0.988319872086592	0.23252079738832
87.6115	0.988779881471771	0.233008712497799
87.6615	0.989239890856949	0.233496627607278
87.7115	0.989699900242128	0.233984542716756
87.7615	0.990159909627306	0.234472457826235
87.8115	0.990680053089734	0.235142168592186
87.8615	0.991214302076454	0.235854522783729
87.9115	0.991748551063175	0.236566876975272
87.9615	0.992282800049895	0.237279231166815
88.0115	0.992817049036616	0.237991585358358
88.0615	0.993366321139402	0.238665032346608
88.1115	0.993927019274127	0.239308887940805
88.1615	0.994487717408851	0.239952743535002
88.2115	0.995048415543575	0.240596599129198
88.2615	0.995609113678299	0.241240454723395
88.3115	0.99614780410014	0.241899707213801
88.3615	0.9966405771951	0.242591084092594
88.4115	0.99713335029006	0.243282460971387
88.4615	0.997626123385021	0.24397383785018
88.5115	0.998118896479981	0.244665214728972
88.5615	0.998617320374059	0.24535366354803
88.6115	0.999179005653387	0.246009332381272
88.6615	0.999740690932714	0.246665001214514
88.7115	1.00030237621204	0.247320670047756
88.7615	1.00086406149137	0.247976338880998
88.8115	1.0014257467707	0.24863200771424
88.8615	1.00189327175664	0.249044499236892
88.9115	1.00234259391738	0.249409980348666
88.9615	1.00279191607812	0.24977546146044
89.0115	1.00324123823885	0.250140942572214
89.0615	1.00369056039959	0.250506423683988
89.1115	1.00421273436084	0.250921462324706
89.1615	1.0047842910862	0.25137009365283
89.2115	1.00535584781156	0.251818724980953
89.2615	1.00592740453692	0.252267356309076
89.3115	1.00649896126228	0.2527159876372
89.3615	1.0070407005049	0.25316176694211
89.4115	1.00752754847247	0.253602295931558
89.4615	1.00801439644003	0.254042824921006
89.5115	1.0085012444076	0.254483353910454
89.5615	1.00898809237517	0.254923882899902
89.6115	1.0094781991628	0.255365549113126
89.6615	1.00999467276734	0.255816416500543
89.7115	1.01051114637187	0.25626728388796
89.7615	1.01102761997641	0.256718151275377
89.8115	1.01154409358095	0.257169018662794
89.8615	1.01206056718549	0.257619886050211
89.9115	1.01259400664433	0.257931918584126
89.9615	1.01313002616397	0.258222837983637
90.0115	1.01366604568361	0.258513757383149
90.0615	1.01420206520325	0.25880467678266
90.1115	1.01473808472289	0.259095596182171
90.1615	1.01521846455745	0.259659813328409
90.2115	1.01566531791511	0.260388709886136
90.2615	1.01611217127276	0.261117606443862
90.3115	1.01655902463041	0.261846503001589
90.3615	1.01700587798807	0.262575399559315
90.4115	1.01752280484188	0.263223523438613
90.4615	1.01815309667114	0.26374097319417
90.5115	1.0187833885004	0.264258422949727
90.5615	1.01941368032967	0.264775872705284
90.6115	1.02004397215893	0.265293322460841
90.6615	1.02065201573254	0.265839503172515
90.7115	1.02112108831792	0.266565148262256
90.7615	1.0215901609033	0.267290793351997
90.8115	1.02205923348869	0.268016438441738
90.8615	1.02252830607407	0.268742083531479
90.9115	1.02299737865945	0.26946772862122
90.9615	1.0235295313834	0.269849107570615
91.0115	1.02406900590916	0.270190527057291
91.0615	1.02460848043491	0.270531946543968
91.1115	1.02514795496066	0.270873366030645
91.1615	1.02568742948641	0.271214785517321
91.2115	1.02619581081544	0.271348814912745
91.2615	1.02668759638917	0.271372151437378
91.3115	1.0271793819629	0.271395487962012
91.3615	1.02767116753663	0.271418824486645
91.4115	1.02816295311035	0.271442161011278
91.4615	1.0286563582189	0.271598024311623
91.5115	1.02915209387756	0.27194459687458
91.5615	1.02964782953622	0.272291169437537
91.6115	1.03014356519488	0.272637742000493
91.6615	1.03063930085353	0.27298431456345
91.7115	1.0311476086111	0.273350464417189
91.7615	1.03171817819186	0.273813568472896
91.8115	1.03228874777262	0.274276672528603
91.8615	1.03285931735338	0.27473977658431
91.9115	1.03342988693414	0.275202880640018
91.9615	1.03400045651489	0.275665984695725
92.0115	1.03447541793269	0.275980192135845
92.0615	1.03494251547561	0.27628215266819
92.1115	1.03540961301852	0.276584113200534
92.1615	1.03587671056144	0.276886073732879
92.2115	1.03634380810436	0.277188034265223
92.2615	1.03686531599422	0.277499985721803
92.3115	1.03741219410449	0.277816595703173
92.3615	1.03795907221477	0.278133205684543
92.4115	1.03850595032505	0.278449815665913
92.4615	1.03905282843532	0.278766425647284
92.5115	1.0395669253286	0.27908011133954
92.5615	1.04003896047768	0.279390044861748
92.6115	1.04051099562676	0.279699978383956
92.6615	1.04098303077584	0.280009911906163
92.7115	1.04145506592492	0.280319845428371
92.7615	1.04194563990124	0.280625219439038
92.8115	1.04251226090358	0.280911890147262
92.8615	1.04307888190593	0.281198560855486
92.9115	1.04364550290827	0.28148523156371
92.9615	1.04421212391062	0.281771902271934
93.0115	1.04477874491296	0.282058572980158
93.0615	1.04531360763622	0.282392890840193
93.1115	1.04584686910171	0.28272961107763
93.1615	1.04638013056719	0.283066331315067
93.2115	1.04691339203268	0.283403051552504
93.2615	1.04744665349817	0.283739771789941
93.3115	1.047939820822	0.284218348171326
93.3615	1.04841661166544	0.284754865794604
93.4115	1.04889340250887	0.285291383417882
93.4615	1.04937019335231	0.28582790104116
93.5115	1.04984698419575	0.286364418664439
93.5615	1.05036665700525	0.286831640294179
93.6115	1.05093546923511	0.287219454068664
93.6615	1.05150428146496	0.287607267843149
93.7115	1.05207309369481	0.287995081617634
93.7615	1.05264190592467	0.288382895392119
93.8115	1.05318373117428	0.288674928403245
93.8615	1.05363206581379	0.288635149484165
93.9115	1.05408040045329	0.288595370565085
93.9615	1.05452873509279	0.288555591646005
94.0115	1.0549770697323	0.288515812726924
94.0615	1.0554254043718	0.288476033807844
94.1115	1.05598989621961	0.288775819984569
94.1615	1.05655651722196	0.289081830368754
94.2115	1.0571231382243	0.289387840752938
94.2615	1.05768975922665	0.289693851137122
94.3115	1.05825638022899	0.289999861521306
94.3615	1.05876704389435	0.290043912184742
94.4115	1.05925784194684	0.289994963597723
94.4615	1.05974863999934	0.289946015010703
94.5115	1.06023943805183	0.289897066423684
94.5615	1.06073023610433	0.289848117836664
94.6115	1.06123220265889	0.290059649507827
94.6615	1.06174551785265	0.290535862731659
94.7115	1.06225883304641	0.291012075955491
94.7615	1.06277214824018	0.291488289179323
94.8115	1.06328546343394	0.291964502403155
94.8615	1.06380629364168	0.292358806276317
94.9115	1.06434943031949	0.292509982394315
94.9615	1.0648925669973	0.292661158512313
95.0115	1.06543570367512	0.292812334630311
95.0615	1.06597884035293	0.292963510748309
95.1115	1.06652368124325	0.293113186978034
95.1615	1.0672372391717	0.293114374268719
95.2115	1.06795079710016	0.293115561559404
95.2615	1.06866435502861	0.293116748850089
95.3115	1.06937791295707	0.293117936140774
95.3615	1.07009147088553	0.293119123431459
95.4115	1.07080502881398	0.293120310722144
95.4615	1.07151858674244	0.293121498012829
95.5115	1.07220119371853	0.293172168057979
95.5615	1.07270275882257	0.29351227832445
95.6115	1.07320432392661	0.293852388590921
95.6615	1.07370588903065	0.294192498857392
95.7115	1.07420745413469	0.294532609123863
95.7615	1.07470901923873	0.294872719390334
95.8115	1.07521058434277	0.295212829656805
95.8615	1.07571214944681	0.295552939923276
95.9115	1.07621371455085	0.295893050189747
95.9615	1.07671527965489	0.296233160456218
96.0115	1.07721684475893	0.296573270722689
96.0615	1.07771319674536	0.296781157389116
96.1115	1.07820686318634	0.296920928867642
96.1615	1.07870052962733	0.297060700346169
96.2115	1.07919419606831	0.297200471824695
96.2615	1.07968786250929	0.297340243303222
96.3115	1.08018152895028	0.297480014781748
96.3615	1.08067519539126	0.297619786260274
96.4115	1.08116886183225	0.297759557738801
96.4615	1.08166252827323	0.297899329217327
96.5115	1.08215619471422	0.298039100695853
96.5615	1.08265544452265	0.298222797352676
96.6115	1.0831811992823	0.298615012384627
96.6615	1.08370695404195	0.299007227416578
96.7115	1.0842327088016	0.29939944244853
96.7615	1.08475846356124	0.299791657480481
96.8115	1.08528421832089	0.300183872512432
96.8615	1.08580997308054	0.300576087544383
96.9115	1.08633572784019	0.300968302576335
96.9615	1.08686148259984	0.301360517608286
97.0115	1.08738723735949	0.301752732640237
97.0615	1.08791299211914	0.302144947672189
97.1115	1.0884271990334	0.302381326674059
97.1615	1.08893616913405	0.302547035848334
97.2115	1.08944513923471	0.302712745022609
97.2615	1.08995410933536	0.302878454196884
97.3115	1.09046307943602	0.303044163371159
97.3615	1.09097204953667	0.303209872545434
97.4115	1.09148101963733	0.303375581719709
97.4615	1.09198998973798	0.303541290893984
97.5115	1.09249895983864	0.303707000068259
97.5615	1.09300792993929	0.303872709242535
97.6115	1.09352228495349	0.304080859312706
97.6615	1.09405791304195	0.304456671932012
97.7115	1.09459354113042	0.304832484551317
97.7615	1.09512916921889	0.305208297170623
97.8115	1.09566479730736	0.305584109789929
97.8615	1.09620042539583	0.305959922409235
97.9115	1.0967360534843	0.306335735028541
97.9615	1.09727168157276	0.306711547647846
98.0115	1.09780730966123	0.307087360267152
98.0615	1.0983429377497	0.307463172886458
98.1115	1.09887856583817	0.307838985505764
98.1615	1.09941384046147	0.307756563824452
98.2115	1.09994897488349	0.307492384403789
98.2615	1.10048410930552	0.307228204983127
98.3115	1.10101924372755	0.306964025562464
98.3615	1.10155437814957	0.306699846141801
98.4115	1.1020895125716	0.306435666721138
98.4615	1.10262464699363	0.306171487300476
98.5115	1.10315978141566	0.305907307879813
98.5615	1.10369491583768	0.30564312845915
98.6115	1.10423005025971	0.305378949038488
98.6615	1.10475757728188	0.305222634273784
98.7115	1.10525963605236	0.305427431618161
98.7615	1.10576169482285	0.305632228962537
98.8115	1.10626375359333	0.305837026306914
98.8615	1.10676581236381	0.306041823651291
98.9115	1.10726787113429	0.306246620995667
98.9615	1.10776992990477	0.306451418340044
99.0115	1.10827198867525	0.306656215684421
99.0615	1.10877404744573	0.306861013028798
99.1115	1.10927610621622	0.307065810373174
99.1615	1.1097781649867	0.307270607717551
99.2115	1.11028286651995	0.307373192140316
99.2615	1.11078847739093	0.307440606525537
99.3115	1.11129408826191	0.307508020910757
99.3615	1.11179969913289	0.307575435295978
99.4115	1.11230531000388	0.307642849681199
99.4615	1.11281092087486	0.30771026406642
99.5115	1.11331653174584	0.307777678451641
99.5615	1.11382214261682	0.307845092836862
99.6115	1.1143277534878	0.307912507222082
99.6615	1.11483336435878	0.307979921607303
99.7115	1.11533734574062	0.308167977540102
99.7615	1.11583668934568	0.308699397877547
99.8115	1.11633603295073	0.309230818214992
99.8615	1.11683537655579	0.309762238552436
99.9115	1.11733472016085	0.310293658889881
99.9615	1.1178340637659	0.310825079227326
100.0115	1.11833340737096	0.31135649956477
100.0615	1.11883275097601	0.311887919902215
100.1115	1.11933209458107	0.31241934023966
100.1615	1.11983143818613	0.312950760577104
100.2115	1.12033078179118	0.313482180914549
100.2615	1.12086680678747	0.313562780415864
100.3115	1.12141354237086	0.313511744892676
100.3615	1.12196027795425	0.313460709369489
100.4115	1.12250701353764	0.313409673846301
100.4615	1.12305374912103	0.313358638323113
100.5115	1.12360048470442	0.313307602799925
100.5615	1.12414722028781	0.313256567276738
100.6115	1.1246939558712	0.31320553175355
100.6615	1.12524069145459	0.313154496230362
100.7115	1.12578742703798	0.313103460707174
100.7615	1.12632748035243	0.31290794852354
100.8115	1.12685101361309	0.312355257929359
100.8615	1.12737454687376	0.311802567335177
100.9115	1.12789808013442	0.311249876740995
100.9615	1.12842161339508	0.310697186146814
101.0115	1.12894514665575	0.310144495552632
101.0615	1.12946867991641	0.30959180495845
101.1115	1.12999221317708	0.309039114364269
101.1615	1.13051574643774	0.308486423770087
101.2115	1.1310392796984	0.307933733175905
101.2615	1.13156281295907	0.307381042581724
101.3115	1.13208733602095	0.307725184009883
101.3615	1.13261210344771	0.308290737832586
101.4115	1.13313687087448	0.308856291655288
101.4615	1.13366163830125	0.309421845477991
101.5115	1.13418640572801	0.309987399300694
101.5615	1.13471117315478	0.310552953123396
101.6115	1.13523594058155	0.311118506946099
101.6615	1.13576070800831	0.311684060768801
101.7115	1.13628547543508	0.312249614591504
101.7615	1.13681024286185	0.312815168414207
101.8115	1.13732845834761	0.313174560969624
101.8615	1.13783249178385	0.313087705718637
101.9115	1.1383365252201	0.313000850467651
101.9615	1.13884055865634	0.312913995216664
102.0115	1.13934459209259	0.312827139965678
102.0615	1.13984862552883	0.312740284714692
102.1115	1.14035265896508	0.312653429463705
102.1615	1.14085669240133	0.312566574212719
102.2115	1.14136072583757	0.312479718961732
102.2615	1.14186475927382	0.312392863710746
102.3115	1.14236879271006	0.31230600845976
102.3615	1.14288184049552	0.309521972100747
102.4115	1.14339673459347	0.306185501056957
102.4615	1.14391162869141	0.302849030013168
102.5115	1.14442652278936	0.299512558969378
102.5615	1.14494141688731	0.296176087925589
102.6115	1.14545631098525	0.2928396168818
102.6615	1.1459712050832	0.28950314583801
102.7115	1.14648609918115	0.286166674794221
102.7615	1.14700099327909	0.282830203750431
102.8115	1.14751588737704	0.279493732706642
103.8443	1.14942216355424	0.302501224630152
103.8943	1.14893556444203	0.314948832518402
[truncated: 1,420 more rows]
