# Supplementary material for: Unraveling the Local Relation Between Tissue Composition and Human Brain Mechanics Through Machine Learning
Source: Front Bioeng Biotechnol. 2021 Aug 17;9:704738. doi: 10.3389/fbioe.2021.704738 (PMC8415910; doi:10.3389/fbioe.2021.704738)
Supplement: Supplementary file 1 [file DataSheet3.ZIP › Mechanics_cyclicCompTens/cyclicCompTens_HBE_05_27_P2a_WMnC_36.txt]

0	1	-0.0160130264432498
0.038944	1	-0.0037032601311435
0.079904	1	-0.00699039311780336
0.120864	1	-0.00833454176358611
0.161824	1	-0.00899093920421246
0.202784	1	-0.00928174194934153
0.243744	1	-0.00946385929410951
0.284704	1	-0.00939009425944912
0.325664	1	-0.00933833533440989
0.366624	1	-0.00923869180392631
0.407584	1	-0.00919846407002678
0.448544	1	-0.00972511935934142
0.489504	1	-0.00983263505930132
0.530464	1	-0.00976234291668807
0.571424	1	-0.00968185110822287
0.612384	1	-0.00956342423109871
0.653344	1	-0.00948826847167894
0.694304	1	-0.00938855634821856
0.735264	1	-0.00931627722372533
0.776224	1	-0.00927799877125393
0.817184	1	-0.00923091702730963
0.858144	1	-0.00921121264736302
0.899104	1	-0.00924214647542554
0.940064	1	-0.00929439729581685
0.981024	1	-0.00935748312805221
1.021984	1	-0.00941133130638433
1.062944	1	-0.0094160253159403
1.103904	1	-0.00942553319137787
1.144864	1	-0.00946978850524141
1.185824	1	-0.00947409025773141
1.226784	1	-0.0094630242500596
1.267744	1	-0.00945716436533545
1.308704	1	-0.00945103861748875
1.349664	1	-0.00943701542738079
1.390624	1	-0.0094462988446084
1.431584	1	-0.00940931772011244
1.472544	1	-0.00932313884272193
1.513504	1	-0.00927876149332671
1.554464	1	-0.00923425339157621
1.595424	1	-0.00913908528975746
1.636384	1	-0.00905297832616234
1.677344	1	-0.00892231531828641
1.718304	1	-0.00878015917837796
1.759264	1	-0.00866071690179432
1.800224	1	-0.00853345781356857
1.841184	1	-0.00837630873691694
1.882144	1	-0.00817670001208148
1.923104	1	-0.00795870968529411
1.964064	1	-0.00766364520345825
2.005024	1	-0.00731787059981792
2.045984	1	-0.00691178429308098
2.086944	1	-0.00643585007813269
2.127904	1	-0.00596530286022351
2.168864	1	-0.00551583945960948
2.209824	1	-0.00506602302763609
2.250784	1	-0.00460055335952514
2.291744	1	-0.00414010676106438
2.332704	1	-0.00359435078837586
2.373664	1	-0.00294965015000595
2.414624	1	-0.00231203628929422
2.455584	1	-0.00164048565475955
2.496544	1	-0.000992971661544356
2.537504	1	-0.000364292545112804
2.578464	1	0.000216657603215653
2.619424	1	0.000701711794947435
2.660384	1	0.00106940267254507
2.701344	1	0.00129592459051703
2.742304	1	0.00140068119839254
2.783264	1	0.00132681265525522
2.824224	1	0.00110545545531834
2.865184	1	0.000740098507263143
2.906144	1	0.000245658475625521
2.947104	1	-0.000285795368597019
2.988064	1	-0.000885449641353703
3.029024	1	-0.00157232227272586
3.069984	1	-0.00241431514003623
3.110944	1	-0.00344653742989393
3.151904	1	-0.00464795980515176
3.192864	0.999959988289255	-0.00603491759340097
3.233824	0.999779447643213	-0.00755741545237951
3.274784	0.999369571581926	-0.00924782548605829
3.315744	0.998970430369864	-0.0110291040482717
3.356704	0.998585927588562	-0.0128820392596116
3.397664	0.998150678247292	-0.0147835097452459
3.438624	0.997631501902996	-0.0167559765806122
3.479584	0.99712696398946	-0.0186994556188044
3.520544	0.996651702937445	-0.0206719006621115
3.561504	0.996007611983995	-0.0226658740807219
3.602464	0.995622133307309	-0.0246662194974481
3.643424	0.995242510002928	-0.026722912641699
3.684384	0.994867766175466	-0.0288400525998136
3.725344	0.994518395627989	-0.0309949974222628
3.766304	0.994188542988192	-0.0332119515492219
3.807264	0.993863569825315	-0.0354366941581462
3.848224	0.993499560847077	-0.0376815443001125
3.889184	0.993074070459647	-0.0398966461020379
3.930144	0.992674929247585	-0.0420078302903678
3.971104	0.992300185420123	-0.0440334435997593
4.012064	0.991900068312677	-0.0459793589901723
4.053024	0.991405289352981	-0.0478957003770181
4.093984	0.99091636576559	-0.0497838798857341
4.134944	0.990450863667415	-0.0516497399673972
4.175904	0.990006831267688	-0.0534970811571355
4.216864	0.989616473114082	-0.0553794465444517
4.257824	0.98921733190202	-0.0572241770454954
4.298784	0.988652288474676	-0.0591038293214387
4.339744	0.988287303601054	-0.0609914901791454
4.380704	0.988122377281155	-0.0628337407438498
4.421664	0.987648092124524	-0.0646697195539108
4.462624	0.987283107250903	-0.0665504483575797
4.503584	0.986883966038841	-0.0685053791228919
4.544544	0.986498487362155	-0.0705252632999145
4.585504	0.986128623011613	-0.0726132280491457
4.626464	0.985719722845711	-0.0747816861275171
4.667424	0.985234702839856	-0.0770136266536016
4.708384	0.98474480335708	-0.0793141358940212
4.749344	0.984290036108129	-0.081707507636394
4.790304	0.983846003708402	-0.0841930881189435
4.831264	0.983445886600956	-0.0867479303033112
4.872224	0.98305064897043	-0.0893020882170195
4.913184	0.982661266712208	-0.091833558417874
4.954144	0.982286522884747	-0.0943640305424163
4.995104	0.981921538011125	-0.0969220282169591
5.036064	0.981596564848248	-0.0993816521777719
5.077024	0.981256953254611	-0.101841528926472
5.117984	0.980872450473309	-0.104297249929478
5.158944	0.980447935981263	-0.106735650603817
5.199904	0.979878013076998	-0.10918309062432
5.240864	0.979493510295696	-0.111543994377661
5.281824	0.979028984092905	-0.113713245686988
5.322784	0.97854396408705	-0.115779684240122
5.363744	0.978069678930419	-0.117763958013174
5.404704	0.977609056309164	-0.119687275038176
5.445664	0.977200156143261	-0.121520802241575
5.486624	0.976809797989656	-0.123255709480974
5.527584	0.976415536254513	-0.124935158108865
5.568544	0.976031033473212	-0.12660423807498
5.609504	0.97568556650727	-0.128294911792575
5.650464	0.975350834390553	-0.12999102044974
5.691424	0.975035620181517	-0.131742042916933
5.732384	0.974686249634039	-0.133555453870466
5.773344	0.974286132526593	-0.135382221177094
5.814304	0.973927003025276	-0.137197994389847
5.855264	0.973552259197814	-0.139064883056705
5.896224	0.973127744705768	-0.140890120560777
5.937184	0.972628086269152	-0.142674240807512
5.978144	0.972143066263297	-0.144452529499201
6.019104	0.971433590319118	-0.146226625398695
6.060064	0.971023714257832	-0.148058875587424
6.101024	0.970833414657949	-0.150029679688672
6.141984	0.970259588172148	-0.152027627978884
6.182944	0.969889723821606	-0.154075190250322
6.223904	0.969714062652484	-0.156164928873173
6.264864	0.969204645262028	-0.158298247256053
6.305824	0.968879672099151	-0.160484609690279
6.346784	0.968504928271689	-0.162674515513335
6.387744	0.968080413779643	-0.164799873256981
6.428704	0.967686152044501	-0.166831943553519
6.469664	0.967311408217039	-0.168811403460689
6.510624	0.966916170586513	-0.170726306571627
6.551584	0.966427246999122	-0.172615399167624
6.592544	0.965927588562506	-0.1745249806577
6.633504	0.965457206987411	-0.176483698882904
6.674464	0.965022933541524	-0.178520794428299
6.715424	0.964638430760222	-0.180689071632579
6.756384	0.964243193129697	-0.182901460323131
6.797344	0.963868449302235	-0.185077881219942
6.838304	0.963483946520933	-0.18722708165558
6.879264	0.963144334927296	-0.189326188684691
6.920224	0.962819361764419	-0.191355781224096
6.961184	0.962304089001659	-0.193305745579112
7.002144	0.961900068312677	-0.195193624357411
7.043104	0.961525324485215	-0.197040797748293
7.084064	0.961155460134674	-0.198930742413806
7.125024	0.960735825119547	-0.200818416346748
7.165984	0.960250805113692	-0.202778422482652
7.206944	0.959771640480141	-0.20482236727226
7.247904	0.959306138381965	-0.206911809523106
7.288864	0.958871864936079	-0.209026419423145
7.329824	0.958461988874793	-0.211119442109321
7.370784	0.958072606616571	-0.213096596416626
7.411744	0.957677368986045	-0.214942283589069
7.452704	0.957302625158583	-0.216674974576046
7.493664	0.956942519761881	-0.21834652358247
7.534624	0.956613643017469	-0.219910282526376
7.575584	0.956268176051527	-0.221499886852515
7.616544	0.955888552747145	-0.223185184469101
7.657504	0.955464038255099	-0.224923648172565
7.698464	0.954898994827754	-0.226763085382425
7.739424	0.954709671123256	-0.228618971238583
7.780384	0.954294915585049	-0.230509249322602
7.821344	0.953795257148434	-0.23239921795938
7.862304	0.953076022250415	-0.234243174842321
7.903264	0.952616375524544	-0.236002866190672
7.944224	0.952226017370938	-0.237765604068901
7.985184	0.951826876158876	-0.239456539291207
8.026144	0.95142675905143	-0.241140304926029
8.067104	0.951047135747048	-0.242942214030706
8.108064	0.950702644676491	-0.244874962658939
8.149024	0.950367912559774	-0.246924854501507
8.189984	0.950057577827657	-0.24907561306938
8.230944	0.94970332780326	-0.251392636332276
8.271904	0.949308090172733	-0.253797564403653
8.312864	0.948944081194496	-0.256257094658611
8.353824	0.948569337367034	-0.258730652462089
8.394784	0.948143846979604	-0.261165241705271
8.435744	0.94739435932468	-0.263574290655046
8.476704	0.947155264955597	-0.265970342820703
8.517664	0.946684883380502	-0.268395001422498
8.558624	0.946245730457695	-0.270849563087954
8.599584	0.945866107153313	-0.273388342345471
8.640544	0.945281545818288	-0.275916327996056
8.681504	0.944901922513906	-0.278468295807813
8.722464	0.944541817117205	-0.281081303177444
8.763424	0.944207085000488	-0.283606987586575
8.804384	0.943891870791451	-0.286077928163741
8.845344	0.943517126963989	-0.288463090837406
8.886304	0.943092612471943	-0.290779983347947
8.927264	0.942703230213721	-0.293004013356535
8.968224	0.942328486386259	-0.295224290772525
9.009184	0.941933248755733	-0.297438442440668
9.050144	0.941433590319118	-0.299558931838285
9.091104	0.940944666731726	-0.301680628515982
9.132064	0.940485020005855	-0.303762968734729
9.173024	0.940040011710745	-0.305900782819425
9.213984	0.939655508929443	-0.3080024525947
9.254944	0.939260271298917	-0.31008045183525
9.295904	0.938885527471455	-0.312175366072166
9.336864	0.938510783643993	-0.314247490173551
9.377824	0.938166292573436	-0.316350866267062
9.418784	0.937836439933639	-0.318419656183386
9.459744	0.937322143066263	-0.320519410436655
9.500704	0.93712696398946	-0.322677558691809
9.541664	0.936542402654435	-0.324859251087745
9.582624	0.936182297257734	-0.327153562666522
9.623584	0.935752903288767	-0.329489841392945
9.664544	0.935253244852152	-0.331848079977444
9.705504	0.934777983800137	-0.334164425507299
9.746464	0.934318337074266	-0.336486035998661
9.787424	0.933888943105299	-0.338740306847828
9.828384	0.933474187567093	-0.340972367230238
9.869344	0.933079925831951	-0.343187200989835
9.910304	0.932689567678345	-0.345322822793374
9.951264	0.932309944373963	-0.347451872111852
9.992224	0.931954718454182	-0.349531167979926
10.033184	0.931630721186689	-0.351571257754257
10.074144	0.931280374743827	-0.353563823405842
10.115104	0.930895871962526	-0.355490570500965
10.156064	0.930476236947399	-0.357406517451539
10.197024	0.930091734166097	-0.359264144493229
10.237984	0.929726749292476	-0.361148373101609
10.278944	0.929047526105201	-0.363019729140607
10.319904	0.928812335317654	-0.364832237902888
10.360864	0.928332194788719	-0.366644659496933
10.401824	0.927633453693764	-0.368430431581757
10.442784	0.927233336586318	-0.37022798227459
10.483744	0.926838098955792	-0.372120350217088
10.524704	0.92644871669757	-0.374043338181996
10.565664	0.926064213916268	-0.375962318587213
10.606624	0.925713867473407	-0.377952240862015
10.647584	0.925384990728994	-0.380041452117033
10.688544	0.925069776519957	-0.382168481311622
10.729504	0.92472040597248	-0.384345800041272
10.770464	0.924334927295794	-0.386562000162982
10.811424	0.923960183468332	-0.38886823853577
10.852384	0.923596174490095	-0.391284666276798
10.893344	0.923170684102664	-0.393754458412443
10.934304	0.922671025666049	-0.39623339231693
10.975264	0.922176246706353	-0.398658918242682
11.016224	0.921701961549722	-0.401098439028864
11.057184	0.921277447057675	-0.403498967283485
11.098144	0.920872450473309	-0.405909541677406
11.139104	0.920487947692007	-0.408321563064059
11.180064	0.920098565433786	-0.410645152274398
11.221024	0.919554015809505	-0.412896241482919
11.261984	0.919218307797404	-0.41516213839568
11.302944	0.918889431052991	-0.417351712979435
11.343904	0.91853908461013	-0.419449651954171
11.384864	0.918119449595003	-0.421465349876618
11.425824	0.917725187859861	-0.423385949431835
11.466784	0.9173504440324	-0.425258835273391
11.507744	0.916945447448034	-0.427083490929481
11.548704	0.916445789011418	-0.428847473134292
11.589664	0.915960769005563	-0.430565201693409
11.630624	0.915501122279692	-0.432182157233075
11.671584	0.915071728310725	-0.433778750272607
11.712544	0.914666731726359	-0.435317888548005
11.753504	0.914267590514297	-0.436841114261762
11.794464	0.913892846686835	-0.438340536509233
11.835424	0.913532741290134	-0.439740885517872
11.876384	0.913172635893432	-0.441168921337751
11.917344	0.912853518102859	-0.442617857921627
11.958304	0.912518785986142	-0.444070710538545
11.999264	0.911939104128037	-0.445551853606742
12.040224	0.911748804528155	-0.447118584987525
12.081184	0.911189616473114	-0.448708808208146
12.122144	0.911010051722455	-0.450364675648756
12.163104	0.910284961452132	-0.452107894379542
12.204064	0.909810676295501	-0.453936590283412
12.245024	0.90935102956963	-0.455862060363865
12.285984	0.908906021274519	-0.457800152405018
12.326944	0.908506880062457	-0.459873610180426
12.367904	0.908106762955011	-0.462108072047763
12.408864	0.907706645847565	-0.464410028280914
12.449824	0.907337757392408	-0.466783917922345
12.490784	0.906982531472626	-0.469190759336521
12.531744	0.906647799355909	-0.471709559634146
12.572704	0.906313067239192	-0.474264482449132
12.613664	0.905912950131746	-0.476840698285183
12.654624	0.90549819459354	-0.479486759850239
12.695584	0.905103932858398	-0.482122949612468
12.736544	0.904734068507856	-0.484751244111642
12.777504	0.904064604274422	-0.487418681507587
12.818464	0.903829413486874	-0.490163092815107
12.859424	0.903110178588855	-0.492899709103045
12.900384	0.902650531862984	-0.495616980580013
12.941344	0.902261149604762	-0.498317016717345
12.982304	0.901861032497316	-0.501016070032805
13.023264	0.901461891285254	-0.503692701498534
13.064224	0.901092026934713	-0.506276461745487
13.105184	0.900736801014931	-0.508779868132478
13.146144	0.900417683224358	-0.511211844507759
13.187104	0.900107348492242	-0.513549820835595
13.228064	0.899748218990924	-0.515836132549433
13.269024	0.899352981360398	-0.518117301337295
13.309984	0.898987996486777	-0.520384218118427
13.350944	0.898623987508539	-0.522620214146733
13.391904	0.898178979213428	-0.524855066091929
13.432864	0.897679320776813	-0.527089878811419
13.473824	0.897189421294037	-0.529280763097933
13.514784	0.896720015614326	-0.531398888057124
13.555744	0.89629550112228	-0.533440570830985
13.596704	0.895890504537914	-0.535462322587483
13.637664	0.895506001756612	-0.537404387321031
13.678624	0.895115643603006	-0.539307071624364
13.719584	0.894756514101688	-0.541117610384492
13.760544	0.894256855665073	-0.542872973829881
13.801504	0.893922123548356	-0.54460255944842
13.842464	0.893557138674734	-0.546276318169648
13.883424	0.893137503659608	-0.547942340709854
13.924384	0.892742266029082	-0.549663298852147
13.965344	0.8923626427247	-0.551400657698209
14.006304	0.891947887186494	-0.553123224094473
14.047264	0.891448228749878	-0.554847520780238
14.088224	0.890969064116327	-0.55650310928249
14.129184	0.890509417390456	-0.558143438984875
14.170144	0.890074168049185	-0.559750095597355
14.211104	0.889689665267883	-0.56134798526441
14.252064	0.889300283009661	-0.562931376674466
14.293024	0.888909924856055	-0.564534056236138
14.333984	0.888550795354738	-0.566115743507163
14.374944	0.888195569434957	-0.567650290195684
14.415904	0.887891090075144	-0.569139206491405
14.456864	0.887551478481507	-0.570602436486923
14.497824	0.887161120327901	-0.572028988267569
14.538784	0.886771738069679	-0.573466146243437
14.579744	0.886216453596175	-0.574943464805241
14.620704	0.885787059627208	-0.576492280934139
14.661664	0.885297160144432	-0.578044361513509
14.702624	0.884822874987801	-0.579584798595637
14.743584	0.88435834878501	-0.581113982258384
14.784544	0.88392309944374	-0.58264848318358
14.825504	0.883513223382453	-0.584191642093905
14.866464	0.883123841124231	-0.585726875232292
14.907424	0.88273933834293	-0.58729965826792
14.948384	0.882353859666244	-0.588935514060548
14.989344	0.881999609641846	-0.590570955804051
15.030304	0.881664877525129	-0.592238065768011
15.071264	0.881314531082268	-0.593976625356536
15.112224	0.880915389870206	-0.595769719573259
15.153184	0.880500634332	-0.59764540787363
15.194144	0.880125890504538	-0.599680284987396
15.235104	0.879751146677076	-0.601814847696857
15.276064	0.87932175270811	-0.604040730030478
15.317024	0.878822094271494	-0.606318041623858
15.357984	0.878361471650239	-0.608632456377266
15.398944	0.877892065970528	-0.610944652699045
15.439904	0.877267492924758	-0.613186550016987
15.480864	0.876878110666537	-0.615445645628066
15.521824	0.876482873036011	-0.617755477511419
15.562784	0.876108129208549	-0.620060301579564
15.603744	0.875763638137992	-0.622385671201142
15.644704	0.875438664975115	-0.624658670146002
15.685664	0.875119547184542	-0.62694871701879
15.726624	0.874769200741681	-0.629247389188618
15.767584	0.874370059529618	-0.631542605137853
15.808544	0.874000195179077	-0.633907719117035
15.849504	0.873640089782375	-0.636311712309071
15.890464	0.873190202010344	-0.638714238895523
15.931424	0.872690543573729	-0.641064800137558
15.972384	0.872206499463258	-0.643433514164924
16.013344	0.871736117888162	-0.645728331319475
16.054304	0.871296964965356	-0.647946279164335
16.095264	0.87090172733483	-0.650082999287658
16.136224	0.870522104030448	-0.65222463134113
16.177184	0.869952181126183	-0.654404323226029
16.218144	0.869593051624866	-0.656572881547873
16.259104	0.869272957938909	-0.658737695993943
16.300064	0.868938225822192	-0.660930216864105
16.341024	0.86857324094857	-0.66320711440836
16.381984	0.868148726456524	-0.665529047422199
16.422944	0.867753488825998	-0.667878632379981
16.463904	0.867378744998536	-0.670264132830564
16.504864	0.86695910998341	-0.672651099886732
16.545824	0.866459451546794	-0.675012903652119
16.586784	0.865980286913243	-0.677304720040116
16.627744	0.865530399141212	-0.679543697222122
16.668704	0.865090270323021	-0.68168191663912
16.709664	0.864691129110959	-0.683778171087679
16.750624	0.864300770957353	-0.685884698312954
16.791584	0.863936761979116	-0.687949367350879
16.832544	0.863562018151654	-0.690006753482613
16.873504	0.863216551185713	-0.692026081962125
16.914464	0.86290231287206	-0.694004384710951
16.955424	0.862572460232263	-0.695937780563342
16.996384	0.862192836927881	-0.697792799095543
17.037344	0.861608275592856	-0.699514901320945
17.078304	0.861422855469894	-0.701190854502538
17.119264	0.860813896750268	-0.702799350364815
17.160224	0.860323997267493	-0.704287279480253
17.201184	0.859843856738558	-0.705560613471731
17.242144	0.859384210012687	-0.706602045085814
17.283104	0.85896945447448	-0.707480103811134
17.324064	0.858594710647019	-0.708181790684363
17.365024	0.858250219576461	-0.708762607901131
17.405984	0.857930125890505	-0.709225124745217
17.446944	0.857640284961452	-0.709488571128331
17.487904	0.85734556455548	-0.709603920856193
17.528864	0.857085976383332	-0.709569543882774
17.569824	0.856850785595784	-0.709399273807266
17.610784	0.856616570703621	-0.709106702337005
17.651744	0.856366741485313	-0.708653719518827
17.692704	0.856112032790085	-0.708080337752665
17.733664	0.855862203571777	-0.707431548923986
17.774624	0.855612374353469	-0.706636659592679
17.815584	0.855391821996682	-0.705616259494948
17.856544	0.855177125012199	-0.704501783077565
17.897504	0.854892163560066	-0.703310986510383
17.938464	0.854797501707817	-0.702100847311437
17.979424	0.854478383917244	-0.700829784052531
18.020384	0.854262711037377	-0.699638303214689
18.061344	0.854052893529814	-0.698462569318839
18.102304	0.853863569825315	-0.697330768214377
18.143264	0.853703522982336	-0.696286987416309
18.184224	0.853548355616278	-0.695326711609965
18.225184	0.853394164145604	-0.69441547665369
18.266144	0.853263394164146	-0.693588583504213
18.307104	0.853138479554992	-0.692820204212947
18.348064	0.852979408607397	-0.692079866943485
18.389024	0.852864252952084	-0.69133202884724
18.429984	0.85276373572753	-0.690579137172462
18.470944	0.85266419439836	-0.689869607337119
18.511904	0.852574412023031	-0.689215368314428
18.552864	0.852454376890797	-0.688569144411119
18.593824	0.852348980189324	-0.687965234149197
18.634784	0.852268956767835	-0.687407557920115
18.675744	0.852184053869425	-0.686906477848033
18.716704	0.85211476529716	-0.686336369249166
18.757664	0.852029862398751	-0.685664644278158
18.798624	0.851929345174197	-0.684913424054321
18.839584	0.851824924368108	-0.684071219804037
18.880544	0.851794671611203	-0.68314615560698
18.921504	0.85168439543281	-0.682121540924996
18.962464	0.851619986337465	-0.680970137863266
19.003424	0.851559480823656	-0.679650970812837
19.044384	0.851514589635991	-0.678198100762272
19.085344	0.851459939494486	-0.676677673148919
19.126304	0.851379916072997	-0.675132825354005
19.167264	0.851335024885332	-0.673548862991997
19.208224	0.851280374743827	-0.671916491749639
19.249184	0.851240363033083	-0.670252471899675
19.290144	0.851174978042354	-0.66850676233652
19.331104	0.851130086854689	-0.666628450272219
19.372064	0.851099834097785	-0.664649659381267
19.413024	0.8510500634332	-0.662594044943947
19.453984	0.851010051722455	-0.660544809042362
19.494944	0.850965160534791	-0.658414994822605
19.535904	0.850934907777886	-0.656252915279967
19.576864	0.850905630916366	-0.65402300141539
19.617824	0.850865619205621	-0.651750063488295
19.658784	0.850809993168732	-0.649438603738118
19.699744	0.850795354737972	-0.647141705441911
19.740704	0.850755343027227	-0.644858867382313
19.781664	0.850725090270323	-0.642598941493778
19.822624	0.850695813408803	-0.640339375174221
19.863584	0.850665560651898	-0.638090970747396
19.904544	0.850655801698058	-0.635799213197959
19.945504	0.850605055138089	-0.633480243904174
19.986464	0.850600175661169	-0.631167005921964
20.027424	0.850575778276569	-0.62890809554339
20.068384	0.850545525519664	-0.626673533432581
20.109344	0.850540646042744	-0.62450868194001
20.150304	0.85051039328584	-0.622369425220993
20.191264	0.85049575485508	-0.620297795799354
20.232224	0.850460622621255	-0.618269268891644
20.273184	0.850455743144335	-0.616317707178688
20.314144	0.85042549038743	-0.614466837854561
20.355104	0.850395237630526	-0.612702792452779
20.396064	0.850370840245926	-0.611034359710823
20.437024	0.850365960769006	-0.609456618981723
20.477984	0.850365960769006	-0.607951040477522
20.518944	0.850350346442861	-0.606515920059192
20.559904	0.850345466965941	-0.605155973528345
20.600864	0.850310334732117	-0.603819645231282
20.641824	0.850310334732117	-0.602546912700639
20.682784	0.850285937347516	-0.60133446136421
20.723744	0.850285937347516	-0.600151146010958
20.764704	0.850260564067532	-0.598980925506091
20.805664	0.850260564067532	-0.597819055718317
20.846624	0.850255684590612	-0.59664104891069
20.887584	0.850225431833707	-0.595517306509728
20.928544	0.850225431833707	-0.594431246937567
20.969504	0.850205913926027	-0.593422902206997
21.010464	0.850205913926027	-0.592389198057112
21.051424	0.850201034449107	-0.591394660775263
21.092384	0.850201034449107	-0.590394311551221
21.133344	0.850185420122963	-0.589361941075361
21.174304	0.850175661169123	-0.588330411772986
21.215264	0.850175661169123	-0.587273135152643
21.256224	0.850140528935298	-0.586190882653229
21.297184	0.850140528935298	-0.585073719274944
21.338144	0.850140528935298	-0.583944376314762
21.379104	0.850140528935298	-0.582737547329612
21.420064	0.850135649458378	-0.581538489392779
21.461024	0.850140528935298	-0.580337086630375
21.501984	0.850140528935298	-0.579159668208348
21.542944	0.850120035132234	-0.57806013024756
21.583904	0.850115155655314	-0.577018380469411
21.624864	0.850115155655314	-0.575994027292138
21.665824	0.850095637747633	-0.574977673979804
21.706784	0.850095637747633	-0.573926956769286
21.747744	0.850095637747633	-0.572847027303385
21.788704	0.850085878793793	-0.571748123491521
21.829664	0.850085878793793	-0.570719828130734
21.870624	0.850085878793793	-0.569682081553865
21.911584	0.850085878793793	-0.568640107317506
21.952544	0.850085878793793	-0.567673291714191
21.993504	0.850080999316873	-0.566723059867941
22.034464	0.850080999316873	-0.565844937945651
22.075424	0.850080999316873	-0.565021527167237
22.116384	0.850080999316873	-0.564272346680144
22.157344	0.850055626036889	-0.563568352027843
22.198304	0.850055626036889	-0.562933732396068
22.239264	0.850055626036889	-0.562323626651709
22.280224	0.850055626036889	-0.561708552317849
22.321184	0.850055626036889	-0.561097075852965
22.362144	0.850020493803064	-0.560438737743935
22.403104	0.850020493803064	-0.559732260976089
22.444064	0.850020493803064	-0.559013593730315
22.485024	0.850020493803064	-0.558314007611595
22.525984	0.850020493803064	-0.557609102051218
22.566944	0.850020493803064	-0.556922024574489
22.607904	0.850020493803064	-0.556296391987936
22.648864	0.850020493803064	-0.555650723782137
22.689824	0.850020493803064	-0.554967677836364
22.730784	0.850020493803064	-0.554293499079488
22.771744	0.850020493803064	-0.553575357022341
22.812704	0.850020493803064	-0.55285098679467
22.853664	0.850020493803064	-0.552092917326621
22.894624	0.850020493803064	-0.551375261232395
22.935584	0.850020493803064	-0.550703490498062
22.976544	0.850000975895384	-0.550039747958345
23.017504	0.850000975895384	-0.54938726973404
23.058464	0.850000975895384	-0.548787190516128
23.099424	0.850000975895384	-0.548285454503063
23.140384	0.850000975895384	-0.547878694821697
23.181344	0.850010734849224	-0.547567510753656
23.222304	0.850010734849224	-0.547343442621552
23.263264	0.850010734849224	-0.547154640578884
23.304224	0.850010734849224	-0.54697951087417
23.345184	0.850010734849224	-0.546831017603441
23.386144	0.850010734849224	-0.54669189273897
23.427104	0.850010734849224	-0.546601832695832
23.468064	0.850010734849224	-0.546576647612992
23.509024	0.850010734849224	-0.546620639242938
23.549984	0.850010734849224	-0.546665402311782
23.590944	0.850010734849224	-0.546723887840316
23.631904	0.850010734849224	-0.546778045465889
23.672864	0.850010734849224	-0.546788889194557
23.713824	0.850010734849224	-0.546714090130491
23.754784	0.850010734849224	-0.546503153893273
23.795744	0.85	-0.546195432583442
23.836704	0.85	-0.545782028503219
23.877664	0.85	-0.545218699413976
23.918624	0.85	-0.544558121081258
23.959584	0.85	-0.543788192374582
24.000544	0.850010734849224	-0.542907121986679
24.041504	0.850010734849224	-0.541950184723808
24.082464	0.850010734849224	-0.540918777456965
24.123424	0.850010734849224	-0.539734666693551
24.164384	0.850010734849224	-0.538311096066607
24.205344	0.850010734849224	-0.536672091321421
24.246304	0.850010734849224	-0.534727102093525
24.287264	0.850010734849224	-0.532479652158894
24.328224	0.850010734849224	-0.529932995071969
24.369184	0.850010734849224	-0.52705301100563
24.410144	0.850010734849224	-0.52384053241654
24.451104	0.850010734849224	-0.520345005487067
24.492064	0.850010734849224	-0.516611927678451
24.533024	0.850010734849224	-0.512593025221109
24.573984	0.850010734849224	-0.508290045838189
24.614944	0.850010734849224	-0.503716685838912
24.655904	0.850010734849224	-0.498849026259077
24.696864	0.850010734849224	-0.493693321419682
24.737824	0.850015614326144	-0.488173338339162
24.778784	0.850100517224553	-0.482262403537033
24.819744	0.850200058553723	-0.476061880597551
24.860704	0.850715331316483	-0.46956802564494
24.901664	0.851184736996194	-0.462790869564061
24.942624	0.851673660583585	-0.455878308523219
24.983584	0.852158680589441	-0.448898987508957
25.024544	0.852628086269152	-0.441811388290051
25.065504	0.853098467844247	-0.434664983199339
25.106464	0.853527861813214	-0.427526815507013
25.147424	0.85393285839758	-0.420418080169869
25.188384	0.854302722748121	-0.413392028263816
25.229344	0.854631599492534	-0.406402114129568
25.270304	0.854951693178491	-0.399499623199292
25.311264	0.855321557529033	-0.392626773827967
25.352224	0.855736313067239	-0.385761793569226
25.393184	0.856111056894701	-0.378950583037403
25.434144	0.856465306919098	-0.372183871890508
25.475104	0.857070362057187	-0.365501792384798
25.516064	0.857299697472431	-0.358907565386627
25.557024	0.857754464721382	-0.352459451966319
25.597984	0.858204352493413	-0.34621626235409
25.638944	0.858838684493022	-0.340025382400813
25.679904	0.859288572265053	-0.333937374042288
25.720864	0.859718942129404	-0.327979237639889
25.761824	0.860118083341466	-0.32210049406764
25.802784	0.860513320971992	-0.316357312358179
25.843744	0.860857812042549	-0.31079201922813
25.884704	0.861167170879282	-0.305328022126952
25.925664	0.861487264565239	-0.299924637459288
25.966624	0.86187176734654	-0.294586574489135
26.007584	0.862246511174002	-0.28935552142578
26.048544	0.862606616570704	-0.284212817728915
26.089504	0.862981360398165	-0.279059941498806
26.130464	0.863425392797892	-0.274024293472064
26.171424	0.863885039523763	-0.269192054705285
26.212384	0.864355421098858	-0.264533581460313
26.253344	0.864815067824729	-0.260065627472276
26.294304	0.865254220747536	-0.255769342609948
26.335264	0.865718746950327	-0.251650185784165
26.376224	0.866123743534693	-0.24764347380475
26.417184	0.866533619595979	-0.243746410750506
26.458144	0.866882990143457	-0.239980882386506
26.499104	0.867363130672392	-0.23621434722937
26.540064	0.867717380696789	-0.232471972928291
26.581024	0.868127256758076	-0.2287545069509
26.621984	0.868497121108617	-0.225076508571963
26.662944	0.868836732702254	-0.22143295908024
26.703904	0.869201717575876	-0.217896351939932
26.744864	0.869631111544842	-0.214431453749692
26.785824	0.870085878793793	-0.2110966192857
26.826784	0.870556260368888	-0.207806401883755
26.867744	0.871005172245535	-0.204589401442376
26.908704	0.871445301063726	-0.201486650229869
26.949664	0.871904947789597	-0.198384156163661
26.990624	0.872319703327803	-0.195157334041192
27.031584	0.87273445886601	-0.191896063031508
27.072544	0.873104323216551	-0.188630823687841
27.113504	0.873429296379428	-0.185368676637376
27.154464	0.873743534693081	-0.182096182717194
27.195424	0.874058748902118	-0.178871670553003
27.236384	0.87445301063726	-0.175638336963239
27.277344	0.874827754464721	-0.172412580472465
27.318304	0.875362545135162	-0.169238482058073
27.359264	0.875802673953352	-0.166109469235
27.400224	0.876281838586903	-0.163002047984202
27.441184	0.876776617546599	-0.159850959805139
27.482144	0.87723626427247	-0.156704901233345
27.523104	0.877665658241436	-0.153538580404888
27.564064	0.878125304967307	-0.150412777552138
27.605024	0.878550795354738	-0.147187047211836
27.645984	0.87894017761296	-0.143889993640913
27.686944	0.879289548160437	-0.14064206590909
27.727904	0.879614521323314	-0.137438424000013
27.768864	0.879944373963111	-0.134304294401435
27.809824	0.880323997267493	-0.131283858334219
27.850784	0.880728993851859	-0.128294942301458
27.891744	0.881103737679321	-0.125305522872129
27.932704	0.881453108226798	-0.122350781146637
27.973664	0.881843466380404	-0.119410683684941
28.014624	0.882287498780131	-0.11648785425097
28.055584	0.882742266029082	-0.11357936181276
28.096544	0.883406850785596	-0.110705481702208
28.137504	0.883821606323802	-0.107892630253502
28.178464	0.884266614618913	-0.105128673648067
28.219424	0.884700888064799	-0.102448119611678
28.260384	0.885096125695325	-0.0998228280582646
28.301344	0.885296184249049	-0.0972579528098321
28.342304	0.885829999024105	-0.0948277459497601
28.383264	0.886140333756221	-0.0924959498499187
28.424224	0.886465306919098	-0.0902839970005506
28.465184	0.88684493022348	-0.0881502493141045
28.506144	0.887234312481702	-0.0860400000051151
28.547104	0.887594417878403	-0.0839425491725055
28.588064	0.887953547379721	-0.0818602874051721
28.629024	0.888408314628672	-0.0798475575611912
28.669984	0.888863081877623	-0.0779113875796613
28.710944	0.889338342929638	-0.0760470202540547
28.751904	0.889782375329365	-0.0742037955843031
28.792864	0.890242022055236	-0.0724425678957779
28.833824	0.890702644676491	-0.0707401940215874
28.874784	0.891111544842393	-0.069099910082526
28.915744	0.891521420903679	-0.0675428064335065
28.956704	0.891865911974236	-0.0660642544411507
28.997664	0.892195764614033	-0.0646250153236273
29.038624	0.89253049673075	-0.0632118133584597
29.079584	0.893105299111935	-0.0617930958231037
29.120544	0.893305357665658	-0.0603610633395643
29.161504	0.893819654533034	-0.0589213709472092
29.202464	0.894184639406656	-0.0575328354138725
29.243424	0.894614033375622	-0.0561825558404961
29.284384	0.895068800624573	-0.0549305061532589
29.325344	0.895544061676588	-0.0537110835370856
29.366304	0.895998828925539	-0.0525209755989746
29.407264	0.896433102371426	-0.0514248895003675
29.448224	0.896887869620377	-0.0503662857436184
29.489184	0.897302625158583	-0.0493793255607602
29.530144	0.897712501219869	-0.0484239333548879
29.571104	0.898087245047331	-0.0475117962073608
29.612064	0.898411242314824	-0.0465964251182455
29.653024	0.8987118180931	-0.045656147884648
29.693984	0.899041670732897	-0.0447735433357756
29.734944	0.899435932468039	-0.043891141453054
29.775904	0.899796037864741	-0.0429838181714086
29.816864	0.900145408412218	-0.0420371188179591
29.857824	0.900789499365668	-0.0411193898280363
29.898784	0.901269639894603	-0.0401950011848159
29.939744	0.901509710159071	-0.0392548677788092
29.980704	0.90221918610325	-0.03826396977085
30.021664	0.902663218502976	-0.0372461760034018
30.062624	0.903117985751927	-0.0362451773759942
30.103584	0.903522982336294	-0.0352037196114392
30.144544	0.90391821996682	-0.0341213145676102
30.185504	0.904272469991217	-0.0330148707032559
30.226464	0.904592563677174	-0.0318616763342573
30.267424	0.904927295793891	-0.0307259940640478
30.308384	0.905297160144433	-0.0295751096533265
30.349344	0.905716795159559	-0.0284811003379631
30.390304	0.906066165707036	-0.0273854762310113
30.431264	0.906431150580658	-0.0263003188501029
30.472224	0.906805894408119	-0.0251896887311725
30.513184	0.90726554113399	-0.024127687592391
30.554144	0.907715428906021	-0.023103741926625
30.595104	0.908170196154972	-0.0221488836262036
30.636064	0.908599590123939	-0.0212627444053257
30.677024	0.909028984092905	-0.0203986369563191
30.717984	0.909683809895579	-0.019609258836789
30.758944	0.910083927003025	-0.0188540310532622
30.799904	0.910468429784327	-0.0181566481117284
30.840864	0.910798282424124	-0.0174603046514194
30.881824	0.911102761783937	-0.0168473027423904
30.922784	0.911437493900654	-0.0163031680989079
30.963744	0.91183273153118	-0.0158177608758167
31.004704	0.912207475358642	-0.0153176352959286
31.045664	0.912556845906119	-0.0147436520689328
31.086624	0.912931589733581	-0.0140564176893776
31.127584	0.913401971308676	-0.0133145397213288
31.168544	0.913850883185322	-0.0125605061426473
31.209504	0.914321264760418	-0.0118459227287713
31.250464	0.914776032009369	-0.0111003989492151
31.291424	0.91523567873524	-0.0104115040147474
31.332384	0.91568556650727	-0.00965242993276827
31.373344	0.916095442568557	-0.00891770411855544
31.414304	0.916489704303699	-0.00822160472930963
31.455264	0.916834195374256	-0.00754236585628221
31.496224	0.917164048014053	-0.00687257602013247
31.537184	0.917679320776813	-0.00621814522732086
31.578144	0.918094076315019	-0.00561092039319119
31.619104	0.918462964770177	-0.00497158278059523
31.660064	0.918803552259198	-0.00437289171685598
31.701024	0.919178296086659	-0.00380448725702043
31.741984	0.919622328486386	-0.00331861150465609
31.782944	0.920072216258417	-0.0029682540309619
31.823904	0.920541621938128	-0.00278643416406754
31.864864	0.920986630233239	-0.00277310178223691
31.905824	0.921416024202205	-0.00290777670821518
31.946784	0.921886405777301	-0.00320724536521941
31.987744	0.922296281838587	-0.00361133334012595
32.028704	0.922680784619889	-0.00406345319275883
32.069664	0.92305064897043	-0.00461978267258079
32.110624	0.923380501610227	-0.00517748287292757
32.151584	0.92368010149312	-0.00574750648276315
32.192544	0.924009954132917	-0.00634272825067461
32.233504	0.924413974821899	-0.00691966648090064
32.274464	0.924943886015419	-0.00750709758764098
32.315424	0.925128330242998	-0.00807791442843223
32.356384	0.925548941153508	-0.00865771177682786
32.397344	0.92602810578706	-0.00912618221149336
32.438304	0.926742461208159	-0.0095251534108951
32.479264	0.927202107934029	-0.00986676791043045
32.520224	0.92765687518298	-0.0100994765940148
32.561184	0.928111642431931	-0.0102088117135324
32.602144	0.928521518493218	-0.0101355489896414
32.643104	0.928906021274519	-0.00990515026433436
32.684064	0.929255391821997	-0.00947320985853894
32.725024	0.929575485507954	-0.00892082692064178
32.765984	0.929905338147751	-0.00823197992870431
32.806944	0.930280081975212	-0.0073981460083658
32.847904	0.930689958036498	-0.00651460004253518
32.888864	0.93105982238704	-0.00554660984722785
32.929824	0.931418951888358	-0.00449989147957722
32.970784	0.931809310041964	-0.00337118702672987
33.011744	0.93225334244169	-0.00212168701042134
33.052704	0.932708109690641	-0.000770189260934584
33.093664	0.933162876939592	0.000660601075229278
33.134624	0.933603005757783	0.00210308067195861
33.175584	0.934027520249829	0.00362960134506904
33.216544	0.934461793695716	0.00507055549765301
33.257504	0.935071728310725	0.00650267079101746
33.298464	0.935461110568947	0.00796301115948331
33.339424	0.935626036888845	0.00944801142216234
33.380384	0.936095442568557	0.0109469215562413
33.421344	0.936265248365375	0.0124227233907236
33.462304	0.93682053283888	0.0138913382040752
33.503264	0.937190397189421	0.0152565496964289
33.544224	0.937539767736899	0.016602982971353
33.585184	0.93791451156436	0.0180093247962782
33.626144	0.938369278813311	0.019417072209023
33.667104	0.938833805016102	0.0207967100445803
33.708064	0.939308090172734	0.0220787848310105
33.749024	0.939748218990924	0.0232539368788789
33.789984	0.940207865716795	0.0242905829567581
33.830944	0.940662632965746	0.0252317209766948
33.871904	0.941077388503952	0.0260512898150681
33.912864	0.941476529716014	0.0268363138811661
33.953824	0.941831755635796	0.0276807060541965
33.994784	0.942151849321753	0.028460327868814
34.035744	0.94249146091539	0.0292644069114939
34.076704	0.942871084219772	0.0299982239968372
34.117664	0.943276080804138	0.0306867942296225
34.158624	0.943620571874695	0.0313285551192037
34.199584	0.943969942422172	0.0318846819328748
34.240544	0.944615009271006	0.0324078482569761
34.281504	0.945063921147653	0.0328368924981012
34.322464	0.945529423245828	0.0332048797477042
34.363424	0.945963696691715	0.0335313618413172
34.404384	0.946397970137601	0.0337983145667596
34.445344	0.946863472235776	0.034060211534463
34.486304	0.947283107250903	0.0343228428945621
34.527264	0.947657851078364	0.0346641326924151
34.568224	0.948032594905826	0.0350923335808483
34.609184	0.948362447545623	0.0355521198799147
34.650144	0.948662047428516	0.0360083715069757
34.691104	0.949006538499073	0.0364223443599444
34.732064	0.949395920757295	0.0367735255734771
34.773024	0.949760905630916	0.0369908621384879
34.813984	0.950116131550698	0.037170875443673
34.854944	0.950526007611984	0.0373013880863401
34.895904	0.951010051722455	0.0374951761521581
34.936864	0.951490192251391	0.037767892877264
34.977824	0.951959597931102	0.0380612227111859
35.018784	0.952633941641456	0.0384179870502908
35.059744	0.953083829413487	0.0388104642160451
35.100704	0.95329364692105	0.0391824699213684
35.141664	0.953688884551576	0.0395151060925052
35.182624	0.954248072606617	0.0398407077869258
35.223584	0.954573045769494	0.0401525085702424
35.264544	0.95489313945545	0.0404540452936666
35.305504	0.955257148433688	0.0407357926481134
35.346464	0.955671903971894	0.0409595491537703
35.387424	0.956032009368596	0.0411269819031676
35.428384	0.956401873719137	0.0413104492497389
35.469344	0.956781497023519	0.0415671640657599
35.510304	0.95723626427247	0.0418872240395209
35.551264	0.957691031521421	0.0422137867637531
35.592224	0.958140919293452	0.042528705990744
35.633184	0.958584951693178	0.0428359326208305
35.674144	0.959010442080609	0.0431229144279018
35.715104	0.959444715526496	0.043344428530665
35.756064	0.959854591587782	0.0434249436518643
35.797024	0.960439152922807	0.0434447569921069
35.837984	0.960608958719625	0.0434431836054313
35.878944	0.961068605445496	0.0434307948197649
35.919904	0.961403337562213	0.0434833093240728
35.960864	0.961798575192739	0.0435475130889461
36.001824	0.962168439543281	0.0435554824450028
36.042784	0.962522689567678	0.0435956822566455
36.083744	0.96289255391822	0.043673508237737
36.124704	0.963117009856543	0.0438051780387488
36.165664	0.963816726846882	0.0439486090141216
36.206624	0.964286132526593	0.0440741792177579
36.247584	0.964731140821704	0.0442002114130496
36.288544	0.965190787547575	0.04436292400242
36.329504	0.965650434273446	0.0445252792020193
36.370464	0.966060310334732	0.0446617105679706
36.411424	0.966465306919098	0.0448657191095625
36.452384	0.966814677466576	0.0451197774735645
36.493344	0.967134771152532	0.0454259515471907
36.534304	0.96747438274617	0.0457670364996871
36.575264	0.967849126573631	0.0461936748974742
36.616224	0.968254123157997	0.0466147955458671
36.657184	0.968619108031619	0.0470501093624297
36.698144	0.968953840148336	0.0474415819142538
36.739104	0.969583292671026	0.0478241676643281
36.780064	0.970042939396897	0.0482343857454932
36.821024	0.970502586122768	0.0486636457280046
36.861984	0.970952473894798	0.0489838320957091
36.902944	0.971386747340685	0.049231860596925
36.943904	0.971846394066556	0.0494597575938337
36.984864	0.972266029081682	0.0497430478260731
37.025824	0.972645652386064	0.0500140952794429
37.066784	0.973020396213526	0.0503017003394079
37.107744	0.973350248853323	0.0504714125381998
37.148704	0.973644969259295	0.0505862370774348
37.189664	0.973990436225237	0.0507768282481652
37.230624	0.974379818483459	0.0509333104878046
37.271584	0.97474480335708	0.0511126242678887
37.312544	0.975099053381478	0.0513398958326978
37.353504	0.975508929442764	0.0515924549030254
37.394464	0.975989069971699	0.0518361162755736
37.435424	0.97645847565141	0.0521038382607065
37.476384	0.976932760808041	0.0523379285608455
37.517344	0.977382648580072	0.0525901171661664
37.558304	0.977832536352103	0.052893706701569
37.599264	0.978471747828633	0.0531936874719649
37.640224	0.978856250609935	0.0535072839209612
37.681184	0.979211476529716	0.0537673895813968
37.722144	0.979536449692593	0.0540252942438511
37.763104	0.97987118180931	0.0542729217711773
37.804064	0.980255684590612	0.0544842328318138
37.845024	0.980660681174978	0.0547321828816166
37.885984	0.9810256660486	0.0549315562522125
37.926944	0.981384795549917	0.0551637637184349
37.967904	0.981775153703523	0.0554508762778615
38.008864	0.982229920952474	0.0556088425567338
38.049824	0.982678832829121	0.0556684656307592
38.090784	0.983128720601152	0.0556505133323738
38.131744	0.983563969942422	0.0555726067206632
38.172704	0.983998243388309	0.0554428328288035
38.213664	0.984427637357275	0.0552720571775217
38.254624	0.984832633941641	0.0550858854364012
38.295584	0.985217136722943	0.0549087726542981
38.336544	0.985582121596565	0.0547591570925188
38.377504	0.986046647799356	0.0545853697786529
38.418464	0.986216453596174	0.054409597208192
38.459424	0.986791255977359	0.0541976127729257
38.500384	0.986976676100322	0.0540542798618195
38.541344	0.987500731921538	0.0539563180180087
38.582304	0.987875475749	0.0538896430336199
38.623264	0.988340001951791	0.0538256048883966
38.664224	0.988799648677662	0.0537144305190809
38.705184	0.989270030252757	0.0536175517406135
38.746144	0.989724797501708	0.0535701692662519
38.787104	0.990189323704499	0.0535423909283644
38.828064	0.99064409095345	0.053599518811609
38.869024	0.991043232165512	0.0537422873083815
38.909984	0.991443349272958	0.0539456072209021
38.950944	0.991797599297355	0.0541240667522648
38.991904	0.992122572460232	0.0543691860135749
39.032864	0.992457304576949	0.0546286814963522
39.073824	0.992836927881331	0.0548935923058458
39.114784	0.993241924465697	0.055164291086268
39.155744	0.993766956182297	0.05542203666669
39.196704	0.993941641456036	0.055641935977865
39.237664	0.994335903191178	0.0558974805603057
39.278624	0.995025861227676	0.0561900977938913
39.319584	0.995495266907388	0.0565206680778139
39.360544	0.995945154679418	0.0568484141108618
39.401504	0.996369669171465	0.0571735342007736
39.442464	0.996834195374256	0.057546206743109
39.483424	0.997248950912462	0.057946402656239
39.524384	0.997638333170684	0.0583088460059765
39.565344	0.998003318044306	0.0586635161281903
39.606304	0.998333170684103	0.0589403362980475
39.647264	0.998637650043915	0.0592009802223456
39.688224	0.998972382160632	0.0593571595523619
39.729184	0.999362740314238	0.059425115909833
39.770144	0.99972772518786	0.059512454124774
39.811104	1.00008197521226	0.0595634475433484
39.852064	1.0004820923197	0.0595886457014244
39.893024	1.00096613643017	0.0596054037949643
39.933984	1.00143554210989	0.059624099202569
39.974944	1.0019108031619	0.0595669713193243
40.015904	1.00236069093393	0.0594619118018257
40.056864	1.0028203376598	0.0592701002757791
40.097824	1.00326437005953	0.0589762452532299
40.138784	1.00385381087147	0.058583757191446
40.179744	1.00420415731434	0.0580662001433879
40.220704	1.00453888943105	0.0574968106824756
40.261664	1.00486386259393	0.0568173342760027
40.302624	1.00523275104909	0.0561311306608485
40.343584	1.00565238606421	0.0554882692722767
40.384544	1.00601737093784	0.0547973672891548
40.425504	1.00637259685762	0.054108698992103
40.466464	1.00675709963892	0.0533720685519143
40.507424	1.00722162584171	0.0526815980515651
40.548384	1.0076617546599	0.0520511036566005
40.589344	1.00811652190885	0.0514912482215968
40.630304	1.00855079535474	0.0509264873940628
40.671264	1.00896555089294	0.0503605715873901
40.712224	1.00940470381575	0.0497895259299772
40.753184	1.00981457987704	0.0492586604713536
40.794144	1.01020005855372	0.0488473026654913
40.835104	1.01073972870108	0.0485811976511526
40.876064	1.01089392017176	0.0484205683826434
40.917024	1.01121401385771	0.048384439327663
40.957984	1.01175856348199	0.0485172379573426
40.998944	1.01196838098956	0.0488288055656257
41.039904	1.01248755733385	0.0492021013608545
41.080864	1.01286230116132	0.0497251107821294
41.121824	1.01332292378257	0.0503679983211723
41.162784	1.01377671513614	0.0511156838730032
41.203744	1.01424221723431	0.0519381466968407
41.244704	1.01469600858788	0.0528302373290914
41.285664	1.01515077583683	0.0537827093990284
41.326624	1.01561530203962	0.0547805329234076
41.367584	1.01604079242705	0.0558368071090263
41.408544	1.01643505416219	0.0568982612671214
41.449504	1.01677954523275	0.0580097064090666
41.490464	1.01710451839563	0.059217757928739
41.531424	1.01743925051235	0.0604387299603228
41.572384	1.01780911486289	0.0615970367464142
41.613344	1.01822874987801	0.0627144485541739
41.654304	1.01856836147165	0.0638205110574919
41.695264	1.01892358739143	0.0649031950396789
41.736224	1.01931784912657	0.0659611951563876
41.777184	1.0197677368986	0.0669184091784108
41.818144	1.0202322631014	0.0677271212128806
41.859104	1.02092710061481	0.0684781300537425
41.900064	1.02135649458378	0.0690748162480336
41.941024	1.02180150287889	0.069543626638823
41.981984	1.02222601737094	0.0698320554386264
42.022944	1.02262613447838	0.070043030901551
42.063904	1.02299599882893	0.070226426334327
42.104864	1.0233151166195	0.0704089980272643
42.145824	1.02362545135162	0.0705453313289492
42.186784	1.02393968966527	0.0705119001309001
42.227744	1.02433492729579	0.0703108160836555
42.268704	1.02470967112326	0.0700219470842558
42.309664	1.02505416219381	0.0695977493971013
42.350624	1.02545330340587	0.0691274527878731
42.391584	1.02593832341173	0.0685849460112144
42.432544	1.02642334341759	0.0679515728852268
42.473504	1.02688786962038	0.0672528388360213
42.514464	1.02733775739241	0.0665226326948907
42.555424	1.0278022835952	0.0657709548378106
42.596384	1.02824143651801	0.0650596467704355
42.637344	1.02863667414853	0.0644469608462652
42.678304	1.02920074168049	0.0639264161068882
42.719264	1.02935102956963	0.0634390192687904
42.760224	1.02984580852933	0.0629659572472474
42.801184	1.03021079340295	0.0625333042411155
42.842144	1.03063530789499	0.0621210137351186
42.883104	1.03100517224554	0.06171027918215
42.924064	1.03134966331609	0.0613170850576475
42.965024	1.03173904557431	0.0609071023307219
43.005984	1.03219381282327	0.0606510194844184
43.046944	1.0326437005953	0.0604896100601892
43.087904	1.03309846784425	0.0603848992156382
43.128864	1.03352786181321	0.0603540351221653
43.169824	1.03394749682834	0.0603504546868354
43.210784	1.03438762564653	0.0604129150869712
43.251744	1.03479750170782	0.0605815158907429
43.292704	1.03519176344296	0.0607827982457264
43.333664	1.03555674831658	0.0610076966552864
43.374624	1.03587586610715	0.0612265107219123
43.415584	1.03619595979311	0.0613948064368549
43.456544	1.03674050941739	0.0615476101768981
43.497504	1.03712501219869	0.0615718952476926
43.538464	1.03730067336781	0.0616274606402911
43.579424	1.03764028496145	0.0617740885107514
43.620384	1.03828925539182	0.0619810694892209
43.661344	1.03875963696692	0.0622918852714608
43.702304	1.03922416316971	0.0626281498204577
43.743264	1.03967405094174	0.0629898413441521
43.784224	1.04013369766761	0.0634074600086283
43.825184	1.0405982238704	0.0637468233884462
43.866144	1.04101297940861	0.0640562946006324
43.907104	1.04140724114375	0.0643667268426301
43.948064	1.04176246706353	0.0646268368614774
43.989024	1.0420815848541	0.0648983506649145
44.029984	1.04242705182004	0.0651438883337616
44.070944	1.04280179564751	0.065338160183294
44.111904	1.04320581633649	0.0655383812649935
44.152864	1.04356592173319	0.0657592721148631
44.193824	1.04390553332683	0.0660954407787994
44.234784	1.04430077095735	0.0664752088156166
44.275744	1.04476041768322	0.0667834378804272
44.316704	1.04522982336294	0.0670829544799617
44.357664	1.04567483165805	0.0673427550515681
44.398624	1.04610910510393	0.0675126720957167
44.439584	1.04655899287596	0.0676125080566203
44.480544	1.04719918024788	0.0675795497462563
44.521504	1.04760808041378	0.0675597603772788
44.562464	1.04797794476432	0.0676047653379794
44.603424	1.04829803845028	0.0676736434995555
44.644384	1.04860251781009	0.0678204108391948
44.685344	1.04892261149605	0.0679404894439075
44.726304	1.04931784912657	0.0680519645436404
44.767264	1.04968185810481	0.0681921572190131
44.808224	1.05003708402459	0.0682974717036046
44.849184	1.05044208060896	0.0684275855515881
44.890144	1.05092124524251	0.0685609856421021
44.931104	1.05139650629453	0.0686282642665313
44.972064	1.051880550405	0.0687058265637064
45.013024	1.05232555870011	0.068766478222927
45.053984	1.0527900849029	0.0688637841257552
45.094944	1.05323509319801	0.0690330386913034
45.135904	1.05381965453303	0.0692876832616984
45.176864	1.05400409876061	0.0696377116752984
45.217824	1.05433395140041	0.0699732766991943
45.258784	1.05482385088319	0.0703229847695238
45.299744	1.05500341563384	0.0706808212779423
45.340704	1.05562310920269	0.071022337713211
45.381664	1.0559832145994	0.0713296994540647
45.422624	1.05634722357763	0.071691591464704
45.463584	1.05672196740509	0.0720602433721133
45.504544	1.05718259002635	0.0725485053549623
45.545504	1.05762662242608	0.0730945685956857
45.586464	1.05808138967503	0.0736751134117126
45.627424	1.0585166390163	0.0743357418661663
45.668384	1.05893627403142	0.0749926438784934
45.709344	1.05937542695423	0.0756405196198917
45.750304	1.0597804235386	0.0763591650736063
45.791264	1.06017468527374	0.0770479248973069
45.832224	1.06053967014736	0.0777187324226221
45.873184	1.0608548843564	0.078300277494167
45.914144	1.06116424319313	0.0789052272373142
45.955104	1.06152434858983	0.0794957223075808
45.996064	1.06193324875573	0.0800262412724628
46.037024	1.06228359519859	0.0806155159874132
46.077984	1.06282814482287	0.0812825622033072
46.118944	1.06327315311799	0.0820276130951783
46.159904	1.06373767932078	0.0827312438200905
46.200864	1.06420220552357	0.0833878952237366
46.241824	1.06465697277252	0.0839266036444735
46.282784	1.06511661949839	0.0844316999930697
46.323744	1.06557626622426	0.0848694588786768
46.364704	1.06599102176247	0.0852651569107837
46.405664	1.06639113886991	0.0856705284379783
46.446624	1.06674538889431	0.0860557532064243
46.487584	1.06706548258027	0.0864549096383295
46.528544	1.0674050941739	0.0868807809556321
46.569504	1.06778471747829	0.0873112678310775
46.610464	1.06819459353957	0.087772084894545
46.651424	1.06855469893627	0.0882222957627903
46.692384	1.06889431052991	0.0888004478107148
46.733344	1.06929345174197	0.0893701096723673
46.774304	1.06973846003708	0.0898606293125513
46.815264	1.07019810676295	0.0902370086841599
46.856224	1.07089294427637	0.0905296564266283
46.897184	1.0713125792915	0.0907472806468208
46.938144	1.07178198497121	0.0908983758894212
46.979104	1.0721918610325	0.0911378248569221
47.020064	1.07258612276764	0.0913931972820951
47.061024	1.07294622816434	0.0917119017897726
47.101984	1.07327608080414	0.0919780329545824
47.142944	1.07357080121011	0.0922233635988669
47.183904	1.07390553332683	0.0924075282913333
47.224864	1.07430077095735	0.0925459688851448
47.265824	1.07467063530789	0.0926799137771392
47.306784	1.07502000585537	0.0928111913210853
47.347744	1.0754396408705	0.0928962805955148
47.388704	1.07591392602713	0.092873261643361
47.429664	1.07638430760223	0.0927348472000207
47.470624	1.07686347223578	0.0925850834522387
47.511584	1.07731336000781	0.0923460834011575
47.552544	1.07777300673368	0.0920623072059975
47.593504	1.07820825607495	0.091836473917097
47.634464	1.07860251781009	0.0916984582684403
47.675424	1.07898214111447	0.0915238058098233
47.716384	1.07931687323119	0.0912792400668174
47.757344	1.07963696691715	0.0910088224039591
47.798304	1.07998633746462	0.0906287841456075
47.839264	1.08059139260271	0.0902569614935816
47.880224	1.08079145115644	0.0898670078482849
47.921184	1.08131550697765	0.089515693703191
47.962144	1.08170586513126	0.0891579639758626
48.003104	1.08215965648482	0.0888247873616573
48.044064	1.08260954425686	0.0884938357166982
48.085024	1.08306431150581	0.0881666497395724
48.125984	1.083504440324	0.0878179484623789
48.166944	1.08392407533912	0.087491743127918
48.207904	1.08435346930809	0.0872060819196353
48.248864	1.08476334536938	0.0870419092622971
48.289824	1.08514784815068	0.0869156787592666
48.330784	1.08550795354738	0.0868346711375289
48.371744	1.08583195081487	0.0868410257019973
48.412704	1.08614228554699	0.0869266859283785
48.453664	1.08649653557139	0.0870459560476943
48.494624	1.08689665267883	0.087254192248775
48.535584	1.08725090270323	0.0875348042369362
48.576544	1.08780130769981	0.0878490086843848
48.617504	1.08802088416122	0.0881893766781328
48.658464	1.08849028984093	0.0884841644008166
48.699424	1.08895969552064	0.0887650487897181
48.740384	1.08942519761882	0.0890204822326569
48.781344	1.09010442080609	0.0893255601657044
48.822304	1.09056406753196	0.0896480107283618
48.863264	1.09097882307017	0.0899563465742625
48.904224	1.09138381965453	0.0902968605748073
48.945184	1.09172343124817	0.0906495781285151
48.986144	1.09204352493413	0.0910050436608905
49.027104	1.09238313652776	0.0913492448778552
49.068064	1.09276275983215	0.0915912391578731
49.109024	1.09317751537035	0.0917986516191151
49.149984	1.09351712696399	0.091923393724501
49.190944	1.09386649751147	0.0920520780133997
49.231904	1.09427637357275	0.0922043543856098
49.272864	1.09473602029862	0.0923554430905924
49.313824	1.09518590807065	0.0925243162951042
49.354784	1.09565043427345	0.0926859371023078
49.395744	1.09629550112228	0.0928884616046669
49.436704	1.09652971601444	0.0930901144246571
49.477664	1.09697472430955	0.0932602668230453
49.518624	1.0973689860447	0.0934156028003699
49.559584	1.0979242705182	0.0936100838536709
49.600544	1.09824338830877	0.0938136195075777
49.641504	1.09855372304089	0.0940462148724542
49.682464	1.09888845515761	0.094310419619229
49.723424	1.09927783741583	0.0945794338734735
49.764384	1.09963794281253	0.0948928363731428
49.805344	1.10000292768615	0.0953219808577403
49.846304	1.10041768322436	0.0958017897008179
49.887264	1.10090172733483	0.096307310994569
49.928224	1.10138186786377	0.0967706864457889
49.969184	1.10184639406656	0.0972362955830788
50.010144	1.10229628183859	0.0976184454919687
50.051104	1.10276080804138	0.0978757312599412
50.092064	1.10319020201034	0.0981233282783846
50.133024	1.10358543964087	0.0983854344498565
50.173984	1.10396018346833	0.0987291388078708
50.214944	1.10428515663121	0.099149797464608
50.255904	1.1046091538987	0.0996402473702027
50.296864	1.1049692592954	0.10022211714343
50.337824	1.10538401483361	0.100838093668543
50.378784	1.10595881721479	0.101457190816535
50.419744	1.10630330828535	0.102100137194138
50.460704	1.10669366643896	0.102826987358149
50.501664	1.10715819264175	0.103532677432657
50.542624	1.10760222504148	0.104175094263221
50.583584	1.10804723333659	0.104809173451927
50.624544	1.10848248267786	0.105365415763512
50.665504	1.1089069971699	0.105956333599728
50.706464	1.10934127061579	0.106604751963401
50.747424	1.10974626720016	0.107351445976537
50.788384	1.11013076998146	0.108150375555623
50.829344	1.110500634332	0.108934617286795
50.870304	1.11082072801796	0.109686600232704
50.911264	1.11112032790085	0.110407002126392
50.952224	1.11148043329755	0.111036993124789
50.993184	1.111880550405	0.111563927295929
51.034144	1.11224455938323	0.111986259582814
51.075104	1.11259002634918	0.112372456277101
51.116064	1.11301454084122	0.112693004392989
51.157024	1.11371425783156	0.112900741555913
51.197984	1.11418366351127	0.11298575237893
51.238944	1.11462867180638	0.11300925947321
51.279904	1.11510783643993	0.112919284419103
51.320864	1.11555772421196	0.112797610635656
51.361824	1.11596272079633	0.112653179404765
51.402784	1.11637259685762	0.112390297435984
51.443744	1.11671220845125	0.112103764545333
51.484704	1.11703230213721	0.111807828381128
51.525664	1.11737679320777	0.111499326915578
51.566624	1.11775153703523	0.11118982955292
51.607584	1.11816629257344	0.110867174144906
51.648544	1.11850102469015	0.110610322038912
51.689504	1.11885039523763	0.110465123727537
51.730464	1.11926515077584	0.110377042403376
51.771424	1.11972479750171	0.110325081417373
51.812384	1.12017956475066	0.110243029955999
51.853344	1.12062457304577	0.110144327182174
51.894304	1.12105884649166	0.109998723538497
51.935264	1.12151849321753	0.10986888427046
51.976224	1.12195862203572	0.109789301849395
52.017184	1.12235873914316	0.109766605419718
52.058144	1.12273836244755	0.109764094974496
52.099104	1.12309261247194	0.109816563715479
52.140064	1.12354250024397	0.109959890088968
52.181024	1.12387235288377	0.110094658720801
52.221984	1.12427734946814	0.110250463227398
52.262944	1.12463159949253	0.110400059176324
52.303904	1.12497706645848	0.110535727820203
52.344864	1.1253967014736	0.110690734737433
52.385824	1.12588562506099	0.11077607679975
52.426784	1.12635112715917	0.110846260305673
52.467744	1.12683029179272	0.110869242211326
52.508704	1.12727530008783	0.110904451641408
52.549664	1.1277349468137	0.1109457737441
52.590624	1.12817409973651	0.111008844321894
52.631584	1.12856933736703	0.111156335157899
52.672544	1.12895384014834	0.111311344254336
52.713504	1.12928369278813	0.11149227718442
52.754464	1.12960378647409	0.111731891771571
52.795424	1.12995315702157	0.111974271771037
52.836384	1.13035327412901	0.112223668813572
52.877344	1.13076802966722	0.112436189333496
52.918304	1.1312823265346	0.112626181222597
52.959264	1.13168244364204	0.112744324692451
53.000224	1.13213233141407	0.112923287620382
53.041184	1.1325763638138	0.113138187833172
53.082144	1.13303113106275	0.113330409049932
53.123104	1.13346638040402	0.113449162697444
53.164064	1.13389577437299	0.113498752707405
53.205024	1.13432516834195	0.113527681666019
53.245984	1.13472040597248	0.113528359399061
53.286944	1.13511466770762	0.113553291694014
53.327904	1.13547965258124	0.113559249643005
53.368864	1.13580462574412	0.113539756646033
53.409824	1.13611398458085	0.113564281429479
53.450784	1.13646433102371	0.113496089717768
53.491744	1.13686347223578	0.113432029780486
53.532704	1.13721869815556	0.113380990598587
53.573664	1.13757294817996	0.113294214618774
53.614624	1.13798770371816	0.113223669364667
53.655584	1.13846296477018	0.113227219291114
53.696544	1.13915682638821	0.113328258173687
53.737504	1.13939689665268	0.113407921225371
53.778464	1.14008685468918	0.113477357263663
53.819424	1.14052600761198	0.113525214804915
53.860384	1.14092612471943	0.113564224770125
53.901344	1.14128135063921	0.113603764282373
53.942304	1.14159558895286	0.113661650529278
53.983264	1.14187079145116	0.113732511768244
54.024224	1.14213525910022	0.113774849380896
54.065184	1.14242510002928	0.113846804581234
54.106144	1.14271494095833	0.113870405381369
54.147104	1.14302039621353	0.113806554647855
54.188064	1.14328974333951	0.113720096832106
54.229024	1.14351419927784	0.113565663046033
54.269984	1.14375426954231	0.113432149636811
54.310944	1.14400409876061	0.113241410280078
54.351904	1.14426368693276	0.112986517280208
54.392864	1.14452425100029	0.112627650007389
54.433824	1.14477895969552	0.112195870862831
54.474784	1.14501902995999	0.111689992179309
54.515744	1.14524836537523	0.111062372156956
54.556704	1.14543866497511	0.110357211629487
54.597664	1.14564848248268	0.109626667711438
54.638624	1.14589831170099	0.108882911267884
54.679584	1.1460681174978	0.10806160124398
54.720544	1.1462574412023	0.107224156379428
54.761504	1.1463979701376	0.106406683937152
54.802464	1.14654240265444	0.105561707736934
54.843424	1.14668683517127	0.104768960565049
54.884384	1.1468068703035	0.104027777763689
54.925344	1.14693178491266	0.103353718863138
54.966304	1.14705669952181	0.102735733110166
55.007264	1.14715233726944	0.10219582176776
55.048224	1.14726651702937	0.101707679641237
55.089184	1.14738167268469	0.101323424619426
55.130144	1.14748121401386	0.101008958667267
55.171104	1.14757685176149	0.100776947329578
55.212064	1.14767151361374	0.100646866169683
55.253024	1.14775153703523	0.100672205976144
55.293984	1.14784131941056	0.100776664032808
55.334944	1.14792622230897	0.100999082506029
55.375904	1.14800136625354	0.101380846695471
55.416864	1.14806675124427	0.101891301711429
55.457824	1.14817117205036	0.102438933980416
55.498784	1.14822582219186	0.103072468367642
55.539744	1.14830584561335	0.103810744108302
55.580704	1.14836635112716	0.104599732149972
55.621664	1.14842100126866	0.105393475218964
55.662624	1.14847077193325	0.106165859890714
55.703584	1.14852639797014	0.106852854557618
55.744544	1.14859080706548	0.107447684068463
55.785504	1.14864643310237	0.107997861649968
55.826464	1.1487059627208	0.108441221094794
55.867424	1.14877134771153	0.108833900926699
55.908384	1.14882599785303	0.109138410087001
55.949344	1.14887576851761	0.109391328726306
55.990304	1.14891578022836	0.109570479065945
56.031264	1.14895091246218	0.109733671080619
56.072224	1.14901044208061	0.10975865785572
56.113184	1.14904069483751	0.109666895852758
56.154144	1.14910022445594	0.109430659034785
56.195104	1.14913047721284	0.109071390788076
56.236064	1.14918610324973	0.108569720151189
56.277024	1.14922025958817	0.107982670405485
56.317984	1.14924563286816	0.107333386897061
56.358944	1.14927588562506	0.106566265007612
56.399904	1.14927588562506	0.105685850560692
56.440864	1.14934029472041	0.104820524935575
56.481824	1.14936566800039	0.103928959491951
56.522784	1.14939006538499	0.103031333676658
56.563744	1.1494203181419	0.102124781833909
56.604704	1.14942519761882	0.101180222460675
56.645664	1.14946520932956	0.100242969964897
56.686624	1.1494808236557	0.0992807786365485
56.727584	1.1495052210403	0.0983043200470284
56.768544	1.14953547379721	0.0973019267278309
56.809504	1.14954035327413	0.09632788923609
56.850464	1.14955499170489	0.09539818333042
56.891424	1.14959012393871	0.0945235742880754
56.932384	1.14959500341563	0.0937015276925689
56.973344	1.14960573826486	0.0929410087970635
57.014304	1.1496457499756	0.0922245316532415
57.055264	1.1496457499756	0.0915923178648044
57.096224	1.1496457499756	0.0910559608072573
57.137184	1.14967502683712	0.0905504395135064
57.178144	1.14970040011711	0.090084425043915
57.219104	1.14970040011711	0.0897122842278247
57.260064	1.14971015907095	0.0894057854525161
57.301024	1.14972577339709	0.0891944460622026
57.341984	1.14975017078169	0.0890912563033851
57.382944	1.14975505025861	0.0890939715939638
57.423904	1.14975505025861	0.0892016766674517
57.464864	1.14976480921245	0.0893738709817886
57.505824	1.14977554406168	0.0895957751624119
57.546784	1.1498048209232	0.0898656000812594
57.587744	1.1498048209232	0.0901621747527992
57.628704	1.1498106762955	0.0904701837178117
57.669664	1.1498350736801	0.090759455870307
57.710624	1.1498350736801	0.0910483902458845
57.751584	1.14983995315702	0.0913635382894973
57.792544	1.1498350736801	0.0916821578081438
57.833504	1.14983995315702	0.0920403974696579
57.874464	1.14983995315702	0.092366737914886
57.915424	1.14985556748317	0.0926498254809747
57.956384	1.14985556748317	0.0928845869765376
57.997344	1.14987020591393	0.0930536061878463
58.038304	1.14988484434469	0.093108611524523
58.079264	1.14988972382161	0.0930420367836066
58.120224	1.14988972382161	0.0929039208914774
58.161184	1.14989557919391	0.0926500542975965
58.202144	1.14988972382161	0.0923485764127321
58.243104	1.14988972382161	0.0920034403164269
58.284064	1.14988972382161	0.0916400925962317
58.325024	1.14991509710159	0.0912900620034258
58.365984	1.14991509710159	0.0909299961673492
58.406944	1.14991509710159	0.090626703003952
58.447904	1.14991997657851	0.0902959235162608
58.488864	1.14991997657851	0.0898893316337499
58.529824	1.14991997657851	0.0894556108167162
58.570784	1.14991997657851	0.0889843618945002
58.611744	1.14991997657851	0.0885298274817057
58.652704	1.14992485605543	0.0880330121156131
58.693664	1.14992485605543	0.0875761721029533
58.734624	1.14992485605543	0.087171463054359
58.775584	1.14992485605543	0.0868168060073808
58.816544	1.14992485605543	0.0865054301692189
58.857504	1.14993949448619	0.08625452293698
58.898464	1.14993949448619	0.0860574224781607
58.939424	1.14993949448619	0.0858353962620057
58.980384	1.14993949448619	0.0856236188513019
59.021344	1.14993949448619	0.0853705215171115
59.062304	1.14997950619694	0.0851075262296234
59.103264	1.14997950619694	0.0847961678251088
59.144224	1.14997950619694	0.0844637408577407
59.185184	1.14997950619694	0.0841624482053799
59.226144	1.14997950619694	0.0838088480732737
59.267104	1.15	0.0834409676047607
59.308064	1.15	0.0831261769509191
59.349024	1.15	0.0828368001965395
59.389984	1.15	0.0825759732189439
59.430944	1.15	0.0822974314764085
59.471904	1.15000487947692	0.0820474765571575
59.512864	1.15000487947692	0.0817996572597102
59.553824	1.15000487947692	0.0815584649274715
59.594784	1.15000487947692	0.081327880969661
59.635744	1.15000487947692	0.0811381200763868
59.676704	1.15000487947692	0.0809856039915252
59.717664	1.15000487947692	0.0808631783820342
59.758624	1.15000487947692	0.08079129073708
59.799584	1.15000487947692	0.0807608733808211
59.840544	1.15000975895384	0.080750934022611
59.881504	1.15000975895384	0.080737865324697
59.922464	1.15000975895384	0.08081721892914
59.963424	1.15000975895384	0.0809553261044454
60.004384	1.15000975895384	0.0810949914119851
60.045344	1.15000975895384	0.0813109093139406
60.086304	1.15000975895384	0.0815981155792218
60.127264	1.15000975895384	0.0819315362644905
60.168224	1.15000975895384	0.0822892703502306
60.209184	1.15000975895384	0.0826567912497664
60.250144	1.15000878305846	0.0830982765774999
60.291104	1.15000878305846	0.0836217523488419
60.332064	1.15000878305846	0.0841831964249628
60.373024	1.15000878305846	0.0847802988475849
60.413984	1.15000878305846	0.085410276770746
60.454944	1.15000390358154	0.0860617351266801
60.495904	1.15000390358154	0.0867143179528699
60.536864	1.15000390358154	0.0874215160378763
60.577824	1.15000390358154	0.0881702694006088
60.618784	1.15000390358154	0.0889472783473258
60.659744	1.15000878305846	0.0897690503628862
60.700704	1.15000878305846	0.0906369496301971
60.741664	1.15000878305846	0.0914729082763096
60.782624	1.15000878305846	0.092279144732852
60.823584	1.15000878305846	0.0930631511097846
60.864544	1.15000878305846	0.0937789200116821
60.905504	1.15000878305846	0.0945078404213188
60.946464	1.15000878305846	0.0952317137900402
60.987424	1.15000878305846	0.0959163374809008
61.028384	1.15000878305846	0.0965790819443048
61.069344	1.15001366253538	0.0971505481884608
61.110304	1.15001366253538	0.0976432056296543
61.151264	1.15001366253538	0.0980478710941302
61.192224	1.15001366253538	0.0984106369663442
61.233184	1.15001366253538	0.098742264165139
61.274144	1.15000878305846	0.0990114418598277
61.315104	1.15000878305846	0.0992056657668299
61.356064	1.15000878305846	0.0992963098371546
61.397024	1.14998926515078	0.0992780698835876
61.437984	1.1498536156924	0.0991840175352008
61.478944	1.14937933053577	0.0990131220275934
61.519904	1.14895969552064	0.0987412225047082
61.560864	1.14857519273934	0.0983980062888202
61.601824	1.14817019615497	0.0979619776927153
61.642784	1.14766077876452	0.0974423286069722
61.683744	1.14715038547868	0.0968566561194109
61.724704	1.14664584756514	0.0961542065241084
61.765664	1.14616180345467	0.0953706120170952
61.806624	1.14577144530106	0.0945010260444007
61.847584	1.14536742461208	0.0936083165176682
61.888544	1.14497706645848	0.092738190101905
61.929504	1.14460720210793	0.0917808998076746
61.970464	1.14425295208354	0.0907649038851119
62.011424	1.14393285839758	0.0896750154481469
62.052384	1.14358836732702	0.0885217121188523
62.093344	1.14321362349956	0.0873808389801367
62.134304	1.14279398848443	0.0862299436733858
62.175264	1.14238899190007	0.0850785493284788
62.216224	1.14201912754953	0.0839475785014726
62.257184	1.14158973358056	0.0828726132666612
62.298144	1.14109007514394	0.081816136414892
62.339104	1.14060993461501	0.0808184806893688
62.380064	1.13992583195081	0.079832769191504
62.421024	1.13952571484337	0.0789413192457943
62.461984	1.13915097101591	0.078151245959575
62.502944	1.13877622718845	0.0774968936181766
62.543904	1.13840148336098	0.0768504648695104
62.584864	1.1380462574412	0.076189886536793
62.625824	1.13771738069679	0.075589149198693
62.666784	1.13740216648775	0.0749911598392606
62.707744	1.13704694056797	0.0743707922142154
62.748704	1.13663804040207	0.0737815240368828
62.789664	1.13626817605153	0.0732099771621076
62.830624	1.13589831170099	0.0726674050092711
62.871584	1.13545818288279	0.0721707356499753
62.912544	1.1349692592954	0.0716784878994951
62.953504	1.13448911876647	0.0712110830965254
62.994464	1.13401483360984	0.0707359333957092
63.035424	1.13358446374549	0.0702712700337893
63.076384	1.13317556357958	0.0697477005565925
63.117344	1.13278032594906	0.0692016678247519
63.158304	1.13239582316776	0.0685513622687506
63.199264	1.13184053869425	0.0678344449253322
63.240224	1.13150580657753	0.0670429420800281
63.281184	1.13115155655314	0.0662105093890974
63.322144	1.1307816922026	0.0652455831573164
63.363104	1.13034741875671	0.0642520199805146
63.404064	1.12996194008002	0.063283620094494
63.445024	1.12960281057871	0.0622889956444083
63.485984	1.12919781399434	0.0613092900380645
63.526944	1.12870303503464	0.0603244197136855
63.567904	1.12822387040109	0.0593593845216085
63.608864	1.12775836830292	0.0584475764341756
63.649824	1.12732897433395	0.0575558279372546
63.690784	1.12692885722651	0.0566265992776814
63.731744	1.12653459549136	0.0556617798269905
63.772704	1.1261598516639	0.0547276174452101
63.813664	1.12578510783644	0.0537796803027968
63.854624	1.1254454962428	0.0528215139677857
63.895584	1.12512052307993	0.0519066615296799
63.936544	1.12480530887089	0.0510521839916426
63.977504	1.12424612081585	0.0502994230692194
64.018464	1.12405094173905	0.0496358091026526
64.059424	1.12368595686542	0.0490109958975267
64.100384	1.12331121303796	0.0484160813976502
64.141344	1.1225822191861	0.0479130749075332
64.182304	1.12209719918025	0.0474765145851831
64.223264	1.12162291402362	0.0470770073011246
64.264224	1.12117790572851	0.0466921965818039
64.305184	1.12077778862106	0.0462802046270183
64.346144	1.12037376793208	0.0459094367106589
64.387104	1.1199941446277	0.0455831006238425
64.428064	1.11961354542793	0.045310229175116
64.469024	1.11926905435737	0.0449783753389052
64.509984	1.11893920171758	0.0446851740781327
64.550944	1.11860934907778	0.0444488282998645
64.591904	1.1182297257734	0.0441948287744225
64.632864	1.11779545232751	0.0439186514703123
64.673824	1.11740997365082	0.0436087051912352
64.714784	1.11703522982336	0.0432293010818068
64.755744	1.1166058358544	0.042810525258986
64.796704	1.1160866595101	0.0423484813025845
64.837664	1.11537718356592	0.0418747197559405
64.878624	1.11494193422465	0.0414040330688524
64.919584	1.11454181711721	0.0408985836888969
64.960544	1.11416707328974	0.0403463423993846
65.001504	1.11379232946228	0.0398246078135742
65.042464	1.1134127061579	0.0392603917875207
65.083424	1.11306821508734	0.0386369667365669
65.124384	1.11273836244755	0.0379891738049936
65.165344	1.11241826876159	0.0373332480769195
65.206304	1.11205913926027	0.0366746375671496
65.247264	1.11165414267591	0.0359518276509181
65.288224	1.11128427832536	0.0352717672172581
65.329184	1.11091929345174	0.0345889108624002
65.370144	1.11047526105202	0.0339698398648787
65.411104	1.10998048209232	0.033428106706322
65.452064	1.1095052210403	0.0329875039569868
65.493024	1.10903093588367	0.0326300662432522
65.533984	1.10860154191471	0.0323704182160602
65.574944	1.10819166585342	0.0321671963678061
65.615904	1.10778666926905	0.0319888784848284
65.656864	1.10740704596467	0.0318232958812588
65.697824	1.10685176149117	0.031639253224324
65.738784	1.10667219674051	0.0314868199492874
65.779744	1.10635210305455	0.0313473289782216
65.820704	1.10579779447643	0.0312250580923512
65.861664	1.10536352103055	0.0311040315330623
65.902624	1.10496828340002	0.0310223984792249
65.943584	1.1046091538987	0.0309637146429519
65.984544	1.10420903679126	0.0308637849761937
66.025504	1.10371913730848	0.0307522074537825
66.066464	1.10323997267493	0.0306311285935514
66.107424	1.10278520542598	0.0304577945545173
66.148384	1.10234507660779	0.0302605219384303
66.189344	1.10195569434957	0.0300159409409829
66.230304	1.10155557724212	0.029741180120722
66.271264	1.1011661949839	0.0294015290857225
66.312224	1.10079633063336	0.0290474887540201
66.353184	1.10046159851664	0.0286411758098672
66.394144	1.10013662535376	0.0282036827873826
66.435104	1.09981750756319	0.0277669699206181
66.476064	1.09946228164341	0.0272904691121301
66.517024	1.09906801990827	0.0267736747861448
66.557984	1.09852834976091	0.0262212874898358
66.598944	1.0983331706841	0.0256822718010639
66.639904	1.09760808041378	0.0251309305235975
66.680864	1.09711427734947	0.0246381706597256
66.721824	1.09664877525129	0.0241869421023147
66.762784	1.09619400800234	0.0237115461512293
66.803744	1.09579486679028	0.0232656936948279
66.844704	1.09538987020591	0.0227938019068649
66.885664	1.09501512637845	0.0223583442627116
66.926624	1.09463062359715	0.0219161506930532
66.967584	1.09428613252659	0.0215578434761556
67.008544	1.09396115936372	0.0211899935165256
67.049504	1.093626427247	0.0208329633142983
67.090464	1.09324094857031	0.0205524755408745
67.131424	1.09280667512443	0.0203370021969271
67.172384	1.09242705182004	0.0201540273508941
67.213344	1.09204742851566	0.0199980092821159
67.254304	1.09161705865131	0.019924909998669
67.295264	1.09110276178394	0.0199004200825178
67.336224	1.09063823558115	0.0199439867673101
67.377184	1.08995901239387	0.0200423517642164
67.418144	1.08976871279399	0.0201083490155635
67.459104	1.08918415145896	0.0202021158879744
67.500064	1.0888094076315	0.0202869044319867
67.541024	1.08843466380404	0.0203635165953798
67.581984	1.08808431736118	0.0203904515805754
67.622944	1.08774958524446	0.0203604439150298
67.663904	1.08743534693081	0.0203217586515027
67.704864	1.08708500048795	0.0202178039914066
67.745824	1.08668097979897	0.0201226337103819
67.786784	1.0863062359715	0.0199348079519666
67.827744	1.08593637162096	0.0196645166830518
67.868704	1.08549624280277	0.0192676179084818
67.909664	1.08500146384308	0.0187920301872752
67.950624	1.08452229920952	0.0181982837417728
67.991584	1.08404703815751	0.0175448183371847
68.032544	1.0836078852347	0.0167997391156366
68.073504	1.08321264760418	0.0159150991884331
68.114464	1.08280374743827	0.0149698184980387
68.155424	1.08242900361081	0.0140243591127586
68.196384	1.08203864545721	0.0130612525179225
68.237344	1.08153410754367	0.0121638925657524
68.278304	1.08137406070069	0.0113430881176214
68.319264	1.08101493119938	0.0106127730161947
68.360224	1.08039035815361	0.00998020837560423
68.401184	1.08	0.0094473467643561
68.442144	1.07963501512638	0.00896825052161504
68.483104	1.07922611496048	0.00854479376447395
68.524064	1.0787362154777	0.00824031729226107
68.565024	1.07826095442569	0.00802576357321269
68.605984	1.07780130769981	0.00793988542623936
68.646944	1.07736215477701	0.00801599419306442
68.687904	1.0769717966234	0.00831741323936883
68.728864	1.07656777593442	0.0087663993938859
68.769824	1.07618815263004	0.00932183975769166
68.810784	1.0758182882795	0.00998987969148601
68.851744	1.07548355616278	0.0107692487182165
68.892704	1.07516346247682	0.0115913105681644
68.933664	1.07483848931395	0.0124218887548555
68.974624	1.07427442178199	0.013205448394574
69.015584	1.07390455743144	0.0139751243133635
69.056544	1.07372889626232	0.0146674645723938
69.097504	1.07334927295794	0.0152161515770473
69.138464	1.07287986727823	0.0156600231352655
69.179424	1.0721303796233	0.0160330225584892
69.220384	1.07165609446667	0.0163259339848741
69.261344	1.07121596564848	0.0165951835933584
69.302304	1.0708060895872	0.0168145381030528
69.343264	1.07040694837513	0.0169155159678595
69.384224	1.07002146969845	0.016888742243902
69.425184	1.06965746072021	0.0166513264755261
69.466144	1.06930223480043	0.0162850193936888
69.507104	1.06898214111447	0.0158299074913251
69.548064	1.06863765004392	0.0152363658911796
69.589024	1.06825314726261	0.0145713594120286
69.629984	1.06782863277057	0.0138332928751374
69.670944	1.06743827461696	0.0130237592800349
69.711904	1.06706841026642	0.012163933970665
69.752864	1.06661949838977	0.0112587419524113
69.793824	1.06611983995316	0.0103765492734582
69.834784	1.06565433785498	0.0095011077744514
69.875744	1.06518981165219	0.00861543490364089
69.916704	1.06478579096321	0.00777001632462113
69.957664	1.06421586805894	0.00686371944896497
69.998624	1.06401580950522	0.00594540425264908
70.039584	1.06345076607788	0.00513685565862332
70.080544	1.06311603396116	0.00434774340221569
70.121504	1.06278618132136	0.00363179798463847
70.162464	1.06246706353079	0.00298374790676645
70.203424	1.06210695813409	0.0023639969969971
70.244384	1.0616970820728	0.00184552032404001
70.285344	1.06132721772226	0.0013114383574756
70.326304	1.06094759441788	0.00076955701291645
70.367264	1.06049282716893	0.00023582589850546
70.408224	1.05999804820923	-0.000177693679631385
70.449184	1.05953352200644	-0.000543913593231748
70.490144	1.05905435737289	-0.000841558254879304
70.531104	1.05862398750854	-0.00108247818637774
70.572064	1.05822484629648	-0.00128466273261296
70.613024	1.05782960866595	-0.00148076293591404
70.653984	1.05743534693081	-0.00161561219836606
70.694944	1.05707036205719	-0.00168881172528532
70.735904	1.05656582414365	-0.00179562986196291
70.776864	1.05637552454377	-0.00180761113612199
70.817824	1.05603103347321	-0.00180342706075179
70.858784	1.05540158095052	-0.00185972248733426
70.899744	1.05501707816922	-0.00191429198282658
70.940704	1.05482677856934	-0.00195041667939522
70.981664	1.05423245828047	-0.00197212157037815
71.022624	1.0537425587977	-0.00190046056283982
71.063584	1.05327315311799	-0.00177604533834219
71.104544	1.05279301258905	-0.00163044605307705
71.145504	1.05237825705084	-0.0014826479490366
71.186464	1.05197911583878	-0.00125737689526395
71.227424	1.05158387820826	-0.00104985547372577
71.268384	1.05120913438079	-0.000859748086710105
71.309344	1.05083439055333	-0.000596306062008028
71.350304	1.05049965843662	-0.000239744389053942
71.391264	1.05018542012296	0.000159976457185018
71.432224	1.04985556748317	0.000581158123343528
71.473184	1.04949546208646	0.000909880440644384
71.514144	1.04910607982824	0.00121136922153825
71.555104	1.04856640968088	0.00151565174442411
71.596064	1.04813116033961	0.00182923947659683
71.637024	1.04789694544745	0.00212795630755794
71.677984	1.04714745779252	0.0024626169609962
71.718944	1.04666731726359	0.00279418750043703
71.759904	1.0462271884454	0.00309794919310752
71.800864	1.04582804723334	0.00341548564641089
71.841824	1.04542305064897	0.00371655601976775
71.882784	1.04503854786767	0.00396561746459076
71.923744	1.04467356299405	0.00413320711681464
71.964704	1.04431833707427	0.00425776398969718
72.005664	1.04399921928369	0.00429380805564669
72.046624	1.04365375231775	0.0042651057344483
72.087584	1.04325949058261	0.00419545395477006
72.128544	1.0428447350444	0.00409764901378573
72.169504	1.04245535278618	0.00400777202394559
72.210464	1.04208548843564	0.00403287647616679
72.251424	1.04163560066361	0.00408470017219739
72.292384	1.04113106275007	0.00425511843370793
72.333344	1.04066653654728	0.00449054894548886
72.374304	1.04020103444911	0.00477188878842813
72.415264	1.03980189323704	0.0050288128082176
72.456224	1.03941153508344	0.00527920574785884
72.497184	1.03903191177906	0.00548506661448447
72.538144	1.0384678442471	0.00569005361953537
72.579104	1.03812725675808	0.00590236711489595
72.620064	1.03780325949058	0.00611156870419999
72.661024	1.03748316580463	0.00631707653946628
72.701984	1.037118180931	0.00656289968428911
72.742944	1.03671318434664	0.00688995490905969
72.783904	1.0363433199961	0.00722791052185193
72.824864	1.03596369669171	0.00751938149312248
72.865824	1.03551380891968	0.00777911015093347
72.906784	1.03501415048307	0.00794420243317071
72.947744	1.03453986532644	0.00799635301008961
72.988704	1.03407045964673	0.00795606820941594
73.029664	1.03364008978238	0.00776132347219827
73.070624	1.03324582804723	0.00750915447973061
73.111584	1.03285059041671	0.00718416732137994
73.152544	1.03245632868157	0.00685296506773991
73.193504	1.03209134380794	0.00655231963953787
73.234464	1.03174685273739	0.00627642781140356
73.275424	1.03140236166683	0.00598327885157304
73.316384	1.03103737679321	0.00564566537411051
73.357344	1.03041280374744	0.00529312215687647
73.398304	1.03022250414756	0.00491131002490436
73.439264	1.02966819556943	0.00450871044764251
73.480224	1.02924368107739	0.0040536573838387
73.521184	1.02875866107153	0.0036108231276393
73.562144	1.0282843759149	0.00322555259586904
73.603104	1.02780911486289	0.00283945178664249
73.644064	1.02739435932468	0.00249892035245042
73.685024	1.02700009758954	0.0021813424942346
73.725984	1.02659998048209	0.00199619062148557
73.766944	1.02622523665463	0.00186592204988154
73.807904	1.02586610715331	0.00173386217100968
73.848864	1.02552064018737	0.00158694010774987
73.889824	1.02520640187372	0.00141055735963089
73.930784	1.02487654923392	0.00111693769132129
73.971744	1.0245115643603	0.000740237976442154
74.012704	1.02412218210208	0.000328062968359216
74.053664	1.02376207670538	-6.54841875026846e-05
74.094624	1.023382453401	-0.000422115595046346
74.135584	1.02290719234898	-0.000729207114365638
74.176544	1.02239777495852	-0.00106323797729244
74.217504	1.02168829901435	-0.00144129533746098
74.258464	1.02124914609154	-0.0018681581934582
74.299424	1.02103347321167	-0.00227261227495967
74.340384	1.02063921147653	-0.00265678012853343
74.381344	1.02006440909535	-0.00308908446171779
74.422304	1.01968478579096	-0.00354058541986882
74.463264	1.01934517419733	-0.00404528515298713
74.504224	1.01901532155753	-0.0045905900300498
74.545184	1.01867570996389	-0.00515407384291355
74.586144	1.01827559285645	-0.00573334600268202
74.627104	1.01786083731824	-0.00629333001083507
74.668064	1.01748121401386	-0.00676693683385871
74.709024	1.01709671123256	-0.00719921937498386
74.749984	1.01664682346053	-0.00758200779120902
74.790944	1.01614228554699	-0.00796389619538843
74.831904	1.01568263882112	-0.00841688119277234
74.872864	1.01521323314141	-0.00889314664702076
74.913824	1.01481799551088	-0.00932577350268157
74.954784	1.01442861325266	-0.0097272704017469
74.995744	1.01404898994828	-0.0100992608526287
75.036704	1.01367424612082	-0.0104655243503475
75.077664	1.01331414072411	-0.0108286606875682
75.118624	1.01281936176442	-0.0112145610098499
75.159584	1.01249926807846	-0.0116220921301132
75.200544	1.01213525910022	-0.0120220897355042
75.241504	1.01173026251586	-0.0124326346975576
75.282464	1.01136039816532	-0.0127334217741446
75.323424	1.01098077486093	-0.0129301147214564
75.364384	1.01052600761198	-0.0130968697378122
75.405344	1.01002634917537	-0.0132220760140594
75.446304	1.00955694349566	-0.0133059209619075
75.487264	1.00909144139748	-0.0133840367773868
75.528224	1.00866692690544	-0.0133891818825686
75.569184	1.00826778569337	-0.0133053652643975
75.610144	1.00786278910901	-0.0131810219536953
75.651104	1.00746755147848	-0.0130069186549706
75.692064	1.00710842197716	-0.012833122624281
75.733024	1.00675319605738	-0.012703187471183
75.773984	1.00640870498683	-0.012583281023738
75.814944	1.00605347906704	-0.0124475055987691
75.855904	1.00563872352884	-0.0122897005811349
75.896864	1.00523470283986	-0.01210923835953
75.937824	1.00468527373866	-0.0118572371659183
75.978784	1.00448033570801	-0.0115937384818622
76.019744	1.00376598028691	-0.0113703785916832
76.060704	1.00352103054553	-0.0111479557600505
76.101664	1.00306138381965	-0.0110221087972622
76.142624	1.00261149604762	-0.0109662426742463
76.183584	1.00202205523568	-0.0109320443957127
76.224544	1.00162193812823	-0.010893099806681
76.265504	1.00124231482385	-0.0109264024315807
76.306464	1.00088220942715	-0.011015298778756
76.347424	1.00053771835659	-0.0111882362023124
76.388384	1.00022835951986	-0.0114157322253314
76.429344	0.999887772030838	-0.011695054123587
76.470304	0.999528642529521	-0.0120365792756795
76.511264	0.999143163852835	-0.0124405212437892
76.552224	0.998779154874597	-0.0128048343522078
76.593184	0.998399531570216	-0.0131941451317574
76.634144	0.9979242705182	-0.0136020467170275
76.675104	0.997414853127745	-0.0139951100891747
76.716064	0.996929833121889	-0.014380406771416
76.757024	0.996455547965258	-0.0148180632343448
76.797984	0.995861227676393	-0.0152839120842861
76.838944	0.995456231092027	-0.0156634839925704
76.879904	0.995060993461501	-0.0160128259563051
76.920864	0.994701863960183	-0.0163647372038216
76.961824	0.994527178686445	-0.0167966514591459
77.002784	0.994032399726749	-0.0172749871590202
77.043744	0.993686932760808	-0.0177960592662304
77.084704	0.993302429979506	-0.0183086651584337
77.125664	0.99287791548746	-0.0188518518473401
77.166624	0.992488533229238	-0.0193693783865153
77.207584	0.992113789401776	-0.0197656016072495
77.248544	0.991668781106665	-0.0200973181534871
77.289504	0.99116424319313	-0.0203978633382168
77.330464	0.990699716990339	-0.020674206261977
77.371424	0.990235190787548	-0.0209926231144728
77.412384	0.989830194203181	-0.0213528720038469
77.453344	0.98944569142188	-0.021779039693155
77.494304	0.989055333268274	-0.0222235846260031
77.535264	0.988680589440812	-0.022789271616054
77.576224	0.988150678247292	-0.0235196956777768
77.617184	0.987831560456719	-0.0243738899190444
77.658144	0.987501707816922	-0.0252997952895865
77.699104	0.987146481897141	-0.0262503038949877
77.740064	0.986742461208158	-0.0272334112417758
77.781024	0.986372596857617	-0.0281608682069344
77.821984	0.986002732507075	-0.0291048871371
77.862944	0.985557724211965	-0.0300584270179387
77.903904	0.985062945252269	-0.0310927042989807
77.944864	0.984574021664878	-0.0322087955079516
77.985824	0.984108519566702	-0.0334324980845557
78.026784	0.983674246120816	-0.0347737121612965
78.067744	0.98326924953645	-0.036184793759102
78.108704	0.982879867278228	-0.0376101142884018
78.149664	0.982490485020006	-0.0390766239888327
78.190624	0.982120620669464	-0.0405877638265459
78.231584	0.981770274226603	-0.0420609244634508
78.272544	0.981425783156046	-0.0434987318426834
78.313504	0.981060798282424	-0.0448620038417666
78.354464	0.980650922221138	-0.046133404877591
78.395424	0.980256660485996	-0.0473031241650959
78.436384	0.979877037181614	-0.0484097881292483
78.477344	0.979497413877232	-0.0495572707995253
78.518304	0.979042646628281	-0.0507045268323864
78.559264	0.978547867668586	-0.0517835998703607
78.600224	0.977857909632087	-0.0528278274056426
78.641184	0.977428515663121	-0.0538563385078151
78.682144	0.977038157509515	-0.0549177665154391
78.723104	0.976634136820533	-0.0559723954005865
78.764064	0.976259392993071	-0.0569392524088145
78.805024	0.975884649165609	-0.057887965348536
78.845984	0.975554796525812	-0.0588658164506402
78.886944	0.975234702839856	-0.059822091234911
78.927904	0.974909729676979	-0.0607248142128551
78.968864	0.974555479652581	-0.061589163553719
79.009824	0.974155362545135	-0.0624095931784315
79.050784	0.973795257148434	-0.063237754625755
79.091744	0.973415633844052	-0.0640504633238859
79.132704	0.972946228164341	-0.0648333430513567
79.173664	0.972451449204645	-0.0655354200024464
79.214624	0.971721479457402	-0.0661513028217042
79.255584	0.971482385088319	-0.0667391632320112
79.296544	0.971067629550112	-0.0672740885512674
79.337504	0.970667512442666	-0.0678675800296769
79.378464	0.970078071630721	-0.0684718694734297
79.419424	0.969903386356982	-0.0691049745570888
79.460384	0.969363716209622	-0.0697234724234529
79.501344	0.969048502000586	-0.0702957885579184
79.542304	0.968704010930028	-0.0707817449409018
79.583264	0.968319508148726	-0.071256787860628
79.624224	0.967889138284376	-0.0717340078070702
79.665184	0.967494876549234	-0.0721839375577515
79.706144	0.967125012198692	-0.0725939072094415
79.747104	0.966684883380502	-0.0730702620111327
79.788064	0.966185224943886	-0.0735653078620167
79.829024	0.965715819264175	-0.0740927388921073
79.869984	0.965251293061384	-0.0746440147933962
79.910944	0.964851175953938	-0.0752515076698543
79.951904	0.964466673172636	-0.0758876026240383
79.992864	0.964082170391334	-0.0766175036763399
80.033824	0.963707426563872	-0.0773685866102031
80.074784	0.963337562213331	-0.0781188087577271
80.115744	0.962852542207475	-0.0789193923541081
80.156704	0.962702254318337	-0.0796291989486031
80.197664	0.962167463647897	-0.0803928907679308
80.238624	0.961763442958915	-0.0812440929594675
80.279584	0.961393578608373	-0.0821355385467653
80.320544	0.961018834780911	-0.0830485016133368
80.361504	0.960564067531961	-0.0840476130484159
80.402464	0.960074168049185	-0.0851557588725953
80.443424	0.95958914804333	-0.0862744302613778
80.484384	0.959119742363619	-0.087399759124252
80.525344	0.958690348394652	-0.0886094036434535
80.566304	0.958290231287206	-0.0898508471354685
80.607264	0.957900849028984	-0.0910811439891925
80.648224	0.957505611398458	-0.0923537871723925
80.689184	0.957140626524837	-0.0936657432304249
80.730144	0.956786376500439	-0.0950017795138952
80.771104	0.956451644383722	-0.0964542921746893
80.812064	0.956096418463941	-0.0978894104138142
80.853024	0.955667024494974	-0.0994116881729945
80.893984	0.955266907387528	-0.100969011921812
80.934944	0.954892163560066	-0.102482845258045
80.975904	0.954523275104909	-0.10400382203129
81.016864	0.954052893529814	-0.105520041598007
81.057824	0.953333658631795	-0.106948578635248
81.098784	0.953098467844247	-0.108410379071681
81.139744	0.952444617936957	-0.109913288048627
81.180704	0.952249438860154	-0.111444794744887
81.221664	0.951650239094369	-0.112952506691685
81.262624	0.951269639894603	-0.11444899790719
81.303584	0.950900751439446	-0.115998010164621
81.344544	0.950566019322729	-0.11757380704204
81.385504	0.950250805113692	-0.119189688233187
81.426464	0.949920952473895	-0.120862734354079
81.467424	0.949560847077193	-0.122518004692266
81.508384	0.949171464818971	-0.124113340329981
81.549344	0.94881135942227	-0.125604346484181
81.590304	0.948436615594808	-0.127025088501838
81.631264	0.947967209915097	-0.128477535786455
81.672224	0.947457792524641	-0.129926439682242
81.713184	0.946972772518786	-0.131366907871905
81.754144	0.946503366839075	-0.132874558800937
81.795104	0.946083731823948	-0.134398608254532
81.836064	0.945489411535083	-0.135864540465394
81.877024	0.945303991412121	-0.137322172080899
[truncated: 3,557 more rows]
