# Supplementary material for: Unraveling the Local Relation Between Tissue Composition and Human Brain Mechanics Through Machine Learning
Source: Front Bioeng Biotechnol. 2021 Aug 17;9:704738. doi: 10.3389/fbioe.2021.704738 (PMC8415910; doi:10.3389/fbioe.2021.704738)
Supplement: Supplementary file 1 [file DataSheet3.ZIP › Mechanics_cyclicCompTens/cyclicCompTens_HBE_05_04_P2a_CC_24.txt]

0	1	0.00371107164707055
0.038944	1	0.00278868218993727
0.079904	1	0.00622886759233934
0.120864	1	0.00765843328309429
0.161824	1	0.00871759370123223
0.202784	1	0.00934172045426407
0.243744	1	0.00986926073545152
0.284704	1.00000534856605	0.0102554637429103
0.325664	1.00000534856605	0.0104452892751905
0.366624	1.00000534856605	0.0105386428004355
0.407584	1.00000534856605	0.0106647362880813
0.448544	1.00000534856605	0.0112507891985324
0.489504	1	0.0115577302807762
0.530464	1	0.0116874686891534
0.571424	1	0.0116944073857129
0.612384	1	0.0117145793237742
0.653344	1	0.0117338286589236
0.694304	1	0.0117213464579729
0.735264	1	0.0116786852892134
0.776224	1	0.0116333721102728
0.817184	1	0.011558762637122
0.858144	1	0.0114261623151814
0.899104	1	0.0112608477539402
0.940064	1	0.0110705115503028
0.981024	1	0.0108866257961944
1.021984	1	0.010711478657833
1.062944	1.00000534856605	0.0105860675362291
1.103904	1.00000534856605	0.0104592421099818
1.144864	1.00000534856605	0.0102674240463174
1.185824	1.00000534856605	0.010011894718318
1.226784	1.00000534856605	0.00971943438755885
1.267744	0.99999893028679	0.00940188485902008
1.308704	0.99999893028679	0.00909166617920271
1.349664	0.99999893028679	0.00878893307172732
1.390624	0.99999893028679	0.00847102179500542
1.431584	0.99999893028679	0.00808951693106835
1.472544	1.00000427885284	0.00767978045441209
1.513504	1.00000427885284	0.00722879160965265
1.554464	1.00000427885284	0.00680253239369588
1.595424	1.00000427885284	0.00641645773494035
1.636384	1.00000427885284	0.00600895712356
1.677344	0.99999893028679	0.00560837984939383
1.718304	0.99999893028679	0.00515836728888744
1.759264	0.99999893028679	0.00465035080435577
1.800224	0.99999893028679	0.00410401080448025
1.841184	0.99999893028679	0.00350254343239637
1.882144	0.999966838890493	0.00282495421825193
1.923104	0.999512210776291	0.0021218944452914
1.964064	0.999029770118631	0.00140290249783526
2.005024	0.998602954547886	0.000679294992236262
2.045984	0.998208230373437	-8.11018677374653e-05
2.086944	0.997776066236642	-0.000880162199178885
2.127904	0.997277579880834	-0.0017078681924648
2.168864	0.996844346030829	-0.00254282004544124
2.209824	0.996422879026133	-0.00335458732661381
2.250784	0.995978948044029	-0.00412149347467647
2.291744	0.995448370291925	-0.00493525037085571
2.332704	0.99492207139266	-0.0057516702566717
2.373664	0.994418236470802	-0.00662274680621674
2.414624	0.993935795813143	-0.00750670028355485
2.455584	0.993519677374496	-0.00835216244669307
2.496544	0.993108907501899	-0.00918601597988483
2.537504	0.992676743365104	-0.00995621272888972
2.578464	0.992282019190655	-0.0106711448157132
2.619424	0.991892643582256	-0.0113647424765605
2.660384	0.99156424162682	-0.0120258852236119
2.701344	0.991202678561878	-0.0126423586076745
2.742304	0.99060577859076	-0.0132644020420736
2.783264	0.990195008718163	-0.0138433691130131
2.824224	0.989998181487543	-0.0143691308713674
2.865184	0.989352074708771	-0.0148548889466119
2.906144	0.988809730111357	-0.0154092789331633
2.947104	0.988272734079993	-0.0160638600911835
2.988064	0.987735738048629	-0.0167550998512234
3.029024	0.987231903126772	-0.0175178110278862
3.069984	0.98677192644652	-0.018291446563836
3.110944	0.986334413743675	-0.0191173568914421
3.151904	0.98590652845972	-0.0200151287135315
3.192864	0.985490410021073	-0.0209312973920141
3.233824	0.985123498390082	-0.0219162636014537
3.274784	0.98475123819304	-0.0229851379557131
3.315744	0.984378977995999	-0.0241704930457082
3.356704	0.983940395579945	-0.025393899250307
3.397664	0.983491116031792	-0.0267360111598877
3.438624	0.983047185049688	-0.0281623864248536
3.479584	0.982636415177091	-0.0297023527985027
3.520544	0.98216574136474	-0.0313741088294893
3.561504	0.981602002503129	-0.0331470039865209
3.602464	0.980840366697688	-0.0350106390989377
3.643424	0.980357926040029	-0.0368963125208435
3.684384	0.979947156167432	-0.0388573385251194
3.725344	0.979531037728785	-0.0408036352765688
3.766304	0.979109570724089	-0.0427276104217592
3.807264	0.97872019511569	-0.0446574345556442
3.848224	0.978347934918648	-0.0465550543844143
3.889184	0.977992790132965	-0.0485227008162813
3.930144	0.977636575634072	-0.0505314754015138
3.971104	0.977241851459624	-0.0525314329195859
4.012064	0.976809687322829	-0.0545335347762853
4.053024	0.97640961458233	-0.0565171242786774
4.093984	0.975993496143684	-0.0584740620926437
4.134944	0.975505706919975	-0.0603585761769991
4.175904	0.974958013756512	-0.0621871478661313
4.216864	0.974443481702556	-0.0638859914267281
4.257824	0.97392253136934	-0.0654537993352364
4.298784	0.973435811858841	-0.0668778275954243
4.339744	0.972991880876737	-0.0681481673579648
4.380704	0.972537252762534	-0.069286704387932
4.421664	0.972115785757838	-0.0703791730047086
4.462624	0.971699667319192	-0.0714889357996821
4.503584	0.971315640276842	-0.0725606583760815
4.544544	0.97075724998128	-0.0736194582613636
4.585504	0.970330434410535	-0.0746554636527018
4.626464	0.969858690884974	-0.0756772845926939
4.667424	0.969431875314228	-0.0767503887856479
4.708384	0.969026454007681	-0.077759193328668
4.749344	0.968582523025577	-0.0786398300545929
4.790304	0.968051945273472	-0.0794895591029262
4.831264	0.967530994940257	-0.0803216518377331
4.872224	0.967032508584449	-0.0811763603715982
4.913184	0.966556486206048	-0.0820426012632024
4.954144	0.966145716333451	-0.0829268402165162
4.995104	0.965729597894804	-0.0838190289130335
5.036064	0.965308130890108	-0.0848165408109659
5.077024	0.964890942738252	-0.0859732829272054
5.117984	0.96452403110726	-0.0871942876468781
5.158944	0.964174234887627	-0.0884541497873457
5.199904	0.963818020388734	-0.089736335713278
5.240864	0.963445760191693	-0.090997775598833
5.281824	0.963012526341688	-0.09225078195747
5.322784	0.962617802167239	-0.0934839924095118
5.363744	0.961960998256367	-0.094698531425214
5.404704	0.961418653658954	-0.0959157268929351
5.445664	0.960865611929442	-0.0971483751098489
5.486624	0.960333964464127	-0.0983586864660625
5.527584	0.959847244953628	-0.0995925310670275
5.568544	0.959380849994117	-0.100894397401641
5.609504	0.958954034423371	-0.102190203364586
5.650464	0.958521870286576	-0.103518030579348
5.691424	0.95810468213472	-0.104935146398351
5.732384	0.957732421937678	-0.106376174643937
5.773344	0.957365510306687	-0.107762687874178
5.814304	0.956993250109646	-0.109157285958389
5.855264	0.956549319127542	-0.110568400244284
5.896224	0.956094691013339	-0.111909363712344
5.937184	0.955651829744446	-0.113291172036999
5.978144	0.955241059871848	-0.114768736849072
6.019104	0.954769316346288	-0.116270981168212
6.060064	0.954216274616775	-0.117773208053704
6.101024	0.953712439694918	-0.119238761082735
6.141984	0.952978616432934	-0.120686091591847
6.182944	0.952562497994288	-0.122102743239989
6.223904	0.952135682423542	-0.123465660028507
6.264864	0.951724912550945	-0.12476329434522
6.305824	0.951335536942546	-0.126015947672498
6.346784	0.950952579613406	-0.127253477310677
6.387744	0.950601713680562	-0.128440124669784
6.428704	0.950250847747719	-0.129589616567921
6.469664	0.94985184472043	-0.13072787465953
6.510624	0.949418610870426	-0.131772845304031
6.551584	0.949013189563878	-0.132798994146985
6.592544	0.948602419691281	-0.133891582620087
6.633504	0.948121048746831	-0.135026059789422
6.674464	0.947573355583368	-0.136046566668243
6.715424	0.947052405250152	-0.137034923722097
6.756384	0.946521827498048	-0.137984242481065
6.797344	0.946044735406438	-0.138876762416882
6.838304	0.945596525571494	-0.139775364516428
6.879264	0.945163291721489	-0.140812503094845
6.920224	0.944517184942717	-0.141965034985244
6.961184	0.944320357712097	-0.143206537315818
7.002144	0.943755549137276	-0.144504583502451
7.043104	0.943372591808136	-0.145836357259138
7.084064	0.94295112480344	-0.147264870325113
7.125024	0.94247403271183	-0.14876791223362
7.165984	0.942041868575035	-0.150304594543945
7.206944	0.941641795834537	-0.151953941800436
7.247904	0.941208561984532	-0.153710070147104
7.288864	0.940677984232427	-0.155435203647943
7.329824	0.940146336767113	-0.157129839161905
7.370784	0.939653198977354	-0.158810608388584
7.411744	0.939161130900805	-0.16043657930315
7.452704	0.938743942748949	-0.162036336549681
7.493664	0.938327824310302	-0.163712764798164
7.534624	0.937906357305606	-0.165395024601695
7.575584	0.937500935999059	-0.167035857700648
7.616544	0.937123327235968	-0.168593050697111
7.657504	0.936777809869174	-0.170085224905685
7.698464	0.93643336221559	-0.171499431484782
7.739424	0.93604933517324	-0.172795366020876
7.780384	0.935611822470396	-0.174048211118275
7.821344	0.935222446861996	-0.175253943962847
7.862304	0.934817025555449	-0.176454145982788
7.903264	0.93432388776569	-0.177559221305824
7.944224	0.933765497470128	-0.178561111228453
7.985184	0.932966421702342	-0.179460624236074
8.026144	0.932462586780484	-0.180278521623505
8.067104	0.932007958666282	-0.181002371020961
8.108064	0.931553330552079	-0.181685096623464
8.149024	0.931125445268124	-0.182361151676639
8.189984	0.930714675395526	-0.183028202250945
8.230944	0.930321020934287	-0.183707844277068
8.271904	0.929980852133543	-0.184405968148616
8.312864	0.929603243370452	-0.185070503919287
8.353824	0.929192473497855	-0.185757431030807
8.394784	0.928704684274146	-0.18644753106615
8.435744	0.92828321726945	-0.187176024351426
8.476704	0.927872447396853	-0.187917621201911
8.517664	0.927396425018453	-0.188613371918209
8.558624	0.92684873185499	-0.189382435480135
8.599584	0.926333130087823	-0.190188787434591
8.640544	0.925846410577324	-0.191043036156007
8.681504	0.925386433897072	-0.191922971177624
8.722464	0.924761721382497	-0.192854695027978
8.763424	0.924340254377801	-0.193834614196503
8.804384	0.924154124279281	-0.194907304340331
8.845344	0.923557224308163	-0.196065138238738
8.886304	0.923222404073468	-0.197332762710699
8.927264	0.922860841008526	-0.198723799972434
8.968224	0.922467186547287	-0.200112860694398
9.009184	0.922033952697282	-0.201526165082244
9.050144	0.921623182824685	-0.202943655724666
9.091104	0.921217761518137	-0.204341836423414
9.132064	0.920747087705786	-0.20578434434982
9.173024	0.920210091674422	-0.207306236389552
9.213984	0.919679513922317	-0.20891612694362
9.254944	0.919153215023052	-0.210543531775682
9.295904	0.918671844078602	-0.212128479138767
9.336864	0.918222564530449	-0.213738123442565
9.377824	0.917783982114395	-0.215289744209485
9.418784	0.917345399698341	-0.216853100000295
9.459744	0.916946396671052	-0.218398926258668
9.500704	0.916557021062653	-0.219969527909168
9.541664	0.915998630767091	-0.221575240925483
9.582624	0.915560048351037	-0.223159052922282
9.623584	0.915094723104736	-0.224656544393306
9.664544	0.914662558967941	-0.22605036668021
9.705504	0.914257137661393	-0.227360686154595
9.746464	0.913813206679289	-0.228620299865587
9.787424	0.913281559213975	-0.229944551003431
9.828384	0.912761678593969	-0.231333300098948
9.869344	0.912257843672111	-0.232743871762568
9.910304	0.911776472727662	-0.234151460093281
9.951264	0.911371051421114	-0.235502269213696
9.992224	0.910948514703208	-0.236738044591108
10.033184	0.910527047698512	-0.237933447999609
10.074144	0.910138741803323	-0.239172160946604
10.115104	0.909760063327022	-0.240461677721258
10.156064	0.909410267107388	-0.241759166031174
10.197024	0.909064749740595	-0.243097704043043
10.237984	0.908671095279356	-0.244373487461976
10.278944	0.9082432099954	-0.245641454069268
10.319904	0.907844206968112	-0.24689738056384
10.360864	0.907421670250206	-0.248116962262046
10.401824	0.906917835328348	-0.24941190308024
10.442784	0.906370142164886	-0.250747610303616
10.483744	0.905576414963148	-0.25214709634671
10.524704	0.90507792860734	-0.253560854009388
10.565664	0.904617951927088	-0.254964973044273
10.606624	0.904168672378935	-0.256359760719399
10.647584	0.903752553940289	-0.257729775181605
10.688544	0.903331086935593	-0.259128681555925
10.729504	0.902964175304601	-0.260544404862344
10.770464	0.902602612239659	-0.26199262012906
10.811424	0.902223933763358	-0.263431501856812
10.852384	0.901781072494464	-0.264858465507377
10.893344	0.901326444380262	-0.266240029760969
10.934304	0.900893210530257	-0.267611273295315
10.975264	0.900487789223709	-0.268929614426699
11.016224	0.900011766845309	-0.270196681021944
11.057184	0.899458725115796	-0.271469651086033
11.098144	0.89894419306184	-0.272732075972664
11.139104	0.898445706706032	-0.273990813642876
11.180064	0.898007124289978	-0.27528955935461
11.221024	0.897580308719232	-0.276535071424081
11.261984	0.897169538846635	-0.277763794891129
11.302944	0.896560872030209	-0.2789478163071
11.343904	0.896177914701069	-0.280094213732828
11.384864	0.895997133168598	-0.281291741867103
11.425824	0.895477252548592	-0.282473806356156
11.466784	0.895082528374143	-0.283619323382691
11.507744	0.894650364237348	-0.284710026842671
11.548704	0.8942449429308	-0.285781786465571
11.589664	0.893834173058203	-0.286867710926964
11.630624	0.893351732400543	-0.288044747987955
11.671584	0.892804039237081	-0.289290275311868
11.712544	0.892284158617075	-0.290597406607989
11.753504	0.891763208283859	-0.291927197287287
11.794464	0.891287185905459	-0.293267853487312
11.835424	0.890832557791256	-0.294644322757459
11.876384	0.890383278243103	-0.29600513225385
11.917344	0.889951114106308	-0.297361899323256
11.958304	0.88955104136581	-0.298714166332433
11.999264	0.88916808403667	-0.300069327327075
12.040224	0.888603275461849	-0.301521988173872
12.081184	0.888176459891103	-0.303033485401356
12.122144	0.887930425852829	-0.304608968473121
12.163104	0.887491843436775	-0.306303597449465
12.204064	0.887086422130227	-0.308042810799767
12.245024	0.886664955125531	-0.309806960803433
12.285984	0.88590331932009	-0.311641686570089
12.326944	0.885360974722677	-0.313464616295089
12.367904	0.884890300910326	-0.315316542534087
12.408864	0.884391814554518	-0.317150414052022
12.449824	0.883981044681921	-0.318989755376821
12.490784	0.883559577677225	-0.320800098008415
12.531744	0.88312634382722	-0.322598400527291
12.572704	0.88273803793203	-0.324405990821807
12.613664	0.882348662323631	-0.326250156908517
12.654624	0.882020260368195	-0.328086257754109
12.695584	0.881664045869302	-0.329913234264507
12.736544	0.881281088540162	-0.331720410509897
12.777504	0.880842506124108	-0.33346934311861
12.818464	0.880454200228919	-0.335152792768574
12.859424	0.879813442016195	-0.336702450070958
12.900384	0.879539595434464	-0.338155723274619
12.941344	0.878986553704952	-0.339553964991132
12.982304	0.878191756790005	-0.340884184973997
13.023264	0.877693270434197	-0.342154036594411
13.064224	0.877249339452093	-0.343385032973236
13.105184	0.8767957810511	-0.344523567823997
13.146144	0.876362547201095	-0.345663294700398
13.187104	0.875951777328498	-0.346789795976058
13.228064	0.875562401720099	-0.347912764758919
13.269024	0.875212605500465	-0.348978457472532
13.309984	0.874833927024165	-0.350019228787221
13.350944	0.874423157151568	-0.351033978203997
13.391904	0.873936437641068	-0.352039559701458
13.432864	0.873520319202422	-0.353057754442796
13.473824	0.873104200763775	-0.354060232751025
13.514784	0.872643154370313	-0.3550966565499
13.555744	0.872079415508702	-0.356148855620444
13.596704	0.871570232020795	-0.357264702758352
13.637664	0.871066397098938	-0.358424402057028
13.678624	0.870622466116834	-0.359635519719432
13.719584	0.870211696244237	-0.360936666916092
13.760544	0.869779532107442	-0.362222960645187
13.801504	0.869182632136324	-0.363531935549518
13.842464	0.868990083758544	-0.364910128571549
13.883424	0.868447739161131	-0.366297955862961
13.924384	0.868097942941497	-0.36771943445222
13.965344	0.867697870200999	-0.369168340527214
14.006304	0.867271054630254	-0.370643730491777
14.047264	0.866865633323706	-0.372135641016434
14.088224	0.866454863451109	-0.373655565233219
14.129184	0.865977771359498	-0.375143487811039
14.170144	0.865430078196036	-0.376542322271563
14.211104	0.86490484900998	-0.377865239735383
14.252064	0.864384968389975	-0.379119331338569
14.293024	0.863902527732315	-0.380306684760395
14.333984	0.863453248184162	-0.381396945841572
14.374944	0.863014665768108	-0.382375862575373
14.415904	0.862577153065263	-0.383210938643087
14.456864	0.862166383192666	-0.383913401313625
14.497824	0.861777007584267	-0.384511357984968
14.538784	0.861399398821176	-0.384911488521921
14.579744	0.861010023212777	-0.385156620858466
14.620704	0.860544697966475	-0.385213334692586
14.661664	0.860133928093878	-0.385056826302475
14.702624	0.859745622198689	-0.384741549685713
14.743584	0.859175465057818	-0.384255833015381
14.784544	0.858732603788924	-0.383620163006352
14.825504	0.858299369938919	-0.382840746037091
14.866464	0.857927109741878	-0.381968172373077
14.907424	0.857581592375084	-0.380964898654687
14.948384	0.857247841853599	-0.379863828712137
14.989344	0.856996459249275	-0.378725230664403
15.030304	0.856700148690136	-0.377552613033022
15.071264	0.856442347806553	-0.376338254891411
15.112224	0.856201662334328	-0.375117720880218
15.153184	0.855960976862103	-0.37386681527609
15.194144	0.855741685654076	-0.372613307700091
15.235104	0.855527743012098	-0.371425827884322
15.276064	0.855330915781479	-0.37022132411189
15.317024	0.855139437116909	-0.369009265032527
15.357984	0.854958655584438	-0.367839744052761
15.398944	0.854799268316164	-0.366734182766805
15.439904	0.854635602195052	-0.365689578228899
15.480864	0.85446016922863	-0.364703093112932
15.521824	0.854224832322454	-0.36377265063566
15.562784	0.854137115839243	-0.362804490462291
15.603744	0.853961682872822	-0.361841998403524
15.644704	0.853726345966646	-0.36080817657652
15.685664	0.853578725543682	-0.359726233524347
15.726624	0.853424686841458	-0.358637489170491
15.767584	0.853287763550592	-0.357536687270268
15.808544	0.853156188825776	-0.356426538755847
15.849504	0.853036380946268	-0.355286299766054
15.890464	0.852904806221452	-0.354068659740325
15.931424	0.852778580062685	-0.352752933656048
15.972384	0.852664120749227	-0.35143648625461
16.013344	0.852548591722559	-0.350129529294962
16.054304	0.852422365563792	-0.348773435600186
16.095264	0.852302557684285	-0.34741638523401
16.136224	0.852192377223666	-0.346033123379005
16.177184	0.852105730453665	-0.344598709023393
16.218144	0.852000898559096	-0.343093285242813
16.259104	0.851907833509836	-0.341581587528384
16.300064	0.851814768460576	-0.340100906451842
16.341024	0.851727051977365	-0.338711006735598
16.381984	0.851656450905512	-0.337490211219694
16.422944	0.851590128686499	-0.336313230818057
16.463904	0.851530224746745	-0.33521821906797
16.504864	0.851453205395633	-0.334134844277505
16.545824	0.851398650021929	-0.333052729068064
16.586784	0.851338746082175	-0.332028770327063
16.627744	0.851284190708471	-0.331118544343129
16.668704	0.851234983900816	-0.33027612870987
16.709664	0.851179358813902	-0.329488955946733
16.750624	0.851163313115754	-0.328805134203651
16.791584	0.851098060609951	-0.328139661374433
16.832544	0.851043505236246	-0.327510661914731
16.873504	0.851026389824888	-0.326935079150589
16.914464	0.850966485885134	-0.326372205515383
16.955424	0.850950440186986	-0.325890457179035
16.996384	0.850900163666121	-0.325429335026738
17.037344	0.850857375137726	-0.325014564584402
17.078304	0.850824214028219	-0.324533014555793
17.119264	0.850791052918712	-0.323958133495957
17.160224	0.85072045184686	-0.323293388521517
17.201184	0.85071510328081	-0.322584307602594
17.242144	0.85071510328081	-0.32188430089713
17.283104	0.850648781061797	-0.321184095883927
17.324064	0.850648781061797	-0.320487336195287
17.365024	0.850599574254142	-0.31981110026802
17.405984	0.850572831423895	-0.319146407594522
17.446944	0.850567482857846	-0.318431455894845
17.487904	0.850567482857846	-0.317762003835613
17.528864	0.850506509204882	-0.317175714632776
17.569824	0.850495812072783	-0.316577771036668
17.610784	0.850495812072783	-0.315998426963104
17.651744	0.850479766374635	-0.315433025449029
17.692704	0.850462650963277	-0.314873102458642
17.733664	0.850435908133029	-0.314337780523908
17.774624	0.850402747023523	-0.313796112741529
17.815584	0.850402747023523	-0.31330964642436
17.856544	0.850370655627226	-0.312839417370515
17.897504	0.850358888781918	-0.312394105357183
17.938464	0.850358888781918	-0.311920823235841
17.979424	0.850353540215868	-0.311433718411337
18.020384	0.850304333408213	-0.310916956773441
18.061344	0.850293636276114	-0.310365428084265
18.102304	0.850293636276114	-0.30978427309058
18.143264	0.850293636276114	-0.309136070468293
18.184224	0.850293636276114	-0.308454495486517
18.225184	0.850244429468459	-0.30770537601719
18.266144	0.850233732336361	-0.306918885345506
18.307104	0.850221965491052	-0.306070764551143
18.348064	0.850221965491052	-0.305142998138744
18.389024	0.850221965491052	-0.304169736444311
18.429984	0.850216616925002	-0.303162862677738
18.470944	0.850216616925002	-0.302156095692255
18.511904	0.850216616925002	-0.301127362311078
18.552864	0.850216616925002	-0.300118156794169
18.593824	0.850167410117348	-0.299094836560502
18.634784	0.850167410117348	-0.298097069695477
18.675744	0.850162061551298	-0.297175644772311
18.716704	0.850156712985249	-0.296316876377813
18.757664	0.850151364419199	-0.295546642582307
18.798624	0.850151364419199	-0.294785644261499
18.839584	0.850151364419199	-0.294086204149575
18.880544	0.850151364419199	-0.293487223251448
18.921504	0.850151364419199	-0.292930414346323
18.962464	0.850151364419199	-0.292447765997929
19.003424	0.850107506177594	-0.292038227829012
19.044384	0.850107506177594	-0.291715592033851
19.085344	0.850107506177594	-0.291440892231356
19.126304	0.850112854743643	-0.291155969773881
19.167264	0.850112854743643	-0.290871879773068
19.208224	0.850112854743643	-0.290622933826159
19.249184	0.850112854743643	-0.290419851447084
19.290144	0.850112854743643	-0.290208058781939
19.331104	0.850112854743643	-0.290007369170966
19.372064	0.850112854743643	-0.289735898951648
19.413024	0.850112854743643	-0.289437824986433
19.453984	0.850112854743643	-0.28909438213313
19.494944	0.850112854743643	-0.288658408017173
19.535904	0.850058299369939	-0.288130364630218
19.576864	0.850058299369939	-0.287548076449453
19.617824	0.850058299369939	-0.286927750229321
19.658784	0.850058299369939	-0.28621954970959
19.699744	0.850058299369939	-0.285391087531849
19.740704	0.850041183958581	-0.284454355866287
19.781664	0.850041183958581	-0.283434376355299
19.822624	0.850041183958581	-0.282323839942223
19.863584	0.850041183958581	-0.281163301649268
19.904544	0.850041183958581	-0.27995132537973
19.945504	0.850025138260432	-0.278680994334013
19.986464	0.850025138260432	-0.277388777523222
20.027424	0.850025138260432	-0.276022441560612
20.068384	0.850025138260432	-0.274608694793964
20.109344	0.850025138260432	-0.273178120199187
20.150304	0.850014441128333	-0.271738660981865
20.191264	0.850014441128333	-0.270345799724774
20.232224	0.850014441128333	-0.268976992542649
20.273184	0.850014441128333	-0.267634316218734
20.314144	0.850014441128333	-0.266269335722208
20.355104	0.850014441128333	-0.264987919055966
20.396064	0.850014441128333	-0.263764161999214
20.437024	0.850014441128333	-0.262635047855653
20.477984	0.850014441128333	-0.261582031582888
20.518944	0.850014441128333	-0.260642968166989
20.559904	0.850014441128333	-0.259823033222021
20.600864	0.850014441128333	-0.259052570609894
20.641824	0.850014441128333	-0.258343718507592
20.682784	0.850014441128333	-0.257637139317068
20.723744	0.850014441128333	-0.257000756707702
20.764704	0.850014441128333	-0.256499079533197
20.805664	0.850014441128333	-0.256086956826057
20.846624	0.850014441128333	-0.255750936348123
20.887584	0.850014441128333	-0.255445093513797
20.928544	0.850014441128333	-0.25516061561433
20.969504	0.850014441128333	-0.254919780671863
21.010464	0.850014441128333	-0.254735232439154
21.051424	0.850014441128333	-0.254599446118155
21.092384	0.850014441128333	-0.254453256268085
21.133344	0.849991977150926	-0.254344611956845
21.174304	0.849991977150926	-0.254255033518216
21.215264	0.849991977150926	-0.254186647857179
21.256224	0.849991977150926	-0.254091612686921
21.297184	0.849991977150926	-0.254024305732815
21.338144	0.850009092562284	-0.253930188008251
21.379104	0.850009092562284	-0.25377715327238
21.420064	0.850009092562284	-0.253589181507168
21.461024	0.850009092562284	-0.253292048958912
21.501984	0.850009092562284	-0.252854584266104
21.542944	0.850009092562284	-0.252184269241327
21.583904	0.850009092562284	-0.25123068577637
21.624864	0.850009092562284	-0.24999932329095
21.665824	0.850009092562284	-0.248490931431905
21.706784	0.850009092562284	-0.246640964299031
21.747744	0.850009092562284	-0.244404185935799
21.788704	0.850009092562284	-0.241743344996181
21.829664	0.850009092562284	-0.238661888983943
21.870624	0.850009092562284	-0.235154104021159
21.911584	0.850009092562284	-0.23123980998569
21.952544	0.850009092562284	-0.226886650028004
21.993504	0.850009092562284	-0.22202882302529
22.034464	0.850035835392531	-0.216627811512875
22.075424	0.850233732336361	-0.210725902981675
22.116384	0.85072045184686	-0.204351806290507
22.157344	0.851464972240942	-0.19754742756925
22.198304	0.852336788507001	-0.190353199804581
22.239264	0.853185071082443	-0.182839415462718
22.280224	0.854148882684552	-0.175070417777715
22.321184	0.855205759335922	-0.167086145056504
22.362144	0.85656429511248	-0.15901423556914
22.403104	0.858607447343367	-0.150910219840928
22.444064	0.859121979397324	-0.142802874286067
22.485024	0.86059497448734	-0.134716501408999
22.525984	0.861570552934758	-0.126746315074867
22.566944	0.862725843201438	-0.118921998247534
22.607904	0.86395280425318	-0.111214327775588
22.648864	0.865179765304922	-0.103651846898193
22.689824	0.866208829412834	-0.096315447739174
22.730784	0.867035717724078	-0.0892494030460415
22.771744	0.867967437929891	-0.0825132182157011
22.812704	0.868980456339655	-0.0761151437217734
22.853664	0.870272669897201	-0.0700670475197096
22.894624	0.871659018217216	-0.0643799890795636
22.935584	0.872808959917846	-0.0590474024538926
22.976544	0.873744958976498	-0.0540477658050111
23.017504	0.874731234556016	-0.0494165130212104
23.058464	0.875761368377138	-0.0450589990100932
23.099424	0.877004375127028	-0.0409664459302057
23.140384	0.878285891552475	-0.037128236690296
23.181344	0.879446530385204	-0.0334915909229337
23.222304	0.880295882673855	-0.0300248556621022
23.263264	0.881642651605105	-0.0266764403868045
23.304224	0.882711295101783	-0.0234972731394373
23.345184	0.884025972636736	-0.0204530466811709
23.386144	0.88542194837564	-0.017557590252786
23.427104	0.886534450113925	-0.0148702610651856
23.468064	0.887449054908379	-0.0123325256473054
23.509024	0.888467421884193	-0.00988672874806754
23.549984	0.889508252837414	-0.0074870612797861
23.590944	0.890751259587305	-0.00512088602731961
23.631904	0.891978220639047	-0.00275266885890413
23.672864	0.893122813773627	-0.000453432274743037
23.713824	0.893988211760427	0.00180884715618726
23.754784	0.89491351368698	0.00404320224243335
23.795744	0.895828118481435	0.00625471707141106
23.836704	0.89702726698972	0.00847831995563819
23.877664	0.898341944524673	0.0106562009204162
23.918624	0.899695131735182	0.0127746963446143
23.959584	0.900653594771242	0.0148347127778961
24.000544	0.901671961747056	0.0167958717137333
24.041504	0.903146026550282	0.0186845611566352
24.082464	0.903753623653499	0.0205025724138695
24.123424	0.905675898291668	0.0223042265514534
24.164384	0.906836537124397	0.0240724233405172
24.205344	0.907696586545147	0.0258147420592574
24.246304	0.908589797075404	0.0275052566948204
24.287264	0.909509750435908	0.0291429234075695
24.328224	0.910731362921601	0.0307020079547721
24.369184	0.912100595830258	0.0321808018389853
24.410144	0.91342062193126	0.0335907633249468
24.451104	0.914368387835221	0.0348867741332483
24.492064	0.915376057678936	0.0361303554262727
24.533024	0.916345217847095	0.0373156429608842
24.573984	0.917512274959083	0.0384701731831129
24.614944	0.918722120599467	0.039563241081518
24.655904	0.919949081651209	0.0405475491707692
24.696864	0.920979215472332	0.0414503048368021
24.737824	0.921806103783576	0.0423435874946922
24.778784	0.922742102842228	0.0431556032053398
24.819744	0.923766888097301	0.0439645200851664
24.860704	0.925053753088797	0.0447093574148573
24.901664	0.926433683129553	0.0453622976308183
24.942624	0.927572927698084	0.0458897134064675
24.983584	0.9290459227881	0.046321675604322
25.024544	0.929972294427864	0.046661065134611
25.065504	0.931127584694543	0.0469703249638226
25.106464	0.932393055421841	0.0472632821535319
25.147424	0.933669223281238	0.0475338872280994
25.188384	0.934671544558904	0.047747177007713
25.229344	0.935482387171999	0.0478786223505149
25.270304	0.936407689098553	0.0479527349647154
25.311264	0.937475262882021	0.0479862794814725
25.352224	0.938800637549073	0.0480351350990373
25.393184	0.940192334435138	0.0481094808882716
25.434144	0.941309115026261	0.0481794944161328
25.475104	0.942230138099975	0.0482742637232678
25.516064	0.94323780794369	0.0483786564037542
25.557024	0.944277569183702	0.0485278818876736
25.597984	0.945532342778901	0.0487858475678937
25.638944	0.946748606698544	0.0491326267854641
25.679904	0.947909245531273	0.0495441305981232
25.720864	0.948774643518073	0.0499990245798948
25.761824	0.949683899746478	0.0504902786124746
25.802784	0.951162243402544	0.0510099451318652
25.843744	0.95244375982799	0.0515593970377974
25.884704	0.953812992736647	0.0521754672687644
25.925664	0.954969352716537	0.0528121920134599
25.966624	0.955905351775189	0.0534672634928126
26.007584	0.956907673052855	0.0541447895099852
26.048544	0.957904645764471	0.0548471671914922
26.089504	0.95915941935967	0.0555628641795943
26.130464	0.960429168939807	0.0562442648248963
26.171424	0.961596226051796	0.0568386345232922
26.212384	0.962450926906496	0.057374860828484
26.253344	0.963365531700951	0.0578236421376444
26.294304	0.964274787929356	0.0582146788482842
26.335264	0.965512446113197	0.058531278243041
26.376224	0.966870981889755	0.0587514804638392
26.417184	0.968184589711498	0.0589073459882028
26.458144	0.969116309917311	0.0589592132683518
26.499104	0.970145374025224	0.0589976239519325
26.540064	0.971103837061284	0.0590138830073164
26.581024	0.972906303819946	0.0590206189328213
26.621984	0.973497855225014	0.0590469001562403
26.662944	0.975277858006269	0.0591214268195662
26.703904	0.976143255993068	0.0591556294565117
26.744864	0.977057860787523	0.059185841967414
26.785824	0.977972465581977	0.0592256538804027
26.826784	0.979155568392114	0.0592716503797979
26.867744	0.980480943059166	0.0593660121754254
26.908704	0.981844827401774	0.059534752448376
26.949664	0.982803290437834	0.0597381943964283
26.990624	0.983816308847598	0.0599872776333105
27.031584	0.984741610774151	0.0602470259039748
27.072544	0.985886203908732	0.0605711609928099
27.113504	0.987146326069981	0.0609243557926147
27.154464	0.988417145363328	0.0613436088615323
27.195424	0.989440860905191	0.0617370426986862
27.236384	0.990251703518287	0.0620599421777634
27.277344	0.99117700544484	0.0623668724358444
27.318304	0.992245648941519	0.0626721464974247
27.359264	0.993565675042521	0.0629344161093407
27.400224	0.995553202186494	0.0631879819728043
27.441184	0.996500968090455	0.0633548154405732
27.482144	0.997536450477627	0.0634674433402388
27.523104	0.998001775723928	0.0635288533631203
27.564064	0.999650203780367	0.0636066989570652
27.605024	1.00088251339816	0.0636588626092197
27.645984	1.00210412588385	0.0637415743699885
27.686944	1.00311714429361	0.0638088813240947
27.727904	1.00396649658227	0.0638470740870833
27.768864	1.00489179850882	0.0638797817887662
27.809824	1.00593262946204	0.0639227927760484
27.850784	1.00721949445354	0.063971123204986
27.891744	1.00859407592824	0.0640436253860104
27.932704	1.00973866906282	0.064168343520131
27.973664	1.01067573783469	0.0642989171805641
28.014624	1.01166629226704	0.0644397178543892
28.055584	1.01266861354471	0.0646185456715526
28.096544	1.01392338713991	0.0648148964835346
28.137504	1.01519420643326	0.0650381147253287
28.178464	1.01636554239808	0.0652838354474732
28.219424	1.01722024325278	0.0655652929675324
28.260384	1.01812949948119	0.0659041834596652
28.301344	1.01964100424676	0.0662744915635751
28.342304	1.02095568178171	0.0666406700722631
28.383264	1.02164564680209	0.0669804583972358
28.424224	1.0234641592589	0.0672530792372812
28.465184	1.02390809024101	0.0675162270691839
28.506144	1.02541424644053	0.0677034295747054
28.547104	1.02642726485029	0.0678607050453005
28.588064	1.02767562016623	0.067987916190996
28.629024	1.02889723265193	0.0681059376253184
28.669984	1.03004717435256	0.0681809742228299
28.710944	1.03091257233936	0.0682402704159669
28.751904	1.03182717713381	0.0682052789064777
28.792864	1.03274178192826	0.0681510624423448
28.833824	1.0339248847384	0.0680738008755869
28.874784	1.03525025940545	0.0679977967106461
28.915744	1.03661414374806	0.0678819392278042
28.956704	1.03757795535017	0.0677194946807621
28.997664	1.03857492806179	0.0674903315652128
29.038624	1.03950557855439	0.0671865916646014
29.079584	1.04065552025502	0.0668373216146623
29.120544	1.04191029385022	0.0664430989049645
29.161504	1.04373950343913	0.0660820110213104
29.202464	1.04421552581753	0.0657162574577773
29.243424	1.04551415765433	0.0654295698435055
29.284384	1.04642341388274	0.0651374756193414
29.325344	1.04765572350053	0.064882953084478
29.366304	1.04901853812993	0.0646674623068833
29.407264	1.05033856423093	0.0644782353190601
29.448224	1.05127028443674	0.0643013622496086
29.489184	1.05231111538996	0.064144635938906
29.530144	1.05326316014676	0.0639879227034387
29.571104	1.05441952012665	0.0639437305865469
29.612064	1.05564113261235	0.0639583072949589
29.653024	1.05687344223014	0.0640292404477194
29.693984	1.0579078549041	0.0641195728915972
29.734944	1.05873474321534	0.064351987382382
29.775904	1.05966646342116	0.0646359836773402
29.816864	1.06070087609512	0.0650745248978732
29.857824	1.06197704395452	0.0655442309422965
29.898784	1.06334627686317	0.065994269653274
29.939744	1.06450798540911	0.0664703585918426
29.980704	1.06543328733567	0.0669843264877473
30.021664	1.06689558529358	0.0674966534415925
30.062624	1.06804017842816	0.0680344945383724
30.103584	1.06929495202336	0.0685681014380458
30.144544	1.07057646844881	0.069112129300438
30.185504	1.07160018399067	0.0695838358558977
30.226464	1.07242172373587	0.0700671510413037
30.267424	1.07333632853032	0.0705061847623751
30.308384	1.07439962346095	0.0709111662117096
30.349344	1.075724998128	0.0713142081677736
30.390304	1.07710492816876	0.0717157464717515
30.431264	1.07823347560519	0.0720063980615955
30.472224	1.07915342896569	0.0723047313523144
30.513184	1.08017714450756	0.0725641222332076
30.554144	1.08119016291732	0.0727643040892005
30.595104	1.08242782110116	0.0729836847493661
30.636064	1.08366013071895	0.0731714603860451
30.677024	1.08482183926489	0.0733081728695605
30.717984	1.08569793438379	0.0734041668904235
30.758944	1.08660184204615	0.0734491173709762
30.799904	1.08751109827455	0.073451161466131
30.840864	1.08868885251864	0.0734320759806663
30.881824	1.09072023790422	0.0734539007279749
30.922784	1.09189264358226	0.0734962819247455
30.963744	1.09282329407486	0.0735005597059702
31.004704	1.09382026678647	0.0735307743960785
31.045664	1.09481189093204	0.0735786428333608
31.086624	1.09606559481403	0.0736442260355827
31.127584	1.09733641410738	0.0737144356919771
31.168544	1.09850881978542	0.0737443627269036
31.209504	1.09937421777222	0.0736961608711155
31.250464	1.10028347400062	0.0736418180130391
31.291424	1.10120342736112	0.0734893019281775
31.332384	1.10243573697892	0.0733660198907594
31.373344	1.10379962132152	0.073195313974067
31.414304	1.10510895029043	0.072983599760335
31.455264	1.10606206476044	0.0727589868267507
31.496224	1.1070750831702	0.0726451102420918
31.537184	1.10803354620626	0.0725796447169897
31.578144	1.10918348790689	0.0724783486881183
31.619104	1.11042114609073	0.072307784419811
31.660064	1.11164810714248	0.0721454248618
31.701024	1.11268358952965	0.0718946047977981
31.741984	1.11398115165324	0.07161155427821
31.782944	1.11443577976744	0.0712831610210034
31.823904	1.11606281355968	0.0708909649728131
31.864864	1.11738818822674	0.0704363956927239
31.905824	1.11874137543725	0.0699747941151244
31.946784	1.11973299958281	0.0695518952346993
31.987744	1.12073532086048	0.0691733279403451
32.028704	1.12165527422098	0.0687966870640259
32.069664	1.12280521592161	0.0684693420048678
32.110624	1.12404287410545	0.0682660351675827
32.151584	1.12527518372324	0.0681091061907291
32.192544	1.12623899532535	0.0679163597853419
32.233504	1.12694072719104	0.0676114322175032
32.274464	1.12773445439278	0.0672746838847916
32.315424	1.12848539306612	0.0668806747372742
32.356384	1.12944385610218	0.0664811478403623
32.397344	1.13047292021009	0.0661449987892793
32.438304	1.13143138324615	0.0658455802540113
32.479264	1.1322807355348	0.065599098989
32.520224	1.13294288801172	0.0653691709721721
32.561184	1.13348523260914	0.0652486412718333
32.602144	1.1344329985131	0.0652963920319957
32.643104	1.13497534311051	0.065412687535228
32.684064	1.13552303627397	0.0655511150538039
32.725024	1.13617984018485	0.0657551257746017
32.765984	1.13681524983152	0.0659511104799889
32.806944	1.13739610410449	0.0661122191738009
32.847904	1.13794379726795	0.066269884722256
32.888864	1.13845832932191	0.0664207620442643
32.929824	1.13893542141352	0.0665355212073216
32.970784	1.13935688841822	0.0666575087964222
33.011744	1.13973984574736	0.0669032622066556
33.052704	1.1400800145481	0.0672774819851955
33.093664	1.14037525539403	0.0677110088529021
33.134624	1.14070472706267	0.0682547926442312
33.175584	1.14107698725972	0.0687900753532586
33.216544	1.1414107377812	0.0693384877779659
33.257504	1.14173379117059	0.0699068857001837
33.298464	1.14203545029578	0.070317990718159
33.339424	1.14235850368516	0.0705878788339784
33.380384	1.1427307638822	0.0706809570773179
33.421344	1.14305916583764	0.0705854969619057
33.462304	1.14354695506135	0.0704827103561836
33.503264	1.14385289303938	0.0704246497728044
33.544224	1.14412139105506	0.0703446031808783
33.585184	1.14437384337259	0.070276544400729
33.626144	1.14451611522951	0.0702298832435275
33.667104	1.14485521431704	0.0702143346092743
33.708064	1.14507985409112	0.0701906509993142
33.749024	1.14528844816705	0.0701207224604838
33.789984	1.14547457826557	0.0699905955372647
33.830944	1.14565001123199	0.0697705567569107
33.871904	1.1458136773531	0.0695006599242677
33.912864	1.14597841318742	0.0691455888281642
33.953824	1.14611533647829	0.0686770355836736
33.994784	1.14625225976916	0.0682120213696004
34.035744	1.14640522875817	0.0677716278240336
34.076704	1.14652610635089	0.0673635606191135
34.117664	1.14665233250965	0.0671479565228107
34.158624	1.14676679182311	0.0670732468061876
34.199584	1.14687697228373	0.0670486348545047
34.240544	1.14700212872929	0.0670564059028224
34.281504	1.14710696062386	0.0670576545878158
34.322464	1.14728774215633	0.0669671652411114
34.363424	1.14738615577164	0.0668312350925221
34.404384	1.1475230790625	0.0666997919289262
34.445344	1.14761614411176	0.06658354654743
34.486304	1.14769851202893	0.0664798424960149
34.527264	1.14780227421028	0.0663458191526073
34.568224	1.14789533925954	0.0661879705508548
34.609184	1.14797770717671	0.0660520164310002
34.650144	1.14805900538066	0.0659499729344976
34.691104	1.14812532759967	0.0658814390874574
34.732064	1.14819592867152	0.0658881270704319
34.773024	1.14827294802264	0.06599303186431
34.813984	1.14833820052844	0.0661436542192254
34.854944	1.14839382561535	0.0662647570507216
34.895904	1.14845907812116	0.0663571314105484
34.936864	1.14852433062696	0.0663822532964171
34.977824	1.14857995571387	0.0663788188678841
35.018784	1.14865055678573	0.066430045461492
35.059744	1.14870511215943	0.0665349023128399
35.100704	1.14874897040104	0.0666284686983059
35.141664	1.1488313383182	0.0667179338182267
35.182624	1.14888054512585	0.0668091531989148
35.223584	1.14891370623536	0.0668589938175563
35.264544	1.14897361017511	0.0669024646172879
35.305504	1.14900677128462	0.0669369222213263
35.346464	1.14905062952622	0.0670127193617046
35.387424	1.14909983633388	0.0671160485897012
35.428384	1.14912764887734	0.0671840964738208
35.469344	1.14918755281709	0.0672546068606324
35.510304	1.14919290138314	0.0672863840413867
35.551264	1.14924210819079	0.0672939502443478
35.592224	1.1492645721682	0.0671909544348573
35.633184	1.14930843040981	0.0670139288209914
35.674144	1.1493512189382	0.0668283040605571
35.715104	1.1493512189382	0.0666257730205804
35.756064	1.14938972861376	0.0664234838724608
35.797024	1.14939507717981	0.0662372118878679
35.837984	1.14944428398746	0.0660917912974884
35.878944	1.14948279366302	0.0659852891456694
35.919904	1.14948279366302	0.0659349930729902
35.960864	1.14952665190462	0.0659882463281056
36.001824	1.14953841874993	0.0660898910299245
36.042784	1.14957585871228	0.0661995007293881
36.083744	1.14957585871228	0.066288044045204
36.124704	1.14958227699154	0.0663976581030796
36.165664	1.14959832268969	0.0665412154723959
36.206624	1.14961971695388	0.0666848403970957
36.247584	1.14962613523314	0.0668312808558465
36.288544	1.14964752949734	0.0669760716557147
36.329504	1.1496646449087	0.0671553767189751
36.370464	1.1496860391729	0.0673671105455605
36.411424	1.1497074334371	0.0676250522545155
36.452384	1.14970850315031	0.0679715808634049
36.493344	1.14970850315031	0.0683332353405987
36.534304	1.1497192002824	0.0687226289299733
36.575264	1.14972454884845	0.0690955804106666
36.616224	1.14976305852401	0.0694410847927726
36.657184	1.14976305852401	0.0697268309900859
36.698144	1.14976305852401	0.0699183134560383
36.739104	1.14979621963352	0.0700718973518016
36.780064	1.14980156819957	0.0701390539406991
36.821024	1.14980156819957	0.0702022095075239
36.861984	1.14980156819957	0.0702297546703778
36.902944	1.14980691676562	0.0702418950265692
36.943904	1.14981226533166	0.0702365320007952
36.984864	1.14981226533166	0.0702143476845095
37.025824	1.14985077500722	0.0702396569820875
37.066784	1.14985077500722	0.0702994761846458
37.107744	1.14985077500722	0.0703678967129781
37.148704	1.14985077500722	0.0704369557486456
37.189664	1.14985612357327	0.0705092944892257
37.230624	1.14985612357327	0.0706061187875452
37.271584	1.14985612357327	0.0706796081488521
37.312544	1.14985612357327	0.0707071336988525
37.353504	1.14989998181488	0.0707109255171567
37.394464	1.14989998181488	0.0707779731457583
37.435424	1.14989998181488	0.0708926560366084
37.476384	1.14988393611673	0.0710771497891691
37.517344	1.14988393611673	0.0713190569009501
37.558304	1.14988393611673	0.071565804029084
37.599264	1.14988393611673	0.0718058653534492
37.640224	1.14988393611673	0.0720150451506939
37.681184	1.14988928468278	0.0722201738041298
37.722144	1.14988928468278	0.0724089257250619
37.763104	1.14988928468278	0.0725449103537992
37.804064	1.14988928468278	0.0726167282641638
37.845024	1.14988928468278	0.0725944698548767
37.885984	1.14994918862253	0.07249673029007
37.926944	1.14994918862253	0.0722903878189357
37.967904	1.14994918862253	0.0720112162858889
38.008864	1.14994918862253	0.0716994438322492
38.049824	1.14994918862253	0.0714065716315709
38.090784	1.14994918862253	0.0710895734421303
38.131744	1.14994918862253	0.0707595109131874
38.172704	1.14994918862253	0.0703736672502597
38.213664	1.14994918862253	0.0699228527419741
38.254624	1.14999304686414	0.0694049361249388
38.295584	1.14999304686414	0.0688434550023174
38.336544	1.14999304686414	0.06829096528333
38.377504	1.14999304686414	0.0677859604613827
38.418464	1.14999304686414	0.0673794797183738
38.459424	1.14999304686414	0.0670353700280578
38.500384	1.14999304686414	0.0668007480016738
38.541344	1.14999304686414	0.0666364010078618
38.582304	1.14999304686414	0.0664777569959476
38.623264	1.14999304686414	0.0664056296383419
38.664224	1.15001016227549	0.0664396601180195
38.705184	1.15001016227549	0.0665020791132427
38.746144	1.15001016227549	0.0666210659357887
38.787104	1.15001016227549	0.0667720914437996
38.828064	1.15001016227549	0.0669394958635201
38.869024	1.15000909256228	0.0671119560409796
38.909984	1.15000909256228	0.0673378634228815
38.950944	1.15000909256228	0.0676352749094953
38.991904	1.15000909256228	0.068014753111925
39.032864	1.15000909256228	0.0684473777883799
39.073824	1.15000909256228	0.0689078091323992
39.114784	1.15000909256228	0.0693814769731887
39.155744	1.15000909256228	0.0698342222579212
39.196704	1.15000909256228	0.0702689237176197
39.237664	1.15000909256228	0.0706355707555808
39.278624	1.15000909256228	0.0709788872149411
39.319584	1.15000909256228	0.0712979491123899
39.360544	1.15000909256228	0.0715619620890434
39.401504	1.15000909256228	0.0718609600375685
39.442464	1.15000909256228	0.0721591255294314
39.483424	1.14999304686414	0.0724061537751291
39.524384	1.14999304686414	0.0726855323327385
39.565344	1.14999304686414	0.0729952280031346
39.606304	1.14999304686414	0.0732994516874605
39.647264	1.14999304686414	0.0735940476400233
39.688224	1.14999304686414	0.0738124563743477
39.729184	1.14999304686414	0.0739971745851183
39.770144	1.14999304686414	0.0741740803426587
39.811104	1.14999304686414	0.0743400682785299
39.852064	1.14999304686414	0.0744279098900389
39.893024	1.14999304686414	0.0745370924651419
39.933984	1.14999304686414	0.0746369916230172
39.974944	1.14999304686414	0.0747440538307581
40.015904	1.14999304686414	0.0748450077242996
40.056864	1.14999304686414	0.0749704449963746
40.097824	1.15001444112833	0.0750794532350038
40.138784	1.15001444112833	0.0751724552061361
40.179744	1.15001444112833	0.0753305914630704
40.220704	1.15001444112833	0.0754921512525082
40.261664	1.15001444112833	0.0756168802826584
40.302624	1.15000909256228	0.0757200656830641
40.343584	1.15000909256228	0.0758349795697418
40.384544	1.14999304686414	0.0759875697476047
40.425504	1.14999304686414	0.0761637062454545
40.466464	1.14981226533166	0.0762668785706246
40.507424	1.14944000513462	0.0763538572165885
40.548384	1.14903993239413	0.07646537590044
40.589344	1.14864520821968	0.0765130634636307
40.630304	1.14819592867152	0.0764189609935079
40.671264	1.14769744231572	0.0762673645335455
40.712224	1.14725458104682	0.0759587148819921
40.753184	1.14681065006472	0.0754900570356173
40.794144	1.14629611801076	0.0748929415377597
40.835104	1.14573665800199	0.0742166816392275
40.876064	1.14520608024988	0.0734273885087283
40.917024	1.14472898815827	0.0725625292336785
40.957984	1.14428612688938	0.0716353642821135
40.998944	1.14387535701678	0.0706607144335087
41.039904	1.14345923857814	0.0696776092659265
41.080864	1.14305381727159	0.0686106809425553
41.121824	1.14247831156467	0.0674993730905831
41.162784	1.14213386391109	0.066299295285379
41.203744	1.14177230084614	0.0649903922948433
41.244704	1.1413668795396	0.0635618356447495
41.285664	1.14093899425564	0.0621105368016538
41.326624	1.14053999122835	0.0606750437391103
41.367584	1.14011745451045	0.0592467398769035
41.408544	1.13960292245649	0.0578212362943065
41.449504	1.13906592642513	0.0565863740041759
41.490464	1.13853000010697	0.0554454202348412
41.531424	1.13801439833981	0.0544424908309868
41.572384	1.13755442165955	0.053593860102438
41.613344	1.13711049067745	0.0527914699443479
41.654304	1.13667832654065	0.0519654702692988
41.695264	1.13624509269065	0.0511500746102661
41.736224	1.13583432281805	0.050328492185621
41.777184	1.13547917803237	0.049503858872685
41.818144	1.13509515099002	0.0486251790736781
41.859104	1.13467903255137	0.0477501712366497
41.900064	1.13398906753099	0.0469993650619387
41.941024	1.1335782976584	0.0463372460306344
41.981984	1.1331675277858	0.0457158127738934
42.022944	1.13269685397345	0.0451875797960236
42.063904	1.13214916080999	0.0447412740647906
42.104864	1.13164532588813	0.0443875126714462
42.145824	1.13114683953232	0.0440893406419656
42.186784	1.13070290855022	0.0438047058396722
42.227744	1.13027609297947	0.0435891889116063
42.268704	1.12984285912947	0.043327119786635
42.309664	1.12941069499267	0.0430441084927535
42.350624	1.12904378336168	0.0428384655467201
42.391584	1.12866510488538	0.042659851291737
42.432544	1.1283313543639	0.0426019388943604
42.473504	1.12796979129895	0.0426019018478597
42.514464	1.12755902142636	0.0426931255869597
42.555424	1.12714290298771	0.0428980079901264
42.596384	1.12674817881326	0.0431462021109923
42.637344	1.12631066611042	0.0434718909736498
42.678304	1.12577367007905	0.0438178769602645
42.719264	1.12523132548164	0.0441328615634332
42.760224	1.12469432945027	0.0444095270096699
42.801184	1.12395515762224	0.0447216437778452
42.842144	1.12374763325952	0.0450344971176223
42.883104	1.12329300514532	0.0453986184559198
42.924064	1.12266829263075	0.0457436041870165
42.965024	1.12224147706	0.0460425236841283
43.005984	1.12187991399506	0.0463651224327884
43.046944	1.12152904806221	0.0466789237271415
43.087904	1.12112897532172	0.046946846199219
43.128864	1.12067541692072	0.0471932795217001
43.169824	1.12023148593862	0.0473406570389976
43.210784	1.11980360065466	0.047413741068003
43.251744	1.11939283078207	0.0473745872752028
43.292704	1.11886225302996	0.0473440674962656
43.333664	1.11831990843255	0.0473082304548787
43.374624	1.11781072494464	0.0472187914854288
43.415584	1.11733363285303	0.0471331661263424
43.456544	1.11690146871624	0.0470396542210244
43.497504	1.11648535027759	0.0469655786533245
43.538464	1.11607992897104	0.0469099326301067
43.579424	1.11566915909845	0.0468952186317214
43.620384	1.11529048062215	0.0468833267050052
43.661344	1.11494068440251	0.0468450184441027
43.702304	1.11457912133757	0.0467604369246529
43.743264	1.11420151257448	0.0466434244626723
43.784224	1.11356075436176	0.04655601215473
43.825184	1.11316068162126	0.0464232614675809
43.866144	1.1127327963373	0.0462928665020334
43.907104	1.1122022185852	0.0462179715529069
43.948064	1.11165452542173	0.0462607580819791
43.989024	1.11113357508852	0.0463762865047269
44.029984	1.11064150701197	0.0465650950850129
44.070944	1.11016441492036	0.0468580893212229
44.111904	1.10972690221752	0.047215572798282
44.152864	1.10927227410331	0.0476607998225836
44.193824	1.10886150423072	0.048132066178447
44.234784	1.10846143149022	0.048587311012372
44.275744	1.10808917129318	0.0490477619692447
44.316704	1.10771584138293	0.0494460946613113
44.357664	1.10729972294428	0.0498149688477246
44.398624	1.10681835199983	0.0501816463945685
44.439584	1.10640223356118	0.0505078691626768
44.480544	1.10599146368859	0.0507565296336101
44.521504	1.10556357840463	0.0509823498472751
44.562464	1.10475273579153	0.0512511287472801
44.603424	1.10424890086968	0.0514862323781728
44.644384	1.10375148422708	0.0516946472741389
44.685344	1.10330220467893	0.0518741353906967
44.726304	1.10287431939497	0.0519970426046964
44.767264	1.10245285239027	0.0519581742878719
44.808224	1.10203673395163	0.0517796602763611
44.849184	1.10163666121113	0.0514910048391417
44.890144	1.10129221355755	0.0510758290645042
44.931104	1.10094669619075	0.0505345818688683
44.972064	1.10058513312581	0.0498644956607132
45.013024	1.10015296898901	0.0491375234611708
45.053984	1.09974754768247	0.0484000867147911
45.094944	1.09935817207407	0.047617995859864
45.135904	1.09892065937122	0.0468263753374402
45.176864	1.09837831477381	0.0461046157984632
45.217824	1.0978252730443	0.0453958159971042
45.258784	1.09731074099034	0.0447082285861897
45.299744	1.09681225463453	0.0440898375009157
45.340704	1.0961158713349	0.0435097132716317
45.381664	1.0956837071981	0.042898886210113
45.422624	1.09548687996748	0.042323118213467
45.463584	1.09485681888686	0.0417547987426624
45.504544	1.09449525582191	0.0412262628551694
45.545504	1.09413369275697	0.0408003762834253
45.586464	1.09373362001647	0.0404882551568381
45.627424	1.09327899190227	0.0402972019944522
45.668384	1.09284147919943	0.0402031452876537
45.709344	1.09241894248152	0.0401903293776265
45.750304	1.09200282404287	0.0402085845856349
45.791264	1.09147224629077	0.0403072415961347
45.832224	1.09093525025941	0.040455715254011
45.873184	1.0904260667715	0.040599867546544
45.914144	1.08994897467989	0.0408215407313395
45.955104	1.08952215910914	0.0411021832283837
45.996064	1.08910069210445	0.041346178019438
46.037024	1.08868992223185	0.041590153197639
46.077984	1.0882845009253	0.0418624929201205
46.118944	1.08790154359616	0.0421000132903807
46.159904	1.08755602622937	0.0423090797689176
46.200864	1.08718911459838	0.0425133628904557
46.241824	1.08659221462726	0.0426556105570129
46.282784	1.08617609618861	0.0427091863346047
46.323744	1.08577602344811	0.0427477909675126
46.364704	1.08533851074527	0.0427786114768672
46.405664	1.08481756041205	0.0428076929798961
46.446624	1.08426986724859	0.0428872252792246
46.487584	1.08374998662858	0.0429889702245158
46.528544	1.08325150027278	0.0431288883199423
46.569504	1.08279152359252	0.0433118936748582
46.610464	1.08233689547832	0.0434776244644305
46.651424	1.08191007990758	0.0436379181352275
46.692384	1.08147684605757	0.0438234862363077
46.733344	1.08107784303028	0.0439866303084508
46.774304	1.08070986168608	0.0440813059097312
46.815264	1.08032690435694	0.0441418921927741
46.856224	1.07992683161644	0.0441850448284412
46.897184	1.07943476353989	0.0442042479910256
46.938144	1.07901222682199	0.0443001177971512
46.979104	1.07860145694939	0.0445410181157962
47.020064	1.07817464137865	0.0448654452182249
47.061024	1.07763229678123	0.0452055429904385
47.101984	1.07710706759518	0.0456008204358023
47.142944	1.07661927837147	0.045930272787087
47.183904	1.07591861621899	0.0461391431370909
47.224864	1.0754971492143	0.0462753892705388
47.265824	1.07506926393034	0.0462793619629346
47.306784	1.07466384262379	0.0462704751611848
47.347744	1.07427018816255	0.0461901627061363
47.388704	1.07390862509761	0.0460839177006162
47.429664	1.07356310773082	0.0459428794933458
47.470624	1.07320796294513	0.0457954082701937
47.511584	1.07278542622723	0.0456555272212678
47.552544	1.07237465635463	0.0455672236181034
47.593504	1.07198100189339	0.0455336246211984
47.634464	1.07153707091129	0.0455845613804187
47.675424	1.07099472631388	0.0455802552695169
47.716384	1.07044168458436	0.0455279848362723
47.757344	1.06992715253041	0.0454753221459618
47.798304	1.0694286661746	0.045327528400333
47.839264	1.0689633409283	0.0451682524187015
47.880224	1.06852475851224	0.0450955541091443
47.921184	1.06810329150755	0.0450230867954148
47.962144	1.06768182450285	0.0449942951267736
48.003104	1.06711166736198	0.0450180768010001
48.044064	1.06675010429704	0.0451034907771121
48.085024	1.0663564498358	0.045245581540843
48.125984	1.06589647315555	0.0453907166552468
48.166944	1.06546858787159	0.0455422608142671
48.207904	1.0650364237348	0.0456985011620492
48.248864	1.0646256538622	0.0458088757627916
48.289824	1.06408865783084	0.045869470762658
48.330784	1.06356342864478	0.0458795169019584
48.371744	1.06304247831156	0.0458114624802209
48.412704	1.06256645593316	0.0456855261699897
48.453664	1.06213857064921	0.0454884714744948
48.494624	1.06172245221056	0.0453183931691081
48.535584	1.06130633377192	0.0451810029525511
48.576544	1.06090091246537	0.0449635116639197
48.617504	1.06051260657018	0.0447785668157332
48.658464	1.06017243776943	0.0446449379085975
48.699424	1.05980552613844	0.0445059612301293
48.740384	1.0594225688093	0.0443553933553619
48.781344	1.05878715916263	0.044230038893112
48.822304	1.05857321652065	0.044030053165652
48.863264	1.05817956205941	0.0437960108080434
48.904224	1.05743932051817	0.0435276154482807
48.945184	1.05688627878866	0.0432668059043324
48.986144	1.0563717467347	0.0430672451220272
49.027104	1.05586791181284	0.0428889315974615
49.068064	1.05540793513259	0.0427702193548617
49.109024	1.05495865558444	0.0427339312178489
49.149984	1.05452649144764	0.0427913729067464
49.190944	1.05409325759764	0.0428447351221578
49.231904	1.05369318485714	0.0428962602669769
49.272864	1.05332627322615	0.0429315132811768
49.313824	1.05293796733096	0.0429597797611907
49.354784	1.05253254602441	0.042906421904191
49.395744	1.05205010536675	0.0428317819221574
49.436704	1.05162328979601	0.0426918354970539
49.477664	1.05121786848946	0.0424451188778029
49.518624	1.05053325203513	0.0421487555892376
49.559584	1.0502487083213	0.0418930235950875
49.600544	1.04948707251586	0.0416427744830371
49.641504	1.048983237594	0.0414516167187672
49.682464	1.04874790068783	0.0412469326233395
49.723424	1.0481178396072	0.0410255231224605
49.764384	1.04769102403646	0.0407359654939895
49.805344	1.04728560272991	0.0403808028712372
49.846304	1.04688552998941	0.039928408438658
49.887264	1.04652396692447	0.0394435264041941
49.928224	1.04616240385953	0.0388791425792845
49.969184	1.04581795620594	0.0382718458313595
50.010144	1.04540183776729	0.037635541673407
50.051104	1.0449910678947	0.0370196435997078
50.092064	1.04459634372025	0.036456495384556
50.133024	1.04415348245135	0.0358929679875739
50.173984	1.04360578928789	0.0354093172044559
50.214944	1.04305809612443	0.0350209761715415
50.255904	1.04254784292331	0.0346623595074029
50.296864	1.04204400800145	0.0343333626101558
50.337824	1.04157868275515	0.0340190579192348
50.378784	1.04114117005231	0.0336392593735346
50.419744	1.04071328476835	0.0332571966328816
50.460704	1.04008964196699	0.032918552391018
50.501664	1.03972807890205	0.0325721458176602
50.542624	1.0393772129692	0.0322281080411397
50.583584	1.03897179166266	0.0318918064456422
50.624544	1.0385225121145	0.0315708028757169
50.665504	1.0380785811324	0.0313112594504093
50.706464	1.03766246269375	0.03115002654186
50.747424	1.03723564712301	0.0310997130355334
50.788384	1.03670399965769	0.0310455575891662
50.829344	1.03616807333954	0.0310612151837155
50.870304	1.03565247157237	0.0311057102102304
50.911264	1.03518179776002	0.0310612718430694
50.952224	1.03474963362323	0.0309363074586795
50.993184	1.03433351518458	0.0307389563911794
51.034144	1.03392274531198	0.0304445216998549
51.075104	1.03351197543938	0.0301620203401593
51.116064	1.03313329696308	0.0298686076964123
51.157024	1.03278350074345	0.0295703724699599
51.197984	1.03242728624456	0.0293266086747332
51.238944	1.03204432891542	0.0291038742166537
51.279904	1.03140250098948	0.0288625489528537
51.320864	1.03118962806072	0.0286913657900646
51.361824	1.03057026411219	0.0285784763856883
51.402784	1.03005038349219	0.0284785728694012
51.443744	1.02950269032872	0.0283573044182549
51.484704	1.02898815827477	0.0282219256087638
51.525664	1.02848967191896	0.0280047786346682
51.566624	1.02802969523871	0.0276779391512838
51.607584	1.02756971855845	0.0273559592971056
51.648544	1.0271418332745	0.0270000078018097
51.689504	1.0267096691377	0.0266820464033516
51.730464	1.02630959639721	0.0264238322936564
51.771424	1.02594268476621	0.0262802858203698
51.812384	1.02556507600312	0.0262287497795208
51.853344	1.02514895756448	0.0262406373478253
51.894304	1.02466651690682	0.0261954188249442
51.935264	1.02423435277002	0.0261361618575139
51.976224	1.02382893146347	0.0261605646054281
52.017184	1.02340104617952	0.0261596711310001
52.058144	1.02287046842741	0.0261090590734621
52.099104	1.0223495180942	0.0260078850801224
52.140064	1.02159964913407	0.0258365079680061
52.181024	1.02115036958591	0.0256245017406805
52.221984	1.02073425114727	0.0253601553455208
52.262944	1.02030743557652	0.0250811603281536
52.303904	1.01989666570392	0.0248169425061434
52.344864	1.01950194152948	0.0245863650859507
52.385824	1.01913502989848	0.0243968221132689
52.426784	1.01879593081095	0.0242507041769942
52.467744	1.01843436774601	0.0241388695082842
52.508704	1.01802359787341	0.0239346735549829
52.549664	1.01760747943476	0.0237181912386936
52.590624	1.01720740669427	0.0235251942246254
52.631584	1.01676882427821	0.023366977337072
52.672544	1.01622113111475	0.0231934493487108
52.713504	1.01567343795129	0.023012952259811
52.754464	1.01514820876523	0.0228092836743429
52.795424	1.01464437384337	0.022451656369693
52.836384	1.01419509429522	0.022093695646537
52.877344	1.01375651187917	0.0216773975808496
52.918304	1.01333504487447	0.0212467668778133
52.959264	1.01270498379384	0.0208918134588297
53.000224	1.01234449044211	0.0205290802747044
53.041184	1.01216370890964	0.0202029860797455
53.082144	1.01159890033482	0.0199247014835088
53.123104	1.01138602740605	0.0196159167211882
53.164064	1.01068964410642	0.0192557658960805
53.205024	1.01027887423382	0.0188663897403532
53.245984	1.00984671009702	0.0184752092021224
53.286944	1.00933217804307	0.0180375026174575
53.327904	1.0087844848796	0.0176107726930216
53.368864	1.00829134708985	0.0171342326588271
53.409824	1.00779286073404	0.0165938375327067
53.450784	1.00736604516329	0.0159565331192358
53.491744	1.00694350844539	0.0153552553380673
53.532704	1.00653273857279	0.0148321979742622
53.573664	1.0061337355455	0.0143702629781567
53.614624	1.00573901137105	0.0139913012475304
53.655584	1.00538814543821	0.0136324623043878
53.696544	1.00503834921857	0.0133798618291477
53.737504	1.00464362504413	0.0132239483622538
53.778464	1.00421680947338	0.0130400713249691
53.819424	1.00380603960078	0.0129611840705936
53.860384	1.00340061829424	0.0129398627198529
53.901344	1.00267749216435	0.0129268964446171
53.942304	1.00214049613299	0.0129676454161522
53.983264	1.00160884866767	0.0130645612411203
54.024224	1.00108361948162	0.0131687272841908
54.065184	1.00063433993346	0.0132167722371526
54.106144	1.00018506038531	0.0133004624613804
54.147104	0.999747547682466	0.0134635259029042
54.188064	0.99932501096456	0.013723651176193
54.229024	0.998926007937272	0.0140403943985409
54.269984	0.99855909630628	0.0144177522336085
54.310944	0.99818041782998	0.0148100616005067
54.351904	0.997758950825284	0.0152218312762883
54.392864	0.997282928446883	0.0156035518816116
54.433824	0.996855043162928	0.0159435319767054
54.474784	0.99645604013564	0.0162141675601559
54.515744	0.996022806285635	0.0164026100338471
54.556704	0.99549757709958	0.0164852498808205
54.597664	0.994981975332413	0.0165776525703242
54.638624	0.994467443278457	0.0165730348329755
54.679584	0.993782826824128	0.0165192258803501
54.720544	0.993558187050052	0.0164246004008058
54.761504	0.993131371479306	0.0163423506316926
54.802464	0.99271525304066	0.0162419480772493
54.843424	0.992118353069542	0.0161468388139904
54.884384	0.99175144143855	0.0160499796483763
54.925344	0.991416621203855	0.0159304109778492
54.966304	0.991049709572864	0.0157647172347774
55.007264	0.990633591134217	0.015567732273872
55.048224	0.99021747269557	0.0153298675890762
55.089184	0.989828097087171	0.0150528883371868
55.130144	0.989385235818277	0.0147364109779616
55.171104	0.988848239786913	0.0143936916210239
55.212064	0.988311243755549	0.0141322522865641
55.253024	0.987775317437395	0.0139117515145546
55.293984	0.987270412802328	0.0137423029996793
55.334944	0.986827551533434	0.0136065929508881
55.375904	0.986372923419231	0.0134904390960407
55.416864	0.985945038135276	0.0133525803502105
55.457824	0.98552357113058	0.0131985039539088
55.498784	0.98514061380144	0.0130465915090877
55.539744	0.984779050736498	0.0128848552039703
55.580704	0.984412139105506	0.0126375414822968
55.621664	0.984001369232909	0.0123476242848486
55.662624	0.983311404212531	0.0119714955219211
55.703584	0.982895285773884	0.0115648448008503
55.744544	0.982472749055978	0.0111431902470066
55.785504	0.981947519869923	0.0106966600575634
55.826464	0.98139982670646	0.0102377585161015
55.867424	0.980895991784603	0.00980019140061558
55.908384	0.980413551126943	0.00933652611500804
55.949344	0.979981386990148	0.00879985961022015
55.990304	0.979558850272242	0.00815476017716654
56.031264	0.979154498678904	0.00739289889081321
56.072224	0.978749077372357	0.00659613326320749
56.113184	0.978365050330007	0.00579805357443089
56.154144	0.978008835831114	0.00503372106856217
56.195104	0.977669736743579	0.00426661443355461
56.236064	0.97727501256913	0.00350890889289443
56.277024	0.976832151300236	0.00281853209839975
56.317984	0.976426729993689	0.00213336796447053
56.358944	0.97602665725319	0.00149789626318009
56.399904	0.97555063487479	0.000922010589414463
56.440864	0.975008290277377	0.000349755472714736
56.481824	0.974487339944161	-0.000168472770767258
56.522784	0.973721425285881	-0.000676484896887097
56.563744	0.973479670100446	-0.00116749267919775
56.604704	0.972800402212167	-0.00162215784434747
56.645664	0.972362889509323	-0.00205181880074842
56.686624	0.971929655659318	-0.00249134284315219
56.727584	0.971541349764128	-0.00284840355426244
56.768544	0.971174438133137	-0.00309705312916608
56.809504	0.970795759656836	-0.0032660440107978
56.850464	0.970391408063498	-0.0034216066255382
56.891424	0.969908967405839	-0.00354450730192007
56.932384	0.969476803269044	-0.00368184739674088
56.973344	0.969071381962496	-0.00392413151114637
57.014304	0.96864349667854	-0.00422346941579529
57.055264	0.968107570360386	-0.00452950619944845
57.096224	0.967581271461121	-0.00487612633498655
57.137184	0.967082785105313	-0.00520268688001282
57.178144	0.966589647315555	-0.00553448841528145
57.219104	0.966173528876908	-0.00589126582962185
57.260064	0.965757410438261	-0.00623255126906291
57.301024	0.965127349357637	-0.00665076703596168
57.341984	0.964722997764299	-0.00711736553274014
57.382944	0.964372131831456	-0.00761542958382613
57.423904	0.964021265898613	-0.00817492327064673
57.464864	0.96366612111293	-0.00878670700356518
57.505824	0.963248932961073	-0.00940663660822005
57.546784	0.962838163088476	-0.0100614618373035
57.587744	0.962439160061188	-0.0108061357265502
57.628704	0.962000577645133	-0.0115865442345055
57.669664	0.96145288448167	-0.0122873528877487
57.710624	0.960905191318208	-0.0129035865591598
57.751584	0.960390659264251	-0.0134447836330596
57.792544	0.959881475776344	-0.013892085261399
57.833504	0.959437544794241	-0.0142833028461304
57.874464	0.958988265246087	-0.0146207615999725
57.915424	0.958566798241391	-0.0149089724791838
57.956384	0.958139982670646	-0.0152135666285165
57.997344	0.957755955628296	-0.0155016903394908
58.038304	0.957394392563354	-0.015700747725228
58.079264	0.957022132366313	-0.0158544122516104
58.120224	0.956606013927666	-0.0158974515685694
58.161184	0.955921397473337	-0.0158942023725398
58.202144	0.955499930468641	-0.0158639898616375
58.243104	0.955078463463945	-0.0157711949150678
58.284064	0.95455216456468	-0.0156204527038268
58.325024	0.954283666548998	-0.0154683746393556
58.365984	0.953523100456768	-0.0153558404455446
58.406944	0.953029962667009	-0.0152626641379386
58.447904	0.952596728817004	-0.0151780107046934
58.488864	0.952180610378358	-0.0151613397793902
58.529824	0.95176984050576	-0.0152737039951393
58.570784	0.951364419199213	-0.0154832128524783
58.611744	0.950970764737974	-0.0157986180423899
58.652704	0.95061989880513	-0.0161373581693141
58.693664	0.950269032872287	-0.016539761618043
58.734624	0.949891424109196	-0.0170829112604487
58.775584	0.949447493127093	-0.0176621507321283
58.816544	0.949036723254496	-0.0183020789095292
58.857504	0.948627023095108	-0.0190460881409697
58.898464	0.948172394980906	-0.0198343679407152
58.939424	0.947624701817443	-0.0207256239370978
58.980384	0.947093054352128	-0.0217266944783008
59.021344	0.946578522298172	-0.0227837095939327
59.062304	0.946090733074463	-0.0238980073164299
59.103264	0.945406116620134	-0.0250422320738536
59.144224	0.944979301049389	-0.0262341334984383
59.185184	0.944556764331483	-0.0274136853630631
59.226144	0.944157761304194	-0.0285703664615368
59.267104	0.943785501107153	-0.0297012740915713
59.308064	0.943418589476161	-0.0308019844651449
59.349024	0.942996052758255	-0.0319027776485435
59.389984	0.942514681813806	-0.0330040633324805
59.430944	0.94209321480911	-0.0340162107773849
59.471904	0.941693142068611	-0.0350458441706073
59.512864	0.941259908218607	-0.0361037462230495
59.553824	0.940729330466502	-0.0370158615785174
59.594784	0.940213728699336	-0.0378655666555856
59.635744	0.939699196645379	-0.0386947610465161
59.676704	0.93921247713488	-0.0394422570074318
59.717664	0.938789940416974	-0.0400746080858419
59.758624	0.938357776280179	-0.0405337580567791
59.799584	0.937733063765604	-0.040870382174753
59.840544	0.937350106436464	-0.0411797814731437
59.881504	0.936983194805473	-0.0414658567305514
59.922464	0.936637677438679	-0.0417643796121855
59.963424	0.936276114373736	-0.042032642040387
60.004384	0.935865344501139	-0.0422814964606474
60.045344	0.935449226062493	-0.042518639828283
60.086304	0.935055571601254	-0.0427810423717603
60.127264	0.934627686317298	-0.0430657730591142
60.168224	0.934097108565194	-0.0433185892757407
60.209184	0.933542997122471	-0.0434908969087856
60.250144	0.933017767936416	-0.0436919896728539
60.291104	0.93249788731641	-0.0439121962520639
60.332064	0.932043259202208	-0.0441241109527408
60.373024	0.931604676786154	-0.0444574836954791
60.413984	0.931177861215408	-0.0449096645658779
60.454944	0.930755324497502	-0.0454805446036408
60.495904	0.930367018602313	-0.0461992532543271
60.536864	0.93001080410342	-0.047073156233953
60.577824	0.929643892472428	-0.0480591270573226
60.618784	0.929233122599831	-0.0490840424697238
60.659744	0.928750681942171	-0.0501164913969974
60.700704	0.928127039140806	-0.0511306262777026
60.741664	0.927693805290802	-0.0521794824463627
60.782624	0.927179273236845	-0.0532056182140803
60.823584	0.926647625771531	-0.054272304645594
60.864544	0.926143790849673	-0.0553419853060445
60.905504	0.925650653059915	-0.0564511706114487
60.946464	0.92521848892312	-0.0576129684854272
60.987424	0.924797021918424	-0.0588390681885455
61.028384	0.924380903479777	-0.0601468946513558
61.069344	0.923980830739279	-0.0614313709227122
61.110304	0.92358610656483	-0.0626520901664091
61.151264	0.923236310345196	-0.0638441092681136
61.192224	0.922890792978402	-0.0650323256554842
61.233184	0.922507835649262	-0.0661318963043606
61.274144	0.922063904667159	-0.0671344443471787
61.315104	0.921653134794562	-0.0681062132855547
61.356064	0.921247713488014	-0.0690881569363805
61.397024	0.92051389022603	-0.0701384361265077
61.437984	0.920240043644299	-0.0712779537991399
61.478944	0.919713744745034	-0.0724752967009117
61.519904	0.918947830086754	-0.0737433570140578
61.560864	0.918481435127242	-0.0749947725523718
61.601824	0.918038573858349	-0.0763160011316022
61.642784	0.917610688574393	-0.0775987057085438
61.683744	0.917178524437598	-0.0788983732243823
61.724704	0.916773103131051	-0.0801688328432484
61.765664	0.916406191500059	-0.081453635995493
61.806624	0.916028582736968	-0.0827673942568229
61.847584	0.915611394585112	-0.0841413269312764
61.888544	0.91514606933881	-0.0855357790086912
61.929504	0.914708556635966	-0.0869846589332134
61.970464	0.914303135329418	-0.0884364001551112
62.011424	0.913869901479413	-0.0898593017658375
62.052384	0.913339323727309	-0.091297555882284
62.093344	0.912813024828044	-0.0926945816018928
62.134304	0.912314538472236	-0.0940219228537344
62.175264	0.911826749248526	-0.0953292829664773
62.216224	0.91140528224383	-0.096543333840053
62.257184	0.910973118107036	-0.0976706065546096
62.298144	0.910562348234438	-0.0987978378642537
62.339104	0.909964378550111	-0.0999416115260515
62.380064	0.90977824845159	-0.101104252752722
62.421024	0.909253019265535	-0.102280049845543
62.461984	0.908902153332692	-0.103475060996979
62.502944	0.908486034894045	-0.104670900246664
62.543904	0.908069916455398	-0.105873569127709
62.584864	0.90767519228095	-0.10703083425337
62.625824	0.907231261298846	-0.108172936464226
62.666784	0.906683568135383	-0.10925113346142
62.707744	0.90613587497192	-0.110360255569852
62.748704	0.905615994351914	-0.111495776578823
62.789664	0.905112159430057	-0.112752999700919
62.830624	0.904668228447953	-0.114083631553703
62.871584	0.904213600333751	-0.115513661347
62.912544	0.903786784763005	-0.117051786291645
62.953504	0.903365317758309	-0.118678443656076
62.994464	0.902986639282009	-0.12030605115429
63.035424	0.902625076217066	-0.121988805637564
63.076384	0.902252816020025	-0.123669494233625
63.117344	0.901847394713477	-0.125344072336281
63.158304	0.901371372335077	-0.127007981046742
63.199264	0.900932789919023	-0.128710934589708
63.240224	0.900539135457784	-0.130475210987318
63.281184	0.900067391932223	-0.132303983163395
63.322144	0.899245852187029	-0.134207312511681
63.363104	0.898742017265171	-0.136146123690788
63.404064	0.898260646320721	-0.138180684819695
63.445024	0.897827412470717	-0.140221609229895
63.485984	0.897405945466021	-0.142155567317414
63.526944	0.896995175593423	-0.14406552798932
63.567904	0.896589754286876	-0.145902687928991
63.608864	0.896201448391686	-0.147598384716236
63.649824	0.895845233892793	-0.149209691754153
63.690784	0.895499716525999	-0.150792481703375
63.731744	0.895122107762909	-0.152313456297414
63.772704	0.894678176780805	-0.153811416297711
63.813664	0.894267406908208	-0.155300803301911
63.854624	0.893856637035611	-0.156784214923473
63.895584	0.893396660355359	-0.158291896361388
63.936544	0.892854315757945	-0.159730579781401
63.977504	0.89232908657189	-0.161067300335531
64.018464	0.891809205951884	-0.162333456022701
64.059424	0.891326765294225	-0.163502979181673
64.100384	0.890866788613973	-0.164598300379001
64.141344	0.890422857631869	-0.165576016370339
64.182304	0.889990693495074	-0.166566875152591
64.223264	0.889585272188526	-0.167523923554964
64.264224	0.889021533326915	-0.168478032208549
64.305184	0.888642854850615	-0.16951898439733
64.346144	0.888221387845919	-0.170605104987256
64.387104	0.887745365467518	-0.171712455401274
64.428064	0.887317480183563	-0.172853160741133
64.469024	0.886918477156274	-0.173982980947413
64.509984	0.88648524330627	-0.175057251015535
64.550944	0.885960014120214	-0.176155817050481
64.591904	0.885444412353048	-0.177306686206761
64.632864	0.884929880299092	-0.178485381643458
64.673824	0.884442091075383	-0.179683426249537
64.714784	0.884020624070687	-0.180923211365846
64.755744	0.883588459933892	-0.182279788844336
64.796704	0.883177690061295	-0.183759415185212
64.837664	0.882766920188697	-0.185301602169695
64.878624	0.882388241712397	-0.186906190715755
64.919584	0.882038445492763	-0.188576817918074
64.960544	0.881692928125969	-0.190334306089237
65.001504	0.881309970796829	-0.192112947812285
65.042464	0.880669212584106	-0.193939736910973
65.083424	0.880476664206326	-0.195797202691425
65.124384	0.879847672838912	-0.197721195270262
65.165344	0.879321373939647	-0.199662614958858
65.206304	0.878773680776184	-0.201685478110376
65.247264	0.878243103024079	-0.203758262511155
65.288224	0.877727501256913	-0.205848707196726
65.329184	0.87727287314271	-0.207914751313588
65.370144	0.876835360439866	-0.209921749845994
65.411104	0.87641282372196	-0.211836079825773
65.452064	0.876003123562573	-0.213705755697006
65.493024	0.875603050822075	-0.215477984017025
65.533984	0.875241487757132	-0.217174861933881
65.574944	0.874869227560091	-0.218817449293602
65.615904	0.874463806253543	-0.220423816071693
65.656864	0.873986714161933	-0.222027532935384
65.697824	0.873559898591188	-0.223656552559035
65.738784	0.87315447728464	-0.225301201447558
65.779744	0.872683803472289	-0.226953985311788
65.820704	0.872136110308826	-0.228565268378439
65.861664	0.871369125937336	-0.230208378747582
65.902624	0.871116673619802	-0.231851059813157
65.943584	0.870442754297573	-0.233489214668033
65.984544	0.870026635858926	-0.235119929713891
66.025504	0.869615865986329	-0.236698934382426
66.066464	0.869210444679781	-0.238294062995578
66.107424	0.868816790218542	-0.239981744663443
66.148384	0.868465924285699	-0.241739882237971
66.189344	0.868115058352856	-0.243579744392985
66.230304	0.867737449589765	-0.245488218846452
66.271264	0.867299936886921	-0.247438045911495
66.312224	0.866899864146422	-0.249502993887778
66.353184	0.866489094273825	-0.251659769243202
66.394144	0.866017350748264	-0.253882269449232
66.435104	0.865470727298011	-0.256119036916434
66.476064	0.864949776964796	-0.258306460623944
66.517024	0.864435244910839	-0.260474463248278
66.557984	0.86395280425318	-0.262576666929003
66.598944	0.863487479006878	-0.264601321387789
66.639904	0.863043548024775	-0.266591291605121
66.680864	0.862392092679953	-0.268513030885035
66.721824	0.862200614015383	-0.270413980540454
66.762784	0.861636875153771	-0.272286528605092
66.803744	0.861258196677471	-0.274150684547724
66.844704	0.860852775370923	-0.276009850108795
66.885664	0.860376752992523	-0.277831439622153
66.926624	0.859949937421777	-0.279571587851795
66.967584	0.859583025790785	-0.281278455248597
67.008544	0.859216114159794	-0.282927148743311
67.049504	0.858782880309789	-0.284427937352895
67.090464	0.858350716172994	-0.28578731293179
67.131424	0.857978455975953	-0.286907431313304
67.172384	0.857605126065702	-0.287798763581894
67.213344	0.857282072676316	-0.288485346378879
67.254304	0.857008226094584	-0.289041708546789
67.295264	0.856729030946803	-0.289514583156623
67.336224	0.856465881497171	-0.289839328423116
67.377184	0.856209150326797	-0.290072869563363
67.418144	0.855979161986671	-0.290230781362087
67.459104	0.855765219344694	-0.290257714168077
67.500064	0.855442165955307	-0.290120618144319
67.541024	0.855245338724688	-0.289864145220156
67.581984	0.855064557192217	-0.289496018501374
67.622944	0.854883775659746	-0.289015398993693
67.663904	0.854724388391472	-0.288462900557882
67.704864	0.8545543039911	-0.287823279648517
67.745824	0.854401335002086	-0.287091495762298
67.786784	0.854243017447022	-0.286279506202122
67.827744	0.854062235914551	-0.28542067025224
67.868704	0.853902848646278	-0.284618912063868
67.909664	0.853738112811955	-0.28388421022092
67.950624	0.853579795256892	-0.283225771868418
67.991584	0.853437523399976	-0.282625954155217
68.032544	0.853295251543061	-0.282070433160792
68.073504	0.853163676818245	-0.281536163782518
68.114464	0.853048147791577	-0.280993240777528
68.155424	0.852911224500711	-0.280465456716078
68.196384	0.852802113753303	-0.279996260605841
68.237344	0.852675887594536	-0.279593737300786
68.278304	0.852555010001819	-0.279234815547819
68.319264	0.85244589925441	-0.278882311556291
68.360224	0.852336788507001	-0.278512299824387
68.401184	0.852215910914284	-0.278107078662401
68.442144	0.852117497298974	-0.27766298918359
68.483104	0.85196345859675	-0.277167799505115
68.524064	0.85187039354749	-0.276676597773478
68.565024	0.851794443909588	-0.276192280153348
68.605984	0.851728121690575	-0.275675141512827
68.646944	0.85167356631687	-0.27515889852594
68.687904	0.851596546965758	-0.274577704306548
68.728864	0.851531294459955	-0.273957846615688
68.769824	0.851459623674893	-0.27335936911413
68.810784	0.851399719735139	-0.272737059816608
68.851744	0.851345164361435	-0.272096432114106
68.892704	0.85129060898773	-0.27143306875622
68.933664	0.851252099312174	-0.270757791679559
68.974624	0.851185777093161	-0.269999992433044
69.015584	0.851153685696865	-0.269182156063379
69.056544	0.851109827455259	-0.268300780586647
69.097504	0.851048853802296	-0.26738551192021
69.138464	0.851016762405999	-0.266527175008485
69.179424	0.850978252730443	-0.265723196209277
69.220384	0.85091193051143	-0.264935855647284
69.261344	0.85090658194538	-0.264169171778225
69.302304	0.850846678005627	-0.263374055809503
69.343264	0.85081351689612	-0.262530315219043
69.384224	0.850775007220564	-0.261679324410481
69.425184	0.850742915824268	-0.260855251153467
69.466144	0.85072045184686	-0.260028728468996
69.507104	0.850665896473155	-0.259211964268645
69.548064	0.850660547907106	-0.258381695529195
69.589024	0.850655199341057	-0.257531548073324
69.629984	0.850589946835253	-0.256690158846054
69.670944	0.850589946835253	-0.255846187259767
69.711904	0.850583528555994	-0.255009380902551
69.752864	0.85052897318229	-0.254169113966331
69.793824	0.850518276050191	-0.253407505467864
69.834784	0.850512927484142	-0.252642384089452
69.875744	0.850502230352043	-0.251835722687754
69.916704	0.850446605265128	-0.251017975665532
69.957664	0.850446605265128	-0.250137752988732
69.998624	0.850441256699079	-0.249223497653049
70.039584	0.850441256699079	-0.248362451988363
70.080544	0.850409165302782	-0.247559338333906
70.121504	0.850376004193276	-0.24679531963369
70.162464	0.850365307061177	-0.24606213669727
70.203424	0.850342843083769	-0.245331651617782
70.244384	0.850342843083769	-0.244643190345292
70.285344	0.850309681974263	-0.243973740465266
70.326304	0.850309681974263	-0.243324716282347
70.367264	0.850304333408213	-0.242735820749227
70.408224	0.850304333408213	-0.242200697122232
70.449184	0.850304333408213	-0.241737001327742
70.490144	0.850227314057101	-0.241357228932513
70.531104	0.850244429468459	-0.241003761731968
70.572064	0.850227314057101	-0.240705450233308
70.613024	0.850227314057101	-0.240463981141917
70.653984	0.850227314057101	-0.240280097567015
70.694944	0.850227314057101	-0.24018922903848
70.735904	0.850227314057101	-0.240127537898035
70.776864	0.850227314057101	-0.240057659480941
70.817824	0.850167410117348	-0.239925115818354
70.858784	0.850172758683397	-0.239718337506035
70.899744	0.850167410117348	-0.239454477073796
70.940704	0.850162061551298	-0.23917082727258
70.981664	0.850162061551298	-0.238869146721565
71.022624	0.850162061551298	-0.238541300445044
71.063584	0.850162061551298	-0.238089056377674
71.104544	0.850162061551298	-0.237527093650544
71.145504	0.850162061551298	-0.236884341222268
71.186464	0.850112854743643	-0.236092202048835
71.227424	0.850112854743643	-0.235204578788724
71.268384	0.850102157611544	-0.234195046390926
71.309344	0.850102157611544	-0.233028465159949
71.350304	0.850090390766236	-0.231746494975403
71.391264	0.850090390766236	-0.230368323745431
71.432224	0.850090390766236	-0.228878235036924
71.473184	0.850090390766236	-0.227348506572697
71.514144	0.850090390766236	-0.22578172942859
71.555104	0.850090390766236	-0.224216216223917
71.596064	0.850090390766236	-0.222652503043336
71.637024	0.850090390766236	-0.22112056704351
71.677984	0.850090390766236	-0.219608076098125
71.718944	0.850090390766236	-0.218089614128514
71.759904	0.850035835392531	-0.216630895089254
71.800864	0.850035835392531	-0.215229295216415
71.841824	0.850035835392531	-0.213857938363361
71.882784	0.850035835392531	-0.212622849435815
71.923744	0.850035835392531	-0.211500754514529
71.964704	0.850030486826482	-0.210439479051319
72.005664	0.850030486826482	-0.209487835079633
72.046624	0.850030486826482	-0.208681759884329
72.087584	0.850030486826482	-0.20796730068519
72.128544	0.850030486826482	-0.207363074438409
72.169504	0.850025138260432	-0.206862617619221
72.210464	0.850025138260432	-0.206429788097409
72.251424	0.850025138260432	-0.206060375647133
72.292384	0.850025138260432	-0.20572494791321
72.333344	0.850025138260432	-0.205398633618453
72.374304	0.850025138260432	-0.205077603898057
72.415264	0.850025138260432	-0.204792400323018
72.456224	0.850025138260432	-0.204523667186338
72.497184	0.850025138260432	-0.204270027229873
72.538144	0.850025138260432	-0.204053795522264
72.579104	0.850013371415124	-0.203783922660886
72.620064	0.850013371415124	-0.203453857952738
72.661024	0.850013371415124	-0.203089126436782
72.701984	0.850013371415124	-0.202685365342764
72.742944	0.850013371415124	-0.202231502125393
72.783904	0.850014441128333	-0.201781877463541
72.824864	0.850014441128333	-0.201324721466022
72.865824	0.850014441128333	-0.200803542577722
72.906784	0.850014441128333	-0.200259211805707
72.947744	0.850014441128333	-0.199734212769425
72.988704	0.850014441128333	-0.19925013268274
73.029664	0.850014441128333	-0.198833490302517
73.070624	0.850014441128333	-0.198460737129563
73.111584	0.850014441128333	-0.198082932557281
73.152544	0.850014441128333	-0.197724908637153
73.193504	0.849997325716975	-0.197392815088291
73.234464	0.849997325716975	-0.197079427843063
73.275424	0.849997325716975	-0.196804082995615
73.316384	0.849997325716975	-0.19659011548296
73.357344	0.849997325716975	-0.196430893981477
73.398304	0.850014441128333	-0.196360119910749
73.439264	0.850014441128333	-0.196401832091301
73.480224	0.850014441128333	-0.196500914046956
73.521184	0.850014441128333	-0.196615239548035
73.562144	0.850014441128333	-0.196781242738347
73.603104	0.850014441128333	-0.197016217796091
73.644064	0.850014441128333	-0.19726035423553
73.685024	0.850014441128333	-0.197429277561778
73.725984	0.850014441128333	-0.197468300602223
73.766944	0.849997325716975	-0.197337212649192
73.807904	0.849997325716975	-0.196976242442658
73.848864	0.849997325716975	-0.196337325416805
73.889824	0.849997325716975	-0.195381150876006
73.930784	0.849997325716975	-0.194130291035202
73.971744	0.849997325716975	-0.192532856822185
74.012704	0.849997325716975	-0.190612119976995
74.053664	0.849997325716975	-0.188282653448284
74.094624	0.849997325716975	-0.185587479119364
74.135584	0.849997325716975	-0.1825207327471
74.176544	0.850014441128333	-0.179036766505043
74.217504	0.850014441128333	-0.175082558133907
74.258464	0.850030486826482	-0.170661060457714
74.299424	0.850309681974263	-0.165787798139454
74.340384	0.850562134291796	-0.160474072541038
74.381344	0.851246750746125	-0.154745726865494
74.422304	0.852533615737621	-0.148593362197681
74.463264	0.853399013724421	-0.142047023249646
74.504224	0.854352128194431	-0.135240532877851
74.545184	0.855491372762962	-0.128269386065003
74.586144	0.856838141694212	-0.121242521315141
74.627104	0.858245884278425	-0.114230743207878
74.668064	0.859324155193993	-0.107269075940791
74.709024	0.860266572531904	-0.100409253862467
74.749984	0.861274242375619	-0.0936808923813862
74.790944	0.862353583004397	-0.0871100460835522
74.831904	0.863596589754287	-0.0806771827462861
74.872864	0.864823550806029	-0.0744508035285392
74.913824	0.865945679963202	-0.0684172862140935
74.954784	0.866789683685804	-0.0625826977122355
74.995744	0.867709637046308	-0.0569803210350117
75.036704	0.868657402950269	-0.0516054512768366
75.077664	0.86989506113411	-0.0464547847615324
75.118624	0.871247178631409	-0.0415698963796786
75.159584	0.873000438582416	-0.0370369083493118
75.200544	0.873455066696619	-0.032902438243515
75.241504	0.874928061786635	-0.029091861334696
75.282464	0.875979589871955	-0.025516348831063
75.323424	0.87660430238653	-0.0221215883834226
75.364384	0.87852122845865	-0.0188726800089342
75.405344	0.879643357615823	-0.015741191607934
75.446304	0.880470245927067	-0.0126552987324393
75.487264	0.88139661756683	-0.00964146130075477
75.528224	0.88235508060289	-0.00670667238468417
75.569184	0.883647294160436	-0.00381005661874886
75.610144	0.885005829936994	-0.00102539973626106
75.651104	0.886254185252934	0.00158397925551018
75.692064	0.887147395783191	0.004076310918006
75.733024	0.888198923868511	0.00643955078009559
75.773984	0.889157386904571	0.00869919555106619
75.814944	0.890372581111004	0.0108540488468666
75.855904	0.891599542162746	0.0128369366449519
75.896864	0.892804039237081	0.0147440360194825
75.937824	0.893757153707091	0.0166841416469075
75.978784	0.89463324882599	0.0186081908850993
76.019744	0.896046339976252	0.0205583731607075
76.060704	0.897295765005402	0.0224824223988994
76.101664	0.898647882502701	0.0243140536931461
76.142624	0.899918701796048	0.0260328653176061
76.183584	0.900838655156552	0.027617246087151
76.224544	0.901863440411626	0.0290961423940424
76.265504	0.902788742338179	0.03047951538855
76.306464	0.903993239412514	0.0318150875011589
76.347424	0.905258710139812	0.0331736938203632
76.388384	0.906501716889702	0.0344536417018137
76.429344	0.907471946771071	0.0357374860034525
76.470304	0.908320229346512	0.0370324181048223
76.511264	0.909224137008868	0.0382966277611042
76.552224	0.91035803301135	0.0395653418360267
76.593184	0.9116941048105	0.0408105618919044
76.634144	0.913052640587059	0.041986241307606
76.675104	0.914104168672379	0.0430777728658363
76.716064	0.91505728314239	0.0440616690851681
76.757024	0.916053186140796	0.0448822403582655
76.797984	0.917121829637474	0.0456994512958311
76.838944	0.918364836387365	0.0465152304951059
76.879904	0.920188697410224	0.0473217197395355
76.920864	0.921141811880235	0.048109245534032
76.961824	0.922012558433084	0.04890410217725
77.002784	0.922927163227539	0.049682952552971
77.043744	0.924022549554465	0.0504924926856913
77.084704	0.925304065979911	0.0512652565392723
77.125664	0.926673298888568	0.0520350327015342
77.166624	0.927768685215494	0.0526795742578718
77.207584	0.928716451119455	0.0532380241050558
77.248544	0.929702726698972	0.0537164600484025
77.289504	0.930748906218243	0.0542222689973352
77.330464	0.93202507407764	0.0547184240640335
77.371424	0.933306590503086	0.0552226857767616
77.412384	0.934401976830012	0.0557205013983725
77.453344	0.935228865141256	0.0562485447853271
77.494304	0.936159515633859	0.0568292421457686
77.535264	0.937112630103869	0.057413456744568
77.576224	0.938416610506723	0.0579501559374447
77.617184	0.939801889113529	0.0584547205597959
77.658144	0.941023501599221	0.0588955150792523
77.699104	0.941938106393676	0.0592863970662718
77.740064	0.942978937346897	0.0595815225658735
77.781024	0.943920284971599	0.0598110016662814
77.821984	0.945750564273718	0.0600041359703228
77.862944	0.947004268155707	0.0601733883566651
77.903904	0.948094305916584	0.0604003962375576
77.944864	0.948931891359926	0.0606499087780064
77.985824	0.949863611565739	0.0609298800796267
78.026784	0.95081672603575	0.0612745563634824
78.067744	0.952054384219591	0.0616383094159791
78.108704	0.95340650171689	0.0619233517297798
78.149664	0.954689087855546	0.0621341855443194
78.190624	0.95560904121605	0.0623084479250763
78.231584	0.956632756757913	0.0624062964501791
78.272544	0.957569825529775	0.0625054568572469
78.313504	0.95877432260411	0.0626492343263613
78.354464	0.960034444765358	0.0627790605191631
78.395424	0.961272102949199	0.0629462165094083
78.436384	0.96222521741921	0.0631010708822242
78.477344	0.96308526683996	0.0632035632951466
78.518304	0.963988104789106	0.0632962972239505
78.559264	0.965811965811966	0.0634156218234144
78.600224	0.967159804456425	0.063549364049258
78.641184	0.967823026646556	0.0636832435650748
78.682144	0.968874554731876	0.0637099846009433
78.723104	0.970363595520041	0.06359628671117
78.764064	0.971311361424002	0.0633812731796722
78.805024	0.972527625343645	0.0631775326804086
78.845984	0.973753516682177	0.0629898572872019
78.886944	0.974959083469722	0.0627890064149909
78.927904	0.975917546505782	0.0625961074651893
78.968864	0.976788293058631	0.0624576821258194
79.009824	0.977697549287036	0.0622667248484941
79.050784	0.978787587047912	0.0621242091396085
79.091744	0.980074452039408	0.0619307109081783
79.132704	0.981459730646214	0.06164023801322
79.173664	0.982539071274991	0.0613829892917482
79.214624	0.983497534311051	0.0611585899203441
79.255584	0.98447204304526	0.0609625856021036
79.296544	0.985507525432432	0.0608391967835953
79.337504	0.98677299615973	0.060713853217375
79.378464	0.988059861151225	0.0605665214634018
79.419424	0.989171293176299	0.0604102658611782
79.460384	0.990458158167795	0.0602756672074073
79.501344	0.9913674143962	0.0601986475325069
79.542304	0.992512007530781	0.0601735517971093
79.583264	0.993837382197833	0.0602184652311614
79.624224	0.995195917974391	0.0602903180088208
79.665184	0.99625814319181	0.0602930049697227
79.706144	0.997189863397623	0.0602689835828447
79.747104	0.998197533241338	0.0602389802757108
79.788064	0.999282222436165	0.0602063030829107
79.829024	1.00051988062001	0.0603115848794134
79.869984	1.0017521902378	0.0604629699564014
79.910944	1.00286362226287	0.0606408890446954
79.951904	1.00369585914016	0.060868703231779
79.992864	1.00462757934598	0.0610540534122669
80.033824	1.00557534524994	0.0612129480328621
80.074784	1.00683439769798	0.0614038290379801
80.115744	1.00818758490849	0.061692020304338
80.156704	1.00945840420183	0.0620294136820024
80.197664	1.01037835756234	0.0623779297266926
80.238624	1.01185135265235	0.0627553442211143
80.279584	1.01232844474396	0.0631304966997888
80.320544	1.01352759325225	0.0635128754253006
80.361504	1.0147984125456	0.0638853453014851
80.402464	1.0165623696287	0.0642114089875612
80.443424	1.017394606506	0.0644941718519675
80.484384	1.01831990843255	0.0648203532151632
80.525344	1.01927837146861	0.0651860784490193
80.566304	1.02057700330541	0.0655272026272222
80.607264	1.02195158478012	0.0658006036229877
80.648224	1.02317854583186	0.0659646280943232
80.689184	1.02409849919237	0.066077667863908
80.730144	1.02514467871164	0.0661298576665335
80.771104	1.02608067777029	0.0661215265622937
80.812064	1.02729694168993	0.0661086016919704
80.853024	1.02851213589637	0.0660236736787791
80.893984	1.02972305124996	0.0658845662479555
80.934944	1.03068686285207	0.0655968021059582
80.975904	1.03155760940492	0.0652266923097871
81.016864	1.03246686563332	0.0647844965609229
81.057824	1.0335676005263	0.0642939747415329
81.098784	1.0348437683857	0.063802528938832
81.139744	1.03623546527176	0.0633421673294022
81.180704	1.03776301573548	0.0627930357667407
81.221664	1.03878245242451	0.0621500959267557
81.262624	1.03970775435106	0.0614682093185331
81.303584	1.04090690285934	0.0608047544339986
81.344544	1.04216702502059	0.060177472188563
81.385504	1.04341538033653	0.0595917909841779
81.426464	1.04437919193864	0.0590527622201706
81.467424	1.04523924135939	0.0585778304399464
81.508384	1.04614314902175	0.0581180005567617
81.549344	1.04726099932608	0.0577208163062159
81.590304	1.04860776825733	0.0573498326484701
81.631264	1.04996630403389	0.0570041408546548
81.672224	1.05101783211921	0.0567437954815679
81.713184	1.05197629515527	0.0565675020808916
81.754144	1.05297861643293	0.0564371223697856
81.795104	1.05404084165035	0.0563992150827728
81.836064	1.0552902666795	0.0564054454325037
81.877024	1.05652257629729	0.0564554691044427
[truncated: 1,985 more rows]
