# Supplementary material for: Unraveling the Local Relation Between Tissue Composition and Human Brain Mechanics Through Machine Learning
Source: Front Bioeng Biotechnol. 2021 Aug 17;9:704738. doi: 10.3389/fbioe.2021.704738 (PMC8415910; doi:10.3389/fbioe.2021.704738)
Supplement: Supplementary file 1 [file DataSheet3.ZIP › Mechanics_cyclicCompTens/cyclicCompTens_HBE_02_04_P1_PC_CR.txt]

0	1	0
0.05	0.999736599974362	-0.00329968554175782
0.1	0.99930102956456	-0.00602691522531665
0.15	0.998842245881067	-0.0118966743770264
0.2	0.998202647451727	-0.0143441470099982
0.25	0.997530664291786	-0.018136262011467
0.3	0.996726443481898	-0.0252585993157166
0.35	0.996181300516806	-0.0281086564754735
0.4	0.995615758966522	-0.0304502014435459
0.45	0.995020847670324	-0.0353112192860376
0.5	0.994484222564061	-0.0384319331586161
0.55	0.994051609158469	-0.0449931018530256
0.6	0.993428883047268	-0.0537736299032396
0.65	0.993034584193553	-0.0589827643432255
0.7	0.992510946713625	-0.0639697051874952
0.75	0.991998272814368	-0.0696938920331346
0.8	0.99140242328867	-0.0709724203569589
0.85	0.990961961435183	-0.0763008489775803
0.9	0.990263454843541	-0.0796128959547655
0.95	0.989720056563643	-0.0854842993544119
1	0.98919148020146	-0.0904608530715054
1.05	0.988481942851858	-0.0971397652561997
1.1	0.987828900212012	-0.102840261115278
1.15	0.987397737634795	-0.107843191914806
1.2	0.986824812101094	-0.11685051178806
1.25	0.986406258899478	-0.12353324115448
1.3	0.985966455277875	-0.128139081792143
1.35	0.985379681792516	-0.130091644112194
1.4	0.984946103252567	-0.133264031870299
1.45	0.984334133633288	-0.134099629516854
1.5	0.983840860261119	-0.136908023576379
1.55	0.983057876798212	-0.141505494796673
1.6	0.982524428044658	-0.145689861652712
1.65	0.982005669526696	-0.149964477994811
1.7	0.981341999962916	-0.152824244838481
1.75	0.980913204520193	-0.155998830767322
1.8	0.980294580116464	-0.160016302673825
1.85	0.979909943288715	-0.161534418192598
1.9	0.979370362485928	-0.16543197182365
1.95	0.978974658503461	-0.17040568184431
2	0.97830749536412	-0.174783154492192
2.05	0.977873817999848	-0.180548062312395
2.1	0.977415637144724	-0.186504061818299
2.15	0.976713136210351	-0.19175536569811
2.2	0.976117487427992	-0.195248882874361
2.25	0.975402175567232	-0.198370592992149
2.3	0.974912510070183	-0.203269324168513
2.35	0.974281840454612	-0.208197814780416
2.4	0.973864590986943	-0.213056206327947
2.45	0.973346559404933	-0.220220047136185
2.5	0.97289847287721	-0.224753051365732
2.55	0.972464634099877	-0.230838551272905
2.6	0.971775841383565	-0.234603064079798
2.65	0.971214022176582	-0.237529064150098
2.7	0.970719666397574	-0.240383649278976
2.75	0.970150398225168	-0.243193551633152
2.8	0.969347450601973	-0.245880455301653
2.85	0.968752538229347	-0.249534621439957
2.9	0.968225156297152	-0.25264225021947
2.95	0.967721264251492	-0.255089267108624
3	0.967247731037812	-0.258221608217691
3.05	0.966655898319557	-0.261440707055355
3.1	0.966157005339392	-0.264055144412456
3.15	0.965731912156966	-0.266340964032698
3.2	0.965266543298206	-0.269103865879636
3.25	0.96476647958687	-0.271651404461195
3.3	0.964181479125299	-0.276069252057589
3.35	0.963562962163142	-0.280954677291524
3.4	0.96297816287585	-0.284434285254688
3.45	0.962393452298959	-0.288617017468994
3.5	0.961843026401424	-0.293367717288874
3.55	0.961263358284457	-0.297191017275257
3.6	0.96062519033719	-0.299128831764174
3.65	0.960143421763273	-0.301052442556808
3.7	0.959702435903486	-0.304418546764256
3.75	0.959225748983675	-0.307844504002454
3.8	0.95869917394989	-0.310719776787327
3.85	0.958225568474161	-0.313110468943492
3.9	0.957769127876957	-0.31668764838733
3.95	0.95729048873993	-0.321426872308205
4	0.956723499467895	-0.326612906414889
4.05	0.955912192696428	-0.330276329568616
4.1	0.955311905560117	-0.335120967078231
4.15	0.954776531243361	-0.339211601663015
4.2	0.95423575809639	-0.342903901369214
4.25	0.95360575303819	-0.347179989292154
4.3	0.95314685900087	-0.350951371896247
4.35	0.952731668355163	-0.355747624759357
4.4	0.952322125555701	-0.360177674820115
4.45	0.951877480108431	-0.36296829336562
4.5	0.951202077516956	-0.368455125790997
4.55	0.95066976805392	-0.372412642326555
4.6	0.950154722036354	-0.376320092331761
4.65	0.949582272660409	-0.380958310402989
4.7	0.948972763004688	-0.385341400916378
4.75	0.948281858646523	-0.389484569747045
4.8	0.94767830698941	-0.394061757889979
4.85	0.947196559226963	-0.398866479528394
4.9	0.94673537905364	-0.402158305887545
4.95	0.946185751111363	-0.407374962127361
5	0.945707403979625	-0.413685849131114
5.05	0.94528306009911	-0.420497885052096
5.1	0.944805409205312	-0.426860600056502
5.15	0.94435059677389	-0.431995085900578
5.2	0.943637043275688	-0.436509206927133
5.25	0.942761349970392	-0.440697452517729
5.3	0.942046710670586	-0.444007221142893
5.35	0.94141871654322	-0.446844379428917
5.4	0.940795466345263	-0.449671957684824
5.45	0.94033219198901	-0.452176476036199
5.5	0.939868917632757	-0.454680994387574
5.55	0.939382994719775	-0.457304902169265
5.6	0.938864127440771	-0.460102472632365
5.65	0.938345260161768	-0.462900043095464
5.7	0.937858788961536	-0.465344532236457
5.75	0.937381138067737	-0.467692889821558
5.8	0.936872000763748	-0.470227673208178
5.85	0.936202826693604	-0.473710007688166
5.9	0.935533652623461	-0.477192342168154
5.95	0.934948331211799	-0.48075552283507
6	0.934433581927074	-0.484386745320449
6.05	0.933918832642348	-0.488017967805828
6.1	0.933387005211753	-0.490914654406505
6.15	0.932853724952777	-0.493748854447546
6.2	0.932355058906503	-0.496625625820837
6.25	0.931937082487306	-0.499601635762778
6.3	0.931519106068108	-0.50257764570472
6.35	0.931004720990257	-0.505691037667065
6.4	0.93044471649408	-0.508869437149967
6.45	0.929876936427999	-0.51207894291608
6.5	0.92918099539505	-0.515801158539052
6.55	0.928485054362101	-0.519523374162023
6.6	0.927877947113512	-0.522810439843752
6.65	0.927385846797314	-0.525534147111417
6.7	0.926893746481116	-0.528257854379082
6.75	0.926389908234029	-0.530737614914888
6.8	0.925883394937859	-0.533161780517697
6.85	0.925383637211301	-0.535740001622308
6.9	0.924912126866492	-0.538962382260365
6.95	0.924440616521684	-0.542184762898422
7	0.923893809427415	-0.545347904555503
7.05	0.923290569289988	-0.54846664806799
7.1	0.922687329152562	-0.551585391580477
7.15	0.922103605764897	-0.554791922868891
7.2	0.921520909574587	-0.558003074566565
7.25	0.920949038767635	-0.561224710470319
7.3	0.920399286531548	-0.564467767846875
7.35	0.919849534295461	-0.567710825223432
7.4	0.919394430039855	-0.571835093512195
7.45	0.918978512617797	-0.576324207042889
7.5	0.918552172140422	-0.580730031251113
7.55	0.918014773887168	-0.584248406757685
7.6	0.917477375633914	-0.587766782264256
7.65	0.916931869354756	-0.591564326594508
7.7	0.916377011958727	-0.595683840825628
7.75	0.915822154562699	-0.599803355056749
7.8	0.915196113254162	-0.603793683119269
7.85	0.914556794642532	-0.607759915232923
7.9	0.913935482578582	-0.61188691318881
7.95	0.913377494353939	-0.616579278284547
8	0.912819506129296	-0.621271643380283
8.05	0.912341818793071	-0.625692813303149
8.1	0.911917665382457	-0.629933186444102
8.15	0.911493511971843	-0.634173559585055
8.2	0.91092831313922	-0.638393698469713
8.25	0.910360029928883	-0.642613394872166
8.3	0.909789555951558	-0.647159013453654
8.35	0.909215139574965	-0.652291145967625
8.4	0.908640723198371	-0.657423278481597
8.45	0.908037497216378	-0.662303182018517
8.5	0.907423916068984	-0.667092425765426
8.55	0.906827029682193	-0.671941180932465
8.6	0.906359637331662	-0.677251540442339
8.65	0.905892244981131	-0.682561899952213
8.7	0.90541774991407	-0.688009691730378
8.75	0.904935944583566	-0.693598931654803
8.8	0.904454139253063	-0.699188171579227
8.85	0.903986687603414	-0.703580524998001
8.9	0.903521354250022	-0.707796243570979
8.95	0.902998382249953	-0.711807066666913
9	0.90230249430985	-0.715203203331714
9.05	0.901606606369747	-0.718599339996516
9.1	0.900977966503808	-0.722518696640364
9.15	0.900389093322082	-0.72674745580524
9.2	0.899801257874914	-0.730977753540799
9.25	0.899360632487189	-0.735426308517466
9.3	0.898920007099463	-0.739874863494134
9.35	0.89844206609479	-0.744639895413154
9.4	0.897904667841537	-0.749909189348205
9.45	0.897367269588283	-0.755178483283256
9.5	0.896864488018527	-0.760005928558349
9.55	0.89637238770233	-0.764697037908268
9.6	0.89585206852052	-0.769303072830944
9.65	0.895162357100595	-0.773398422886448
9.7	0.894472645680671	-0.777493772941952
9.75	0.893896660661097	-0.782001218111607
9.8	0.893425150316288	-0.786887234157426
9.85	0.892953639971479	-0.791773250203244
9.9	0.892461750084789	-0.797294593917423
9.95	0.891967590771453	-0.802886686500652
10	0.891459731770028	-0.808022466446116
10.05	0.890916363806948	-0.811975505014389
10.1	0.890372995843869	-0.815928543582662
10.15	0.88982930136227	-0.820181924367945
10.2	0.889285435657546	-0.824592801681661
10.25	0.888738027754468	-0.82903044528211
10.3	0.888095767651045	-0.834184830560629
10.35	0.887453507547622	-0.839339215839148
10.4	0.886804928546384	-0.843663262226426
10.45	0.886147405404761	-0.846811998009194
10.5	0.885489882263138	-0.849960733791961
10.55	0.884832359121515	-0.853109469574729
10.6	0.884216815235943	-0.855795705099392
10.65	0.883646385986543	-0.857984896778208
10.7	0.883075956737142	-0.860174088457025
10.75	0.882505527487742	-0.862363280135841
10.8	0.881935098238342	-0.864552471814657
10.85	0.88137188487253	-0.866970119432733
10.9	0.880831521804746	-0.870111210858463
10.95	0.880291158736962	-0.873252302284193
11	0.879750795669178	-0.876393393709924
11.05	0.879210432601395	-0.879534485135654
11.1	0.878670069533611	-0.882675576561384
11.15	0.878196161032774	-0.885200557477048
11.2	0.877722519417749	-0.887723064053314
11.25	0.877248877802723	-0.890245570629581
11.3	0.876775236187698	-0.892768077205847
11.35	0.876301594572673	-0.895290583782113
11.4	0.875731081124769	-0.899635317482773
11.45	0.87512896227781	-0.904574570908367
11.5	0.874526843430851	-0.909513824333962
11.55	0.873924724583892	-0.914453077759556
11.6	0.873322605736933	-0.91939233118515
11.65	0.872779183661069	-0.924261659265681
11.7	0.872292156522141	-0.929063804171543
11.75	0.871805129383213	-0.933865949077405
11.8	0.871318102244284	-0.938668093983267
11.85	0.870831075105356	-0.943470238889129
11.9	0.870317892710841	-0.948838077803518
11.95	0.869733271334648	-0.955751021248659
12	0.869148649958455	-0.962663964693801
12.05	0.868564028582263	-0.969576908138942
12.1	0.86797940720607	-0.976489851584083
12.15	0.867396831550734	-0.983345671361849
12.2	0.866897448543588	-0.987878461999683
12.25	0.866398065536441	-0.992411252637518
12.3	0.865898682529295	-0.996944043275352
12.35	0.865399299522149	-1.00147683391319
12.4	0.864899916515002	-1.00600962455102
12.45	0.864341925939814	-1.00995315161841
12.5	0.863767597193484	-1.0137324082787
12.55	0.863193268447154	-1.01751166493898
12.6	0.862618939700824	-1.02129092159927
12.65	0.862044610954493	-1.02507017825956
12.7	0.861476257820821	-1.02820305077261
12.75	0.860913036161214	-1.03078084991015
12.8	0.860349814501608	-1.0333586490477
12.85	0.859786592842002	-1.03593644818524
12.9	0.859223371182395	-1.03851424732279
12.95	0.858679045763917	-1.04211799295079
13	0.858179662756771	-1.04816182752904
13.05	0.857680279749624	-1.0542056621073
13.1	0.857180896742478	-1.06024949668556
13.15	0.856681513735331	-1.06629333126382
13.2	0.856177472276055	-1.07235570428968
13.25	0.855591821636876	-1.07874284345324
13.3	0.855006170997697	-1.0851299826168
13.35	0.854420520358518	-1.09151712178035
13.4	0.853834869719339	-1.09790426094391
13.45	0.85324921908016	-1.10429140010747
14.4595	0.849683574194767	-1.00213978932072
14.5095	0.849753741111066	-0.985014499849384
14.5595	0.850282691710858	-0.957193897969169
14.6095	0.850898001592249	-0.927850987273587
14.6595	0.851319003090043	-0.908384822024951
14.7095	0.851963577298304	-0.875670277488957
14.7595	0.8526838002132	-0.842025647464768
14.8095	0.853469203723569	-0.825661865992418
14.8595	0.854174256837901	-0.805121012351122
14.9095	0.854722298826728	-0.782586377878738
14.9595	0.855173798054217	-0.758146523518011
15.0095	0.855755426550756	-0.735453388075957
15.0595	0.85612071408331	-0.708433353227163
15.1095	0.856713796359079	-0.691273367242344
15.1595	0.857159133843393	-0.681914355908397
15.2095	0.857768308336369	-0.667588248762603
15.2595	0.858170503076549	-0.654590459331221
15.3095	0.858899106805516	-0.640738927977879
15.3595	0.859398107854647	-0.625814597752756
15.4095	0.860128540604043	-0.61438856841506
15.4595	0.860605113751366	-0.601792155904569
15.5095	0.861085586058262	-0.585394913681335
15.5595	0.861755559176925	-0.569528822355791
15.6095	0.862195052945898	-0.554049313115012
15.6595	0.8627370608425	-0.534929285695396
15.7095	0.863099650712491	-0.516528876368406
15.7595	0.863696965781733	-0.50394123675087
15.8095	0.864208591990043	-0.499277587991731
15.8595	0.864707231522943	-0.492556859965181
15.9095	0.865281936137145	-0.484497588942057
15.9595	0.865922884342029	-0.474957908812247
16.0095	0.86654771100571	-0.468267983126975
16.0595	0.867073822053293	-0.460999384059464
16.1095	0.867809463724336	-0.451705013467685
16.1595	0.868286292729182	-0.443672648588127
16.2095	0.868734838212828	-0.435944042084959
16.2595	0.869284784971139	-0.430167314105297
16.3095	0.869795737083539	-0.42245846131679
16.3595	0.870269764418832	-0.414924225710582
16.4095	0.870684271267196	-0.404655267580333
16.4595	0.871272842825313	-0.394621306060309
16.5095	0.871843591172457	-0.384575660798975
16.5595	0.872427002209502	-0.374525518518198
16.6095	0.872944298127485	-0.362983949360623
16.6595	0.873671106551137	-0.353155371522147
16.7095	0.874185645270513	-0.341031172125092
16.7595	0.87468609869128	-0.331044393360962
16.8095	0.875333517780697	-0.322856804843072
16.8595	0.875746260859244	-0.31494711886749
16.9095	0.876271760941639	-0.30520564598422
16.9595	0.876623033545756	-0.297243757304861
17.0095	0.877236495412309	-0.287952523204711
17.0595	0.877837182088076	-0.280987060866527
17.1095	0.878371229228769	-0.276261763521934
17.1595	0.879008088598785	-0.271931539033049
17.2095	0.879783227036039	-0.267398598252674
17.2595	0.880339113852097	-0.26281174794595
17.3095	0.880901676132403	-0.258775139589634
17.3595	0.881435478301673	-0.2542901547364
17.4095	0.881929646033964	-0.249596581937935
17.4595	0.882386708527167	-0.24669465659414
17.5095	0.882922656126037	-0.242186415810471
17.5595	0.88342197236853	-0.236792137453828
17.6095	0.883889312906499	-0.231339182736699
17.6595	0.884375273307682	-0.227246796820747
17.7095	0.884977035677388	-0.221964672097382
17.7595	0.885545130591463	-0.21726420132428
17.8095	0.886095205774753	-0.21314519364629
17.8595	0.886659126947308	-0.209425835870211
17.9095	0.887173836962177	-0.20421866878286
17.9595	0.887828850561755	-0.198453288439308
18.0095	0.888464669561338	-0.1935051962726
18.0595	0.888965992174604	-0.190267919417045
18.1095	0.889402466267213	-0.187152140118664
18.1595	0.889911244418835	-0.183317536000043
18.2095	0.890412677319196	-0.178903853826023
18.2595	0.89087565589751	-0.174122506924116
18.3095	0.891324551522332	-0.169724041656708
18.3595	0.891797337024619	-0.166959601505309
18.4095	0.892427012668409	-0.163850862354813
18.4595	0.89315396592582	-0.159501916943205
18.5095	0.893718174188211	-0.152827420550367
18.5595	0.894300805830411	-0.146759037848281
18.6095	0.894943666656929	-0.140987749152777
18.6595	0.895563357378979	-0.135688877137456
18.7095	0.896016302192064	-0.131203649506398
18.7595	0.896409557114144	-0.126340473292831
18.8095	0.896841275306952	-0.121165391892455
18.8595	0.897355351178346	-0.116150786440854
18.9095	0.897979021447774	-0.111734922023466
18.9595	0.898423798764111	-0.107208845058556
19.0095	0.898943015807778	-0.103215061550669
19.0595	0.899500865933717	-0.0993372945127673
19.1095	0.900090035077837	-0.0952922387417947
19.1595	0.900827212296581	-0.0908677854003474
19.2095	0.901407881362455	-0.08667577251406
19.2595	0.90192952368754	-0.082775314009843
19.3095	0.902442444374661	-0.0791571726385801
19.3595	0.903006566550957	-0.0757022903438456
19.4095	0.903415020653892	-0.0726605714377144
19.4595	0.903840908079443	-0.0691594331874872
19.5095	0.904301162709747	-0.0651100012243313
19.5595	0.90475822520295	-0.0606944930241176
19.6095	0.905402418279391	-0.0576937039128478
19.6595	0.90614419817382	-0.0553030122775137
19.7095	0.906937537876738	-0.0532226671411219
19.7595	0.907618014846673	-0.0511216076019685
19.8095	0.908237772985483	-0.0490094039562542
19.8595	0.908852075605473	-0.0468996332465491
19.9095	0.909282406007504	-0.0448719065456017
19.9595	0.909712736409535	-0.0428441798446542
20.0095	0.910188363925022	-0.0406058410014286
20.0595	0.910729880172554	-0.0380611478245897
20.1095	0.911271396420085	-0.0355164546477508
20.1595	0.911770805741016	-0.0335797476723374
20.2095	0.912258750835112	-0.0318085738357347
20.2595	0.912770735487666	-0.0300174670817737
20.3095	0.913404906606448	-0.0281250467892208
20.3595	0.91403907772523	-0.026232626496668
20.4095	0.914660950454102	-0.0239276324610489
20.4595	0.915272472604356	-0.0212754078534569
20.5095	0.91588399475461	-0.0186231832458648
20.5595	0.916315247587359	-0.0169537906330146
20.6095	0.916731165009418	-0.0153680069919393
20.6595	0.917178606089472	-0.0137169529340423
20.7095	0.917699532365614	-0.0119137461856332
20.7595	0.918220458641757	-0.010110539437224
20.8095	0.918745550563541	-0.00829258965869424
20.8595	0.919272613618767	-0.00646766365554048
20.9095	0.919807805424046	-0.00462106679231335
20.9595	0.920476979494189	-0.0024172795990656
21.0095	0.921146153564333	-0.000213492405817819
21.0595	0.921744440069179	0.00156441833428674
21.1095	0.922250953365349	0.00279097640146019
21.1595	0.922757466661519	0.00401753446863363
21.2095	0.923252242026799	0.00563047186829439
21.2595	0.923744342342997	0.0073314642828246
21.3095	0.924229687089583	0.00895263593757298
21.3595	0.924686784454419	0.0102400492858764
21.4095	0.925143881819255	0.0115274626341798
21.4595	0.92569863638864	0.0127945587894863
21.5095	0.92632658260678	0.0140464277133724
21.5595	0.92695452882492	0.0152982966372585
21.6095	0.92759816893508	0.017403971082599
21.6595	0.928242635039557	0.0195545826606476
21.7095	0.928829591294946	0.0215341520506142
21.7595	0.929299042642616	0.0231642457099714
21.8095	0.929768493990286	0.0247943393693285
21.8595	0.930249594320169	0.0261766584529622
21.9095	0.93073551764495	0.0274563921353347
21.9595	0.931219674350186	0.0287461630342104
22.0095	0.931685007703578	0.0301428805919101
22.0595	0.93215034105697	0.0315395981496098
22.1095	0.932716051083165	0.0328427090584326
22.1595	0.933397527142852	0.0340378619114016
22.2095	0.934079003202538	0.0352330147643707
22.2595	0.934644256455329	0.0368300909971881
22.3095	0.935187831699999	0.0385021344289994
22.3595	0.935724569015172	0.0402055718296013
22.4095	0.936237259302758	0.0420194127717586
22.4595	0.936749949590345	0.043833253713916
22.5095	0.937236696513982	0.0454967882419094
22.5595	0.937706147861652	0.0470601184937934
22.6095	0.938175599209322	0.0486234487456775
22.6595	0.938733707679397	0.0494738768888366
22.7095	0.939293754901179	0.0503087153067487
22.7595	0.939880997315137	0.0516284726077146
22.8095	0.940517178893515	0.0538208666892708
22.8595	0.941153360471892	0.0560132607708271
22.9095	0.941707789446537	0.0578276643262726
22.9595	0.942232833716957	0.0595062050553128
23.0095	0.942755056337698	0.0611513469763847
23.0595	0.943255392642452	0.0625374287915168
23.1095	0.943755728947205	0.063923510606649
23.1595	0.944231713080997	0.0650781206393758
23.2095	0.944682633454417	0.0659944951038479
23.2595	0.945133553827837	0.06691086956832
23.3095	0.945708274698629	0.0681783693848852
23.3595	0.946301265874633	0.0694976877925442
23.4095	0.946888583930754	0.0708581881050479
23.4595	0.947458882627229	0.0723422341320856
23.5095	0.948029181323703	0.0738262801591233
23.5595	0.948625384838533	0.0750972854470801
23.6095	0.949236906988787	0.0762423105653324
23.6595	0.949847031079984	0.0773886136401516
23.7095	0.950258830507765	0.078716203982266
23.7595	0.950670629935545	0.0800437943243804
23.8095	0.951129272371835	0.0812825338687321
23.8595	0.951662552630811	0.0823797020174786
23.9095	0.952195832889787	0.0834768701662252
23.9595	0.9528030669726	0.0848174022731884
24.0095	0.953433120097104	0.0862330262688556
24.0595	0.954051994268041	0.0877059176259906
24.1095	0.954603763403981	0.0895225735647099
24.1595	0.95515553253992	0.0913392295034293
24.2095	0.955712689363509	0.0923590105650366
24.2595	0.95627479558243	0.0926467431017757
24.3095	0.95683690180135	0.0929344756385149
24.3595	0.9572563512271	0.0937644681415035
24.4095	0.957659914666325	0.0946548456729631
24.4595	0.958103545697423	0.0955584469796061
24.5095	0.958651030084465	0.0964963237035347
24.5595	0.959198514471507	0.0974342004274633
24.6095	0.959770653480396	0.0983202891912564
24.6595	0.960355721132448	0.099179220854003
24.7095	0.960942773605815	0.10003863923458
24.7595	0.961582975183265	0.100911090837055
24.8095	0.962223176760716	0.101783542439531
24.8595	0.962870549465734	0.102517393091288
24.9095	0.963528072607357	0.103055059788649
24.9595	0.96418559574898	0.103592726486009
25.0095	0.964843118890603	0.104130393183369
25.0595	0.965450722071533	0.104592757243896
25.1095	0.966004676829976	0.104974194404259
25.1595	0.966558631588419	0.105355631564621
25.2095	0.967112586346861	0.105737068724983
25.2595	0.967666541105304	0.106118505885345
25.3095	0.968212293395655	0.106444406663662
25.3595	0.968732071203714	0.106594442232169
25.4095	0.969251849011772	0.106744477800676
25.4595	0.969771626819831	0.106894513369183
25.5095	0.97029140462789	0.10704454893769
25.5595	0.970811182435948	0.107194584506197
25.6095	0.971320902392919	0.107516829970755
25.6595	0.971830581956914	0.107839767041322
25.7095	0.972340261520909	0.108162704111889
25.7595	0.972849941084904	0.108485641182456
25.8095	0.973359620648898	0.108808578253023
25.8595	0.973936671239373	0.109308238723287
25.9095	0.974535702297374	0.109865556960562
25.9595	0.975134733355374	0.110422875197836
26.0095	0.975733764413374	0.11098019343511
26.0595	0.976332795471375	0.111537511672385
26.1095	0.976868928162256	0.112006034973526
26.1595	0.977344629088652	0.112389245492893
26.2095	0.977820330015047	0.112772456012259
26.2595	0.978296030941442	0.113155666531626
26.3095	0.978771731867837	0.113538877050992
26.3595	0.979288070937711	0.113967640315437
26.4095	0.979915406727833	0.114520823764199
26.4595	0.980542742517955	0.115074007212961
26.5095	0.981170078308078	0.115627190661723
26.5595	0.9817974140982	0.116180374110485
26.6095	0.98242127127788	0.116719650052582
26.6595	0.982903664966226	0.116693354056969
26.7095	0.983386058654573	0.116667058061356
26.7595	0.98386845234292	0.116640762065743
26.8095	0.984350846031266	0.11661446607013
26.8595	0.984833239719613	0.116588170074517
26.9095	0.985379880228577	0.117044358806686
26.9595	0.985944430976538	0.117635050954017
27.0095	0.986508981724499	0.118225743101348
27.0595	0.98707353247246	0.118816435248678
27.1095	0.987638083220421	0.119407127396009
27.1595	0.988191116801057	0.119886670961032
27.2095	0.988734260174809	0.120270767230467
27.2595	0.989277403548561	0.120654863499902
27.3095	0.989820546922313	0.121038959769338
27.3595	0.990363690296065	0.121423056038773
27.4095	0.990894490157467	0.121808639060921
27.4595	0.991395932475983	0.122197758143574
27.5095	0.991897374794499	0.122586877226226
27.5595	0.992398817113016	0.122975996308879
27.6095	0.992900259431531	0.123365115391532
27.6595	0.993406360159766	0.123739362298732
27.7095	0.993994069324917	0.123853070724844
27.7595	0.994581778490069	0.123966779150957
27.8095	0.995169487655221	0.124080487577069
27.8595	0.995757196820372	0.124194196003182
27.9095	0.996344905985524	0.124307904429294
27.9595	0.996842722498387	0.124364928321284
28.0095	0.997319453080467	0.124408655841072
28.0595	0.997796183662547	0.12445238336086
28.1095	0.998272914244627	0.124496110880648
28.1595	0.998749644826707	0.124539838400436
28.2095	0.999282395787457	0.124710045295724
28.2595	0.999857753796774	0.12497644777238
28.3095	1.00043311180609	0.125242850249036
28.3595	1.00100846981541	0.125509252725691
28.4095	1.00158382782472	0.125775655202347
28.4595	1.00215325200608	0.125907208866439
28.5095	1.00271029573158	0.12575741130432
28.5595	1.00326733945708	0.125607613742201
28.6095	1.00382438318257	0.125457816180081
28.6595	1.00438142690807	0.125308018617962
28.7095	1.00493693402051	0.125188353399187
28.7595	1.00547523856232	0.125406023438833
28.8095	1.00601354310413	0.125623693478478
28.8595	1.00655184764594	0.125841363518123
28.9095	1.00709015218775	0.126059033557769
28.9595	1.00762845672956	0.126276703597414
29.0095	1.00819023037048	0.126609079795574
29.0595	1.00875654099714	0.126963630692636
29.1095	1.0093228516238	0.127318181589698
29.1595	1.00988916225046	0.12767273248676
29.2095	1.01045547287712	0.128027283383822
29.2595	1.01096276446617	0.12815644010385
29.3095	1.01143004986192	0.128132812851527
29.3595	1.01189733525768	0.128109185599204
29.4095	1.01236462065344	0.128085558346881
29.4595	1.0128319060492	0.128061931094558
29.5095	1.01335072051109	0.128178598572574
29.5595	1.01396439529925	0.128553535895076
29.6095	1.01457807008742	0.128928473217578
29.6595	1.01519174487558	0.129303410540081
29.7095	1.01580541966374	0.129678347862583
29.7595	1.01640606930749	0.130045615144052
29.8095	1.0169013336919	0.130350824820799
29.8595	1.01739659807631	0.130656034497546
29.9095	1.01789186246071	0.130961244174292
29.9595	1.01838712684512	0.131266453851039
30.0095	1.01888239122953	0.131571663527786
30.0595	1.01942305507301	0.131686808376392
30.1095	1.0199706229817	0.131773049357125
30.1595	1.02051819089039	0.131859290337857
30.2095	1.02106575879907	0.131945531318589
30.2595	1.02161332670776	0.132031772299322
30.3095	1.0221526724129	0.132234738047645
30.3595	1.02268706371333	0.132508037950799
30.4095	1.02322145501376	0.132781337853953
30.4595	1.02375584631419	0.133054637757106
30.5095	1.02429023761462	0.13332793766026
30.5595	1.02480902051022	0.133662347121729
30.6095	1.02530255211213	0.134095619690628
30.6595	1.02579608371403	0.134528892259528
30.7095	1.02628961531594	0.134962164828428
30.7595	1.02678314691785	0.135395437397327
30.8095	1.02729190840086	0.135842962753722
30.8595	1.02789580146002	0.136379516391424
30.9095	1.02849969451918	0.136916070029127
30.9595	1.02910358757833	0.13745262366683
31.0095	1.02970748063749	0.137989177304533
31.0595	1.03031137369665	0.138525730942236
31.1095	1.03084036060064	0.138541309000603
31.1595	1.03136065304019	0.138496416679227
31.2095	1.03188094547974	0.13845152435785
31.2595	1.0324012379193	0.138406632036474
31.3095	1.03292153035885	0.138361739715097
31.3595	1.03348189668899	0.138278115446734
31.4095	1.03406365215093	0.13817381829869
31.4595	1.03464540761286	0.138069521150646
31.5095	1.03522716307479	0.137965224002602
31.5595	1.03580891853673	0.137860926854558
31.6095	1.03635267970389	0.137773952409524
31.6595	1.03684176615419	0.137711905756625
31.7095	1.03733085260449	0.137649859103727
31.7595	1.03781993905478	0.137587812450828
31.8095	1.03830902550508	0.13752576579793
31.8595	1.03880949308602	0.137497711597771
31.9095	1.03936632436159	0.137638000973084
31.9595	1.03992315563715	0.137778290348397
32.0095	1.04047998691272	0.13791857972371
32.0595	1.04103681818828	0.138058869099024
32.1095	1.04159364946384	0.138199158474337
32.1595	1.04215067704315	0.138491688492944
32.2095	1.04270772076864	0.138796740469226
32.2595	1.04326476449414	0.139101792445507
32.3095	1.04382180821964	0.139406844421788
32.3595	1.04437885194513	0.139711896398069
32.4095	1.04489152746631	0.139844317950684
32.4595	1.04538351517374	0.139896246138599
32.5095	1.04587550288117	0.139948174326513
32.5595	1.0463674905886	0.140000102514427
32.6095	1.04685947829603	0.140052030702342
32.6595	1.04739191175291	0.140063613367071
32.7095	1.04797624135405	0.140023428488353
32.7595	1.0485605709552	0.139983243609635
32.8095	1.04914490055634	0.139943058730918
32.8595	1.04972923015749	0.1399028738522
32.9095	1.05029394773088	0.139901496442333
32.9595	1.05077821596591	0.140059308853672
33.0095	1.05126248420094	0.140217121265011
33.0595	1.05174675243597	0.140374933676351
33.1095	1.05223102067101	0.14053274608769
33.1595	1.05271528890604	0.140690558499029
33.2095	1.05327521091737	0.141068814195941
33.2595	1.05383894740482	0.141458184680361
33.3095	1.05440268389227	0.141847555164782
33.3595	1.05496642037972	0.142236925649202
33.4095	1.05553015686717	0.142626296133622
33.4595	1.05607181740125	0.142975455134375
33.5095	1.05660446099664	0.143308189726307
33.5595	1.05713710459203	0.143640924318238
33.6095	1.05766974818741	0.14397365891017
33.6595	1.0582023917828	0.144306393502101
33.7095	1.05874976457566	0.144230727657793
33.7595	1.05931401589095	0.143687066463802
33.8095	1.05987826720625	0.143143405269811
33.8595	1.06044251852154	0.14259974407582
33.9095	1.06100676983683	0.142056082881829
33.9595	1.0615737888666	0.141484983601174
34.0095	1.06215039605011	0.140818830948864
34.0595	1.06272700323362	0.140152678296553
34.1095	1.06330361041713	0.139486525644242
34.1595	1.06388021760064	0.138820372991932
34.2095	1.06445682478415	0.138154220339621
34.2595	1.06492203502707	0.138495932595192
34.3095	1.06538520337089	0.138856118952944
34.3595	1.0658483717147	0.139216305310696
34.4095	1.06631154005852	0.139576491668448
34.4595	1.06677470840233	0.1399366780262
34.5095	1.06734819061618	0.139970375300894
34.5595	1.06796083574866	0.13988816452713
34.6095	1.06857348088114	0.139805953753366
34.6595	1.06918612601362	0.139723742979602
34.7095	1.0697987711461	0.139641532205838
34.7595	1.07035157019575	0.139767578032926
34.8095	1.07084355790318	0.140105239438299
34.8595	1.07133554561061	0.140442900843672
34.9095	1.07182753331804	0.140780562249046
34.9595	1.07231952102547	0.141118223654419
35.0095	1.07282660548329	0.141495075361561
35.0595	1.07337850093036	0.141988253837447
35.1095	1.07393039637744	0.142481432313332
35.1595	1.07448229182451	0.142974610789218
35.2095	1.07503418727158	0.143467789265103
35.2595	1.0755873689228	0.14395598879103
35.3095	1.07626788478388	0.143951272271002
35.3595	1.07694840064497	0.143946555750974
35.4095	1.07762891650605	0.143941839230946
35.4595	1.07830943236714	0.143937122710918
35.5095	1.07898994822822	0.143932406190891
35.5595	1.07967046408931	0.143927689670863
35.6095	1.08035097995039	0.143922973150835
35.6595	1.08101503152898	0.143881045631116
35.7095	1.08158277833188	0.143621459250188
35.7595	1.08215052513478	0.143361872869261
35.8095	1.08271827193768	0.143102286488334
35.8595	1.08328601874058	0.142842700107406
35.9095	1.08385376554348	0.142583113726479
35.9595	1.08442151234638	0.142323527345551
36.0095	1.08498925914928	0.142063940964624
36.0595	1.08555700595218	0.141804354583696
36.1095	1.08612475275508	0.141544768202769
36.1595	1.08669249955798	0.141285181821841
36.2095	1.08723884390208	0.141252997569739
36.2595	1.08777416273709	0.141337959868849
36.3095	1.0883094815721	0.141422922167959
36.3595	1.08884480040711	0.14150788446707
36.4095	1.08938011924212	0.14159284676618
36.4595	1.08991543807713	0.14167780906529
36.5095	1.09045075691214	0.141762771364401
36.5595	1.09098607574715	0.141847733663511
36.6095	1.09152139458216	0.141932695962621
36.6595	1.09205671341717	0.142017658261732
36.7095	1.09259588345941	0.142057134518568
36.7595	1.09315333566933	0.141880682781621
36.8095	1.09371078787925	0.141704231044675
36.8595	1.09426824008917	0.141527779307728
36.9095	1.09482569229909	0.141351327570782
36.9595	1.09538314450901	0.141174875833835
37.0095	1.09594059671893	0.140998424096889
37.0595	1.09649804892885	0.140821972359942
37.1095	1.09705550113877	0.140645520622996
37.1595	1.09761295334869	0.140469068886049
37.2095	1.0981704055586	0.140292617149102
37.2595	1.09871263000659	0.140440641824278
37.3095	1.0992479488416	0.14073581277937
37.3595	1.09978326767661	0.141030983734462
37.4095	1.10031858651162	0.141326154689554
37.4595	1.10085390534663	0.141621325644646
37.5095	1.10138922418164	0.141916496599738
37.5595	1.10192454301665	0.14221166755483
37.6095	1.10245986185166	0.142506838509922
37.6595	1.10299518068667	0.142802009465014
37.7095	1.10353049952168	0.143097180420106
37.7595	1.10406290704579	0.143390567518495
37.8095	1.10458381345063	0.143676907499808
37.8595	1.10510471985547	0.143963247481122
37.9095	1.1056256262603	0.144249587462435
37.9595	1.10614653266514	0.144535927443748
38.0095	1.10666743906998	0.144822267425062
38.0595	1.10718834547481	0.145108607406375
38.1095	1.10770925187965	0.145394947387688
38.1595	1.10823015828449	0.145681287369002
38.2095	1.10875106468933	0.145967627350315
38.2595	1.10927197109416	0.146253967331629
38.3095	1.10981241045972	0.146125400961136
38.3595	1.11036059753596	0.14583226279747
38.4095	1.11090878461219	0.145539124633803
38.4595	1.11145697168843	0.145245986470137
38.5095	1.11200515876467	0.14495284830647
38.5595	1.1125533458409	0.144659710142804
38.6095	1.11310153291714	0.144366571979138
38.6595	1.11364971999338	0.144073433815471
38.7095	1.11419790706961	0.143780295651805
38.7595	1.11474609414585	0.143487157488138
38.8095	1.11528919054586	0.143304619770611
38.8595	1.11581524424718	0.1434923531119
38.9095	1.11634129794851	0.143680086453189
38.9595	1.11686735164984	0.143867819794477
39.0095	1.11739340535117	0.144055553135766
39.0595	1.11791945905249	0.144243286477055
39.1095	1.11844551275382	0.144431019818343
39.1595	1.11897156645515	0.144618753159632
39.2095	1.11949762015648	0.144806486500921
39.2595	1.1200236738578	0.144994219842209
39.3095	1.12054972755913	0.145181953183498
39.3595	1.12109424145546	0.145238732522614
39.4095	1.12164510724685	0.145250452420121
39.4595	1.12219597303824	0.145262172317629
39.5095	1.12274683882963	0.145273892215137
39.5595	1.12329770462102	0.145285612112644
39.6095	1.1238485704124	0.145297332010152
39.6595	1.12439943620379	0.14530905190766
39.7095	1.12495030199518	0.145320771805167
39.7595	1.12550116778657	0.145332491702675
39.8095	1.12605203357796	0.145344211600183
39.8595	1.12660233673311	0.145165681125008
39.9095	1.127151038539	0.144445668819893
39.9595	1.12769974034489	0.143725656514777
40.0095	1.12824844215077	0.143005644209661
40.0595	1.12879714395666	0.142285631904545
40.1095	1.12934584576254	0.141565619599429
40.1595	1.12989454756843	0.140845607294313
40.2095	1.13044324937431	0.140125594989198
40.2595	1.1309919511802	0.139405582684082
40.3095	1.13154065298608	0.138685570378966
40.3595	1.13208935479197	0.13796555807385
40.4095	1.13264881341806	0.136808715315692
40.4595	1.13321141292447	0.135524322580288
40.5095	1.13377401243088	0.134239929844885
40.5595	1.13433661193729	0.132955537109481
40.6095	1.1348992114437	0.131671144374078
40.6595	1.13546181095011	0.130386751638674
40.7095	1.13602441045652	0.12910235890327
40.7595	1.13658700996293	0.127817966167867
40.8095	1.13714960946934	0.126533573432463
40.8595	1.13771220897575	0.12524918069706
40.9095	1.13826339383746	0.125442877736947
40.9595	1.13878635916089	0.129290741165749
41.0095	1.13930932448433	0.133138604594552
41.0595	1.13983228980776	0.136986468023354
41.1095	1.14035525513119	0.140834331452156
41.1595	1.14087822045463	0.144682194880958
41.2095	1.14140118577806	0.14853005830976
41.2595	1.14192415110149	0.152377921738562
41.3095	1.14244711642493	0.156225785167364
41.3595	1.14297008174836	0.160073648596166
41.4095	1.14349304707179	0.163921512024968
42.4194	1.15015989960734	0.149277588379933
42.4694	1.14985224466664	0.154219815973409
42.5194	1.1491478767761	0.159586004815585
42.5694	1.14868639436506	0.155256014470518
42.6194	1.14822712575396	0.154284633974554
42.6694	1.14774183972257	0.152868571256094
42.7194	1.14709344934488	0.149497783189587
42.7694	1.14667435066085	0.149622747740543
42.8194	1.14601504414106	0.151432252976586
42.8694	1.1454736171973	0.151371974025189
42.9194	1.14476244450741	0.151778764588338
42.9694	1.14400140333833	0.148133104259541
43.0194	1.14354801710993	0.150630803832317
43.0694	1.14290571995304	0.148342809003255
43.1194	1.14233500232765	0.147223015971735
43.1694	1.14193544042812	0.147445882053467
43.2194	1.14139430075126	0.148294424800687
43.2694	1.14100827465709	0.147234690480839
43.3194	1.14035786814017	0.145432801267643
43.3694	1.13990894113738	0.142357216127932
43.4194	1.1394930261085	0.140061152511041
43.4694	1.13879108967155	0.141039868688212
43.5194	1.13823007067552	0.139540173168932
43.5694	1.13745386878031	0.138282261680883
43.6194	1.13697103530146	0.136782363019876
43.6694	1.13633889862688	0.137792452558473
43.7194	1.13582080884028	0.138759710159194
43.7694	1.13521331701563	0.13406182051631
43.8194	1.13484819902533	0.135750450789615
43.8694	1.13450737864189	0.135267533571903
43.9194	1.13390511851233	0.133925831370325
43.9694	1.13347491894069	0.134423296495676
44.0194	1.13285560420361	0.136257864152893
44.0694	1.13240410963747	0.134284918217158
44.1194	1.1315878347308	0.135504175429847
44.1694	1.1310670041962	0.134942771352084
44.2194	1.13048839010868	0.132876987249674
44.2694	1.12987937219032	0.134180032672252
44.3194	1.12938277996798	0.134648313331695
44.3694	1.1287895658296	0.134405160439196
44.4194	1.12835503912819	0.134084609838898
44.4694	1.12783614472679	0.131562202779204
44.5194	1.12739021067587	0.131111931858161
44.5694	1.12682561908404	0.130043938652132
44.6194	1.1263216199787	0.129030209134041
44.6694	1.12578542802665	0.129995271297219
44.7194	1.12519192475473	0.127879264103836
44.7694	1.12451332593082	0.128317022350187
44.8194	1.12388408511405	0.128263638941782
44.8694	1.1233118738361	0.12901713617575
44.9194	1.12278293015542	0.129700881315362
44.9694	1.12234557323219	0.130388222573636
45.0194	1.12172948792386	0.131347051027529
45.0694	1.12119492622915	0.130650374307892
45.1194	1.12071284205154	0.130154754012931
45.1694	1.12026092973025	0.130446208658215
45.2194	1.11978533767651	0.130409581874718
45.2694	1.11931464296272	0.13005537025662
45.3194	1.11868729938997	0.129790171623863
45.3694	1.11793206744399	0.129725996350055
45.4194	1.1173370626668	0.129788619631978
45.4694	1.11678855696359	0.130547287531871
45.5194	1.1161906115798	0.131128316448738
45.5694	1.1155881577603	0.131441108390129
45.6194	1.1151063156676	0.131613641444793
45.6694	1.1146979278306	0.132434510716588
45.7194	1.114289229961	0.133250805886556
45.7694	1.11379535100093	0.133249262256806
45.8194	1.11312521367414	0.131554983626982
45.8694	1.11265168046046	0.13214812999367
45.9194	1.1121437503319	0.132064577339231
45.9694	1.11158197634259	0.131718142620577
46.0194	1.11094890443623	0.131548044598383
46.0694	1.11019948665458	0.132910389967853
46.1194	1.10966202922275	0.13223114279319
46.1694	1.10919610148093	0.131827587945979
46.2194	1.1087195003762	0.132515729339513
46.2694	1.10813675972563	0.133134963589106
46.3194	1.10770974701785	0.133570553997158
46.3694	1.10729089659615	0.133117778711167
46.4194	1.10684253680662	0.131999607477921
46.4694	1.1063648130224	0.131335466431179
46.5194	1.10572804840125	0.131071697660292
46.5694	1.10510474817762	0.13067178954507
46.6194	1.10450749554283	0.13039302004359
46.6694	1.10392072612588	0.130761666683609
46.7194	1.10321059760085	0.131275331167067
46.7694	1.10264460659309	0.130420453215761
46.8194	1.10215874362629	0.129236643648205
46.8694	1.10167887396106	0.128789145279819
46.9194	1.1012526290329	0.128083644502894
46.9694	1.10071171836132	0.128466610456946
47.0194	1.10015930357314	0.12924193614697
47.0694	1.09965576150729	0.130046288928526
47.1194	1.09917803772308	0.131399388099269
47.1694	1.09853091755794	0.13116173454707
47.2194	1.09788461952154	0.131078362212261
47.2694	1.09729378033106	0.131556005770248
47.3194	1.09673377583489	0.131746235836654
47.3694	1.0962339158216	0.132366913293685
47.4194	1.0956648240675	0.132780164918739
47.4694	1.09507175331433	0.132634081867146
47.5194	1.09461057314101	0.131428885377123
47.5694	1.09422186349559	0.1320376314298
47.6194	1.09364684438379	0.13216279877411
47.6694	1.09295232900373	0.13189812780312
47.7194	1.09236398745934	0.132202763682001
47.7694	1.0918327661975	0.132813679991649
47.8194	1.09129757189478	0.133385987372603
47.8694	1.09062839782464	0.132656315880363
47.9194	1.0899592237545	0.131926644388123
47.9694	1.08936638370888	0.131403737046341
48.0194	1.08888457837838	0.131181586787428
48.0694	1.08840277304788	0.130959436528516
48.1194	1.08791695098733	0.130950901648818
48.1694	1.08743003531327	0.131000526681528
48.2194	1.08694074403795	0.13104908392639
48.2694	1.08643937823463	0.131092213899199
48.3194	1.0859380124313	0.131135343872008
48.3694	1.08535838414673	0.130988869226107
48.4194	1.08471288854369	0.130682819422287
48.4694	1.08406739294064	0.130376769618466
48.5194	1.08345605362933	0.1302825347846
48.5694	1.08284761997479	0.130206318932552
48.6194	1.08228430841894	0.129934112682658
48.6694	1.08182618155553	0.129205030748509
48.7194	1.08136805469213	0.12847594881436
48.7694	1.08089178352468	0.127718432353934
48.8194	1.08040692669067	0.126947461017493
48.8694	1.07992277438853	0.126224746088667
48.9194	1.07945023454515	0.126297418242011
48.9694	1.07897769470177	0.126370090395355
49.0194	1.07841228317475	0.126303206643688
49.0694	1.07772663712749	0.12605564955194
49.1194	1.07704099108024	0.125808092460193
49.1694	1.07649116966185	0.125320912573488
49.2194	1.07597230238284	0.124779123169661
49.2694	1.07545005731903	0.124253298025403
49.3194	1.07491368856435	0.123794224992397
49.3694	1.07437731980966	0.123335151959391
49.4194	1.07388392884809	0.122681250552139
49.4694	1.07342274867476	0.121881330118424
49.5194	1.07296156850144	0.121081409684709
49.5694	1.07240059649024	0.119913788988231
49.6194	1.07183437227704	0.118726815646344
49.6694	1.07123127410178	0.117644875574793
49.7194	1.07055283454451	0.116777540913174
49.7694	1.06987439498724	0.115910206251556
49.8194	1.06932846260265	0.115369198825809
49.8694	1.06883739178502	0.114963299735277
49.9194	1.0683458793125	0.11455537302894
49.9694	1.06784966100203	0.114125842052563
50.0194	1.06735344269155	0.113696311076186
50.0694	1.06688018896923	0.113155679624236
50.1194	1.06643342067633	0.112486914204334
50.1694	1.06598665238342	0.111818148784432
50.2194	1.06540970615349	0.111089586107832
50.2694	1.06480847898893	0.110349869979934
50.3194	1.06421135458207	0.109801397068353
50.3694	1.06362865839176	0.109925471438726
50.4194	1.06304596220145	0.110049545809098
50.4694	1.06246944300255	0.109637975096939
50.5194	1.06189704179794	0.108869307663094
50.5694	1.06132464059332	0.108100640229248
50.6194	1.06083082183811	0.107451657284636
50.6694	1.06033872152192	0.106805291597402
50.7194	1.05984553148921	0.106082129483621
50.7694	1.05935038045491	0.105220768201353
50.8194	1.0588552294206	0.104359406919085
50.8694	1.05825024222068	0.10326852172507
50.9194	1.0576057761162	0.102095137724276
50.9694	1.05697424257276	0.101002518322695
51.0194	1.05644302131092	0.100536354980502
51.0694	1.05591180004908	0.100070191638309
51.1194	1.05537753476588	0.0992822965014621
51.1694	1.05484013651262	0.0981632683162224
51.2194	1.05430273825937	0.0970442401309826
51.2694	1.05388375787317	0.0957496492696964
51.3194	1.05348225343108	0.0944291491128632
51.3694	1.0530421533955	0.0931643553698063
51.4194	1.05248626657944	0.0920666808680787
51.4694	1.05193037976338	0.090969006366351
51.5194	1.05135117656754	0.0904586383540599
51.5694	1.05075818539153	0.0902955699781064
51.6194	1.05016506449871	0.090129192971172
51.6694	1.04955354234845	0.089493463026505
51.7194	1.0489420201982	0.088857733081838
51.7694	1.04836066812122	0.0878483727663029
51.8194	1.04782738786225	0.0862436843909615
51.8694	1.04729410760327	0.08463899601562
51.9194	1.04681432585516	0.0841075483536594
51.9694	1.0463510514989	0.0839072576665943
52.0194	1.04587278806923	0.0835919814769986
52.0694	1.04530454821281	0.082586470183977
52.1194	1.0447363083564	0.0815809588909554
52.1694	1.04415731441083	0.0804830257285311
52.2194	1.0435684412291	0.0793001892831633
52.2694	1.04297956804738	0.0781173528377956
52.3194	1.04239995829378	0.077052006172563
52.3694	1.04182138009775	0.0759997429436158
52.4194	1.04128354676621	0.0750215818279236
52.4694	1.04085132225013	0.0742354899827948
52.5194	1.04041909773404	0.0734493981376661
52.5694	1.03993661080404	0.0724898792771797
52.6194	1.03942776675454	0.0714394169818105
52.6694	1.03891901078481	0.0703652944154936
52.7194	1.03841261339558	0.0686576023715727
52.7694	1.03790621600634	0.0669499103276518
52.8194	1.03726394215707	0.0654423731351422
52.8694	1.0364293407581	0.0642181469158862
52.9194	1.03559473935913	0.0629939206966302
52.9694	1.03476013796016	0.0617696944773742
53.0194	1.03409058588433	0.0608260856390353
53.0694	1.03359841046698	0.0601840531561219
53.1194	1.03310623504962	0.0595420206732084
53.1694	1.03261405963227	0.058899988190295
53.2194	1.03212188421492	0.0582579557073816
53.2694	1.03160653367498	0.0576461073771972
53.3194	1.03101779524684	0.0571298421973213
53.3694	1.0304290568187	0.0566135770174453
53.4194	1.02984031839057	0.0560973118375694
53.4694	1.02925157996243	0.0555810466576934
53.5194	1.02866284153429	0.0550647814778175
53.5694	1.02819079060614	0.0543076016294544
53.6194	1.02771920830248	0.0535494542523022
53.6694	1.02724762599882	0.05279130687515
53.7194	1.02677604369517	0.0520331594979978
53.7694	1.02630446139151	0.0512750121208456
53.8194	1.02575618433437	0.0504418130437143
53.8694	1.02518288485103	0.0495841276029293
53.9194	1.02460958536768	0.0487264421621443
53.9694	1.02403628588434	0.0478687567213592
54.0194	1.023462986401	0.0470110712805742
54.0694	1.02290690446894	0.0460552748352557
54.1194	1.02236736489009	0.0450052148757777
54.1694	1.02182782531123	0.0439551549162996
54.2194	1.02128828573238	0.0429050949568216
54.2694	1.02074874615352	0.0418550349973435
54.3194	1.02021808868148	0.0407955040146668
54.3694	1.01971169129225	0.0397101044163878
54.4194	1.01920529390301	0.0386247048181088
54.4694	1.01869889651377	0.0375393052198298
54.5194	1.01819249912453	0.0364539056215508
54.5694	1.01768421900634	0.0353756509764887
54.6194	1.01709937457736	0.0345879577622464
54.6694	1.01651453014837	0.0338002645480042
54.7194	1.01592968571938	0.0330125713337619
54.7694	1.01534484129039	0.0322248781195196
54.8194	1.0147599968614	0.0314371849052773
54.8694	1.01426144941081	0.0304850514783837
54.9194	1.01378695917415	0.0294870766622856
54.9694	1.01331246893749	0.0284891018461875
55.0194	1.01283797870082	0.0274911270300893
55.0694	1.01236348846416	0.0264931522139912
55.1194	1.01180525366265	0.0254032548436161
55.1694	1.01117510438353	0.024234420261204
55.2194	1.01054495510441	0.0230655856787918
55.2694	1.00991480582529	0.0218967510963796
55.3194	1.00928465654617	0.0207279165139675
55.3694	1.00869473797397	0.0195129038737547
55.4194	1.00820050324525	0.0181880623393133
55.4694	1.00770626851652	0.0168632208048719
55.5194	1.0072120337878	0.0155383792704305
55.5694	1.00671779905908	0.0142135377359892
55.6194	1.00622018411683	0.0129075911704473
55.6694	1.00566335284126	0.0119326564674777
55.7194	1.0051065215657	0.0109577217645081
55.7694	1.00454969029014	0.00998278706153845
55.8194	1.00399285901457	0.00900785235856885
55.8694	1.00343602773901	0.00803291765559922
55.9194	1.00288402850563	0.00687938589415724
55.9694	1.00233316271424	0.00568396099554273
56.0194	1.00178229692285	0.00448853609692819
56.0694	1.00123143113146	0.00329311119831368
56.1194	1.00068056534007	0.00209768629969913
56.1694	1.00017425010652	0.000585628153436185
56.2194	0.99970181839583	-0.00116724964596773
56.2694	0.999229386685139	-0.00292012744537171
56.3194	0.998756954974448	-0.00467300524477561
56.3694	0.998284523263757	-0.00642588304417958
56.4194	0.997769664880384	-0.00798330785685528
56.4694	0.997166286649069	-0.00913293569722125
56.5194	0.996562908417754	-0.0102825635375873
56.5694	0.995959530186439	-0.0114321913779532
56.6194	0.995356151955124	-0.0125818192183193
56.6694	0.994761570148508	-0.0137523844374763
56.7194	0.994265465389133	-0.015157346165538
56.7694	0.993769360629758	-0.0165623078935996
56.8194	0.993273255870384	-0.0179672696216613
56.8694	0.992777151111009	-0.019372231349723
56.9194	0.992281046351634	-0.0207771930777847
56.9694	0.991717480560834	-0.022310365164516
57.0194	0.991140873377325	-0.0238683225473148
57.0694	0.990564266193816	-0.0254262799301136
57.1194	0.989987659010307	-0.0269842373129124
57.1694	0.989411051826797	-0.0285421946957112
57.2194	0.988871382154756	-0.0301448568856678
57.2694	0.988356750661628	-0.0317778223341677
57.3194	0.987842119168501	-0.0334107877826675
57.3694	0.987327487675373	-0.0350437532311674
57.4194	0.986812856182246	-0.0366767186796673
57.4694	0.986306491666593	-0.0382283671145599
57.5194	0.985815345904925	-0.0396303183198573
57.5694	0.985324200143257	-0.0410322695251547
57.6194	0.98483305438159	-0.0424342207304522
57.6694	0.984341908619922	-0.0438361719357497
57.7194	0.983834566374332	-0.0452887914529002
57.7694	0.983196179849732	-0.0471513636750439
57.8194	0.982557793325132	-0.0490139358971875
57.8694	0.981919406800533	-0.0508765081193312
57.9194	0.981281020275933	-0.0527390803414749
57.9694	0.980642633751334	-0.0546016525636185
58.0194	0.980131321400038	-0.0567391964771144
58.0694	0.979639333692608	-0.0589185563621062
58.1194	0.979147345985178	-0.061097916247098
58.1694	0.978655358277748	-0.0632772761320899
58.2194	0.978163370570319	-0.0654566360170816
58.2694	0.977610870248047	-0.0677192948214142
58.3194	0.97702190719632	-0.0700321465643236
58.3694	0.976432944144592	-0.0723449983072332
58.4194	0.975843981092865	-0.0746578500501427
58.4694	0.975255018041138	-0.0769707017930521
58.5194	0.974709783604765	-0.0793574539233849
58.5694	0.974235293368102	-0.081863762177873
58.6194	0.973760803131438	-0.0843700704323612
58.6694	0.973286312894775	-0.0868763786868494
58.7194	0.972811822658111	-0.0893826869413374
58.7694	0.972325940039989	-0.0919338961333759
58.8194	0.971768896314491	-0.0947655735005456
58.8694	0.971211852588994	-0.0975972508677155
58.9194	0.970654808863497	-0.100428928234885
58.9694	0.970097765137999	-0.103260605602055
59.0194	0.969540721412502	-0.106092282969225
59.0694	0.968983868042145	-0.108899178582142
59.1194	0.968427036766581	-0.11170319774144
59.1694	0.967870205491017	-0.114507216900738
59.2194	0.967313374215453	-0.117311236060036
59.2694	0.966756542939889	-0.120115255219334
59.3194	0.966237167935334	-0.123167317929487
59.3694	0.965737784928187	-0.126351771982734
59.4194	0.965238401921041	-0.129536226035981
59.4694	0.964739018913895	-0.132720680089227
59.5194	0.964239635906748	-0.135905134142474
59.5694	0.963704369398985	-0.13933416834455
59.6194	0.963117465658628	-0.14311515934616
59.6694	0.96253056191827	-0.146896150347771
59.7194	0.961943658177912	-0.150677141349381
59.7694	0.961356754437555	-0.154458132350991
59.8194	0.960789081998181	-0.158306063702795
59.8694	0.96031665028749	-0.162485509169844
59.9194	0.959844218576799	-0.166664954636894
59.9694	0.959371786866108	-0.170844400103943
60.0194	0.958899355155417	-0.175023845570992
60.0694	0.958426923444726	-0.179203291038041
60.1194	0.957853476587887	-0.181220692670074
60.1694	0.957271721125954	-0.183060263856802
60.2194	0.95668996566402	-0.18489983504353
60.2694	0.956108210202087	-0.186739406230258
60.3194	0.955526454740154	-0.188578977416986
60.3694	0.954965909317464	-0.190734181807727
60.4194	0.954415253619818	-0.193036558278931
60.4694	0.953864597922171	-0.195338934750134
60.5194	0.953313942224525	-0.197641311221339
60.5694	0.952763286526879	-0.199943687692542
60.6194	0.952217048700073	-0.202120565067835
60.6694	0.951676479465533	-0.204136413922803
60.7194	0.951135910230993	-0.20615226277777
60.7694	0.950595340996453	-0.208168111632738
60.8194	0.950054771761913	-0.210183960487706
60.8694	0.949510611696242	-0.212256524557238
60.9194	0.948951721894706	-0.214561736751818
60.9694	0.948392832093169	-0.216866948946398
61.0194	0.947833942291633	-0.219172161140978
61.0694	0.947275052490096	-0.221477373335558
61.1194	0.94671616268856	-0.223782585530139
61.1694	0.946238429160582	-0.226231815365459
61.2194	0.945764787545557	-0.228688306594429
61.2694	0.945291145930531	-0.2311447978234
61.3194	0.944817504315506	-0.233601289052371
61.3694	0.94434386270048	-0.236057780281342
61.4194	0.943779002250782	-0.238741520940002
61.4694	0.943176883403823	-0.241518081788253
61.5194	0.942574764556864	-0.244294642636505
61.5694	0.941972645709905	-0.247071203484756
61.6194	0.941370526862946	-0.249847764333008
61.6694	0.940817722375987	-0.25244640888859
61.7194	0.940321428335895	-0.254841175117378
61.7694	0.939825134295803	-0.257235941346166
61.8194	0.939328840255711	-0.259630707574955
61.8694	0.938832546215619	-0.262025473803743
61.9194	0.938320107174389	-0.26464053038335
61.9694	0.937751737236358	-0.268018735678295
62.0194	0.937183367298328	-0.271396940973239
62.0694	0.936614997360298	-0.274775146268183
62.1194	0.936046627422267	-0.278153351563127
62.1694	0.935478257484237	-0.281531556858071
62.2194	0.934941433237798	-0.284901789401291
62.2694	0.934405187221959	-0.288271875804458
62.3194	0.933868941206121	-0.291641962207625
62.3694	0.933332695190282	-0.295012048610792
62.4194	0.932796449174443	-0.298382135013959
62.4694	0.932306405206405	-0.301844347957805
62.5194	0.931832763591379	-0.305339267071919
62.5694	0.931359121976354	-0.308834186186033
62.6194	0.930885480361328	-0.312329105300147
62.6694	0.930411838746303	-0.315824024414261
62.7194	0.929873961909797	-0.319291062512305
62.7694	0.929270813799852	-0.322729769900469
62.8194	0.928667665689906	-0.326168477288633
62.8694	0.928064517579961	-0.329607184676798
62.9194	0.927461369470016	-0.333045892064962
62.9694	0.926876067022533	-0.336738627245432
63.0194	0.926343735033472	-0.341185381428459
63.0694	0.925811403044411	-0.345632135611485
63.1194	0.92527907105535	-0.350078889794511
63.1694	0.924746739066288	-0.354525643977538
63.2194	0.924212599222335	-0.358957167384067
63.2694	0.923499481744103	-0.361880843917448
63.3194	0.922786364265871	-0.364804520450828
63.3694	0.922073246787639	-0.367728196984208
63.4194	0.921360129309407	-0.370651873517588
63.4694	0.920647011831175	-0.373575550050969
63.5194	0.919933894352943	-0.376499226584349
63.5694	0.919220776874711	-0.379422903117729
63.6194	0.918530762278296	-0.382233899114259
63.6694	0.917975883716622	-0.384385791148665
63.7194	0.917421005154948	-0.386537683183071
63.7694	0.916866126593274	-0.388689575217477
63.8194	0.9163112480316	-0.390841467251883
63.8694	0.915756369469926	-0.392993359286289
63.9194	0.915201490908252	-0.395145251320695
63.9694	0.914646612346578	-0.397297143355101
64.0194	0.914091733784904	-0.399449035389507
64.0694	0.91353685522323	-0.401600927423913
64.1194	0.912981976661556	-0.403752819458319
64.1694	0.912435251417522	-0.406187874538721
64.2194	0.911892726367425	-0.408768801491304
64.2694	0.911350201317328	-0.411349728443886
64.3194	0.910807676267232	-0.413930655396469
64.3694	0.910265151217135	-0.416511582349051
64.4194	0.909722626167038	-0.419092509301634
64.4694	0.909180101116941	-0.421673436254217
64.5194	0.908637576066844	-0.424254363206799
64.5694	0.908095051016747	-0.426835290159382
64.6194	0.90755252596665	-0.429416217111964
64.6694	0.907009329194362	-0.432027399589907
64.7194	0.906462943671897	-0.434782208872143
64.7694	0.905916558149432	-0.437537018154379
64.8194	0.905370172626967	-0.440291827436616
64.8694	0.904823787104502	-0.443046636718852
64.9194	0.904277401582038	-0.445801446001088
64.9694	0.903731016059573	-0.448556255283325
65.0194	0.903184630537108	-0.451311064565561
65.0694	0.902638245014643	-0.454065873847797
65.1194	0.902091859492179	-0.456820683130034
65.1694	0.901545473969714	-0.45957549241227
65.2194	0.901018034616171	-0.462905768211371
65.2694	0.90049918712993	-0.4664970113844
65.3194	0.89998033964369	-0.470088254557429
65.3694	0.899461492157449	-0.473679497730458
65.4194	0.898942644671209	-0.477270740903486
65.4694	0.898423797184968	-0.480861984076515
65.5194	0.897904949698727	-0.484453227249544
65.5694	0.897386102212486	-0.488044470422573
65.6194	0.896867254726246	-0.491635713595602
65.6694	0.896348407240005	-0.49522695676863
65.7194	0.895828000122928	-0.49890454835602
65.7694	0.895301431691951	-0.502923258926872
65.8194	0.894774863260975	-0.506941969497724
65.8694	0.894248294829999	-0.510960680068576
65.9194	0.893721726399022	-0.514979390639429
65.9694	0.893195157968046	-0.518998101210281
66.0194	0.892668589537069	-0.523016811781133
66.0694	0.892142021106093	-0.527035522351985
66.1194	0.891615452675117	-0.531054232922838
66.1694	0.89108888424414	-0.53507294349369
66.2194	0.890562315813164	-0.539091654064542
66.2694	0.890021189798253	-0.543499043704282
66.3194	0.889474289546139	-0.548060602136708
66.3694	0.888927389294025	-0.552622160569134
66.4194	0.888380489041912	-0.557183719001561
66.4694	0.887833588789798	-0.561745277433987
66.5194	0.887286688537684	-0.566306835866414
66.5694	0.88673978828557	-0.57086839429884
66.6194	0.886192888033456	-0.575429952731266
66.6694	0.885645987781343	-0.579991511163693
66.7194	0.885099087529229	-0.584553069596119
66.7694	0.884550885011103	-0.589407437201683
66.8194	0.883998322732849	-0.595242078995576
66.8694	0.883445760454596	-0.601076720789469
66.9194	0.882893198176343	-0.606911362583362
66.9694	0.882340635898089	-0.612746004377255
67.0194	0.881788073619836	-0.618580646171148
67.0694	0.881235511341583	-0.624415287965041
67.1194	0.880682949063329	-0.630249929758934
67.1694	0.880130386785076	-0.636084571552827
67.2194	0.879577824506823	-0.641919213346721
67.2694	0.879025262228569	-0.647753855140614
67.3194	0.87846840817378	-0.654136135329223
67.3694	0.877910077378676	-0.660706850234295
67.4194	0.877351746583573	-0.667277565139367
67.4694	0.876793415788469	-0.673848280044439
67.5194	0.876235084993366	-0.68041899494951
67.5694	0.875676754198263	-0.686989709854582
67.6194	0.875118423403159	-0.693560424759653
67.6694	0.874560092608056	-0.700131139664725
67.7194	0.874001761812953	-0.706701854569797
67.7694	0.873443431017849	-0.713272569474869
67.8194	0.872890280354118	-0.719852313949035
67.8694	0.872351873141213	-0.72645775796601
67.9194	0.871813465928309	-0.733063201982985
67.9694	0.871275058715404	-0.739668645999961
68.0194	0.870736651502499	-0.746274090016936
68.0694	0.870198244289595	-0.752879534033911
68.1194	0.869659837076691	-0.759484978050886
68.1694	0.869121429863786	-0.766090422067862
68.2194	0.868583022650882	-0.772695866084837
68.2694	0.868044615437977	-0.779301310101812
68.3194	0.867506208225073	-0.785906754118787
68.3694	0.866992302658192	-0.792623747728256
68.4194	0.866485551318704	-0.799373312665766
68.4694	0.865978799979216	-0.806122877603276
68.5194	0.865472048639728	-0.812872442540785
68.5694	0.86496529730024	-0.819622007478295
68.6194	0.864458545960752	-0.826371572415805
68.6694	0.863951794621264	-0.833121137353314
68.7194	0.863445043281776	-0.839870702290824
68.7694	0.862938291942288	-0.846620267228334
68.8194	0.8624315406028	-0.853369832165844
68.8694	0.861914931161073	-0.861087374856648
68.9194	0.861373950299924	-0.871197973659764
68.9694	0.860832969438774	-0.88130857246288
69.0194	0.860291988577624	-0.891419171265996
69.0694	0.859751007716474	-0.901529770069111
69.1194	0.859210026855325	-0.911640368872227
69.1694	0.858669045994175	-0.921750967675343
69.2194	0.858128065133025	-0.93186156647846
69.2694	0.857587084271875	-0.941972165281576
69.3194	0.857046103410726	-0.952082764084691
69.3694	0.856505122549576	-0.962193362887807
70.3793	0.850914193957549	-0.805507836004262
70.4293	0.851324400545143	-0.822781871401207
70.4793	0.852088140441782	-0.789579615897246
70.5293	0.852657571954823	-0.755207704306985
70.5793	0.853424010579012	-0.728362010985239
70.6293	0.853939467541054	-0.716578017039782
70.6793	0.854649232886694	-0.692432685838267
70.7293	0.855305023681334	-0.677889185263255
70.7793	0.855661255717929	-0.664164147452157
70.8293	0.856195603772821	-0.647465721190387
70.8793	0.856714771485245	-0.633909885660129
70.9293	0.857261601155055	-0.612047284013408
70.9793	0.85765561537735	-0.586760001900805
71.0293	0.858179171157518	-0.573277320517843
71.0793	0.858899085721707	-0.563305369720127
71.1293	0.859407144902272	-0.553534100186532
71.1793	0.860119574714272	-0.542658826456451
71.2293	0.860599634596507	-0.531698150157262
71.2793	0.861293942874685	-0.524592688650236
71.3293	0.861734984532918	-0.513593400006168
71.3793	0.862176679789229	-0.499282196151005
71.4293	0.862720049474695	-0.483714472252751
71.4793	0.863231186495567	-0.468980045579581
71.5293	0.863648030405159	-0.457083821691934
71.5793	0.864081364709145	-0.43972820193231
71.6293	0.864670876912305	-0.424324535733337
71.6793	0.865246831174046	-0.414273503447509
71.7293	0.865773925616653	-0.407189896744071
71.7793	0.866536378326487	-0.399022330967919
71.8293	0.867044335345961	-0.390067722016533
71.8793	0.867802445550341	-0.383028154336481
71.9293	0.868289010398061	-0.376418539785879
71.9793	0.868918804631038	-0.367909454271338
72.0293	0.869272041467114	-0.358656226971355
72.0793	0.869705501417876	-0.353313375829802
72.1293	0.870238507932585	-0.345108188954422
72.1793	0.870877602638927	-0.337607872561825
72.2293	0.871277557569049	-0.3283506494706
72.2793	0.871755702584462	-0.31934468930414
72.3293	0.872439333865072	-0.308916746465928
72.3793	0.873000036692648	-0.300090673694971
72.4293	0.873683026411546	-0.289588770300763
72.4793	0.874217868588052	-0.282446549315367
72.5293	0.874795339459758	-0.273028399411654
72.5793	0.875321573214208	-0.264209199093446
72.6293	0.875894533579111	-0.256265437708096
72.6793	0.876271141453508	-0.246998789961126
72.7293	0.876702970893441	-0.23850592103395
72.7793	0.877212410277758	-0.23155564735698
72.8293	0.877713089047745	-0.224632240762843
72.8793	0.878223931575554	-0.215859891681638
72.9293	0.878820672366681	-0.210410382342985
72.9793	0.879501583182573	-0.204569329113322
73.0293	0.880134167030145	-0.198950372565817
73.0793	0.880779273414947	-0.194318079893538
73.1293	0.881493103587865	-0.19022967762563
73.1793	0.881991342882258	-0.184447087508181
73.2293	0.882430176442523	-0.181403507447418
73.2793	0.882923154951848	-0.17809157202912
73.3293	0.883474248788248	-0.173877155434925
73.3793	0.883966311562463	-0.16999571065043
73.4293	0.88442977623766	-0.164996189885964
73.4793	0.884986824226567	-0.160872387602812
73.5293	0.88560356622617	-0.157201678764285
73.5793	0.88616777448856	-0.152417964849897
73.6293	0.886701002930582	-0.147836660770241
73.6793	0.887239931492838	-0.143456216909764
73.7293	0.887831703725873	-0.139661864380655
73.7793	0.888526479234068	-0.136890284439321
73.8293	0.889012365488104	-0.133648059882361
73.8793	0.88944248989867	-0.130022770060105
73.9293	0.889900353088188	-0.126299986862209
73.9793	0.890436827513094	-0.122624372397202
74.0293	0.890910360726773	-0.118119061208918
74.0793	0.891358817496247	-0.114530884140896
74.1293	0.891836686399372	-0.111517193237584
74.1793	0.892394582787727	-0.108641849933659
74.2293	0.893164706474348	-0.104478564809494
74.2793	0.893767105074834	-0.10160763922699
74.3293	0.894337486124911	-0.0979044249241724
74.3793	0.894931400686938	-0.0935705574232857
74.4293	0.895606803278413	-0.0906752802763365
74.4793	0.896052704131388	-0.0880331038090049
74.5293	0.896467903694106	-0.0847030775462138
74.5793	0.896900262700992	-0.0807044397365421
74.6293	0.897386148955028	-0.0762723762301877
74.6793	0.897975497686805	-0.0735199924394657
74.7293	0.89849020401744	-0.0707196022879605
74.7793	0.899000720153429	-0.0678443042153053
74.8293	0.899586668234013	-0.0649423557329474
74.8793	0.900323845452756	-0.062307061897041
74.9293	0.90092835115945	-0.0595874145714993
74.9793	0.901466031241094	-0.0566731262368928
75.0293	0.901976968660436	-0.0535598126950415
75.0793	0.90245469244465	-0.0507283455789749
75.1293	0.90298612762215	-0.0474352782956406
75.1793	0.903457538037258	-0.0434966494054547
75.2293	0.903863467313215	-0.0395318791883503
75.2793	0.904341118207013	-0.0382037997622599
75.3293	0.904783389993229	-0.0355996033938007
75.3793	0.905263940980258	-0.0328670649200535
75.4293	0.905849312845454	-0.0299895668387058
75.4793	0.906654319308708	-0.0264342286597932
75.5293	0.907232288167797	-0.0248885989619981
75.5793	0.907958150463213	-0.0237620980540475
75.6293	0.908787176727162	-0.022797940696834
75.6793	0.909350277141993	-0.0216551029817387
75.7293	0.909770312558329	-0.0204161373226461
75.7793	0.910193965220839	-0.0191749597413415
75.8293	0.910739599462648	-0.0178591912276631
75.8793	0.911285233704458	-0.0165434227139847
75.9293	0.911815768908448	-0.0151535158943457
75.9793	0.912324341201757	-0.0136557682300521
76.0293	0.912832913495066	-0.0121580205657586
76.0793	0.913443404934726	-0.0105614543985737
76.1293	0.914081645353163	-0.0089379834481587
76.1793	0.914711092799626	-0.00736966322774874
76.2293	0.915295847987074	-0.00608165900485824
76.2793	0.915880603174523	-0.00479365478196776
76.3293	0.916366971242686	-0.00387330929596789
76.3793	0.916770534681911	-0.00326239298631983
76.4293	0.917174098121136	-0.00265147667667177
76.4793	0.917693413437917	-0.000870415869375918
76.5293	0.918222575702615	0.00101018848025453
76.5793	0.91875544663296	0.00295322427447432
76.6293	0.919296962880491	0.00504179479528843
76.6793	0.919838479128023	0.00713036531610259
76.7293	0.920470807474148	0.00843763778956207
76.7793	0.921146107013656	0.00937520941916432
76.8293	0.921810220909772	0.0103008553761719
76.8793	0.922289967243137	0.0110299362261477
76.9293	0.922769713576501	0.0117590170761235
76.9793	0.923264714196069	0.0128163882469929
77.0293	0.923779463480795	0.0142987741013137
77.0793	0.92429421276552	0.0157811599556346
77.1293	0.924758656632148	0.0168559958365812
77.1793	0.925211636002707	0.0178379519593523
77.2293	0.925701174926464	0.0188786334284137
77.2793	0.926343582033802	0.0201648659568345
77.3293	0.926985989141139	0.0214510984852554
77.3793	0.92762130723719	0.022598145670973
77.4293	0.928251312295389	0.0236408769000529
77.4793	0.928881317353589	0.0246836081291329
77.5293	0.929335323819402	0.0260171607779928
77.5793	0.929780067201404	0.0273660198173674
77.6293	0.930243078417823	0.0283516316525556
77.6793	0.930743414722577	0.0285950518477839
77.7293	0.93124375102733	0.0288384720430121
77.7793	0.931729526104317	0.0294934592032472
77.8293	0.932209272437682	0.0303188462607588
77.8793	0.932706331642589	0.0311729761211335
77.9293	0.933387859695566	0.0323333608810112
77.9793	0.934069387748543	0.033493745640889
78.0293	0.934683962883182	0.0344074404195311
78.0793	0.935221320138705	0.0350366236694268
78.1293	0.935758677394228	0.0356658069193225
78.1793	0.93626830403802	0.0366804440381338
78.2293	0.936772758337051	0.0377669764443127
78.2793	0.937271742292484	0.0388671130636583
78.3293	0.937751488625848	0.0400150917804363
78.3793	0.938231234959213	0.0411630704972142
78.4293	0.938769045011894	0.0425272925856171
78.4793	0.939345564210787	0.0440356769217697
78.5293	0.93992208340968	0.0455440612579224
78.5793	0.940556028244676	0.0459648806909168
78.6293	0.941191228862028	0.0463619172821703
78.6793	0.941782287109669	0.0469345175845016
78.7293	0.942293908864448	0.0478230539268127
78.7793	0.942805530619228	0.0487115902691238
78.8293	0.943292190215719	0.0493602705116376
78.8793	0.943769877551945	0.0499227382027832
78.9293	0.944244625669754	0.0505257570031984
78.9793	0.944696575541744	0.0514433132168447
79.0293	0.945148525413733	0.052360869430491
79.0793	0.945682156525821	0.0536569330092816
79.1293	0.946299855667492	0.0553425642333668
79.1793	0.946917554809163	0.0570281954574521
79.2293	0.947503855273964	0.0576383105712691
79.2793	0.948085521965704	0.0580897025134307
79.3293	0.948666405498688	0.0587472692388874
79.3793	0.9492449395554	0.0600233603142291
79.4293	0.949823473612113	0.0612994513895709
79.4793	0.950303054060114	0.0623665746572501
79.5293	0.950724118975019	0.0633101262550895
79.5793	0.951145991016803	0.0642555182809043
79.6293	0.951682359771488	0.0654619881609361
79.6793	0.952218728526172	0.0666684580409679
79.7293	0.952763830723121	0.0678608029585208
79.7793	0.953322848446333	0.069030641711792
79.8293	0.953881866169545	0.0702004804650631
79.8793	0.954498316117652	0.0708357297550144
79.9293	0.955132487236434	0.0713060272058519
79.9793	0.955752098329641	0.071819429650577
80.0293	0.956284308485016	0.0725915828009081
80.0793	0.95681651864039	0.0733637359512392
80.1293	0.957291336471086	0.0740734075069077
80.1793	0.957713430884562	0.0747256803911938
80.2293	0.958135525298037	0.0753779532754798
80.2793	0.958678044277175	0.0766336237354177
80.3293	0.959233973504679	0.0779564873905992
80.3793	0.959800157825341	0.0791958474219134
80.4293	0.960392922875973	0.0802187698994103
80.4793	0.960985687926605	0.0812416923769073
80.5293	0.96159975624928	0.0821345447039332
80.5793	0.962224995799976	0.0829591895130292
80.6293	0.962843140969331	0.0838019294357918
80.6793	0.963271314371613	0.0851292162911822
80.7293	0.963699487773894	0.0864565031465726
80.7793	0.964263245251176	0.0874528105029356
80.8293	0.965018916419159	0.0879806299693708
80.8793	0.965774587587141	0.0885084494358061
80.9293	0.966530258755123	0.0890362689022413
80.9793	0.967197635906429	0.089490968865332
81.0293	0.967770124467199	0.0898670881173594
81.0793	0.968342613027969	0.0902432073693868
81.1293	0.968915101588739	0.0906193266214141
81.1793	0.969487590149509	0.0909954458734415
81.2293	0.970034335904443	0.0914650255867095
81.2793	0.97049956277423	0.0922305634272395
81.3293	0.970964789644017	0.0929961012677695
81.3793	0.971430016513804	0.0937616391082994
81.4293	0.971895243383591	0.0945271769488294
81.4793	0.972360470253379	0.0952927147893594
81.5293	0.972960732036592	0.0958778569484776
81.5793	0.973561536128695	0.0964622746269476
81.6293	0.974162340220798	0.0970466923054176
81.6793	0.974763144312901	0.0976311099838876
81.7293	0.975363948405004	0.0982155276623576
81.7793	0.975888137393105	0.0990082163210588
81.8293	0.976387329941438	0.0998688554587214
81.8793	0.976886522489772	0.100729494596384
81.9293	0.977385715038106	0.101590133734047
81.9793	0.977884907586439	0.102450772871709
82.0293	0.978408090428934	0.103126991274587
82.0793	0.978954322769741	0.103626021128359
82.1293	0.979500555110547	0.10412505098213
82.1793	0.980046787451353	0.104624080835901
82.2293	0.98059301979216	0.105123110689672
82.2793	0.981141540962521	0.105611166497021
82.3293	0.981696313712112	0.106069248416381
82.3793	0.982251086461704	0.106527330335741
82.4293	0.982805859211295	0.1069854122551
82.4793	0.983360631960886	0.10744349417446
82.5293	0.983913432851512	0.1078959358484
82.5793	0.984386044810852	0.108119007541925
82.6293	0.984858656770193	0.10834207923545
82.6793	0.985331268729533	0.108565150928975
82.7293	0.985803880688874	0.108788222622501
82.7793	0.986276492648215	0.109011294316026
82.8293	0.986858427830225	0.109379111626753
82.8793	0.987470839307047	0.109787280017468
82.9293	0.988083250783869	0.110195448408182
82.9793	0.98869566226069	0.110603616798897
83.0293	0.989308073737512	0.111011785189611
83.0793	0.989858567988131	0.111427349127658
83.1293	0.990355891683908	0.111849263888878
83.1793	0.990853215379685	0.112271178650098
83.2293	0.991350539075462	0.112693093411318
83.2793	0.991847862771238	0.113115008172539
83.3293	0.992374445162955	0.113534386856888
83.3793	0.992970615804477	0.113947733790844
83.4293	0.993566786445998	0.114361080724799
83.4793	0.994162957087519	0.114774427658754
83.5293	0.99475912772904	0.11518777459271
83.5793	0.99535056177534	0.115599805242247
83.6293	0.99585901769055	0.115988776538839
83.6793	0.99636747360576	0.11637774783543
83.7293	0.99687592952097	0.116766719132022
83.7793	0.99738438543618	0.117155690428614
83.8293	0.99789284135139	0.117544661725205
83.8793	0.998412296675372	0.117902162512719
83.9293	0.998934332107585	0.118252281328967
83.9793	0.999456367539798	0.118602400145216
84.0293	0.99997840297201	0.118952518961465
84.0793	1.00050043840422	0.119302637777713
84.1293	1.001063284245	0.119632717395619
84.1793	1.00165716898807	0.119947555933095
84.2293	1.00225105373114	0.120262394470571
84.2793	1.00284493847421	0.120577233008047
84.3293	1.00343882321728	0.120892071545523
84.3793	1.00399358238264	0.121050528474462
84.4293	1.00446670916982	0.12088270772633
84.4793	1.00493983595701	0.120714886978198
84.5293	1.00541296274419	0.120547066230066
84.5793	1.00588608953137	0.120379245481934
84.6293	1.00636890747203	0.12024441544109
84.6793	1.00696021905763	0.120478920391588
84.7293	1.00755153064323	0.120713425342087
84.7793	1.00814284222884	0.120947930292586
84.8293	1.00873415381444	0.121182435243085
84.8793	1.00932546540004	0.121416940193583
84.9293	1.00982334665909	0.121328656860707
84.9793	1.01030316620822	0.121177972928897
85.0293	1.01078298575735	0.121027288997086
85.0793	1.01126280530649	0.120876605065276
85.1293	1.01174262485562	0.120725921133465
85.1793	1.01227509124185	0.120618398058792
85.2293	1.01284324441026	0.120540131672512
85.2793	1.01341139757867	0.120461865286233
85.3293	1.01397955074709	0.120383598899954
85.3793	1.0145477039155	0.120305332513675
85.4293	1.01510759729439	0.120436202498913
85.4793	1.01565228515167	0.120952073531719
85.5293	1.01619697300895	0.121467944564525
85.5793	1.01674166086623	0.121983815597331
85.6293	1.01728634872351	0.122499686630137
85.6793	1.01783171615354	0.122991604814731
85.7293	1.01838258194493	0.123289722681969
85.7793	1.01893344773632	0.123587840549207
85.8293	1.01948431352771	0.123885958416445
85.8793	1.02003517931909	0.124184076283683
85.9293	1.02058604511048	0.124482194150921
85.9793	1.0211590635473	0.124675874907949
86.0293	1.02173545081961	0.124853673523794
86.0793	1.02231183809191	0.125031472139638
86.1293	1.02288822536421	0.125209270755483
86.1793	1.02346461263652	0.125387069371327
86.2293	1.02397624411353	0.125734342687172
86.2793	1.02444885607287	0.12618373537353
86.3293	1.02492146803221	0.126633128059889
86.3793	1.02539407999155	0.127082520746247
86.4293	1.02586669195089	0.127531913432605
86.4793	1.02638169832901	0.127876992880045
86.5293	1.02696529044222	0.128053314260334
86.5793	1.02754888255542	0.128229635640624
86.6293	1.02813247466863	0.128405957020913
86.6793	1.02871606678183	0.128582278401202
86.7293	1.02929016942567	0.128716082481601
86.7793	1.02980499726809	0.128584307485872
86.8293	1.03031982511051	0.128452532490143
86.8793	1.03083465295293	0.128320757494414
86.9293	1.03134948079535	0.128188982498685
86.9793	1.03186430863777	0.128057207502956
87.0293	1.03240017160284	0.128208102794289
87.0793	1.03293847614465	0.128391808029656
87.1293	1.03347678068646	0.128575513265023
87.1793	1.03401508522828	0.12875921850039
87.2293	1.03455338977009	0.128942923735757
87.2793	1.0351079402727	0.129374408678131
87.3293	1.03567116193231	0.129938144138968
87.3793	1.03623438359191	0.130501879599805
87.4293	1.03679760525152	0.131065615060642
87.4793	1.03736082691113	0.13162935052148
87.5293	1.03788352132298	0.132158803956115
87.5793	1.03834789603684	0.1326389247189
87.6293	1.0388122707507	0.133119045481684
87.6793	1.03927664546456	0.133599166244468
87.7293	1.03974102017842	0.134079287007253
87.7793	1.04023078381701	0.134465648286067
87.8293	1.04084628308279	0.134387676882359
87.8793	1.04146178234857	0.134309705478651
87.9293	1.04207728161435	0.134231734074944
87.9793	1.04269278088013	0.134153762671236
88.0293	1.04330828014591	0.134075791267528
88.0793	1.04385168985727	0.134282541163373
88.1293	1.04438917012475	0.134512709694247
88.1793	1.04492665039224	0.13474287822512
88.2293	1.04546413065972	0.134973046755993
88.2793	1.04600161092721	0.135203215286867
88.3293	1.04654948075278	0.135498375806692
88.3793	1.0471021949764	0.13582384050905
88.4293	1.04765490920001	0.136149305211407
88.4793	1.04820762342363	0.136474769913764
88.5293	1.04876033764725	0.136800234616122
88.5793	1.04929735961429	0.137130024282333
88.6293	1.04981424676807	0.137465363331389
88.6793	1.05033113392186	0.137800702380445
88.7293	1.05084802107565	0.138136041429501
88.7793	1.05136490822944	0.138471380478557
88.8293	1.05188014286047	0.138852746197929
88.8793	1.05238859877568	0.139422915197581
88.9293	1.05289705469089	0.139993084197232
88.9793	1.0534055106061	0.140563253196884
89.0293	1.05391396652131	0.141133422196535
89.0793	1.05442242243652	0.141703591196187
89.1293	1.05501928393223	0.141922191706387
89.1793	1.05562060285218	0.142123066074261
89.2293	1.05622192177213	0.142323940442136
89.2793	1.05682324069207	0.142524814810011
89.3293	1.05742455961202	0.142725689177885
89.3793	1.05793875327371	0.142911929368094
89.4293	1.05841736056232	0.143092192218131
89.4793	1.05889596785093	0.143272455068167
89.5293	1.05937457513954	0.143452717918203
89.5793	1.05985318242815	0.143632980768239
89.6293	1.06038081640462	0.143852949630803
89.6793	1.06096463117793	0.144118418516308
89.7293	1.06154844595123	0.144383887401813
89.7793	1.06213226072453	0.144649356287317
89.8293	1.06271607549784	0.144914825172822
89.8793	1.06327751791242	0.145163622019802
89.9293	1.06376145608429	0.145354662161891
89.9793	1.06424539425617	0.14554570230398
90.0293	1.06472933242804	0.145736742446069
90.0793	1.06521327059991	0.145927782588159
90.1293	1.06569720877179	0.146118822730248
90.1793	1.06625474944399	0.146282185717786
90.2293	1.06681363924553	0.146445041384772
90.2793	1.06737252904706	0.146607897051759
90.3293	1.0679314188486	0.146770752718745
90.3793	1.06849030865014	0.146933608385731
90.4293	1.06904783604755	0.146900511410227
90.4793	1.06960487977305	0.146797848591454
90.5293	1.07016192349855	0.14669518577268
90.5793	1.07071896722405	0.146592522953907
90.6293	1.07127601094954	0.146489860135134
90.6793	1.07182376003993	0.146214047645686
90.7293	1.07236206458174	0.145762292748939
90.7793	1.07290036912356	0.145310537852192
90.8293	1.07343867366537	0.144858782955445
90.8793	1.07397697820718	0.144407028058698
90.9293	1.07452649185409	0.143999759249935
90.9793	1.07510927697171	0.143724536448362
91.0293	1.07569206208933	0.143449313646789
91.0793	1.07627484720695	0.143174090845216
91.1293	1.07685763232457	0.142898868043643
91.1793	1.07744159722282	0.142621277368841
91.2293	1.07814236040403	0.142109267244311
91.2793	1.07884312358524	0.141597257119781
91.3293	1.07954388676644	0.141085246995251
91.3793	1.08024464994765	0.140573236870721
91.4293	1.08094541312886	0.140061226746191
91.4793	1.08164617631007	0.139549216621661
91.5293	1.08234693949128	0.139037206497131
91.5793	1.08302211993789	0.138556305429346
91.6293	1.08354765890957	0.138257371035952
91.6793	1.08407319788125	0.137958436642558
91.7293	1.08459873685293	0.137659502249164
91.7793	1.0851242758246	0.13736056785577
91.8293	1.08564981479628	0.137061633462376
91.8793	1.08617535376796	0.136762699068981
91.9293	1.08670089273964	0.136463764675587
91.9793	1.08722643171132	0.136164830282193
92.0293	1.087751970683	0.135865895888799
92.0793	1.08827750965467	0.135566961495405
92.1293	1.0887982925244	0.13553445953211
92.1793	1.08931662528099	0.135639210638867
92.2293	1.08983495803758	0.135743961745623
92.2793	1.09035329079417	0.13584871285238
92.3293	1.09087162355076	0.135953463959136
92.3793	1.09138995630735	0.136058215065893
92.4293	1.09190828906395	0.136162966172649
92.4793	1.09242662182054	0.136267717279406
92.5293	1.09294495457713	0.136372468386163
92.5793	1.09346328733372	0.136477219492919
92.6293	1.09399165114171	0.136561443661502
92.6793	1.094567633619	0.136548223859216
92.7293	1.09514361609628	0.136535004056931
92.7793	1.09571959857357	0.136521784254645
92.8293	1.09629558105085	0.136508564452359
92.8793	1.09687156352814	0.136495344650073
92.9293	1.09744754600542	0.136482124847788
92.9793	1.09802352848271	0.136468905045502
93.0293	1.09859951095999	0.136455685243216
93.0793	1.09917549343728	0.13644246544093
93.1293	1.09975147591456	0.136429245638645
93.1793	1.10030249194495	0.136392687004157
93.2293	1.10084218598198	0.136345544480648
93.2793	1.101381880019	0.136298401957139
93.3293	1.10192157405603	0.136251259433629
93.3793	1.10246126809306	0.13620411691012
93.4293	1.10300096213009	0.136156974386611
93.4793	1.10354065616711	0.136109831863102
93.5293	1.10408035020414	0.136062689339593
93.5793	1.10462004424117	0.136015546816083
93.6293	1.10515973827819	0.135968404292574
93.6793	1.10570182374917	0.136021680208041
93.7293	1.10625335656813	0.136471658669561
93.7793	1.10680488938708	0.136921637131082
93.8293	1.10735642220604	0.137371615592602
93.8793	1.10790795502499	0.137821594054123
93.9293	1.10845948784395	0.138271572515643
93.9793	1.1090110206629	0.138721550977163
94.0293	1.10956255348186	0.139171529438684
94.0793	1.11011408630081	0.139621507900204
94.1293	1.11066561911977	0.140071486361725
94.1793	1.11121715193872	0.140521464823245
94.2293	1.11175117880232	0.141479602567059
94.2793	1.11227826196294	0.142639300696587
94.3293	1.11280534512357	0.143798998826115
94.3793	1.11333242828419	0.144958696955643
94.4293	1.11385951144482	0.146118395085171
94.4793	1.11438659460544	0.147278093214699
94.5293	1.11491367776607	0.148437791344227
94.5793	1.11544076092669	0.149597489473755
94.6293	1.11596784408732	0.150757187603283
94.6793	1.11649492724794	0.151916885732811
94.7293	1.11702023459128	0.152873124600337
94.7793	1.11753959680717	0.153148217242904
94.8293	1.11805895902306	0.15342330988547
94.8793	1.11857832123895	0.153698402528037
94.9293	1.11909768345484	0.153973495170603
94.9793	1.11961704567073	0.15424858781317
95.0293	1.12013640788662	0.154523680455736
95.0793	1.12065577010251	0.154798773098302
95.1293	1.1211751323184	0.155073865740869
95.1793	1.12169449453429	0.155348958383435
95.2293	1.12221385675018	0.155624051026002
95.2793	1.12275704065815	0.155919217811808
95.3293	1.12330842127738	0.156221291829697
95.3793	1.12385980189661	0.156523365847586
95.4293	1.12441118251585	0.156825439865475
95.4793	1.12496256313508	0.157127513883363
95.5293	1.12551394375431	0.157429587901252
95.5793	1.12606532437354	0.157731661919141
95.6293	1.12661670499277	0.15803373593703
95.6793	1.127168085612	0.158335809954919
95.7293	1.12771946623123	0.158637883972808
95.7793	1.1282657339786	0.158734429859974
95.8293	1.12879744970607	0.15824601106739
95.8793	1.12932916543354	0.157757592274806
95.9293	1.129860881161	0.157269173482222
95.9793	1.13039259688847	0.156780754689638
96.0293	1.13092431261594	0.156292335897054
96.0793	1.1314560283434	0.15580391710447
96.1293	1.13198774407087	0.155315498311886
96.1793	1.13251945979834	0.154827079519302
96.2293	1.1330511755258	0.154338660726718
96.2793	1.13358289125327	0.153850241934134
96.3293	1.13412855100693	0.155087259391342
96.3793	1.13467828227211	0.156828086399524
96.4293	1.1352280135373	0.158568913407705
96.4793	1.13577774480248	0.160309740415886
96.5293	1.13632747606766	0.162050567424067
96.5793	1.13687720733285	0.163791394432248
96.6293	1.13742693859803	0.165532221440429
96.6793	1.13797666986321	0.16727304844861
96.7293	1.1385264011284	0.169013875456791
96.7793	1.13907613239358	0.170754702464972
96.8293	1.13962630838518	0.170797052314319
96.8793	1.14017758383931	0.166640389187656
96.9293	1.14072885929344	0.162483726060994
96.9793	1.14128013474757	0.158327062934331
97.0293	1.14183141020171	0.154170399807669
97.0793	1.14238268565584	0.150013736681006
97.1293	1.14293396110997	0.145857073554344
97.1793	1.1434852365641	0.141700410427681
97.2293	1.14403651201823	0.137543747301019
97.2793	1.14458778747236	0.133387084174356
97.3293	1.14513906292649	0.129230421047694
98.3392	1.15038659272153	0.107537414060974
98.3892	1.15003390276485	0.128345684261866
98.4392	1.14955538463614	0.131197551978799
98.4892	1.14884831801805	0.128678587304454
98.5392	1.14843811143046	0.128004455938586
98.5892	1.14789836592047	0.129363160458637
98.6392	1.14730464585948	0.128041052483149
98.6892	1.1468341712039	0.126250834757473
98.7392	1.14628452684559	0.127410477017506
98.7892	1.1458095507968	0.125841704544341
98.8392	1.14499453507671	0.127790485241474
98.8892	1.14430061421352	0.128300380478703
98.9392	1.14378944780661	0.130856335307617
98.9892	1.1431387645647	0.128883336940243
99.0392	1.14270652012576	0.128509293613243
99.0892	1.14208596037593	0.129179578922326
99.1392	1.14169526685355	0.127508219842247
99.1892	1.14132426560877	0.127943052458996
99.2392	1.14075576178332	0.128803572614446
99.2892	1.1400705643461	0.128634159748931
99.3392	1.13964442366986	0.128678356520905
99.3892	1.13921173199803	0.128646069159418
99.4392	1.13843284429853	0.125410697557192
99.4892	1.13789090786586	0.122979369388002
99.5392	1.13715431496197	0.122678021640876
99.5892	1.13671503007211	0.120737782854205
99.6392	1.13607777449416	0.119760497338095
99.6892	1.13557550980596	0.119083940096318
99.7392	1.13506777678829	0.116168477528157
99.7892	1.13463702627104	0.113321883716401
99.8392	1.13418131767106	0.11302014302511
99.8892	1.13364452371418	0.110379540641378
99.9392	1.13314522699953	0.110820868097305
99.9892	1.1326195491319	0.111587404398654
100.0392	1.13207778101743	0.112242890786469
100.0892	1.13131591795939	0.11143694656023
100.1392	1.13075612101641	0.111051471693309
100.1892	1.13009279072735	0.109583487347281
100.2392	1.12960426915804	0.111415291132486
100.2892	1.12901628860014	0.110241368297704
100.3392	1.1285471371411	0.11134414484977
100.3892	1.12816072250924	0.111593773489228
100.4392	1.1275975688113	0.110988201587493
100.4892	1.12715331889156	0.110716202945094
100.5392	1.12647517321155	0.111821695980606
100.5892	1.12605257075973	0.109599228906834
100.6392	1.12539106712284	0.110680961326655
100.6892	1.12485298677554	0.109123868786284
100.7392	1.12406774188271	0.108014735429473
100.7892	1.12359946131553	0.107141651350944
100.8392	1.12314394693631	0.108288155045493
100.8892	1.12251596448259	0.1083999245369
100.9392	1.12190023693757	0.108351347459746
100.9892	1.1214375226475	0.108980301282319
101.0392	1.12096704340726	0.109311305270168
101.0892	1.12042038730463	0.109614305440832
101.1392	1.11994685409095	0.108900639146376
101.1892	1.11949308515105	0.107875943873277
101.2392	1.11898956840507	0.107128963238783
101.2892	1.11841988571354	0.106594474557345
101.3392	1.11780635137582	0.105362101768317
101.3892	1.11707091601808	0.107122418247391
101.4392	1.11646014256734	0.108364056221815
101.4892	1.11596700342878	0.108422806310096
101.5392	1.11548927964457	0.107205607821205
101.5892	1.11489961509697	0.107347369875374
101.6392	1.11442909931928	0.10676969952694
101.6892	1.11400120712152	0.106000741056064
101.7392	1.11350204440553	0.105852821172528
101.7892	1.11285762746692	0.104860305031317
101.8392	1.11232333782182	0.105589979447284
101.8892	1.11178517232695	0.106384518966361
101.9392	1.11116673630281	0.106142678196898
101.9892	1.11059026108616	0.106783087826958
102.0392	1.10994303623656	0.108230355829906
102.0892	1.10936509601423	0.108983758579089
102.1392	1.10889947622261	0.108653143282992
102.1892	1.10844440313506	0.108689778753679
102.2392	1.10802530790437	0.107809551191443
102.2892	1.10753859811431	0.107761909499834
102.3392	1.10699820145438	0.108202044723842
102.3892	1.10651635936168	0.10692930505223
102.4392	1.10605493414341	0.106783262612137
102.4892	1.1054311611898	0.106942876079264
102.5392	1.10472791084191	0.107420907282626
102.5892	1.10411849418431	0.108402789421883
102.6392	1.10356876741771	0.109262490428564
102.6892	1.10304266087601	0.109065140013203
102.7392	1.10248172992537	0.108524705425733
102.7892	1.1018400933833	0.108445723886745
102.8392	1.10139325691272	0.110140345197726
102.8892	1.10097328575552	0.110001701183813
102.9392	1.10052958101662	0.109101332045699
102.9892	1.1000204978509	0.108117143277642
103.0392	1.09936156849337	0.107164655116398
103.0892	1.0988575084742	0.106720972479879
103.1392	1.09833485771492	0.107150846949195
103.1892	1.09771756373355	0.107983522386375
103.2392	1.09695167523142	0.106881123540648
103.2892	1.09640867510706	0.106316780633206
103.3392	1.09591796742977	0.105577454300869
103.3892	1.09544124016323	0.104786951578213
103.4392	1.09496770694955	0.104527006107586
103.4892	1.09442347981759	0.105917911485458
103.5392	1.09385470130754	0.106061914079763
103.5892	1.09327410841077	0.105349036755648
103.6392	1.09269214795254	0.105065482172848
103.6892	1.09210945176223	0.105012898206646
103.7392	1.0915263404781	0.104959888833044
103.7892	1.09092923130781	0.104892533776574
[truncated: 1,240 more rows]
