# Supplementary material for: Unraveling the Local Relation Between Tissue Composition and Human Brain Mechanics Through Machine Learning
Source: Front Bioeng Biotechnol. 2021 Aug 17;9:704738. doi: 10.3389/fbioe.2021.704738 (PMC8415910; doi:10.3389/fbioe.2021.704738)
Supplement: Supplementary file 1 [file DataSheet3.ZIP › Mechanics_cyclicCompTens/cyclicCompTens_HBE_02_06_P1_CC_radial.txt]

0	1	0
0.05	0.999901804000786	0.0242898832180139
0.1	0.999321980005424	0.0226756358904219
0.15	0.998874746180877	0.019334472033899
0.2	0.99827375232631	0.0224654188015517
0.25	0.997750844017993	0.0190804616249359
0.3	0.997242913522057	0.0195363973288139
0.35	0.99658216367578	0.0184490410984378
0.4	0.99615192601516	0.021539418322371
0.45	0.995679376034565	0.0178804043904624
0.5	0.995227119163183	0.0154230118077697
0.55	0.994790936041673	0.00888142142898432
0.6	0.994350086053012	0.0155407819440663
0.65	0.994026410047789	0.0170621436684146
0.7	0.993601606410562	0.0148165760640805
0.75	0.993061153969573	0.0152449862522558
0.8	0.992730737948779	0.0154917958431391
0.85	0.99213607769963	0.0154214530264355
0.9	0.991667441129161	0.015165594125754
0.95	0.991183402070533	0.012541081047479
1	0.990512345845432	0.0110882287548464
1.05	0.990096484720254	0.0102208198346392
1.1	0.989528098083775	0.00942683373394706
1.15	0.989129563947854	0.00684172904972896
1.2	0.988604901916664	0.00583868046312118
1.25	0.988293026042374	0.00990228340618071
1.3	0.987775551567881	0.00902248639621242
1.35	0.98729685630425	0.00968479498287641
1.4	0.986817139660544	0.00870457227188044
1.45	0.986360330707836	0.00579051535374801
1.5	0.985928820241956	0.00394123330883969
1.55	0.98524788291997	0.0034146272227027
1.6	0.984809062369315	0.00289434238850248
1.65	0.984240401128823	0.00298801716353212
1.7	0.983861727892914	0.0051148611864948
1.75	0.98336569519136	0.00560812080926358
1.8	0.982989505742922	0.00599702086691854
1.85	0.982668817803587	0.00564533012346181
1.9	0.982216057721765	0.00638375943654368
1.95	0.981886242375679	0.00402769946018521
2	0.981349931823293	0.0031800711621329
2.05	0.980992653748641	0.00387503041026937
2.1	0.980380758415117	0.00502970372743455
2.15	0.979915684058142	0.00355686950071653
2.2	0.979222981109762	0.00324125966506383
2.25	0.978773826841766	0.00223139236816362
2.3	0.97835235540395	0.003160276421344
2.35	0.977787928564636	0.00300655348489676
2.4	0.977393278163155	0.000568931447418989
2.45	0.976885932697733	0.000513506296198629
2.5	0.976559156537847	0.000246427679858986
2.55	0.976136869649556	-0.00105122083504312
2.6	0.975492835411927	-0.000985175076333614
2.65	0.974985033304178	-0.00098371294704179
2.7	0.97455010419017	-0.00102364691246788
2.75	0.974055375448936	-0.000806524562245548
2.8	0.973374023608186	0.000567634919496716
2.85	0.972881487910524	-0.000714322544301378
2.9	0.972455709726	-0.00272831344729492
2.95	0.972050177671874	-0.00445183309246084
3	0.971641723296137	-0.00449791398441132
3.05	0.971163374390925	-0.00418210343288177
3.1	0.970762426973601	-0.00422733552654042
3.15	0.970418239204455	-0.00452609649435419
3.2	0.970036481234062	-0.00460291140481946
3.25	0.969517587172147	-0.00513411997757863
3.3	0.969041088934885	-0.00561013919711327
3.35	0.968568063829053	-0.00633240295716882
3.4	0.968036498786681	-0.00770372913431867
3.45	0.967512107579403	-0.010376429044589
3.5	0.966913271469333	-0.0107686264729363
3.55	0.966365449508015	-0.0104180455490372
3.6	0.965951119096926	-0.010503279302595
3.65	0.965530179216253	-0.0108731100795558
3.7	0.965163621173548	-0.0108427471499831
3.75	0.964739793958005	-0.0112163764981736
3.8	0.964235678863865	-0.0121392793150865
3.85	0.96378969992649	-0.0125103458899551
3.9	0.963373414543852	-0.012152004677873
3.95	0.962839819735792	-0.0123946974807905
4	0.962222565262085	-0.0137884337373174
4.05	0.961719501020726	-0.0169176933890029
4.1	0.96124535583094	-0.0168655082503492
4.15	0.960822666633883	-0.0172545000374746
4.2	0.960394235369028	-0.0179903795132647
4.25	0.959862709587501	-0.0181676159765606
4.3	0.959479423135883	-0.0183437089879153
4.35	0.959135169389943	-0.0197531862595338
4.4	0.958789653924434	-0.021377583965156
4.45	0.958402461317368	-0.0221611990785725
4.5	0.957860150929519	-0.0224176380797583
4.55	0.957392757795847	-0.0234649056200324
4.6	0.956923057380929	-0.0247142638809604
4.65	0.956391528017416	-0.0257211193842824
4.7	0.955702936538109	-0.025845204770582
4.75	0.955189463570569	-0.0269857173538628
4.8	0.954740119032307	-0.0280438231799197
4.85	0.954312025804625	-0.0285451405542436
4.9	0.953892869567514	-0.0281764908168217
4.95	0.953409348055362	-0.0290646615536464
5	0.95296904390837	-0.0301971177961899
5.05	0.952560304468013	-0.0313827288311062
5.1	0.952110826290346	-0.0326375525220212
5.15	0.951571985274041	-0.0341938097074525
5.2	0.950956527327756	-0.0353621550461362
5.25	0.95029776830546	-0.0362743214714323
5.3	0.949736787544701	-0.037104708740211
5.35	0.949228410345747	-0.0378910997786761
5.4	0.948723192577301	-0.0386518820321387
5.45	0.948324517826542	-0.0385490791469017
5.5	0.947925843075783	-0.0384462762616646
5.55	0.947523171409973	-0.0384168876855998
5.6	0.947114685871164	-0.0384942868356404
5.65	0.946706200332355	-0.0385716859856811
5.7	0.9463005431754	-0.039031243943827
5.75	0.945895656086787	-0.0395948502288617
5.8	0.945457333035105	-0.0401113545063739
5.85	0.944849064176006	-0.0403884522298371
5.9	0.944240795316906	-0.0406655499533003
5.95	0.943679018890485	-0.0410225325905019
6	0.943156371454368	-0.041446748018824
6.05	0.94263372401825	-0.0418709634471461
6.1	0.942237659293868	-0.0422946321843608
6.15	0.94185236289045	-0.0427182544148668
6.2	0.941459569617938	-0.0430751871376472
6.25	0.941049300299484	-0.0432766591092407
6.3	0.94063903098103	-0.0434781310808341
6.35	0.940165219202816	-0.0441756581097692
6.4	0.939661339896502	-0.0451079124286544
6.45	0.939152917958509	-0.0459930939481214
6.5	0.938569622014446	-0.046102397228226
6.55	0.937986326070383	-0.0462117005083307
6.6	0.937486208841455	-0.0463660631264544
6.65	0.937093777319455	-0.0465787609407929
6.7	0.936701345797455	-0.0467914587551313
6.75	0.936285670913163	-0.0471879642512689
6.8	0.935864698916836	-0.0476263591208618
6.85	0.935448890962583	-0.048076955095325
6.9	0.935054675660937	-0.0485785681248684
6.95	0.934660460359292	-0.0490801811544118
7	0.934181641203385	-0.0495814341493706
7.05	0.933639413560485	-0.0500824173073523
7.1	0.933097185917584	-0.050583400465334
7.15	0.932595589149749	-0.0511601937591741
7.2	0.932096130849022	-0.0517409770601647
7.25	0.931596086398303	-0.0523889351480644
7.3	0.931094844317931	-0.0531741456764109
7.35	0.930593602237558	-0.0539593562047574
7.4	0.930132727804074	-0.0547149002921543
7.45	0.929688566672356	-0.0554581616675744
7.5	0.929245936023574	-0.0561305033995142
7.55	0.928819612688311	-0.0560471955036026
7.6	0.928393289353047	-0.0559638876076911
7.65	0.927903200168474	-0.0560476682425765
7.7	0.927339568802828	-0.0563241547712923
7.75	0.926775937437181	-0.0566006413000081
7.8	0.92631600232366	-0.0566416156894848
7.85	0.925875408751233	-0.056638662090959
7.9	0.92542849631779	-0.056740355626583
7.95	0.924959362271035	-0.057210062977243
8	0.924490228224281	-0.057679770327903
8.05	0.924094942654849	-0.057447575355892
8.1	0.923748889403631	-0.0567474455021003
8.15	0.923402836152413	-0.0560473156483085
8.2	0.922936336034683	-0.0569493323892052
8.25	0.922467201987929	-0.0578863848312324
8.3	0.921981515670837	-0.0586976394029364
8.35	0.921466042681369	-0.0592825141564886
8.4	0.920950569691901	-0.0598673889100408
8.45	0.920415385548098	-0.0607065452479444
8.5	0.91987311653588	-0.0616370991536873
8.55	0.919341236613074	-0.062536885623385
8.6	0.918889940362774	-0.0631980224008871
8.65	0.918438644112474	-0.0638591591783891
8.7	0.918006686887578	-0.0647051822751447
8.75	0.917594633789479	-0.0657414942134697
8.8	0.917182580691379	-0.0667778061517946
8.85	0.916688922350169	-0.0673049335586139
8.9	0.916183220820683	-0.0677569162204807
8.95	0.915678420757881	-0.0684794688827828
9	0.915176325095129	-0.0700137315463907
9.05	0.914674229432377	-0.0715479942099986
9.1	0.914189484067731	-0.0725228171912914
9.15	0.91371499868204	-0.0731668193801777
9.2	0.913241306186402	-0.0738048412135297
9.25	0.912880090808198	-0.0735945068975397
9.3	0.912518875429993	-0.0733841725815495
9.35	0.91212361269294	-0.07357845205905
9.4	0.911674100222286	-0.0744174273734814
9.45	0.911224587751632	-0.0752564026879128
9.5	0.910766896294547	-0.0760737051974198
9.55	0.91030668114602	-0.0768843203902543
9.6	0.909828896414381	-0.0776490329405866
9.65	0.90924564496955	-0.0781382010570758
9.7	0.90866239352472	-0.0786273691735651
9.75	0.908121885360645	-0.0794174127874577
9.8	0.907620643280272	-0.0804838554576758
9.85	0.9071194011999	-0.0815502981278938
9.9	0.906736932443976	-0.0820542810350627
9.95	0.906367690057367	-0.0824956295031813
10	0.905961007546699	-0.0829274921965517
10.05	0.905457281955854	-0.0833347681979025
10.1	0.904953556365009	-0.0837420441992533
10.15	0.904464748278786	-0.0840331460394837
10.2	0.903983762786451	-0.0842633272830288
10.25	0.903501185467643	-0.0845265738131455
10.3	0.902975982573294	-0.0856752352392323
10.35	0.902450779678944	-0.0868238966653192
10.4	0.901918998037954	-0.0878203102164054
10.45	0.901377904451235	-0.0886012231521527
10.5	0.900836810864516	-0.0893821360879
10.55	0.900295717277797	-0.0901630490236473
10.6	0.899777234897929	-0.0905934670791327
10.65	0.899283052528742	-0.0906472122135067
10.7	0.898788870159556	-0.0907009573478807
10.75	0.898294687790369	-0.0907547024822547
10.8	0.897800505421182	-0.0908084476166288
10.85	0.897312574418753	-0.0908563534031329
10.9	0.896844439411057	-0.0908857679213827
10.95	0.89637630440336	-0.0909151824396324
11	0.895908169395664	-0.0909445969578821
11.05	0.895440034387967	-0.0909740114761318
11.1	0.894971899380271	-0.0910034259943815
11.15	0.894530240212701	-0.0910172514713333
11.2	0.894088687373807	-0.0910310143416936
11.25	0.893647134534913	-0.0910447772120539
11.3	0.893205581696019	-0.0910585400824141
11.35	0.892764028857125	-0.0910723029527744
11.4	0.892278901476567	-0.09145369201625
11.45	0.891779557468357	-0.0919550227819888
11.5	0.891280213460147	-0.0924563535477276
11.55	0.890780869451938	-0.0929576843134664
11.6	0.890281525443728	-0.0934590150792052
11.65	0.889828942394531	-0.0938362499214378
11.7	0.889421286541249	-0.0940942553469684
11.75	0.889013630687967	-0.0943522607724989
11.8	0.888605974834685	-0.0946102661980295
11.85	0.888198318981403	-0.0948682716235601
11.9	0.887751752396079	-0.0950683788257807
11.95	0.887198907244133	-0.095110346104632
12	0.886646062092186	-0.0951523133834833
12.05	0.88609321694024	-0.0951942806623346
12.1	0.885540371788293	-0.0952362479411859
12.15	0.884990326103595	-0.0952824700556321
12.2	0.884554125420324	-0.0955017221509348
12.25	0.884117924737053	-0.0957209742462375
12.3	0.883681724053782	-0.0959402263415402
12.35	0.883245523370511	-0.0961594784368429
12.4	0.882809322687239	-0.0963787305321456
12.45	0.882332111502747	-0.0969508178767452
12.5	0.881843467723284	-0.0976212659430157
12.55	0.881354823943822	-0.0982917140092862
12.6	0.88086618016436	-0.0989621620755568
12.65	0.880377536384897	-0.0996326101418273
12.7	0.879901269962698	-0.100285013905605
12.75	0.8794356324235	-0.100921922376163
12.8	0.878969994884303	-0.101558830846721
12.85	0.878504357345105	-0.102195739317279
12.9	0.878038719805908	-0.102832647787838
12.95	0.877591829083806	-0.103352418194683
13	0.877189525386147	-0.103593589963511
13.05	0.876787221688487	-0.103834761732338
13.1	0.876384917990828	-0.104075933501166
13.15	0.875982614293169	-0.104317105269993
13.2	0.875573288830654	-0.104569691365961
13.25	0.875040952450473	-0.105022239563323
13.3	0.874508616070293	-0.105474787760684
13.35	0.873976279690112	-0.105927335958045
13.4	0.873443943309931	-0.106379884155406
13.45	0.872911606929751	-0.106832432352767
13.5	0.872463643333149	-0.107388649383628
13.55	0.872035470883312	-0.107969183795185
13.6	0.871607298433475	-0.108549718206743
13.65	0.871179125983638	-0.1091302526183
13.7	0.870750953533802	-0.109710787029858
13.75	0.870280836206327	-0.110622955995065
13.8	0.86977881714093	-0.111787354057413
13.85	0.869276798075534	-0.112951752119762
13.9	0.868774779010137	-0.11411615018211
13.95	0.868272759944741	-0.115280548244459
14	0.867793511117171	-0.116483999374713
14.05	0.867361770563586	-0.117768931597267
14.1	0.86693003001	-0.11905386381982
14.15	0.866498289456415	-0.120338796042373
14.2	0.86606654890283	-0.121623728264926
14.25	0.865634529378509	-0.122783910367882
14.3	0.865199386742783	-0.12254749966852
14.35	0.864764244107058	-0.122311088969157
14.4	0.864329101471332	-0.122074678269795
14.45	0.863893958835606	-0.121838267570432
14.5	0.863458816199881	-0.12160185687107
14.55	0.86292523585585	-0.121324466107249
14.6	0.86237262578778	-0.121039153182996
14.65	0.861820015719709	-0.120753840258742
14.7	0.861267405651639	-0.120468527334489
14.75	0.860714795583568	-0.120183214410236
14.8	0.860230601771092	-0.119871072446976
14.85	0.85979278407818	-0.119540744356604
14.9	0.859354966385267	-0.119210416266232
14.95	0.858917148692355	-0.11888008817586
15	0.858479330999442	-0.118549760085488
15.05	0.858019317992007	-0.118522807178311
15.1	0.857518445428292	-0.119054340403832
15.15	0.857017572864577	-0.119585873629354
15.2	0.856516700300861	-0.120117406854876
15.25	0.856015827737146	-0.120648940080397
15.3	0.855524914643019	-0.121510580923465
15.35	0.855114582711926	-0.125043092490312
15.4	0.854704250780832	-0.12857560405716
15.45	0.854293918849739	-0.132108115624008
15.5	0.853883586918645	-0.135640627190855
15.55	0.853473254987552	-0.139173138757703
15.6	0.853001140237776	-0.141171965473283
15.65	0.852519629944145	-0.142937559008716
15.7	0.852038119650514	-0.144703152544149
15.75	0.851556609356884	-0.146468746079582
15.8	0.851075099063253	-0.148234339615015
16.8188	0.849603475203172	-0.147683850568547
16.8688	0.849767135201863	-0.119842547570839
16.9188	0.850398395196813	-0.121820946525189
16.9688	0.851022641191819	-0.12733821656886
17.0188	0.851420101188639	-0.126215470520237
17.0688	0.851918095184655	-0.119563030623576
17.1188	0.852376343180989	-0.110900603801645
17.1688	0.852694311178446	-0.105310572732204
17.2188	0.85311443881571	-0.102660677955801
17.2688	0.853561709171506	-0.0987456775668726
17.3188	0.854032304730242	-0.095940695709554
17.3688	0.854509489613143	-0.0906504241304893
17.4188	0.855220282705113	-0.0894855261191267
17.4688	0.855853869284028	-0.088401260132268
17.5188	0.856307653618289	-0.0895351702589427
17.5688	0.856755417145957	-0.0889850991942596
17.6188	0.857291138790109	-0.0889625069382026
17.6688	0.857634505138924	-0.0917196329403562
17.7188	0.858090926572773	-0.0898930388522707
17.7688	0.858464495132284	-0.0859347143061768
17.8188	0.859038063151133	-0.0838133280638402
17.8688	0.859379306851461	-0.0846730920792146
17.9188	0.859914554693333	-0.082350913190835
17.9688	0.860346375424734	-0.0793464481814018
18.0188	0.860978116143292	-0.0795827911885967
18.0688	0.861388585177267	-0.0790474156926721
18.1188	0.861904379660321	-0.0804749255135907
18.1688	0.862505104894894	-0.081630713438586
18.2188	0.862883163130502	-0.0808516434120295
18.2688	0.863418505909253	-0.0793652945592222
18.3188	0.863723387670622	-0.0753771431610142
18.3688	0.864175267345981	-0.0737539708299266
18.4188	0.864530210987939	-0.0744705508607417
18.4688	0.864897844183655	-0.0730316388874022
18.5188	0.865413221569828	-0.0701451449002906
18.5688	0.865965177918174	-0.0699279901938712
18.6188	0.866461237256344	-0.0691579664532976
18.6688	0.866914462987174	-0.0679105976523357
18.7188	0.867578834541213	-0.0666192878619413
18.7688	0.868028122594237	-0.0667091561977817
18.8188	0.868655263430984	-0.0648243735199576
18.8688	0.869030303741685	-0.0619861392380075
18.9188	0.869499821511502	-0.0610328192895769
18.9688	0.869821278315766	-0.0597639597459075
19.0188	0.870207781746913	-0.0579981966862457
19.0688	0.870742196317553	-0.0570450177333073
19.1188	0.871091776108189	-0.0551485586233067
19.1688	0.871634548910964	-0.0535034118978906
19.2188	0.872072006757937	-0.0506907686978432
19.2688	0.872621294839543	-0.0497433727439873
19.3188	0.873143596979453	-0.0464136484577603
19.3688	0.873648604975413	-0.046786196754354
19.4188	0.874294267213581	-0.0449067581745628
19.4688	0.874802115805367	-0.0434224794989293
19.5188	0.875179131008028	-0.0425214322536322
19.5688	0.875512142926937	-0.0421775145462512
19.6188	0.875854602490875	-0.0414437646945691
19.6688	0.876347364985253	-0.0402454052627491
19.7188	0.876807877927252	-0.0395401622609209
19.7688	0.877214448775388	-0.039686175168424
19.8188	0.877701383467861	-0.0408417478646984
19.8688	0.878366863578284	-0.039056025987235
19.9188	0.878951204629056	-0.0383260982346359
19.9688	0.879444435032505	-0.0386052980142421
20.0188	0.879918956621872	-0.0383748594785965
20.0688	0.88036329526042	-0.0387274238174497
20.1188	0.880828012888683	-0.0379868983707389
20.1688	0.881275573172594	-0.0366989377515023
20.2188	0.881657599778598	-0.0356864380187689
20.2688	0.882085674233519	-0.0355281080997829
20.3188	0.882577024983028	-0.0341846069570729
20.3688	0.883063203655055	-0.0331531871414367
20.4188	0.883500961154147	-0.0334123974240254
20.4688	0.883993246777306	-0.0331418207391077
20.5188	0.884458374286152	-0.0326233158418095
20.5688	0.884986002807204	-0.0314993297142392
20.6188	0.885575373846268	-0.0300485242099763
20.6688	0.886017784952145	-0.0304999527622759
20.7188	0.886437912210908	-0.030465408549751
20.7688	0.88687576103255	-0.0300160820801016
20.8188	0.887313646327403	-0.0292057465669363
20.8688	0.887673997308802	-0.028132721015721
20.9188	0.888075971218249	-0.0272488351377869
20.9688	0.888466949643371	-0.0259777730904725
21.0188	0.888911183006501	-0.0247386579763726
21.0688	0.889522972748326	-0.0243298361686555
21.1188	0.890033063414981	-0.0226923683654993
21.1688	0.890537329794975	-0.0213056463535907
21.2188	0.891039136841171	-0.0198937895686369
21.2688	0.891541976200489	-0.018158735937951
21.3188	0.892141371892321	-0.0169096302651058
21.3688	0.892565173757861	-0.0157752302543517
21.4188	0.892924847622546	-0.0146241643112922
21.4688	0.893308368188799	-0.0135091510028374
21.5188	0.893864949902644	-0.0134689715630594
21.5688	0.894285953159414	-0.0116951384334336
21.6188	0.894681536623412	-0.00997703528409199
21.6688	0.895103419834595	-0.00871522373643128
21.7188	0.895599272744879	-0.00697595794562406
21.7688	0.896223856205247	-0.00759601937441436
21.8188	0.896765889473515	-0.007431735634908
21.8688	0.897220010432859	-0.00665948751970688
21.9188	0.897665921323403	-0.00702931699575864
21.9688	0.898211116687346	-0.00717352995902144
22.0188	0.898700311161328	-0.00712249837403606
22.0688	0.899149789338996	-0.00696101839679921
22.1188	0.899562175781148	-0.00665367845137727
22.1688	0.899954607303148	-0.00626786754798683
22.2188	0.900352176110527	-0.00588035508190656
22.2688	0.900922985597072	-0.00543546214067514
22.3188	0.901493795083617	-0.00499056919944373
22.3688	0.90206533128199	-0.00457119080356609
22.4188	0.90263792454818	-0.00418892561234397
22.4688	0.903210517814371	-0.00380666042112186
22.5188	0.903651294024985	-0.00348199825521222
22.5688	0.904056181113599	-0.00317301935573625
22.6188	0.904470164135262	-0.00271794990847569
22.6688	0.904930379283789	-0.00152034237284049
22.7188	0.905390594432316	-0.000322734837205289
22.7688	0.905815940256333	0.000391718964252597
22.8188	0.906211939337624	0.000699540617424978
22.8688	0.906607938418915	0.00100736227059735
22.9188	0.907151891319118	0.00181667381102225
22.9688	0.9077084305685	0.00266864681755022
23.0188	0.908233911360206	0.00334715568681582
23.0688	0.908686991390152	0.00362130012151713
23.1188	0.909140071420097	0.00389544455621845
23.1688	0.909595549461716	0.00389367056125843
23.2188	0.910052162213632	0.00376133528225713
23.2688	0.910507552571894	0.00362849251735307
23.3188	0.910942794805385	0.00348728510718442
23.3688	0.911378037038876	0.00334607769701576
23.4188	0.911800841333655	0.00372833266974726
23.4688	0.912207543092818	0.00478827804273634
23.5188	0.912614244851982	0.00584822341572543
23.5688	0.9131705757559	0.0062335677800301
23.6188	0.913761006818546	0.00646517203233598
23.6688	0.914330093173953	0.00673771313325937
23.7188	0.91480992989858	0.00718142540949017
23.7688	0.915289766623207	0.00762513768572096
23.8188	0.915744603922441	0.00805566075605653
23.8688	0.916180704773392	0.00847629884422711
23.9188	0.916616805624344	0.00889693693239767
23.9688	0.917024130042765	0.0102375524797812
24.0188	0.917429939912106	0.0116265878934391
24.0688	0.917871504930928	0.0126597536758682
24.1188	0.918386125358641	0.0129658017759877
24.1688	0.918900745786354	0.0132718498761072
24.2188	0.919386351967866	0.0139292958881884
24.2688	0.919859945463734	0.0147322301760365
24.3188	0.92033644687718	0.0154556778844933
24.3688	0.920843932186312	0.0153321951631179
24.4188	0.921351417495443	0.0152087124417425
24.4688	0.921811670353001	0.0157154377818468
24.5188	0.922217449263396	0.0169489922298936
24.5688	0.92262322817379	0.0181825466779404
24.6188	0.923017757905245	0.0187031169643913
24.6688	0.923410189427245	0.019090700646425
24.7188	0.923842311295002	0.0194500293450568
24.7688	0.92441401267137	0.0197099934091957
24.8188	0.924985714047738	0.0199699574733347
24.8688	0.925510323641466	0.0203327254449315
24.9188	0.926003538713434	0.0207640293548334
24.9688	0.926496753785401	0.0211953332647354
25.0188	0.926979495216803	0.0214381489387601
25.0688	0.927462007610898	0.0216768427568194
25.1188	0.92790819115989	0.0219309355187691
25.1688	0.928288999060414	0.022212739482098
25.2188	0.928669806960938	0.022494543445427
25.2688	0.929120836167857	0.0226451094327135
25.3188	0.929597105333194	0.0227485039669473
25.3688	0.930074087475254	0.0229020305847289
25.4188	0.930556599869349	0.0234444100887329
25.4688	0.931039112263444	0.0239867895927369
25.5188	0.931543600822771	0.024404843726933
25.5688	0.932070707708003	0.0246949396071386
25.6188	0.932597814593234	0.0249850354873441
25.6688	0.933061191669561	0.0255938229522737
25.7188	0.933515163589329	0.0262496424780197
25.7688	0.933947946083497	0.0268688208460826
25.8188	0.934317160300867	0.027378075741096
25.8688	0.934686374518237	0.0278873306361094
25.9188	0.935123982992038	0.0284775476746872
25.9688	0.935602035937019	0.0291156411177026
26.0188	0.936080263692406	0.0297489949443495
26.0688	0.936583289552424	0.0297100003347286
26.1188	0.937086315412442	0.0296710057251078
26.1688	0.937615478638849	0.0298589229491451
26.2188	0.938186288125394	0.0304083926384303
26.2688	0.938757097611939	0.0309578623277155
26.3188	0.939169780027498	0.0313470459607197
26.3688	0.93953367107517	0.03168677205372
26.4188	0.939913095120915	0.0320615897237856
26.4688	0.940385760664891	0.0326470551519773
26.5188	0.940858426208867	0.0332325205801691
26.5688	0.941309727311515	0.033592905647
26.6188	0.941741401985715	0.0337465208039697
26.6688	0.942173076659915	0.0339001359609395
26.7188	0.942717104478863	0.0339426410864901
26.7688	0.943273643728245	0.0339727732123206
26.8188	0.943816224277414	0.0338152948429917
26.8688	0.944322624517414	0.0331715386959799
26.9188	0.944829024757414	0.0325277825489681
26.9688	0.945231529461048	0.0324831628154507
27.0188	0.945579552359028	0.0327527243719365
27.0688	0.945931289379918	0.0330323155948911
27.1188	0.946382482358765	0.0335804789977333
27.1688	0.946833675337611	0.0341286424005754
27.2188	0.947392491173658	0.0344177408266874
27.2688	0.948103642744774	0.0343401434161718
27.3188	0.948814794315891	0.0342625460056562
27.3688	0.949525945887007	0.0341849485951406
27.4188	0.950102421347674	0.0341893278348623
27.4688	0.950534161901259	0.0342818064621835
27.5188	0.950965902454844	0.0343742850895047
27.5688	0.95139764300843	0.0344667637168258
27.6188	0.951829383562015	0.034559242344147
27.6688	0.952272212834912	0.0345971324620713
27.7188	0.952750156385627	0.0344621589669053
27.7688	0.953228099936342	0.0343271854717393
27.8188	0.953706043487057	0.0341922119765733
27.8688	0.954183987037772	0.0340572384814073
27.9188	0.954661930588486	0.0339222649862414
27.9688	0.95512628466498	0.0339326133449738
28.0188	0.955590584165272	0.0339435453256094
28.0688	0.956054883665563	0.0339544773062449
28.1188	0.956519183165855	0.0339654092868805
28.1688	0.956983482666147	0.0339763412675161
28.2188	0.957407981118005	0.0340752331233791
28.2688	0.957819494081914	0.0342028227634674
28.3188	0.958231007045822	0.0343304124035557
28.3688	0.958642520009731	0.0344580020436441
28.4188	0.959054032973639	0.0345855916837324
28.4688	0.959529089195954	0.0349553550927535
28.5188	0.960065196784187	0.035557795260161
28.5688	0.96060130437242	0.0361602354275685
28.6188	0.961137411960653	0.036762675594976
28.6688	0.961673519548886	0.0373651157623835
28.7188	0.962179700868543	0.0378099804691734
28.7688	0.962604143275521	0.037824452499948
28.8188	0.963028585682499	0.0378389245307225
28.8688	0.963453028089477	0.0378533965614971
28.9188	0.963877470496456	0.0378678685922717
28.9688	0.964304378781559	0.0378826882145895
29.0188	0.96483156611042	0.0379116432263321
29.0688	0.965358753439282	0.0379405982380746
29.1188	0.965885940768143	0.0379695532498172
29.1688	0.966413128097005	0.0379985082615598
29.2188	0.966940315425866	0.0380274632733024
29.2688	0.967389945418775	0.0381940622439192
29.3188	0.967817954568669	0.0383990325483397
29.3688	0.968245963718563	0.0386040028527603
29.4188	0.968673972868457	0.0388089731571808
29.4688	0.969101982018351	0.0390139434616013
29.5188	0.969549995286713	0.0392529728166293
29.5688	0.970015186812942	0.0395212499065654
29.6188	0.970480378339171	0.0397895269965016
29.6688	0.9709455698654	0.0400578040864377
29.7188	0.971410761391629	0.0403260811763739
29.7688	0.971886778544631	0.0404755932041479
29.8188	0.972388543134283	0.0403426369759688
29.8688	0.972890307723936	0.0402096807477898
29.9188	0.973392072313588	0.0400767245196107
29.9688	0.973893836903241	0.0399437682914316
30.0188	0.974391522397087	0.0398193313919565
30.0688	0.974817748175524	0.0398441405101468
30.1188	0.97524397395396	0.0398689496283371
30.1688	0.975670199732396	0.0398937587465274
30.2188	0.976096425510832	0.0399185678647177
30.2688	0.976522651289268	0.039943376982908
30.3188	0.977008257152267	0.0399330135041833
30.3688	0.977507791677076	0.0399143996632194
30.4188	0.978007326201886	0.0398957858222554
30.4688	0.978506860726695	0.0398771719812914
30.5188	0.979006395251505	0.0398585581403275
30.5688	0.979458212678446	0.0399033603278059
30.6188	0.979873738228134	0.0399963944242404
30.6688	0.980289263777823	0.040089428520675
30.7188	0.980704789327512	0.0401824626171096
30.7688	0.981120314877201	0.0402754967135441
30.8188	0.981559302121581	0.040226002214908
30.8688	0.982047240309208	0.0398791332401367
30.9188	0.982535178496834	0.0395322642653653
30.9688	0.983023116684461	0.039185395290594
31.0188	0.983511054872087	0.0388385263158227
31.0688	0.983997881026568	0.0385338808448503
31.1188	0.984472257834367	0.0387019326481151
31.1688	0.984946634642166	0.0388699844513798
31.2188	0.985421011449965	0.0390380362546445
31.2688	0.985895388257764	0.0392060880579093
31.3188	0.986369765065564	0.039374139861174
31.3688	0.986815887869685	0.0394003737963609
31.4188	0.987256548682642	0.0393991918668358
31.4688	0.987697209495599	0.0393980099373108
31.5188	0.988137870308556	0.0393968280077857
31.5688	0.988578531121513	0.0393956460782607
31.6188	0.989057355787007	0.0395954866973781
31.6688	0.989562049909591	0.0399315909232936
31.7188	0.990066744032174	0.040267695149209
31.7688	0.990571438154757	0.0406037993751245
31.8188	0.991076132277341	0.0409399036010399
31.8688	0.991556716709286	0.0412856211037747
31.9188	0.991992917392557	0.0416490357751994
31.9688	0.992429118075829	0.0420124504466242
32.0188	0.9928653187591	0.042375865118049
32.0688	0.993301519442371	0.0427392797894738
32.1188	0.993747434288098	0.0430678539048379
32.1688	0.994271945539148	0.0431145362484384
32.2188	0.994796456790198	0.043161218592039
32.2688	0.995320968041248	0.0432079009356395
32.3188	0.995845479292298	0.04325458327924
32.3688	0.996369990543348	0.0433012656228405
32.4188	0.99682079975236	0.0430018457985541
32.4688	0.99726040081673	0.0426497929256951
32.5188	0.9977000018811	0.042297740052836
32.5688	0.998139602945471	0.041945687179977
32.6188	0.998579204009841	0.0415936343071179
32.6688	0.999038948203797	0.0416463664576942
32.7188	0.999510829924554	0.0419430075326482
32.7688	0.999982711645312	0.0422396486076022
32.8188	1.00045459336607	0.0425362896825561
32.8688	1.00092647508683	0.0428329307575101
32.9188	1.00139862868294	0.0429919981517956
32.9688	1.00187122211928	0.0429284987014391
33.0188	1.00234381555562	0.0428649992510827
33.0688	1.00281640899196	0.0428014998007263
33.1188	1.0032890024283	0.0427380003503699
33.1688	1.00375238827902	0.0427055260135839
33.2188	1.00415826008043	0.0428668462267808
33.2688	1.00456413188184	0.0430281664399777
33.3188	1.00497000368325	0.0431894866531746
33.3688	1.00537587548465	0.0433508068663715
33.4188	1.00578174728606	0.0435121270795684
33.4688	1.00630252925088	0.0435585432395097
33.5188	1.00683664900251	0.0435916223218409
33.5688	1.00737076875415	0.0436247014041721
33.6188	1.00790488850579	0.0436577804865033
33.6688	1.00843900825743	0.0436908595688346
33.7188	1.00890463196921	0.0438776730611494
33.7688	1.00933369644498	0.0441465411158481
33.8188	1.00976276092075	0.0444154091705467
33.8688	1.01019182539653	0.0446842772252454
33.9188	1.0106208898723	0.0449531452799441
33.9688	1.01108725887277	0.0452544783982447
34.0188	1.01160730999413	0.0456025295348995
34.0688	1.0121273611155	0.0459505806715542
34.1188	1.01264741223686	0.046298631808209
34.1688	1.01316746335822	0.0466466829448637
34.2188	1.01367369926361	0.0470113338210399
34.2688	1.01411151695652	0.0474581929310368
34.3188	1.01454933464943	0.0479050520410337
34.3688	1.01498715234235	0.0483519111510306
34.4188	1.01542497003526	0.0487987702610275
34.4688	1.01586278772817	0.0492456293710244
34.5188	1.01631559594349	0.0493797835882608
34.5688	1.01676963714551	0.0494882174896425
34.6188	1.01722367834752	0.0495966513910241
34.6688	1.01767771954954	0.0497050852924057
34.7188	1.01813176075155	0.0498135191937873
34.7688	1.01862825293107	0.0498038888335781
34.8188	1.01914453896813	0.0497392079818939
34.8688	1.01966082500518	0.0496745271302097
34.9188	1.02017711104224	0.0496098462785255
34.9688	1.0206933970793	0.0495451654268414
35.0188	1.02116757299892	0.0494402269700236
35.0688	1.02158771721532	0.0492836337778519
35.1188	1.02200786143172	0.0491270405856801
35.1688	1.02242800564812	0.0489704473935084
35.2188	1.02284814986452	0.0488138542013366
35.2688	1.02328364246972	0.0486505576752122
35.3188	1.0237820947922	0.0484597637996088
35.3688	1.02428054711468	0.0482689699240053
35.4188	1.02477899943716	0.0480781760484018
35.4688	1.02527745175964	0.0478873821727983
35.5188	1.02577590408212	0.0476965882971949
35.5688	1.02619810867023	0.0475403226405422
35.6188	1.02661646883476	0.0473857979024921
35.6688	1.02703482899929	0.047231273164442
35.7188	1.02745318916382	0.0470767484263919
35.7688	1.02787154932834	0.0469222236883417
35.8188	1.0283315806002	0.0470067936800204
35.8688	1.02880863246518	0.0471890220824333
35.9188	1.02928568433017	0.0473712504848463
35.9688	1.02976273619516	0.0475534788872592
36.0188	1.03023978806014	0.0477357072896722
36.0688	1.03072149726739	0.0479737301427733
36.1188	1.03120854342908	0.0482756891260622
36.1688	1.03169558959077	0.0485776481093511
36.2188	1.03218263575246	0.0488796070926399
36.2688	1.03266968191415	0.0491815660759288
36.3188	1.03315273179964	0.0493958328629268
36.3688	1.03362193744259	0.0493063088270599
36.4188	1.03409114308553	0.049216784791193
36.4688	1.03456034872848	0.0491272607553261
36.5188	1.03502955437142	0.0490377367194592
36.5688	1.03549876001437	0.0489482126835924
36.6188	1.03600631788586	0.0488604625707895
36.6688	1.03651457875136	0.0487727449738881
36.7188	1.03702283961686	0.0486850273769866
36.7688	1.03753110048236	0.0485973097800852
36.8188	1.03803936134786	0.0485095921831837
36.8688	1.03847074245378	0.0484026798943304
36.9188	1.03887483020331	0.0482889532297434
36.9688	1.03927891795284	0.0481752265651565
37.0188	1.03968300570238	0.0480614999005696
37.0688	1.04008709345191	0.0479477732359827
37.1188	1.04054594699981	0.0479193405375082
37.1688	1.04106044966541	0.047977577514277
37.2188	1.04157495233102	0.0480358144910458
37.2688	1.04208945499662	0.0480940514678146
37.3188	1.04260395766222	0.0481522884445834
37.3688	1.04310007697149	0.0481640442141323
37.4188	1.04354162981039	0.0480378319559015
37.4688	1.04398318264928	0.0479116196976706
37.5188	1.04442473548817	0.0477854074394398
37.5688	1.04486628832707	0.047659195181209
37.6188	1.04530977605461	0.0475332345705193
37.6688	1.04594481775859	0.0474321870664058
37.7188	1.04657985946256	0.0473311395622923
37.7688	1.04721490116653	0.0472300920581787
37.8188	1.04784994287051	0.0471290445540652
37.8688	1.04848498457448	0.0470279970499517
37.9188	1.04912002627845	0.0469269495458381
37.9688	1.04975506798243	0.0468259020417246
38.0188	1.05036542881737	0.0467812168045641
38.0688	1.05083142347319	0.0470662122247862
38.1188	1.05129741812901	0.0473512076450082
38.1688	1.05176341278482	0.0476362030652303
38.2188	1.05222940744064	0.0479211984854524
38.2688	1.05269540209646	0.0482061939056745
38.3188	1.05316139675228	0.0484911893258966
38.3688	1.0536273914081	0.0487761847461187
38.4188	1.05409338606392	0.0490611801663408
38.4688	1.05455938071973	0.0493461755865629
38.5188	1.05502537537555	0.049631171006785
38.5688	1.05549681481103	0.0496514507222621
38.6188	1.05597105913301	0.0495353617413554
38.6688	1.05644530345498	0.0494192727604487
38.7188	1.05691954777695	0.0493031837795421
38.7688	1.05739379209893	0.0491870947986354
38.8188	1.0578680364209	0.0490710058177287
38.8688	1.05834228074287	0.0489549168368221
38.9188	1.05881652506485	0.0488388278559154
38.9688	1.05929076938682	0.0487227388750087
39.0188	1.0597650137088	0.0486066498941021
39.0688	1.06023413699476	0.0485439495471433
39.1188	1.06067895007532	0.0487346917958225
39.1688	1.06112376315587	0.0489254340445018
39.2188	1.06156857623642	0.0491161762931809
39.2688	1.06201338931698	0.0493069185418602
39.3188	1.06245820239753	0.0494976607905394
39.3688	1.06290301547808	0.0496884030392186
39.4188	1.06334782855864	0.0498791452878978
39.4688	1.06379264163919	0.050069887536577
39.5188	1.06423745471975	0.0502606297852562
39.5688	1.0646822678003	0.0504513720339354
39.6188	1.06514594898217	0.0505160354244375
39.6688	1.06561818662859	0.0505235235187895
39.7188	1.06609042427502	0.0505310116131414
39.7688	1.06656266192144	0.0505384997074934
39.8188	1.06703489956786	0.0505459878018454
39.8688	1.06750713721428	0.0505534758961973
39.9188	1.0679793748607	0.0505609639905493
39.9688	1.06845161250713	0.0505684520849012
40.0188	1.06892385015355	0.0505759401792532
40.0688	1.06939608779997	0.0505834282736052
40.1188	1.06986580327819	0.0505253710655364
40.1688	1.0703255549434	0.0502083774647361
40.2188	1.07078530660862	0.0498913838639358
40.2688	1.07124505827383	0.0495743902631355
40.3188	1.07170480993905	0.0492573966623352
40.3688	1.07216456160426	0.0489404030615349
40.4188	1.07262431326947	0.0486234094607345
40.4688	1.07308406493469	0.0483064158599342
40.5188	1.0735438165999	0.0479894222591339
40.5688	1.07400356826511	0.0476724286583336
40.6188	1.07446331993033	0.0473554350575333
40.6688	1.07494063223626	0.0473207329704483
40.7188	1.07542490993599	0.0473980012603119
40.7688	1.07590918763572	0.0474752695501755
40.8188	1.07639346533545	0.0475525378400391
40.8688	1.07687774303518	0.0476298061299026
40.9188	1.07736202073491	0.0477070744197662
40.9688	1.07784629843464	0.0477843427096298
41.0188	1.07833057613437	0.0478616109994934
41.0688	1.0788148538341	0.0479388792893569
41.1188	1.07929913153383	0.0480161475792205
41.1688	1.07978340923356	0.0480859378233992
41.2188	1.08026768693329	0.0481306928711545
41.2688	1.08075196463302	0.0481754479189099
41.3188	1.08123624233275	0.0482202029666652
41.3688	1.08172052003248	0.0482649580144206
41.4188	1.08220479773221	0.0483097130621759
41.4688	1.08268907543195	0.0483544681099313
41.5188	1.08317335313168	0.0483992231576866
41.5688	1.08365763083141	0.048443978205442
41.6188	1.08414190853114	0.0484887332531974
41.6688	1.08462618623087	0.0485334883009527
41.7188	1.08508896347724	0.0487496709567923
41.7688	1.08554434271816	0.0490248394562738
41.8188	1.08599972195908	0.0493000079557553
41.8688	1.0864551012	0.0495751764552368
41.9188	1.08691048044092	0.0498503449547183
41.9688	1.08736585968184	0.0501255134541998
42.0188	1.08782123892276	0.0504006819536813
42.0688	1.08827661816368	0.0506758504531628
42.1188	1.0887319974046	0.0509510189526442
42.1688	1.08918737664552	0.0512261874521257
42.2188	1.08964331301049	0.0514784388976478
42.2688	1.0901008350362	0.0516654648819008
42.3188	1.09055835706192	0.0518524908661538
42.3688	1.09101587908763	0.0520395168504067
42.4188	1.09147340111334	0.0522265428346597
42.4688	1.09193092313905	0.0524135688189127
42.5188	1.09238844516476	0.0526005948031657
42.5688	1.09284596719048	0.0527876207874186
42.6188	1.09330348921619	0.0529746467716716
42.6688	1.0937610112419	0.0531616727559246
42.7188	1.09421853326761	0.0533486987401775
42.7688	1.09466673629207	0.0533701720293167
42.8188	1.09511221826447	0.0533433056426215
42.8688	1.09555770023687	0.0533164392559263
42.9188	1.09600318220928	0.0532895728692312
42.9688	1.09644866418168	0.053262706482536
43.0188	1.09689414615409	0.0532358400958408
43.0688	1.09733962812649	0.0532089737091457
43.1188	1.09778511009889	0.0531821073224505
43.1688	1.0982305920713	0.0531552409357554
43.2188	1.0986760740437	0.0531283745490602
43.2688	1.09913144491322	0.0530631285440521
43.3188	1.09961126333395	0.0529029995937703
43.3688	1.10009108175468	0.0527428706434885
43.4188	1.10057090017541	0.0525827416932068
43.4688	1.10105071859613	0.052422612742925
43.5188	1.10153053701686	0.0522624837926432
43.5688	1.10201035543759	0.0521023548423614
43.6188	1.10249017385832	0.0519422258920796
43.6688	1.10296999227904	0.0517820969417978
43.7188	1.10344981069977	0.0516219679915161
43.7688	1.1039296291205	0.0514618390412343
43.8188	1.10441516968804	0.0514954729044133
43.8688	1.10490212295518	0.0515769434721625
43.9188	1.10538907622231	0.0516584140399118
43.9688	1.10587602948944	0.051739884607661
44.0188	1.10636298275657	0.0518213551754102
44.0688	1.10684993602371	0.0519028257431594
44.1188	1.10733688929084	0.0519842963109086
44.1688	1.10782384255797	0.0520657668786578
44.2188	1.1083107958251	0.052147237446407
44.2688	1.10879774909223	0.0522287080141563
44.3188	1.10928167272521	0.0523731518309026
44.3688	1.10975903854249	0.0526539048321871
44.4188	1.11023640435976	0.0529346578334717
44.4688	1.11071377017704	0.0532154108347562
44.5188	1.11119113599432	0.0534961638360407
44.5688	1.11166850181159	0.0537769168373253
44.6188	1.11214586762887	0.0540576698386098
44.6688	1.11262323344614	0.0543384228398943
44.7188	1.11310059926342	0.0546191758411789
44.7688	1.1135779650807	0.0548999288424634
44.8188	1.11405533089797	0.0551806818437479
44.8688	1.11451419070738	0.0550641254725366
44.9188	1.11496926012965	0.0548661924828622
44.9688	1.11542432955191	0.0546682594931878
45.0188	1.11587939897417	0.0544703265035135
45.0688	1.11633446839643	0.0542723935138391
45.1188	1.11678953781869	0.0540744605241647
45.1688	1.11724460724095	0.0538765275344903
45.2188	1.11769967666321	0.053678594544816
45.2688	1.11815474608547	0.0534806615551416
45.3188	1.11860981550773	0.0532827285654672
45.3688	1.11906143344804	0.0527809685983099
45.4188	1.11950646949255	0.0516998176508359
45.4688	1.11995150553705	0.0506186667033619
45.5188	1.12039654158155	0.0495375157558879
45.5688	1.12084157762606	0.0484563648084139
45.6188	1.12128661367056	0.04737521386094
45.6688	1.12173164971507	0.0462940629134661
45.7188	1.12217668575957	0.0452129119659921
45.7688	1.12262172180407	0.0441317610185181
45.8188	1.12306675784858	0.0430506100710441
45.8688	1.12351179389308	0.0419694591235702
45.9188	1.12398789978948	0.0412252150798858
45.9688	1.12446914778258	0.040536729521444
46.0188	1.12495039577567	0.0398482439630023
46.0688	1.12543164376877	0.0391597584045605
46.1188	1.12591289176187	0.0384712728461187
46.1688	1.12639413975497	0.0377827872876769
46.2188	1.12687538774806	0.0370943017292352
46.2688	1.12735663574116	0.0364058161707934
46.3188	1.12783788373426	0.0357173306123516
46.3688	1.12831913172736	0.0350288450539098
46.4188	1.12879292381345	0.0345312572764206
46.4688	1.12925423622631	0.0343531935921835
46.5188	1.12971554863918	0.0341751299079463
46.5688	1.13017686105204	0.0339970662237092
46.6188	1.13063817346491	0.0338190025394721
46.6688	1.13109948587777	0.033640938855235
46.7188	1.13156079829064	0.0334628751709978
46.7688	1.1320221107035	0.0332848114867607
46.8188	1.13248342311637	0.0331067478025236
46.8688	1.13294473552923	0.0329286841182865
46.9188	1.1334060479421	0.0327506204340493
46.9688	1.13388300172199	0.0335977414664628
47.0188	1.13436192828692	0.0345741650757512
47.0688	1.13484085485185	0.0355505886850396
47.1188	1.13531978141677	0.036527012294328
47.1688	1.1357987079817	0.0375034359036163
47.2188	1.13627763454663	0.0384798595129046
47.2688	1.13675656111156	0.039456283122193
47.3188	1.13723548767648	0.0404327067314814
47.3688	1.13771441424141	0.0414091303407698
47.4188	1.13819334080634	0.0423855539500581
47.4688	1.13867056437261	0.0428166137595228
47.5188	1.13914525462249	0.0424364110010907
47.5688	1.13961994487236	0.0420562082426585
47.6188	1.14009463512223	0.0416760054842264
47.6688	1.14056932537211	0.0412958027257943
47.7188	1.14104401562198	0.0409155999673622
47.7688	1.14151870587186	0.04053539720893
47.8188	1.14199339612173	0.0401551944504979
47.8688	1.1424680863716	0.0397749916920657
47.9188	1.14294277662148	0.0393947889336336
47.9688	1.14341746687135	0.0390145861752015
48.0188	1.14387786067274	0.0382556247822681
48.0688	1.14433694344611	0.0374619300647735
48.1188	1.14479602621947	0.0366682353472789
48.1688	1.14525510899283	0.0358745406297843
48.2188	1.1457141917662	0.0350808459122897
48.2688	1.14617327453956	0.0342871511947951
48.3188	1.14663235731292	0.0334934564773004
48.3688	1.14709144008629	0.0326997617598058
48.4188	1.14755052285965	0.0319060670423112
48.4688	1.14800960563301	0.0311123723248166
49.4973	1.1498003348016	0.0616993978447562
49.5473	1.14954315480365	0.0585854780502708
49.5973	1.14904106930767	0.0578932138463831
49.6473	1.14843494281252	0.058329874258182
49.6973	1.14799539881604	0.059083604970836
49.7473	1.14744830682041	0.0568687890188933
49.7973	1.14691056682472	0.0543819438991957
49.8473	1.14652168253876	0.0556173367102647
49.8973	1.14610629483115	0.0572413101846516
49.9473	1.14580235483358	0.0613327577364472
49.9973	1.14528331883773	0.0627256029790081
50.0473	1.14492794284058	0.0643315988307764
50.0973	1.14439020284488	0.062964918298625
50.1473	1.14383121079466	0.0639523562678198
50.1973	1.14334475154074	0.0651865903302893
50.2473	1.14266968601099	0.0654451582759819
50.2973	1.14220651086235	0.0672854737676355
50.3473	1.14166240529639	0.0666325200487656
50.3973	1.14128044368226	0.0639308797292758
50.4473	1.1407367810577	0.0631382399246621
50.4973	1.14040611388456	0.0638634092208148
50.5473	1.13992929888057	0.0596019648262575
50.5973	1.13952708295216	0.0581820151154822
50.6473	1.1391280538766	0.0545629911972123
50.6973	1.13858310445326	0.0543312566685284
50.7473	1.13807292689542	0.0533036249223208
50.7973	1.13742209507156	0.0537363965417966
50.8473	1.13696117900928	0.054543432641427
50.8973	1.13644286503235	0.0520978583771835
50.9473	1.13597362408401	0.0519056405837556
50.9973	1.13552465531495	0.0531081733982745
51.0473	1.13506302695734	0.0536476301977813
51.0973	1.13465457115468	0.0518700090637959
51.1473	1.13427248045771	0.0521446950933053
51.1973	1.13389633286108	0.0529975743696445
51.2473	1.13344965143652	0.0510932894094369
51.2973	1.13307741454222	0.0513215433130874
51.3473	1.13256982002092	0.0531246291055202
51.3973	1.13207468056806	0.0526651425910002
51.4473	1.13142753448704	0.052629079740724
51.4973	1.13090226168943	0.0537359911775836
51.5473	1.13034484739179	0.0554134198361912
51.5973	1.12989990537642	0.0563481039924337
51.6473	1.12952412592383	0.0578064132298124
51.6973	1.12899253450422	0.0573308767508506
51.7473	1.12867393438349	0.0578081852948646
51.7973	1.12819361805137	0.0566981239359172
51.8473	1.12780868318382	0.0556174892879834
51.8973	1.12722096549551	0.0551211722998283
51.9473	1.12686331604492	0.0544784986772919
51.9973	1.12628799505744	0.0528806591542104
52.0473	1.12579458502538	0.0527035089265622
52.0973	1.12512939319591	0.0513997680524516
52.1473	1.12463610139717	0.0513688385851378
52.1973	1.12416108632489	0.0511367765406336
52.2473	1.12364520963153	0.0503436366779143
52.2973	1.12325280804785	0.0510702996728826
52.3473	1.12289756591503	0.0515278216780572
52.3973	1.12255063537907	0.0521425811670199
52.4473	1.12216670681577	0.0526747640525025
52.4973	1.12161912824218	0.0517850457414318
52.5473	1.12119098148614	0.0513177648344679
52.5973	1.12073282291391	0.0511436589063099
52.6473	1.12023074245216	0.0510317676254985
52.6973	1.11970983905331	0.0505602524511851
52.7473	1.11906855005386	0.0514786231405543
52.7973	1.11855578534878	0.0514765499534736
52.8473	1.11812694492039	0.0510847449646109
52.8973	1.11770364000527	0.0511469273080058
52.9473	1.11719173430293	0.0505242441119374
52.9973	1.11678267948875	0.0495121912521936
53.0473	1.11638861418638	0.0482784633964656
53.0973	1.11594784589695	0.0470343425763884
53.1473	1.11552690601628	0.0466834161755559
53.1973	1.11499705546153	0.04712120520979
53.2473	1.11445031481494	0.0472266228998044
53.2973	1.11392967801547	0.0467576049264374
53.3473	1.11344266901585	0.0470494960100303
53.3973	1.11287570179275	0.0472333709316686
53.4473	1.11238056233989	0.0472330413061042
53.4973	1.11197084896994	0.0472132637371323
53.5473	1.1115766035893	0.047685962299726
53.5973	1.11122729016145	0.0484675676221715
53.6473	1.11080751790676	0.0482136784587685
53.6973	1.11035111628533	0.0474781395635653
53.7473	1.10993731097891	0.0474438739299255
53.7973	1.10954763765642	0.0478720648619048
53.8473	1.10898567325416	0.0485356320609737
53.8973	1.10837771552205	0.0489959926850379
53.9473	1.10785614239947	0.0488448470001727
53.9973	1.10736378165261	0.0484962325847285
54.0473	1.1069037413773	0.0488367705867926
54.0973	1.1064148147117	0.0489791389141922
54.1473	1.10588451375845	0.0484933561126746
54.1973	1.10550632361955	0.0482558234430975
54.2473	1.10514794120459	0.047999618608079
54.2973	1.10476217458171	0.0480054083374501
54.3473	1.10431571095492	0.0481717038799244
54.3973	1.10374494501502	0.0477132573492376
54.4473	1.1033121046645	0.0477278947066371
54.4973	1.10284019945166	0.0478628370071379
54.5473	1.10228444736757	0.0479031906517835
54.5973	1.101622715606	0.0475274540576478
54.6473	1.10116925516196	0.0482515243414917
54.6973	1.10067396670025	0.0482954517210531
54.7473	1.10014244091873	0.0478622120576714
54.7973	1.09968743646244	0.0478128503170129
54.8473	1.09927359958469	0.0479700104117413
54.8973	1.09885806740277	0.0481225932664802
54.9473	1.09838536579673	0.0481208214171286
54.9973	1.09791266419068	0.048119049567777
55.0473	1.09742470163626	0.0479328989441796
55.0973	1.09691454065766	0.0474785527839645
55.1473	1.09640437967906	0.0470242066237494
55.1973	1.09586971527424	0.0467491285319648
55.2473	1.09532837945312	0.0465228587946894
55.2973	1.09480961735185	0.0463069793459377
55.3473	1.09440559126215	0.0461439108770551
55.3973	1.09400156517246	0.0459808424081725
55.4473	1.09356605983147	0.0460240604575992
55.4973	1.09310406090329	0.0462408934957321
55.5473	1.09264206197512	0.0464577265338649
55.5973	1.09222116132998	0.0464012172727776
55.6473	1.09180375689294	0.0463214549341524
55.6973	1.09133681957082	0.0463938730659734
55.7473	1.09075441551658	0.0468210410086476
55.7973	1.09017201146234	0.0472482089513219
55.8473	1.08969497170874	0.0474820616822241
55.8973	1.0892677890756	0.0476244399787992
55.9473	1.08883948222405	0.0477888534380759
55.9973	1.08839264542287	0.0483164618518124
56.0473	1.08794580862168	0.0488440702655489
56.0973	1.08750246999076	0.0492864520905205
56.1473	1.08706366019797	0.0496184969687705
56.1973	1.08662485040519	0.0499505418470205
56.2473	1.08619330416313	0.0494636350942388
56.2973	1.08576341326857	0.0487900910345814
56.3473	1.08530081677422	0.0480989863754885
56.3973	1.08470146681335	0.0473344547539888
56.4473	1.08410211685247	0.046569923132489
56.4973	1.0836006679708	0.0463636289606383
56.5473	1.08317259351588	0.0465757198892591
56.5973	1.08274451906096	0.04678781081788
56.6473	1.0823096352164	0.0470639044078591
56.6973	1.08187439298291	0.0473433665589622
56.7473	1.08144383994935	0.047474695123001
56.7973	1.08102286795302	0.047303355122356
56.8473	1.0806018959567	0.0471320151217111
56.8973	1.08009388122177	0.0464897764790178
56.9473	1.0795498284299	0.045652573013938
56.9973	1.07901174452149	0.0448489789618761
57.0473	1.0785372591358	0.0444034935972382
57.0973	1.07806277375011	0.0439580082326003
57.1473	1.07758996182298	0.0434716598042224
57.1973	1.07711907992257	0.0429381833462598
57.2473	1.07664819802215	0.0424047068882972
57.2973	1.07622764872107	0.042475208740482
57.3473	1.07581648751279	0.0426583653035771
57.3973	1.07540690601977	0.0427846198524579
57.4473	1.07500287993008	0.0427107664145856
57.4973	1.07459885384038	0.0426369129767133
57.5473	1.07413863869185	0.0428147523190287
57.5973	1.07364096417077	0.0431603868481359
57.6473	1.07314328964969	0.0435060213772432
57.6973	1.07259062851564	0.0437019060404758
57.7473	1.07203676493572	0.0438945159774365
57.7973	1.07151063105929	0.0441715316370254
57.8473	1.07103439822819	0.0446004397896303
57.8973	1.07055816539708	0.0450293479422353
57.9473	1.07014882540219	0.0451075476710157
57.9973	1.06976352899877	0.04505969070151
58.0473	1.06936601013722	0.0450191208121861
58.0973	1.06887368695508	0.0450350736516278
58.1473	1.06838136377293	0.0450510264910695
58.1973	1.06788200821791	0.0444246807784936
58.2473	1.0673754147986	0.043137268049718
58.2973	1.06686882137929	0.0418498553209423
58.3473	1.06636222795999	0.0414871075517426
58.3973	1.06585563454068	0.0412608205511928
58.4473	1.0653787038575	0.0408750262497386
58.4973	1.06499076138273	0.0400107100455716
58.5473	1.06460281890796	0.0391463938414045
58.5973	1.06418907650976	0.0388861036770309
58.6473	1.06376007750503	0.0389830001396261
58.6973	1.06333060401491	0.0390740775326817
58.7473	1.06283382138365	0.0383396783467763
58.7973	1.06233703875239	0.037605279160871
58.8473	1.06183097047781	0.036934670207084
58.8973	1.06131010682134	0.0363657021210707
58.9473	1.06078924316486	0.0357967340350575
58.9973	1.06028064798804	0.0355740753755695
59.0473	1.05977583834837	0.0354582732494165
59.0973	1.05928975497426	0.0353167414088661
59.1473	1.05891608164799	0.035020759209902
59.1973	1.05854240832171	0.0347247770109379
59.2473	1.05811247292627	0.0342126097052515
59.2973	1.05763085242199	0.0335018441088921
59.3473	1.05714923191772	0.0327910785125328
59.3973	1.05668847699747	0.0313982353035478
59.4473	1.05623004562859	0.0299294372415009
59.4973	1.05574311907205	0.0287873409057256
59.5473	1.05518233429924	0.028492040423677
59.5973	1.05462154952642	0.0281967399416284
59.6473	1.05412130857466	0.0279559398692447
59.6973	1.053652816212	0.0277437192799778
59.7473	1.05318860610538	0.0275174058546097
59.7973	1.05283906529964	0.0269137175958643
59.8473	1.05248952449389	0.0263100293371189
59.8973	1.05201833996636	0.0259872518322096
59.9473	1.05137497374566	0.0260620919643724
59.9973	1.05073160752497	0.0261369320965353
60.0473	1.05008824130428	0.0262117722286981
60.0973	1.04952151122153	0.026118524354813
60.1473	1.04903714113765	0.0258446341839718
60.1973	1.04855277105378	0.0255707440131307
60.2473	1.0480684009699	0.0252968538422895
60.2973	1.04758403088602	0.0250229636714483
60.3473	1.0471114753897	0.0247033787991548
60.3973	1.04667633275397	0.0242390940389291
60.4473	1.04624119011825	0.0237748092787033
60.4973	1.04580604748252	0.0233105245184775
60.5473	1.0453709048468	0.0228462397582517
60.5973	1.04493576221107	0.022381954998026
60.6473	1.04442937759115	0.0221979406136664
60.6973	1.04392270685884	0.0220150518131457
60.7473	1.04341603612654	0.021832163012625
60.7973	1.04290936539423	0.0216492742121042
60.8473	1.04240269466192	0.0214663854115835
60.8973	1.04194390513508	0.0213245242269265
60.9473	1.0415007373278	0.0211960487100446
60.9973	1.04105756952051	0.0210675731931628
61.0473	1.04061440171322	0.0209390976762809
61.0973	1.04017123390594	0.0208106221593991
61.1473	1.03969385987398	0.0206997514971191
61.1973	1.03918362103792	0.020605795302986
61.2473	1.03867338220187	0.0205118391088529
61.2973	1.03816314336581	0.0204178829147198
61.3473	1.03765290452976	0.0203239267205867
61.3973	1.03716255250361	0.0201527270340029
61.4473	1.03672651818216	0.0197705488531135
61.4973	1.03629048386071	0.019388370672224
61.5473	1.03585444953925	0.0190061924913345
61.5973	1.0354184152178	0.0186240143104451
61.6473	1.034981563376	0.0182483350919209
61.6973	1.03451146570712	0.0181369470095847
61.7473	1.03404136803824	0.0180255589272486
61.7973	1.03357127036935	0.0179141708449124
61.8473	1.03310117270047	0.0178027827625763
61.8973	1.03263107503159	0.0176913946802402
61.9473	1.03215135539191	0.0174892723420308
61.9973	1.03166895341255	0.0172618557994988
62.0473	1.03118655143319	0.0170344392569667
62.0973	1.03070414945383	0.0168070227144347
62.1473	1.03022174747447	0.0165796061719026
62.1973	1.02977859909103	0.0162906267443545
62.2473	1.02936915918588	0.0159487810475175
62.2973	1.02895971928072	0.0156069353506804
62.3473	1.02855027937557	0.0152650896538434
62.3973	1.02814083947041	0.0149232439570064
62.4473	1.02769760248655	0.0146126199983517
62.4973	1.02717398326143	0.0143762531467253
62.5473	1.02665036403632	0.0141398862950989
62.5973	1.02612674481121	0.0139035194434724
62.6473	1.02560312558609	0.013667152591846
62.6973	1.02508452485196	0.013428206898116
62.7473	1.02465384064487	0.0131440837112367
62.7973	1.02422315643779	0.0128599605243574
62.8473	1.02379247223071	0.0125758373374781
62.8973	1.02336178802363	0.0122917141505988
62.9473	1.02293110381655	0.0120075909637195
62.9973	1.02244826355716	0.0119686844557094
63.0473	1.02195318916203	0.0119872979094094
63.0973	1.02145811476691	0.0120059113631095
63.1473	1.02096304037178	0.0120245248168095
63.1973	1.02046796597666	0.0120431382705095
63.2473	1.01997755712622	0.0120095754491366
63.2973	1.01949069671822	0.0119363292636238
63.3473	1.01900383631021	0.0118630830781109
63.3973	1.01851697590221	0.011789836892598
63.4473	1.0180301154942	0.0117165907070852
63.4973	1.01756516014868	0.0115883871922053
63.5473	1.01714590795822	0.0113455196197571
63.5973	1.01672665576775	0.011102652047309
63.6473	1.01630740357729	0.0108597844748608
63.6973	1.01588815138682	0.0106169169024127
63.7473	1.0154603574751	0.0103892903501954
63.7973	1.01493693795221	0.0103322888781231
63.8473	1.01441351842931	0.0102752874060508
63.8973	1.01389009890642	0.0102182859339785
63.9473	1.01336667938353	0.0101612844619063
63.9973	1.01284325986064	0.010104282989834
64.0473	1.01239890986723	0.00960505931728121
64.0973	1.01196984539146	0.00902034638878828
64.1473	1.01154078091569	0.00843563346029538
64.1973	1.01111171643991	0.00785092053180246
64.2473	1.01068265196414	0.00726620760330955
64.2973	1.01020638644009	0.00698527302692762
64.3473	1.00969812557459	0.00691025532009745
64.3973	1.00918986470909	0.00683523761326727
64.4473	1.00868160384359	0.0067602199064371
64.4973	1.00817334297809	0.00668520219960693
64.5473	1.00769892511124	0.00660403824876392
64.5973	1.00728680912828	0.00651155962144273
64.6473	1.00687469314531	0.00641908099412155
64.6973	1.00646257716234	0.00632660236680036
64.7473	1.00605046117937	0.00623412373947917
64.7973	1.00563196721095	0.0061127847190632
64.8473	1.00516186954207	0.00575793888178952
64.8973	1.00469177187319	0.00540309304451585
64.9473	1.0042216742043	0.00504824720724217
64.9973	1.00375157653542	0.00469340136996851
65.0473	1.00328147886654	0.00433855553269482
65.0973	1.00278986529118	0.00395178170474932
65.1473	1.00229497971162	0.00356015246808414
65.1973	1.00180009413205	0.00316852323141896
65.2473	1.00130520855249	0.00277689399475379
65.2973	1.00081032297292	0.0023852647580886
65.3473	1.00035317001701	0.00208166954137044
65.3973	0.999918753385618	0.00183112046487675
65.4473	0.999484336754221	0.00158057138838306
65.4973	0.999049920122824	0.00133002231188937
65.5473	0.998615503491427	0.00107947323539569
65.5973	0.998140956524407	0.000898571875706231
65.6473	0.997601486658395	0.00083034666519222
65.6973	0.997062016792383	0.000762121454678213
65.7473	0.99652254692637	0.000693896244164209
65.7973	0.995983077060358	0.000625671033650209
65.8473	0.995462043727261	0.000539094250099958
65.8973	0.995056171925854	0.000337886626279815
65.9473	0.994650300124446	0.000136679002459662
65.9973	0.994244428323038	-6.45286213604816e-05
66.0473	0.99383855652163	-0.000265736245180614
66.0973	0.993432684720223	-0.000466943869000765
66.1473	0.992939067069455	-0.00104729778613551
66.1973	0.9924352646326	-0.00167165975517286
66.2473	0.991931462195746	-0.00229602172421021
66.2973	0.991427659758892	-0.00292038369324752
66.3473	0.990923857322037	-0.00354474566228487
66.3973	0.990451917609387	-0.00399203483481953
66.4473	0.989996984381436	-0.00434481276014108
66.4973	0.989542051153484	-0.00469759068546263
66.5473	0.989087117925533	-0.00505036861078415
66.5973	0.988632184697581	-0.00540314653610569
66.6473	0.988180543045338	-0.00575047335133883
66.6973	0.987733638050821	-0.00608995588620082
66.7473	0.987286733056304	-0.00642943842106282
66.7973	0.986839828061787	-0.0067689209559248
66.8473	0.98639292306727	-0.0071084034907868
66.8973	0.985937507924857	-0.00741392535376915
66.9473	0.985439947288105	-0.00755126103220471
66.9973	0.984942386651353	-0.00768859671064027
67.0473	0.984444826014602	-0.00782593238907582
67.0973	0.98394726537785	-0.00796326806751138
67.1473	0.983449704741098	-0.00810060374594694
67.1973	0.983031919196409	-0.00868134725820701
67.2473	0.982620695239378	-0.00929856154467777
67.2973	0.982209471282347	-0.00991577583114849
67.3473	0.981798247325317	-0.0105329901176192
67.3973	0.981387023368286	-0.01115020440409
67.4473	0.980904147072675	-0.0117757175038098
67.4973	0.980387861035616	-0.012405100138153
67.5473	0.979871574998556	-0.0130344827724962
67.5973	0.979355288961496	-0.0136638654068394
67.6473	0.978839002924437	-0.0142932480411826
67.6973	0.978358575687057	-0.0147904779198765
67.7473	0.97792415905566	-0.0151181419340158
67.7973	0.977489742424264	-0.015445805948155
67.8473	0.977055325792867	-0.0157734699622943
67.8973	0.97662090916147	-0.0161011339764336
67.9473	0.976176563090664	-0.0164285998954989
67.9973	0.975691486054117	-0.0167552532204851
68.0473	0.975206409017571	-0.0170819065454713
68.0973	0.974721331981024	-0.0174085598704575
68.1473	0.974236254944478	-0.0177352131954438
68.1973	0.973751177907931	-0.01806186652043
68.2473	0.973248091299097	-0.0186102845869194
68.2973	0.972744096644602	-0.0191698840689467
68.3473	0.972240101990107	-0.0197294835509741
68.3973	0.971736107335611	-0.0202890830330015
68.4473	0.971232112681116	-0.0208486825150288
68.4973	0.970797262059709	-0.0213993230911574
68.5473	0.97039065336731	-0.0219463043958625
68.5973	0.96998404467491	-0.0224932857005676
68.6473	0.969577435982511	-0.0230402670052728
68.6973	0.969170827290112	-0.0235872483099779
68.7473	0.968708444637208	-0.0241892625745323
68.7973	0.968182149334283	-0.0248543403596008
68.8473	0.967655854031359	-0.0255194181446693
68.8973	0.967129558728435	-0.0261844959297377
68.9473	0.96660326342551	-0.0268495737148062
68.9973	0.966098548014058	-0.027536094694235
69.0473	0.965668591512347	-0.0282969010255545
69.0973	0.965238635010636	-0.0290577073568742
69.1473	0.964808678508925	-0.0298185136881938
69.1973	0.964378722007214	-0.0305793200195135
69.2473	0.963948765505503	-0.0313401263508331
69.2973	0.963445416660095	-0.0315701837011771
69.3473	0.962940722537512	-0.0317905124551285
69.3973	0.962436028414928	-0.0320108412090799
69.4473	0.961931334292345	-0.0322311699630312
69.4973	0.961426640169762	-0.0324514987169826
69.5473	0.96098039398709	-0.0326278292327792
69.5973	0.960554897615065	-0.0327885397778487
69.6473	0.96012940124304	-0.0329492503229182
69.6973	0.959703904871014	-0.0331099608679878
69.7473	0.959278408498989	-0.0332706714130573
69.7973	0.958840608886102	-0.0336268198820976
69.8473	0.958390307592984	-0.0341815584996887
69.8973	0.957940006299867	-0.0347362971172799
69.9473	0.957489705006749	-0.0352910357348711
69.9973	0.957039403713631	-0.0358457743524622
70.0473	0.956574897321838	-0.036347396283306
70.0973	0.956068226589531	-0.0366913543979314
70.1473	0.955561555857224	-0.0370353125125568
70.1973	0.955054885124918	-0.0373792706271822
70.2473	0.954548214392611	-0.0377232287418077
70.2973	0.95404012319067	-0.0380665697114433
70.3473	0.953391405494944	-0.0383488133270921
70.3973	0.952742687799218	-0.0386310569427409
70.4473	0.952093970103492	-0.0389133005583896
70.4973	0.951445252407767	-0.0391955441740384
70.5473	0.950796534712041	-0.0394777877896872
70.5973	0.950147817016315	-0.039760031405336
70.6473	0.949499099320589	-0.0400422750209848
70.6973	0.948879012352893	-0.0402910763692801
70.7473	0.948426395534084	-0.0403442633592205
70.7973	0.947973778715275	-0.040397450349161
70.8473	0.947521161896466	-0.0404506373391014
70.8973	0.947068545077657	-0.0405038243290418
70.9473	0.946615928258848	-0.0405570113189822
70.9973	0.946163311440039	-0.0406101983089226
71.0473	0.94571069462123	-0.0406633852988631
71.0973	0.945258077802421	-0.0407165722888035
71.1473	0.944805460983612	-0.0407697592787439
71.1973	0.944352844164803	-0.0408229462686843
71.2473	0.943901110283237	-0.0410227117478622
71.2973	0.943449831248129	-0.0412979873578593
71.3473	0.942998552213021	-0.0415732629678565
71.3973	0.942547273177913	-0.0418485385778537
71.4473	0.942095994142805	-0.0421238141878508
71.4973	0.941644715107697	-0.042399089797848
71.5473	0.941193436072589	-0.0426743654078452
71.5973	0.940742157037481	-0.0429496410178423
71.6473	0.940290878002373	-0.0432249166278395
71.6973	0.939839598967265	-0.0435001922378367
71.7473	0.939387233651791	-0.0438036453112907
71.7973	0.938929711626079	-0.0442408603664422
71.8473	0.938472189600367	-0.0446780754215937
71.8973	0.938014667574654	-0.0451152904767451
71.9473	0.937557145548942	-0.0455525055318966
71.9973	0.93709962352323	-0.0459897205870481
72.0473	0.936642101497517	-0.0464269356421995
72.0973	0.936184579471805	-0.0468641506973511
72.1473	0.935727057446093	-0.0473013657525025
72.1973	0.93526953542038	-0.047738580807654
72.2473	0.934812013394668	-0.0481757958628055
72.2973	0.934342526231535	-0.0484599564360093
72.3473	0.933867613017711	-0.0486747085813532
72.3973	0.933392699803886	-0.0488894607266971
72.4473	0.932917786590062	-0.0491042128720409
72.4973	0.932442873376238	-0.0493189650173848
72.5473	0.931967960162414	-0.0495337171627287
72.5973	0.93149304694859	-0.0497484693080725
72.6473	0.931018133734765	-0.0499632214534164
72.6973	0.930543220520941	-0.0501779735987603
72.7473	0.930068307307117	-0.0503927257441042
72.7973	0.929592493318934	-0.0506555661273278
72.8473	0.929113120826107	-0.0511083788562355
72.8973	0.92863374833328	-0.051561191585143
72.9473	0.928154375840453	-0.0520140043140505
72.9973	0.927675003347625	-0.0524668170429581
73.0473	0.927195630854798	-0.0529196297718656
73.0973	0.926716258361971	-0.0533724425007732
73.1473	0.926236885869144	-0.0538252552296807
73.1973	0.925757513376316	-0.0542780679585883
73.2473	0.925278140883489	-0.0547308806874959
73.2973	0.924798768390662	-0.0551836934164034
73.3473	0.924318118760328	-0.0555150452648823
73.3973	0.9238369625559	-0.0557982198926325
73.4473	0.923355806351471	-0.0560813945203827
73.4973	0.922874650147043	-0.0563645691481329
73.5473	0.922393493942614	-0.056647743775883
73.5973	0.921912337738186	-0.0569309184036332
73.6473	0.921431181533757	-0.0572140930313834
73.6973	0.920950025329329	-0.0574972676591336
73.7473	0.920468869124901	-0.0577804422868838
73.7973	0.919987712920472	-0.058063616914634
73.8473	0.919510248999058	-0.0582959603806603
73.8973	0.919045146199041	-0.058358129957437
73.9473	0.918580043399023	-0.0584202995342137
73.9973	0.918114940599006	-0.0584824691109904
74.0473	0.917649837798988	-0.0585446386877672
74.0973	0.917184734998971	-0.0586068082645439
74.1473	0.916719632198953	-0.0586689778413206
74.1973	0.916254529398936	-0.0587311474180973
74.2473	0.915789426598918	-0.058793316994874
74.2973	0.915324323798901	-0.0588554865716508
74.3473	0.914859220998883	-0.0589176561484275
74.3973	0.914415621373725	-0.0591561296910595
74.4473	0.913979420690454	-0.0594552669638783
74.4973	0.913543220007183	-0.0597544042366972
74.5473	0.913107019323912	-0.060053541509516
74.5973	0.91267081864064	-0.0603526787823348
74.6473	0.912234617957369	-0.0606518160551536
74.6973	0.911798417274098	-0.0609509533279725
74.7473	0.911362216590827	-0.0612500906007913
74.7973	0.910926015907556	-0.0615492278736101
74.8473	0.910489815224284	-0.0618483651464289
74.8973	0.910039143515414	-0.0621844915619087
74.9473	0.909547285041379	-0.062625894768039
74.9973	0.909055426567343	-0.0630672979741693
75.0473	0.908563568093307	-0.0635087011802995
75.0973	0.908071709619271	-0.0639501043864298
75.1473	0.907579851145236	-0.06439150759256
75.1973	0.9070879926712	-0.0648329107986903
75.2473	0.906596134197164	-0.0652743140048206
75.2973	0.906104275723128	-0.0657157172109508
75.3473	0.905612417249093	-0.066157120417081
75.3973	0.905120558775057	-0.0665985236232113
75.4473	0.904654241267439	-0.0671434141732532
75.4973	0.904195381458026	-0.0677185219580807
75.5473	0.903736521648613	-0.0682936297429081
75.5973	0.903277661839199	-0.0688687375277356
75.6473	0.902818802029786	-0.069443845312563
75.6973	0.902359942220373	-0.0700189530973905
75.7473	0.901901082410959	-0.070594060882218
75.7973	0.901442222601546	-0.0711691686670454
75.8473	0.900983362792133	-0.0717442764518729
75.8973	0.90052450298272	-0.0723193842367004
75.9473	0.900059350238778	-0.0728390762150075
75.9973	0.899578639962249	-0.0732217680049726
76.0473	0.899097929685721	-0.0736044597949377
76.0973	0.898617219409193	-0.0739871515849028
76.1473	0.898136509132665	-0.0743698433748679
76.1973	0.897655798856137	-0.074752535164833
76.2473	0.897175088579609	-0.0751352269547981
76.2973	0.896694378303081	-0.0755179187447632
76.3473	0.896213668026552	-0.0759006105347283
76.3973	0.895732957750024	-0.0762833023246934
76.4473	0.895252247473496	-0.0766659941146585
76.4973	0.894780835685545	-0.0774046330917455
76.5473	0.894311719534425	-0.0782311493045558
76.5973	0.893842603383305	-0.0790576655173662
76.6473	0.893373487232184	-0.0798841817301766
76.6973	0.892904371081064	-0.080710697942987
76.7473	0.892435254929944	-0.0815372141557973
76.7973	0.891966138778824	-0.0823637303686076
76.8473	0.891497022627703	-0.083190246581418
76.8973	0.891027906476583	-0.0840167627942284
76.9473	0.890558790325463	-0.0848432790070388
76.9973	0.890093197004755	-0.08554474229206
77.0473	0.889635229051142	-0.0859755213916134
77.0973	0.88917726109753	-0.0864063004911668
77.1473	0.888719293143917	-0.0868370795907203
77.1973	0.888261325190305	-0.0872678586902737
77.2473	0.887803357236692	-0.0876986377898272
77.2973	0.887345389283079	-0.0881294168893806
77.3473	0.886887421329467	-0.088560195988934
77.3973	0.886429453375854	-0.0889909750884875
77.4473	0.885971485422242	-0.0894217541880409
77.4973	0.885513517468629	-0.0898525332875944
77.5473	0.885039264228097	-0.0909307228763803
77.5973	0.884561675446871	-0.0921415146135633
77.6473	0.884084086665645	-0.0933523063507464
77.6973	0.883606497884419	-0.0945630980879294
77.7473	0.883128909103193	-0.0957738898251125
77.7973	0.882651320321967	-0.0969846815622954
77.8473	0.882173731540741	-0.0981954732994785
77.8973	0.881696142759515	-0.0994062650366615
77.9473	0.881218553978289	-0.100617056773845
77.9973	0.880740965197063	-0.101827848511028
78.0473	0.880275648351653	-0.102654824439164
78.0973	0.879833733802452	-0.102749872545397
78.1473	0.87939181925325	-0.102844920651631
78.1973	0.878949904704048	-0.102939968757864
78.2473	0.878507990154847	-0.103035016864098
78.2973	0.878066075605645	-0.103130064970331
78.3473	0.877624161056443	-0.103225113076565
78.3973	0.877182246507242	-0.103320161182798
78.4473	0.87674033195804	-0.103415209289032
78.4973	0.876298417408838	-0.103510257395265
78.5473	0.875856502859637	-0.103605305501499
78.5973	0.875386197723351	-0.104074075592857
78.6473	0.874911193911813	-0.104604697108326
78.6973	0.874436190100276	-0.105135318623795
78.7473	0.873961186288738	-0.105665940139265
78.7973	0.8734861824772	-0.106196561654734
78.8473	0.873011178665663	-0.106727183170203
78.8973	0.872536174854125	-0.107257804685673
78.9473	0.872061171042587	-0.107788426201142
78.9973	0.87158616723105	-0.108319047716611
79.0473	0.871111163419512	-0.108849669232081
79.0973	0.870636026714485	-0.109197047872633
79.1473	0.87016066757276	-0.109237715177092
79.1973	0.869685308431036	-0.109278382481552
79.2473	0.869209949289311	-0.109319049786012
79.2973	0.868734590147587	-0.109359717090472
79.3473	0.868259231005862	-0.109400384394931
79.3973	0.867783871864138	-0.109441051699391
79.4473	0.867308512722413	-0.109481719003851
79.4973	0.866833153580689	-0.109522386308311
79.5473	0.866357794438964	-0.10956305361277
79.5973	0.86588243529724	-0.10960372091723
79.6473	0.865411827963221	-0.110943209412316
79.6973	0.8649418199563	-0.112446513192705
79.7473	0.864471811949379	-0.113949816973095
79.7973	0.864001803942458	-0.115453120753484
79.8473	0.863531795935537	-0.116956424533874
79.8973	0.863061787928617	-0.118459728314263
79.9473	0.862591779921696	-0.119963032094653
79.9973	0.862121771914775	-0.121466335875042
80.0473	0.861651763907854	-0.122969639655432
80.0973	0.861181755900933	-0.124472943435821
80.1473	0.860704577373375	-0.125876217910582
80.1973	0.860216732250442	-0.127130692572491
80.2473	0.859728887127509	-0.128385167234401
80.2973	0.859241042004576	-0.129639641896311
80.3473	0.858753196881643	-0.13089411655822
80.3973	0.85826535175871	-0.13214859122013
80.4473	0.857777506635777	-0.133403065882039
80.4973	0.857289661512844	-0.134657540543949
80.5473	0.856801816389911	-0.135912015205858
80.5973	0.856313971266978	-0.137166489867768
80.6473	0.855826126144045	-0.138420964529677
80.6973	0.855379536486737	-0.140068793102369
80.7473	0.854936730081734	-0.141752693431071
80.7973	0.854493923676732	-0.143436593759773
80.8473	0.85405111727173	-0.145120494088475
80.8973	0.853608310866728	-0.146804394417178
80.9473	0.853165504461725	-0.14848829474588
80.9973	0.852722698056723	-0.150172195074582
81.0473	0.852279891651721	-0.151856095403284
81.0973	0.851837085246719	-0.153539995731986
81.1473	0.851394278841716	-0.155223896060688
82.1758	0.849486575204107	-0.137666240562985
82.2258	0.849813895201489	-0.123881771309444
82.2758	0.850253439197973	-0.131691079835362
82.3258	0.850709056944328	-0.132867781547577
82.3758	0.851300863189593	-0.125882826573879
82.4258	0.851824575185403	-0.119594784264593
82.4758	0.852278147181775	-0.110207317656559
82.5258	0.852591439179268	-0.106766783993146
82.5758	0.853015420863377	-0.103807110999459
82.6258	0.853470527172236	-0.101832720793544
82.6758	0.854022295167822	-0.100575670948853
82.7258	0.854471191164231	-0.0964356969150262
82.7758	0.855091692706141	-0.0960148731067886
82.8258	0.855725308966698	-0.0944899728136966
82.8758	0.856168414760028	-0.0922222140641408
82.9258	0.856775294712204	-0.092968822614502
82.9758	0.857177188689457	-0.0906686843657356
83.0258	0.857529295139766	-0.0859966961561494
83.0758	0.857972346136221	-0.0847956499324281
83.1258	0.858325680949801	-0.0798075631438621
83.1758	0.858891700699179	-0.0772583246941469
83.2258	0.859255392852453	-0.0745019017544333
83.2758	0.859774694335478	-0.0733506539024906
83.3258	0.860177023772641	-0.070202237772415
83.3758	0.860832125946778	-0.068620887232754
83.4258	0.861251225537341	-0.0655178481457128
83.4758	0.861877898028054	-0.0643646325999476
83.5258	0.862367406898436	-0.0626640939512183
83.5758	0.862763431418918	-0.0609722984615943
83.6258	0.863308619910132	-0.0588329557592938
83.6758	0.863631967376571	-0.0570771635546679
83.7258	0.864083366181627	-0.0566058046533472
83.7758	0.864427699284761	-0.0552820584154215
83.8258	0.864944572077697	-0.0515933590642536
83.8758	0.865311481827584	-0.0516013067386555
83.9258	0.865849169027433	-0.0499805622568885
83.9758	0.866337323257336	-0.0465698175437076
84.0258	0.866950078068366	-0.0458583566395387
84.0758	0.867446359053105	-0.0429849798307421
84.1258	0.867898325056813	-0.0410965564410136
84.1758	0.86852199743205	-0.0427965088296778
84.2258	0.868909289233651	-0.0434049538531443
84.2758	0.869389167832192	-0.0439355495571281
84.3258	0.869714821193029	-0.0420791504475314
84.3758	0.870232012187976	-0.0420328705722553
84.4258	0.870611021462332	-0.0393712937583988
84.4758	0.870976790186032	-0.038107604395337
84.5258	0.871492578731447	-0.0387961321812768
84.5758	0.871913084830005	-0.0368867577538485
84.6258	0.872562974728898	-0.0362846395734626
84.6758	0.872984914773216	-0.0335983559160675
84.7258	0.873625633786705	-0.033930233743061
84.7758	0.874234286454345	-0.0327213180154343
84.8258	0.874692229806246	-0.0321279955881233
84.8758	0.875077557342734	-0.031937400236821
84.9258	0.875441075789575	-0.0316189996718812
84.9758	0.875899472185053	-0.0316768963177267
85.0258	0.876319286151356	-0.0310266477827769
85.0758	0.876714649732087	-0.0303203468280885
85.1258	0.877108110086583	-0.0298379129020393
85.1758	0.877562939194937	-0.0298142815800934
85.2258	0.878228901599531	-0.0291419064102966
85.2758	0.878810611779097	-0.0281254552064627
85.3258	0.879299801922415	-0.0270409253067123
85.3758	0.87978502700628	-0.0263389684988781
85.4258	0.880230029261486	-0.025286888021215
85.4758	0.880708171304655	-0.0240982802813489
85.5258	0.881164718864004	-0.0231559227938504
85.5758	0.881528927018565	-0.0228954342084355
85.6258	0.881942732324989	-0.0233586104726022
85.6758	0.882445848663003	-0.0221143242890989
85.7258	0.882936019167211	-0.02093702321942
85.7758	0.883348859879196	-0.0210020347898966
85.8258	0.883839361858794	-0.0202493771549437
85.8758	0.884427896442355	-0.0199446452290798
85.9258	0.884978314589993	-0.0186315283142627
85.9758	0.885443116830082	-0.0163252445379642
86.0258	0.885892663598957	-0.016430419875205
86.0758	0.886318443765113	-0.0164982792629291
86.1258	0.886769990969313	-0.0157634871725049
86.1758	0.88722218996189	-0.0142344320608773
86.2258	0.887570053533043	-0.0124771748136688
86.2758	0.88797076121909	-0.0118530508698906
86.3258	0.8883669825726	-0.0111157123076533
86.3758	0.888809257765327	-0.0104736692273413
86.4258	0.889390725566595	-0.0105209324907137
86.4758	0.889899797416047	-0.00935439248324247
86.5258	0.890394707514718	-0.00843373718157933
86.5758	0.890946241117166	-0.00810552724818375
86.6258	0.891609024317151	-0.00862707164689133
86.6758	0.892049651507277	-0.00949565475999732
86.7258	0.892446348137207	-0.00819762109115756
86.7758	0.892816692471138	-0.00659485392034006
86.8258	0.89319307835209	-0.00559384982739925
86.8758	0.893742524402936	-0.00334262400730282
86.9258	0.894164862311435	-0.00197626742905196
86.9758	0.894552010425455	-0.000692557988777227
87.0258	0.894954912958151	0.000623900871645901
87.0758	0.895443631294187	0.0013056642310207
87.1258	0.896064145193403	0.000887964028044731
87.1758	0.896614350468776	0.00161599060404286
87.2258	0.897085461637476	0.00295815194456207
87.2758	0.897545641676516	0.00276910013003341
87.3258	0.8980951860681	0.00322416271665502
87.3758	0.898588680996623	0.00375078056553722
87.4258	0.899042915557123	0.00429036272637694
87.4758	0.899501038695958	0.00522744475764917
87.5258	0.899961253844485	0.00637837707295288
87.5758	0.900422496450088	0.0075037686184792
87.6258	0.900918387191524	0.00776786864984583
87.6758	0.90141427793296	0.00803196868121247
87.7258	0.90194032721524	0.00846624581720846
87.7758	0.902510244811962	0.00914806088202954
87.8258	0.903080162408684	0.00982987594685062
87.8758	0.903525272829472	0.0104680011755348
87.9258	0.903936402670553	0.0110942312071028
87.9758	0.904354429122683	0.0116850156955955
88.0258	0.904807509152629	0.0120956402340049
88.0758	0.905260589182574	0.0125062647724143
88.1258	0.905722386543646	0.0131161184775989
88.1758	0.906191520590401	0.0138936475588723
88.2258	0.906660654637155	0.0146711766401456
88.2758	0.907138830306176	0.015051215395727
88.3258	0.90761777514098	0.0153974398701297
88.3758	0.908112784695272	0.0159426698862783
88.4258	0.90864524291944	0.0169518042265902
88.4758	0.909177701143607	0.0179609385669021
88.5258	0.909619931869211	0.0181968478652864
88.5758	0.910019468027138	0.0180668763689342
88.6258	0.910420740475999	0.017987394472677
88.6758	0.910850631370554	0.0187401082926711
88.7258	0.911280522265108	0.0194928221126652
88.7758	0.911696420478611	0.0205460188162818
88.8258	0.912094203339548	0.0219882298451388
88.8758	0.912491986200484	0.0234304408739958
88.9258	0.913042303626462	0.0242221095414527
88.9758	0.913627383350171	0.0248655210106338
89.0258	0.914191806905585	0.025457619176944
89.0758	0.914669859850567	0.0258351586105249
89.1258	0.915147912795548	0.0262126980441058
89.1758	0.915607593342213	0.0266898399007843
89.2258	0.916053504232756	0.0272416312991966
89.2758	0.916499415123299	0.0277934226976088
89.3258	0.916902993567042	0.0281813585748667
89.3758	0.917304343987269	0.0285606704773269
89.4258	0.917739104957012	0.0289331870365263
89.4758	0.918242130817029	0.0292918192577301
89.5258	0.918745156677047	0.0296504514789339
89.5758	0.919286027206023	0.029767993893217
89.6258	0.919842566455405	0.0297857185820102
89.6758	0.920389157565703	0.0299213045191551
89.7258	0.92082975113813	0.0313127034311614
89.7758	0.921270344710557	0.0327041023431676
89.8258	0.921697669488182	0.0338606003312944
89.8758	0.922109691151044	0.0347461833004077
89.9258	0.922521712813906	0.035631766269521
89.9758	0.922915720536564	0.0357615189025346
90.0258	0.923306368278919	0.0357502932146716
90.0758	0.923734929187369	0.0359789718405321
90.1258	0.924296819775687	0.0370513248054403
90.1758	0.924858710364005	0.0381236777703486
90.2258	0.925378860508619	0.0390942900303391
90.2758	0.925871183690765	0.0399970751537179
90.3258	0.92636350687291	0.0408998602770966
90.3758	0.926854084448294	0.0410909008730915
90.4258	0.927344623850794	0.0412663770577988
90.4758	0.927793100132126	0.041517185113489
90.5258	0.92816588163662	0.0419035567936692
90.5758	0.928538663141114	0.0422899284738493
90.6258	0.928988882317231	0.0423838274161658
90.6758	0.929466935262212	0.0423726015734208
90.7258	0.929944580791923	0.0424559721097827
90.7758	0.930419066177613	0.0432730858389015
90.8258	0.930893551563304	0.0440901995680204
90.8758	0.93139792453371	0.0442903461393023
90.9258	0.931933058427346	0.0438554972916417
90.9758	0.932468192320982	0.0434206484439811
91.0258	0.93294814552642	0.0435063096418985
91.0758	0.933419955242643	0.0436687869883829
91.1258	0.933863663574254	0.0438867949510291
91.1758	0.934223067752032	0.0442713947621607
91.2258	0.93458247192981	0.0446559945732923
91.2758	0.935010269893688	0.0448865331695262
91.3258	0.935478512050619	0.0450259687303433
91.3758	0.93594701017993	0.0451610286209039
91.4258	0.936451819819593	0.0446753684308022
91.4758	0.936956629459257	0.0441897082407005
91.5258	0.937483449512721	0.0436751144824737
91.5758	0.938045340101039	0.0431144191053254
91.6258	0.938607230689357	0.0425537237281772
91.6758	0.939028715343954	0.0427384724468182
91.7258	0.93940687662879	0.0431532338817469
91.7758	0.93979802371323	0.0435955778357031
91.8258	0.940267121970082	0.0442034941657824
91.8758	0.940736220226933	0.0448114104958617
91.9258	0.941178375664897	0.0453743909437687
91.9758	0.941595780101933	0.0458960910762801
92.0258	0.942013184538969	0.0464177912087916
92.0758	0.942556585002616	0.0467465108411009
92.1258	0.94311401614182	0.0470537405355126
92.1758	0.943662949049842	0.0473048694210637
92.2258	0.944189854933363	0.0474105875893955
92.2758	0.944716760816885	0.0475163057577273
92.3258	0.945126904854252	0.0479866102848261
92.3758	0.945475820118636	0.0486481003415223
92.4258	0.945828353179369	0.0493052554727163
92.4758	0.946277762786757	0.0498463309321313
92.5258	0.946727172394146	0.0503874063915462
92.5758	0.947281004488893	0.0506193527592469
92.6258	0.947982642326617	0.0504137395913327
92.6758	0.948684280164341	0.0502081264234185
92.7258	0.949385918002064	0.0500025132555043
92.7758	0.949958540240088	0.0499290450430703
92.8258	0.950392510858516	0.0499975915338287
92.8758	0.950826481476944	0.0500661380245871
92.9258	0.951260452095372	0.0501346845153455
92.9758	0.951694422713801	0.0502032310061039
93.0258	0.95213798381539	0.0503355660581128
93.0758	0.952611914780325	0.0506698982207482
93.1258	0.95308584574526	0.0510042303833836
93.1758	0.953559776710195	0.051338562546019
93.2258	0.954033707675129	0.0516728947086544
93.2758	0.954507638640064	0.0520072268712898
93.3258	0.954980417015632	0.0520041500788791
93.3758	0.955453190762326	0.0519997182304241
93.4258	0.955925964509021	0.051995286381969
93.4758	0.956398738255716	0.051990854533514
93.5258	0.956871512002411	0.051986422685059
93.5758	0.957295741960246	0.0519189704925617
93.6258	0.957704134024103	0.0518309572859604
93.6758	0.95811252608796	0.0517429440793591
93.7258	0.958520918151818	0.0516549308727578
93.7758	0.958929310215675	0.0515669176661566
93.8258	0.959402837196964	0.0517773922442587
93.8758	0.959938944785197	0.0522746492037424
93.9258	0.96047505237343	0.0527719061632261
93.9758	0.961011159961663	0.0532691631227098
94.0258	0.961547267549896	0.0537664200821936
94.0758	0.962062051853465	0.054156849233083
94.1258	0.962518594946686	0.0542554949664687
94.1758	0.962975138039906	0.0543541406998544
94.2258	0.963431681133126	0.0544527864332401
94.2758	0.963888224226346	0.0545514321666257
94.3258	0.964345563619078	0.0546500008089551
94.3758	0.964835285858578	0.0547454344149945
94.4258	0.965325008098079	0.0548408680210339
94.4758	0.96581473033758	0.0549363016270733
94.5258	0.966304452577081	0.0550317352331127
94.5758	0.966794174816581	0.0551271688391522
94.6258	0.96724261040241	0.0551470495094304
94.6758	0.967679536409594	0.0551458681081026
94.7258	0.968116462416777	0.0551446867067749
94.7758	0.968553388423961	0.0551435053054471
94.8258	0.968990314431144	0.0551423239041193
94.8758	0.969439567827849	0.0552009101332372
94.9258	0.969899407198455	0.0553108209818085
94.9758	0.97035924656906	0.0554207318303797
95.0258	0.970819085939666	0.0555306426789509
95.0758	0.971278925310272	0.0556405535275221
95.1258	0.971752890803619	0.0556810243583868
95.1758	0.972260453561863	0.0555563405525442
95.2258	0.972768016320107	0.0554316567467015
95.2758	0.973275579078351	0.0553069729408588
95.3258	0.973783141836595	0.0551822891350161
95.3758	0.974286023491753	0.0550740510087823
95.4258	0.974706899155815	0.0552539168253248
95.4758	0.975127774819878	0.0554337826418673
95.5258	0.97554865048394	0.0556136484584097
95.5758	0.975969526148003	0.0557935142749522
95.6258	0.976390401812065	0.0559733800914947
95.6758	0.976875713694342	0.0560704958756943
95.7258	0.977376140245089	0.0561482011584801
95.7758	0.977876566795835	0.0562259064412659
95.8258	0.978376993346582	0.0563036117240517
95.8758	0.978877419897328	0.0563813170068375
95.9258	0.979330635634462	0.0562976238381061
95.9758	0.979747944555609	0.0560911769175165
96.0258	0.980165253476756	0.0558847299969269
96.0758	0.980582562397903	0.0556782830763374
96.1258	0.980999871319049	0.0554718361557478
96.1758	0.981438908056921	0.0552818291273243
96.2258	0.981923278140798	0.0551261226146547
96.2758	0.982407648224676	0.0549704161019851
96.3258	0.982892018308554	0.0548147095893155
96.3758	0.983376388392432	0.0546590030766459
96.4258	0.98386023150059	0.0544863243200044
96.4758	0.984338175051305	0.0541236392223116
96.5258	0.98481611860202	0.0537609541246188
96.5758	0.985294062152735	0.053398269026926
96.6258	0.98577200570345	0.0530355839292332
96.6758	0.986249949254165	0.0526728988315404
96.7258	0.986725055544582	0.0528198947894341
96.7758	0.987199613343151	0.0530654209752575
96.8258	0.98767417114172	0.0533109471610808
96.8758	0.988148728940289	0.0535564733469041
96.9258	0.988623286738858	0.0538019995327275
96.9758	0.989117400120623	0.053849968435329
97.0258	0.989624769300393	0.0537640226694378
97.0758	0.990132138480163	0.0536780769035466
97.1258	0.990639507659933	0.0535921311376555
97.1758	0.991146876839704	0.0535061853717643
97.2258	0.991617262969771	0.0535072774758826
97.2758	0.99201956666743	0.0536685983861546
97.3258	0.992421870365089	0.0538299192964266
97.3758	0.992824174062748	0.0539912402066986
97.4258	0.993226477760407	0.0541525611169706
97.4758	0.993641635551821	0.0542932117071323
97.5258	0.994160794647248	0.0542666206164021
97.5758	0.994679953742675	0.0542400295256718
97.6258	0.995199112838102	0.0542134384349416
97.6758	0.995718271933529	0.0541868473442114
97.7258	0.996237431028956	0.0541602562534811
97.7758	0.996687533753426	0.0537017063069972
97.8258	0.997127134817796	0.0531774667649378
97.8758	0.997566735882166	0.0526532272228784
97.9258	0.998006336946537	0.0521289876808191
97.9758	0.998445938010907	0.0516047481387597
98.0258	0.998903455708124	0.0513980470319267
98.0758	0.999371769325133	0.0513826831873455
98.1258	0.999840082942142	0.0513673193427643
98.1758	1.00030839655915	0.0513519554981831
98.2258	1.00077671017616	0.0513365916536019
98.2758	1.00125125710746	0.0512978757296596
98.3258	1.00173588830114	0.0512213807872744
98.3758	1.00222051949482	0.0511448858448892
98.4258	1.0027051506885	0.0510683909025041
98.4758	1.00318978188219	0.0509918959601189
98.5258	1.00366305188142	0.0509158863089714
98.5758	1.00406535557908	0.050842907969758
98.6258	1.00446765927673	0.0507699296305445
98.6758	1.00486996297439	0.0506969512913311
98.7258	1.00527226667205	0.0506239729521177
98.7758	1.00567457036971	0.0505509946129042
98.8258	1.00618978807405	0.0503391100635519
98.8758	1.00671811186845	0.0501111024719514
98.9258	1.00724643566285	0.0498830948803508
98.9758	1.00777475945725	0.0496550872887503
99.0258	1.00830308325165	0.0494270796971498
99.0758	1.00879082640812	0.0494858554834644
99.1258	1.00925690996028	0.0496976996984822
99.1758	1.00972299351245	0.0499095439135
99.2258	1.01018907706461	0.0501213881285178
99.2758	1.01065516061678	0.0503332323435356
99.3258	1.01112837591631	0.0505837195871461
99.3758	1.01161185397426	0.0508898150914144
99.4258	1.0120953320322	0.0511959105956826
99.4758	1.01257881009014	0.0515020060999508
99.5258	1.01306228814808	0.051808101604219
99.5758	1.01353944349351	0.0520263532983969
99.6258	1.01398528635799	0.0518095689806986
99.6758	1.01443112922246	0.0515927846630003
99.7258	1.01487697208693	0.051376000345302
99.7758	1.01532281495141	0.0511592160276037
99.8258	1.01576865781588	0.0509424317099054
99.8758	1.01621465785655	0.0505407479418059
99.9258	1.01666067082513	0.0501238559938033
99.9758	1.01710668379371	0.0497069640458008
100.0258	1.01755269676229	0.0492900720977981
100.0758	1.01799870973087	0.0488731801497955
100.1258	1.01849508145082	0.0487065674837947
100.1758	1.01901493423079	0.0486566539551496
100.2258	1.01953478701077	0.0486067404265045
100.2758	1.02005463979075	0.0485568268978594
100.3258	1.02057449257072	0.0485069133692143
100.3758	1.02105067299985	0.0484148033500602
100.4258	1.02147081721625	0.0482685508019881
100.4758	1.02189096143266	0.0481222982539161
100.5258	1.02231110564906	0.047976045705844
100.5758	1.02273124986546	0.0478297931577719
100.6258	1.02316586861864	0.0477219892517861
100.6758	1.02365986251248	0.0477719032449707
100.7258	1.02415385640631	0.0478218172381553
100.7758	1.02464785030015	0.0478717312313399
100.8258	1.02514184419398	0.0479216452245245
100.8758	1.02563583808782	0.0479715592177091
100.9258	1.0260637731322	0.0479992698077571
100.9758	1.02648837747829	0.0480258608984874
101.0258	1.02691298182438	0.0480524519892176
101.0758	1.02733758617046	0.0480790430799479
101.1258	1.02776219051655	0.0481056341706781
101.1758	1.02821960092298	0.0481227817689856
101.2258	1.02869041098787	0.0481360721661626
101.2758	1.02916122105275	0.0481493625633397
101.3258	1.02963203111763	0.0481626529605167
101.3758	1.03010284118252	0.0481759433576938
101.4258	1.03059826031607	0.0482645492485309
101.4758	1.03112187954118	0.0484394608767381
101.5258	1.03164549876629	0.0486143725049454
101.5758	1.03216911799141	0.0487892841331526
101.6258	1.03269273721652	0.0489641957613598
101.6758	1.03319537599159	0.0490874848717743
101.7258	1.0336253324933	0.0490319388312637
101.7758	1.03405528899501	0.0489763927907531
101.8258	1.03448524549672	0.0489208467502425
101.8758	1.03491520199843	0.0488653007097319
101.9258	1.03534515850015	0.0488097546692213
101.9758	1.0358581393348	0.0487408878363887
102.0258	1.0363726420004	0.0486717768342467
102.0758	1.036887144666	0.0486026658321047
102.1258	1.0374016473316	0.0485335548299628
102.1758	1.0379161499972	0.0484644438278208
102.2258	1.03835015392746	0.048442866493777
102.2758	1.0387555797159	0.0484381642559957
102.3258	1.03916100550434	0.0484334620182143
102.3758	1.03956643129278	0.048428759780433
102.4258	1.03997185708122	0.0484240575426516
102.4758	1.04042895248206	0.0484882180207732
102.5258	1.04093855087615	0.0486223519037639
102.5758	1.04144814927025	0.0487564857867546
102.6258	1.04195774766434	0.0488906196697453
102.6758	1.04246734605843	0.0490247535527359
102.7258	1.04296092092529	0.0492100680731964
102.7758	1.04340693389387	0.0495472997239246
102.8258	1.04385294686245	0.0498845313746527
102.8758	1.04429895983103	0.0502217630253808
[truncated: 1,804 more rows]
