# Supplementary material for: Unraveling the Local Relation Between Tissue Composition and Human Brain Mechanics Through Machine Learning
Source: Front Bioeng Biotechnol. 2021 Aug 17;9:704738. doi: 10.3389/fbioe.2021.704738 (PMC8415910; doi:10.3389/fbioe.2021.704738)
Supplement: Supplementary file 1 [file DataSheet3.ZIP › Mechanics_cyclicCompTens/cyclicCompTens_HBE_04_26_P2a_C_28.txt]

0	1	-0.0421323211422119
0.038944	0.999996073463919	0.00690437320719787
0.079904	0.999996073463919	0.0111648362065285
0.120864	0.999996073463919	0.013488511477051
0.161824	0.999996073463919	0.0152245088243031
0.202784	1	0.0169584647817079
0.243744	1	0.0185069992441817
0.284704	1	0.0197493150918301
0.325664	1	0.0207118074400231
0.366624	1	0.0215331341478157
0.407584	0.999996073463919	0.0224998366147197
0.448544	0.999996073463919	0.0235722237037886
0.489504	0.999996073463919	0.0244033103791001
0.530464	0.999996073463919	0.0250934889344252
0.571424	0.999996073463919	0.0256207744496544
0.612384	1	0.0260771975229834
0.653344	1	0.0264060715458076
0.694304	1	0.0266553774799265
0.735264	1	0.0267777635643365
0.776224	1	0.0267572202470885
0.817184	1	0.0266591363677461
0.858144	1	0.0265455844847696
0.899104	1	0.0264213218046866
0.940064	1	0.0262818809553569
0.981024	1	0.0261190288968075
1.021984	1	0.0259307128170597
1.062944	1	0.0256912921792356
1.103904	1	0.0253684144922175
1.144864	1	0.0250190659908651
1.185824	1	0.0246185453760529
1.226784	1	0.0242113825415904
1.267744	1	0.0237832862550414
1.308704	1	0.0233201178283841
1.349664	1	0.02277295408867
1.390624	1	0.0222480749087142
1.431584	1	0.0217097609242492
1.472544	1	0.02117933130681
1.513504	1	0.0206820844579448
1.554464	1	0.0201817060901697
1.595424	1	0.0196517602564452
1.636384	1	0.0190150158988963
1.677344	1	0.0182767074701478
1.718304	1	0.0174921410372934
1.759264	1	0.0166665074688393
1.800224	1	0.015810517561892
1.841184	1	0.0149112268332751
1.882144	1	0.0140105000079555
1.923104	1	0.0130856384770501
1.964064	1	0.012120126038876
2.005024	1	0.0111859680155074
2.045984	1	0.0102344221080873
2.086944	1	0.00924901569905152
2.127904	1	0.00822298671242413
2.168864	1	0.00715439783414049
2.209824	1	0.00600109668405179
2.250784	1	0.00479419578510614
2.291744	1	0.00350083924961778
2.332704	1	0.00213638830013082
2.373664	1	0.000701087007708462
2.414624	1	-0.00076672367865796
2.455584	0.999996073463919	-0.00229525357962848
2.496544	0.99996780240414	-0.00386135081148798
2.537504	0.999798961352676	-0.00551028183964779
2.578464	0.99946913232191	-0.00725036251390623
2.619424	0.999078834635504	-0.00908110251293077
2.660384	0.998693248792394	-0.0109594690573802
2.701344	0.998323369093606	-0.0129509625396513
2.742304	0.99796526900306	-0.0150035217302681
2.783264	0.997644078351672	-0.0171115155611283
2.824224	0.997161114413764	-0.0193475246646691
2.865184	0.996855629906698	-0.0216543448854387
2.906144	0.99657056338725	-0.0239997479470569
2.947104	0.996292564632747	-0.0263578274495233
2.988064	0.996023204257622	-0.0286920707976151
3.029024	0.995729499358797	-0.0310553825735002
3.069984	0.995387890719789	-0.0334436135691031
3.110944	0.995074553140561	-0.0358250650550827
3.151904	0.994780848241736	-0.0382224073106454
3.192864	0.994467510662509	-0.0406205776644584
3.233824	0.994077212976102	-0.043060320729645
3.274784	0.993675135681454	-0.0454882285274693
3.315744	0.993305255982667	-0.0479068354744187
3.356704	0.992947155892121	-0.0502924514229152
3.397664	0.992622038704651	-0.0526521457169698
3.438624	0.992292209673885	-0.0550033716168115
3.479584	0.991970233715281	-0.05735334883166
3.520544	0.991677314123672	-0.0596431036908546
3.561504	0.991399315369169	-0.0619029642032115
3.602464	0.991142519909501	-0.06410283989336
3.643424	0.990881012606537	-0.0662778552023506
3.684384	0.990591234243792	-0.0684428461641001
3.725344	0.990273970128484	-0.0705915148734939
3.766304	0.989843621774056	-0.0726617953666683
3.807264	0.989517719279371	-0.0746815204616587
3.848224	0.989119568520803	-0.0766174180424483
3.889184	0.988730056141613	-0.0784908944488088
3.930144	0.988335831919126	-0.080336921577376
3.971104	0.987965952220338	-0.0820965802376375
4.012064	0.987643976261734	-0.0838195977295268
4.053024	0.987338491754667	-0.0854226782650882
4.093984	0.98702908071152	-0.0869645035013887
4.134944	0.986731449276614	-0.0884818431799499
4.175904	0.986437744377789	-0.0900475263626842
4.216864	0.986188801990283	-0.0915912714794019
4.257824	0.985915515079076	-0.0930566567095772
4.298784	0.985617883644171	-0.0945029891423766
4.339744	0.985280201541244	-0.0959425856496711
4.380704	0.9849660786548	-0.0973476548183378
4.421664	0.984664520683814	-0.0988100915829007
4.462624	0.984330765116968	-0.100306632920142
4.503584	0.983723722638915	-0.101844805807318
4.544544	0.983342063331886	-0.103433499225382
4.585504	0.982980036705259	-0.105096130921173
4.626464	0.982650207674493	-0.106808219695364
4.667424	0.982340796631346	-0.10853312002117
4.708384	0.98203923866036	-0.110258074827124
4.749344	0.981729042309997	-0.112010932185703
4.790304	0.98144790232663	-0.113867927257675
4.831264	0.981178541951504	-0.115737705551586
4.872224	0.98092096118462	-0.117651244479617
4.913184	0.980623329749715	-0.119547901099369
4.954144	0.980298212562245	-0.121486195806673
4.995104	0.979996654591259	-0.123393813832213
5.036064	0.979699023156354	-0.125282786571885
5.077024	0.979365267589507	-0.127239486852406
5.117984	0.978963190294859	-0.129226159931177
5.158944	0.978565039536292	-0.131212028882964
5.199904	0.978206939445746	-0.133192861689865
5.240864	0.977861404270658	-0.135107490220856
5.281824	0.977527648703811	-0.137021994537109
5.322784	0.977214311124583	-0.138961845197442
5.363744	0.976751765174295	-0.140877219016858
5.404704	0.976465913347631	-0.142776695529074
5.445664	0.976200479508586	-0.144653017978368
5.486624	0.975919339525219	-0.146532506813867
5.527584	0.975617781554233	-0.14842821765825
5.568544	0.975276172915225	-0.150311666110909
5.609504	0.974965976564862	-0.152164564275748
5.650464	0.974668345129957	-0.153946849631098
5.691424	0.974351081014648	-0.15571587016
5.732384	0.973960783328242	-0.157561557332444
5.773344	0.973571270949052	-0.159415725974335
5.814304	0.973200605943048	-0.161319410533186
5.855264	0.972834652780341	-0.163248748704151
5.896224	0.972513462128952	-0.16518280267673
5.937184	0.972191486170347	-0.167149810601262
5.978144	0.9718820751272	-0.169138067962739
6.019104	0.971564025704676	-0.171093120763583
6.060064	0.97129466532955	-0.173008568676001
6.101024	0.971037084562666	-0.174867239557327
6.141984	0.970776362566918	-0.176701671131184
6.182944	0.970490510740254	-0.178539846580814
6.223904	0.970168534781649	-0.180364308287578
6.264864	0.96987561519004	-0.182166324173344
6.305824	0.969409142703671	-0.183968172260255
6.346784	0.969014918481184	-0.185783934576978
6.387744	0.968612841186536	-0.187590317591413
6.428704	0.968231181879507	-0.189354216986398
6.469664	0.967869155252881	-0.191123440181451
6.510624	0.967539326222115	-0.192797432077714
6.551584	0.967233841715048	-0.194359380101498
6.592544	0.966919718828604	-0.195861814011553
6.633504	0.966618160857618	-0.1972590380389
6.674464	0.966333094338171	-0.198638497179572
6.715424	0.966075513571287	-0.199928107660081
6.756384	0.965806153196161	-0.20110958594274
6.797344	0.965516374833417	-0.202260875685763
6.838304	0.96518261926657	-0.203495951538074
6.879264	0.964857502079101	-0.204792572524034
6.920224	0.964559870644195	-0.206122720593103
6.961184	0.964226115077349	-0.20748831998411
7.002144	0.963819325939404	-0.208912226208767
7.043104	0.963244481057212	-0.21035856735839
7.084064	0.962874601358424	-0.211881546821877
7.125024	0.962548698863739	-0.21348900320293
7.165984	0.962231434748431	-0.215073033120321
7.206944	0.961925950241364	-0.216713476141415
7.247904	0.961620465734298	-0.218454696540371
7.288864	0.961330687371553	-0.220291847763218
7.329824	0.961073106604669	-0.222271957073753
7.370784	0.960807672765624	-0.224334836983616
7.411744	0.960530459318338	-0.226466638639174
7.452704	0.960200630287572	-0.228731005749377
7.493664	0.959902998852666	-0.23111058529747
7.534624	0.9595975143456	-0.233553889185133
7.575584	0.959263758778753	-0.236048572210819
7.616544	0.958861681484105	-0.238600818960933
7.657504	0.958480022177076	-0.241194121950618
7.698464	0.958109357171072	-0.243785995381218
7.739424	0.957755968923823	-0.24636669384385
7.780384	0.957430066429137	-0.248922429502646
7.821344	0.957112802313829	-0.251413342502086
7.862304	0.956802605963466	-0.253984365290425
7.903264	0.956485341848158	-0.256542844569476
7.944224	0.956215981473032	-0.259041225707611
7.985184	0.955954474170068	-0.261541602998371
8.026144	0.955677260722781	-0.263955250072642
8.067104	0.955166025725094	-0.266300136662457
8.108064	0.954860541218027	-0.26857296345005
8.149024	0.954562909783122	-0.270755130912876
8.189984	0.954245645667813	-0.272884718495217
8.230944	0.953859274517488	-0.274921713797139
8.271904	0.953465835602217	-0.276863495233918
8.312864	0.953095170596213	-0.278681046678703
8.353824	0.952729217433506	-0.280454905044752
8.394784	0.952411953318198	-0.282142780661943
8.435744	0.952089977359593	-0.283751274345015
8.476704	0.951780566316446	-0.28522807425581
8.517664	0.951467228737218	-0.286674548336994
8.558624	0.951197868362093	-0.288007304915551
8.599584	0.950944214131289	-0.289233572417526
8.640544	0.950678780292244	-0.290469062318962
8.681504	0.950385075393419	-0.291614341812052
8.722464	0.950067811278111	-0.292753499915707
8.763424	0.949774106379286	-0.293864938520034
8.804384	0.949307633892917	-0.294984270208211
8.845344	0.948918121513727	-0.296122303841611
8.886304	0.94852389729124	-0.297275413221578
8.927264	0.948125746532672	-0.298477522046702
8.968224	0.947759793369965	-0.299729512895379
9.009184	0.94743389087528	-0.300998351185039
9.050144	0.947132332904294	-0.302298136377997
9.091104	0.946818995325066	-0.303590643023176
9.132064	0.946521363890161	-0.304914050808329
9.173024	0.946239438599577	-0.306310213562392
9.213984	0.945978716603829	-0.307790338941424
9.254944	0.945709356228703	-0.309297924494278
9.295904	0.945407798257717	-0.310865146196393
9.336864	0.94507011615479	-0.312437101133771
9.377824	0.944752066732266	-0.314045522903047
9.418784	0.94445050876128	-0.315687635195877
9.459744	0.944116753194433	-0.317342827082651
9.500704	0.943710749363705	-0.319043403111955
9.541664	0.943316525141218	-0.320735648037021
9.582624	0.94294664544243	-0.322477570140283
9.623584	0.942608963339503	-0.324216210359427
9.664544	0.942291699224195	-0.325939508968881
9.705504	0.941982288181048	-0.327655350335669
9.746464	0.941664238758524	-0.329374181572982
9.787424	0.941237816940176	-0.331087534286607
9.828384	0.940977094944428	-0.332789343746464
9.869344	0.940711661105383	-0.334439634599119
9.910304	0.940425809278719	-0.336031694890333
9.951264	0.940095980247953	-0.337585398978114
9.992224	0.939794422276967	-0.339118396251224
10.033184	0.939492864305981	-0.340637368155021
10.074144	0.939159108739134	-0.342179014696436
10.115104	0.938757031444486	-0.343683366307702
10.156064	0.938371445601377	-0.345167710629399
10.197024	0.938001565902589	-0.346602358160045
10.237984	0.937651318884204	-0.348023899946275
10.278944	0.937318348624574	-0.349371732271402
10.319904	0.93700815227421	-0.350610044244507
10.360864	0.936694814694983	-0.351811392526763
10.401824	0.936393256723997	-0.352990502012586
10.442784	0.936119969812791	-0.354094860376873
10.483744	0.935710039445981	-0.355186474744928
10.524704	0.935416334547157	-0.356267759676913
10.565664	0.935239640423532	-0.357359962430567
10.606624	0.934748823413463	-0.358459306442028
10.647584	0.934451191978558	-0.359608844103489
10.688544	0.934133142556034	-0.360856402447321
10.729504	0.933751483249004	-0.36216018430394
10.770464	0.933361185562598	-0.363480711178864
10.811424	0.93299130586381	-0.364764653544769
10.852384	0.932625352701103	-0.366066659348562
10.893344	0.932304162049715	-0.367331962966217
10.934304	0.931990039163271	-0.368582840240668
10.975264	0.931680628120124	-0.369820746881472
11.016224	0.931367290540896	-0.371163133370999
11.057184	0.93109400362969	-0.372559474819948
11.098144	0.930836422862806	-0.373995926733097
11.139104	0.930567062487681	-0.375507659314821
11.180064	0.930281210661017	-0.377035097433624
11.221024	0.929963946545708	-0.37856582615337
11.261984	0.929670241646883	-0.380162693772848
11.302944	0.929372610211978	-0.381788989389096
11.343904	0.928818183317405	-0.383399657919678
11.384864	0.928423959094918	-0.384965332385588
11.425824	0.928029734872431	-0.386468082280502
11.466784	0.927655928637563	-0.387933922964715
11.507744	0.927330026142877	-0.389346915726114
11.548704	0.927033180015188	-0.390752808634619
11.589664	0.926719057128744	-0.392111567498238
11.630624	0.926421425693839	-0.393515161344496
11.671584	0.926140285710471	-0.394881813291964
11.712544	0.925874851871426	-0.396278202683443
11.753504	0.925609418032381	-0.397700415665098
11.794464	0.925307860061395	-0.399136429557857
11.835424	0.924962324886307	-0.400517662572149
11.876384	0.924652128535944	-0.401908054788931
11.917344	0.924350570564958	-0.403362273767962
11.958304	0.92400503538987	-0.404774564825054
11.999264	0.923606884631302	-0.406148567234097
12.040224	0.923208733872735	-0.40748985540384
12.081184	0.922842780710028	-0.408803208332868
12.122144	0.922505098607101	-0.410074463361896
12.163104	0.922183907955712	-0.411302262845633
12.204064	0.921869785069268	-0.41253543843038
12.245024	0.921564300562201	-0.413836775217955
12.285984	0.921266669127296	-0.415178335788437
12.326944	0.920873230212025	-0.416542274624533
12.367904	0.920611722909061	-0.417905313448582
12.408864	0.920314091474155	-0.419293003450021
12.449824	0.91999211551555	-0.420639506459535
12.490784	0.919703122460022	-0.422008943432171
12.531744	0.919401564489036	-0.42340764714034
12.572704	0.919051317470651	-0.424846984322129
12.613664	0.918649240176003	-0.426270162692008
12.654624	0.918271507405054	-0.427728145159666
12.695584	0.917893774634106	-0.429148484024228
12.736544	0.917548239459018	-0.430517711793096
12.777504	0.917209772048874	-0.431935141417752
12.818464	0.916904287541808	-0.43338100967969
12.859424	0.916598803034741	-0.434873706897686
12.900384	0.916285465455513	-0.436457019856329
12.941344	0.916008252008227	-0.438049256663223
12.982304	0.915750671241343	-0.439659214772674
13.023264	0.915460892878599	-0.441284597301641
13.064224	0.915127137311752	-0.442963045674014
13.105184	0.914644958681061	-0.444715911749416
13.146144	0.91449575031	-0.446558805179868
13.187104	0.914037130895792	-0.448456784577615
13.228064	0.913647618516602	-0.450371744347906
13.269024	0.913245541221954	-0.45231389189128
13.309984	0.912883514595327	-0.45425236529347
13.350944	0.912521487968701	-0.456119312798888
13.391904	0.912200297317312	-0.457990631791385
13.432864	0.911882247894788	-0.459898914474732
13.473824	0.91156891031556	-0.461836012797984
13.514784	0.911258713965197	-0.463784495292973
13.555744	0.910989353590071	-0.465772107609497
13.596704	0.910732558130403	-0.467743203724339
13.637664	0.910467124291358	-0.469697814146381
13.678624	0.910185199000775	-0.471646658389553
13.719584	0.909864008349386	-0.47356574557586
13.760544	0.909566376914481	-0.475515738260553
13.801504	0.909268745479575	-0.477489338282999
13.842464	0.908910645389029	-0.479408477770249
13.883424	0.90850071502222	-0.481246097522369
13.924384	0.908114343871894	-0.482966075021997
13.965344	0.907555990441241	-0.484573509610991
14.006304	0.907222234874394	-0.486160126245811
14.047264	0.906920676903408	-0.487737132582516
14.088224	0.906606554016964	-0.489265810669489
14.129184	0.906304996045978	-0.490803022526853
14.170144	0.906031709134772	-0.492370000157905
14.211104	0.905766275295727	-0.493913058824757
14.252064	0.905496914920601	-0.495455234913211
14.293024	0.905195356949616	-0.49698275584184
14.333984	0.904849821774527	-0.498546251101829
14.374944	0.90454041073138	-0.500066593726151
14.415904	0.904238852760394	-0.501603175793003
14.456864	0.903900385350251	-0.503139478921497
14.497824	0.9035030198989	-0.504608612385858
14.538784	0.903104869140332	-0.506058318229424
14.579744	0.902738915977625	-0.507543006865657
14.620704	0.902397307338617	-0.509016038929412
14.661664	0.902079257916093	-0.510527873933814
14.702624	0.901616711965805	-0.511988223019104
14.743584	0.90147221543804	-0.513450960514084
14.784544	0.901162804394893	-0.51491577915072
14.825504	0.900768580172406	-0.516372417048324
14.866464	0.900507072869442	-0.517822419263896
14.907424	0.900225932886075	-0.519332157872201
14.948384	0.899900030391389	-0.520801082132794
14.989344	0.899590619348242	-0.522222983488002
15.030304	0.899285134841176	-0.523637495155929
15.071264	0.898951379274329	-0.525022570110261
15.112224	0.898549301979681	-0.526418798240503
15.153184	0.898166857365436	-0.527768108067244
15.194144	0.897793051130568	-0.529146739109665
15.235104	0.897442804112183	-0.530540339117564
15.276064	0.897109048545336	-0.531924463938115
15.317024	0.89680356403827	-0.533332998044197
15.357984	0.896494152995122	-0.534761393433053
15.398944	0.896180815415895	-0.53617912160892
15.439904	0.895894963589231	-0.537633092158476
15.480864	0.895649947737805	-0.539105677485018
15.521824	0.89536016937506	-0.540632677583431
15.562784	0.895022487272133	-0.542231229729086
15.603744	0.894544235177523	-0.543884418925618
15.644704	0.894246603742617	-0.54557399868184
15.685664	0.894089542299395	-0.547330898467405
15.726624	0.893535115404822	-0.549076671227531
15.767584	0.893341929829659	-0.55085098940603
15.808544	0.892778864555709	-0.552639938773089
15.849504	0.892416837929082	-0.554448891071305
15.890464	0.892099573813774	-0.556225645602025
15.931424	0.891777597855169	-0.557917073324869
15.972384	0.891464260275941	-0.559518957476379
16.013344	0.891154063925578	-0.561027994380378
16.054304	0.890884703550452	-0.562468355788951
16.095264	0.890635761162946	-0.563896042935882
16.136224	0.890370327323901	-0.565312273997281
16.177184	0.890080548961156	-0.566639044297171
16.218144	0.889763284845848	-0.567904064618056
16.259104	0.889469579947023	-0.569091485595265
16.300064	0.889168021976037	-0.570193309543065
16.341024	0.888814633728788	-0.571240302490661
16.381984	0.88841255643414	-0.572188960950235
16.422944	0.88782514663649	-0.573063430523401
16.463904	0.887451340401622	-0.573848955806861
16.504864	0.887290352422319	-0.57457790672538
16.545824	0.886977014843092	-0.57524137468515
16.586784	0.886662891956648	-0.575866035345862
16.627744	0.886216837457898	-0.576535461254622
16.668704	0.88593177093845	-0.57721128531197
16.709664	0.885670263635486	-0.577891672626518
16.750624	0.885392264880983	-0.578684846922764
16.791584	0.885095418753293	-0.579601475413697
16.832544	0.88475302480707	-0.580621459283096
16.873504	0.884435760691761	-0.581722675232444
16.914464	0.884142055792936	-0.582917705996733
16.955424	0.883796520617848	-0.584221463882087
16.996384	0.88339051678712	-0.585658650187632
17.037344	0.883000219100713	-0.587170489550446
17.078304	0.882634265938006	-0.588798460976048
17.119264	0.882296583835079	-0.590539781618476
17.160224	0.881979319719771	-0.592342181044486
17.201184	0.881669123369408	-0.594242895345665
17.242144	0.881367565398422	-0.596280302517506
17.283104	0.880933290507913	-0.598440436029255
17.324064	0.880672568512165	-0.600670169019741
17.365024	0.88040713467312	-0.603052561922679
17.405984	0.880117356310375	-0.605611910704893
17.446944	0.879796165658987	-0.608230385702182
17.487904	0.879498534224081	-0.610831695094424
17.528864	0.879193049717015	-0.613504305925228
17.569824	0.87884280269863	-0.616148181746744
17.610784	0.878440725403982	-0.618821856030037
17.651744	0.878059066096953	-0.621513447744421
17.692704	0.877676621482707	-0.624198094329532
17.733664	0.87733893937978	-0.626835999126822
17.774624	0.877005183812934	-0.6294072572694
17.815584	0.876699699305867	-0.63190270737557
17.856544	0.87639028826272	-0.634425321283557
17.897504	0.876084803755653	-0.636977548420819
17.938464	0.875811516844447	-0.639499081442669
17.979424	0.875550009541483	-0.641981247109539
18.020384	0.875252378106577	-0.644455445599558
18.061344	0.874918622539731	-0.646819252055187
18.102304	0.874592720045045	-0.649070903498836
18.143264	0.874287235537979	-0.651256954306616
18.184224	0.873816836515529	-0.653355808547839
18.225184	0.873418685756962	-0.655346347537916
18.266144	0.873037026449932	-0.657310152029743
18.307104	0.872667146751145	-0.659301083276886
18.348064	0.872312973196679	-0.661234590268779
18.389024	0.871995709081371	-0.663073314878302
18.429984	0.871669806586686	-0.664817553477459
18.470944	0.871364322079619	-0.666460801136575
18.511904	0.871054911036472	-0.668067741045824
18.552864	0.870789477197427	-0.669640072985827
18.593824	0.870531896430543	-0.671155721600592
18.634784	0.870266462591498	-0.672644587774577
18.675744	0.86998139607205	-0.674027625171372
18.716704	0.869659420113445	-0.675328183982432
18.757664	0.869365715214621	-0.676580604134676
18.798624	0.869064157243635	-0.677867460098899
18.839584	0.868702915924224	-0.67917856190821
18.880544	0.868292200250199	-0.680552433564898
18.921504	0.867906614407089	-0.682010071718021
18.962464	0.867520243256763	-0.683505327323769
19.003424	0.867186487689917	-0.684987196067537
19.044384	0.866708235595306	-0.686416465317968
19.085344	0.86640667762432	-0.687864615208506
19.126304	0.866101193117253	-0.689347673798709
19.167264	0.865811414754509	-0.690902755144633
19.208224	0.865562472367002	-0.692532598508122
19.249184	0.865285258919716	-0.694241357455664
19.290144	0.86498762748481	-0.696059115925011
19.331104	0.864649945381883	-0.697950544629757
19.372064	0.864335822495439	-0.699917750862027
19.413024	0.864034264524453	-0.701949152142348
19.453984	0.863692655885446	-0.704087171072401
19.494944	0.863278798982556	-0.706283045740477
19.535904	0.86289242783223	-0.708505739895834
19.576864	0.862522548133443	-0.710743906413238
19.617824	0.862184866030515	-0.712962684535553
19.658784	0.861875454987368	-0.715089114448513
19.699744	0.861566043944221	-0.717166516586641
19.740704	0.861255847593858	-0.7192240225747
19.781664	0.860954289622872	-0.721236604232678
19.822624	0.860688855783827	-0.723234700708893
19.863584	0.860303269940717	-0.725244931003681
19.904544	0.860013491577973	-0.727244524594365
19.945504	0.859683662547207	-0.729232276380068
19.986464	0.859390742955598	-0.731092139287034
20.027424	0.859093111520692	-0.732905763802747
20.068384	0.858742864502308	-0.734670340930774
20.109344	0.85834078720766	-0.736367353958397
20.150304	0.85795520136455	-0.737933340050754
20.191264	0.857589248201843	-0.739400176632074
20.232224	0.857263345707157	-0.740766401455181
20.273184	0.856957861200091	-0.741940784243359
20.314144	0.856688500824965	-0.743004820760472
20.355104	0.856426993522001	-0.743970932480274
20.396064	0.856178051134494	-0.744817680374907
20.437024	0.85594874142739	-0.745554016622296
20.477984	0.855747702780066	-0.746239865026885
20.518944	0.855554517204903	-0.746848950902872
20.559904	0.85535740509366	-0.747311955889085
20.600864	0.855044067514432	-0.747657506034515
20.641824	0.85494354819077	-0.747881909764331
20.682784	0.854742509543446	-0.747995372299865
20.723744	0.854448804644621	-0.747961969431493
20.764704	0.854268183984916	-0.74763775807045
20.805664	0.854103269469533	-0.747138909505232
20.846624	0.85394228149023	-0.746507046568949
20.887584	0.853773440438767	-0.745723441165906
20.928544	0.853608525923384	-0.744812953677262
20.969504	0.853427119956463	-0.743818222446086
21.010464	0.85326220544108	-0.742764585099633
21.051424	0.853130273828773	-0.741620478019329
21.092384	0.852981065457712	-0.740447882180007
21.133344	0.85284834853819	-0.739219836446
21.174304	0.852743902678447	-0.737966156712733
21.215264	0.852635530282624	-0.736705671319372
21.256224	0.852530299115666	-0.735385203283009
21.297184	0.852410147111601	-0.733982507269591
21.338144	0.852309627787939	-0.732518534164854
21.379104	0.852241306060137	-0.731021790161461
21.420064	0.852160419416878	-0.729573818965808
21.461024	0.852076391544754	-0.728199541976819
21.501984	0.851975872221092	-0.726874536833725
21.542944	0.85190362395721	-0.725562269149247
21.583904	0.85181881077787	-0.724436153593034
21.624864	0.851730856369666	-0.723458590146112
21.665824	0.851674314250106	-0.722537287258477
21.706784	0.851602065986224	-0.7216593178806
21.747744	0.851537670794503	-0.720811800726278
21.788704	0.851473275602782	-0.719989061143288
21.829664	0.851416733483222	-0.719185956205655
21.870624	0.851364903206959	-0.718375912676367
21.911584	0.851300508015238	-0.717499442592165
21.952544	0.851251818967839	-0.716626847136092
21.993504	0.851219621371979	-0.715760482029751
22.034464	0.851171717631796	-0.714942556312643
22.075424	0.851123028584397	-0.714165307653275
22.116384	0.851071198308134	-0.713361507548952
22.157344	0.851023294567951	-0.712496761592611
22.198304	0.850995023508171	-0.711570976078395
22.239264	0.850966752448392	-0.71060770822232
22.280224	0.850902357256671	-0.709534503785894
22.321184	0.850881939269052	-0.708342643766221
22.362144	0.85083796206495	-0.70700255198053
22.403104	0.850818329384547	-0.705472592520475
22.444064	0.850761787264987	-0.703805255919098
22.485024	0.850761787264987	-0.701997953279764
22.525984	0.850733516205207	-0.700087977353417
22.566944	0.850685612465024	-0.69811533400237
22.607904	0.850657341405244	-0.696103794004823
22.648864	0.850629070345465	-0.694025358923088
22.689824	0.850600799285685	-0.691913893617195
22.730784	0.850581166605282	-0.68980892670336
22.771744	0.850552895545502	-0.687648516432459
22.812704	0.850548969009421	-0.685378956274543
22.853664	0.85051284487748	-0.683000276738496
22.894624	0.850500279962023	-0.680596370714697
22.935584	0.85048064728162	-0.67821701780402
22.976544	0.850468082366162	-0.675892530760841
23.017504	0.850444523149679	-0.67358262260528
23.058464	0.850431958234221	-0.671289548815466
23.099424	0.850408399017738	-0.669074762998399
23.140384	0.8503675630425	-0.667014994994593
23.181344	0.8503675630425	-0.665102913955324
23.222304	0.850351856898178	-0.663358897635171
23.263264	0.850327512374478	-0.661728023507281
23.304224	0.850323585838398	-0.660214107361223
23.345184	0.850311806230156	-0.658791502122502
23.386144	0.850299241314698	-0.657434373304913
23.427104	0.850279608634296	-0.656151697057648
23.468064	0.850275682098215	-0.654927199070883
23.509024	0.850259190646677	-0.653811057740175
23.549984	0.850243484502355	-0.652840326103818
23.590944	0.850230919586897	-0.651967203279913
23.631904	0.850230919586897	-0.651181131015766
23.672864	0.850230919586897	-0.650503971105188
23.713824	0.850211286906494	-0.649838280355378
23.754784	0.850194795454956	-0.649183518323266
23.795744	0.850186942382795	-0.648533757568745
23.836704	0.850186942382795	-0.647934016127752
23.877664	0.850186942382795	-0.647285279600014
23.918624	0.850166524395176	-0.646575690926111
23.959584	0.850162597859095	-0.645795519951601
24.000544	0.850146891714773	-0.645000168628639
24.041504	0.850142965178693	-0.644190138174586
24.082464	0.850142965178693	-0.643353233753104
24.123424	0.850142965178693	-0.642469873019777
24.164384	0.850130400263235	-0.641538386702868
24.205344	0.850122547191074	-0.640542814298206
24.246304	0.850118620654993	-0.63947575522248
24.287264	0.850106841046752	-0.63835913446647
24.328224	0.850098202667374	-0.637166964999557
24.369184	0.850098202667374	-0.635870568471808
24.410144	0.850098202667374	-0.634530339396143
24.451104	0.850098202667374	-0.633194880602242
24.492064	0.850094276131294	-0.631832188271934
24.533024	0.850098202667374	-0.630473985105826
24.573984	0.850082496523052	-0.629141579379422
24.614944	0.850066005071514	-0.627828764714256
24.655904	0.850066005071514	-0.626526063743774
24.696864	0.850066005071514	-0.625228747591126
24.737824	0.850066005071514	-0.623930250308867
24.778784	0.850066005071514	-0.622633537796259
24.819744	0.850066005071514	-0.621338692863126
24.860704	0.850066005071514	-0.620048234671514
24.901664	0.850066005071514	-0.61877932882647
24.942624	0.850066005071514	-0.617537885334455
24.983584	0.850066005071514	-0.616348431158121
25.024544	0.850066005071514	-0.615207625574789
25.065504	0.850066005071514	-0.614137232314002
25.106464	0.850050298927192	-0.613097276022327
25.147424	0.850050298927192	-0.612132842291084
25.188384	0.850050298927192	-0.611221794746518
25.229344	0.850050298927192	-0.610325426333043
25.270304	0.850050298927192	-0.609406014996148
25.311264	0.850022027867412	-0.608497604290748
25.352224	0.850022027867412	-0.607624636190462
25.393184	0.850022027867412	-0.606739773984255
25.434144	0.850022027867412	-0.605891003786527
25.475104	0.850022027867412	-0.605012243356901
25.516064	0.85001024825917	-0.604090421818256
25.557024	0.85001024825917	-0.60319418197793
25.597984	0.85001024825917	-0.602304396945545
25.638944	0.85001024825917	-0.601452153093577
25.679904	0.85001024825917	-0.600600072682054
25.720864	0.849997683343713	-0.599770472958822
25.761824	0.849997683343713	-0.598970983323814
25.802784	0.849997683343713	-0.598195711204217
25.843744	0.849997683343713	-0.597417930818603
25.884704	0.849997683343713	-0.596598684502707
25.925664	0.849997683343713	-0.595843260590647
25.966624	0.849997683343713	-0.595127894841845
26.007584	0.849997683343713	-0.594454916827432
26.048544	0.849997683343713	-0.593804258240071
26.089504	0.849997683343713	-0.593205373227005
26.130464	0.849997683343713	-0.592624712913064
26.171424	0.849997683343713	-0.592044719436135
26.212384	0.849997683343713	-0.591569968530003
26.253344	0.849997683343713	-0.59116553624056
26.294304	0.849997683343713	-0.590831740731873
26.335264	0.849997683343713	-0.590581288953672
26.376224	0.849997683343713	-0.590365965974933
26.417184	0.849997683343713	-0.590181459147137
26.458144	0.849997683343713	-0.590009325850566
26.499104	0.849997683343713	-0.589888600021694
26.540064	0.849997683343713	-0.589796482808166
26.581024	0.849997683343713	-0.589732937163481
26.621984	0.849997683343713	-0.589704794898205
26.662944	0.849997683343713	-0.589687208706415
26.703904	0.849997683343713	-0.589718454160924
26.744864	0.849997683343713	-0.589736975232055
26.785824	0.849997683343713	-0.589732244175998
26.826784	0.849997683343713	-0.589707372898811
26.867744	0.849997683343713	-0.589707791306348
26.908704	0.849997683343713	-0.5897142134262
26.949664	0.849997683343713	-0.589709103188312
26.990624	0.849997683343713	-0.589693101279227
27.031584	0.849997683343713	-0.589563909235349
27.072544	0.849997683343713	-0.589330108769598
27.113504	0.849997683343713	-0.589023548976524
27.154464	0.849997683343713	-0.588627155777728
27.195424	0.849997683343713	-0.588084021389763
27.236384	0.849997683343713	-0.587369337732415
27.277344	0.849997683343713	-0.586499860720016
27.318304	0.849997683343713	-0.585440328621544
27.359264	0.849997683343713	-0.584127095548842
27.400224	0.849997683343713	-0.582566380955609
27.441184	0.849997683343713	-0.580696365128253
27.482144	0.849997683343713	-0.578539184440528
27.523104	0.849997683343713	-0.576110958478639
27.564064	0.849997683343713	-0.573431504941241
27.605024	0.849997683343713	-0.570459262012989
27.645984	0.849997683343713	-0.567190117532309
27.686944	0.849997683343713	-0.563609368396845
27.727904	0.85001024825917	-0.559758944707743
27.768864	0.850082496523052	-0.555627885059214
27.809824	0.850291388242537	-0.551199991413641
27.850784	0.850589019677443	-0.546537606494039
27.891744	0.85095497284015	-0.541661480699197
27.932704	0.851357050134798	-0.536623535789413
27.973664	0.851751274357285	-0.531418783562332
28.014624	0.852121154056072	-0.526059538710617
28.055584	0.852510666435263	-0.520585406122695
28.096544	0.852856986917567	-0.51505335459978
28.137504	0.853178177568956	-0.509466781523902
28.178464	0.853500153527561	-0.503940955992306
28.219424	0.853765587366606	-0.49843768088359
28.260384	0.854018456290193	-0.492962504456032
28.301344	0.854308234652937	-0.487519904977802
28.342304	0.854621572232165	-0.48208007962871
28.383264	0.854951401262931	-0.476662177091194
28.424224	0.855236467782379	-0.471325783392777
28.465184	0.855695087196587	-0.466137194336018
28.506144	0.856061040359294	-0.461039881319302
28.547104	0.856430920058081	-0.456019263275804
28.588064	0.856781167076466	-0.451067778360974
28.629024	0.857126702251554	-0.4462302789911
28.669984	0.857480090498804	-0.441440652416919
28.710944	0.857830337517188	-0.436665269132645
28.751904	0.858155454704658	-0.43191603849864
28.792864	0.858485283735424	-0.427252441940546
28.833824	0.858767209026007	-0.422644593828347
28.874784	0.859012224877433	-0.418089615431022
28.915744	0.859277658716478	-0.413482981136522
28.956704	0.859562725235926	-0.408914195290474
28.997664	0.859884701194531	-0.404360021020134
29.038624	0.860174479557275	-0.399848713909485
29.079584	0.860463472612804	-0.395336559087732
29.120544	0.86079722817965	-0.390858979547138
29.161504	0.861174960950599	-0.386341025858427
29.202464	0.861557405564844	-0.381797261654776
29.243424	0.862092199779015	-0.377234183149038
29.284384	0.862481712158205	-0.372629499243838
29.325344	0.86283195917659	-0.368021553067373
29.366304	0.863165714743436	-0.363400847640235
29.407264	0.863486905394825	-0.358811134879719
29.448224	0.863764904149328	-0.35427609621658
29.489184	0.864013846536834	-0.349781096103845
29.530144	0.864291059984121	-0.345328549101676
29.571104	0.864584764882946	-0.340888689436385
29.612064	0.864906740841551	-0.336477802313827
29.653024	0.86519966043316	-0.33215027199699
29.693984	0.865477659187663	-0.327890963900747
29.734944	0.865807488218428	-0.323718131053899
29.775904	0.866177367917216	-0.319606893462437
29.816864	0.866551174152084	-0.315491253875012
29.857824	0.866917127314791	-0.311376130759391
29.898784	0.86726658902596	-0.307378512606288
29.939744	0.867636468724747	-0.303516617577212
29.980704	0.867982003899836	-0.299783374148946
30.021664	0.868311832930602	-0.29615271030184
30.062624	0.868621243973749	-0.292605052408302
30.103584	0.868890604348874	-0.28917397113556
30.144544	0.869123840592059	-0.285841172049899
30.185504	0.869534556266084	-0.282601651694523
30.226464	0.869851820381392	-0.279379098636455
30.267424	0.870149451816298	-0.27612478583128
30.308384	0.870426665263584	-0.272899081641449
30.349344	0.870760420830431	-0.269696660087688
30.390304	0.871150718516837	-0.266513792548665
30.431264	0.871536304359947	-0.263296920680436
30.472224	0.871910110594815	-0.260044237921291
30.513184	0.872276063757522	-0.256854263991757
30.554144	0.872642016920229	-0.253810434148968
30.595104	0.872984410866453	-0.250784672102478
30.636064	0.873305601517842	-0.247798867975774
30.677024	0.873611086024908	-0.244891881368856
30.717984	0.873872593327873	-0.242059508593501
30.758944	0.874134100630837	-0.239211186210002
30.799904	0.874419167150285	-0.236397242979129
30.840864	0.874733290036729	-0.233549862012589
30.881824	0.875058407224198	-0.230693592065093
30.922784	0.875344259050862	-0.227834731041756
30.963744	0.875637963949687	-0.225046933923535
31.004704	0.875967792980453	-0.222342275690443
31.045664	0.876341599215321	-0.21975014729275
31.086624	0.876884246501653	-0.217248726162354
31.127584	0.877233708212821	-0.214849599137141
31.168544	0.877576102159045	-0.212574965787839
31.209504	0.877937343478456	-0.210455239112295
31.250464	0.87825539290098	-0.20841313139328
31.291424	0.878581295395665	-0.206410181825477
31.332384	0.878870288451194	-0.204392622861173
31.373344	0.879116089609836	-0.202304950125535
31.414304	0.879376811605584	-0.200207776052078
31.455264	0.879658736896167	-0.198118089730168
31.496224	0.879984639390853	-0.196011858876899
31.537184	0.880281485518542	-0.193904549316698
31.578144	0.880563410809126	-0.191828827346337
31.619104	0.880889313303811	-0.18981570524529
31.660064	0.881274899146921	-0.187875157239063
31.701024	0.881652631917869	-0.186007651856929
31.741984	0.882022511616657	-0.184148150698146
31.782944	0.882393176622661	-0.182271540593669
31.823904	0.882935823908992	-0.180379968061333
31.864864	0.883265652939758	-0.178423415966815
31.905824	0.883599408506605	-0.176411688557558
31.946784	0.883856203966273	-0.174359120650117
31.987744	0.884105931660995	-0.172259741220267
32.028704	0.884387071644363	-0.170163231804616
32.069664	0.884692556151429	-0.1680974622677
32.110624	0.885010605573954	-0.166041793350232
32.151584	0.885299598629482	-0.163965618105039
32.192544	0.885581523920065	-0.161836213575995
32.233504	0.885911352950831	-0.159709051449845
32.274464	0.886281232649619	-0.157592669855392
32.315424	0.886655038884487	-0.155463400437115
32.356384	0.887017065511113	-0.153222507733103
32.397344	0.887366527222282	-0.150923872609777
32.438304	0.88774033345715	-0.148540791077767
32.479264	0.888078015560077	-0.146238967776177
32.520224	0.888407844590843	-0.143866690747129
32.561184	0.88871725563399	-0.141470455528174
32.602144	0.888978762936955	-0.139043332244482
32.643104	0.889224564095597	-0.136548640501973
32.684064	0.889630567926326	-0.134087691583959
32.725024	0.889951758577714	-0.131632129662985
32.765984	0.890237610404378	-0.129198290066641
32.806944	0.890527388767123	-0.126779133959799
32.847904	0.890876850478291	-0.124338283858004
32.888864	0.891263221628617	-0.121966076563546
32.929824	0.891648807471727	-0.119656658729317
32.970784	0.892031252085972	-0.117408215076786
33.011744	0.892384640333222	-0.115214513077014
33.052704	0.892750593495929	-0.113135088635791
33.093664	0.893084349062775	-0.111188177348272
33.134624	0.893410251557461	-0.109355371462033
33.175584	0.893715736064527	-0.107611063128286
33.216544	0.893968604988114	-0.105932682311297
33.257504	0.894226185754998	-0.104337895833474
33.298464	0.894512037581662	-0.102742706202556
33.339424	0.894849719684589	-0.101242107183888
33.380384	0.895155204191656	-0.099818582320268
33.421344	0.895440270711104	-0.098475023417955
33.462304	0.89574575521817	-0.0972278769440423
33.503264	0.896088149164394	-0.0959903690979224
33.544224	0.896646502595048	-0.094796698158129
33.585184	0.897000676149513	-0.0935779859630862
33.626144	0.897342284788521	-0.0923813120775323
33.667104	0.897700384879067	-0.0912062820651956
33.708064	0.898041993518074	-0.0900155639494265
33.749024	0.898363969476679	-0.088823795456403
33.789984	0.898681233591987	-0.0876076765164074
33.830944	0.898971011954732	-0.0863321153764779
33.871904	0.899216027806158	-0.0850166616929407
33.912864	0.899473608573042	-0.083572377713708
33.953824	0.899766528164651	-0.0820842568281487
33.994784	0.900088504123256	-0.0805968071380134
34.035744	0.900369644106623	-0.079131064518067
34.076704	0.900659422469367	-0.0776810971697897
34.117664	0.901008884180536	-0.0762084333918351
34.158624	0.901387402258701	-0.0746713501076208
34.199584	0.90177298810181	-0.0730978522924503
34.240544	0.902135014728437	-0.0714696433334025
34.281504	0.902500967891144	-0.0698479502000615
34.322464	0.903039688641395	-0.0682899944815265
34.363424	0.903369517672161	-0.0667149930142698
34.404384	0.903686781787469	-0.0651764518412938
34.445344	0.903956142162595	-0.0636610320431499
34.486304	0.904209796393398	-0.0621354266365267
34.527264	0.904494862912846	-0.0606793901997567
34.568224	0.904801132727128	-0.0592505066687746
34.609184	0.905126249914598	-0.0578500552374566
34.650144	0.905404248669101	-0.0565370531605816
34.691104	0.905693241724629	-0.0552197253599515
34.732064	0.906019144219314	-0.0539682880295783
34.773024	0.906396876990263	-0.0526673304238341
34.813984	0.906770683225131	-0.0514150017982389
34.854944	0.907124856779596	-0.0501700476054836
34.895904	0.907482171562926	-0.0489106845031722
34.936864	0.907848124725633	-0.0476661138506592
34.977824	0.908194445207938	-0.0464831711416197
35.018784	0.908524274238704	-0.0452807506900496
35.059744	0.908813267294232	-0.0441365716959503
35.100704	0.909082627669357	-0.0430567119646382
35.141664	0.909461145747522	-0.0419429830148867
35.182624	0.909734432658728	-0.0409016865115699
35.223584	0.909903273710192	-0.0398463058003794
35.264544	0.91019226676572	-0.0387596295129434
35.305504	0.910639106571686	-0.0376858214364766
35.346464	0.910980715210694	-0.0365719116126336
35.387424	0.9113710128971	-0.0354768628160453
35.428384	0.911764451812371	-0.0344053123969137
35.469344	0.912134331511159	-0.0333327769767053
35.510304	0.912496358137785	-0.0322453706552854
35.551264	0.912854458228331	-0.0310956172524377
35.592224	0.913192140331258	-0.0299675578445433
35.633184	0.913514116289863	-0.0287846282107393
35.674144	0.913815674260849	-0.0276101822255897
35.715104	0.914072469720517	-0.026425234647102
35.756064	0.914330050487401	-0.0252053958025975
35.797024	0.914619043542929	-0.0239014919104468
35.837984	0.914952799109776	-0.0225725206125756
35.878944	0.915262995460139	-0.0211324751888611
35.919904	0.915544135443506	-0.0195600756934752
35.960864	0.915849619950573	-0.0178667564198906
36.001824	0.916195155125661	-0.0161165642301542
36.042784	0.916565034824449	-0.0143827662065689
36.083744	0.916923134914994	-0.012625716055796
36.124704	0.917446149520923	-0.0108331121604061
36.165664	0.917626770180629	-0.0090579331955683
36.206624	0.918141931714396	-0.00720337883422834
36.247584	0.918467048901866	-0.00528444419233541
36.288544	0.91878509832439	-0.00334949892453366
36.329504	0.919078017915999	-0.00140699617059451
36.370464	0.919323819074641	0.000454934802791351
36.411424	0.919580614534309	0.0023141592024221
36.452384	0.919866466360973	0.00411374527358607
36.493344	0.920188442319578	0.00594537003021495
36.534304	0.920473508839025	0.00775815555164835
36.575264	0.92076328720177	0.00944831279744016
36.616224	0.921112748912938	0.0110140308474692
36.657184	0.921495193527184	0.0124537624655309
36.698144	0.921876852834213	0.0138070733143447
36.739104	0.922238879460839	0.0151136881386624
36.780064	0.922600906087466	0.0163050600162081
36.821024	0.922974712322334	0.0174640554313709
36.861984	0.923320247497422	0.0186279366262108
36.902944	0.923638296919947	0.0197888976851153
36.943904	0.923935928354852	0.0208952260515558
36.984864	0.924313661125801	0.0220377074442418
37.025824	0.924607366024626	0.0231301019680171
37.066784	0.924916777067773	0.0241748939176328
37.107744	0.925230114647	0.0252116162677193
37.148704	0.925512039937584	0.026181885912421
37.189664	0.92578925338487	0.0270555164913067
37.230624	0.926119082415636	0.0278445415794775
37.271584	0.926492888650504	0.0286487317616593
37.312544	0.926862768349292	0.0294507972180672
37.353504	0.927228721511999	0.0302109521861836
37.394464	0.927582109759248	0.0310135450104245
37.435424	0.927948062921955	0.0318263517728219
37.476384	0.928285745024882	0.0327629984493535
37.517344	0.928611647519568	0.0336759179318065
37.558304	0.928917132026635	0.0345270351343122
37.599264	0.92918649240176	0.0353291245619852
37.640224	0.929427581717106	0.0360374122499526
37.681184	0.929693015556151	0.0366757975495606
37.722144	0.930007138442594	0.0372384380097326
37.763104	0.930296131498123	0.0377883606241439
37.804064	0.930739044768009	0.0383376904945444
37.845024	0.931084579943097	0.0389085814283369
37.885984	0.931470165786206	0.0395030579078231
37.926944	0.931663351361369	0.040112010852249
37.967904	0.932234269707481	0.0407556088124224
38.008864	0.932592369798027	0.0414844638458814
38.049824	0.932954396424653	0.0422666636611045
38.090784	0.933296005063661	0.0429822081047921
38.131744	0.933613269178969	0.0436528935945757
38.172704	0.933906974077794	0.0442956896069699
38.213664	0.934164554844678	0.0449433321733346
38.254624	0.934429988683723	0.0455948014252982
38.295584	0.934727620118629	0.0461891994533712
38.336544	0.935065302221556	0.0467947223276758
38.377504	0.935362933656461	0.0474790213168541
38.418464	0.935651926711989	0.0482226339328168
38.459424	0.935953484682975	0.0490077931096819
38.500384	0.93629980516528	0.0497728883376235
38.541344	0.936669684864067	0.0505249475557397
38.582304	0.937026999647397	0.0512315725095886
38.623264	0.937377246665782	0.0518693803196274
38.664224	0.937734561449112	0.052474399797364
38.705184	0.938080881931416	0.0530546395245619
38.746144	0.938414637498262	0.0536163233133341
38.787104	0.938888963056793	0.0541973257626047
38.828064	0.93917010304016	0.0547838416028579
38.869024	0.939419830734883	0.0553240384212394
38.909984	0.93967662619455	0.0559145509251534
38.950944	0.939962478021214	0.0565283809324326
38.991904	0.940296233588061	0.0572077832459042
39.032864	0.940577373571428	0.0578897395887163
39.073824	0.940867151934172	0.0584990128764126
39.114784	0.941216613645341	0.0590572927455347
39.155744	0.941590419880209	0.0595969207911706
39.196704	0.941972864494454	0.0601063624763752
39.237664	0.942342744193242	0.0605920333833829
39.278624	0.942704770819869	0.0611344137660982
39.319584	0.943078577054737	0.061790319881319
39.360544	0.943412332621583	0.0624828039679402
39.401504	0.943742161652349	0.0632225136260966
39.442464	0.944031154707877	0.0639471017743604
39.483424	0.944292662010842	0.0645981068554626
39.524384	0.944554169313806	0.0652211134988793
39.565344	0.945012788728014	0.065852889266926
39.606304	0.945333979379403	0.0664127882860481
39.647264	0.945607266290609	0.0669172918906336
39.688224	0.945893118117273	0.0673113511598872
39.729184	0.94622687368412	0.067708868828939
39.770144	0.946604606455068	0.068094453166362
39.811104	0.946978412689936	0.0684632685142155
39.852064	0.947332586244402	0.0687750300718255
39.893024	0.947694612871028	0.0691191571957888
39.933984	0.948055854190439	0.0694805305554187
39.974944	0.948402174672743	0.069839042617673
40.015904	0.948723365324132	0.0701379708316085
40.056864	0.949020996759037	0.0704410112071188
40.097824	0.949290357134163	0.070690987918429
40.138784	0.949527519913428	0.0708611882593474
40.179744	0.949796880288553	0.0710786926232141
40.220704	0.950111003174997	0.0713234327026938
40.261664	0.950399996230525	0.0716040904541795
40.302624	0.950685848057189	0.0719697001901217
40.343584	0.950999185636417	0.0723586121749876
40.384544	0.951377703714582	0.0728127695851576
40.425504	0.951960401668935	0.0733704567102689
40.466464	0.952338134439884	0.0739791743004552
40.507424	0.95269623453043	0.0747103262169559
40.548384	0.953058261157056	0.0754387933517608
40.589344	0.953399869796064	0.0761694549469292
40.630304	0.953717919218588	0.0769321094642381
40.671264	0.954002985738036	0.0777915686670131
40.712224	0.954268419577081	0.078639833288967
40.753184	0.954533853416126	0.0794597006785515
40.794144	0.954831484851031	0.0802665516711639
40.835104	0.955169166953958	0.0810881057661322
40.876064	0.955466798388864	0.0819577178892977
40.917024	0.955764429823769	0.0828822808689919
40.957984	0.956065987794755	0.0838329529148373
40.998944	0.956411522969843	0.084748840475756
41.039904	0.95677747613255	0.08561994971339
41.080864	0.957143429295257	0.0864909913956403
41.121824	0.957653878985729	0.0873415071373116
41.162784	0.957834499645434	0.0881813948917014
41.203744	0.958180820127738	0.0889153536254296
41.244704	0.958679490209968	0.089561355249735
41.285664	0.958992827789195	0.0902310492008241
41.326624	0.959270041236482	0.090901782633138
41.367584	0.959515057087908	0.0914965816351006
41.408544	0.95978520277025	0.0920619635363224
41.449504	0.960074195825778	0.092601293030747
41.490464	0.960396171784383	0.0931236051061267
41.531424	0.96067731176775	0.0936329705191241
41.572384	0.960982796274817	0.0941220170161049
41.613344	0.961329116757121	0.0945302127941743
41.654304	0.961698996455909	0.0948359684602635
41.695264	0.962076729226857	0.0950456712669296
41.736224	0.962446608925645	0.0952110272330834
41.777184	0.962812562088352	0.0953409907158584
41.818144	0.963182441787139	0.0954636712924421
41.859104	0.963516197353986	0.0955940335699008
41.900064	0.963846026384752	0.0957122729248155
41.941024	0.9641310929042	0.0958470154061773
41.981984	0.964396526743245	0.0959402723444024
42.022944	0.96480724241727	0.0960636088619687
42.063904	0.965128433068659	0.0962500965879479
42.104864	0.965426064503564	0.096414413072877
42.145824	0.965711916330228	0.0965703701238893
42.186784	0.965848559785831	0.0967041777259106
42.227744	0.966347229868061	0.0968845309872194
42.268704	0.966717109566848	0.0970878443621222
42.309664	0.967083062729555	0.097332246664684
42.350624	0.967449015892262	0.0977003624874364
42.391584	0.967806330675592	0.09815419737513
42.432544	0.968164430766138	0.0987174305793127
42.473504	0.968506039405145	0.099395638687939
42.514464	0.96882801536375	0.100151849293337
42.555424	0.969125646798656	0.100897316413539
42.596384	0.969391080637701	0.101684667871562
42.637344	0.969632169953046	0.102478949204416
42.678304	0.969897603792091	0.103335015383571
42.719264	0.970210941371319	0.104188170143613
42.760224	0.970500719734064	0.104945714423035
42.801184	0.970785786253511	0.105683558680923
42.842144	0.971103835676036	0.106392746380936
42.883104	0.971678680558228	0.10712631721601
42.924064	0.971871866133391	0.107925743654046
42.965024	0.97225352544042	0.108755452337574
43.005984	0.972800099262832	0.109647122383082
43.046944	0.973166052425539	0.110433453972733
43.087904	0.973511587600627	0.111196165149396
43.128864	0.973829637023152	0.111956015028684
43.169824	0.974119415385896	0.112687275905481
43.210784	0.974384063917725	0.113412212726692
43.251744	0.974637718148528	0.114114141491779
43.292704	0.974935349583434	0.114741866116017
43.333664	0.975273031686361	0.115368784434063
43.374624	0.975570663121266	0.116009080897265
43.415584	0.975860441484011	0.116589579949968
43.456544	0.976165925991077	0.117124184925953
43.497504	0.976511461166165	0.117630636740633
43.538464	0.976881340864953	0.11817878766063
43.579424	0.97724336749158	0.118764556033251
43.620384	0.977588902666668	0.119389648176735
43.661344	0.977939149685053	0.119985933397137
43.702304	0.978457452447685	0.120439761747213
43.743264	0.978626293499148	0.120852339908391
43.784224	0.979096692521598	0.121230549812974
43.825184	0.979390397420423	0.121594132887409
43.866144	0.979631486735768	0.121961778001682
43.907104	0.979889067502652	0.122219817774904
43.948064	0.980178060558181	0.122385324106266
43.989024	0.980503963052866	0.122471102009767
44.029984	0.980785888343449	0.122512570119256
44.070944	0.981074881398978	0.122540538048059
44.111904	0.981425128417363	0.122576423031976
44.152864	0.981798934652231	0.12260648517767
44.193824	0.98218059395926	0.122634618726123
44.234784	0.982546547121967	0.122673833536689
44.275744	0.982904647212513	0.122749369172356
44.316704	0.983286306519542	0.122811751121079
44.357664	0.983620062086389	0.122785642054928
44.398624	0.983949891117154	0.122771932670473
44.439584	0.984239669479899	0.122785286844362
44.480544	0.984500391475647	0.122862668267446
44.521504	0.984761898778612	0.122991361273168
44.562464	0.98522051819282	0.123088033027073
44.603424	0.985541708844208	0.123180862840938
44.644384	0.985674425763731	0.12329173430063
44.685344	0.986108700654239	0.123422059531588
44.726304	0.986446382757167	0.123648117278699
44.767264	0.986820974299251	0.123874586895729
44.808224	0.987190853998038	0.124135468353472
44.849184	0.987544242245288	0.124482957992173
44.890144	0.987898415799753	0.124833956152409
44.931104	0.988268295498541	0.1252113597508
44.972064	0.988609904137548	0.125512386540039
45.013024	0.988935806632234	0.125760377994754
45.053984	0.989233438067139	0.126047270454383
45.094944	0.989506724978345	0.126366144940122
45.135904	0.989736034685449	0.126698497814489
45.176864	0.989996756681197	0.127057890275936
45.217824	0.990310879567641	0.127383868972981
45.258784	0.99060379915925	0.127664443914641
45.299744	0.990889650985914	0.1278523590205
45.340704	0.991206915101222	0.128072247435645
45.381664	0.991585433179387	0.128345657148234
45.422624	0.991967092486416	0.128683429707729
45.463584	0.992545863904689	0.129046219551208
45.504544	0.992710778420072	0.12938586404859
45.545504	0.993101076106478	0.129630272888769
45.586464	0.993607599260869	0.12989407884086
45.627424	0.993933501755554	0.130129731631645
45.668384	0.994218568275002	0.130320721597059
45.709344	0.994476149041886	0.130542523355004
45.750304	0.99473765634485	0.130749763658979
45.791264	0.995035287779756	0.131019845724125
45.832224	0.995376896418763	0.131349459336648
45.873184	0.995674527853669	0.131694676063572
45.914144	0.995960379680333	0.132084518569367
45.955104	0.996265864187399	0.132583635176913
45.996064	0.996615325898568	0.133223419526723
46.037024	0.996981279061275	0.133948282254933
46.077984	0.997355085296143	0.134687937432941
46.118944	0.99769276739907	0.135502156320776
46.159904	0.998043014417455	0.13628412078176
46.200864	0.998388549592543	0.137033327419324
46.241824	0.998730158231551	0.13776635781133
46.282784	0.999044281117995	0.138538010269891
46.323744	0.999477770701287	0.139428318311697
46.364704	0.999719645323849	0.140449670722416
46.405664	0.999989005698974	0.14153467555891
46.446624	1.00027407221842	0.142671772133763
46.487584	1.00059604817703	0.143800258666018
46.528544	1.00087718816039	0.144873314916441
46.569504	1.00117874613138	0.145884383654414
46.610464	1.00152899314977	0.146804684107325
46.651424	1.00190279938463	0.147594269251418
46.692384	1.00228445869166	0.14827806920244
46.733344	1.00264255878221	0.148833215373446
46.774304	1.00301636501708	0.149242890832337
46.815264	1.00339017125194	0.149507862659596
46.856224	1.00373570642703	0.149755089213033
46.897184	1.00405375584956	0.150008613671584
46.938144	1.00433096929684	0.150252893938614
46.979104	1.00459640313589	0.150473732487542
47.020064	1.00486183697493	0.150643276887477
47.061024	1.005167321482	0.150731382182903
47.101984	1.00550107704885	0.150718224137546
47.142944	1.00577829049613	0.150593266290774
47.183904	1.00606021578672	0.150333635697229
47.224864	1.00638140643811	0.149983023256442
47.265824	1.00692405372444	0.149624576570365
47.306784	1.00729864526652	0.149290421492701
47.347744	1.00764810697769	0.148986058339196
47.388704	1.0080140601404	0.148707102547535
47.429664	1.00837216023094	0.14849341833165
47.470624	1.00871769540603	0.148426545039522
47.511584	1.00903495952134	0.148513536760722
47.552544	1.00932866442016	0.148624081339526
47.593504	1.00959017172313	0.148725128938922
47.634464	1.00983518757456	0.148853274963958
47.675424	1.01010454794968	0.148962222184821
47.716384	1.01040610592067	0.149099523053936
47.757344	1.01070766389165	0.149236459995661
47.798304	1.01098958918224	0.149383098762151
47.839264	1.01131549167692	0.14959016037124
47.880224	1.01168929791179	0.149942067260344
47.921184	1.0120795955982	0.150419611908469
47.962144	1.01265836701647	0.150973230456124
48.003104	1.01282720806793	0.151609706771344
48.044064	1.01337770842643	0.152281305348409
48.085024	1.01370753745719	0.152938924319485
48.125984	1.01404129302404	0.153570571514382
48.166944	1.01431457993524	0.154168225276102
48.207904	1.01458001377429	0.154714927024161
48.248864	1.01484937414941	0.155224527791398
48.289824	1.0151509321204	0.155675799932927
48.330784	1.01548076115117	0.156079238504469
48.371744	1.01578231912215	0.156520394772108
48.412704	1.0160673856416	0.157030629688269
48.453664	1.01637758199196	0.157540428763244
48.494624	1.01673489677529	0.158057508565206
48.535584	1.01709692340192	0.158568174964138
48.576544	1.01746287656463	0.159046279668185
48.617504	1.01780841173971	0.15954134077351
48.658464	1.01815080568594	0.1599946221429
48.699424	1.01849634086103	0.160358551711076
48.740384	1.01883402296395	0.160615636992104
48.781344	1.01915599892256	0.160846654611893
48.822304	1.01944106544201	0.161044138610954
48.863264	1.01983528966449	0.161209644942317
48.904224	1.02009679696746	0.161384382389965
48.945184	1.02037793695082	0.161567579515002
48.986144	1.02070776598159	0.161805241533647
49.027104	1.02099283250104	0.162086688157676
49.068064	1.02128261086378	0.162374949158624
49.109024	1.02162814603887	0.162651326949679
49.149984	1.02200666411704	0.162837912739924
49.190944	1.02238439688798	0.162976011198406
49.231904	1.02275820312285	0.163048698611933
49.272864	1.02311237667732	0.163089366952849
49.313824	1.02349403598435	0.163075169426268
49.354784	1.02382779155119	0.163042204578286
49.395744	1.02415762058196	0.163027303168191
49.436704	1.0244473989447	0.163039397761058
49.477664	1.02471204747653	0.163020408160654
49.518624	1.02496962824342	0.163001745441139
49.559584	1.02527903928656	0.163080772164693
49.600544	1.02560101524517	0.163165796062945
49.641504	1.02589079360791	0.16321917789121
49.682464	1.0261680070552	0.16319812894121
49.723424	1.02665882406527	0.163093814712136
49.764384	1.02702477722798	0.163013868363683
49.805344	1.02739858346284	0.16287586143185
49.846304	1.02774804517401	0.162759197642816
49.887264	1.02810614526456	0.162643817406071
49.928224	1.02846817189118	0.162544214620201
49.969184	1.02881370706627	0.162518691760443
50.010144	1.02913960956096	0.162509846363606
50.051104	1.02943331445978	0.162485526425517
50.092064	1.02970267483491	0.162462540161452
50.133024	1.02994376415025	0.162379107083523
50.173984	1.0302091979893	0.162327433752701
50.214944	1.03052253556853	0.162313835507748
50.255904	1.03081231393127	0.162301481589376
50.296864	1.03109738045072	0.162363033260642
50.337824	1.03141150333716	0.162439778355597
50.378784	1.03179316264419	0.162520221563
50.419744	1.0321834603306	0.162660337966166
50.460704	1.03256119310155	0.16287239867364
50.501664	1.03291929319209	0.163196110996526
50.542624	1.03329702596304	0.163593892349494
50.583584	1.03365905258967	0.163953722831331
50.624544	1.03414123122036	0.164359981295336
50.665504	1.03442708304702	0.164744136073675
50.706464	1.03468387850669	0.165135656568029
50.747424	1.03494931234574	0.165569126776382
50.788384	1.03524694378064	0.165984413690521
50.829344	1.03558069934749	0.166440214221956
50.870304	1.03588225731847	0.167002338210325
50.911264	1.0361759622173	0.167614342043041
50.952224	1.03648537326045	0.168291536820914
50.993184	1.03683090843553	0.168878808845622
51.034144	1.03719686159824	0.169436430594555
51.075104	1.03756281476095	0.169966740355669
51.116064	1.03790049686388	0.170476816189797
51.157024	1.03825467041834	0.170981040856024
51.197984	1.03859627905735	0.171397639652129
51.238944	1.03893396116028	0.171734475153077
51.279904	1.0392520105828	0.172087813780473
51.320864	1.03954493017441	0.172456470046294
51.361824	1.03993130132473	0.172884788611847
51.402784	1.04006401824426	0.173374458361721
51.443744	1.04033337861938	0.173873298210116
51.484704	1.04079985110575	0.17442049899633
51.525664	1.0410849176252	0.174944508673123
51.566624	1.04138647559619	0.17540573760651
51.607584	1.04174064915065	0.175850221521592
51.648544	1.04211445538552	0.176249245021936
51.689504	1.04249218815647	0.176559481135401
51.730464	1.04285421478309	0.176817523087828
51.771424	1.04322802101796	0.177066739256272
51.812384	1.04359790071675	0.177381601823909
51.853344	1.0439316562836	0.177644597111397
51.894304	1.04426933838652	0.177891326805883
51.935264	1.04455126367711	0.178173941484287
51.976224	1.04481198567286	0.178390768115112
52.017184	1.04507349297582	0.178631526785372
52.058144	1.04537505094681	0.178846477119898
52.099104	1.04570880651365	0.178941906726428
52.140064	1.04599465834032	0.178947563945001
52.181024	1.04626401871544	0.178796756357583
52.221984	1.04657735629467	0.17858304381202
52.262944	1.04713649503254	0.17836625204849
52.303904	1.04731711569224	0.178127297760733
52.344864	1.04768699539103	0.177874283236368
52.385824	1.0482217896052	0.177671978833807
52.426784	1.04857988969575	0.177486406374315
52.467744	1.04892149833476	0.177310795065092
52.508704	1.04923483591398	0.177115180824712
52.549664	1.04952854081281	0.176917411349674
52.590624	1.04979790118793	0.176717244748123
52.631584	1.05004762888266	0.176434303188831
52.672544	1.05031698925778	0.176199951383981
52.713504	1.05062640030093	0.175992456112914
52.754464	1.05091539335646	0.175756247624619
52.795424	1.05120124518312	0.175531096427172
52.836384	1.05152322114173	0.175308381581946
52.877344	1.05189702737659	0.175125907953275
52.918304	1.05228653975579	0.175022023027768
52.959264	1.05266898437003	0.174954916560607
53.000224	1.05303101099666	0.174953175375075
53.041184	1.05358151135515	0.174905221948762
53.082144	1.05375820547877	0.174821348671237
53.123104	1.0540762549013	0.174671896549902
53.164064	1.05452230940005	0.174511923222375
53.205024	1.05478774323909	0.174333367805952
53.245984	1.05505710361422	0.174152942630847
53.286944	1.05535866158521	0.174026285003456
53.327904	1.05569241715205	0.173962471316443
53.368864	1.05599004858696	0.173919673891341
53.409824	1.05627904164249	0.173846620371219
53.450784	1.05658531145677	0.173812990865431
53.491744	1.05693477316794	0.173814773455875
53.532704	1.05730072633064	0.173853423852107
53.573664	1.05767060602943	0.173935841420077
53.614624	1.05800828813236	0.174093842566244
53.655584	1.05835853515074	0.174278061738858
53.696544	1.05869621725367	0.1745536985999
53.737504	1.05903782589268	0.174936428177565
53.778464	1.05935901654407	0.175400930278246
53.819424	1.05964486837073	0.175943358603492
53.860384	1.05991422874586	0.176595913100005
53.901344	1.06017573604882	0.177315142580906
53.942304	1.06044509642395	0.178122904481594
53.983264	1.06076236053925	0.178977113977303
54.024224	1.06105606543808	0.179869165383847
54.065184	1.06133327888537	0.180889057726599
54.106144	1.06184844041913	0.181943259487385
54.147104	1.06202906107884	0.182989844923475
54.188064	1.06260390596103	0.184021539845499
54.229024	1.0629580795155	0.185076848642895
54.269984	1.06332795921428	0.186119195523466
54.310944	1.06370176544915	0.187077632080011
54.351904	1.064035521016	0.187980191617511
54.392864	1.06437320311893	0.188789866860998
54.433824	1.06465041656621	0.18948796676128
54.474784	1.0649079973331	0.190079324797092
54.515744	1.06517735770822	0.190534887795082
54.556704	1.06548676875137	0.19087369547739
54.597664	1.06580874470997	0.191108711940045
54.638624	1.06609852307272	0.191218127690182
54.679584	1.06637573652001	0.191279513741798
54.720544	1.06668514756315	0.191310131585002
54.761504	1.06705110072586	0.191214296646171
54.802464	1.06742883349681	0.191006321949801
54.843424	1.0679597011749	0.190719246436875
54.884384	1.06813718060574	0.190303959522736
54.925344	1.06851098684061	0.18975573886815
54.966304	1.0688565220157	0.189115407537653
55.007264	1.06935126556184	0.188492047862877
55.048224	1.06964497046067	0.187829569262596
55.089184	1.06991433083579	0.187175537264468
55.130144	1.07014756707898	0.186506457849449
55.171104	1.07041300091802	0.185787411421844
55.212064	1.07072633849725	0.185130241367189
55.253024	1.07101611686	0.184581301574648
55.293984	1.07130510991552	0.184137767793348
55.334944	1.07161923280197	0.183789345454513
55.375904	1.07198911250076	0.18345681388526
55.416864	1.0723911897954	0.183162028341782
55.457824	1.07277284910243	0.182899787059543
55.498784	1.07313487572906	0.182665149778718
55.539744	1.07350475542785	0.182456907040019
55.580704	1.07386285551839	0.182310902422453
55.621664	1.07418404616978	0.182241514326691
55.662624	1.07450994866447	0.182208667155829
55.703584	1.0748916079715	0.182237548171913
55.744544	1.07516096834662	0.182353096207514
55.785504	1.07546331162482	0.182611260195473
55.826464	1.07580884679991	0.182911110213514
55.867424	1.07609391331936	0.183290679942592
55.908384	1.0763836916821	0.183777974358012
55.949344	1.07668917618917	0.184379005888911
55.990304	1.07703471136426	0.185006270700699
56.031264	1.07740066452697	0.185599437477426
56.072224	1.07776661768967	0.186181326863507
56.113184	1.0781090116359	0.18674064839306
56.154144	1.07845847334707	0.187279450519651
56.195104	1.07880400852215	0.187862464375988
56.236064	1.07914169062508	0.188413354557828
56.277024	1.07945974004761	0.189011893077153
56.317984	1.07975344494643	0.189628547335307
56.358944	1.08001887878548	0.190273546524888
56.399904	1.08027960078122	0.19099712570081
56.440864	1.08069031645525	0.191757509485549
56.481824	1.08085915750671	0.192529595606088
56.522784	1.0811607154777	0.193278686745738
56.563744	1.08143792892499	0.194001041207932
56.604704	1.08194837861546	0.194692010746437
56.645664	1.08231825831424	0.195314834336557
56.686624	1.08269599108519	0.195881872434279
56.727584	1.08306587078398	0.196392399364033
56.768544	1.08342397087453	0.196878793767407
56.809504	1.08380641548877	0.197428563837404
56.850464	1.08413545921232	0.197927307800737
56.891424	1.08446921477917	0.198387453668781
56.932384	1.08475899314191	0.198880344285008
56.973344	1.08502050044488	0.199398306665368
57.014304	1.08528122244062	0.199891460965511
57.055264	1.08559141879099	0.200467024116801
57.096224	1.08591260944238	0.201058166411226
57.137184	1.0862063143412	0.201634372428262
57.178144	1.08647960125241	0.20216440760943
57.219104	1.08678508575947	0.202627765627002
57.260064	1.08715103892218	0.203084171977684
57.301024	1.08752484515705	0.203469887067462
57.341984	1.08789472485584	0.203765341627158
57.382944	1.08824104533814	0.204022982605696
57.423904	1.08878761916055	0.204203327150181
57.464864	1.08911744819132	0.204433366306511
57.505824	1.08944649191487	0.204655388164254
57.546784	1.08975276172915	0.204851468754702
57.587744	1.09001741026098	0.20501418788169
57.628704	1.09025457304025	0.205116850272674
57.669664	1.09051608034321	0.20525164941339
57.710624	1.09083020322965	0.205328074165074
57.751584	1.09112312282126	0.205350319499125
57.792544	1.09140897464793	0.205265241120725
57.833504	1.09171445915499	0.205155794861706
57.874464	1.0921000449981	0.204984696687948
57.915424	1.09248641614843	0.204718545910285
57.956384	1.09287200199154	0.204412951505434
57.997344	1.09323795515425	0.204100741031404
58.038304	1.09361647323241	0.203895941438062
58.079264	1.09396593494358	0.203690640627358
58.120224	1.09428791090218	0.203517576809859
58.161184	1.09459732194533	0.203409292067596
58.202144	1.0949954727039	0.203256096070486
58.243104	1.09526483307902	0.203143306909582
58.284064	1.09556246451393	0.203020508655879
58.325024	1.09590014661686	0.202931429255406
58.365984	1.09619385151568	0.202858125126603
58.406944	1.09648677110729	0.202748338911459
58.447904	1.09679225561436	0.2026593750089
58.488864	1.09713857609666	0.202627242617581
58.529824	1.09750845579545	0.202681005806882
58.570784	1.09787048242208	0.202739853083599
58.611744	1.09821601759716	0.202883833218864
58.652704	1.09856547930833	0.203107528706755
58.693664	1.09891179979064	0.203346846921901
58.734624	1.09924555535748	0.20356988646881
58.775584	1.09957067254495	0.203799302372246
58.816544	1.09985652437162	0.204046136668617
58.857504	1.10012195821066	0.204240737578243
58.898464	1.10037090059817	0.204472374092514
58.939424	1.10065282588875	0.204670038965667
58.980384	1.1009622369319	0.204878471295281
59.021344	1.1012598683668	0.205133667204774
59.062304	1.10169021672123	0.205371385882773
59.103264	1.1018590577727	0.205621752671943
59.144224	1.1022250109354	0.205899640652702
59.185184	1.10279200274543	0.20614285310883
59.226144	1.10316188244422	0.206396349237704
59.267104	1.10352783560693	0.206640657834412
59.308064	1.10390556837788	0.206826119154402
59.349024	1.10423932394472	0.206983257335024
59.389984	1.10458093258373	0.207154015552658
59.430944	1.10486285787431	0.207317445100777
59.471904	1.1051157267979	0.207422611399366
59.512864	1.10538508717303	0.207558783439813
59.553824	1.10568664514401	0.207769490860409
59.594784	1.10602040071086	0.207980198281005
59.635744	1.10631410560969	0.208209731861561
59.676704	1.10658739252089	0.208417560551134
59.717664	1.10689287702796	0.208592550786669
59.758624	1.10725883019066	0.208853586968033
59.799584	1.10781404239245	0.209122422527392
59.840544	1.10798680998	0.209401707379147
59.881504	1.10833234515509	0.209731484432114
59.922464	1.10871400446212	0.210098015972161
59.963424	1.1090642514805	0.21042830513852
60.004384	1.10955035664727	0.210781584927355
60.045344	1.10970741809049	0.211114652581265
60.086304	1.11010949538514	0.21141047106835
60.127264	1.11035451123657	0.211671361242917
60.168224	1.11062387161169	0.211918677143797
60.209184	1.11093406796206	0.21216047093687
60.250144	1.11122306101759	0.212325462975634
60.291104	1.11151283938033	0.212479992646768
60.332064	1.11183010349564	0.212557079877052
60.373024	1.11220390973051	0.212591735788829
60.413984	1.11259813395299	0.212655111455452
60.454944	1.11298057856724	0.212644126078399
60.495904	1.11334574642273	0.212592722969112
60.536864	1.11372819103697	0.212494713182771
60.577824	1.11406979967598	0.212334678837478
60.618784	1.11439177563459	0.212097605204432
60.659744	1.11471296628598	0.21179834357199
60.700704	1.11497840012502	0.211417464140153
60.741664	1.11536869781143	0.211038127586108
60.782624	1.11551712087527	0.210657618619278
60.823584	1.1159961582771	0.210290311281922
60.864544	1.11629771624808	0.209960845855402
60.905504	1.11658670930361	0.209678082990996
60.946464	1.11689219381068	0.209448237783993
60.987424	1.11725422043731	0.209234202715954
61.028384	1.11761624706393	0.209023514908211
61.069344	1.11798220022664	0.208896576163256
61.110304	1.11832773540173	0.208845983718571
61.151264	1.11866934404074	0.208830496102084
61.192224	1.11901095267974	0.208750826512782
61.233184	1.11934863478267	0.20859391279037
61.274144	1.11965883113303	0.208513561109615
61.315104	1.11995567726072	0.208517050018296
61.356064	1.12022582294306	0.208589438880612
61.397024	1.12047869186665	0.20869088091628
61.437984	1.12075197877786	0.208844887577993
61.478944	1.1210661016643	0.209026310829409
61.519904	1.12135902125591	0.209254935681096
61.560864	1.12164487308257	0.209414314085405
61.601824	1.12215532277305	0.20954396812094
61.642784	1.12252520247183	0.20965036785008
61.683744	1.12290764708608	0.209705861328883
61.724704	1.12308826774578	0.20972696040062
61.765664	1.12363955341149	0.209733715938978
61.806624	1.12401335964636	0.209715024889785
61.847584	1.12435889482145	0.209630539255396
61.888544	1.12467694424397	0.209492937655865
61.929504	1.12496201076342	0.209374323477531
61.970464	1.1252195915303	0.209279697997987
62.011424	1.12548895190543	0.209245830958754
62.052384	1.12579050987642	0.209231751109292
62.093344	1.12613211851542	0.209151131386208
62.134304	1.12640933196271	0.209040255568104
62.175264	1.12668733071721	0.208912663061372
62.216224	1.12700459483252	0.208743711405447
62.257184	1.12736662145915	0.208610777665
62.298144	1.12774042769402	0.208554665291715
62.339104	1.12810245432064	0.208520397278592
62.380064	1.12845191603181	0.208520506238888
62.421024	1.1288217957306	0.208607020713991
62.461984	1.12933695726437	0.208752210308543
62.502944	1.12949323340037	0.208902438227186
62.543904	1.1298112828229	0.209103761987082
62.584864	1.13022121318971	0.209319607975242
62.625824	1.13046230250505	0.209591038968854
62.666784	1.1307277363441	0.209932381067649
62.707744	1.13104185923054	0.210277279630509
62.748704	1.13133085228607	0.210576105421766
62.789664	1.13161670411273	0.210885439343979
62.830624	1.13193396822804	0.211197054894792
62.871584	1.13231248630621	0.211523704787261
62.912544	1.13270592522148	0.211893991099112
62.953504	1.13308444329964	0.212286200222538
62.994464	1.13344568461905	0.212695579309423
63.035424	1.13382027616114	0.213095450520871
63.076384	1.13417759094447	0.213489300586356
63.117344	1.13449564036699	0.213839396555339
63.158304	1.13481683101838	0.214143925328494
63.199264	1.1350861913935	0.214421543087719
63.240224	1.13533984562431	0.214628297428773
63.281184	1.13562098560767	0.214845666681872
63.322144	1.13593118195804	0.215133888457113
63.363104	1.13640550751657	0.215444200842785
63.404064	1.13670313895147	0.215785636647435
63.445024	1.13684763547924	0.216074409761774
63.485984	1.13735023209755	0.216359055460097
63.526944	1.13771618526025	0.216629150600479
63.567904	1.13807821188688	0.216921654515356
63.608864	1.13842374706197	0.217154302181175
63.649824	1.13877320877314	0.217347153188446
63.690784	1.13911952925544	0.217493295095986
63.731744	1.13945328482229	0.217617472787038
63.772704	1.13977447547368	0.21771691431167
63.813664	1.14006425383642	0.217752147713016
63.854624	1.14032968767547	0.217833296983139
63.895584	1.14057863006297	0.217870299899694
63.936544	1.14086055535356	0.217915496630516
63.977504	1.14116211332454	0.217963511074595
64.018464	1.14146759783161	0.217970619644313
64.059424	1.14173695820674	0.21793666107843
64.100384	1.1420620753942	0.217781558276139
64.141344	1.14243274040021	0.2175047446439
64.182304	1.14279398171962	0.217159316534001
64.223264	1.14313166382255	0.2167590944704
64.264224	1.14359813630891	0.216372060961039
64.305184	1.14390362081598	0.215990329459686
64.346144	1.14416905465503	0.21560216058404
64.387104	1.14440229089821	0.215214601886051
64.428064	1.1446355271414	0.21484322597124
64.469024	1.14484441886088	0.21447922884768
64.509984	1.14501797175564	0.21419828997863
64.550944	1.14517817442773	0.213909146399284
64.591904	1.14535565385857	0.21358324179524
64.632864	1.14551192999457	0.213298367280296
64.673824	1.14567291797388	0.213002982455189
64.714784	1.1458496120975	0.212724978976517
64.755744	1.1460106000768	0.212414078205246
64.796704	1.14617158805611	0.212079696490166
64.837664	1.14632472296325	0.211817102176567
64.878624	1.14645743988277	0.211651088090225
64.919584	1.14658151842291	0.211540983711017
64.960544	1.14671816187852	0.21151520370496
65.001504	1.14683124611764	0.211521235746952
65.042464	1.1469757426454	0.211502320239549
65.083424	1.14717678129273	0.211510259086723
65.124384	1.14725295609269	0.211467797259333
65.165344	1.14742965021631	0.211405916527973
65.206304	1.14753488138327	0.211283565011483
65.247264	1.14764325377909	0.211146050580189
65.288224	1.14774769963884	0.211011460643241
65.329184	1.14783565404704	0.210834238900842
65.370144	1.1479361733707	0.210663417486236
65.411104	1.14802098655004	0.210454111295048
65.452064	1.14810108788609	0.210224536309579
65.493024	1.14816548307781	0.210007574567987
65.533984	1.14825814932931	0.209767885887835
65.574944	1.14833039759319	0.20947765706394
65.615904	1.14837437479729	0.209173768977326
65.656864	1.14843876998901	0.208791185406457
65.697824	1.14850709171681	0.208305431689625
65.738784	1.14856756037246	0.207819832696412
65.779744	1.14862017595593	0.207260637560803
65.820704	1.1486720062322	0.206632067404667
65.861664	1.14874896633938	0.206002603774104
65.902624	1.14880079661564	0.205340168757941
65.943584	1.14884948566304	0.204660618258466
65.984544	1.14890524247538	0.203972170061213
66.025504	1.14895785805886	0.203294007715911
66.066464	1.14900576179904	0.202599080739451
66.107424	1.14900968833513	0.2019163006568
66.148384	1.1490623039186	0.201236558387205
66.189344	1.14912277257424	0.200537449514581
66.230304	1.14914240525465	0.199870008862415
66.271264	1.14916674977835	0.199228692530842
66.312224	1.14919502083813	0.198565449029282
66.353184	1.14923899804223	0.197933422652554
66.394144	1.14927119563809	0.197368557223136
66.435104	1.14929946669787	0.196827859187392
66.476064	1.14932381122157	0.196337435432269
66.517024	1.14935208228135	0.195935254262544
66.557984	1.14937171496175	0.195584088303453
66.598944	1.14939605948545	0.195299555923838
66.639904	1.14944003668955	0.195095142049944
66.680864	1.14946438121325	0.194927933758757
66.721824	1.14947223428541	0.194755270915147
66.762784	1.14947694612871	0.194658586086006
66.803744	1.14952092333281	0.194601968136947
66.844704	1.14952092333281	0.194540978700809
66.885664	1.14954526785651	0.194491033480283
66.926624	1.14959317159669	0.194435224016621
66.967584	1.14959709813277	0.194351549046835
67.008544	1.14960102466886	0.194282688318906
67.049504	1.14960102466886	0.194163383332296
67.090464	1.14962144265647	0.194023761608875
67.131424	1.14964578718017	0.193879151683098
67.172384	1.14965756678842	0.193731379729529
67.213344	1.14967405823995	0.193552116071181
67.254304	1.14969369092036	0.193361993429724
67.295264	1.14970154399252	0.193140634050581
67.336224	1.14970154399252	0.192918684106633
67.377184	1.14971410890798	0.192673052731932
67.418144	1.14973766812446	0.192396520217256
67.459104	1.14974630650384	0.19210123127721
67.500064	1.14976201264816	0.191799718525051
67.541024	1.14976986572032	0.191520690819595
67.581984	1.14977457756362	0.191253047285876
67.622944	1.14977457756362	0.190977977018374
67.663904	1.14979028370794	0.190751088993807
67.704864	1.14979028370794	0.190559085697639
67.745824	1.14981462823164	0.190426751238821
67.786784	1.14981462823164	0.190360555679735
67.827744	1.14981462823164	0.190323520075091
67.868704	1.14981462823164	0.190333341756182
67.909664	1.14981462823164	0.190367062788618
67.950624	1.14984289929142	0.190394429256586
67.991584	1.1498468258275	0.190424223359952
68.032544	1.1498468258275	0.190486587875027
68.073504	1.14987509688728	0.190572727526711
68.114464	1.14987509688728	0.190654962041383
68.155424	1.14988294995944	0.190700439889768
68.196384	1.14988294995944	0.190700038915879
68.237344	1.1498908030316	0.190698108139432
68.278304	1.14988294995944	0.190644811300198
68.319264	1.14989472956768	0.190587506901274
68.360224	1.14989472956768	0.190571984417492
68.401184	1.14989865610376	0.190515510296024
68.442144	1.14989472956768	0.190466550076575
68.483104	1.14989472956768	0.190403409764191
68.524064	1.14989472956768	0.190328085511498
68.565024	1.14989865610376	0.190198536077848
68.605984	1.1499151475553	0.190045411994535
68.646944	1.1499151475553	0.18992989228861
68.687904	1.1499151475553	0.189839856216738
68.728864	1.14992300062746	0.18975734712212
68.769824	1.14992300062746	0.189681811486452
68.810784	1.14992300062746	0.189597367256976
68.851744	1.14992300062746	0.189550139506235
68.892704	1.14992300062746	0.18952982494863
68.933664	1.14992771247076	0.18956595400361
68.974624	1.14992771247076	0.189654880859668
69.015584	1.14992771247076	0.189857547010412
69.056544	1.14992771247076	0.190107924695612
69.097504	1.14992771247076	0.190405517056318
69.138464	1.1499638366027	0.190678301336807
69.179424	1.1499638366027	0.190896524838628
69.220384	1.1499638366027	0.191091010250341
69.261344	1.1499638366027	0.191259225334665
69.302304	1.1499638366027	0.191437663073968
69.343264	1.14996776313878	0.191599643450149
69.384224	1.14996776313878	0.191783864801969
69.425184	1.14996776313878	0.191960620194301
69.466144	1.14996776313878	0.192069303731248
69.507104	1.14996776313878	0.192173556942555
69.548064	1.14999210766248	0.192296139454872
69.589024	1.14999210766248	0.19243669823684
69.629984	1.14999210766248	0.192584688111001
69.670944	1.14999210766248	0.192664547291218
69.711904	1.14999210766248	0.192695577004341
69.752864	1.14999210766248	0.19263897648893
69.793824	1.14999210766248	0.192490834070354
69.834784	1.14999210766248	0.192293358788116
69.875744	1.14999210766248	0.192110477647937
69.916704	1.14999210766248	0.19197616011173
69.957664	1.14999210766248	0.191859550802845
69.998624	1.14999210766248	0.191794316273571
70.039584	1.14999210766248	0.191747990714081
70.080544	1.14999210766248	0.191697607473165
70.121504	1.14999210766248	0.191629574843487
70.162464	1.14999210766248	0.191603905976932
70.203424	1.14999210766248	0.191579328892544
70.244384	1.14999210766248	0.19149424179732
70.285344	1.14999210766248	0.191406079842541
70.326304	1.1500125256501	0.19127264052632
70.367264	1.1500125256501	0.191094246371135
70.408224	1.1500125256501	0.190938121521267
70.449184	1.1500125256501	0.190817456710161
70.490144	1.1500125256501	0.190762636605988
70.531104	1.15000859911402	0.19076647200841
70.572064	1.15000859911402	0.190830414268573
70.613024	1.15000859911402	0.19089921179953
70.653984	1.15000859911402	0.190926388676583
70.694944	1.15000859911402	0.190916257548252
70.735904	1.14999603419856	0.190885949152289
70.776864	1.14999603419856	0.190847185437349
70.817824	1.14999603419856	0.190821322621467
70.858784	1.14999603419856	0.190835646541992
70.899744	1.14999603419856	0.190856797914671
70.940704	1.15000074604186	0.190870781879072
70.981664	1.15000074604186	0.190882497290109
71.022624	1.15000074604186	0.190925630312922
71.063584	1.15000074604186	0.191025655864741
71.104544	1.15000074604186	0.191114203538969
71.145504	1.15000074604186	0.191189811088432
71.186464	1.15000074604186	0.191224521480357
71.227424	1.15000074604186	0.19113595201407
71.268384	1.15000074604186	0.190957636310298
71.309344	1.15000074604186	0.190708677288154
71.350304	1.14999603419856	0.190401797151809
71.391264	1.14999603419856	0.190033816439824
71.432224	1.14999603419856	0.189680460378781
71.473184	1.14999603419856	0.189304769636243
71.514144	1.14997247498208	0.188854885648887
71.555104	1.14979106901515	0.188320686005202
71.596064	1.14945731344831	0.187705289148865
71.637024	1.14907565414128	0.187004033758408
71.677984	1.14870184790641	0.186243512683697
71.718944	1.14837201887564	0.185416246890007
71.759904	1.14804611638096	0.184516980132655
71.800864	1.14772492572957	0.18352238183304
71.841824	1.14728201245968	0.182494509238203
71.882784	1.14714536900408	0.18141709239673
71.923744	1.14687993516504	0.180350697978809
71.964704	1.14644173373845	0.179287097302881
72.005664	1.14609619856336	0.178248407129847
72.046624	1.14577814914083	0.177278037241673
72.087584	1.14547659116985	0.176312672989501
72.128544	1.14515540051846	0.175334050448501
72.169504	1.14474939668773	0.174299498587513
72.210464	1.14435124592916	0.173312714920334
72.251424	1.14398529276646	0.172335347601945
72.292384	1.14363111921199	0.171359359720904
72.333344	1.14333348777709	0.170461779668935
72.374304	1.14302407673394	0.169667164917575
72.415264	1.14271073915471	0.168972678140711
72.456224	1.14242488732805	0.16833950986008
72.497184	1.14214374734468	0.167705212750782
72.538144	1.14189873149325	0.167195180500772
72.579104	1.14162073273875	0.166802823191344
72.620064	1.14133173968322	0.16652401340648
72.661024	1.14100191065246	0.166292538153447
72.701984	1.14070035268147	0.16617493076825
72.742944	1.14022602712294	0.166082645755866
72.783904	1.13983180290045	0.16601991295499
72.824864	1.13942972560581	0.166030168298059
72.865824	1.13905984590702	0.166085666135274
72.906784	1.13870174581647	0.166194600280902
72.947744	1.13836406371355	0.166368749342951
72.988704	1.13805072613432	0.166658914969874
73.029664	1.13774524162725	0.166939245840471
73.070624	1.13742719220473	0.167168916711001
73.111584	1.13714212568528	0.16738200600367
73.152544	1.13688061838231	0.167509223686983
73.193504	1.13659476655565	0.16761695055253
73.234464	1.13626964936818	0.167713293246341
73.275424	1.13593982033742	0.16770955808739
73.316384	1.13562569745097	0.167619591750107
73.357344	1.13532885132328	0.167458276031733
73.398304	1.13499038391314	0.167219380582536
73.439264	1.13459301846179	0.166880437789461
73.480224	1.13421057384754	0.166439961434069
73.521184	1.13384069414875	0.165943435902364
73.562144	1.13334202406652	0.165416968081291
73.603104	1.1330286864873	0.164892256700191
73.644064	1.13287162504408	0.164292944562764
73.685024	1.13240907909379	0.163551622292226
73.725984	1.13213579218258	0.162725350216436
73.766944	1.13187899672291	0.161836397640713
73.807904	1.13161356288387	0.160891796862567
73.848864	1.13133163759328	0.159909456596263
73.889824	1.13101437347798	0.158951808912261
73.930784	1.13071674204307	0.157982822819848
73.971744	1.13042303714425	0.157046577117206
74.012704	1.13007750196916	0.156039110606622
74.053664	1.12967149813843	0.154974293933789
74.094624	1.1292851269881	0.153958692447498
74.135584	1.12890739421715	0.152948809197547
74.176544	1.12855400596991	0.15195901604699
74.217504	1.12821632386698	0.151003711009355
74.258464	1.12790220098053	0.150106767285516
74.299424	1.12759671647347	0.149225749198555
74.340384	1.12729515850248	0.148280638486222
74.381344	1.12702972466344	0.147313668159286
74.422304	1.12676429082439	0.146348225455702
74.463264	1.12633865431326	0.145404563915307
74.504224	1.12599233383096	0.144574580651833
74.545184	1.12583605769495	0.143820226729881
74.586144	1.12536958520858	0.143143478689222
74.627104	1.1250436827139	0.142493386695401
74.668064	1.12464553195533	0.141875204813896
74.709024	1.12424738119676	0.141277962922095
74.749984	1.12388142803405	0.14071366190701
74.790944	1.1235280397868	0.14013711593385
74.831904	1.12322648181582	0.139560426133099
74.872864	1.12291707077267	0.139001908730531
74.913824	1.12261551280169	0.138428914863024
74.954784	1.12231788136678	0.137873873293902
74.995744	1.12203988261228	0.137306902751563
75.036704	1.12179094022477	0.13671278802026
75.077664	1.12152157984965	0.136138458299523
75.118624	1.12122787495082	0.13560745337172
75.159584	1.12090668429943	0.135107116408858
75.200544	1.12060512632845	0.134654872341487
75.241504	1.12012216239054	0.134158904686498
75.282464	1.11972401163197	0.133686875608562
75.323424	1.11932193433732	0.133222471572147
75.364384	1.11895598117462	0.132786806903431
75.405344	1.11860259292737	0.132322001893126
75.446304	1.11842982533982	0.131876877291503
75.487264	1.11794686140191	0.131465528202464
75.528224	1.11763352382269	0.131086387776953
75.569184	1.11732411277954	0.130806076519209
75.610144	1.11703826095288	0.130617366003189
75.651104	1.11677675364991	0.130536149177683
75.692064	1.11648776059438	0.13051498908818
75.733024	1.11616578463578	0.13054448681954
75.773984	1.11583595560501	0.130613133985288
75.814944	1.11552261802578	0.130730410131185
75.855904	1.11522498659088	0.130908614695455
75.896864	1.11488730448795	0.131094627354544
75.937824	1.11449308026547	0.131286565274534
75.978784	1.11411142095844	0.131546566333085
76.019744	1.11374154125965	0.131813067962902
76.060704	1.11340307384951	0.132118180763244
76.101664	1.11308973627028	0.132487484253224
76.142624	1.11276776031167	0.132856983871737
76.183584	1.1123059996686	0.133246277217639
76.224544	1.11203192745018	0.133689283631106
76.265504	1.11177513199051	0.134129439643227
76.306464	1.11150969815147	0.134566296337582
76.347424	1.11122777286088	0.134955306386715
76.388384	1.11091443528165	0.13526122985166
76.429344	1.11062465691891	0.135484445914248
76.470304	1.1103317373273	0.135630557312905
76.511264	1.10997756377284	0.135765805370041
76.552224	1.10957548647819	0.135882087798038
76.593184	1.10917340918354	0.135996761972064
76.634144	1.10879960294867	0.136050154696358
76.675104	1.10844542939421	0.136064805497772
76.716064	1.10811167382736	0.135989156543396
76.757024	1.10781011585637	0.135837296399517
76.797984	1.10749677827715	0.135571941032016
76.838944	1.10719522030616	0.135281187019493
76.879904	1.10692585993103	0.134988887949973
76.920864	1.10652378263639	0.13463305195259
76.961824	1.10638242733749	0.134274167246124
77.002784	1.10605338361394	0.13386369201866
77.043744	1.10557041967603	0.133403596272352
77.084704	1.10526886170504	0.132938196338831
77.125664	1.10493903267428	0.132488430028594
77.166624	1.10453695537963	0.132057398351668
77.207584	1.10414273115714	0.131660275118888
77.248544	1.10377756330165	0.131327795850577
77.289504	1.10343516935543	0.131003904832806
77.330464	1.1031218317762	0.130761742753932
77.371424	1.10281242073305	0.130606090791749
77.412384	1.10251478929815	0.130462115014895
77.453344	1.10221715786324	0.130411893035217
77.494304	1.10194779748812	0.13040718377122
77.535264	1.10169021672123	0.130482137558906
77.576224	1.10142085634611	0.130640602875935
77.617184	1.1011232249112	0.130870371810731
77.658144	1.10080203425981	0.131116992544921
77.699104	1.10050440282491	0.13134052895078
77.740064	1.10019106524568	0.131585554506235
77.781024	1.09981254716751	0.131813876448299
77.821984	1.09941439640895	0.13203308277199
77.862944	1.09902881056584	0.132246156810218
77.903904	1.09849401635167	0.132468154696696
77.944864	1.09815633424874	0.132664538196767
77.985824	1.09784299666951	0.132855497653298
78.026784	1.09753280031915	0.132992567526584
78.067744	1.09721946273992	0.133009020531295
78.108704	1.09694224929263	0.132984114386813
78.149664	1.09668466852575	0.132819660611911
78.190624	1.09639096362693	0.132562985021596
78.231584	1.09605720806008	0.13223954509945
78.272544	1.09572737902931	0.131767642415458
78.313504	1.09542189452225	0.131245260605489
78.354464	1.09512033655126	0.130700672687174
78.395424	1.09477872791225	0.130067242901833
78.436384	1.0943766506176	0.129392861478806
78.477344	1.0939910647745	0.128627299900797
78.518304	1.09362511161179	0.127793217550983
78.559264	1.09328742950886	0.126907111018194
78.600224	1.09297330662242	0.126020322393952
78.641184	1.09251076067213	0.125099660192858
78.682144	1.0921974230929	0.124135590389004
78.723104	1.09206470617338	0.123131713030573
78.764064	1.09179534579825	0.122126491102089
78.805024	1.09154247687467	0.12108145508141
78.845984	1.09112783466456	0.120060085237044
78.886944	1.09081057054925	0.119117288841401
78.927904	1.09052471872259	0.118225331140711
78.968864	1.09022708728768	0.117390507860884
79.009824	1.08987369904043	0.11656588980239
79.050784	1.0894676952097	0.115753815253182
79.091744	1.0890773975233	0.114991688103706
79.132704	1.08869181168019	0.114256142908067
79.173664	1.0883415646618	0.113525609886048
79.214624	1.08802037401041	0.112918646556629
79.255584	1.08769447151573	0.112404414976808
79.296544	1.08738898700866	0.111939195917378
79.337504	1.08708742903768	0.111512474709766
79.378464	1.08682199519863	0.111100227787887
79.419424	1.08656441443175	0.110697129172469
79.460384	1.08628327444838	0.110353736440901
79.501344	1.08594559234545	0.110021034893587
79.542304	1.08546262840755	0.109726530467673
79.583264	1.08516499697264	0.109499871259728
79.624224	1.08500479430055	0.109340649758245
79.665184	1.08442994941836	0.10918722712372
79.706144	1.08403965173196	0.109043748205817
79.747104	1.08367369856925	0.108877315711937
79.788064	1.08333208993024	0.108667094254262
79.829024	1.0830179670438	0.108487518969467
79.869984	1.08270855600065	0.1083803369054
79.910944	1.08240699802966	0.108262365592814
79.951904	1.08210936659476	0.108065308718113
79.992864	1.08184000621963	0.107861762168177
80.033824	1.08158713729605	0.107615962994619
80.074784	1.081321703457	0.107358202159756
80.115744	1.08101229241385	0.107131135440303
80.156704	1.08069816952741	0.106896888237338
80.197664	1.08039661155642	0.106702923655841
80.238624	1.08007149436895	0.106506716671449
80.279584	1.079508429095	0.106297739540355
80.320544	1.07931131698376	0.106047364034361
80.361504	1.07892494583343	0.105733658625069
80.402464	1.07839015161926	0.10532002790743
80.443424	1.07820953095956	0.104880791520208
80.484384	1.07773913193711	0.104428641158692
80.525344	1.07742579435788	0.103961166621133
80.566304	1.07711559800752	0.10347514050356
80.607264	1.07683053148807	0.103001134885852
80.648224	1.07670174110463	0.102532082603206
80.689184	1.07628395766566	0.102057277216925
80.730144	1.07595412863489	0.101589652314157
80.771104	1.07562037306805	0.101143826008227
80.812064	1.07531881509706	0.100660471597115
80.853024	1.07501725712607	0.100222786804509
80.893984	1.07467093664377	0.0997584002017411
80.934944	1.07426885934912	0.0992744094624993
80.975904	1.07388720004209	0.0988114219099335
81.016864	1.07352124687939	0.0982935314433694
81.057824	1.0731953443847	0.0977558210989448
81.098784	1.07287808026939	0.0972486022037807
81.139744	1.07256081615408	0.0967404549668938
81.180704	1.07224669326764	0.0962269861091454
81.221664	1.07196162674819	0.0957790089269701
81.262624	1.07168833983699	0.0953279786772982
81.303584	1.07144253867834	0.0948340115333456
81.344544	1.07117317830322	0.0942797566575614
81.385504	1.07071455888901	0.0937471565510239
81.426464	1.07057006236125	0.093218422355792
81.467424	1.07012793439858	0.0926881670748266
81.508384	1.06976983430803	0.0921675613176836
81.549344	1.0693638304773	0.0916492393683469
81.590304	1.06896175318265	0.0911116575970718
81.631264	1.06859187348387	0.0905762659277482
81.672224	1.0682424117727	0.0899747593299578
81.713184	1.06790472966977	0.0894414618775253
81.754144	1.06759060678333	0.0889806273804104
81.795104	1.06728512227626	0.0885648784746153
81.836064	1.06698356430527	0.0882259836240707
81.877024	1.06671420393015	0.0879092687314
[truncated: 4,581 more rows]
