# Supplementary material for: Unraveling the Local Relation Between Tissue Composition and Human Brain Mechanics Through Machine Learning
Source: Front Bioeng Biotechnol. 2021 Aug 17;9:704738. doi: 10.3389/fbioe.2021.704738 (PMC8415910; doi:10.3389/fbioe.2021.704738)
Supplement: Supplementary file 1 [file DataSheet3.ZIP › Mechanics_cyclicCompTens/cyclicCompTens_HBE_04_21_P2a_P_08.txt]

0	1	-0.00652155383775735
0.038944	1	0.000200698445086231
0.079904	1	-0.00143945020612282
0.120864	0.999995749311388	-0.00141243888289082
0.161824	0.999995749311388	-0.00133565474072121
0.202784	0.999995749311388	-0.00107375178560128
0.243744	0.999995749311388	-0.000808065618752518
0.284704	0.999995749311388	-0.000353712781577212
0.325664	1	0.000315877867677117
0.366624	1	0.00094642569672769
0.407584	1	0.00152189668233661
0.448544	1	0.00183509920988617
0.489504	1	0.00229114371937339
0.530464	1	0.00294945720908821
0.571424	1	0.00369687104964091
0.612384	1	0.00440770182172863
0.653344	1	0.00511665780466766
0.694304	1	0.00584848340179472
0.735264	0.999995749311388	0.00659566861862911
0.776224	0.999995749311388	0.0073337524251513
0.817184	0.999995749311388	0.008094345413658
0.858144	0.999995749311388	0.00884011762268937
0.899104	0.999995749311388	0.00956693727781725
0.940064	0.999994899173666	0.0102455899444517
0.981024	0.999994899173666	0.0108425681523362
1.021984	0.999994899173666	0.0113732461992505
1.062944	0.999994899173666	0.0118935446883584
1.103904	0.999994899173666	0.01238318392935
1.144864	0.999994899173666	0.0129129924731014
1.185824	0.999994899173666	0.0134393862011731
1.226784	0.999994899173666	0.0139245014106707
1.267744	0.999994899173666	0.0143683642520652
1.308704	0.999994899173666	0.0147155182930542
1.349664	0.999994899173666	0.0150088154388874
1.390624	0.999994899173666	0.0152186054137903
1.431584	0.999994899173666	0.0154050495556511
1.472544	0.999994899173666	0.0155716629236218
1.513504	0.999994899173666	0.0157239109661549
1.554464	0.999994899173666	0.0158529570032367
1.595424	0.999994899173666	0.0159114207397116
1.636384	0.999994899173666	0.0159084526612458
1.677344	0.999994899173666	0.01590308527706
1.718304	0.999994899173666	0.015957380192606
1.759264	0.999985547658721	0.016022795595972
1.800224	0.999985547658721	0.0160713722751789
1.841184	0.999985547658721	0.0160964549353408
1.882144	0.999985547658721	0.0160354328111136
1.923104	0.999994049035944	0.0159434681420002
1.964064	0.999994049035944	0.0157931072917955
2.005024	0.999994049035944	0.0155723864199879
2.045984	0.999994049035944	0.0152750359511399
2.086944	0.999994049035944	0.0148794229080638
2.127904	0.999994049035944	0.0143946716259552
2.168864	0.999994049035944	0.0138154931720414
2.209824	0.999994049035944	0.0131816297247214
2.250784	0.999994049035944	0.0124491593886379
2.291744	0.999994049035944	0.0116312402091476
2.332704	0.999998299724555	0.0107597735817424
2.373664	0.999998299724555	0.00982742429928903
2.414624	0.999998299724555	0.00878739609381884
2.455584	0.999998299724555	0.00764025991728341
2.496544	0.999998299724555	0.0063261725958593
2.537504	0.999998299724555	0.00480687381117424
2.578464	0.999998299724555	0.00315950309445456
2.619424	0.999998299724555	0.001368062895027
2.660384	0.999998299724555	-0.000575562149962003
2.701344	1.00000255041317	-0.00264664894932747
2.742304	0.999984697520998	-0.00478601027022854
2.783264	0.999828272180093	-0.00699000030115775
2.824224	0.999418505797939	-0.00924431255523729
2.865184	0.999048695888734	-0.0115651058443786
2.906144	0.998687387356752	-0.0139834774370884
2.947104	0.998391539429388	-0.0164721611088708
2.988064	0.997960519604176	-0.0190606306198206
3.029024	0.99763831740742	-0.0217717262272061
3.069984	0.997294861767606	-0.0246210292533693
3.110944	0.996968408882239	-0.027621595320989
3.151904	0.996619852416091	-0.0307635046847081
3.192864	0.996201584656714	-0.0340315159783085
3.233824	0.995775665657837	-0.0373289748815325
3.274784	0.995344645832625	-0.0406952095236542
3.315744	0.994934879450471	-0.0440674522365028
3.356704	0.994582922433434	-0.0474375113850176
3.397664	0.99424286734451	-0.0508829558039914
3.438624	0.993899411704696	-0.0543657256619968
3.479584	0.993568708130717	-0.057871320522829
3.520544	0.993255007311184	-0.0613910932973897
3.561504	0.992971911449655	-0.0650026171788834
3.602464	0.992684564899514	-0.0686716459462463
3.643424	0.992349610636923	-0.0723898833625333
3.684384	0.991984051416329	-0.0761312900961828
3.725344	0.991640595776516	-0.0798866263140856
3.766304	0.991313292753426	-0.0836343048023786
3.807264	0.990947733532832	-0.087317480974587
3.848224	0.990512463019009	-0.0909990685056782
3.889184	0.990090794708743	-0.0946745302889228
3.930144	0.989698881218757	-0.098338828000229
3.971104	0.989154793076478	-0.101979936781319
4.012064	0.988824089502499	-0.105604071727484
4.053024	0.988497636617132	-0.109265614922505
4.093984	0.988175434420376	-0.112894805626408
4.134944	0.987861733600843	-0.116476677052921
4.175904	0.987574387050702	-0.120060036877079
4.216864	0.98730489339273	-0.123568092061397
4.257824	0.98699969395042	-0.127044705662673
4.298784	0.986651987621995	-0.130479655025927
4.339744	0.986325534736627	-0.133896728363002
4.380704	0.98599908185126	-0.13726866162861
4.421664	0.985624171115721	-0.140624603881162
4.462624	0.985197401979121	-0.143974154522745
4.503584	0.984767232291631	-0.147349153931085
4.544544	0.984161934233346	-0.150717112325091
4.585504	0.983983405311661	-0.154080228523538
4.626464	0.983622096779678	-0.157413106060612
4.667424	0.983095011391846	-0.160702443063365
4.708384	0.982768558506478	-0.163858094499628
4.749344	0.982442105621111	-0.166954818028555
4.790304	0.982146257693746	-0.17000150916872
4.831264	0.981854660454994	-0.173017617332975
4.872224	0.981523956881015	-0.175979835913985
4.913184	0.981149046145476	-0.178914156300783
4.954144	0.980814091882885	-0.181800355462411
4.995104	0.980496140374741	-0.184676260055264
5.036064	0.980152684734927	-0.187600893871738
5.077024	0.97973441697555	-0.190506228640567
5.117984	0.979308497976672	-0.193429576725547
5.158944	0.978912333798075	-0.196358355391685
5.199904	0.97852042030809	-0.19926734250964
5.240864	0.978180365219166	-0.202102709513932
5.281824	0.977845410956575	-0.204793481846889
5.322784	0.977510456693984	-0.207393993649764
5.363744	0.977175502431394	-0.209904558728209
5.404704	0.976883905192641	-0.212393203174284
5.445664	0.976600809331112	-0.214931873471505
5.486624	0.976313462780971	-0.217446851441942
5.527584	0.976013364164995	-0.220029014330954
5.568544	0.975516883735165	-0.222618743422927
5.609504	0.975208283741966	-0.225287019813151
5.650464	0.974855476587207	-0.228002467294763
5.691424	0.974446560342776	-0.230752405068501
5.732384	0.974001938314007	-0.233478382473128
5.773344	0.973588771380964	-0.236293561313759
5.814304	0.973170503621587	-0.239135814608765
5.855264	0.972813445778216	-0.241918730305721
5.896224	0.972461488761179	-0.244648889606512
5.937184	0.972125684360866	-0.247361015978298
5.978144	0.971799231475499	-0.250104427030301
6.019104	0.9714906314823	-0.252918851865683
6.060064	0.971207535620771	-0.255783435483771
6.101024	0.970907437004795	-0.258772325366061
6.141984	0.970580984119427	-0.261794772840343
6.182944	0.9702103240725	-0.264881757498005
6.223904	0.969871119121298	-0.268007305383661
6.264864	0.969379739517802	-0.271203402881836
6.305824	0.969183357703948	-0.274444673139568
6.346784	0.968752337878736	-0.277694453196425
6.387744	0.968134287754616	-0.280992047210417
6.428704	0.967738123576019	-0.284255011463102
6.469664	0.967563845342946	-0.287452834892367
6.510624	0.967058863535893	-0.290578021029841
6.551584	0.966728159961914	-0.293710769011864
6.592544	0.966411058591492	-0.296837314973833
6.633504	0.966093107083348	-0.299952064894147
6.674464	0.96581426191043	-0.303181356056925
6.715424	0.965539667426123	-0.306506665211832
6.756384	0.965239568810147	-0.309818341254491
6.797344	0.964886761655388	-0.313120590052332
6.838304	0.964560308770021	-0.316430215462219
6.879264	0.964233855884653	-0.319817466366252
6.920224	0.963864045975448	-0.323226278333677
6.961184	0.963433026150236	-0.326636587415571
7.002144	0.96301135783997	-0.330005077535822
7.043104	0.962610942972762	-0.333332280420675
7.084064	0.962223280171388	-0.336604205568111
7.125024	0.961861971639406	-0.339859477223891
7.165984	0.961509164484647	-0.343052384364597
7.206944	0.961004182677594	-0.346215046306311
7.247904	0.960677729792226	-0.349416960105092
7.288864	0.960386132553474	-0.352603514860535
7.329824	0.960086033937498	-0.355813459033138
7.370784	0.95975958105213	-0.359013439876266
7.411744	0.959385520454314	-0.362160221944427
7.452704	0.959049716054001	-0.365338090385064
7.493664	0.958719012480022	-0.368438429216616
7.534624	0.958392559594654	-0.37149724545853
7.575584	0.957957289080831	-0.374527976094522
7.616544	0.957539871459176	-0.377514983142895
7.657504	0.957147957969191	-0.380496864698939
7.698464	0.956756044479206	-0.38339645943937
7.739424	0.956416839528003	-0.386279721031415
7.780384	0.956081885265413	-0.389187788524471
7.821344	0.9557460808651	-0.392156379103597
7.862304	0.955415377291121	-0.395131940962468
7.903264	0.955119529363757	-0.398123278093008
7.944224	0.954697010915768	-0.40111413361904
7.985184	0.954549086952086	-0.404179173673067
8.026144	0.95424898833611	-0.407310797184834
8.067104	0.953752507906281	-0.410457518235229
8.108064	0.953435406535859	-0.41366540087903
8.149024	0.953091100758323	-0.416847958970812
8.189984	0.95267793382528	-0.420121130624036
8.230944	0.952246914000068	-0.423474660495632
8.271904	0.951811643486245	-0.426831060381428
8.312864	0.951402727241813	-0.430251332792797
8.353824	0.951054170775666	-0.433675096292053
8.394784	0.950705614309518	-0.437150190986801
8.435744	0.950366409358316	-0.440658917366543
8.476704	0.950035705784337	-0.444143251894401
8.517664	0.949717754276193	-0.447653181195812
8.558624	0.949434658414663	-0.451177386475218
8.599584	0.949147311864522	-0.45471041100099
8.640544	0.948816608290543	-0.458228335808929
8.681504	0.948451049069949	-0.46177657990886
8.722464	0.948103342741524	-0.465326837595063
8.763424	0.94778539123338	-0.468899604299234
8.804384	0.947428333390009	-0.472467215002194
8.845344	0.946775427619274	-0.476019362059932
8.886304	0.946557792362363	-0.479515200615852
8.927264	0.946170129560989	-0.482989715641824
8.968224	0.94562604141871	-0.486533464039938
9.009184	0.945299588533342	-0.490049490759519
9.050144	0.944968884959363	-0.493544444557834
9.091104	0.944646682762608	-0.496973298682124
9.132064	0.944329581392185	-0.500346437048607
9.173024	0.944050736219267	-0.503795492411794
9.213984	0.943776141734961	-0.507279619915089
9.254944	0.943467541741762	-0.51073517584954
9.295904	0.943123235964226	-0.514262835170333
9.336864	0.942796783078859	-0.517850950021812
9.377824	0.942470330193491	-0.52145103089301
9.418784	0.942109021661509	-0.525014058725916
9.459744	0.941673751147686	-0.528628565940317
9.500704	0.941260584214643	-0.532259853040317
9.541664	0.940846567143877	-0.535880841213129
9.582624	0.940464005168837	-0.53948323422181
9.623584	0.940098445948244	-0.543081456230356
9.664544	0.939749889482096	-0.54657498918641
9.705504	0.939240656986432	-0.550052186814873
9.746464	0.939062128064747	-0.553516230756391
9.787424	0.938622606862312	-0.55698734404192
9.828384	0.938326758934947	-0.560464356437879
9.869344	0.937996055360969	-0.56392448216715
9.910304	0.937625395314041	-0.567401527251198
9.951264	0.937281939674227	-0.570860445700387
9.992224	0.936968238854694	-0.574224233094259
10.033184	0.936624783214881	-0.577510567151251
10.074144	0.936198014078281	-0.580825420476144
10.115104	0.935775495630292	-0.584131626711939
10.156064	0.935375080763084	-0.587392714668326
10.197024	0.934992518788044	-0.590570840255262
10.237984	0.934652463699119	-0.593700787957675
10.278944	0.934317509436529	-0.596732407709683
10.319904	0.933982555173938	-0.599762894274612
10.360864	0.933651851599959	-0.602822187762623
10.401824	0.933355153534873	-0.605907609929639
10.442784	0.933077158499677	-0.608931938058631
10.483744	0.932785561260924	-0.611976582924435
10.524704	0.93248971333356	-0.615008305099121
10.565664	0.932149658244636	-0.618035967413175
10.606624	0.931831706736491	-0.621092606628373
10.647584	0.931510354677458	-0.624195279389466
10.688544	0.930917808685007	-0.627366130787035
10.729504	0.930474036793961	-0.630640056445508
10.770464	0.930051518345972	-0.633989648492003
10.811424	0.92964260210154	-0.637391070772147
10.852384	0.92928554425817	-0.640814163075979
10.893344	0.928932737103411	-0.644310986632976
10.934304	0.92859778284082	-0.647825219866083
10.975264	0.928271329955453	-0.651421201650941
11.016224	0.927962729962254	-0.655124446130485
11.057184	0.927671132723501	-0.658912354939303
11.098144	0.92738378617336	-0.662761355606938
11.139104	0.927053082599381	-0.666664675161385
11.180064	0.926686673241065	-0.67066624639403
11.221024	0.926347468289863	-0.674771887784685
11.261984	0.926021015404496	-0.679008981055759
11.302944	0.925655456183902	-0.683290636908732
11.343904	0.92522443635869	-0.687614902775098
11.384864	0.92479766722209	-0.691985960551021
11.425824	0.924406603869827	-0.696354847837845
11.466784	0.924031693134288	-0.700691097157575
11.507744	0.923530962015847	-0.704983115134707
11.548704	0.923204509130479	-0.709243022512579
11.589664	0.922883157071446	-0.713494960534394
11.630624	0.922565205563301	-0.717705123178685
11.671584	0.922286360390383	-0.721899680529369
11.712544	0.922012616043799	-0.72600000683678
11.753504	0.921703165912878	-0.730068664923733
11.794464	0.921355459584453	-0.734109836686392
11.835424	0.921033257387697	-0.738163405951542
11.876384	0.920706804502329	-0.742211747301684
11.917344	0.920345495970347	-0.746204076522014
11.958304	0.919910225456524	-0.750089384939515
11.999264	0.919483456319924	-0.753881700102708
12.040224	0.919083041452715	-0.757602862013342
12.081184	0.918695378651342	-0.761249207426264
12.122144	0.918329819430748	-0.76488640671193
12.163104	0.917986363790934	-0.768561807477409
12.204064	0.91764630870201	-0.772201005094906
12.245024	0.917298602373585	-0.77575743429228
12.285984	0.91685908117115	-0.779267542288577
12.326944	0.916562383106063	-0.782729095397725
12.367904	0.916231679532084	-0.786174450469257
12.408864	0.915857618934267	-0.78964259567632
12.449824	0.91550906246812	-0.793156785325309
12.490784	0.915191961097698	-0.79672629193742
12.531744	0.914856156697385	-0.800353384066021
12.572704	0.914434488387119	-0.803991195708551
12.613664	0.914016220627742	-0.80761945371232
12.654624	0.913624307137756	-0.811215008372817
12.695584	0.913228993096882	-0.814852142282306
12.736544	0.912888938007957	-0.81847394765734
12.777504	0.912553983745367	-0.822088868920866
12.818464	0.912219029482776	-0.825690231165146
12.859424	0.911892576597409	-0.829249512943071
12.900384	0.911591627843711	-0.832796140072209
12.941344	0.911313632808515	-0.836322790420659
12.982304	0.911030536946985	-0.839865032987481
13.023264	0.910721086816064	-0.843460945037749
13.064224	0.910381881864862	-0.847139965464265
13.105184	0.910063930356718	-0.850919525735196
13.146144	0.909746828986296	-0.854774761110975
13.187104	0.909150032305234	-0.858639042370535
13.228064	0.908710511102799	-0.862467854874509
13.269024	0.90828799265481	-0.866272262451363
13.309984	0.907874825721767	-0.870031797999077
13.350944	0.907526269255619	-0.873782087176065
13.391904	0.907170061549971	-0.877494656477748
13.432864	0.906834257149658	-0.881204588940267
13.473824	0.906512905090625	-0.88497673119424
13.514784	0.906199204271092	-0.888732845388657
13.555744	0.905916108409562	-0.892554821723654
13.596704	0.905620260482198	-0.896428151046203
13.637664	0.905289556908219	-0.900353818357379
13.678624	0.904923997687625	-0.904374921812703
13.719584	0.904583942598701	-0.908439068943397
13.760544	0.90424898833611	-0.912560452917632
13.801504	0.90389193049274	-0.916688829963671
13.842464	0.903460910667528	-0.92082351799006
13.883424	0.903039242357262	-0.924927296159652
13.924384	0.902643078178665	-0.928958134127829
13.965344	0.902268167443126	-0.932994450619694
14.006304	0.901928962491924	-0.937037485603416
14.047264	0.901602509606556	-0.941123705910895
14.088224	0.901267555343966	-0.945275696832304
14.129184	0.900793178494916	-0.949519539104119
14.170144	0.900522834699221	-0.953769995265907
14.211104	0.900249090352637	-0.958079468682474
14.252064	0.899943890910327	-0.962407761721384
14.293024	0.899596184581902	-0.966706127725367
14.333984	0.899269731696535	-0.971027704451625
14.374944	0.898943278811167	-0.975420491089795
14.415904	0.898581970279185	-0.97986190888732
14.456864	0.898146699765362	-0.984285040967954
14.497824	0.897728432005985	-0.988673022457067
14.538784	0.897319515761553	-0.993102193117311
14.579744	0.896936103648791	-0.997562308501647
14.620704	0.896570544428197	-1.00207474226176
14.661664	0.896217737273438	-1.00663350376056
14.702624	0.895878532322236	-1.01118935819867
14.743584	0.8955342265447	-1.01578638219505
14.784544	0.895242629305948	-1.02035716637293
14.825504	0.894951032067195	-1.02498225200397
14.866464	0.894642432073996	-1.02962093805917
14.907424	0.894276872853402	-1.03426188613012
14.948384	0.893754038154181	-1.03884733854306
14.989344	0.893440337334648	-1.04347904024328
15.030304	0.893096881694835	-1.04816663203778
15.071264	0.892683714761791	-1.05286864581707
15.112224	0.89225269493658	-1.05758242948755
15.153184	0.891847179243037	-1.0622896537482
15.194144	0.891464617267997	-1.06694540080657
15.235104	0.891124562179073	-1.07151529804764
15.276064	0.890793858605094	-1.07603770821246
15.317024	0.89045040296528	-1.08054244719646
15.357984	0.890119699391301	-1.08502176356417
15.398944	0.889828102152549	-1.08946715405409
15.439904	0.889545006291019	-1.09387811744886
15.480864	0.889266161118101	-1.09827064040311
15.521824	0.888953310436291	-1.10272045468105
15.562784	0.888604753970143	-1.10722319533322
15.603744	0.888300404665556	-1.11174969368836
15.644704	0.887982453157412	-1.11630749633656
15.685664	0.887590539667426	-1.12091120831591
15.726624	0.886937633896691	-1.12548819669305
15.767584	0.886524466963648	-1.13007092291938
15.808544	0.886114700581494	-1.13458769329928
15.849504	0.885758492875846	-1.13907901491242
15.890464	0.885405685721087	-1.14359672670927
15.931424	0.885079232835719	-1.14814461614973
15.972384	0.884744278573129	-1.15273425263804
16.013344	0.884434828442208	-1.15734453056484
16.054304	0.88415598326929	-1.16199788921351
16.095264	0.883855884653314	-1.16664941950842
16.136224	0.883529431767946	-1.17133360956248
16.177184	0.88315537117013	-1.17607709145126
16.218144	0.882816166218927	-1.18083703724078
16.259104	0.882493964022172	-1.18556380244094
16.300064	0.882128404801578	-1.1902457130456
16.341024	0.881697384976366	-1.19490230345666
16.381984	0.881274866528378	-1.19947121351744
16.422944	0.880878702349781	-1.20404695320958
16.463904	0.880513143129187	-1.20857550219749
16.504864	0.880173938177985	-1.21312936048297
16.545824	0.879838983915394	-1.21772188223992
16.586784	0.87952103240725	-1.22228408034646
16.627744	0.8790466555582	-1.22687964645409
16.668704	0.878767810385282	-1.23145528154435
16.709664	0.878484714523753	-1.23601294472337
16.750624	0.878180365219166	-1.24055469098233
16.791584	0.877831808753018	-1.24512146977973
16.832544	0.877506206005373	-1.24976542079644
16.873504	0.877188254497229	-1.25449687128932
16.914464	0.876809093073078	-1.25928427725267
16.955424	0.8763831740742	-1.26411945576824
16.996384	0.8759564049376	-1.26898244313057
17.037344	0.875546638555446	-1.27389331636384
17.078304	0.875164076580406	-1.2788981329852
17.119264	0.874784915156255	-1.28397149434963
17.160224	0.874454211582276	-1.28907694670046
17.201184	0.874110755942463	-1.29419756850372
17.242144	0.873780052368484	-1.29926419176344
17.283104	0.873479103614786	-1.30430034972437
17.324064	0.873192607202367	-1.30927221893139
17.365024	0.87270462814976	-1.31425338898929
17.405984	0.872330567551943	-1.3192911246953
17.446944	0.872164790696093	-1.32436798150603
17.487904	0.87165980888904	-1.3294880171029
17.528864	0.871324854626449	-1.33458524948899
17.569824	0.870907437004795	-1.33966536203337
17.610784	0.870484918556806	-1.34469900954907
17.651744	0.870093005066821	-1.34966522153752
17.692704	0.869701091576835	-1.35460146726534
17.733664	0.869357635937022	-1.35956393101961
17.774624	0.869031183051654	-1.36459193875039
17.815584	0.868686877274118	-1.36959375024678
17.856544	0.868356173700139	-1.37453455269418
17.897504	0.868064576461387	-1.37944192394353
17.938464	0.867777229911246	-1.38441979250445
17.979424	0.867503485564662	-1.38947937039143
18.020384	0.867189784745129	-1.39462740442598
18.061344	0.866850579793927	-1.39985753132681
18.102304	0.866536878974394	-1.40514940166904
18.143264	0.866214676777638	-1.41051934642183
18.184224	0.865827013976264	-1.41592205989407
18.225184	0.865405345665998	-1.42139384547721
18.266144	0.864769442649709	-1.42690031748102
18.307104	0.864352025028055	-1.4324265788538
18.348064	0.863986465807461	-1.43803213499246
18.389024	0.863642160029925	-1.44361887586719
18.429984	0.863311456455946	-1.44917964932416
18.470944	0.862980752881967	-1.45470977442904
18.511904	0.862672152888768	-1.46021400402995
18.552864	0.862389057027238	-1.46565014216262
18.593824	0.86208810827354	-1.47093559474341
18.634784	0.861766756214507	-1.47608230599996
18.675744	0.861396096167579	-1.48114910795457
18.716704	0.861056891216377	-1.48612131493851
18.757664	0.86073043833101	-1.4909793162777
18.798624	0.860360628421804	-1.49569055681486
18.839584	0.859929608596593	-1.50027440969066
18.880544	0.859512190974938	-1.50473790938179
18.921504	0.859116026796341	-1.50900459626928
18.962464	0.858745366749413	-1.51306490581835
19.003424	0.858410412486823	-1.51687451951815
19.044384	0.857936035637773	-1.52037078737764
19.085344	0.857788111674091	-1.52358918686922
19.126304	0.857496514435338	-1.52654925457398
19.167264	0.857239772843201	-1.52917228411165
19.208224	0.856895467065665	-1.53153976035005
19.249184	0.856648076988472	-1.53362749192425
19.290144	0.856412588839392	-1.53546938074077
19.331104	0.856143095181419	-1.5371258823303
19.372064	0.855903356343728	-1.538506452866
19.413024	0.855699323290373	-1.53964951610666
19.453984	0.855468085829904	-1.54057690115803
19.494944	0.855229197129935	-1.54125204966154
19.535904	0.85498095691502	-1.54164550746996
19.576864	0.854741218077329	-1.54166237888221
19.617824	0.854502329377359	-1.54133602318254
19.658784	0.854284694120447	-1.54065673854618
19.699744	0.854101914510151	-1.53962184672907
19.740704	0.853927636277077	-1.53832665094378
19.781664	0.853749107355392	-1.53678148716401
19.822624	0.853601183391709	-1.53502956250557
19.863584	0.853457510116639	-1.53311677104517
19.904544	0.853305335464345	-1.53100649994412
19.945504	0.853188016458666	-1.5286981891465
19.986464	0.85305709524943	-1.52624255749094
20.027424	0.852948277620975	-1.5236562279602
20.068384	0.852778250076512	-1.52093774920315
20.109344	0.852660931070834	-1.5180633526208
20.150304	0.852578467711769	-1.51493999483709
20.191264	0.852465399394702	-1.51168186188394
20.232224	0.852365083143469	-1.50825997250177
20.273184	0.85227326826946	-1.50470002824525
20.314144	0.852186554221784	-1.50108518107472
20.355104	0.852094739347774	-1.49745575501658
20.396064	0.852030128880879	-1.49385663299599
20.437024	0.851946815384092	-1.49033160833515
20.477984	0.851872853402251	-1.48691283085905
20.518944	0.851812493623967	-1.48355449583839
20.559904	0.851747033019349	-1.48024570506438
20.600864	0.851668820348897	-1.47701180923948
20.641824	0.851620362498725	-1.47384129997724
20.682784	0.851537899139661	-1.47069398836205
20.723744	0.851490291427211	-1.46764453398877
20.764704	0.851429081511205	-1.46464086255271
20.805664	0.851381473798755	-1.46171465099115
20.846624	0.851320263882749	-1.45888550344056
20.887584	0.851233549835073	-1.45615534849818
20.928544	0.851194443499847	-1.45349781341395
20.969504	0.851133233583841	-1.45096956190024
21.010464	0.851077124494168	-1.44853498137388
21.051424	0.851024415955385	-1.44615270396886
21.092384	0.85098956030877	-1.4438439006707
21.133344	0.850954704662155	-1.44153097649414
21.174304	0.850902846261094	-1.43913743913212
21.215264	0.850876491991703	-1.43669431829775
21.256224	0.850828884279253	-1.43419446837483
21.297184	0.850806780698473	-1.4316191067875
21.338144	0.850767674363247	-1.42899402879627
21.379104	0.850754922297412	-1.42626522496156
21.420064	0.850702213758629	-1.42344769911615
21.461024	0.850693712381406	-1.42060935967498
21.501984	0.850650355357568	-1.41774690514108
21.542944	0.850637603291733	-1.41479141594795
21.583904	0.850580644064338	-1.41178191295685
21.624864	0.850576393375727	-1.40874168752065
21.665824	0.850550039106335	-1.4056341355175
21.706784	0.850519434148332	-1.40243670870371
21.747744	0.850484578501717	-1.39920799720971
21.788704	0.850484578501717	-1.39592472929545
21.829664	0.850459074370048	-1.3925970513437
21.870624	0.850432720100656	-1.38936957763866
21.911584	0.850428469412045	-1.38616569819614
21.952544	0.850410616519876	-1.38299654004157
21.993504	0.850385112388207	-1.37985475271339
22.034464	0.850375760873261	-1.37674316700007
22.075424	0.85037151018465	-1.37367891146018
22.116384	0.850350256741592	-1.37071736189538
22.157344	0.850319651783589	-1.36783507440839
22.198304	0.850319651783589	-1.36504211475134
22.239264	0.850315401094977	-1.36233042639994
22.280224	0.850289046825586	-1.35966391298731
22.321184	0.850284796136974	-1.35701229662635
22.362144	0.850258441867583	-1.35445824767294
22.403104	0.850254191178971	-1.35200321094059
22.444064	0.850254191178971	-1.34963240487554
22.485024	0.850227836909579	-1.34731921701507
22.525984	0.850227836909579	-1.3451561677258
22.566944	0.850206583466522	-1.34305535219924
22.607904	0.850192981262965	-1.34098868047108
22.648864	0.850193831400687	-1.33898429480657
22.689824	0.850193831400687	-1.33701805178332
22.730784	0.850192981262965	-1.33509351876141
22.771744	0.850175978508518	-1.33323368200492
22.812704	0.850175978508518	-1.33148101641646
22.853664	0.850149624239127	-1.32975155501266
22.894624	0.850145373550515	-1.32802600746269
22.935584	0.850145373550515	-1.326258830542
22.976544	0.850141122861904	-1.32450414918807
23.017504	0.850136872173292	-1.3228008644058
23.058464	0.85013262148468	-1.32108940324292
23.099424	0.850124120107457	-1.31936654701226
23.140384	0.850114768592512	-1.31768374676566
23.181344	0.850114768592512	-1.31601018853138
23.222304	0.850114768592512	-1.31429833075302
23.263264	0.850093515149454	-1.31254225470729
23.304224	0.850085013772231	-1.31075225714218
23.345184	0.850085013772231	-1.30892484043219
23.386144	0.850085013772231	-1.30711721091197
23.427104	0.850085013772231	-1.30532984582761
23.468064	0.850085013772231	-1.30353283775706
23.509024	0.850085013772231	-1.30164933700345
23.549984	0.850085013772231	-1.29976507134857
23.590944	0.85008076308362	-1.29789471338589
23.631904	0.85008076308362	-1.2960433057979
23.672864	0.850085013772231	-1.29424522119962
23.713824	0.850085013772231	-1.29247293839945
23.754784	0.850085013772231	-1.2907617496373
23.795744	0.850085013772231	-1.28908970813034
23.836704	0.850085013772231	-1.28739979277641
23.877664	0.850085013772231	-1.28571962718977
23.918624	0.850085013772231	-1.28406863899122
23.959584	0.850085013772231	-1.28243929248668
24.000544	0.850085013772231	-1.28084526873093
24.041504	0.850085013772231	-1.27930996149954
24.082464	0.850037406059782	-1.27779654657085
24.123424	0.850037406059782	-1.27632325082317
24.164384	0.850037406059782	-1.27487220258876
24.205344	0.850037406059782	-1.27342861159701
24.246304	0.850037406059782	-1.27199174345553
24.287264	0.85001105179039	-1.27055668623417
24.328224	0.85001105179039	-1.26914713879733
24.369184	0.85001105179039	-1.26774447111359
24.410144	0.85001105179039	-1.26631112892729
24.451104	0.85001105179039	-1.26485314428043
24.492064	0.85001105179039	-1.2633860091479
24.533024	0.85001105179039	-1.26197011804262
24.573984	0.85001105179039	-1.26058377696965
24.614944	0.85001105179039	-1.25921726231216
24.655904	0.85001105179039	-1.25786961521953
24.696864	0.85001105179039	-1.2565059923683
24.737824	0.85001105179039	-1.25511226814566
24.778784	0.85001105179039	-1.25370595900882
24.819744	0.85001105179039	-1.25228091523868
24.860704	0.85001105179039	-1.25080151989363
24.901664	0.85001105179039	-1.24931590073647
24.942624	0.85001105179039	-1.24780936338166
24.983584	0.85001105179039	-1.24630958156521
25.024544	0.85001105179039	-1.24476985708342
25.065504	0.85001105179039	-1.24320389060392
25.106464	0.850002550413167	-1.2416086290592
25.147424	0.850002550413167	-1.24001224740265
25.188384	0.850002550413167	-1.23837289834293
25.229344	0.850002550413167	-1.23676893087055
25.270304	0.850002550413167	-1.23518533025673
25.311264	0.85001105179039	-1.23361795818941
25.352224	0.85001105179039	-1.23203496775324
25.393184	0.85001105179039	-1.23048964053302
25.434144	0.85001105179039	-1.22898156030042
25.475104	0.85001105179039	-1.22754606070026
25.516064	0.850006801101779	-1.22622303209694
25.557024	0.850006801101779	-1.22501398685937
25.597984	0.850006801101779	-1.22392686601392
25.638944	0.850006801101779	-1.22296066494668
25.679904	0.850006801101779	-1.22214614097002
25.720864	0.849998299724555	-1.22144098480096
25.761824	0.849998299724555	-1.2208786450712
25.802784	0.849998299724555	-1.22033567194448
25.843744	0.849998299724555	-1.21986213703525
25.884704	0.850002550413167	-1.21938105553591
25.925664	0.850002550413167	-1.21883988461248
25.966624	0.850002550413167	-1.2180912968694
26.007584	0.850002550413167	-1.21714005605081
26.048544	0.850002550413167	-1.21583596038854
26.089504	0.850006801101779	-1.21412638205957
26.130464	0.850006801101779	-1.21196942147164
26.171424	0.850006801101779	-1.20930756720127
26.212384	0.850006801101779	-1.20599097051164
26.253344	0.850006801101779	-1.20201982317287
26.294304	0.850002550413167	-1.19737336389015
26.335264	0.850002550413167	-1.19200612571111
26.376224	0.850002550413167	-1.18590778791651
26.417184	0.850002550413167	-1.17899326559034
26.458144	0.849998299724555	-1.17115160664228
26.499104	0.850015302479002	-1.1624407932043
26.540064	0.850115618730234	-1.15285647122297
26.581024	0.850419968034822	-1.14241736225635
26.621984	0.850794028632639	-1.13119400284175
26.662944	0.851146835787398	-1.11923681980417
26.703904	0.851477539361376	-1.10663386613813
26.744864	0.85184309858197	-1.0934655828718
26.785824	0.852261366341347	-1.07989196294557
26.826784	0.852670282585779	-1.0658687946297
26.867744	0.853257727751896	-1.05155865540278
26.908704	0.853636889176047	-1.03703528523482
26.949664	0.854015200462475	-1.02242804614773
26.990624	0.854368007617234	-1.0077103191412
27.031584	0.854702961879825	-0.992992302300283
27.072544	0.855016662699357	-0.978245641976726
27.113504	0.855298908423165	-0.963509810127394
27.154464	0.855573502907471	-0.948861839502424
27.195424	0.855877852212058	-0.934348779157673
27.236384	0.856217907300983	-0.919999163615482
27.277344	0.856530757982793	-0.905861040008019
27.318304	0.856844458802326	-0.89193083007916
27.359264	0.857205767334308	-0.878232563932607
27.400224	0.857610432890128	-0.864700939483702
27.441184	0.858028700649505	-0.851381303828475
27.482144	0.858429115516714	-0.838265785675136
27.523104	0.858824429557588	-0.825356139284453
27.564064	0.859238446628354	-0.812720530217663
27.605024	0.859608256537559	-0.800253203790581
27.645984	0.859969565069541	-0.788029754477434
27.686944	0.860435440541368	-0.775955487064087
27.727904	0.860714285714286	-0.764039042102022
27.768864	0.861031387084708	-0.752221105964454
27.809824	0.861367191485021	-0.740555607460335
27.850784	0.861706396436223	-0.729058938576609
27.891744	0.862020097255755	-0.717817846963412
27.932704	0.862324446560343	-0.706721034036692
27.973664	0.862681504403713	-0.695787997151832
28.014624	0.863086169959533	-0.684958801608361
28.055584	0.863490835515353	-0.674327719854462
28.096544	0.86386489611317	-0.663927211162344
28.137504	0.864248308225933	-0.653724833693447
28.178464	0.864652973781753	-0.643712068931821
28.219424	0.865010031625123	-0.633939465738032
28.260384	0.865349236576325	-0.624284585427355
28.301344	0.865685040976638	-0.614780647814864
28.342304	0.865980888904002	-0.605368801265429
28.383264	0.866241881184752	-0.596030775316602
28.424224	0.866516475669058	-0.586853906004116
28.465184	0.866842928554426	-0.577808704313437
28.506144	0.86733005746931	-0.568917938588036
28.547104	0.867473730744381	-0.560181329889556
28.588064	0.867808685006971	-0.551524471410997
28.629024	0.868418233753868	-0.543004510648457
28.669984	0.86884925357908	-0.534677311545745
28.710944	0.8692539191349	-0.52649371775488
28.751904	0.869650083313497	-0.518553702526738
28.792864	0.870046247492094	-0.510772416299541
28.833824	0.870429659604856	-0.503150364649063
28.874784	0.870781616621893	-0.49560069750249
28.915744	0.87110806950726	-0.488181926538826
28.956704	0.871386914680178	-0.48091061808149
28.997664	0.871678511918931	-0.473758209278464
29.038624	0.871992212738464	-0.466754426677728
29.079584	0.872349270581834	-0.459950311640387
29.120544	0.872684224844425	-0.453305095582054
29.161504	0.873002176352569	-0.446805108343979
29.202464	0.873324378549325	-0.440399197425556
29.243424	0.873689937769919	-0.434083030565412
29.284384	0.874090352637127	-0.427899984857424
29.325344	0.874482266127113	-0.421825914699976
29.366304	0.875056109089673	-0.415813925760833
29.407264	0.875221885945523	-0.409941294861195
29.448224	0.875796579045805	-0.404220986097092
29.489184	0.876144285374231	-0.398548589354389
29.530144	0.876480089774544	-0.392898960955159
29.571104	0.876792940456354	-0.387357063779888
29.612064	0.877063284252049	-0.381910851178239
29.653024	0.877337028598633	-0.376534116019794
29.693984	0.877642228040943	-0.371307388680196
29.734944	0.877977182303533	-0.366115528635348
29.775904	0.878295133811677	-0.361000766716815
29.816864	0.878607984493488	-0.355943084738995
29.857824	0.87896929302547	-0.350919897411715
29.898784	0.87937395858129	-0.345944253820034
29.939744	0.879787975652056	-0.340978373070884
29.980704	0.880184139830653	-0.336045703419985
30.021664	0.880584554697861	-0.331146336393986
30.062624	0.880989220253681	-0.326314461554596
30.103584	0.881367531540109	-0.321528238900065
30.144544	0.881742442275649	-0.316759569749237
30.185504	0.882051042268848	-0.312012102092823
30.226464	0.882329887441766	-0.307301994742735
30.267424	0.882782160710035	-0.302557410175756
30.308384	0.883122215798959	-0.297767646311603
30.349344	0.883469922127385	-0.293016674492066
30.390304	0.883779372258306	-0.288220481970443
30.431264	0.884083721562893	-0.283373840831726
30.472224	0.884449280783487	-0.278556122114005
30.513184	0.884845444962084	-0.27368737293121
30.554144	0.885241609140681	-0.268827711037109
30.595104	0.885633522630666	-0.263952173627866
30.636064	0.886011833917095	-0.259096972568287
30.677024	0.88640374740708	-0.254349443894108
30.717984	0.886778658142619	-0.249675581096915
30.758944	0.887117863093821	-0.245115082770989
30.799904	0.8874485666678	-0.24060852632925
30.840864	0.887744414595164	-0.23621201978657
30.881824	0.887988404121468	-0.231834145454524
30.922784	0.88828000136022	-0.227427954520728
30.963744	0.888606454245588	-0.223062181319166
31.004704	0.888924405753732	-0.218777786204349
31.045664	0.889241507124154	-0.214454779919006
31.086624	0.889768592511987	-0.21017013855392
31.127584	0.889973475703064	-0.205992977804112
31.168544	0.890617029958853	-0.201876950318033
31.209504	0.891022545652396	-0.197801517079868
31.250464	0.891418709830993	-0.193823215408058
31.291424	0.891801271806033	-0.189884592717675
31.332384	0.892188934607406	-0.186010624887792
31.373344	0.892540891624443	-0.182194005040951
31.414304	0.892858843132587	-0.178390198924932
31.455264	0.893141938994117	-0.174616343815104
31.496224	0.893429285544258	-0.170840625484213
31.537184	0.893755738429626	-0.167084602816445
31.578144	0.894121297650219	-0.16332664937223
31.619104	0.894447750535587	-0.159709307010924
31.660064	0.894752949977896	-0.15613807010931
31.701024	0.895079402863264	-0.152579137004331
31.741984	0.895461964838304	-0.149133062794846
31.782944	0.895862379705512	-0.145731819209588
31.823904	0.896441323494406	-0.142379500976484
31.864864	0.896624103104703	-0.139126611192776
31.905824	0.896993913013908	-0.135969785164521
31.946784	0.897551603359744	-0.13291222850363
31.987744	0.897895058999558	-0.129925628966764
32.028704	0.898247866154317	-0.12702249301671
32.069664	0.898543714081681	-0.124223353131665
32.110624	0.898808957051042	-0.12155011251035
32.151584	0.89908780222396	-0.118938693781836
32.192544	0.899397252354881	-0.116386647518666
32.233504	0.899740707994695	-0.113906140227503
32.274464	0.900050158125616	-0.111447961080217
32.315424	0.90037151018465	-0.108975769638852
32.356384	0.900737919542966	-0.106447816676355
32.397344	0.901151086476009	-0.103966714461975
32.438304	0.901564253409052	-0.101481885805469
32.479264	0.901969769102595	-0.0990340295566349
32.520224	0.902356581766246	-0.0966777130317594
32.561184	0.902774849525623	-0.0943468016895223
32.602144	0.903144659434828	-0.0920916286491036
32.643104	0.903505967966811	-0.0898469942485236
32.684064	0.903814567960009	-0.0875684601206213
32.725024	0.90424133709661	-0.0852156630133098
32.765984	0.904550787227531	-0.0827968577586215
32.806944	0.904889992178733	-0.0803256883648341
32.847904	0.905234297956269	-0.0778327356286505
32.888864	0.905538647260856	-0.0752928536929371
32.929824	0.905848097391778	-0.0726324398776791
32.970784	0.906208555786037	-0.0699645753573739
33.011744	0.90661407147958	-0.0672904238279837
33.052704	0.907010235658177	-0.0646534408347988
33.093664	0.907392797633217	-0.0620662657721667
33.134624	0.90778046043459	-0.0595328953037482
33.175584	0.908167273098242	-0.0571184201312269
33.216544	0.908542183833781	-0.0547172185019764
33.257504	0.908881388784983	-0.0523647591715828
33.298464	0.909212092358962	-0.0500022166553882
33.339424	0.909499438909103	-0.0475925902160433
33.380384	0.909765532016187	-0.0451718781561734
33.421344	0.910043527051382	-0.0427725201351329
33.462304	0.910379331451695	-0.0404473161332055
33.503264	0.910696432822117	-0.0382074302223294
33.544224	0.911001632264427	-0.0360382137802972
33.585184	0.911328085149794	-0.0338739005515895
33.626144	0.911946135273914	-0.0317830766841886
33.667104	0.912377155099126	-0.0297696189854299
33.708064	0.912781820654946	-0.0277828979641278
33.749024	0.913173734144932	-0.0258585719667839
33.789984	0.91357414901214	-0.0239620613538281
33.830944	0.913952460298568	-0.0221570403430947
33.871904	0.914305267453327	-0.0203954160390916
33.912864	0.914623218961472	-0.0186652616478079
33.953824	0.914905464685279	-0.0169121667557834
33.994784	0.91519281123542	-0.0151098370643636
34.035744	0.915519264120788	-0.0133210860050438
34.076704	0.915884823341381	-0.0115385478618074
34.117664	0.916211276226749	-0.00977586664293222
34.158624	0.916524977046282	-0.00808821330474477
34.199584	0.916851429931649	-0.00647507573385346
34.240544	0.917225490529466	-0.00487081406868235
34.281504	0.917625905396674	-0.00328059520647246
34.322464	0.918009317509436	-0.00167125599150313
34.363424	0.918383378107253	-6.70749569511575e-05
34.404384	0.918945319141701	0.00158925011690192
34.445344	0.919315129050906	0.00335777160764807
34.486304	0.91965858469072	0.00516655174859693
34.527264	0.920011391845479	0.00693634589560152
34.568224	0.920319991838678	0.0086975626880972
34.609184	0.92058183425715	0.0104326355471469
34.650144	0.920855578603734	0.0121598414728183
34.691104	0.921160778046043	0.0138697837291757
34.732064	0.921504233685857	0.0155909706880906
34.773024	0.92181793450539	0.0172757954169913
34.813984	0.922135035875812	0.0189003585645316
34.854944	0.922504845785017	0.0205590851233107
34.895904	0.92291036147856	0.0222062858619684
34.936864	0.923327779100214	0.0238198505572205
34.977824	0.923728193967423	0.0254339121114227
35.018784	0.924115856768797	0.0270339221458401
35.059744	0.924537525079063	0.0285497080505788
35.100704	0.924898833611045	0.0299947787231494
35.141664	0.92526864352025	0.0312250951897267
35.182624	0.925578093651171	0.0322732431164622
35.223584	0.92600061209916	0.03321032999259
35.264544	0.926148536062842	0.0340417929368854
35.305504	0.926483490325433	0.0348350151756618
35.346464	0.926996973509709	0.0356319268100643
35.387424	0.927297072125684	0.0363609409255555
35.428384	0.927610772945217	0.037086459594748
35.469344	0.927963580099976	0.0377823890059318
35.510304	0.928380997721631	0.0384750866547334
35.551264	0.928781412588839	0.0390878858976116
35.592224	0.929169075390213	0.0396138023795863
35.633184	0.929547386676642	0.0400867336487741
35.674144	0.929943550855238	0.0405625806954855
35.715104	0.930304859387221	0.0411014525566664
35.756064	0.930644064338423	0.0416806244729625
35.797024	0.930975618050124	0.0422303640340764
35.837984	0.931262964600265	0.0428424092717055
35.878944	0.931514605366069	0.0435284189375325
35.919904	0.931807052742544	0.0441996535872085
35.960864	0.932142007005135	0.0450207282568738
36.001824	0.932459958513279	0.0459372652211573
36.042784	0.932760057129255	0.046795057331402
36.083744	0.933095011391845	0.0476914017736125
36.124704	0.933499676947666	0.0486193032967791
36.165664	0.933926446084266	0.0495531954570253
36.206624	0.93455724827422	0.0504697411381325
36.247584	0.934735777195906	0.0514201386040317
36.288544	0.93533682456558	0.0524185526932158
36.329504	0.935715135852008	0.0534334808048766
36.370464	0.936067943006767	0.0545138679040219
36.411424	0.936385894514911	0.055573251816491
36.452384	0.936668990376441	0.0566049707097808
36.493344	0.936956336926582	0.0575685981348323
36.534304	0.93728278981195	0.0584448720905012
36.575264	0.937648349032543	0.0592760648132623
36.616224	0.937974801917911	0.0601065994158349
36.657184	0.93828340191111	0.0609258958534679
36.698144	0.938609854796477	0.0617008280169413
36.739104	0.938989016220628	0.062523286482367
36.780064	0.939385180399225	0.0633349426240376
36.821024	0.939771993062876	0.0641276462118046
36.861984	0.940146903798415	0.0649016325999078
36.902944	0.940512463019009	0.0656504251883469
36.943904	0.940904376508994	0.066411815766221
36.984864	0.941260584214643	0.0671544847860195
37.025824	0.941774917536641	0.0679255750094524
37.066784	0.942070765464005	0.0686895217958731
37.107744	0.942336008433366	0.0694422260589422
37.148704	0.942627605672119	0.0701900445423343
37.189664	0.942927704288095	0.0709712310268037
37.230624	0.943267759377019	0.071870343060535
37.271584	0.94358061005883	0.0728537228080633
37.312544	0.943898561566974	0.073861760270599
37.353504	0.944264120787568	0.0749157550068231
37.394464	0.944673887169721	0.0759727919145143
37.435424	0.945082803414153	0.0770319709816268
37.476384	0.945491719658585	0.0780811431351456
37.517344	0.945892134525793	0.0791509654439811
37.558304	0.946301050770225	0.0802043761530181
37.599264	0.946662359302207	0.0812813593325132
37.640224	0.947037270037746	0.0823529969198818
37.681184	0.947341619342333	0.0834323881219206
37.722144	0.947620464515252	0.0844964420726805
37.763104	0.947912061754004	0.0855100844528476
37.804064	0.948251266705206	0.086557005486649
37.845024	0.948595572482742	0.087600080221998
37.885984	0.948912673853164	0.0886116174892443
37.926944	0.949374298636379	0.0896681510003675
37.967904	0.949748359234196	0.0907299516522043
38.008864	0.950144523412793	0.0917813901798818
38.049824	0.95054068759139	0.0928003672561457
38.090784	0.950924099704152	0.0937849717174021
38.131744	0.951310912367804	0.0947848981754961
38.172704	0.951711327235012	0.0958404684776018
38.213664	0.952068385078383	0.0969925710644335
38.254624	0.952408440167307	0.0982299590542278
38.295584	0.952734893052675	0.0994724485650852
38.336544	0.953026490291427	0.100775552688663
38.377504	0.953278981194954	0.102104371442119
38.418464	0.953561226918761	0.103451072759372
38.459424	0.953897031319074	0.104886180102467
38.500384	0.954214132689496	0.106365170115213
38.541344	0.954515081443194	0.107767848694983
38.582304	0.954858537083007	0.10922996293707
38.623264	0.955267453327439	0.1106411273447
38.664224	0.955694222464039	0.111986475375075
38.705184	0.956107389397082	0.113298592694346
38.746144	0.956499302887068	0.114583517882122
38.787104	0.957113102322576	0.115845461164245
38.828064	0.957470160165947	0.117080061949665
38.869024	0.957839970075152	0.118256835326739
38.909984	0.958149420206073	0.119376949349842
38.950944	0.958431665929881	0.120379972459551
38.991904	0.95871476179141	0.121283057185678
39.032864	0.959045465365389	0.122053001146796
39.073824	0.959411024585983	0.122726173110537
39.114784	0.959733226782739	0.123383652612433
39.155744	0.960051178290883	0.123976390085594
39.196704	0.960377631176251	0.124538230777193
39.237664	0.960751691774067	0.125137102715023
39.278624	0.961152106641276	0.125647734246661
39.319584	0.961548270819873	0.126097356729308
39.360544	0.961913830040467	0.126552547083084
39.401504	0.962283639949672	0.126902054666469
39.442464	0.962667052062434	0.1271712846621
39.483424	0.963024109905805	0.127457771789427
39.524384	0.963363314857007	0.12777762255942
39.565344	0.963689767742374	0.128025459290514
39.606304	0.963972863603904	0.128258470883722
39.647264	0.964390281225559	0.128451792599473
39.688224	0.964695480667868	0.128634072278816
39.729184	0.965030434930459	0.128816617821283
39.770144	0.965348386438603	0.12899885827492
39.811104	0.965665487809025	0.12904349494982
39.852064	0.966031047029619	0.129004718159644
39.893024	0.966436562723161	0.128860097337838
39.933984	0.966853980344816	0.128625229061185
39.974944	0.967245893834801	0.128352730256671
40.015904	0.967642058013398	0.128034424543677
40.056864	0.968063726323664	0.127578974864396
40.097824	0.968434386370592	0.127067210145678
40.138784	0.968799945591186	0.126570972269155
40.179744	0.96909579351855	0.126094430055754
40.220704	0.969383140068691	0.125609471749083
40.261664	0.969674737307444	0.12516022191065
40.302624	0.970013942258646	0.124691163090385
40.343584	0.970362498724793	0.124199869832099
40.384544	0.970675349406604	0.123744705628793
40.425504	0.970976298160302	0.123353501119297
40.466464	0.971502533410412	0.123055573160879
40.507424	0.971907198966233	0.122865840597282
40.548384	0.972107831468698	0.122811325581938
40.589344	0.972499744958683	0.122860553843716
40.630304	0.973074438058966	0.123070672878713
40.671264	0.973474852926174	0.123413902169836
40.712224	0.973831060631822	0.123910469106454
40.753184	0.974171115720747	0.124481412341189
40.794144	0.974497568606114	0.125137468821618
40.835104	0.974784915156255	0.12583485830077
40.876064	0.975041656748393	0.126606972750986
40.917024	0.975333253987146	0.127467815749521
40.957984	0.975659706872513	0.128348796789982
40.998944	0.975986159757881	0.129254633853188
41.039904	0.976290509062468	0.130252017177971
41.080864	0.97662971401367	0.131275431117492
41.121824	0.977025878192267	0.132296565607619
41.162784	0.977452647328867	0.133247525308646
41.203744	0.97786581426191	0.134136913725554
41.244704	0.978261978440507	0.134933690249189
41.285664	0.978867276498793	0.135683925471948
41.326624	0.979062808174924	0.136417053928221
41.367584	0.979594144251369	0.137096698133549
41.408544	0.979759921107219	0.137658850451595
41.449504	0.980185840106097	0.138176093694
41.490464	0.98047743734485	0.138636891144614
41.531424	0.980799639541606	0.139058201383922
41.572384	0.981174550277145	0.139480222044361
41.613344	0.981495902336178	0.139869953410653
41.654304	0.981809603155711	0.140196664320888
41.695264	0.982136056041079	0.140457988157434
41.736224	0.982514367327507	0.140665548804679
41.777184	0.982915632332438	0.14083204449553
41.818144	0.983306695684701	0.140969842223594
41.859104	0.983676505593906	0.141086743546073
41.900064	0.984051416329445	0.14124943652259
41.941024	0.984429727615874	0.141413103604154
41.981984	0.984786785459244	0.141546776095409
42.022944	0.985117489033223	0.141654487706514
42.063904	0.985452443295814	0.141684632662033
42.104864	0.985735539157343	0.141631619119569
42.145824	0.98615380691672	0.141518753686458
42.186784	0.986458156221308	0.1414133411376
42.227744	0.986636685142993	0.141345681152134
42.268704	0.987106811303431	0.141312618239886
42.309664	0.987424762811575	0.141253542146547
42.350624	0.987794572720781	0.141137819774472
42.391584	0.988199238276601	0.14107620708544
42.432544	0.988616655898256	0.141016871666597
42.473504	0.989008569388241	0.141021988442101
42.514464	0.989408984255449	0.141083993388199
42.555424	0.989827252014826	0.141139979367541
42.596384	0.990188560546809	0.141234389105699
42.637344	0.990558370456014	0.141347555269227
42.678304	0.990866970449213	0.141510272217009
42.719264	0.991145815622131	0.141675874433433
42.760224	0.991437412860883	0.141895512239897
42.801184	0.991776617812086	0.142263200938289
42.842144	0.992120923589622	0.142696252739104
42.883104	0.992434624409154	0.143187776993218
42.924064	0.99273472302513	0.14367031420211
42.965024	0.993069677287721	0.144149499792294
43.005984	0.993670724657394	0.144591521204684
43.046944	0.994061788009658	0.145077726017143
43.087904	0.994449450811031	0.145545154791378
43.128864	0.994832862923794	0.146072313420728
43.169824	0.995223926276057	0.14666641289759
43.210784	0.99558948549665	0.147253804778624
43.251744	0.995929540585575	0.147874338023319
43.292704	0.996260244159554	0.148494003944057
43.333664	0.996547590709695	0.14909087101244
43.374624	0.996804332301833	0.14973154229906
43.415584	0.997087428163362	0.15034059984537
43.456544	0.997422382425953	0.150945525617252
43.497504	0.997740333934097	0.15143721331181
43.538464	0.998048933927296	0.151813642805155
43.579424	0.998388138878498	0.152168027451393
43.620384	0.998793654572041	0.152499399683095
43.661344	0.999228925085864	0.152891870311232
43.702304	0.999633590641684	0.153336188606664
43.743264	1.00002465399395	0.153819344710038
43.784224	1.00064270411807	0.15426813037761
43.825184	1.00100401265005	0.154739096003056
43.866144	1.00135681980481	0.155165978471907
43.907104	1.00167477131295	0.155508098547216
43.948064	1.00194851565954	0.155738320756843
43.989024	1.0022443635869	0.155917638895339
44.029984	1.00257506716088	0.155968545145676
44.070944	1.00293637569286	0.155937097025016
44.111904	1.00325857788962	0.155913258691436
44.152864	1.00357227870915	0.155870740204692
44.193824	1.00390723297174	0.15583320120348
44.234784	1.00427704288095	0.155922243557452
44.275744	1.00467745774816	0.156065443536997
44.316704	1.00506512054953	0.156257719233905
44.357664	1.00543918114735	0.156520561976979
44.398624	1.00581324174516	0.156761216045355
44.439584	1.00619240316931	0.156912923644819
44.480544	1.00654436018635	0.157003214683784
44.521504	1.00688866596389	0.157080522013867
44.562464	1.00721511884925	0.157069617267433
44.603424	1.00749396402217	0.157042309638025
44.644384	1.0079028802666	0.157000163795494
44.685344	1.00821573094841	0.156984811289773
44.726304	1.00855578603734	0.157068773914741
44.767264	1.00887288740776	0.157206872373223
44.808224	1.00902166150916	0.15728673155344
44.849184	1.00956064882511	0.157427689130091
44.890144	1.00997041520726	0.157613893559301
44.931104	1.0103793314517	0.157723507617176
44.972064	1.01077124494168	0.157820615212265
45.013024	1.01118016118611	0.157885862816775
45.053984	1.01159332811916	0.157834328955132
45.094944	1.01196823885469	0.157715485960177
45.135904	1.01232529669807	0.15764240846879
45.176864	1.01262964600265	0.157580584396783
45.217824	1.01290849117557	0.157511542794763
45.258784	1.01320858979155	0.157509431144225
45.299744	1.01352654129969	0.157622634354253
45.340704	1.01388274900534	0.157782089030771
45.381664	1.01420070051348	0.158068602308569
45.422624	1.01449654844085	0.158469290722237
45.463584	1.01483235284116	0.158906822970428
45.504544	1.01543255007311	0.159390720003815
45.545504	1.01563318257558	0.159917305502008
45.586464	1.01621212636447	0.160444522969918
45.627424	1.01659893902812	0.16101660592935
45.668384	1.01699510320672	0.161576975656952
45.709344	1.0173564117387	0.162104729209519
45.750304	1.0176956166899	0.162664809102732
45.791264	1.01802206957527	0.163283897533901
45.832224	1.01831366681402	0.163852301993737
45.873184	1.01857975992111	0.164432193047987
45.914144	1.01885350426769	0.165080358623773
45.955104	1.01918420784167	0.165726105280985
45.996064	1.01950215934981	0.166367853095331
46.037024	1.01981075934301	0.16701298739568
46.077984	1.02015081443194	0.167646602413525
46.118944	1.02055973067637	0.168142838110842
46.159904	1.02098649981297	0.168530745481778
46.200864	1.0213954160574	0.16890930841772
46.241824	1.02178732954739	0.169235786152922
46.282784	1.02220899785765	0.169566169025135
46.323744	1.0225881592818	0.169920490474401
46.364704	1.02312374604686	0.170316120951124
46.405664	1.02328442207638	0.170803286793395
46.446624	1.02357601931513	0.171348718064401
46.487584	1.02400703914034	0.171906666694222
46.528544	1.02433774271432	0.17246137920325
46.569504	1.02469054986908	0.173049368186707
46.610464	1.02502550413167	0.173604002244321
46.651424	1.0253392049512	0.174139202143524
46.692384	1.02566990852518	0.174610475037005
46.733344	1.02603971843439	0.175000077830148
46.774304	1.02644013330159	0.175340254053775
46.815264	1.02683204679158	0.175655517595302
46.856224	1.02720185670079	0.175952406072494
46.897184	1.0275759172986	0.176207122556685
46.938144	1.02794997789642	0.176453076453863
46.979104	1.02829853436257	0.176689964854406
47.020064	1.02864709082871	0.176830120483278
47.061024	1.02897354371408	0.176899499862216
47.101984	1.02925153874928	0.176886914948016
47.142944	1.02952188254497	0.176774956064569
47.183904	1.02982623184956	0.176592484615104
47.224864	1.03015268473493	0.176371303930847
47.265824	1.03063131227259	0.176186450609309
47.306784	1.03094926378073	0.176095503629361
47.347744	1.03111844118747	0.176094165596925
47.388704	1.03173224062298	0.176142772785015
47.429664	1.03214200700513	0.176226384557829
47.470624	1.0325330703574	0.176383054209178
47.511584	1.03293348522461	0.176630357034822
47.552544	1.0333560036726	0.176925691738192
47.593504	1.03373006427041	0.177237239733622
47.634464	1.03407011935934	0.177599480417208
47.675424	1.03437871935254	0.178057529889155
47.716384	1.03466606590268	0.178597140501143
47.757344	1.03495766314143	0.179203639659701
47.798304	1.03528836671541	0.179862232735824
47.839264	1.03564967524739	0.180596965087654
47.880224	1.03594127248614	0.181359839704761
47.921184	1.03625072261706	0.182121387185462
47.962144	1.03679056007073	0.182879046962798
48.003104	1.03699459312409	0.183561565540738
48.044064	1.03740861019485	0.184152888709255
48.085024	1.03779117216989	0.18464135553746
48.125984	1.03817033359404	0.18499847508713
48.166944	1.03875777876016	0.185264222711698
48.207904	1.03893630768184	0.185416706108471
48.248864	1.03945829224334	0.185535788816077
48.289824	1.0397804944401	0.185632608755985
48.330784	1.04007209167885	0.185695712021868
48.371744	1.04032883327099	0.185687145563388
48.412704	1.04061192913252	0.185571608423817
48.453664	1.04094688339511	0.18537505712489
48.494624	1.04126483490325	0.185089480905638
48.535584	1.04156493351923	0.184747698607247
48.576544	1.04191774067399	0.184379343071843
48.617504	1.04232240622981	0.184024618469481
48.658464	1.04275342605502	0.183667100125127
48.699424	1.04316234229945	0.183288487067449
48.740384	1.04355850647805	0.182956044845639
48.781344	1.04396742272248	0.182639332132174
48.822304	1.04435508552385	0.182382292614471
48.863264	1.04470704254089	0.18219278668829
48.904224	1.04504709762982	0.182108756507938
48.945184	1.04548236814364	0.182086652822272
48.986144	1.04576971469378	0.182081557838826
49.027104	1.04591763865746	0.182120079661909
49.068064	1.04646172679974	0.182192760537819
49.109024	1.0467839289965	0.182310104239099
49.149984	1.04708827830108	0.18245968711279
49.190944	1.04742748325229	0.182728747130359
49.231904	1.04781939674227	0.183125580528751
49.272864	1.04820280885503	0.183548071897669
49.313824	1.04859812289591	0.183983738745591
49.354784	1.0489636821165	0.184414637490955
49.395744	1.04933859285204	0.18481136846667
49.436704	1.04970840276125	0.185116034529798
49.477664	1.05006971129323	0.185334689514391
49.518624	1.05041316693304	0.185564826734988
49.559584	1.0507353691298	0.185764178313524
49.600544	1.05101421430272	0.185936978447108
49.641504	1.05128370796069	0.186045731718644
49.682464	1.05157530519944	0.186119855228874
49.723424	1.05191961097698	0.186094007667433
49.764384	1.05239398782603	0.185978932519517
49.805344	1.05272469140001	0.18578284103304
49.846304	1.05309875199782	0.185610801442324
49.887264	1.05349066548781	0.185389374507797
49.928224	1.05390383242085	0.185113075168156
49.969184	1.05430424728806	0.184786137620505
50.010144	1.0547097629816	0.184413539171171
50.051104	1.05511867922603	0.184040036351379
50.092064	1.05548848913524	0.183712630274455
50.133024	1.05584129629	0.183429462077747
50.173984	1.05614564559459	0.183279123019602
50.214944	1.05642874145612	0.183269952921082
50.255904	1.05672033869487	0.18339558632169
50.296864	1.05705954364607	0.183637839927213
50.337824	1.05741235080083	0.183927452035832
50.378784	1.05771670010542	0.184261210498019
50.419744	1.05802189954773	0.184691823767407
50.460704	1.05835685381032	0.185256889683771
50.501664	1.05875726867753	0.18591054685848
50.542624	1.05917043561057	0.186630244868655
50.583584	1.05955384772333	0.187399524171966
50.624544	1.05993215900976	0.188258941969829
50.665504	1.06031557112252	0.189096301845349
50.706464	1.06087666201925	0.19001252500398
50.747424	1.06105944162954	0.190975664286905
50.788384	1.06139014520352	0.191977345005766
50.829344	1.06183476723229	0.193044273329137
50.870304	1.06209150882443	0.194130243553855
50.911264	1.06237375454824	0.195160857589742
50.952224	1.06270955894855	0.196130255552075
50.993184	1.06302666031897	0.19696436405236
51.034144	1.06333611044989	0.197692242801566
51.075104	1.06367531540109	0.198409471771431
51.116064	1.06407998095692	0.199076877556302
51.157024	1.0645024994049	0.199668671433298
51.197984	1.06491991702656	0.200208249357198
51.238944	1.06532033189377	0.200703587221675
51.279904	1.06573434896453	0.20116698664416
51.320864	1.06611691093957	0.201565606991409
51.361824	1.06646546740572	0.201893082802922
51.402784	1.06680892304553	0.202184017689536
51.443744	1.06709626959567	0.202473346501385
51.484704	1.0673793654572	0.202754111033961
51.525664	1.06768881558813	0.202912035907921
51.566624	1.06802802053933	0.202969388249375
51.607584	1.06854575441221	0.202991378616334
51.648544	1.06885095385452	0.202948417750788
51.689504	1.06919015880573	0.202868567287395
51.730464	1.0695778216071	0.202845265038471
51.771424	1.06996463427075	0.202875372947489
51.812384	1.07034804638351	0.202902523674071
51.853344	1.07072635766994	0.202924816950653
51.894304	1.07110126840548	0.202984732038272
51.935264	1.0714753290033	0.20313081074884
51.976224	1.07183238684667	0.203355813760284
52.017184	1.07217584248648	0.203589143517556
52.058144	1.07249804468324	0.203827075757736
52.099104	1.07277688985616	0.204005448120862
52.140064	1.07304638351413	0.204166920742062
52.181024	1.07333798075288	0.204351484229213
52.221984	1.07368228653042	0.204596335448194
52.262944	1.07400873941579	0.204928925856007
52.303904	1.07430458734315	0.205299438805273
52.344864	1.07464379229435	0.205752273437448
52.385824	1.07505270853878	0.20624879025233
52.426784	1.07566650797429	0.20673237565927
52.467744	1.07605842146428	0.207204226042321
52.508704	1.07645458564287	0.207650300777726
52.549664	1.07688135477947	0.208106035932983
52.590624	1.07724691400007	0.208480532470675
52.631584	1.07759972115483	0.208809596923306
52.672544	1.07790832114803	0.209072849357093
52.713504	1.07819141700956	0.209284064532669
52.754464	1.07848301424831	0.209485362142094
52.795424	1.07881371782229	0.209701986106768
52.836384	1.07917502635427	0.20999180523995
52.877344	1.07947937565886	0.210255550174275
52.918304	1.07978032441255	0.210585828444604
52.959264	1.08012803074098	0.210966701338824
53.000224	1.08051994423097	0.211347724598252
53.041184	1.08093311116401	0.211702492784732
53.082144	1.08131652327677	0.211962493843284
53.123104	1.08169058387459	0.212238167750826
53.164064	1.08207824667596	0.212539588976336
53.205024	1.08246590947734	0.212909295619412
53.245984	1.08281361580576	0.213289026609728
53.286944	1.08330159485837	0.213694480946748
53.327904	1.08359319209712	0.214184553849718
53.368864	1.08384993368926	0.214678867487412
53.409824	1.08413643010168	0.215178258674905
53.450784	1.08447223450199	0.215684294261253
53.491744	1.08478933587241	0.216247693085086
53.532704	1.08509028462611	0.216795133583952
53.573664	1.08544734246948	0.21727449351061
53.614624	1.0858520080253	0.217650929541573
53.655584	1.08627792702418	0.217890051628185
53.696544	1.08669619478355	0.218044193400664
53.737504	1.08708385758493	0.218087940959548
53.778464	1.08749277382936	0.218080366039763
53.819424	1.08788043663073	0.218040196737004
53.860384	1.08822814295916	0.217915724853152
53.901344	1.0885724487367	0.217642513448302
53.942304	1.08885894514911	0.217270230983826
53.983264	1.08929421566294	0.216824940762553
54.024224	1.08961641785969	0.216251142768061
54.065184	1.08979069609277	0.215618120494226
54.106144	1.09014775393614	0.214961070295897
54.147104	1.09061362940796	0.214285394424552
54.188064	1.09095283435917	0.213605174908859
54.229024	1.09134474784915	0.212959861913625
54.269984	1.09173666133914	0.21233794487317
54.310944	1.09212857482912	0.211728196518582
54.351904	1.09248903322338	0.211103065149392
54.392864	1.09286819464753	0.210496465747362
54.433824	1.09323800455674	0.210034748671848
54.474784	1.09359931308872	0.209724351297145
54.515744	1.09393851803992	0.209491555445324
54.556704	1.09426072023668	0.209378724879508
54.597664	1.0945395654096	0.209423405138526
54.638624	1.09481841058251	0.209614268709997
54.679584	1.09510150644404	0.20996370220038
54.720544	1.09544496208386	0.210523925921184
54.761504	1.095762913592	0.21122298031366
54.802464	1.0960715135852	0.212060712833393
54.843424	1.09640731798551	0.213027545870356
54.884384	1.09681623422995	0.214040830860752
54.925344	1.09721664909715	0.215009993468845
54.966304	1.09763406671881	0.215969693964825
55.007264	1.09823086339987	0.216945723250779
55.048224	1.09864403033291	0.217958761990905
55.089184	1.09901384024212	0.2190703727525
55.130144	1.09936664739688	0.220200408700166
55.171104	1.09967184683919	0.221335221467213
55.212064	1.09994559118577	0.222475530191595
55.253024	1.10024568980175	0.223569112382597
55.293984	1.10057724351345	0.224529183343584
55.334944	1.10093855204543	0.225455086534921
55.375904	1.10124715203863	0.226278294647184
55.416864	1.10154725065461	0.226947844770682
55.457824	1.10189155643214	0.227481626006829
55.498784	1.10228346992213	0.227891447472516
55.539744	1.10269663685517	0.228140685433019
55.580704	1.10308004896793	0.22823616734049
55.621664	1.10345410956575	0.228172796032279
55.662624	1.10385027374435	0.228051647437459
55.703584	1.10440286326385	0.227887594636446
55.744544	1.10474716904138	0.227730251610468
55.785504	1.10491209575951	0.227490386414635
55.826464	1.10536011833917	0.227190521142153
55.867424	1.1056126092427	0.226817447625928
55.908384	1.10590420648145	0.226321166165286
55.949344	1.10624426157037	0.22578480910774
55.990304	1.10655796238991	0.225234731769708
56.031264	1.10686656238311	0.224729947047558
56.072224	1.10721086816064	0.224163373120697
56.113184	1.10761128302785	0.223648500854335
56.154144	1.10803720202673	0.223183484461056
56.195104	1.10845121909749	0.222757733000079
56.236064	1.10884738327609	0.222356164187218
56.277024	1.10926480089775	0.221986206935462
56.317984	1.1096439623219	0.221738633888284
56.358944	1.10999166865032	0.221644555389426
56.399904	1.11033597442786	0.221623181737743
56.440864	1.11061907028939	0.221663972114191
56.481824	1.11089706532458	0.221707022327179
56.522784	1.1112065154555	0.22176547734683
56.563744	1.11155847247254	0.221804480774422
56.604704	1.11192488183086	0.221894678107533
56.645664	1.11222923113544	0.222083641411439
56.686624	1.11254293195498	0.222365083677057
56.727584	1.1131040228517	0.222673064312392
56.768544	1.11349168565308	0.223015700859505
56.809504	1.11388784983167	0.223375494294841
56.850464	1.11425340905227	0.223650266011132
56.891424	1.11462746965008	0.22396420895387
56.932384	1.11500238038562	0.224327585003742
56.973344	1.11535858809127	0.22476393830153
57.014304	1.11570289386881	0.225188639385252
57.055264	1.11601659468834	0.225614528136202
57.096224	1.11629458972354	0.226045548917098
57.137184	1.11657343489645	0.226443936089313
57.178144	1.11686503213521	0.226844033938176
57.219104	1.11720423708641	0.22733143295548
57.260064	1.11751793790594	0.227913400792974
57.301024	1.11782738803686	0.22854610708195
57.341984	1.11817084367668	0.229226758080414
57.382944	1.11857125854388	0.22988475623332
57.423904	1.11898952630326	0.230538786052242
57.464864	1.1194026932363	0.23112019601302
57.505824	1.11979460672629	0.231649590507647
57.546784	1.1204084061618	0.232201114838411
57.587744	1.120778216071	0.232722006071529
57.628704	1.12112677253715	0.233166217585871
57.669664	1.12143537253035	0.233556894727534
57.710624	1.12171846839188	0.233925328714351
57.751584	1.12202366783419	0.234281068826673
57.792544	1.12235012071956	0.234536646097202
57.833504	1.12269782704798	0.234804270018069
57.874464	1.1230072771789	0.235072647944184
57.915424	1.12330312510627	0.235305426362358
57.956384	1.12364658074608	0.235475088439414
57.997344	1.12404699561329	0.235579936573938
58.038304	1.12444826061822	0.235567096692645
58.079264	1.12484357465909	0.235434620585442
58.120224	1.12522273608325	0.235209903049974
58.161184	1.12562315095045	0.234993344461477
58.202144	1.12598871017105	0.234906420295661
58.243104	1.12633301594858	0.234846727487046
58.284064	1.12682864624069	0.234847091414435
58.325024	1.12698592171932	0.234967499079242
58.365984	1.12737698507158	0.235162973850444
58.406944	1.12752065834665	0.235428566751391
58.447904	1.12799928588431	0.235781147015126
58.488864	1.12832148808107	0.23624857578936
58.529824	1.12861818614616	0.236710635000203
58.570784	1.1289743938518	0.23715282421145
58.611744	1.12937990954535	0.237625082106008
58.652704	1.12980582854422	0.23806069011537
58.693664	1.1302240963036	0.238446191642968
58.734624	1.13061175910497	0.238863433304819
58.775584	1.13103342741524	0.239353898464855
58.816544	1.13140748801306	0.239914377152753
58.857504	1.13176029516782	0.240547920256802
58.898464	1.13209524943041	0.241217075944029
58.939424	1.13238259598055	0.241848226279976
58.980384	1.13266144115347	0.242407767909327
59.021344	1.13297089128439	0.242810788073332
59.062304	1.1333143469242	0.243105312112099
59.103264	1.1336799061448	0.243312866221726
59.144224	1.13414153092801	0.243338186415334
59.185184	1.13447223450199	0.243167515365936
59.226144	1.13466776617812	0.242866425379726
59.267104	1.13525606148196	0.242518138151657
59.308064	1.13564712483422	0.242123067730856
59.349024	1.13602628625837	0.241703531365168
59.389984	1.13640034685619	0.241270239851701
59.430944	1.13676590607678	0.240816588017305
59.471904	1.13712721460877	0.240370243060366
59.512864	1.13745876832047	0.239944264961973
59.553824	1.13778522120584	0.239474537125491
59.594784	1.13805896555242	0.238915470563031
59.635744	1.13832930934811	0.238273825171363
59.676704	1.13862940796409	0.237581179823504
59.717664	1.13897711429252	0.236929457783653
59.758624	1.13928231373483	0.236380600800938
59.799584	1.13959091372802	0.235896562119166
59.840544	1.13994797157139	0.235511688202873
59.881504	1.14035263712721	0.235282971824538
59.922464	1.14076665419798	0.235208700128305
59.963424	1.14117557044241	0.235243774447619
60.004384	1.14177661781209	0.235387859184769
60.045344	1.14196364811099	0.235621498389282
60.086304	1.1424898833611	0.235911589923204
60.127264	1.1427908321148	0.236245102135121
60.168224	1.14305607508416	0.236586847387012
60.209184	1.1432822117183	0.236896447172347
60.250144	1.14349134559799	0.237142673470266
60.291104	1.14373108443568	0.237345544466366
60.332064	1.14396147175842	0.237524851708833
60.373024	1.14422246403917	0.237753304403251
60.413984	1.14445795218825	0.238031440813485
60.454944	1.14464923317577	0.238251871850905
60.495904	1.14484476485191	0.238407724300033
60.536864	1.14503264528854	0.238473623487114
60.577824	1.14522817696467	0.238453605301515
60.618784	1.14543731084436	0.238281587502857
60.659744	1.14564644472405	0.238002786434817
60.700704	1.14585982929235	0.237581428252979
60.741664	1.14602900669909	0.236997664749805
60.782624	1.14619903424355	0.236288564218029
60.823584	1.14637756316523	0.235526382588405
60.864544	1.1465212364403	0.234714085760193
60.905504	1.14675162376305	0.233849296219733
60.946464	1.14687829428367	0.232974192497644
60.987424	1.14699986397796	0.232154039632084
61.028384	1.14713503587581	0.231380892238261
61.069344	1.1472566055701	0.230600026097062
61.110304	1.14736542319856	0.229806962940318
61.151264	1.14744448600673	0.229019297676642
61.192224	1.14757880776686	0.228200219159601
61.233184	1.1476527697487	0.227356846854942
61.274144	1.14775308599993	0.226542211738777
61.315104	1.147835549359	0.22579525622093
61.356064	1.14791461216717	0.225088600758198
61.397024	1.14798857414901	0.224430051266194
61.437984	1.1480795388853	0.223847272764096
61.478944	1.14814925017853	0.223321103494235
61.519904	1.14822321216037	0.222813152385881
61.560864	1.14828867276499	0.222336747462453
61.601824	1.14834138130377	0.221934893173617
61.642784	1.14841534328561	0.221548576623004
61.683744	1.14847145237528	0.22115091076795
61.724704	1.14856751793791	0.220728358381266
61.765664	1.14861512565036	0.220292854973788
61.806624	1.14866358350053	0.219850454379567
61.847584	1.14871119121298	0.219414682929761
61.888544	1.1487502975482	0.219050605175582
61.929504	1.14881150746421	0.218725881701148
61.970464	1.14885061379944	0.218488762304778
62.011424	1.14888972013466	0.218230347708138
62.052384	1.14892882646989	0.217974720315872
62.093344	1.14896793280511	0.217726654768155
62.134304	1.14900278845173	0.217481659721583
62.175264	1.14905039616418	0.217247480074001
62.216224	1.14909460332574	0.217046807896676
62.257184	1.14912435814602	0.216920422670025
62.298144	1.1491464617268	0.216761976965849
62.339104	1.14919832012786	0.216591807133814
62.380064	1.14922042370864	0.216425400790406
62.421024	1.14924677797803	0.216298926216312
62.461984	1.14929013500187	0.216162300901033
62.502944	1.14930713775632	0.216020517405338
62.543904	1.14933774271432	0.215883966183061
62.584864	1.1493904512531	0.215755131528953
62.625824	1.14941170469616	0.215626078954254
62.666784	1.14943805896555	0.215454958988436
62.707744	1.14946441323494	0.215235205684058
62.748704	1.149485666678	0.215009350603098
62.789664	1.14951202094739	0.214729189710563
62.830624	1.14951202094739	0.214469768320786
62.871584	1.1495426259054	0.214283326358132
62.912544	1.14956472948618	0.214152876912436
62.953504	1.14956898017479	0.213990469411895
62.994464	1.14959448430646	0.213817555959603
63.035424	1.14961658788724	0.213631985679317
63.076384	1.14964294215663	0.213439385280727
63.117344	1.14964294215663	0.213245348785434
63.158304	1.14965569422246	0.213052770178903
63.199264	1.14966419559969	0.212874073114095
63.240224	1.14969054986908	0.212662574641749
63.281184	1.14969054986908	0.212456428299148
63.322144	1.14970330193491	0.212219821016169
63.363104	1.14972965620431	0.211966566779152
63.404064	1.14974240827014	0.211660983270331
63.445024	1.14974240827014	0.211328972531294
63.485984	1.14975175978509	0.211024334797843
63.526944	1.14977301322814	0.210753895342925
63.567904	1.14977301322814	0.210446607695073
63.608864	1.14979511680892	0.210056263971916
63.649824	1.14979511680892	0.209607101301719
63.690784	1.14979511680892	0.209119381941145
63.731744	1.14979511680892	0.208560441772628
63.772704	1.14982147107831	0.207984381762389
63.813664	1.14982147107831	0.207391831700938
63.854624	1.14983847383276	0.206755732388342
63.895584	1.14984697520998	0.206103816399164
63.936544	1.14984697520998	0.205455162681252
63.977504	1.1498512258986	0.204784963154389
64.018464	1.1498512258986	0.204094065529679
64.059424	1.1498512258986	0.203381210226099
64.100384	1.14987332947938	0.20270446218544
64.141344	1.14987332947938	0.202126218610867
64.182304	1.14987332947938	0.201570508025527
64.223264	1.14989458292243	0.200999320719729
64.264224	1.14989968374877	0.200389696579879
64.305184	1.14989968374877	0.199767025534174
64.346144	1.14989883361104	0.199153875439143
64.387104	1.14989883361104	0.198610516592969
64.428064	1.14989883361104	0.198119434717657
64.469024	1.14990393443738	0.197688512001027
64.509984	1.14992518788044	0.197249262538569
64.550944	1.14992518788044	0.196830765654107
64.591904	1.14992518788044	0.196432635628191
64.632864	1.14992518788044	0.19600631975288
64.673824	1.14992518788044	0.195596818630463
64.714784	1.14992518788044	0.195191896019689
64.755744	1.14992518788044	0.194774904966518
64.796704	1.14992518788044	0.194388178725192
64.837664	1.14992518788044	0.193951860294699
64.878624	1.14992518788044	0.193516984498527
64.919584	1.14992518788044	0.193118627835195
64.960544	1.14992518788044	0.192730513439697
65.001504	1.14992518788044	0.192357036770376
65.042464	1.14994729146122	0.192008843248162
65.083424	1.14994729146122	0.191666516148291
65.124384	1.14994729146122	0.191273984502388
65.165344	1.14994729146122	0.190878458627549
65.206304	1.14994729146122	0.19048176251913
65.247264	1.14997279559289	0.190103184328746
65.288224	1.14997279559289	0.189714952256128
65.329184	1.14997279559289	0.189381516316418
65.370144	1.14997279559289	0.189095582707395
65.411104	1.14997279559289	0.188825831881549
65.452064	1.14999914986228	0.188593744271652
65.493024	1.14999914986228	0.188382749195874
65.533984	1.14999914986228	0.188205475152533
65.574944	1.14999914986228	0.188078697668816
65.615904	1.14999914986228	0.1879539076209
65.656864	1.14999489917367	0.187874357887924
65.697824	1.14999489917367	0.187791314887855
65.738784	1.14999489917367	0.187719758482201
65.779744	1.14999489917367	0.187632182733815
65.820704	1.14999489917367	0.187523226796128
65.861664	1.14999489917367	0.187415563127552
65.902624	1.14999489917367	0.187325043271965
65.943584	1.14999489917367	0.18726965221584
65.984544	1.14999489917367	0.187229264992488
66.025504	1.14999489917367	0.187168177492083
66.066464	1.14999914986228	0.187100877075595
66.107424	1.14999914986228	0.187026967127545
66.148384	1.14999914986228	0.186905955822697
66.189344	1.14999914986228	0.186778912475858
66.230304	1.14999914986228	0.186690737445843
66.271264	1.14999914986228	0.186599097478412
66.312224	1.14999914986228	0.186527174966163
66.353184	1.14999914986228	0.186424970208422
66.394144	1.14999914986228	0.186309095291933
66.435104	1.14999914986228	0.186175259360235
66.476064	1.14999914986228	0.186030549190986
66.517024	1.14999914986228	0.185890238838493
66.557984	1.14999914986228	0.18571378853499
66.598944	1.14999914986228	0.185545686769375
66.639904	1.15000425068861	0.185400787009211
66.680864	1.15000425068861	0.185256780723475
66.721824	1.15000425068861	0.185134921707523
66.762784	1.15000425068861	0.185002748509943
66.803744	1.15000425068861	0.184871213819699
66.844704	1.15	0.184771142504556
66.885664	1.15	0.184660741753342
66.926624	1.15	0.184514373208387
66.967584	1.15	0.184320853184897
67.008544	1.15	0.184115160117128
67.049504	1.14999489917367	0.183891351310529
67.090464	1.14999489917367	0.183651235506015
67.131424	1.14999489917367	0.183310808673708
67.172384	1.14999489917367	0.182913162431506
67.213344	1.14999489917367	0.182481806052898
67.254304	1.14999914986228	0.181979769309416
67.295264	1.14999914986228	0.181438175620039
67.336224	1.14999914986228	0.18090147206875
67.377184	1.14999914986228	0.180383261258916
67.418144	1.14999914986228	0.179809184326065
67.459104	1.14999914986228	0.179195171265488
67.500064	1.14999064848505	0.178600744907738
67.541024	1.14986907879076	0.17796505310665
67.581984	1.14959448430646	0.177360702645131
67.622944	1.14929013500187	0.17675374585333
67.663904	1.14895943142789	0.176099611432524
67.704864	1.14855476587207	0.175435446126859
67.745824	1.14786700445472	0.174707658904301
67.786784	1.1474317339409	0.173949983872524
67.827744	1.14704407113952	0.173211546870626
67.868704	1.14667426123032	0.172531131226401
67.909664	1.14633420614139	0.171891216124236
67.950624	1.14599500119019	0.171362250933176
67.991584	1.14566429761621	0.17095357790901
68.032544	1.14536419900024	0.170640306161696
68.073504	1.14508535382732	0.170391218566402
68.114464	1.14478525521134	0.170189685602737
68.155424	1.14442819736797	0.169996976243851
68.196384	1.1440711395246	0.169760545476551
68.237344	1.14373618526201	0.169497179724057
68.278304	1.14340123099942	0.169178235503728
68.319264	1.14300931750944	0.168821632425861
68.360224	1.14257404699561	0.168481033436286
68.401184	1.14215577923624	0.168135147693143
68.442144	1.14176896657258	0.167778001993002
68.483104	1.14142041010644	0.167492850718905
68.524064	1.14108970653246	0.167305096874285
68.565024	1.14075475226987	0.167149270575628
68.605984	1.14043255007311	0.166983908071857
68.646944	1.1399709252899	0.166688446974543
68.687904	1.13970568232054	0.166359796571037
68.728864	1.13940558370456	0.166017075034894
68.769824	1.13909188288503	0.16554307813401
68.810784	1.13873482504166	0.164958913656947
68.851744	1.13841347298262	0.164313541823153
68.892704	1.1380734178937	0.163702045745416
68.933664	1.13768150440371	0.163083227535781
68.974624	1.13725133471622	0.162481653382608
69.015584	1.13684581902268	0.161921545159717
69.056544	1.13643265208964	0.16143360787855
69.097504	1.13606709286904	0.161005021270669
69.138464	1.13572278709151	0.160634272967163
69.179424	1.1353793314517	0.16026054133075
69.220384	1.13503077498555	0.159801088450189
69.261344	1.1347128234774	0.159303377430463
69.302304	1.13441697555004	0.158782473122108
69.343264	1.13411687693406	0.158257426143296
69.384224	1.13379467473731	0.157821726607285
69.425184	1.13341636345088	0.157378881455057
69.466144	1.13291563233244	0.156955189343676
69.507104	1.13258917944707	0.156423478353155
69.548064	1.13221936953787	0.155840885083561
69.589024	1.13178409902404	0.155287427797144
69.629984	1.13137433264189	0.154713682103594
69.670944	1.13097901860101	0.154113783759774
69.711904	1.13062621144625	0.153492736222481
69.752864	1.13028700649505	0.152852289394071
69.793824	1.1299384500289	0.152137684188136
69.834784	1.1295992450777	0.151335618731728
69.875744	1.12928554425817	0.150503881207486
69.916704	1.12899394701942	0.149637071543136
69.957664	1.12872870405006	0.148675673445743
69.998624	1.1284371068113	0.147645048513826
70.039584	1.12811065392594	0.146613793791398
70.080544	1.12761417349611	0.145537364130207
70.121504	1.12746624953242	0.144395364342029
70.162464	1.12711769306628	0.143181439862397
70.203424	1.12670452613323	0.141936339662845
70.244384	1.12626075424219	0.14076333413281
70.285344	1.1258382357942	0.139660244066369
70.326304	1.12542506886116	0.138599835927117
70.367264	1.12508501377223	0.13761143746835
70.408224	1.12456727989934	0.136672125622976
70.449184	1.12423232563675	0.135742217051156
70.490144	1.12390162206277	0.134799008785593
70.531104	1.12361427551263	0.133881223136316
70.572064	1.1233311796511	0.132950070237914
70.613024	1.12302598020879	0.132030379962661
70.653984	1.12266977250315	0.13118712097671
70.694944	1.12231696534839	0.130422733990693
70.735904	1.1219820110858	0.129734427441824
70.776864	1.12164195599687	0.129124670370413
70.817824	1.12123303975244	0.128575933244024
70.858784	1.12079351855001	0.128131497271472
70.899744	1.12038460230557	0.127768454640106
70.940704	1.12000119019281	0.127485155691043
70.981664	1.119657734553	0.127266193438414
71.022624	1.11932193015268	0.127111822849313
71.063584	1.1188348012378	0.126998063941774
71.104544	1.11866902438195	0.126854962026495
71.145504	1.11822100180229	0.126688093691432
71.186464	1.11794725745571	0.126554519264444
71.227424	1.11765481007923	0.126476871978238
71.268384	1.11732410650525	0.126504410603474
71.309344	1.11698915224266	0.126604800082682
71.350304	1.1166626993573	0.126668925396142
71.391264	1.11631924371748	0.126753794570773
71.432224	1.11590947733533	0.126886534361893
71.473184	1.11548780902506	0.12701458886028
71.514144	1.11506529057707	0.127099327282556
71.555104	1.11465637433264	0.12711677836358
71.596064	1.11429081511205	0.127104461491709
71.637024	1.1139422586459	0.127072276799447
71.677984	1.11361155507192	0.127002409278382
71.718944	1.11326724929439	0.126846201618689
71.759904	1.11295014792396	0.126588059422789
71.800864	1.11266705206243	0.126242132274734
71.841824	1.11220117659061	0.125838992254404
71.882784	1.11202689835753	0.125389321829227
71.923744	1.11165283775972	0.124937781645369
71.964704	1.11114785595266	0.124480407727259
72.005664	1.11099143061176	0.123929894548043
72.046624	1.11065137552283	0.123370751713375
72.087584	1.11022035569762	0.122780291510403
72.128544	1.10980718876458	0.122162153213017
72.169504	1.10921549290985	0.121569640198066
72.210464	1.10886268575509	0.12100176528527
72.251424	1.10850562791172	0.12041446711009
72.292384	1.10818342571497	0.11979166531203
72.333344	1.10784422076376	0.11916888530603
72.374304	1.10752201856701	0.118610333036167
72.415264	1.10723892270548	0.118121894537639
72.456224	1.10696517835889	0.117691111290188
72.497184	1.10667358112014	0.117281148176116
72.538144	1.10634287754616	0.116968665301345
72.579104	1.10602067534941	0.116769457550399
72.620064	1.10569422246404	0.116669146522605
72.661024	1.10534566599789	0.116580402719844
72.701984	1.1049231475499	0.11649845803956
72.742944	1.10448787703608	0.116437209277917
72.783904	1.10407471010304	0.116452511661901
72.824864	1.10367429523583	0.11653124201345
72.865824	1.10331298670385	0.116569221214258
72.906784	1.10279525283096	0.116658069618903
72.947744	1.10246454925698	0.116850367107871
72.988704	1.10213809637161	0.117117143317633
73.029664	1.10185074982147	0.117372254238096
73.070624	1.10157615533716	0.117590181367911
73.111584	1.10126245451763	0.117784919567511
73.152544	1.10090199612337	0.11792706481139
73.193504	1.10055343965722	0.118018042300221
73.234464	1.10020913387969	0.118025643370477
73.275424	1.09987843030571	0.117964987352844
73.316384	1.09945676199544	0.117812894033932
73.357344	1.09902149148162	0.11757009998534
73.398304	1.09862107661441	0.117264878224702
73.439264	1.09823766450165	0.116907837126445
73.480224	1.09788995817322	0.116466933646693
73.521184	1.09755840446152	0.115940701179859
73.562144	1.09722770088754	0.115392160182002
73.603104	1.09690549869079	0.114745870902515
73.644064	1.09658839732037	0.114035186088034
73.685024	1.09632740503962	0.113236690170926
73.725984	1.09604005848948	0.112271851107382
73.766944	1.09555207943687	0.111235540627214
73.807904	1.09538290203013	0.110132080095767
73.848864	1.09489917366613	0.109056040512437
73.889824	1.09455146733771	0.108045893578569
73.930784	1.09414680178189	0.107103886055469
73.971744	1.09372003264529	0.106256904985803
74.012704	1.0932975141973	0.105437050671454
74.053664	1.09289284864148	0.104723949117605
74.094624	1.09252728942089	0.104067469871227
74.135584	1.09217873295474	0.10355329495076
74.176544	1.09183952800354	0.103154615764952
74.217504	1.09150032305233	0.102801244449467
74.258464	1.09117812085558	0.102481912330484
74.299424	1.09090352637127	0.102271939302284
74.340384	1.09059917706668	0.102152464337611
74.381344	1.09026422280409	0.102015100271525
74.422304	1.08988931206856	0.10199697145746
74.463264	1.0893843302615	0.102074385568633
74.504224	1.0892279049206	0.102299209885192
74.545184	1.08888444928078	0.102634332530285
74.586144	1.08824854626449	0.102911852225243
74.627104	1.08784813139729	0.103149522960712
74.668064	1.08744771653008	0.103361450736624
74.709024	1.08709916006393	0.103550501208768
74.749984	1.08674295235828	0.103648508815903
74.790944	1.08641649947291	0.103670699669806
74.831904	1.08607219369538	0.103681366882794
74.872864	1.08575934301357	0.103618407444503
74.913824	1.08548049784065	0.103584858569334
74.954784	1.08520165266773	0.103440732427272
74.995744	1.08491005542898	0.103229412649812
75.036704	1.084579351855	0.10295271233628
75.077664	1.08425714965824	0.102667652588832
75.118624	1.08394854966505	0.102401445151815
75.159584	1.08359574251029	0.102133032358405
75.200544	1.08316897337369	0.1018587335298
75.241504	1.08272945217125	0.101483482986859
75.282464	1.0823120345496	0.101076858416259
75.323424	1.08191161968239	0.100615596794783
75.364384	1.08138028360594	0.100178493850159
75.405344	1.08104107865474	0.0998106068440282
75.446304	1.08070102356582	0.0995241959889086
75.487264	1.08037457068045	0.0993303403677071
75.528224	1.0800829734417	0.0991216879382955
75.569184	1.07980922909511	0.098913111781091
75.610144	1.07949127758697	0.0986750662222037
75.651104	1.07912996905499	0.098430855689763
75.692064	1.07879076410378	0.0982737785269068
75.733024	1.07844645832625	0.0980920087817487
75.773984	1.07811575475227	0.0979227476785828
75.814944	1.07769323630428	0.0977286000437877
75.855904	1.07725881592818	0.0975741553616852
75.896864	1.07685755092325	0.0974752412048866
75.937824	1.0764707382596	0.0973789704248714
75.978784	1.07613068317067	0.0973029684391365
76.019744	1.07579997959669	0.0973174819505769
76.060704	1.07546927602272	0.0974215303165275
76.101664	1.07515132451457	0.0974847272882649
76.142624	1.07484697520998	0.0975226585465428
76.183584	1.07442955758833	0.0975315562443224
76.224544	1.07413285952324	0.0975247222545511
76.265504	1.07397218349373	0.0975246111150491
76.306464	1.07345870030945	0.0975202112982925
76.347424	1.07314499948992	0.097556756581604
76.388384	1.07278794164655	0.0976807119936521
76.429344	1.07238327609073	0.0978647110664685
76.470304	1.07194375488829	0.0981143761513319
76.511264	1.07153908933247	0.0983390065185635
76.552224	1.07114292515387	0.0986068548976399
76.593184	1.07077736593328	0.0988787609581428
76.634144	1.07042030808991	0.0991803543409209
76.675104	1.07008535382732	0.0994760856597689
76.716064	1.06973254667256	0.099740922376261
76.757024	1.06943244805659	0.099973894743762
76.797984	1.06913234944061	0.100224163468666
76.838944	1.06883565137552	0.100485047105615
76.879904	1.06850494780154	0.100739258014032
76.920864	1.06812663651512	0.101022258411884
76.961824	1.06779168225252	0.101330524523195
77.002784	1.06746522936716	0.101680075690698
77.043744	1.06691178970993	0.102039755807327
77.084704	1.06669415445302	0.102345749006861
77.125664	1.06626823545414	0.102586036968642
77.166624	1.06588057265277	0.102839108152362
77.207584	1.06532373244466	0.103071293826525
77.248544	1.06498367735573	0.103309919054187
77.289504	1.06464872309314	0.103460242857891
77.330464	1.06431801951916	0.103610346561797
77.371424	1.06400431869963	0.103714207516039
77.412384	1.06371697214949	0.103848738614426
77.453344	1.06344747849152	0.103981587365842
77.494304	1.06314737987554	0.104030571556556
77.535264	1.06281667630156	0.103966901697134
77.576224	1.06249447410481	0.103815538412205
77.617184	1.06218077328527	0.103561159704932
77.658144	1.06182796613051	0.103194754558829
77.699104	1.0613969463053	0.102724486279278
77.740064	1.06096167579148	0.102160477277787
77.781024	1.06054850885843	0.101520987120776
77.821984	1.06014809399123	0.100841469309391
77.862944	1.05961250722617	0.100091813755406
77.903904	1.05943907913082	0.0992351744450942
77.944864	1.05910327473051	0.0982712593648609
77.985824	1.05861189512701	0.0971891724850965
78.026784	1.05832029788826	0.0960719110425454
78.067744	1.05804570340395	0.0948864426338424
78.108704	1.05772775189581	0.0936421204108046
78.149664	1.05736644336383	0.0922808031594335
78.190624	1.0570187370354	0.090850982569905
78.231584	1.05668378277281	0.0893832372597162
78.272544	1.0563479783725	0.0878775301823665
78.313504	1.05593056075084	0.0864199116420972
78.354464	1.05549529023702	0.0850332218961764
78.395424	1.05509487536981	0.0837417024312803
78.436384	1.05470721256844	0.0825348451164531
78.477344	1.05436800761723	0.0814585767165003
78.518304	1.05403305335464	0.0804765132093489
78.559264	1.05370149964294	0.0795507516663976
78.600224	1.05338439827252	0.078629943458507
78.641184	1.05306219607576	0.0777155421160271
78.682144	1.05265753051994	0.0768927959954197
78.723104	1.05251385724487	0.0762133740690948
78.764064	1.05220865780256	0.0755944425407522
78.805024	1.05168667324107	0.0750477625847528
78.845984	1.05137297242153	0.0745048548342044
78.886944	1.05102526609311	0.0739926368406551
78.927904	1.05062060053729	0.0735498374517506
78.968864	1.0501980820893	0.0731947184131168
79.009824	1.0497713129527	0.0729340003958173
79.050784	1.04936239670827	0.0727093155484374
79.091744	1.04900108817628	0.0724930925576529
79.132704	1.04865253171014	0.0722558053624264
79.173664	1.04832182813616	0.0719778737975492
79.214624	1.04798262318496	0.071619329047206
79.255584	1.0476604209882	0.0712113359352873
79.296544	1.04737732512667	0.0707847781681192
79.337504	1.04707297582208	0.0703777373691884
79.378464	1.04673802155949	0.0700426365161539
79.419424	1.04636311082395	0.0697094032425946
79.460384	1.04601540449553	0.0693522052415112
79.501344	1.04569745298738	0.0689702187730653
79.542304	1.04535314720985	0.0686297025933147
79.583264	1.04472234501989	0.0683604813145076
79.624224	1.0445132111402	0.0681590507735214
79.665184	1.04411704696161	0.0680307674585123
79.706144	1.04356020675349	0.0679602832221718
79.747104	1.04321590097596	0.0679046328405423
79.788064	1.04288519740198	0.0678339633716985
79.829024	1.04254599245078	0.0677850554531914
79.869984	1.04222804094263	0.0677861450561524
79.910944	1.04195429659605	0.0678414838113351
79.951904	1.04167545142313	0.0679254398986853
79.992864	1.04138385418438	0.0680177532407462
80.033824	1.04105740129901	0.0681727078570344
80.074784	1.04073094841364	0.0683899005944543
80.115744	1.04041724759411	0.0685843794685494
80.156704	1.04006954126569	0.0687455600761567
80.197664	1.03964277212908	0.0688674779306677
80.238624	1.03920750161526	0.0689576905182198
80.279584	1.03879008399361	0.069051001936593
80.320544	1.03838456830006	0.0691109736835658
80.361504	1.0380241099058	0.0691101020011971
80.402464	1.03767555343966	0.0690641686987737
80.443424	1.03734059917707	0.0689430440752183
80.484384	1.0370141462917	0.0688009489530757
80.525344	1.03656102288571	0.068639807571175
80.566304	1.03628302785051	0.0684164019176715
80.607264	1.03612150168327	0.0681258919762126
80.648224	1.03560376781039	0.0677888341962602
80.689184	1.03525521134424	0.0674026091722961
80.730144	1.03492875845887	0.0669765286512249
80.771104	1.03459380419628	0.0665051794855365
80.812064	1.03417638657463	0.0659957138290667
80.853024	1.03374961743802	0.0654121159455431
80.893984	1.03334070119359	0.0647770212468772
80.934944	1.032944537015	0.0640962569297045
80.975904	1.03260448192607	0.0633959277017642
81.016864	1.03227377835209	0.0626641481739578
81.057824	1.03194307477811	0.0619826603604188
81.098784	1.03162597340769	0.0612735859791136
81.139744	1.03132077396538	0.0605435519952509
81.180704	1.03104192879246	0.0598339851134073
81.221664	1.03075543238005	0.0591484919193837
81.262624	1.03044173156051	0.0584782749588733
81.303584	1.03009317509437	0.0577916812658592
81.344544	1.02977097289761	0.0571034902149043
81.385504	1.02926684122828	0.0564918132630759
81.426464	1.02886132553474	0.0559511391985975
81.467424	1.02864369027783	0.0554406384193148
81.508384	1.02801288808787	0.0549546994699788
81.549344	1.02761672390927	0.0544969289363902
81.590304	1.02725116468868	0.0541382360000444
81.631264	1.02689410684531	0.0538459391097294
81.672224	1.02656765395994	0.0536197854775583
81.713184	1.02621994763152	0.0534226588682679
81.754144	1.02589774543476	0.0532296226284932
81.795104	1.02560614819601	0.0530745852023799
81.836064	1.02530945013092	0.0529814176115976
81.877024	1.02497449586833	0.0528618184321876
[truncated: 4,170 more rows]
