# Supplementary material for: Unraveling the Local Relation Between Tissue Composition and Human Brain Mechanics Through Machine Learning
Source: Front Bioeng Biotechnol. 2021 Aug 17;9:704738. doi: 10.3389/fbioe.2021.704738 (PMC8415910; doi:10.3389/fbioe.2021.704738)
Supplement: Supplementary file 1 [file DataSheet3.ZIP › Mechanics_cyclicCompTens/cyclicCompTens_HBE_01_27_P1_KH_WM.txt]

0	1	0
0.05	0.999881741258028	0.0189412419480086
0.1	0.999298603323479	0.00809892459274683
0.15	0.99875624426547	-0.00605091581293846
0.2	0.998421857477827	-0.0110413444242626
0.25	0.998091548577837	-0.0170335021486938
0.3	0.997639444642675	-0.0233683710642876
0.35	0.997231114282802	-0.0228160395686641
0.4	0.996921194821083	-0.0247620804589377
0.45	0.996411458864308	-0.0280224914290243
0.5	0.996105617290244	-0.0323857859514369
0.55	0.99561627077174	-0.0384086697689766
0.6	0.995070184269548	-0.0407722258076322
0.65	0.994637577734733	-0.0405929204026603
0.7	0.994152691405852	-0.0374504589988134
0.75	0.993764909776736	-0.0410031253382838
0.8	0.993323597907534	-0.0382846594384348
0.85	0.992986033234784	-0.0400623927393346
0.9	0.992558874503007	-0.0432643052833328
0.95	0.992292792333571	-0.0459069174864139
1	0.991879723022224	-0.0456694270067145
1.05	0.991554124560547	-0.0472458933234903
1.1	0.991126516464471	-0.0472773556533256
1.15	0.990787616383231	-0.0480021567795873
1.2	0.99040578776411	-0.0459784336081293
1.25	0.989787241564181	-0.0435071316097582
1.3	0.989188949721114	-0.0423092532105666
1.35	0.98875903949133	-0.0427973688549636
1.4	0.98843105761298	-0.0446321917736975
1.45	0.987954111506584	-0.046438280180719
1.5	0.987650895609343	-0.0480188340263608
1.55	0.9872460423755	-0.052270116128291
1.6	0.986954328436021	-0.0519903006886364
1.65	0.986465398790378	-0.0556685752127454
1.7	0.986125282800793	-0.0590130725851809
1.75	0.985807412889205	-0.0599063134852852
1.8	0.985273500414697	-0.0602814797553959
1.85	0.984865113475126	-0.0613547961116759
1.9	0.984279002677102	-0.0638923214780519
1.95	0.983908991406188	-0.0657808322201456
2	0.983545652384717	-0.067910017255373
2.05	0.983111171312253	-0.0722224499829674
2.1	0.982645117409286	-0.0738393831234587
2.15	0.982365074665507	-0.0757937699071488
2.2	0.98196426572061	-0.0786046886730071
2.25	0.981659025190103	-0.0810875425241502
2.3	0.98132065304458	-0.0839876510927978
2.35	0.980867231811456	-0.0897203724441398
2.4	0.980529602126276	-0.0944403046921676
2.45	0.980039471861268	-0.0958232692551563
2.5	0.979533075641612	-0.0982679501403892
2.55	0.979070408986186	-0.101437131307693
2.6	0.978497797038387	-0.105013676644848
2.65	0.978055620981435	-0.107261352279051
2.7	0.977705374234947	-0.10826672367392
2.75	0.977349865183628	-0.108696537425474
2.8	0.976939214306031	-0.11138696903532
2.85	0.976545985285223	-0.113437815272863
2.9	0.9761662573587	-0.114802246754059
2.95	0.97579942417414	-0.116081971986869
3	0.975447882134985	-0.119455337464461
3.05	0.974887856300417	-0.12248372673347
3.1	0.974385482894167	-0.124822459721206
3.15	0.973963094307748	-0.1265631885934
3.2	0.973571049561503	-0.128015534388057
3.25	0.973202405804388	-0.129930955771543
3.3	0.972768967536275	-0.131899971480265
3.35	0.972350219732524	-0.134129140017124
3.4	0.97204838973058	-0.136887641294515
3.45	0.971743512563879	-0.139093611290834
3.5	0.971321829734438	-0.141024680416384
3.55	0.970902728535535	-0.14294355419191
3.6	0.970564128221008	-0.14489965113572
3.65	0.970153477343411	-0.145138305991402
3.7	0.969697683561612	-0.145825898966844
3.75	0.969184274074866	-0.147418703490671
3.8	0.968643139200605	-0.149808024785716
3.85	0.968254205920601	-0.151402191301502
3.9	0.967893752671758	-0.152703620500994
3.95	0.967485715027019	-0.154320841203086
4	0.967061581533087	-0.15618972692807
4.05	0.966762880774043	-0.157700002986709
4.1	0.96642228791461	-0.160733692354963
4.15	0.96605316092533	-0.163721463459084
4.2	0.965641484424526	-0.166019867753778
4.25	0.965162391733996	-0.166919043673367
4.3	0.964713363665293	-0.168648329782285
4.35	0.964255136684612	-0.17171833289739
4.4	0.963817311628609	-0.175464640927684
4.45	0.963425030473311	-0.17916391822257
4.5	0.962936530273625	-0.182223441608346
4.55	0.962551635225794	-0.184990229765945
4.6	0.962215304690663	-0.187598376601085
4.65	0.96188413966955	-0.190014358549335
4.7	0.961485871990825	-0.191324914601615
4.75	0.961109810751232	-0.193057962836699
4.8	0.960757520059973	-0.195793057225739
4.85	0.960411908962558	-0.199471364396985
4.9	0.960004369076458	-0.20305505898522
4.95	0.95943110542892	-0.206339252204989
5	0.95892106921119	-0.209141083040689
5.05	0.95849731644318	-0.211860819872605
5.1	0.958111553497559	-0.215461054589709
5.15	0.957639206105033	-0.219004823475811
5.2	0.957186931981562	-0.221075277275715
5.25	0.95675139317199	-0.222231620192722
5.3	0.956316338486858	-0.223468570433293
5.35	0.955881544255018	-0.224748886471746
5.4	0.955448071673192	-0.226033269685066
5.45	0.955059168066895	-0.227454807073062
5.5	0.954670264460597	-0.228876344461059
5.55	0.954240800386023	-0.230440857648512
5.6	0.953752337456513	-0.232213342016032
5.65	0.953263874527003	-0.233985826383551
5.7	0.952874473079704	-0.235579434851374
5.75	0.95251204257031	-0.237124341738363
5.8	0.952149096028957	-0.238708605158794
5.85	0.951783526639038	-0.240492907018055
5.9	0.951417957249118	-0.242277208877316
5.95	0.951062524242792	-0.244194650857793
6	0.950715622225975	-0.246224146310454
6.05	0.950368720209157	-0.248253641763114
6.1	0.949893506136584	-0.249840988293028
6.15	0.949407376628712	-0.251390721459722
6.2	0.948922414609466	-0.253194975956551
6.25	0.948440174137657	-0.255592548330893
6.3	0.947957933665847	-0.257990120705234
6.35	0.947559659872811	-0.259877067339985
6.4	0.947201118102788	-0.261522392013103
6.45	0.946841818428327	-0.263196416309024
6.5	0.946470026580706	-0.26534348263955
6.55	0.946098234733085	-0.267490548970076
6.6	0.945727120822231	-0.269588949568602
6.65	0.945356884589036	-0.271624346023036
6.7	0.94498664835584	-0.273659742477471
6.75	0.94449985802296	-0.275839968113663
6.8	0.943986505262647	-0.278053200007388
6.85	0.943498071889812	-0.280303265086848
6.9	0.94311383512679	-0.282707342502515
6.95	0.942729598363767	-0.285111419918182
7	0.942339154506553	-0.2876778158958
7.05	0.941944058586441	-0.290365865603193
7.1	0.941548962666329	-0.293053915310586
7.15	0.941229207628425	-0.294978264327386
7.2	0.940913417900111	-0.296862418570997
7.25	0.940558778879389	-0.298744236770632
7.3	0.940124762454761	-0.300621281933365
7.35	0.939690746030132	-0.302498327096099
7.4	0.939249028691854	-0.305012161385305
7.45	0.938804122966249	-0.307789643661263
7.5	0.938358816825491	-0.310526368972511
7.55	0.937909244256611	-0.312828828349753
7.6	0.937459671687731	-0.315131287726996
7.65	0.937039009935667	-0.317758233706355
7.7	0.936651691494297	-0.320759415310375
7.75	0.936264373052928	-0.323760596914395
7.8	0.935894073640282	-0.325683404119375
7.85	0.935526948635937	-0.327405071723586
7.9	0.935141569740804	-0.329264221675612
7.95	0.934691997171924	-0.331606857427138
8	0.934242424603044	-0.333949493178664
8.05	0.93380311908937	-0.336448816789895
8.1	0.933370658279167	-0.339052598974262
8.15	0.932938197468964	-0.341656381158629
8.2	0.932516392928696	-0.344039284079327
8.25	0.93209482141947	-0.346417356817885
8.3	0.931712155013987	-0.349146306807795
8.35	0.931399500368544	-0.352506678682277
8.4	0.931086845723101	-0.355867050556759
8.45	0.930711236482226	-0.359649190467411
8.5	0.930312999189377	-0.363582928350824
8.55	0.929913163036022	-0.36745175835263
8.6	0.929500925213346	-0.370817125994304
8.65	0.929088687390671	-0.374182493635978
8.7	0.928633519587826	-0.377293673405228
8.75	0.92813416735734	-0.380143237734352
8.8	0.927634815126854	-0.382992802063476
8.85	0.927205952141693	-0.385665252978823
8.9	0.926787491861317	-0.388311565742906
8.95	0.926395871863611	-0.391022374030127
9	0.926084772713917	-0.393926668886766
9.05	0.925773673564222	-0.396830963743405
9.1	0.925386310747064	-0.399690471326575
9.15	0.924953849936861	-0.4025234942649
9.2	0.924521345569454	-0.405358601526882
9.25	0.92408266230155	-0.408489384987796
9.3	0.923643979033647	-0.411620168448709
9.35	0.923198097626674	-0.414942559525034
9.4	0.922740746985668	-0.418570250702265
9.45	0.922283396344662	-0.422197941879496
9.5	0.92191639454498	-0.425370050594822
9.55	0.921577270600288	-0.428401585710937
9.6	0.921233041479814	-0.431538627166965
9.65	0.920858167004432	-0.435309002198444
9.7	0.92048329252905	-0.439079377229922
9.75	0.920079214842198	-0.442788624248862
9.8	0.91964830964642	-0.446441716063651
9.85	0.919217404450643	-0.450094807878439
9.9	0.918771102094407	-0.453669745053883
9.95	0.918323085139952	-0.457235979078779
10	0.917875548665913	-0.460878949523999
10.05	0.917429257575022	-0.464720817242587
10.1	0.91698296648413	-0.468562684961175
10.15	0.916610942279991	-0.472553836781348
10.2	0.916277862906709	-0.476623271727962
10.25	0.91594154530013	-0.480670649339652
10.3	0.915518515001907	-0.484127380538385
10.35	0.915095484703683	-0.487584111737117
10.4	0.914604570905516	-0.490427727423315
10.45	0.914017570800665	-0.492403503277759
10.5	0.913430570695814	-0.494379279132202
10.55	0.912843570590963	-0.496355054986646
10.6	0.912361398398072	-0.498400734629051
10.65	0.911991883587743	-0.500521539089224
10.7	0.911622368777414	-0.502642343549397
10.75	0.911252853967086	-0.504763148009569
10.8	0.910883339156757	-0.506883952469741
10.85	0.910505833035696	-0.509031073145135
10.9	0.910103021097314	-0.511261528502063
10.95	0.909700209158933	-0.51349198385899
11	0.909297397220551	-0.515722439215917
11.05	0.908894585282169	-0.517952894572845
11.1	0.908491773343788	-0.520183349929772
11.15	0.908063239464773	-0.522098891249216
11.2	0.907634602284792	-0.52401316785365
11.25	0.907205965104811	-0.525927444458084
11.3	0.906777327924829	-0.527841721062518
11.35	0.906348690744848	-0.529755997666952
11.4	0.905962392762014	-0.531807126036041
11.45	0.905589908363395	-0.533902903654606
11.5	0.905217423964775	-0.535998681273172
11.55	0.904844939566156	-0.538094458891737
11.6	0.904472455167537	-0.540190236510302
11.65	0.904062207779423	-0.542057165474834
11.7	0.903615678303362	-0.543704220242352
11.75	0.903169148827302	-0.54535127500987
11.8	0.902722619351242	-0.546998329777389
11.85	0.902276089875181	-0.548645384544907
11.9	0.901853780977152	-0.55034209126677
11.95	0.901497626792251	-0.552174414520651
12	0.901141472607349	-0.554006737774532
12.05	0.900785318422448	-0.555839061028412
12.1	0.900429164237547	-0.557671384282293
12.15	0.900070243598555	-0.559505231115166
12.2	0.899598820493167	-0.56140103682706
12.25	0.899127397387779	-0.563296842538954
12.3	0.898655974282392	-0.565192648250848
12.35	0.898184551177004	-0.567088453962742
12.4	0.897713128071616	-0.568984259674637
12.45	0.897304480489633	-0.570783654880043
12.5	0.896913332989621	-0.572556173499242
12.55	0.89652218548961	-0.574328692118441
12.6	0.896131037989598	-0.57610121073764
12.65	0.895739890489587	-0.577873729356839
12.7	0.895345314507474	-0.57996773561365
12.75	0.894947794364152	-0.582337814897553
12.8	0.89455027422083	-0.584707894181457
12.85	0.894152754077508	-0.587077973465361
12.9	0.893755233934187	-0.589448052749265
12.95	0.893346661019443	-0.591858885793502
13	0.89291180043213	-0.594366646700154
13.05	0.892476939844817	-0.596874407606806
13.1	0.892042079257504	-0.599382168513457
13.15	0.891607218670191	-0.601889929420109
13.2	0.89117656623663	-0.604364254946174
13.25	0.890819634422504	-0.606252842138245
13.3	0.890462702608378	-0.608141429330316
13.35	0.890105770794253	-0.610030016522388
13.4	0.889748838980127	-0.611918603714459
13.45	0.889391907166001	-0.61380719090653
13.5	0.888959880765739	-0.616361594188158
13.55	0.888510239586013	-0.619072176552522
13.6	0.888060598406287	-0.621782758916885
13.65	0.88761095722656	-0.624493341281249
13.7	0.887161316046834	-0.627203923645613
13.75	0.886756383305576	-0.629463380139969
13.8	0.886385454165406	-0.631379726817699
13.85	0.886014525025236	-0.63329607349543
13.9	0.885643595885066	-0.635212420173161
13.95	0.885272666744896	-0.637128766850892
14	0.884883796343818	-0.639261552421591
14.05	0.884457492941586	-0.641845920373915
14.1	0.884031189539355	-0.644430288326239
14.15	0.883604886137123	-0.647014656278564
14.2	0.883178582734891	-0.649599024230888
14.25	0.88275375927352	-0.652152591414777
14.3	0.882345503930566	-0.654361340239844
14.35	0.881937248587612	-0.656570089064912
14.4	0.881528993244657	-0.658778837889979
14.45	0.881120737901703	-0.660987586715047
14.5	0.880712482558749	-0.663196335540114
14.55	0.880315830920758	-0.665431250759321
14.6	0.879921422481102	-0.667671224398398
14.65	0.879527014041446	-0.669911198037474
14.7	0.87913260560179	-0.672151171676551
14.75	0.878738197162134	-0.674391145315627
14.8	0.878310045282127	-0.676983833666984
14.85	0.877859020331816	-0.679815610514585
14.9	0.877407995381505	-0.682647387362185
14.95	0.876956970431193	-0.685479164209786
15	0.876505945480882	-0.688310941057386
15.05	0.87608005231085	-0.691098614910153
15.1	0.875700424463607	-0.693805099158792
15.15	0.875320796616365	-0.696511583407431
15.2	0.874941168769122	-0.699218067656071
15.25	0.874561540921879	-0.70192455190471
15.3	0.874175666329527	-0.70450177067151
15.35	0.873739249890381	-0.706033114176153
15.4	0.873302833451234	-0.707564457680797
15.45	0.872866417012088	-0.70909580118544
15.5	0.872430000572942	-0.710627144690084
15.55	0.871993584133796	-0.712158488194727
15.6	0.871607260848491	-0.714897530272284
15.65	0.871228555416075	-0.717820231579824
15.7	0.870849849983658	-0.720742932887364
15.75	0.870471144551241	-0.723665634194903
15.8	0.870092439118825	-0.726588335502443
15.85	0.86970878926761	-0.729815178319724
15.9	0.869322160087118	-0.733225285892875
15.95	0.868935530906627	-0.736635393466025
16	0.868548901726136	-0.740045501039176
16.05	0.868162272545645	-0.743455608612327
16.1	0.867755202942176	-0.747042629177499
16.15	0.86731506480101	-0.750915859766414
16.2	0.866874926659844	-0.754789090355329
16.25	0.866434788518678	-0.758662320944243
16.3	0.865994650377512	-0.762535551533158
16.35	0.865563936194672	-0.76619076504947
16.4	0.865192087606594	-0.768484161778946
16.45	0.864820239018516	-0.770777558508423
16.5	0.864448390430438	-0.773070955237899
16.55	0.86407654184236	-0.775364351967375
16.6	0.863704693254282	-0.777657748696851
16.65	0.863266083180354	-0.781907866106312
16.7	0.862819724005391	-0.786385102880415
16.75	0.862373364830427	-0.790862339654517
16.8	0.861927005655464	-0.79533957642862
16.85	0.861480646480501	-0.799816813202722
16.9	0.86109250515444	-0.801698661157325
16.95	0.860735437158775	-0.802195240232808
17	0.86037836916311	-0.80269181930829
17.05	0.860021301167445	-0.803188398383773
17.1	0.85966423317178	-0.803684977459256
17.15	0.859263150127761	-0.805523280136401
17.2	0.858798728355621	-0.809292355801306
17.25	0.858334306583482	-0.81306143146621
17.3	0.857869884811343	-0.816830507131114
17.35	0.857405463039203	-0.820599582796018
17.4	0.856951783644264	-0.824705060018636
17.45	0.856551304593557	-0.830476525908024
17.5	0.856150825542849	-0.836247991797412
17.55	0.855750346492142	-0.8420194576868
17.6	0.855349867441434	-0.847790923576188
17.65	0.854949388390727	-0.853562389465576
17.7	0.854560987816552	-0.861144509235739
17.75	0.854173580710144	-0.868875557247179
17.8	0.853786173603737	-0.876606605258619
17.85	0.853398766497329	-0.884337653270058
17.9	0.853011359390921	-0.892068701281498
18.9159	0.849829748190437	-0.741227143926234
18.9659	0.850013253134876	-0.794371442431101
19.0159	0.850368029360791	-0.778619699514063
19.0659	0.85093077785707	-0.761802413682077
19.1159	0.851501682128657	-0.746935098171426
19.1659	0.851868692017535	-0.726116664333838
19.2159	0.852390661637272	-0.711592440234038
19.2659	0.852727103297992	-0.703576558751689
19.3159	0.853100214089102	-0.694982365408796
19.3659	0.853381588337241	-0.686926436836678
19.4159	0.853870934855745	-0.674834490875091
19.4659	0.85428219619737	-0.658865168613875
19.5159	0.854629421959425	-0.644842527854583
19.5659	0.855077424113059	-0.635888769940945
19.6159	0.855514323580385	-0.626889774306006
19.6659	0.856005812582832	-0.620959484283171
19.7159	0.856395147313691	-0.614842766000797
19.7659	0.856754001427261	-0.604820994632385
19.8159	0.857254450632073	-0.596519762311026
19.8659	0.857754286560811	-0.587556437131799
19.9159	0.858046946681619	-0.578316892277922
19.9659	0.858421857477827	-0.566773916337733
20.0159	0.858725712388675	-0.559420405196837
20.0659	0.85916403303089	-0.552560531814011
20.1159	0.859497009103281	-0.543471743608766
20.1659	0.859795112285682	-0.535101597560313
20.2159	0.86045059911713	-0.529368326997986
20.2659	0.860864386498633	-0.524355952698166
20.3159	0.861343113336562	-0.519978032901001
20.3659	0.86181442854835	-0.517176683620597
20.4159	0.86226759174695	-0.5127923050332
20.4659	0.862701543950859	-0.507457966581808
20.5159	0.863049337867458	-0.502558705974102
20.5659	0.863393699738238	-0.495393778129873
20.6159	0.863749732804718	-0.492052941708675
20.6659	0.864175863976003	-0.487008543700275
20.7159	0.864528430756385	-0.479695796802685
20.7659	0.864900168749512	-0.474527676272319
20.8159	0.865300615574998	-0.467390361634289
20.8659	0.865839042189333	-0.461752395427643
20.9159	0.866253219837312	-0.455526679760916
20.9659	0.86675433461445	-0.448570429541923
21.0159	0.86717525798597	-0.443345844769653
21.0659	0.8676246419521	-0.437404134722148
21.1159	0.86799863539469	-0.430586823060017
21.1659	0.868270158999353	-0.422911832728849
21.2159	0.868666049008592	-0.414734292646197
21.2659	0.868958438491327	-0.406025631968479
21.3159	0.869425405781398	-0.399956670495276
21.3659	0.869730920408869	-0.393770165618758
21.4159	0.870227959457434	-0.384714602180667
21.4659	0.870650397259615	-0.375754657222643
21.5159	0.871242339674559	-0.369980998317839
21.5659	0.87180894418144	-0.365229067413611
21.6159	0.87229646790864	-0.360989531761558
21.6659	0.872681175978429	-0.357599712090927
21.7159	0.873032718017584	-0.353787986737277
21.7659	0.873346862818269	-0.34942879601465
21.8159	0.873726702445765	-0.34517427288972
21.8659	0.874167706645199	-0.341334653717602
21.9159	0.874534803641839	-0.338251963969166
21.9659	0.874874879619316	-0.333922761739362
22.0159	0.875238733909835	-0.329342916593047
22.0659	0.875669375099499	-0.324840274581567
22.1159	0.876235661955186	-0.320724251878761
22.1659	0.876638453603279	-0.316690836666287
22.2159	0.877044097028963	-0.31274144406601
22.2659	0.877487412913366	-0.308411186859127
22.3159	0.877993552967881	-0.303165812894403
22.3659	0.878323318066557	-0.299403707927358
22.4159	0.878627168511115	-0.295003047887303
22.4659	0.878931587834816	-0.290795236916575
22.5159	0.879266579399207	-0.287203378269405
22.5659	0.879745672089737	-0.281828424893511
22.6159	0.880122763211647	-0.278069131018152
22.6659	0.88050750226488	-0.274024897838541
22.7159	0.88094125929782	-0.269086249664299
22.7659	0.881383087503905	-0.264508178893422
22.8159	0.881930828784001	-0.26044604763059
22.8659	0.882416019017864	-0.256225409405592
22.9159	0.882817062727019	-0.25146885802156
22.9659	0.883193550142064	-0.245606222370317
23.0159	0.88359514577064	-0.238931069327824
23.0659	0.883961203625288	-0.23359456888221
23.1159	0.884306375669085	-0.228993372941263
23.1659	0.88466725068273	-0.223694061229621
23.2159	0.884992048150184	-0.219893985632636
23.2659	0.88545025553461	-0.215686256114815
23.3159	0.885945904897674	-0.211529086275535
23.3659	0.886377377263275	-0.207842827768694
23.4159	0.88678186787448	-0.201794629400204
23.4659	0.887199820508235	-0.197060377029133
23.5159	0.887657589218648	-0.19298556168476
23.5659	0.888147233400121	-0.189112237851154
23.6159	0.888483271754046	-0.185039926165716
23.6659	0.88878972506706	-0.181063507747105
23.7159	0.889154198463972	-0.176153377912147
23.7659	0.889574455250612	-0.170301400312975
23.8159	0.889919775306773	-0.164911102405542
23.8659	0.890262422399039	-0.160627376094981
23.9159	0.890660968928945	-0.155977022021563
23.9659	0.891142142352562	-0.150622453757137
24.0159	0.891739452719976	-0.144457055675851
24.0659	0.892178209477815	-0.13902803036068
24.1159	0.89270223863526	-0.134984249626215
24.1659	0.893287105036686	-0.13176645118466
24.2159	0.893699040706253	-0.129335883418305
24.2659	0.894017941663417	-0.127328836553496
24.3159	0.894339575524003	-0.125321007031852
24.3659	0.894753368961104	-0.123286784582495
24.4159	0.895167162398205	-0.121252562133138
24.4659	0.895577787048721	-0.118998099911209
24.5159	0.895983802413696	-0.116423279100116
24.5659	0.896389817778671	-0.113848458289023
24.6159	0.896848381442898	-0.111503642173281
24.6659	0.897321252150434	-0.109221448201058
24.7159	0.8977775054934	-0.106926597941043
24.7659	0.89814929734102	-0.104567419249898
24.8159	0.898521089188641	-0.102208240558753
24.8659	0.8988835893513	-0.100062409849985
24.9159	0.899238269440243	-0.0980961372037333
24.9659	0.899592949529187	-0.0961298645574816
25.0159	0.899941178173986	-0.0938924259850259
25.0659	0.900288857998016	-0.0916319194778759
25.1159	0.900681369385289	-0.0896140505013751
25.1659	0.901178388194137	-0.0881617969277667
25.2159	0.901675407002986	-0.0867095433541582
25.2659	0.902168704526832	-0.0844416852002563
25.3159	0.902660241183349	-0.0817878927635166
25.3659	0.90314288187046	-0.0791690329811406
25.4159	0.903478894586301	-0.0771259512850257
25.4659	0.903814907302142	-0.0750828695889108
25.5159	0.904182783046009	-0.072890965924416
25.5659	0.904591909639834	-0.0705063927909906
25.6159	0.905001036233659	-0.0681218196575652
25.6659	0.905359487131969	-0.065221427844824
25.7159	0.905706389148787	-0.0622034820698024
25.7659	0.90608181335609	-0.0595017397184827
25.8159	0.906576498743301	-0.0581221536517601
25.8659	0.907071184130512	-0.0567425675850376
25.9159	0.907511611542438	-0.0550439214870521
25.9659	0.907911373949795	-0.0531061478218991
26.0159	0.908311136357153	-0.0511683741567461
26.0659	0.908690238067576	-0.048712961545729
26.1159	0.909068252372897	-0.0462303047796665
26.1659	0.909432976130816	-0.0439744117212388
26.2159	0.909770544461082	-0.0421818453618552
26.2659	0.910108112791348	-0.0403892790024717
26.3159	0.910528190910727	-0.0385444831632273
26.3659	0.910982430322883	-0.0366780629013257
26.4159	0.911435335017862	-0.0347778802715109
26.4659	0.911874018285765	-0.0325179592180802
26.5159	0.912312701553669	-0.0302580381646494
26.5659	0.912757870629605	-0.0278791269458247
26.6159	0.913210519892411	-0.0253629824526997
26.6659	0.913663169155216	-0.0228468379595747
26.7159	0.914047671788504	-0.0212950555031852
26.7659	0.914419463636124	-0.0199231469340463
26.8159	0.914788844592509	-0.0184146736405242
26.8659	0.915149747139153	-0.0164259415646858
26.9159	0.915510649685797	-0.0144372094888474
26.9659	0.915932221195024	-0.0122006873788292
27.0159	0.916394238679306	-0.00979897191269116
27.0659	0.916856256163587	-0.00739725644655304
27.1159	0.917263469973916	-0.00527711998162189
27.1659	0.91766948533889	-0.00316314107915339
27.2159	0.918087157724438	-0.000977893780318734
27.2659	0.918525807525507	0.00133560470884078
27.3159	0.918964457326576	0.00364910319800038
27.3659	0.919301288158415	0.00563764333896119
27.4159	0.919601521742477	0.00750938224655626
27.4659	0.919913480303584	0.00942794726387269
27.5159	0.920316384439708	0.0117097221585191
27.5659	0.920719288575833	0.0139914970531656
27.6159	0.921134458420577	0.0162339671281347
27.6659	0.921562252387504	0.0184359838659683
27.7159	0.921990046354432	0.0206380006038019
27.7659	0.922481551754635	0.0230819926216582
27.8159	0.922982459599546	0.0255616950147853
27.8659	0.923458469959006	0.0279719328737079
27.9159	0.923859787862112	0.0301737771300167
27.9659	0.924261105765218	0.0323756213863255
28.0159	0.924623340984856	0.0344684219630748
28.0659	0.924962464929548	0.036496740313019
28.1159	0.925302089782084	0.0385244589632035
28.1659	0.925712771990335	0.0404671059188877
28.2159	0.926123454198585	0.0424097528745721
28.2659	0.926540134856059	0.044250332926634
28.3159	0.926966373208561	0.0459282835554968
28.3659	0.927392611561064	0.0476062341843597
28.4159	0.927850947528247	0.0495803779200834
28.4659	0.928319187470229	0.0516459143993271
28.5159	0.928767431079794	0.0535772895276635
28.5659	0.929095640682722	0.0547033207484536
28.6159	0.92942385028565	0.0558293519692437
28.6659	0.929782882816895	0.0578801670779323
28.7159	0.930170230808768	0.0607805342309912
28.7659	0.93055757880064	0.0636809013840502
28.8159	0.930935128599494	0.0656636859665841
28.8659	0.931311587290391	0.0675442903162146
28.9159	0.931725669873597	0.0694556052475424
28.9659	0.932237271855839	0.0714465205946491
29.0159	0.93274887383808	0.0734374359417558
29.0659	0.933225047257582	0.0754229552156278
29.1159	0.933682642284426	0.07740564484134
29.1659	0.934135185708357	0.0794080354001591
29.2159	0.934452458432024	0.0819379731677292
29.2659	0.934769731155692	0.0844679109352993
29.3159	0.935178491071635	0.0865032717629234
29.3659	0.935716747351525	0.0878385792407693
29.4159	0.936255003631415	0.0891738867186151
29.4659	0.936793259911305	0.090509194196461
29.5159	0.937278304824747	0.0918172380584065
29.5659	0.937706164078812	0.0930959820177869
29.6159	0.938134023332877	0.0943747259771674
29.6659	0.938561882586941	0.0956534699365478
29.7159	0.938989741841006	0.0969322138959283
29.7659	0.939399272092388	0.0981199692665413
29.8159	0.939750760501941	0.0990195941060578
29.8659	0.940102248911494	0.0999192189455742
29.9159	0.940453737321047	0.100818843785091
29.9659	0.9408052257306	0.101718468624607
30.0159	0.941156714140153	0.102618093464124
30.0659	0.941650127118929	0.103569852418871
30.1159	0.942144110075895	0.104521820747576
30.1659	0.94263809303286	0.105473789076281
30.2159	0.943132075989826	0.106425757404985
30.2659	0.943626058946792	0.10737772573369
30.3159	0.944026672993458	0.108377521894162
30.3659	0.944396824504403	0.109392922360489
30.4159	0.944766976015349	0.110408322826816
30.4659	0.945137127526294	0.111423723293143
30.5159	0.945507279037239	0.11243912375947
30.5659	0.945902497332784	0.113409667448943
30.6159	0.946321799401767	0.11433711345085
30.6659	0.946741101470751	0.115264559452757
30.7159	0.947160403539734	0.116192005454664
30.7659	0.947579705608717	0.117119451456572
30.8159	0.947993546299538	0.118092394555382
30.8659	0.948392470091797	0.119189605844241
30.9159	0.948791393884055	0.120286817133101
30.9659	0.949190317676313	0.12138402842196
31.0159	0.949589241468572	0.122481239710819
31.0659	0.949987720828371	0.123563945749999
31.1159	0.950368126601531	0.124056771635556
31.1659	0.95074853237469	0.124549597521112
31.2159	0.951128938147849	0.125042423406669
31.2659	0.951509343921009	0.125535249292226
31.3159	0.951889749694168	0.126028075177782
31.3659	0.952329028300183	0.126814073919336
31.4159	0.952784719025842	0.127681801155272
31.4659	0.953240409751501	0.128549528391208
31.5159	0.953696100477161	0.129417255627144
31.5659	0.954151791202821	0.130284982863081
31.6159	0.954561537810175	0.130966273038122
31.6659	0.95493183054642	0.131487462986149
31.7159	0.955302123282665	0.132008652934176
31.7659	0.955672416018911	0.132529842882203
31.8159	0.956042708755156	0.13305103283023
31.8659	0.95642912011639	0.133619973538438
31.9159	0.956853867666789	0.134302483622209
31.9659	0.957278615217188	0.13498499370598
32.0159	0.957703362767587	0.135667503789752
32.0659	0.958128110317985	0.136350013873523
32.1159	0.958550413585991	0.137042063155484
32.1659	0.958929896647633	0.137901225057592
32.2159	0.959309379709274	0.1387603869597
32.2659	0.959688862770915	0.139619548861807
32.3159	0.960068345832557	0.140478710763915
32.3659	0.960447828894198	0.141337872666022
32.4159	0.960846332831947	0.142407185906849
32.4659	0.961249298456684	0.143525793906142
32.5159	0.961652264081422	0.144644401905434
32.5659	0.962055229706159	0.145763009904726
32.6159	0.962458195330896	0.146881617904018
32.6659	0.962894642360154	0.147806392412675
32.7159	0.963356554119611	0.148583744266483
32.7659	0.963818465879068	0.149361096120291
32.8159	0.964280377638525	0.150138447974098
32.8659	0.964742289397982	0.150915799827906
32.9159	0.96517350840193	0.151685876457544
32.9659	0.96554068943451	0.152440773915766
33.0159	0.965907870467089	0.153195671373988
33.0659	0.966275051499668	0.153950568832211
33.1159	0.966642232532247	0.154705466290433
33.1659	0.967016416297273	0.155487513174307
33.2159	0.967468996506034	0.156573501189264
33.2659	0.967921576714795	0.157659489204222
33.3159	0.968374156923556	0.158745477219179
33.3659	0.968826737132316	0.159831465234136
33.4159	0.969279317341077	0.160917453249093
33.4659	0.969651858315264	0.161710141364543
33.5159	0.970008926310928	0.16244612949942
33.5659	0.970365994306594	0.163182117634297
33.6159	0.970723062302258	0.163918105769174
33.6659	0.971080130297923	0.164654093904051
33.7159	0.971483463831182	0.165530383855212
33.7659	0.971918158567775	0.166501777722109
33.8159	0.972352853304368	0.167473171589007
33.8659	0.972787548040962	0.168444565455904
33.9159	0.973222242777555	0.169415959322802
33.9659	0.973643578227394	0.170238449466527
34.0159	0.974040320444799	0.170786821392594
34.0659	0.974437062662205	0.171335193318662
34.1159	0.97483380487961	0.171883565244729
34.1659	0.975230547097016	0.172431937170796
34.2159	0.975627289314421	0.173003156917648
34.2659	0.976024031531827	0.173759236305395
34.3159	0.976420773749232	0.174515315693142
34.3659	0.976817515966638	0.17527139508089
34.4159	0.977214258184043	0.176027474468637
34.4659	0.977611000401449	0.176783553856384
34.5159	0.978037985476841	0.177226623128532
34.5659	0.978469569696536	0.177622091784022
34.6159	0.97890115391623	0.178017560439512
34.6659	0.979332738135925	0.178413029095001
34.7159	0.979764322355619	0.178808497750491
34.7659	0.980149408451519	0.179334222915453
34.8159	0.980506476447184	0.179938435977148
34.8659	0.980863544442849	0.180542649038843
34.9159	0.981220612438514	0.181146862100538
34.9659	0.981577680434179	0.181751075162233
35.0159	0.981983413324163	0.182471068839038
35.0659	0.982467876331136	0.183378372516204
35.1159	0.982952339338108	0.184285676193369
35.1659	0.983436802345081	0.185192979870535
35.2159	0.983921265352053	0.186100283547701
35.2659	0.984390831691877	0.18699833868646
35.3159	0.984767347835454	0.187838623969381
35.3659	0.985143863979031	0.188678909252302
35.4159	0.985520380122608	0.189519194535223
35.4659	0.985896896266185	0.190359479818144
35.5159	0.986273412409762	0.191199765101065
35.5659	0.986682547410693	0.191774604200815
35.6159	0.987095468528995	0.192318632582875
35.6659	0.987508389647298	0.192862660964935
35.7159	0.9879213107656	0.193406689346995
35.7659	0.988334231883902	0.193950717729055
35.8159	0.988745734097376	0.194600832840678
35.8659	0.989156478981278	0.195307570930657
35.9159	0.98956722386518	0.196014309020637
35.9659	0.989977968749082	0.196721047110616
36.0159	0.990388713632985	0.197427785200595
36.0659	0.990780959438593	0.198186612388602
36.1159	0.991146584619339	0.199020397059135
36.1659	0.991512209800085	0.199854181729668
36.2159	0.991877834980831	0.200687966400201
36.2659	0.992243460161578	0.201521751070734
36.3159	0.992625261487547	0.202331467169008
36.3659	0.993087173247004	0.203021986528475
36.4159	0.993549085006461	0.203712505887943
36.4659	0.994010996765918	0.20440302524741
36.5159	0.994472908525375	0.205093544606877
36.5659	0.994934820284832	0.205784063966345
36.6159	0.995312794870388	0.20630611017578
36.6659	0.995683865532549	0.206814299286296
36.7159	0.996054936194711	0.207322488396811
36.7659	0.996426006856872	0.207830677507327
36.8159	0.996797077519034	0.208338866617842
36.8659	0.997203054309858	0.209267702829851
36.9159	0.997625306978857	0.210392676546662
36.9659	0.998047559647855	0.211517650263473
37.0159	0.998469812316854	0.212642623980284
37.0659	0.998892064985852	0.213767597697095
37.1159	0.999298033103781	0.214612196458797
37.1659	0.99968310643244	0.215097044707323
37.2159	1.0000681797611	0.21558189295585
37.2659	1.00045325308976	0.216066741204376
37.3159	1.00083832641841	0.216551589452902
37.3659	1.00122519994597	0.217078022721517
37.4159	1.00161945796288	0.217775039439883
37.4659	1.00201371597979	0.218472056158248
37.5159	1.0024079739967	0.219169072876614
37.5659	1.00280223201361	0.219866089594979
37.6159	1.00319649003052	0.220563106313345
37.6659	1.00366717155355	0.220834804021276
37.7159	1.00414170636261	0.221085057073219
37.7659	1.00461624117166	0.221335310125162
37.8159	1.00509077598071	0.221585563177105
37.8659	1.00556531078977	0.221835816229048
37.9159	1.00595966017292	0.222294858983117
37.9659	1.00632125776239	0.222839182038056
38.0159	1.00668285535187	0.223383505092994
38.0659	1.00704445294134	0.223927828147933
38.1159	1.00740605053081	0.224472151202872
38.1659	1.00780867643334	0.225012853601099
38.2159	1.00825831761307	0.225549407006444
38.2659	1.0087079587928	0.226085960411788
38.3159	1.00915759997252	0.226622513817133
38.3659	1.00960724115225	0.227159067222477
38.4159	1.01003701721577	0.227673780305141
38.4659	1.01039797484102	0.228112832269946
38.5159	1.01075893246627	0.228551884234752
38.5659	1.01111989009151	0.228990936199558
38.6159	1.01148084771676	0.229429988164363
38.6659	1.01184180534201	0.229869040129169
38.7159	1.0122736455468	0.230378115246832
38.7659	1.01270678502495	0.230888473884609
38.8159	1.01313992450309	0.231398832522385
38.8659	1.01357306398123	0.231909191160162
38.9159	1.01400620345938	0.232419549797938
38.9659	1.01441650052438	0.233136326224087
39.0159	1.0148186882232	0.233926383762096
39.0659	1.01522087592202	0.234716441300105
39.1159	1.01562306362084	0.235506498838114
39.1659	1.01602525131966	0.236296556376123
39.2159	1.0164200345594	0.236857937451394
39.2659	1.01680729391329	0.237186953733882
39.3159	1.01719455326717	0.237515970016371
39.3659	1.01758181262106	0.237844986298859
39.4159	1.01796907197495	0.238174002581347
39.4659	1.01836950306365	0.23853000343536
39.5159	1.01880903120646	0.23896610135088
39.5659	1.01924855934927	0.239402199266401
39.6159	1.01968808749208	0.239838297181922
39.6659	1.0201276156349	0.240274395097443
39.7159	1.02056831255204	0.240707961680003
39.7659	1.02112471812846	0.240890926299395
39.8159	1.02168112370488	0.241073890918788
39.8659	1.0222375292813	0.24125685553818
39.9159	1.02279393485772	0.241439820157572
39.9659	1.02335034043413	0.241622784776965
40.0159	1.02390674601055	0.241805749396357
40.0659	1.02446315158697	0.24198871401575
40.1159	1.02499617848727	0.242166918337819
40.1659	1.02539245614506	0.242317278181022
40.2159	1.02578873380286	0.242467638024225
40.2659	1.02618501146065	0.242617997867429
40.3159	1.02658128911844	0.242768357710632
40.3659	1.02697756677624	0.242918717553835
40.4159	1.02737384443403	0.243069077397039
40.4659	1.02777012209182	0.243219437240242
40.5159	1.02816639974962	0.243369797083445
40.5659	1.02856267740741	0.243520156926648
40.6159	1.02895895506521	0.243670516769852
40.6659	1.02934907272486	0.243697755864665
40.7159	1.02973601705215	0.243661569119399
40.7659	1.03012296137944	0.243625382374132
40.8159	1.03050990570672	0.243589195628866
40.8659	1.03089685003401	0.243553008883599
40.9159	1.0312837943613	0.243516822138333
40.9659	1.03167073868858	0.243480635393066
41.0159	1.03205768301587	0.2434444486478
41.0659	1.03244462734315	0.243408261902533
41.1159	1.03283157167044	0.243372075157267
41.1659	1.03322419999601	0.243410624078917
41.2159	1.03364381098007	0.243803952660757
41.2659	1.03406342196413	0.244197281242597
41.3159	1.03448303294819	0.244590609824437
41.3659	1.03490264393226	0.244983938406277
41.4159	1.03532225491632	0.245377266988118
41.4659	1.03574186590038	0.245770595569958
41.5159	1.03616147688444	0.246163924151798
41.5659	1.0365810878685	0.246557252733638
41.6159	1.03700069885257	0.246950581315478
41.6659	1.03742030983663	0.247343909897318
41.7159	1.03783831548784	0.247591415964612
41.7659	1.03825559313928	0.24777279321717
41.8159	1.03867287079071	0.247954170469728
41.8659	1.03909014844215	0.248135547722286
41.9159	1.03950742609359	0.248316924974844
41.9659	1.03992470374502	0.248498302227402
42.0159	1.04034198139646	0.24867967947996
42.0659	1.04075925904789	0.248861056732518
42.1159	1.04117653669933	0.249042433985076
42.1659	1.04159381435076	0.249223811237634
42.2159	1.04201203466858	0.249403607113793
42.2659	1.04243397898527	0.249577155770317
42.3159	1.04285592330196	0.24975070442684
42.3659	1.04327786761865	0.249924253083363
42.4159	1.04369981193533	0.250097801739887
42.4659	1.04412175625202	0.25027135039641
42.5159	1.04454370056871	0.250444899052933
42.5659	1.0449656448854	0.250618447709457
42.6159	1.04538758920209	0.25079199636598
42.6659	1.04580953351878	0.250965545022504
42.7159	1.04623147783547	0.251139093679027
42.7659	1.04663894304543	0.251408968879652
42.8159	1.04704066514602	0.251717051815648
42.8659	1.04744238724661	0.252025134751644
42.9159	1.0478441093472	0.252333217687639
42.9659	1.04824583144779	0.252641300623635
43.0159	1.04864755354838	0.25294938355963
43.0659	1.04904927564897	0.253257466495626
43.1159	1.04945099774956	0.253565549431622
43.1659	1.04985271985015	0.253873632367617
43.2159	1.05025444195074	0.254181715303613
43.2659	1.05065437516298	0.254456220577033
43.3159	1.05104831948815	0.254618313675746
43.3659	1.05144226381331	0.254780406774458
43.4159	1.05183620813848	0.25494249987317
43.4659	1.05223015246365	0.255104592971883
43.5159	1.05262409678881	0.255266686070595
43.5659	1.05301804111398	0.255428779169307
43.6159	1.05341198543915	0.25559087226802
43.6659	1.05380592976432	0.255752965366732
43.7159	1.05419987408948	0.255915058465444
43.7659	1.05459381841465	0.256077151564157
43.8159	1.0549895549832	0.256181101076327
43.8659	1.05538590823765	0.256265044193128
43.9159	1.0557822614921	0.25634898730993
43.9659	1.05617861474654	0.256432930426731
44.0159	1.05657496800099	0.256516873543532
44.0659	1.05697132125544	0.256600816660333
44.1159	1.05736767450988	0.256684759777135
44.1659	1.05776402776433	0.256768702893936
44.2159	1.05816038101878	0.256852646010737
44.2659	1.05855673427323	0.256936589127538
44.3159	1.05895438231659	0.257024217413947
44.3659	1.05935571552841	0.257122334260008
44.4159	1.05975704874023	0.257220451106068
44.4659	1.06015838195205	0.257318567952128
44.5159	1.06055971516386	0.257416684798189
44.5659	1.06096104837568	0.257514801644249
44.6159	1.0613623815875	0.25761291849031
44.6659	1.06176371479932	0.25771103533637
44.7159	1.06216504801114	0.257809152182431
44.7659	1.06256638122296	0.257907269028491
44.8159	1.06296771443478	0.258005385874551
44.8659	1.0633895156404	0.258001411941664
44.9159	1.06381729328865	0.257967628556525
44.9659	1.06424507093691	0.257933845171386
45.0159	1.06467284858517	0.257900061786247
45.0659	1.06510062623342	0.257866278401108
45.1159	1.06552840388168	0.257832495015969
45.1659	1.06595618152993	0.25779871163083
45.2159	1.06638395917819	0.257764928245691
45.2659	1.06681173682645	0.257731144860552
45.3159	1.0672395144747	0.257697361475413
45.3659	1.06766438012384	0.257689848291177
45.4159	1.06808204666405	0.257747280881397
45.4659	1.06849971320425	0.257804713471617
45.5159	1.06891737974446	0.257862146061836
45.5659	1.06933504628467	0.257919578652056
45.6159	1.06975271282487	0.257977011242276
45.6659	1.07017037936508	0.258034443832495
45.7159	1.07058804590529	0.258091876422715
45.7659	1.07100571244549	0.258149309012934
45.8159	1.0714233789857	0.258206741603154
45.8659	1.07184104552591	0.258264174193374
45.9159	1.07225091484625	0.258521897348329
45.9659	1.07265885916718	0.258829068797321
46.0159	1.07306680348811	0.259136240246312
46.0659	1.07347474780903	0.259443411695304
46.1159	1.07388269212996	0.259750583144296
46.1659	1.07429063645089	0.260057754593288
46.2159	1.07469858077182	0.26036492604228
46.2659	1.07510652509275	0.260672097491272
46.3159	1.07551446941367	0.260979268940264
46.3659	1.0759224137346	0.261286440389256
46.4159	1.07632593405687	0.261459009031225
46.4659	1.07671987838204	0.261340222230146
46.5159	1.0771138227072	0.261221435429067
46.5659	1.07750776703237	0.261102648627988
46.6159	1.07790171135754	0.260983861826908
46.6659	1.0782956556827	0.260865075025829
46.7159	1.07868960000787	0.26074628822475
46.7659	1.07908354433304	0.260627501423671
46.8159	1.0794774886582	0.260508714622592
46.8659	1.07987143298337	0.260389927821512
46.9159	1.08026537730854	0.260271141020433
46.9659	1.08066868218643	0.260361116914615
47.0159	1.08107390428596	0.260493851433126
47.0659	1.08147912638549	0.260626585951638
47.1159	1.08188434848502	0.26075932047015
47.1659	1.08228957058455	0.260892054988662
47.2159	1.08269479268408	0.261024789507174
47.2659	1.08310001478361	0.261157524025686
47.3159	1.08350523688314	0.261290258544198
47.3659	1.08391045898267	0.26142299306271
47.4159	1.0843156810822	0.261555727581221
47.4659	1.08472183962589	0.261728928475251
47.5159	1.08512978394682	0.261979297806315
47.5659	1.08553772826774	0.262229667137378
47.6159	1.08594567258867	0.262480036468442
47.6659	1.0863536169096	0.262730405799506
47.7159	1.08676156123053	0.262980775130569
47.7659	1.08716950555146	0.263231144461633
47.8159	1.08757744987238	0.263481513792697
47.8659	1.08798539419331	0.263731883123761
47.9159	1.08839333851424	0.263982252454824
47.9659	1.08880128283517	0.264232621785888
48.0159	1.08920595662542	0.264348090005752
48.0659	1.08961008913903	0.264441231934485
48.1159	1.09001422165264	0.264534373863218
48.1659	1.09041835416625	0.264627515791951
48.2159	1.09082248667987	0.264720657720684
48.2659	1.09122661919348	0.264813799649417
48.3159	1.09163075170709	0.26490694157815
48.3659	1.0920348842207	0.265000083506883
48.4159	1.09243901673431	0.265093225435616
48.4659	1.09284314924793	0.265186367364349
48.5159	1.09325350704269	0.265395944939492
48.5659	1.09367428469306	0.265800412126006
48.6159	1.09409506234344	0.266204879312519
48.6659	1.09451583999382	0.266609346499033
48.7159	1.09493661764419	0.267013813685546
48.7659	1.09535739529457	0.26741828087206
48.8159	1.09577817294494	0.267822748058574
48.8659	1.09619895059532	0.268227215245087
48.9159	1.09661972824569	0.268631682431601
48.9659	1.09704050589607	0.269036149618114
49.0159	1.09746128354644	0.269440616804628
49.0659	1.09787049253366	0.269627842625213
49.1159	1.0982782424102	0.26978766863388
49.1659	1.09868599228674	0.269947494642547
49.2159	1.09909374216328	0.270107320651213
49.2659	1.09950149203983	0.27026714665988
49.3159	1.09990924191637	0.270426972668547
49.3659	1.10031699179291	0.270586798677213
49.4159	1.10072474166945	0.27074662468588
49.4659	1.101132491546	0.270906450694546
49.5159	1.10154024142254	0.271066276703213
49.5659	1.10194986729851	0.271255520160787
49.6159	1.10236228384031	0.271488523903054
49.6659	1.1027747003821	0.271721527645321
49.7159	1.1031871169239	0.271954531387588
49.7659	1.1035995334657	0.272187535129854
49.8159	1.10401195000749	0.272420538872121
49.8659	1.10442436654929	0.272653542614388
49.9159	1.10483678309109	0.272886546356655
49.9659	1.10524919963288	0.273119550098922
50.0159	1.10566161617468	0.273352553841189
50.0659	1.10607403271647	0.273585557583456
50.1159	1.10647362526215	0.27369217654811
50.1659	1.10687204180819	0.273787205642327
50.2159	1.10727045835422	0.273882234736545
50.2659	1.10766887490026	0.273977263830763
50.3159	1.10806729144629	0.27407229292498
50.3659	1.10846570799233	0.274167322019198
50.4159	1.10886412453836	0.274262351113416
50.4659	1.1092625410844	0.274357380207633
50.5159	1.10966095763043	0.274452409301851
50.5659	1.11005937417647	0.274547438396069
50.6159	1.1104548643345	0.27454993325418
50.6659	1.11084647532704	0.274429766450476
50.7159	1.11123808631958	0.274309599646772
50.7659	1.11162969731212	0.274189432843068
50.8159	1.11202130830466	0.274069266039364
50.8659	1.1124129192972	0.273949099235661
50.9159	1.11280453028974	0.273828932431957
50.9659	1.11319614128228	0.273708765628253
51.0159	1.11358775227482	0.273588598824549
51.0659	1.11397936326736	0.273468432020845
51.1159	1.1143709742599	0.273348265217141
51.1659	1.11478754880044	0.273210601440472
51.2159	1.11520560422941	0.273071899707779
51.2659	1.11562365965839	0.272933197975087
51.3159	1.11604171508737	0.272794496242394
51.3659	1.11645977051635	0.272655794509702
51.4159	1.11687782594532	0.27251709277701
51.4659	1.1172958813743	0.272378391044317
51.5159	1.11771393680328	0.272239689311625
51.5659	1.11813199223226	0.272100987578932
51.6159	1.11855004766124	0.27196228584624
51.6659	1.11897095286713	0.272108226853713
51.7159	1.11939523051644	0.272591015820072
51.7659	1.11981950816576	0.273073804786431
51.8159	1.12024378581508	0.273556593752789
51.8659	1.12066806346439	0.274039382719148
51.9159	1.12109234111371	0.274522171685507
51.9659	1.12151661876302	0.275004960651866
52.0159	1.12194089641234	0.275487749618225
52.0659	1.12236517406166	0.275970538584584
52.1159	1.12278945171097	0.276453327550943
52.1659	1.12321372936029	0.276936116517302
52.2159	1.12363052424155	0.276898218422932
52.2659	1.12404710356983	0.276845321112821
52.3159	1.1244636828981	0.27679242380271
52.3659	1.12488026222638	0.276739526492599
52.4159	1.12529684155466	0.276686629182488
52.4659	1.12571342088293	0.276633731872377
52.5159	1.12613000021121	0.276580834562266
52.5659	1.12654657953948	0.276527937252155
52.6159	1.12696315886776	0.276475039942044
52.6659	1.12737973819603	0.276422142631933
52.7159	1.12778735919772	0.276532801041394
52.7659	1.12818558129937	0.276815058894341
52.8159	1.12858380340101	0.277097316747288
52.8659	1.12898202550266	0.277379574600235
52.9159	1.12938024760431	0.277661832453182
52.9659	1.12977846970596	0.277944090306129
53.0159	1.13017669180761	0.278226348159076
53.0659	1.13057491390926	0.278508606012023
53.1159	1.13097313601091	0.278790863864971
53.1659	1.13137135811256	0.279073121717918
53.2159	1.13176956932532	0.279353024323058
53.2659	1.13216234698418	0.278457658272706
53.3159	1.13255512464303	0.277562292222354
53.3659	1.13294790230189	0.276666926172003
53.4159	1.13334067996074	0.275771560121651
53.4659	1.13373345761959	0.274876194071299
53.5159	1.13412623527845	0.273980828020947
53.5659	1.1345190129373	0.273085461970595
53.6159	1.13491179059615	0.272190095920243
53.6659	1.13530456825501	0.271294729869891
53.7159	1.13569734591386	0.270399363819539
53.7659	1.13609403657153	0.270537060848497
53.8159	1.13649439756142	0.271643755029364
53.8659	1.13689475855131	0.272750449210232
53.9159	1.1372951195412	0.273857143391099
53.9659	1.13769548053109	0.274963837571967
54.0159	1.13809584152098	0.276070531752834
54.0659	1.13849620251087	0.277177225933702
54.1159	1.13889656350076	0.278283920114569
54.1659	1.13929692449065	0.279390614295437
54.2159	1.13969728548054	0.280497308476304
54.2659	1.14009817147028	0.281669403665389
54.3159	1.14051603245487	0.284956131453501
54.3659	1.14093389343946	0.288242859241613
54.4159	1.14135175442405	0.291529587029725
54.4659	1.14176961540864	0.294816314817837
54.5159	1.14218747639324	0.298103042605949
54.5659	1.14260533737783	0.301389770394061
54.6159	1.14302319836242	0.304676498182173
54.6659	1.14344105934701	0.307963225970285
54.7159	1.1438589203316	0.311249953758397
54.7659	1.1442767813162	0.314536681546509
54.8159	1.14469263252362	0.314561626919983
54.8659	1.14510679906489	0.311852431151776
54.9159	1.14552096560615	0.309143235383568
54.9659	1.14593513214742	0.30643403961536
55.0159	1.14634929868868	0.303724843847152
55.0659	1.14676346522995	0.301015648078945
55.1159	1.14717763177122	0.298306452310737
55.1659	1.14759179831248	0.295597256542529
55.2159	1.14800596485375	0.292888060774322
55.2659	1.14842013139502	0.290178865006114
56.313	1.1500377204608	0.23010144207397
56.363	1.14996431848303	0.261404488541928
56.413	1.14956468549291	0.267041855876047
56.463	1.14903863798552	0.265328074513113
56.513	1.14870832908553	0.259743185746037
56.563	1.14822734542257	0.258735287618461
56.613	1.14766904118667	0.256343768494666
56.663	1.14707655278316	0.258737807806979
56.713	1.14672516948721	0.258824634594915
56.763	1.14630645325721	0.260176131944059
56.813	1.14584157406463	0.25979169137419
56.863	1.14554796615353	0.262796236157465
56.913	1.14515241105108	0.265296081835177
56.963	1.14479293569681	0.261297181160429
57.013	1.14446883920379	0.26319711519579
57.063	1.14400701842695	0.261367319163592
57.113	1.14368347149302	0.258345865204836
57.163	1.14310473799572	0.258403055898187
57.213	1.14269118284229	0.257779524864223
57.263	1.14228973391783	0.258998363658051
57.313	1.14174168811805	0.25812523532959
57.363	1.141411379821	0.257759482424959
57.413	1.14092524482574	0.256016185157236
57.463	1.14059904766768	0.256684049442946
57.513	1.14017358390904	0.258077538849905
57.563	1.13988171885205	0.254257890049507
57.613	1.13936640131767	0.25200141891799
57.663	1.13896288938686	0.248181632720493
57.713	1.13856878151765	0.24722487003778
57.763	1.13815088202986	0.247667818003107
57.813	1.13764238300331	0.247367168565093
57.863	1.13715097078645	0.249443941789828
57.913	1.13679316818801	0.248780127047315
57.963	1.13631469520699	0.249945096872228
58.013	1.13596726465419	0.249236330919893
58.063	1.13552030228384	0.247742725331478
58.113	1.13520543977267	0.247384400593715
58.163	1.13484270469227	0.245338921677352
58.213	1.1345306100253	0.244681122858474
58.263	1.13422308958245	0.246223597216268
58.313	1.13375689150725	0.246269977601333
58.363	1.13342577872706	0.246415653209148
58.413	1.13285319576446	0.245099383421441
58.463	1.13243044561873	0.244199172136865
58.513	1.13184399510044	0.243534312004932
58.563	1.13149328182942	0.242503149722528
58.613	1.13114966183781	0.240670899112743
58.663	1.13067469285881	0.239374041849357
58.713	1.13035509199155	0.239928708933159
58.763	1.1299396768884	0.240395390644624
58.813	1.12967147276484	0.239012791200192
58.863	1.12917614318749	0.238317769682373
58.913	1.12868024310101	0.237979438666477
58.963	1.12827944966436	0.237514947385263
59.013	1.12786835921511	0.237217205341516
59.063	1.12738969489666	0.237291028077735
59.113	1.12681727246123	0.234892452307362
59.163	1.12640577312647	0.233975298914388
59.213	1.12604468634408	0.234520122784761
59.263	1.12567585714738	0.235788534881643
59.313	1.12522165238882	0.235196571722676
59.363	1.12491085703673	0.234136734444712
59.413	1.12460237219946	0.233956892336552
59.463	1.12426798766248	0.23438628825193
59.513	1.12390083464615	0.234395742966672
59.563	1.1234374365455	0.232360368113109
59.613	1.12297938411266	0.231231788384306
59.663	1.1225262996295	0.230572573265552
59.713	1.12206922124074	0.229586195134558
59.763	1.12166479234614	0.228057250401148
59.813	1.12118679661125	0.22778228726375
59.863	1.12073155587249	0.227772836435219
59.913	1.12036697753457	0.227271120481385
59.963	1.12003410144439	0.226314054110755
60.013	1.11963235723889	0.22558313451681
60.063	1.11922188813976	0.225483603116717
60.113	1.1188316232689	0.226001771317905
60.163	1.11847069318505	0.226143579647533
60.213	1.11810980885353	0.225026902355127
60.263	1.11762436974034	0.22399369459773
60.313	1.11706103158143	0.223233801742379
60.363	1.11663787217278	0.222321493020913
60.413	1.11625111276277	0.223038042061705
60.463	1.11580990104962	0.224135056179274
60.513	1.11536472595447	0.225157034328394
60.563	1.11501629490681	0.225623754020917
60.613	1.11471897371626	0.22664770298834
60.663	1.1144172803243	0.226747480018702
60.713	1.11405441491225	0.226175106829007
60.763	1.11358590463477	0.225276147631573
60.813	1.11324053188213	0.224616730844327
60.863	1.11283666831103	0.224227562004422
60.913	1.11233469365585	0.223421193062612
60.963	1.11174428937433	0.222013720954703
61.013	1.11132424143192	0.221831730087422
61.063	1.11093871275198	0.221264505103811
61.113	1.11057122739736	0.220476421811426
61.163	1.11019913861001	0.219869348582641
61.213	1.10975737781744	0.220775608261542
61.263	1.10942788150843	0.220891026247178
61.313	1.10908262976211	0.221071266071068
61.363	1.10870926736057	0.22111235609222
61.413	1.10833594838094	0.220194279823125
61.463	1.10785585641031	0.219586095335192
61.513	1.10730156403335	0.219548120653223
61.563	1.10670632766026	0.21984981384275
61.613	1.10621793941867	0.21979054363987
61.663	1.10578703422289	0.219537079351071
61.713	1.1053591755424	0.219274783797352
61.763	1.10503405212754	0.218714678365499
61.813	1.10470892871267	0.218154572933646
61.863	1.10435655373318	0.217437288707642
61.913	1.10396453889803	0.216491373766336
61.963	1.10357252406289	0.215545458825031
62.013	1.10318786845222	0.215519487378194
62.063	1.1028052164981	0.21574398400746
62.113	1.10240133307445	0.215837063894339
62.163	1.10188953592856	0.215262188611274
62.213	1.10137773878267	0.214687313328209
62.263	1.10090817656843	0.214439673772672
62.313	1.1004741601438	0.214467442555036
62.363	1.10004014371917	0.2144952113374
62.413	1.09970935040085	0.214246915384473
62.463	1.09938733821484	0.213975134757884
62.513	1.09903123536094	0.21381048314997
62.563	1.09859566332189	0.213895561346413
62.613	1.09816009128283	0.213980639542857
62.663	1.09774249159869	0.213588897224817
62.713	1.09733339621684	0.212971529171283
62.763	1.09692047286043	0.212379673940094
62.813	1.09644445484632	0.212208334249213
62.863	1.09596843683221	0.212036994558332
62.913	1.09554394201236	0.211938264679576
62.963	1.09518615069456	0.21193353768288
63.013	1.09482835937677	0.211928810686183
63.063	1.09447183495136	0.212249835826178
63.113	1.09411559924799	0.212645099174143
63.163	1.09374915560277	0.213060545954051
63.213	1.09334002900894	0.213560386669597
63.263	1.09293090241512	0.214060227385143
63.313	1.09250401123466	0.213695218822242
63.363	1.09206380593784	0.212682027210205
63.413	1.09162360064103	0.211668835598168
63.463	1.09114937326278	0.211406571205052
63.513	1.09067335524867	0.211183829297143
63.563	1.09023823122658	0.211066314362911
63.613	1.08988666236648	0.21116380061592
63.663	1.08953509350639	0.211261286868929
63.713	1.08915712151378	0.211231752328162
63.763	1.08876821790748	0.211149627730244
63.813	1.08838158332038	0.211065627408306
63.863	1.08801912515932	0.210961641225076
63.913	1.08765666699825	0.210857655041845
63.963	1.08722270682828	0.210761354857387
64.013	1.08670628223979	0.210673919059109
64.063	1.0861898576513	0.210586483260831
64.113	1.08579532953681	0.210956159286273
64.163	1.08542353768919	0.211411096321075
64.213	1.08505071260247	0.211708146642891
64.263	1.08467425391157	0.211449954892749
64.313	1.08429779522067	0.211191763142607
64.363	1.08394000390288	0.210984973392659
64.413	1.08359465750049	0.21081245164284
64.463	1.0832493110981	0.210639929893021
64.513	1.08281414756339	0.210214163466642
64.563	1.08237701990991	0.209782859092095
64.613	1.08193601480683	0.209418884347433
64.663	1.08148803203127	0.209176072777717
64.713	1.08104004925571	0.208933261208002
64.763	1.08060005150795	0.20881951544943
64.813	1.08016292385447	0.20875216039296
64.863	1.07973201399185	0.208718609188601
64.913	1.07934933284325	0.208947259842381
64.963	1.07896665169466	0.209175910496161
65.013	1.07858703697321	0.208658899885113
65.063	1.07821057828232	0.207374439206044
65.113	1.07783411959142	0.206089978526974
65.163	1.07737632715592	0.205506225912207
65.213	1.07690653159951	0.20502588281898
65.263	1.07645152221281	0.204591187020773
65.313	1.07604087133521	0.204293433107631
65.363	1.07563022045761	0.203995679194488
65.413	1.07521563969941	0.203852361478921
65.463	1.07479873503346	0.203800368542188
65.513	1.07438261439718	0.203742010622005
65.563	1.07407771396984	0.202780734335373
65.613	1.07377281354251	0.20181945804874
65.663	1.07342952304014	0.200914909751876
65.713	1.07302506328959	0.200100749621283
65.763	1.07262060353904	0.19928658949069
65.813	1.0721947453787	0.198376708988622
65.863	1.0717622845685	0.197437293203128
65.913	1.07132227622662	0.196482364748782
65.963	1.07083696155309	0.195434316828466
66.013	1.07035164687957	0.194386268908149
66.063	1.06990604143318	0.193284597641165
66.113	1.06949691483936	0.192133665325862
66.163	1.06908778824553	0.190982733010558
66.213	1.06875704719586	0.190218825033565
66.263	1.06843503500984	0.189498015343635
66.313	1.0680831856737	0.188919837508345
66.363	1.06765399981626	0.188711354882494
66.413	1.06722481395882	0.188502872256643
66.463	1.06678107579968	0.187958826354872
66.513	1.06632970655552	0.187238814344996
66.563	1.06587879762036	0.186505892989847
66.613	1.06544021473764	0.185427288055735
66.663	1.06500163185493	0.184348683121623
66.713	1.06454582837382	0.183516530711221
66.763	1.06406564984282	0.183033221728097
66.813	1.06358547131182	0.182549912744973
66.863	1.06310529278082	0.182066603761849
66.913	1.06264320789576	0.181366800113023
66.963	1.06220056804928	0.180434332072426
67.013	1.06175792820281	0.179501864031829
67.063	1.06131528835633	0.178569395991232
67.113	1.06087264850985	0.177636927950635
67.163	1.06044441976768	0.176840073726805
67.213	1.06006182618914	0.176472663256071
67.263	1.0596792326106	0.176105252785337
67.313	1.05929663903206	0.175737842314603
67.363	1.05891404545352	0.175370431843869
67.413	1.05853145187498	0.175003021373135
67.463	1.05811926996787	0.174452136373634
67.513	1.05770696923214	0.173900514528637
67.563	1.0572946684964	0.17334889268364
67.613	1.05688236776067	0.172797270838643
67.663	1.05647006702493	0.172245648993646
67.713	1.05604908986664	0.171441208491141
67.763	1.0556252819392	0.170554283386849
67.813	1.05520147401175	0.169667358282557
67.863	1.0547776660843	0.168780433178266
67.913	1.05435385815685	0.167893508073974
67.963	1.05396567456348	0.167020725523675
68.013	1.05361171827148	0.166161530917409
68.063	1.05325776197949	0.165302336311143
68.113	1.05290380568749	0.164443141704877
68.163	1.05254984939549	0.163583947098611
68.213	1.05215966687608	0.162849664319763
68.263	1.05167053809376	0.162456558621776
68.313	1.05118140931144	0.162063452923788
68.363	1.05069228052912	0.1616703472258
68.413	1.0502031517468	0.161277241527813
68.463	1.04971700572114	0.160882763676667
68.513	1.04935215846631	0.160432484930429
68.563	1.04898731121148	0.159982206184191
68.613	1.04862246395665	0.159531927437953
68.663	1.04825761670182	0.159081648691715
68.713	1.04789276944699	0.158631369945477
68.763	1.04746904471905	0.158247048541257
68.813	1.04702890657788	0.157881114222153
68.863	1.04658876843671	0.157515179903048
68.913	1.04614863029555	0.157149245583943
68.963	1.04570849215438	0.156783311264839
69.013	1.04529630478577	0.156255007243703
69.063	1.04490811975345	0.155587270504468
69.113	1.04451993472112	0.154919533765232
69.163	1.0441317496888	0.154251797025996
69.213	1.04374356465648	0.15358406028676
69.263	1.04335929414736	0.152958214667935
69.313	1.04298433385562	0.152432001984143
69.363	1.04260937356388	0.151905789300351
69.413	1.04223441327213	0.151379576616559
69.463	1.04185945298039	0.150853363932767
69.513	1.04148055316499	0.150319203694372
69.563	1.04103263873158	0.149645814073483
69.613	1.04058472429817	0.148972424452594
69.663	1.04013680986476	0.148299034831705
69.713	1.03968889543134	0.147625645210817
69.763	1.03924098099793	0.146952255589928
69.813	1.03884806363932	0.146466286000441
69.863	1.03846804682912	0.14602427913437
69.913	1.03808803001892	0.145582272268299
69.963	1.03770801320872	0.145140265402228
70.013	1.03732799639851	0.144698258536157
70.063	1.03691405151902	0.143986930421669
70.113	1.03647430219247	0.143070766428103
70.163	1.03603455286592	0.142154602434537
70.213	1.03559480353936	0.141238438440971
70.263	1.03515505421281	0.140322274447405
70.313	1.0347390690615	0.139461998539422
70.363	1.03437266595484	0.13871832863716
70.413	1.03400626284818	0.137974658734898
70.463	1.03363985974151	0.137230988832636
70.513	1.03327345663485	0.136487318930374
70.563	1.03290094348976	0.135747426123168
70.613	1.03246002771937	0.135049818355734
70.663	1.03201911194898	0.1343522105883
70.713	1.03157819617859	0.133654602820866
70.763	1.0311372804082	0.132956995053432
70.813	1.03069636463781	0.132259387285998
70.863	1.03027095354153	0.131598447686627
70.913	1.02984853976888	0.13094459668299
70.963	1.02942612599623	0.130290745679354
71.013	1.02900371222358	0.129636894675718
71.063	1.02858129845093	0.128983043672082
71.113	1.02818725218415	0.128149266567475
71.163	1.02781243489785	0.12719352613268
71.213	1.02743761761156	0.126237785697885
71.263	1.02706280032527	0.12528204526309
71.313	1.02668798303897	0.124326304828294
71.363	1.0262892922115	0.123354107726202
71.413	1.02584665236502	0.122351615395677
71.463	1.02540401251854	0.121349123065151
71.513	1.02496137267206	0.120346630734625
71.563	1.02451873282558	0.1193441384041
71.613	1.02408537752492	0.118349511218177
71.663	1.02372714264038	0.117418520202223
71.713	1.02336890775584	0.116487529186268
71.763	1.0230106728713	0.115556538170314
71.813	1.02265243798676	0.114625547154359
71.863	1.02229420310222	0.113694556138405
71.913	1.02186588866418	0.112552378913969
71.963	1.02142691696685	0.111378085814512
72.013	1.02098794526952	0.110203792715054
72.063	1.02054897357219	0.109029499615596
72.113	1.02011000187486	0.107855206516139
72.163	1.01969932307609	0.106554709591924
72.213	1.01930569256236	0.105178166773304
72.263	1.01891206204862	0.103801623954683
72.313	1.01851843153488	0.102425081136063
72.363	1.01812480102114	0.101048538317443
72.413	1.01772944552937	0.0995959289449747
72.463	1.01733129936633	0.0980202590220397
72.513	1.0169331532033	0.0964445890991047
72.563	1.01653500704027	0.0948689191761697
72.613	1.01613686087723	0.0932932492532347
72.663	1.01573370180054	0.0917868111055577
72.713	1.01529923017618	0.0907128207134781
72.763	1.01486475855183	0.0896388303213986
72.813	1.01443028692747	0.0885648399293191
72.863	1.01399581530312	0.0874908495372395
72.913	1.01356134367876	0.08641685914516
72.963	1.01317370316135	0.0850682799798495
73.013	1.01279149839742	0.0836878289033606
73.063	1.0124092936335	0.0823073778268715
73.113	1.01202708886957	0.0809269267503825
73.163	1.01164488410564	0.0795464756738935
73.213	1.01121541394858	0.0781828282054819
73.263	1.01076071625039	0.0768281495340197
73.313	1.01030601855221	0.0754734708625575
73.363	1.00985132085403	0.0741187921910952
73.413	1.00939662315584	0.0727641135196329
73.463	1.00897685044168	0.0713442630605269
73.513	1.00860733563135	0.0698306288094458
73.563	1.00823782082102	0.0683169945583645
73.613	1.0078683060107	0.0668033603072833
73.663	1.00749879120037	0.0652897260562021
73.713	1.00711845680414	0.063752272103355
73.763	1.00668453969677	0.062096853913191
73.813	1.0062506225894	0.0604414357230268
73.863	1.00581670548203	0.0587860175328627
73.913	1.00538278837466	0.0571305993426985
73.963	1.00494887126729	0.0554751811525344
74.013	1.00454750674938	0.0537899666873023
74.063	1.00414881971719	0.0521023014461986
74.113	1.00375013268499	0.050414636205095
74.163	1.00335144565279	0.0487269709639914
74.213	1.0029527586206	0.0470393057228877
74.263	1.00257777555894	0.0454622632822143
74.313	1.00221384508179	0.0439368015608029
74.363	1.00184991460465	0.0424113398393915
74.413	1.0014859841275	0.04088587811798
74.463	1.00112205365035	0.0393604163965686
74.513	1.00071802639884	0.0376172887217795
74.563	1.00026255077474	0.0355948727689119
74.613	0.999807075150638	0.0335724568160442
74.663	0.999351599526539	0.0315500408631765
74.713	0.998896123902439	0.0295276249103088
74.763	0.998455314197589	0.0275960695774886
74.813	0.998074664692111	0.0260372282167008
74.863	0.997694015186632	0.0244783868559129
74.913	0.997313365681154	0.0229195454951249
74.963	0.996932716175676	0.021360704134337
75.013	0.996552066670197	0.0198018627735491
75.063	0.996119808214812	0.0176242090592644
75.113	0.995684947627499	0.0154153547221143
75.163	0.995250087040186	0.0132065003849641
75.213	0.994815226452873	0.0109976460478139
75.263	0.99438036586556	0.00878879171066374
75.313	0.993986755730097	0.00655432776141265
75.363	0.993609994370742	0.00430940354806372
75.413	0.993233233011387	0.00206447933471482
75.463	0.992856471652032	-0.000180444878634112
75.513	0.992479710292677	-0.00242536909198299
75.563	0.99208004359808	-0.00472851919967832
75.613	0.991654129158807	-0.0070983916841573
75.663	0.991228214719533	-0.00946826416863625
75.713	0.99080230028026	-0.0118381366531152
75.763	0.990376385840986	-0.0142080091375942
75.813	0.989948815975362	-0.0165988628012662
75.863	0.989515511239882	-0.0190624012642865
75.913	0.989082206504402	-0.0215259397273067
75.963	0.988648901768922	-0.023989478190327
76.013	0.988215597033442	-0.0264530166533473
76.063	0.987782292297962	-0.0289165551163674
76.113	0.987410240397076	-0.0312042822529791
76.163	0.987039311256906	-0.0334887867787197
76.213	0.986668382116736	-0.0357732913044604
76.263	0.986297452976566	-0.038057795830201
76.313	0.985926523836397	-0.0403423003559414
76.363	0.985502385140308	-0.042907204230374
76.413	0.985059356330872	-0.0455716536730413
76.463	0.984616327521436	-0.0482361031157087
76.513	0.984173298712	-0.0509005525583761
76.563	0.983730269902564	-0.0535650020010432
76.613	0.983328980942563	-0.0562718683297625
76.663	0.982970105055375	-0.0590218356878571
76.713	0.982611229168188	-0.0617718030459516
76.763	0.982252353281	-0.064521770404046
76.813	0.981893477393813	-0.0672717377621408
76.863	0.981515453362194	-0.0700548040817215
76.913	0.981080592774881	-0.0729361165250794
76.963	0.980645732187568	-0.0758174289684372
77.013	0.980210871600255	-0.0786987414117949
77.063	0.979776011012942	-0.081580053855153
77.113	0.979340225364482	-0.0844509874637939
77.163	0.978812858662509	-0.0862944164354785
77.213	0.978285491960536	-0.088137845407163
77.263	0.977758125258563	-0.0899812743788475
77.313	0.977230758556589	-0.0918247033505321
77.363	0.976703391854616	-0.0936681323222166
77.413	0.976176025152643	-0.0955115612939012
77.463	0.97564865845067	-0.0973549902655857
77.513	0.975138159638724	-0.0991727187762807
77.563	0.974726326430084	-0.100840117193243
77.613	0.974314493221445	-0.102507515610206
77.663	0.973902660012806	-0.104174914027168
77.713	0.973490826804166	-0.10584231244413
77.763	0.973078993595527	-0.107509710861093
77.813	0.972667160386887	-0.109177109278055
77.863	0.972255327178248	-0.110844507695017
77.913	0.971843493969609	-0.11251190611198
77.963	0.971431660760969	-0.114179304528942
78.013	0.97101982755233	-0.115846702945904
78.063	0.970608507676869	-0.117602227820031
78.113	0.970197452245771	-0.11940315117209
78.163	0.969786396814674	-0.121204074524149
78.213	0.969375341383577	-0.123004997876208
78.263	0.96896428595248	-0.124805921228267
78.313	0.968553230521383	-0.126606844580326
78.363	0.968142175090286	-0.128407767932384
78.413	0.967731119659189	-0.130208691284443
78.463	0.967320064228092	-0.132009614636502
78.513	0.966909008796995	-0.133810537988561
78.563	0.966496836866235	-0.135546003115003
78.613	0.966079364770415	-0.136970729768113
78.663	0.965661892674594	-0.138395456421222
78.713	0.965244420578773	-0.139820183074332
78.763	0.964826948482952	-0.141244909727442
78.813	0.964409476387131	-0.142669636380551
78.863	0.96399200429131	-0.144094363033661
78.913	0.963574532195489	-0.145519089686771
78.963	0.963157060099668	-0.14694381633988
79.013	0.962739588003847	-0.14836854299299
79.063	0.962322115908026	-0.149793269646099
79.113	0.961910931365857	-0.151456089596234
79.163	0.961502598156158	-0.153226882088042
79.213	0.961094264946459	-0.154997674579851
79.263	0.96068593173676	-0.15676846707166
79.313	0.960277598527061	-0.158539259563468
79.363	0.959869265317361	-0.160310052055277
79.413	0.959460932107662	-0.162080844547086
79.463	0.959052598897963	-0.163851637038894
79.513	0.958644265688264	-0.165622429530703
79.563	0.958235932478565	-0.167393222022511
79.613	0.957824731991956	-0.16914855911952
79.663	0.95740220434211	-0.170842839755885
79.713	0.956979676692265	-0.172537120392249
79.763	0.956557149042419	-0.174231401028614
79.813	0.956134621392573	-0.175925681664978
79.863	0.955712093742727	-0.177619962301343
79.913	0.955289566092881	-0.179314242937707
79.963	0.954867038443036	-0.181008523574072
80.013	0.95444451079319	-0.182702804210436
80.063	0.954021983143344	-0.184397084846801
80.113	0.953599455493498	-0.186091365483166
80.163	0.953205189946206	-0.187564042319494
80.213	0.952822134506632	-0.188948820441841
80.263	0.952439079067057	-0.190333598564187
80.313	0.952056023627482	-0.191718376686534
80.363	0.951672968187907	-0.193103154808881
80.413	0.951289912748332	-0.194487932931228
80.463	0.950906857308757	-0.195872711053575
80.513	0.950523801869182	-0.197257489175922
80.563	0.950140746429607	-0.198642267298269
80.613	0.949757690990032	-0.200027045420616
80.663	0.949369313607625	-0.201386608612301
80.713	0.948963119286167	-0.202661756601332
80.763	0.948556924964709	-0.203936904590364
80.813	0.948150730643251	-0.205212052579396
80.863	0.947744536321793	-0.206487200568427
80.913	0.947338342000335	-0.207762348557459
80.963	0.946932147678878	-0.20903749654649
81.013	0.94652595335742	-0.210312644535522
81.063	0.946119759035962	-0.211587792524554
81.113	0.945713564714504	-0.212862940513585
81.163	0.945307370393046	-0.214138088502617
81.213	0.944905314552594	-0.215377191089874
81.263	0.944504682705606	-0.216603890958241
81.313	0.944104050858618	-0.217830590826609
81.363	0.94370341901163	-0.219057290694976
81.413	0.943302787164642	-0.220283990563343
81.463	0.942902155317655	-0.22151069043171
81.513	0.942501523470667	-0.222737390300077
81.563	0.942100891623679	-0.223964090168445
81.613	0.941700259776691	-0.225190790036812
81.663	0.941299627929703	-0.226417489905179
81.713	0.940893758173834	-0.227653347041809
81.763	0.940472980523459	-0.228915267172726
81.813	0.940052202873083	-0.230177187303644
81.863	0.939631425222707	-0.231439107434561
81.913	0.939210647572332	-0.232701027565478
81.963	0.938789869921956	-0.233962947696395
82.013	0.93836909227158	-0.235224867827312
82.063	0.937948314621205	-0.236486787958229
82.113	0.937527536970829	-0.237748708089146
82.163	0.937106759320454	-0.239010628220063
82.213	0.936685981670078	-0.24027254835098
82.263	0.936273030017333	-0.241699855185897
82.313	0.935862363475007	-0.243175453228957
82.363	0.935451696932681	-0.244651051272018
82.413	0.935041030390355	-0.246126649315079
82.463	0.934630363848029	-0.247602247358139
82.513	0.934219697305703	-0.2490778454012
82.563	0.933809030763377	-0.250553443444261
82.613	0.933398364221051	-0.252029041487321
82.663	0.932987697678725	-0.253504639530382
82.713	0.932577031136399	-0.254980237573443
82.763	0.932164460594649	-0.256513946799816
82.813	0.931747182943214	-0.258191319784934
82.863	0.931329905291779	-0.259868692770051
82.913	0.930912627640343	-0.261546065755169
82.963	0.930495349988908	-0.263223438740287
83.013	0.930078072337473	-0.264900811725405
83.063	0.929660794686037	-0.266578184710523
83.113	0.929243517034602	-0.268255557695641
83.163	0.928826239383167	-0.269932930680759
83.213	0.928408961731731	-0.271610303665877
83.263	0.927991684080296	-0.273287676650994
83.313	0.927591248423761	-0.27506406598279
83.363	0.927194970765967	-0.276864900746807
83.413	0.926798693108174	-0.278665735510824
83.463	0.92640241545038	-0.280466570274842
83.513	0.926006137792586	-0.282267405038859
83.563	0.925609860134792	-0.284068239802876
83.613	0.925213582476999	-0.285869074566893
83.663	0.924817304819205	-0.287669909330911
83.713	0.924421027161411	-0.289470744094928
83.763	0.924024749503618	-0.291271578858945
83.813	0.923631421178264	-0.293063286192527
83.863	0.923244476850978	-0.294835236683011
83.913	0.922857532523692	-0.296607187173496
83.963	0.922470588196405	-0.298379137663981
84.013	0.922083643869119	-0.300151088154466
84.063	0.921696699541833	-0.301923038644951
84.113	0.921309755214546	-0.303694989135436
84.163	0.92092281088726	-0.305466939625921
84.213	0.920535866559974	-0.307238890116406
84.263	0.920148922232687	-0.309010840606891
84.313	0.919761977905401	-0.310782791097376
84.363	0.919351470807471	-0.31276078910859
84.413	0.918936137599892	-0.314780989624049
84.463	0.918520804392312	-0.316801190139509
84.513	0.918105471184732	-0.318821390654969
84.563	0.917690137977153	-0.320841591170428
84.613	0.917274804769573	-0.322861791685888
84.663	0.916859471561993	-0.324881992201348
84.713	0.916444138354414	-0.326902192716807
84.763	0.916028805146834	-0.328922393232267
84.813	0.915613471939254	-0.330942593747727
84.863	0.915193857844082	-0.333039848093037
84.913	0.914766080195826	-0.335284042299923
84.963	0.91433830254757	-0.33752823650681
85.013	0.913910524899313	-0.339772430713696
85.063	0.913482747251057	-0.342016624920583
85.113	0.913054969602801	-0.344260819127469
85.163	0.912627191954545	-0.346505013334355
85.213	0.912199414306288	-0.348749207541242
85.263	0.911771636658032	-0.350993401748128
85.313	0.911343859009776	-0.353237595955015
85.363	0.91091608136152	-0.355481790161901
85.413	0.910501916634425	-0.35775334280085
85.463	0.910090004861648	-0.360029423292192
85.513	0.909678093088871	-0.362305503783534
85.563	0.909266181316094	-0.364581584274875
85.613	0.908854269543317	-0.366857664766217
85.663	0.90844235777054	-0.369133745257559
85.713	0.908030445997764	-0.3714098257489
85.763	0.907618534224987	-0.373685906240242
85.813	0.90720662245221	-0.375961986731584
85.863	0.906794710679433	-0.378238067222926
85.913	0.906384282733648	-0.380639442770574
85.963	0.90597633841272	-0.383250536781452
86.013	0.905568394091792	-0.38586163079233
86.063	0.905160449770864	-0.388472724803208
86.113	0.904752505449936	-0.391083818814085
86.163	0.904344561129008	-0.393694912824963
86.213	0.90393661680808	-0.396306006835841
86.263	0.903528672487152	-0.398917100846719
86.313	0.903120728166224	-0.401528194857597
86.363	0.902712783845296	-0.404139288868475
86.413	0.902304839524368	-0.406750382879353
86.463	0.90191381653165	-0.408988476742677
86.513	0.901524927760508	-0.411179525542345
86.563	0.901136038989366	-0.413370574342013
86.613	0.900747150218224	-0.415561623141681
86.663	0.900358261447082	-0.41775267194135
86.713	0.89996937267594	-0.419943720741018
86.763	0.899580483904798	-0.422134769540686
86.813	0.899191595133656	-0.424325818340354
86.863	0.898802706362514	-0.426516867140022
86.913	0.898413817591372	-0.42870791593969
86.963	0.898013829156924	-0.43106798219812
87.013	0.897597329283031	-0.433679472437494
87.063	0.897180829409138	-0.436290962676868
87.113	0.896764329535245	-0.438902452916241
87.163	0.896347829661352	-0.441513943155615
87.213	0.895931329787458	-0.444125433394989
87.263	0.895514829913565	-0.446736923634363
87.313	0.895098330039672	-0.449348413873736
87.363	0.894681830165779	-0.45195990411311
87.413	0.894265330291886	-0.454571394352484
87.463	0.893848830417993	-0.457182884591857
87.513	0.893447648095018	-0.460095610427609
87.563	0.893047870438284	-0.463035960488355
87.613	0.89264809278155	-0.465976310549102
87.663	0.892248315124816	-0.468916660609849
87.713	0.891848537468082	-0.471857010670596
87.763	0.891448759811348	-0.474797360731342
87.813	0.891048982154614	-0.477737710792089
87.863	0.89064920449788	-0.480678060852836
87.913	0.890249426841146	-0.483618410913583
87.963	0.889849649184412	-0.486558760974329
88.013	0.889443684307329	-0.489408140797268
88.063	0.889029517766063	-0.492136932165436
88.113	0.888615351224796	-0.494865723533605
88.163	0.88820118468353	-0.497594514901774
88.213	0.887787018142264	-0.500323306269942
88.263	0.887372851600998	-0.503052097638111
88.313	0.886958685059732	-0.505780889006279
88.363	0.886544518518465	-0.508509680374448
88.413	0.886130351977199	-0.511238471742617
88.463	0.885716185435933	-0.513967263110785
88.513	0.885302018894667	-0.516696054478954
88.563	0.8848882194644	-0.519770638446558
88.613	0.884474441811905	-0.522865735534467
88.663	0.88406066415941	-0.525960832622376
88.713	0.883646886506915	-0.529055929710285
88.763	0.88323310885442	-0.532151026798194
88.813	0.882819331201925	-0.535246123886103
88.863	0.88240555354943	-0.538341220974012
88.913	0.881991775896935	-0.541436318061922
88.963	0.881577998244439	-0.544531415149831
89.013	0.881164220591944	-0.54762651223774
89.063	0.880754005160593	-0.550958634094491
89.113	0.880348005283521	-0.554571252511749
89.163	0.879942005406448	-0.558183870929008
89.213	0.879536005529376	-0.561796489346267
89.263	0.879130005652304	-0.565409107763525
89.313	0.878724005775231	-0.569021726180784
89.363	0.878318005898159	-0.572634344598043
89.413	0.877912006021087	-0.576246963015302
89.463	0.877506006144015	-0.57985958143256
89.513	0.877100006266943	-0.583472199849818
89.563	0.87669400638987	-0.587084818267077
89.613	0.876275454854256	-0.590331396131988
89.663	0.875856541748231	-0.593567429618849
89.713	0.875437628642205	-0.596803463105708
89.763	0.87501871553618	-0.600039496592568
89.813	0.874599802430155	-0.603275530079428
89.863	0.87418088932413	-0.606511563566288
89.913	0.873761976218104	-0.609747597053149
89.963	0.873343063112079	-0.612983630540008
90.013	0.872924150006054	-0.616219664026868
90.063	0.872505236900029	-0.619455697513729
90.113	0.872105530334714	-0.623003856756739
90.163	0.87172597489408	-0.626879492202925
90.213	0.871346419453445	-0.63075512764911
90.263	0.870966864012811	-0.634630763095295
90.313	0.870587308572176	-0.63850639854148
90.363	0.870207753131541	-0.642382033987665
90.413	0.869828197690907	-0.646257669433851
90.463	0.869448642250272	-0.650133304880036
90.513	0.869069086809638	-0.654008940326221
90.563	0.868689531369003	-0.657884575772407
90.613	0.868309905150612	-0.661758780348065
90.663	0.867894960831804	-0.66491898053101
90.713	0.867480016512995	-0.668079180713953
90.763	0.867065072194186	-0.671239380896897
90.813	0.866650127875378	-0.674399581079842
90.863	0.866235183556569	-0.677559781262785
90.913	0.865820239237761	-0.68071998144573
90.963	0.865405294918952	-0.683880181628674
91.013	0.864990350600144	-0.687040381811618
91.063	0.864575406281335	-0.690200581994562
91.113	0.864160461962527	-0.693360782177506
91.163	0.863750935642078	-0.69676642260455
91.213	0.86334649132009	-0.700402282175283
91.263	0.862942046998102	-0.704038141746017
91.313	0.862537602676115	-0.707674001316751
91.363	0.862133158354127	-0.711309860887484
91.413	0.861728714032139	-0.714945720458218
91.463	0.861324269710152	-0.718581580028952
91.513	0.860919825388164	-0.722217439599686
91.563	0.860515381066176	-0.72585329917042
91.613	0.860110936744189	-0.729489158741153
91.663	0.859706072422328	-0.733012150338752
91.713	0.859287628104579	-0.732885744138322
91.763	0.858869183786831	-0.732759337937891
91.813	0.858450739469082	-0.73263293173746
91.863	0.858032295151333	-0.732506525537029
91.913	0.857613850833584	-0.732380119336599
91.963	0.857195406515835	-0.732253713136168
92.013	0.856776962198087	-0.732127306935737
92.063	0.856358517880338	-0.732000900735306
92.113	0.855940073562589	-0.731874494534875
92.163	0.85552162924484	-0.731748088334445
92.213	0.855099588483736	-0.73395689080253
92.263	0.854674533056878	-0.738123147595695
92.313	0.854249477630019	-0.74228940438886
92.363	0.853824422203161	-0.746455661182025
92.413	0.853399366776303	-0.750621917975191
92.463	0.852974311349445	-0.754788174768355
92.513	0.852549255922586	-0.75895443156152
92.563	0.852124200495728	-0.763120688354685
92.613	0.85169914506887	-0.76728694514785
92.663	0.851274089642012	-0.771453201941016
93.7101	0.851150983790397	-0.697742034599951
93.7601	0.851546538892853	-0.70110631304341
93.8101	0.851968345397084	-0.68750129454077
93.8601	0.852452610485269	-0.678419976006759
93.9101	0.852871852380467	-0.668361576615514
93.9601	0.853207879880722	-0.655248864419723
94.0101	0.853599564175757	-0.641659728423283
94.0601	0.8540707513508	-0.633745976702173
94.1101	0.854424189519829	-0.622291220350834
94.1601	0.854829238454481	-0.615553567785563
94.2101	0.855283413191967	-0.605213071998887
94.2601	0.855676762093486	-0.59490919824802
94.3101	0.856221773371394	-0.581565263824907
94.3601	0.856619431134672	-0.57436817026932
94.4101	0.857093899734937	-0.568412485983535
94.4601	0.857475787542053	-0.563040393400461
94.5101	0.857903623266898	-0.553690938428581
94.5601	0.858178064309563	-0.544614095175764
94.6101	0.858575797736773	-0.537084999487632
94.6601	0.858867701218269	-0.531956012424477
94.7101	0.859197587993169	-0.524405827818244
94.7601	0.859641715994045	-0.512091628122541
94.8101	0.859972082153752	-0.502104490834498
94.8601	0.860558487738129	-0.494790385415456
94.9101	0.860955442359686	-0.484977393790548
94.9601	0.861521676972793	-0.476223378453147
95.0101	0.862005103334495	-0.470375094143474
95.0601	0.862542613350453	-0.465114919813474
95.1101	0.86285020641273	-0.45783933669823
95.1601	0.863129697888816	-0.451553363245672
95.2101	0.863548815018672	-0.447147149519986
95.2601	0.863866355165162	-0.441368025755132
95.3101	0.864343693256487	-0.436390371131393
95.3601	0.864640545931721	-0.430482399564417
95.4101	0.865127545518239	-0.426334444030369
95.4601	0.865504862744144	-0.419929104593504
95.5101	0.86596657327109	-0.412600362866782
95.5601	0.866460883497319	-0.407220185139563
95.6101	0.866876636400971	-0.402487242750774
95.6601	0.86735360775426	-0.397649525937909
95.7101	0.86772502867012	-0.390748643985128
95.7601	0.868138189495656	-0.385288283950248
95.8101	0.868424216542679	-0.377630986192269
95.8601	0.868806997914049	-0.370020517516182
95.9101	0.869132920316028	-0.361889467921482
95.9601	0.869513950821384	-0.353998642908836
96.0101	0.869882626294085	-0.347038171494698
96.0601	0.870348733747131	-0.338629746422373
96.1101	0.870855860204237	-0.329657617026644
96.1601	0.871338610189665	-0.325579792665166
96.2101	0.871809568868532	-0.317088570603481
96.2601	0.872269915968698	-0.310804927029404
96.3101	0.872697918234204	-0.303787187339136
96.3601	0.873146609549692	-0.299046533818073
96.4101	0.873532934722356	-0.294855301538332
96.4601	0.873862497846805	-0.290742126060998
96.5101	0.874238927817935	-0.286827597921363
96.5601	0.874681548353344	-0.282723001123107
96.6101	0.875093809615347	-0.278810576365357
96.6601	0.875469326199373	-0.275271399676453
96.7101	0.875897087530203	-0.272303313817183
96.7601	0.87630460333496	-0.268325203268496
96.8101	0.87678737241085	-0.263981044969643
96.8601	0.877292367540643	-0.259578037345917
96.9101	0.877678189354408	-0.25550928821682
96.9601	0.878037692959636	-0.251860074812834
97.0101	0.878368139987649	-0.247989577809547
97.0601	0.878710914869552	-0.2443395463121
97.1101	0.879115134466541	-0.241483397301735
97.1601	0.87947289848869	-0.238244722367937
97.2101	0.879815563171422	-0.234521144548892
97.2601	0.880228117184703	-0.230331999085747
97.3101	0.880756109683978	-0.225835019984283
97.3601	0.881194759485048	-0.222558525767061
97.4101	0.881628713494119	-0.218855283395211
97.4601	0.882059770670773	-0.214894036385829
97.5101	0.882501855639572	-0.210579890631786
97.5601	0.883021470501659	-0.205044607440169
97.6101	0.883378188956833	-0.201303476894093
97.6601	0.883693643494623	-0.197396888016316
97.7101	0.884038092934425	-0.193124246258788
97.7601	0.884520370201631	-0.189320210555213
97.8101	0.884868395571155	-0.185531559371783
97.8601	0.885212275039241	-0.181956861799828
97.9101	0.885587139758462	-0.17827172066025
97.9601	0.886022678568034	-0.173910550190513
98.0101	0.88657546940273	-0.170105507450349
98.0601	0.88703447848411	-0.16690821914746
98.1101	0.887438839229342	-0.16321102307176
98.1601	0.887839921347112	-0.158015508919864
98.2101	0.888322198614318	-0.153882943564135
98.2601	0.888669355828457	-0.149658498198582
98.3101	0.888963615803376	-0.145709160895611
98.3601	0.889262718316612	-0.142159564632718
98.4101	0.889620536934217	-0.138244442226677
98.4601	0.890052173505098	-0.134500906923909
98.5101	0.890488346648827	-0.130588786752615
98.5601	0.890915258987087	-0.126393274846759
98.6101	0.891375685728634	-0.121942329265574
98.6601	0.891804036903452	-0.117854814516807
98.7101	0.892302245590302	-0.113873185705304
98.7601	0.892821600534817	-0.109950642474427
98.8101	0.893210474471935	-0.106095197285761
98.8601	0.893533063848205	-0.101419775716641
98.9101	0.893983358207266	-0.0982769517191766
98.9601	0.894516374750409	-0.0961280833687515
99.0101	0.894926356707537	-0.0939604099925678
99.0601	0.895270147495504	-0.0917826197323326
99.1101	0.895617925634366	-0.089627902950326
99.1601	0.896100166106175	-0.0882512751285873
99.2101	0.896582406577984	-0.0868746473068486
99.2601	0.897057041961991	-0.085139372904492
99.3101	0.897520615060698	-0.0828824147425032
99.3601	0.897984188159405	-0.0806254565805144
99.4101	0.898352369127354	-0.0785864074273397
99.4601	0.898694578192018	-0.0766066871900509
99.5101	0.899042929381258	-0.0746081963076689
99.5601	0.899422499301004	-0.0725142993970645
99.6101	0.899802069220751	-0.0704204024864601
99.6601	0.900168968661004	-0.0689132859054208
99.7101	0.900525204364373	-0.0679000157527632
99.7601	0.900881440067742	-0.0668867456001056
99.8101	0.90138247485079	-0.065191212082438
99.8601	0.901895827611103	-0.0634376387993442
99.9101	0.902378825667137	-0.061648237434673
99.9601	0.902791063489813	-0.0597753167779038
100.0101	0.903203301312488	-0.0579023961211345
100.0601	0.903591232765535	-0.0563026725603267
100.1101	0.903967662736665	-0.0548322225811672
100.1601	0.904342759633389	-0.053356493426953
100.2101	0.904695884107908	-0.0517937501776076
100.2601	0.905049008582426	-0.0502310069282622
100.3101	0.905443487199701	-0.0486463809739035
100.3601	0.905891504154156	-0.0470334250008009
100.4101	0.90633952110861	-0.0454204690276983
100.4601	0.906762200215308	-0.0436554638568439
100.5101	0.907179104881259	-0.0418558070024153
100.5601	0.907601713985307	-0.040160256956367
100.6101	0.908048175325337	-0.0389000136168618
100.6601	0.908494636665367	-0.0376397702773567
100.7101	0.908859279370552	-0.0360871454196557
100.7601	0.909162601041504	-0.0343153878775688
100.8101	0.909465922712456	-0.0325436303354819
100.8601	0.909860892057914	-0.0307290847019718
100.9101	0.910260684965188	-0.02891228706365
100.9601	0.910692170716269	-0.0271488825350352
101.0101	0.911188411717905	-0.0254945715361139
101.0601	0.911684652719541	-0.0238402605371927
101.1101	0.912132487978231	-0.0222703487149596
101.1601	0.912560281945159	-0.0207353804432557
101.2101	0.912987008138345	-0.01913415585838
101.2601	0.913402357189871	-0.0168269694844404
101.3101	0.913817706241397	-0.0145197831105008
101.3601	0.91419475484967	-0.0126911612139636
101.4101	0.914527630939843	-0.0114144754373591
101.4601	0.914860507030016	-0.0101377896607547
101.5101	0.91526158026018	-0.00873156420497154
101.5601	0.915675373697281	-0.00730117686313378
101.6101	0.916089855960449	-0.00583559955422558
101.6601	0.9165067606264	-0.00424626927169031
101.7101	0.916923665292351	-0.00265693898915503
101.7601	0.917371371123921	-0.000976148754871564
101.8101	0.917839611065904	0.000765614780577267
101.8601	0.918307851007886	0.00250737831602615
101.9101	0.918710631005979	0.00462496095408291
101.9601	0.919111979527679	0.00675076199475128
102.0101	0.919483869089104	0.00870852435344729
102.0601	0.919802745717541	0.0103638923538791
102.1101	0.920121622345978	0.0120192603543111
102.1601	0.92051260839881	0.0137794653444649
102.2101	0.920929513064762	0.015577352363007
102.2601	0.921348727195888	0.0173776683021513
102.3101	0.921785854849367	0.0191968243277176
102.3601	0.922222982502846	0.0210159803532839
102.4101	0.922686174787141	0.0229571311397987
102.4601	0.923176193331076	0.0250238414692377
102.5101	0.923666211875011	0.0270905517986767
102.5601	0.924008474116244	0.0289436089335671
102.6101	0.924328930687834	0.0307651354271689
102.6601	0.924672324709862	0.032571855977678
102.7101	0.925084531083207	0.0343341586989087
102.7601	0.925496737456552	0.0360964614201394
102.8101	0.925880614697618	0.0377879389979323
102.8601	0.926247739701963	0.0394375346163021
102.9101	0.926615735850386	0.0410882510478715
[truncated: 2,343 more rows]
