# Supplementary material for: Unraveling the Local Relation Between Tissue Composition and Human Brain Mechanics Through Machine Learning
Source: Front Bioeng Biotechnol. 2021 Aug 17;9:704738. doi: 10.3389/fbioe.2021.704738 (PMC8415910; doi:10.3389/fbioe.2021.704738)
Supplement: Supplementary file 1 [file DataSheet3.ZIP › Mechanics_cyclicCompTens/cyclicCompTens_HBE_04_10_P2a_Pu_15.txt]

0	1	-0.0458662294108776
0.038944	1	0.003703342327083
0.079904	1	0.00497522484428414
0.120864	1	0.00619927147621874
0.161824	1	0.00782278264114553
0.202784	1	0.00896045024346198
0.243744	1	0.00974342708974574
0.284704	1	0.0103059129218254
0.325664	1	0.0107377872517176
0.366624	1	0.0110340952260893
0.407584	1	0.0115290348208916
0.448544	0.99999607684057	0.0118386146180817
0.489504	0.99999607684057	0.0120768649234733
0.530464	0.99999607684057	0.0123098104425423
0.571424	0.99999607684057	0.0123624040006362
0.612384	0.99999607684057	0.0123532606080159
0.653344	1.00000392315943	0.0122881674053901
0.694304	1.00000392315943	0.0120206991415296
0.735264	1.00000392315943	0.0117230366837559
0.776224	1.00000392315943	0.0114617550591637
0.817184	1.00000392315943	0.0112372772363465
0.858144	0.99999607684057	0.0110378450271908
0.899104	0.99999607684057	0.0108485461255722
0.940064	0.99999607684057	0.0106245825953527
0.981024	0.99999607684057	0.0103596173057111
1.021984	0.99999607684057	0.0100965435668099
1.062944	1	0.00982679927858152
1.103904	1	0.00961535746558975
1.144864	1	0.00944179896834557
1.185824	1	0.00924266095198931
1.226784	1	0.00905517950810961
1.267744	0.999999215368114	0.00890657727708397
1.308704	0.999999215368114	0.00882835685972042
1.349664	0.999999215368114	0.00882067297963951
1.390624	0.999999215368114	0.00888891045467444
1.431584	0.999999215368114	0.00891822731194278
1.472544	0.999999215368114	0.00881839353024513
1.513504	0.999999215368114	0.00865777951617752
1.554464	0.999999215368114	0.00836478745917332
1.595424	0.999999215368114	0.00794771359617777
1.636384	0.999995292208684	0.00738697340356986
1.677344	0.999995292208684	0.00672959196593997
1.718304	1.00000392315943	0.00597874438631638
1.759264	0.999975676411533	0.00515140014121349
1.800224	0.999822673193758	0.00417737572470822
1.841184	0.999465665685615	0.0030142332806759
1.882144	0.999123566183307	0.00170439323159371
1.923104	0.998834821649249	0.000247339105658162
1.964064	0.998533523005015	-0.00132810256119478
2.005024	0.998191423502707	-0.00305319029871004
2.045984	0.997681412776789	-0.00493209946543405
2.086944	0.997525271031469	-0.00697769391392425
2.127904	0.997223972387235	-0.00922229126800356
2.168864	0.996890503835673	-0.011565229647724
2.209824	0.996287906547204	-0.0140269064205154
2.250784	0.995922268088315	-0.0165164443410192
2.291744	0.995564475948286	-0.0189940380338646
2.332704	0.995255330985192	-0.0214825190394962
2.373664	0.994950109181527	-0.0240218648905528
2.414624	0.994636256427116	-0.0266261532572902
2.455584	0.994334957782881	-0.0292515951759123
2.496544	0.994050136408253	-0.0318635543474952
2.537504	0.993796700309067	-0.034468696962954
2.578464	0.993547972001196	-0.0370505220750477
2.619424	0.993266289154112	-0.0396035446224706
2.660384	0.992961067350447	-0.0421159467715079
2.701344	0.992659768706213	-0.0446141775444344
2.742304	0.992370239540268	-0.047136512514064
2.783264	0.992032847829277	-0.0496973387978935
2.824224	0.9916271931442	-0.0521960010535927
2.865184	0.991032442174592	-0.0546109905187116
2.906144	0.990836284203085	-0.0569314656437884
2.947104	0.990482415222486	-0.0592421081917451
2.988064	0.990148946670925	-0.0615777593068625
3.029024	0.989667182692904	-0.0638889837028004
3.069984	0.989365884048669	-0.0662124465191962
3.110944	0.989072431723295	-0.0684775632762369
3.151904	0.988807226145818	-0.0707481585569654
3.192864	0.98854202056834	-0.0729879507619868
3.233824	0.988232875605245	-0.0752187384881386
3.274784	0.987895483894254	-0.0774917657626761
3.315744	0.987558092183262	-0.0797713589846565
3.356704	0.987264639857887	-0.0820186520164613
3.397664	0.986939017625186	-0.0842410236493424
3.438624	0.986553763369147	-0.0863691947478342
3.479584	0.9861520318435	-0.088426807516984
3.520544	0.985798162862902	-0.0904114779055135
3.561504	0.98544900167362	-0.0923525053370435
3.602464	0.985139072078639	-0.0942179971329058
3.643424	0.984837773434404	-0.095994309284823
3.684384	0.98453647479017	-0.0977720967591494
3.725344	0.984243022464796	-0.099553007035562
3.766304	0.983969970568458	-0.101214549128392
3.807264	0.983721242260587	-0.102829506336228
3.848224	0.983319510734941	-0.104409047089421
3.889184	0.9830017348211	-0.105929476881979
3.930144	0.982709067127612	-0.107484399145871
3.971104	0.982399137532631	-0.109003405916962
4.012064	0.982061745821639	-0.110466574894715
4.053024	0.98168041472503	-0.111910623519708
4.093984	0.981282606358814	-0.113361771997595
4.134944	0.980900490630318	-0.114878122316668
4.175904	0.980543483122176	-0.116476803035472
4.216864	0.980197460460438	-0.118126889042771
4.257824	0.979872622859622	-0.119855576828469
4.298784	0.979558770105211	-0.121606095899094
4.339744	0.979245701982686	-0.123418506597109
4.380704	0.978968726926919	-0.125261504629444
4.421664	0.978703521349441	-0.127092889673422
4.462624	0.978410069024067	-0.128956986777494
4.503584	0.978076600472505	-0.130805600623491
4.544544	0.977750978239804	-0.1326736856744
4.585504	0.977433986957849	-0.134576160773965
4.626464	0.977136611473044	-0.136431678344322
4.667424	0.976803142921483	-0.138255856754316
4.708384	0.976208391951874	-0.140073512800985
4.749344	0.975830984014695	-0.141865569715688
4.790304	0.975477899665982	-0.143641101711885
4.831264	0.975167970071001	-0.145328249474299
4.872224	0.974858825107906	-0.146862275332604
4.913184	0.974545756985381	-0.148241143908471
4.954144	0.974248381500577	-0.149491051436287
4.995104	0.973962775494063	-0.150661980183079
5.036064	0.973710124026762	-0.15177157299999
5.077024	0.973460611087005	-0.152816066398395
5.117984	0.973183636031238	-0.153865800787041
5.158944	0.972873706436257	-0.15490135726196
5.199904	0.972584961902199	-0.155922602891588
5.240864	0.972283663257964	-0.156963380743896
5.281824	0.971933717436796	-0.158005411639608
5.322784	0.97153590907058	-0.159103973316143
5.363744	0.97114280849568	-0.160244162184199
5.404704	0.970748923288894	-0.16143414154916
5.445664	0.970398977467726	-0.162708872411634
5.486624	0.970061585756734	-0.16406742425069
5.527584	0.969744594474779	-0.165481484822991
5.568544	0.969278523134479	-0.166944252826853
5.609504	0.968985070809105	-0.168483785538524
5.650464	0.968731634709918	-0.170156666039766
5.691424	0.96845465965415	-0.171978164026476
5.732384	0.968153361009915	-0.173879242255044
5.773344	0.967800276661203	-0.17591150650091
5.814304	0.967490347066222	-0.17799585376831
5.855264	0.967192971581418	-0.180176012003277
5.896224	0.966868133980602	-0.182517283290467
5.937184	0.96645777150421	-0.184938108669045
5.978144	0.96606467092931	-0.187382521772522
6.019104	0.965706878789282	-0.189875032129904
6.060064	0.965353009808683	-0.192413689351889
6.101024	0.965051711164449	-0.194925555416269
6.141984	0.96475904347096	-0.197362326044578
6.182944	0.96444911387598	-0.199768940821339
6.223904	0.964019920234322	-0.202118357980266
6.264864	0.963891240605014	-0.204518537561939
6.305824	0.963641727665257	-0.206930334490382
6.346784	0.963232149820751	-0.209333538809875
6.387744	0.96291437390691	-0.211690938400093
6.428704	0.962609152103245	-0.214059255811981
6.469664	0.962311776618441	-0.216445529880666
6.510624	0.961974384907449	-0.218823945732796
6.551584	0.961581284332549	-0.221160254968102
6.592544	0.961187399125763	-0.223404972178507
6.633504	0.960805283397268	-0.225595475103985
6.674464	0.960452199048555	-0.227651488335989
6.715424	0.960098330067957	-0.229549921008568
6.756384	0.959789185104862	-0.231363207747363
6.797344	0.959463562872161	-0.233124962803721
6.838304	0.959162264227926	-0.234902499669367
6.879264	0.958881366012728	-0.236621723163746
6.920224	0.958616160435251	-0.238339347120978
6.961184	0.958330554428737	-0.240014042900754
7.002144	0.957985316398885	-0.241601138960877
7.043104	0.957655771006753	-0.243180320145092
7.084064	0.957350549203089	-0.244702772240746
7.125024	0.957049250558854	-0.246236739260492
7.165984	0.956707935688432	-0.247674485621959
7.206944	0.956310127322216	-0.24908139621963
7.247904	0.955739699941074	-0.250413139467434
7.288864	0.955574927245008	-0.251676612552114
7.329824	0.955076685997381	-0.252841055982082
7.370784	0.954767541034286	-0.25396337971999
7.411744	0.954458396071191	-0.255109347842151
7.452704	0.954164943745817	-0.256267199174205
7.493664	0.953875414579873	-0.257492989430082
7.534624	0.953630609431432	-0.258723979271289
7.575584	0.953373250172815	-0.259983950372053
7.616544	0.953092351957617	-0.261350844211379
7.657504	0.952778499203206	-0.262728906481054
7.698464	0.952489754669148	-0.264249846207798
7.739424	0.952196302343774	-0.265874396280103
7.780384	0.951847141154492	-0.267574257529866
7.821344	0.951445409628846	-0.26929728809699
7.862304	0.95105152442206	-0.271068474756579
7.903264	0.950661562374704	-0.27288345255917
7.944224	0.950304554866562	-0.274671172854089
7.985184	0.949802390459504	-0.276508583402441
8.026144	0.949492460864523	-0.278371793569703
8.067104	0.949183315901428	-0.280324181201704
8.108064	0.94890241768623	-0.282373687324824
8.149024	0.948633288949323	-0.284485054566451
8.189984	0.948372006531276	-0.286634228851619
8.230944	0.948058153776865	-0.288774455317271
8.271904	0.947720762065873	-0.290923025962399
8.312864	0.947395924465058	-0.292973791666542
8.353824	0.947106395299113	-0.295060056635154
8.394784	0.946780773066412	-0.297104001424761
8.435744	0.946371195221906	-0.298972371951646
8.476704	0.94597731001512	-0.300813776984453
8.517664	0.945624225666407	-0.302558841502655
8.558624	0.945266433526379	-0.30428193090834
8.599584	0.944965134882144	-0.305963815888452
8.640544	0.94467168255677	-0.307731069081351
8.681504	0.944358614434245	-0.309454943001168
8.722464	0.944061238949441	-0.311237862505441
8.763424	0.943803879690824	-0.313048244362742
8.804384	0.943538674113346	-0.314877855533099
8.845344	0.943286022646045	-0.316722688456821
8.886304	0.942823874465175	-0.318572315633571
8.927264	0.942526498980371	-0.320355437803995
8.968224	0.942225200336136	-0.322156540602481
9.009184	0.941887808625144	-0.324033808827145
9.050144	0.941493923418359	-0.32593464298465
9.091104	0.941108669162319	-0.327812874418333
9.132064	0.940726553433824	-0.329736914939701
9.173024	0.940364838134365	-0.331640294409723
9.213984	0.940023523263943	-0.333593152750203
9.254944	0.939702608822558	-0.33565185730152
9.295904	0.939384832908717	-0.337676228463536
9.336864	0.939067841626762	-0.339665030626493
9.377824	0.938794789730424	-0.341596460835143
9.418784	0.938529584152947	-0.343554963318961
9.459744	0.938236131827572	-0.345442229740396
9.500704	0.937898740116581	-0.347308806780807
9.541664	0.937569194724449	-0.349103677050356
9.582624	0.937263972920784	-0.350913736385181
9.623584	0.93695875111712	-0.352734273342079
9.664544	0.936621359406128	-0.354572139344469
9.705504	0.936223551039912	-0.356352853492348
9.746464	0.935845358470847	-0.358144982320847
9.787424	0.935303177837602	-0.359914961700355
9.828384	0.935154882411142	-0.36164586355927
9.869344	0.934841029656731	-0.363353304087229
9.910304	0.934371035157001	-0.365044433258862
9.951264	0.934078367463513	-0.366728575896309
9.992224	0.933788838297569	-0.368339991894522
10.033184	0.933544033149128	-0.369902373580285
10.074144	0.933286673890511	-0.371460242130583
10.115104	0.933004991043427	-0.373036997858607
10.156064	0.932691922920902	-0.374617225061664
10.197024	0.932402393754958	-0.376217882320241
10.237984	0.932105018270153	-0.377792960059704
10.278944	0.931751933921441	-0.379354552872923
10.319904	0.931350202395795	-0.380866721295832
10.360864	0.9309680866673	-0.382319236135832
10.401824	0.930570278301084	-0.383710225455036
10.442784	0.930221117111801	-0.385101508967041
10.483744	0.929879802241379	-0.386398877420631
10.524704	0.929569872646399	-0.38767372813943
10.565664	0.929256804523874	-0.389019897730438
10.606624	0.928947659560779	-0.390463164020505
10.647584	0.928557697513423	-0.391888264450006
10.688544	0.928284645617086	-0.393320883139939
10.729504	0.92813556555874	-0.394844270114934
10.770464	0.927633401151683	-0.396385491711194
10.811424	0.927324256188588	-0.397998631461291
10.852384	0.927022957544353	-0.399615571746516
10.893344	0.926693412152222	-0.401218669715725
10.934304	0.926283834307715	-0.402825409138029
10.975264	0.92588994910093	-0.40454922204008
11.016224	0.925536864752217	-0.406334582254985
11.057184	0.925179072612189	-0.408244168103473
11.098144	0.924877773967954	-0.410302885730025
11.139104	0.92458432164258	-0.412486742077441
11.180064	0.924275176679485	-0.414699926178155
11.221024	0.923981724354111	-0.41702486431696
11.261984	0.923716518776633	-0.419399621282348
11.302944	0.923467790468763	-0.421801241319135
11.343904	0.923190030781109	-0.424194972630485
11.384864	0.922901286247051	-0.426566737546141
11.425824	0.92258351033321	-0.428880426623977
11.466784	0.922294765799151	-0.431198785740104
11.507744	0.92196522040702	-0.43354704356148
11.548704	0.921406562504168	-0.435871179752505
11.589664	0.921205696741345	-0.438239763027516
11.630624	0.920631346200773	-0.440604611143576
11.671584	0.920273554060745	-0.44296204560109
11.712544	0.919924392871462	-0.445250741366206
11.753504	0.919615247908368	-0.447450320684349
11.794464	0.919289625675666	-0.44950103408755
11.835424	0.918984403872001	-0.451386018880384
11.876384	0.918703505656804	-0.453143622549461
11.917344	0.918442223238756	-0.454776464500299
11.958304	0.918148770913382	-0.456299476651875
11.999264	0.91781137920239	-0.45778750383158
12.040224	0.917481833810259	-0.459190114855966
12.081184	0.917176612006594	-0.460532283424901
12.122144	0.91687531336236	-0.461905534007901
12.163104	0.916533998491938	-0.463315950947901
12.204064	0.916140113285152	-0.464738556186621
12.245024	0.915754859029112	-0.466157347814979
12.285984	0.915397066889084	-0.46758769577234
12.326944	0.915063598337522	-0.468982792894708
12.367904	0.914593603837792	-0.470381346237668
12.408864	0.914288382034127	-0.471749839614141
12.449824	0.913991006549322	-0.473087887304677
12.490784	0.913701477383378	-0.474439537598578
12.531744	0.913448825916077	-0.475854835959843
12.572704	0.91319538981689	-0.477357771087259
12.613664	0.912918414761123	-0.478947325291663
12.654624	0.912605346638598	-0.480655931694791
12.695584	0.912311894313223	-0.482368096741188
12.736544	0.912014518828419	-0.484050241046805
12.777504	0.911665357639137	-0.485795460288627
12.818464	0.911271472432351	-0.487590411188795
12.859424	0.910877587225565	-0.489376671415746
12.900384	0.910487625178209	-0.491193867649966
12.941344	0.910134540829497	-0.492971169161372
12.982304	0.909801072277935	-0.494738544389803
13.023264	0.909483296364094	-0.496531483882905
13.064224	0.909174151400999	-0.49834817454135
13.105184	0.908732403649166	-0.500154381040105
13.146144	0.908595877700997	-0.501985166802454
13.187104	0.90833459528295	-0.503826942300267
13.228064	0.908049773908322	-0.505686423846197
13.269024	0.90772022851619	-0.507572626815142
13.309984	0.907229833587423	-0.509451566490749
13.350944	0.906932458102619	-0.511373294874634
13.391904	0.906606835869917	-0.513379528505762
13.432864	0.906197258025411	-0.515424909392071
13.473824	0.905803372818625	-0.517471726375084
13.514784	0.905450288469913	-0.519541462066777
13.555744	0.905092496329884	-0.521604261346022
13.596704	0.90479119768565	-0.523588219134215
13.637664	0.904497745360275	-0.525527836619513
13.678624	0.904188600397181	-0.527485955563089
13.719584	0.903895148071806	-0.529386094553905
13.760544	0.903630727126215	-0.531281570044047
13.801504	0.903381214186458	-0.533173268970328
13.842464	0.903116008608981	-0.535041574121036
13.883424	0.902818633124177	-0.536928831825647
13.924384	0.902497718682791	-0.538882319956638
13.965344	0.902204266357417	-0.540807345479083
14.006304	0.901886490443576	-0.542678522823196
14.047264	0.901521636616573	-0.544508872744361
14.088224	0.900926885646964	-0.546208239314379
14.129184	0.900544769918469	-0.54781941559994
14.170144	0.900187762410326	-0.549374549246806
14.211104	0.899833893429728	-0.550863391449526
14.252064	0.899528671626063	-0.552345314673443
14.293024	0.899203049393362	-0.553844281466876
14.333984	0.898901750749127	-0.555417583153513
14.374944	0.898620852533929	-0.557056818894526
14.415904	0.898355646956452	-0.558794862011248
14.456864	0.898062194631078	-0.560575244919827
14.497824	0.897724802920086	-0.562335827563399
14.538784	0.897395257527954	-0.564108570176016
14.579744	0.89709395888372	-0.56587520665364
14.620704	0.896788737080055	-0.567568196867131
14.661664	0.896451345369063	-0.569237836889167
14.702624	0.896053537002847	-0.570962172800639
14.743584	0.895676129065668	-0.572727065913525
14.784544	0.895314413766209	-0.574574047534286
14.825504	0.894984868374078	-0.576487658376112
14.866464	0.894671800251553	-0.578469410807912
14.907424	0.894205728911253	-0.580620757761383
14.948384	0.893904430267018	-0.582894894251735
14.989344	0.893631378370681	-0.585214007373111
15.030304	0.893374019112063	-0.587523619156666
15.071264	0.893108813534586	-0.589821838051662
15.112224	0.892831838478818	-0.592114502150762
15.153184	0.892517985724407	-0.59438446764098
15.194144	0.892225318030919	-0.596698878035976
15.235104	0.891931865705545	-0.599043845256409
15.276064	0.891577996724947	-0.601424440314462
15.317024	0.891184896150047	-0.603880017489877
15.357984	0.890791010943261	-0.606405782529628
15.398944	0.890401048895905	-0.608960215023282
15.439904	0.890043256755877	-0.611526443558592
15.480864	0.889714495995631	-0.614021340146458
15.521824	0.88939672008179	-0.616432947483986
15.562784	0.889087575118695	-0.61885019460644
15.603744	0.888786276474461	-0.621316905344911
15.644704	0.888509301418693	-0.623688378246974
15.685664	0.888255865319506	-0.625984189119426
15.726624	0.887806271248812	-0.62826938072142
15.767584	0.887452402268214	-0.630558061232095
15.808544	0.887296260522894	-0.632805419640078
15.849504	0.886845881820315	-0.635045407973632
15.890464	0.886508490109323	-0.637284485399111
15.931424	0.886106758583677	-0.63947551133401
15.972384	0.885716796536321	-0.641655024524024
16.013344	0.885359789028178	-0.643778588781197
16.054304	0.88500592004758	-0.645890119463268
16.095264	0.884712467722206	-0.648022838564519
16.136224	0.884411169077971	-0.650188380865367
16.177184	0.884110655065623	-0.652424065267226
16.218144	0.883809356421388	-0.654822549426691
16.259104	0.883544150843911	-0.657297691512875
16.300064	0.883294637904154	-0.659804588987753
16.341024	0.883029432326677	-0.66233313469426
16.381984	0.882720287363582	-0.664893649351643
16.422944	0.882411142400487	-0.66740241222679
16.463904	0.881960763697907	-0.669959041360014
16.504864	0.881792067842411	-0.672589530319551
16.545824	0.881422506224092	-0.675210598571888
16.586784	0.881033328808623	-0.677849730262111
16.627744	0.880643366761267	-0.680524036515122
16.668704	0.880258112505228	-0.683249048531525
16.709664	0.879747317147424	-0.686002111286556
16.750624	0.879438172184329	-0.688748446832906
16.791584	0.879117257742944	-0.69145069922266
16.832544	0.878807328147963	-0.694076012568133
16.873504	0.878530353092195	-0.696638168167575
16.914464	0.878269070674148	-0.699086159527176
16.955424	0.877975618348774	-0.701397155106492
16.996384	0.877638226637782	-0.70358097876582
17.037344	0.877309465877536	-0.705621462976423
17.078304	0.877003459441986	-0.707614536382987
17.119264	0.876698237638321	-0.709640432989149
17.160224	0.876360845927329	-0.71170458555527
17.201184	0.875963037561113	-0.71369023876567
17.242144	0.875585629623934	-0.715649710996124
17.283104	0.875223914324475	-0.717606949540508
17.324064	0.874894368932344	-0.719547972613626
17.365024	0.874581300809819	-0.721429958819112
17.405984	0.874268232687294	-0.723246453349025
17.446944	0.873958303092313	-0.725023212238156
17.487904	0.873657004448078	-0.726791358905484
17.528864	0.873271750192039	-0.728560717211304
17.569824	0.873026160411712	-0.730377758721903
17.610784	0.872745262196514	-0.73224479775397
17.651744	0.872432194073989	-0.734226057685231
17.692704	0.872142664908045	-0.73624369945936
17.733664	0.87184136626381	-0.738310739473328
17.774624	0.871500051393388	-0.740414405401228
17.815584	0.871090473548882	-0.742551914397095
17.856544	0.87068795739135	-0.74468265913778
17.897504	0.870314472613601	-0.746820902526043
17.938464	0.869961388264889	-0.748971268836851
17.979424	0.869635766032187	-0.751090535699945
18.020384	0.869310143799486	-0.753190690927104
18.061344	0.868997075676961	-0.755278655676335
18.102304	0.868687930713866	-0.757398085979874
18.143264	0.868414094185642	-0.759537615099631
18.184224	0.868161442718342	-0.761737514761045
18.225184	0.867875836711827	-0.763980946239956
18.266144	0.867547075951582	-0.766276227565369
18.307104	0.867225376878311	-0.76859222224307
18.348064	0.866908385596356	-0.770876485503341
18.389024	0.866425836986449	-0.773125332308968
18.429984	0.866024105460803	-0.77540019011648
18.470944	0.865642774364193	-0.77769112828449
18.511904	0.865284982224165	-0.779986514211787
18.552864	0.864927190084136	-0.782294846801467
18.593824	0.864618045121041	-0.784654717611201
18.634784	0.864324592795667	-0.786987119530288
18.675744	0.864015447832572	-0.789280060388541
18.716704	0.863721995507198	-0.791517708254935
18.757664	0.863456789929721	-0.793646247639228
18.798624	0.86320021530299	-0.79570692655111
18.839584	0.862935009725512	-0.797725843160703
18.880544	0.862641557400138	-0.799818911610204
18.921504	0.862315935167437	-0.801901903411521
18.962464	0.862023267473948	-0.803911170497292
19.003424	0.861713337878967	-0.805853394312873
19.044384	0.861339853101218	-0.807649247404293
19.085344	0.860945967894432	-0.809325806405131
19.126304	0.860556790478963	-0.810975857545135
19.167264	0.860178597909898	-0.812608690779149
19.208224	0.859841206198906	-0.814247063554617
19.249184	0.859520291757521	-0.815803814172278
19.290144	0.85904637409836	-0.81720810536443
19.331104	0.858720751865658	-0.818520222683701
19.372064	0.858443776809891	-0.81973832252188
19.413024	0.858182494391844	-0.820881708285023
19.453984	0.857889042066469	-0.822003709500454
19.494944	0.857567342993198	-0.823198644379683
19.535904	0.857254274870673	-0.82446721680622
19.576864	0.856956899385869	-0.825696709532959
19.617824	0.856704247918568	-0.826763474415886
19.658784	0.856426488230914	-0.827721207088918
19.699744	0.856125189586679	-0.828569914089675
19.740704	0.855823890942445	-0.829336691664588
19.781664	0.855558685364968	-0.830122240919313
19.822624	0.855321726535387	-0.830853301309165
19.863584	0.855092614024667	-0.831571835623377
19.904544	0.854803869490609	-0.832170707561208
19.945504	0.854707359768628	-0.832593268664715
19.986464	0.854518263484095	-0.832896884350589
20.027424	0.854353490788029	-0.833081025071791
20.068384	0.854180871773103	-0.833153662363582
20.109344	0.853943912943523	-0.833202626941443
20.150304	0.853799540676494	-0.83319326071439
20.191264	0.853659091568895	-0.833110729827713
20.232224	0.85351393466998	-0.832867550059674
20.273184	0.853405655469708	-0.83246439042649
20.314144	0.85328482215926	-0.83194757212924
20.355104	0.853176542958988	-0.831298918411327
20.396064	0.853064340599286	-0.830654137142338
20.437024	0.852947430448268	-0.830053184062851
20.477984	0.852846997566857	-0.829460106633567
20.518944	0.852730872047724	-0.828743856127161
20.559904	0.852610038737276	-0.827915642378895
20.600864	0.852522159966041	-0.826969753690048
20.641824	0.852409172974453	-0.825971496503691
20.682784	0.852321294203218	-0.824989605153807
20.723744	0.85220830721163	-0.824026709941945
20.764704	0.852128274759255	-0.823086230042197
20.805664	0.852035688196704	-0.822177993673271
20.846624	0.851931332155862	-0.821261637583078
20.887584	0.851834822433881	-0.820342932308902
20.928544	0.851806575685984	-0.819371930451011
20.969504	0.851722620074179	-0.818428964077306
21.010464	0.851606494555047	-0.817453860953869
21.051424	0.851533523789646	-0.816563927735481
21.092384	0.851461337656132	-0.815706294707269
21.133344	0.851396997841478	-0.814719164546349
21.174304	0.851332658026823	-0.813644179698684
21.215264	0.851268318212169	-0.812534970422015
21.256224	0.851216532507691	-0.81142355143054
21.297184	0.851160039011897	-0.810263906612013
21.338144	0.85112786910457	-0.809134400211386
21.379104	0.851059606130486	-0.808014761255174
21.420064	0.851015666744868	-0.806863401777562
21.461024	0.850987419996971	-0.805670009776127
21.501984	0.850939557451924	-0.804403195968768
21.542944	0.850911310704027	-0.803100878538528
21.583904	0.850867371318409	-0.801750267725852
21.624864	0.850822647300906	-0.800360932423942
21.665824	0.850790477393578	-0.798936939031049
21.706784	0.850750461167391	-0.797439497681761
21.747744	0.850726137578924	-0.795902586554815
21.788704	0.850693967671597	-0.794276617819455
21.829664	0.85065787460484	-0.792636366568482
21.870624	0.850625704697513	-0.79101750640284
21.911584	0.850602165740932	-0.789399293461357
21.952544	0.850581765311895	-0.787835103034679
21.993504	0.850577842152465	-0.786277718268095
22.034464	0.850537825926278	-0.784704477599223
22.075424	0.850526056447987	-0.783074987267093
22.116384	0.85050173285952	-0.781414332111073
22.157344	0.850481332430484	-0.779747472755794
22.198304	0.850477409271053	-0.778120170346409
22.239264	0.850429546726006	-0.776498947921547
22.280224	0.850429546726006	-0.774889118385246
22.321184	0.850425623566576	-0.773289424335687
22.362144	0.850401299978109	-0.771704786419843
22.403104	0.850380899549072	-0.77016426652789
22.444064	0.850373053230212	-0.768656872745157
22.485024	0.850348729641745	-0.767221394937055
22.525984	0.850329113844594	-0.76586576541314
22.566944	0.850325190685164	-0.764540370192187
22.607904	0.850300867096697	-0.763242247733347
22.648864	0.850293020777837	-0.761963345870739
22.689824	0.85025300455165	-0.760686248390635
22.730784	0.85026477402994	-0.75942061353368
22.771744	0.850244373600903	-0.758192530753173
22.812704	0.850244373600903	-0.757044006422465
22.853664	0.850244373600903	-0.755931133900641
22.894624	0.850236527282043	-0.754825653245304
22.935584	0.850236527282043	-0.753760339713521
22.976544	0.850200434215286	-0.752693208723999
23.017504	0.850192587896425	-0.751656754416241
23.058464	0.850192587896425	-0.750664657845025
23.099424	0.850192587896425	-0.749674550888815
23.140384	0.850192587896425	-0.748691253951112
23.181344	0.850192587896425	-0.747726565252776
23.222304	0.850156494829668	-0.746712513181896
23.263264	0.850143940719492	-0.745683051945942
23.304224	0.850143940719492	-0.744633877613217
23.345184	0.850143940719492	-0.743586889024032
23.386144	0.850136094400631	-0.742550953367283
23.427104	0.850136094400631	-0.741520470083751
23.468064	0.850136094400631	-0.74050707613306
23.509024	0.850136094400631	-0.739512793818303
23.549984	0.850136094400631	-0.738521346650452
23.590944	0.850136094400631	-0.737542839607365
23.631904	0.850112555444051	-0.736555325906203
23.672864	0.850100001333874	-0.735588471077181
23.713824	0.850100001333874	-0.73470057541633
23.754784	0.850092155015014	-0.733835236715978
23.795744	0.850092155015014	-0.732998894529623
23.836704	0.850088231855584	-0.732141512110091
23.877664	0.850088231855584	-0.731248580304355
23.918624	0.850088231855584	-0.730401980595725
23.959584	0.850088231855584	-0.729551410373906
24.000544	0.850088231855584	-0.728712006403231
24.041504	0.850092155015014	-0.727859671024615
24.082464	0.850088231855584	-0.726969249664101
24.123424	0.850088231855584	-0.726042666560517
24.164384	0.850063908267117	-0.72512454967194
24.205344	0.850063908267117	-0.724168693295206
24.246304	0.850063908267117	-0.723196009090343
24.287264	0.850063908267117	-0.722201718058763
24.328224	0.850063908267117	-0.72115088099192
24.369184	0.850063908267117	-0.720111733185642
24.410144	0.850063908267117	-0.719000503785083
24.451104	0.850063908267117	-0.717771889278331
24.492064	0.850063908267117	-0.716491093685777
24.533024	0.850063908267117	-0.715214201051029
24.573984	0.850063908267117	-0.713943490823482
24.614944	0.850063908267117	-0.712665456284831
24.655904	0.850036446151106	-0.711420458507957
24.696864	0.850036446151106	-0.710206891418097
24.737824	0.850036446151106	-0.708999029489339
24.778784	0.850036446151106	-0.707846817942211
24.819744	0.850036446151106	-0.706736381772608
24.860704	0.850016045722069	-0.705672519591969
24.901664	0.850016045722069	-0.704658598273444
24.942624	0.850016045722069	-0.703669186483923
24.983584	0.850016045722069	-0.702670759319504
25.024544	0.850016045722069	-0.701765887644521
25.065504	0.850016045722069	-0.700861325416779
25.106464	0.850016045722069	-0.699963738827193
25.147424	0.850016045722069	-0.699107313079061
25.188384	0.850016045722069	-0.698273025883891
25.229344	0.850016045722069	-0.697465667136299
25.270304	0.850016045722069	-0.696775338284334
25.311264	0.850016045722069	-0.696149705697781
25.352224	0.850016045722069	-0.695492091085118
25.393184	0.850016045722069	-0.6947949718275
25.434144	0.850016045722069	-0.694106488762952
25.475104	0.850012122562639	-0.693357768088308
25.516064	0.850012122562639	-0.692599533000609
25.557024	0.850012122562639	-0.691816437531752
25.597984	0.850012122562639	-0.691008268119557
25.638944	0.850012122562639	-0.690194785803323
25.679904	0.850008199403209	-0.689421867226122
25.720864	0.850008199403209	-0.688674785314332
25.761824	0.850008199403209	-0.688028382716137
25.802784	0.850008199403209	-0.687484956314579
25.843744	0.850008199403209	-0.686996513457638
25.884704	0.850008199403209	-0.686649714627215
25.925664	0.850008199403209	-0.6863829558511
25.966624	0.850008199403209	-0.686142484836021
26.007584	0.850008199403209	-0.685931890734133
26.048544	0.850008199403209	-0.685835264743552
26.089504	0.850008199403209	-0.685806433849205
26.130464	0.850008199403209	-0.685829420113269
26.171424	0.850008199403209	-0.68595118324416
26.212384	0.850008199403209	-0.686156658391337
26.253344	0.850008199403209	-0.686451903747265
26.294304	0.850007414771323	-0.686862524981526
26.335264	0.850007414771323	-0.687258325436311
26.376224	0.850007414771323	-0.687568502711216
26.417184	0.850007414771323	-0.687789615840089
26.458144	0.850007414771323	-0.687880852654425
26.499104	0.850007414771323	-0.687818738748031
26.540064	0.850007414771323	-0.687570276584836
26.581024	0.850007414771323	-0.687045966177626
26.621984	0.850007414771323	-0.686212650908297
26.662944	0.850007414771323	-0.685055908792057
26.703904	0.850007414771323	-0.683580651759056
26.744864	0.850007414771323	-0.681756052762319
26.785824	0.850007414771323	-0.679521468859451
26.826784	0.850007414771323	-0.676915097171852
26.867744	0.850007414771323	-0.673889866851608
26.908704	0.850015261090183	-0.670399476310493
26.949664	0.850123540290455	-0.666444982463381
26.990624	0.850449162523156	-0.662033034067539
27.031584	0.850803031503755	-0.657190341649952
27.072544	0.851140423214747	-0.651945348206315
27.113504	0.851461337656132	-0.646298696602374
27.154464	0.851722620074179	-0.640356167672789
27.195424	0.851972133013936	-0.634219031295959
27.236384	0.85227343165817	-0.627872980985006
27.277344	0.852586499780695	-0.621356022091211
27.318304	0.852876028946639	-0.614705063825273
27.359264	0.853176542958988	-0.60789996160765
27.400224	0.853550812368623	-0.600986975621654
27.441184	0.853943912943523	-0.593934241518293
27.482144	0.854341721309739	-0.586823379276169
27.523104	0.854707359768628	-0.579668808700868
27.564064	0.855093398656553	-0.572514344906657
27.605024	0.855450406164696	-0.565520715226312
27.645984	0.855952570571753	-0.558640131853169
27.686944	0.856101650630099	-0.551875913717848
27.727904	0.856374702526436	-0.545211758180847
27.768864	0.856764664573792	-0.538712801707174
27.809824	0.85705733226728	-0.532341239432493
27.850784	0.857403354929018	-0.526121774835136
27.891744	0.857708576732683	-0.519946907686973
27.932704	0.857997321266741	-0.513801204851664
27.973664	0.858290773592115	-0.507758314772548
28.014624	0.858636796253853	-0.501796074925398
28.055584	0.858993803761996	-0.495925468508062
28.096544	0.859359442220885	-0.490183354609503
28.137504	0.859705464882623	-0.484527478426894
28.178464	0.860050702912475	-0.479017386762055
28.219424	0.860399864101757	-0.473696079706236
28.260384	0.860737255812749	-0.468627196609977
28.301344	0.86105503172659	-0.463665574029199
28.342304	0.861364176689685	-0.458829508576821
28.383264	0.861613689629442	-0.454104565192817
28.424224	0.861866341096743	-0.44946232921117
28.465184	0.86212762351479	-0.44487770053807
28.506144	0.862436768477885	-0.440411971519279
28.547104	0.862738067122119	-0.436127096979159
28.588064	0.863171968555092	-0.432002115135946
28.629024	0.863513283425514	-0.428000108062117
28.669984	0.863882845043834	-0.424054293992192
28.710944	0.864261037612899	-0.420169543451406
28.751904	0.864638445550078	-0.416394413506114
28.792864	0.865000160849537	-0.412658297884443
28.833824	0.865394046056322	-0.40895591854965
28.874784	0.865731437767314	-0.405320532363311
28.915744	0.866060983159446	-0.401680434733768
28.956704	0.866345804534074	-0.398011575944467
28.997664	0.866607086952121	-0.39436081981876
29.038624	0.866872292529598	-0.39063540191896
29.079584	0.867185360652123	-0.386824722587463
29.120544	0.867503136565964	-0.382980461692708
29.161504	0.867795804259453	-0.379108163134561
29.202464	0.86806885615579	-0.375251339117665
29.243424	0.868390555229062	-0.371343824591819
29.284384	0.86875227052852	-0.367412232019741
29.325344	0.869302297480625	-0.363378275607889
29.366304	0.869483547446298	-0.359226267252832
29.407264	0.86983270863558	-0.354956893404435
29.448224	0.870378812428255	-0.350631697017141
29.489184	0.870712280979817	-0.346283041478097
29.530144	0.870869207357022	-0.342043986921692
29.571104	0.871327432378462	-0.337850763245033
29.612064	0.87159263795594	-0.333670168066691
29.653024	0.87182959678552	-0.329528554523882
29.693984	0.872094802362997	-0.325324301886052
29.734944	0.872396101007232	-0.321103509075274
29.775904	0.872697399651467	-0.316938641226071
29.816864	0.872986144185525	-0.31277133048703
29.857824	0.873287442829759	-0.308672594999942
29.898784	0.873665635398824	-0.304606994338898
29.939744	0.874054812814294	-0.300587303009011
29.980704	0.87444085170222	-0.296594679595882
30.021664	0.874806490161108	-0.292583794437127
30.062624	0.875183898098288	-0.28859975709533
30.103584	0.875545613397746	-0.284713574816254
30.144544	0.875867312471018	-0.280983079366655
30.185504	0.876192150071833	-0.277401275495526
30.226464	0.876589958438049	-0.273891169678435
30.267424	0.876851240856096	-0.270450711282611
30.308384	0.877152539500331	-0.267106109617676
30.349344	0.877317312196397	-0.263783201947696
30.390304	0.877791229855557	-0.260544147942386
30.431264	0.878072128070755	-0.257409103077321
30.472224	0.878369503555559	-0.254298519798731
30.513184	0.878723372536158	-0.251299389827814
30.554144	0.879089010995047	-0.248369811393103
30.595104	0.879454649453935	-0.245483200361555
30.636064	0.879792041164927	-0.242673667843468
30.677024	0.88014120235421	-0.239953661463068
30.717984	0.880495071334808	-0.237360415132737
30.758944	0.880824616726939	-0.234869595839151
30.799904	0.881141608008895	-0.232503747467573
30.840864	0.881435060334269	-0.230164624877421
30.881824	0.881700265911746	-0.227844243458199
30.922784	0.881956840538477	-0.225471970787563
30.963744	0.882222046115954	-0.223063375112619
31.004704	0.882531975710935	-0.220616593212305
31.045664	0.882824643404424	-0.218233472454589
31.086624	0.883262467996827	-0.215835829468609
31.127584	0.883595936548389	-0.213403079475226
31.168544	0.883974129117454	-0.210992372149744
31.209504	0.884359383373493	-0.208614132813293
31.250464	0.884728944991812	-0.206233293684178
31.291424	0.885094583450701	-0.203895990730971
31.332384	0.885480622338627	-0.2015049376637
31.373344	0.885818014049619	-0.199135201588757
31.414304	0.88615540576061	-0.1966984135268
31.455264	0.886440227135238	-0.194223535124534
31.496224	0.886693663234425	-0.19178235814185
31.537184	0.886958868811903	-0.189346047325991
31.578144	0.887275860093858	-0.186901738824398
31.619104	0.887605405485989	-0.184406879283032
31.660064	0.887887088333073	-0.181978450654993
31.701024	0.888171909707701	-0.179632914661813
31.741984	0.888465362033075	-0.177312138806319
31.782944	0.888831000491964	-0.17501960763878
31.823904	0.889204485269713	-0.172742357063166
31.864864	0.889570123728602	-0.170419632997577
31.905824	0.889923992709201	-0.168107602295448
31.946784	0.890458327023585	-0.165814282255365
31.987744	0.890630946038511	-0.163529559182645
32.028704	0.891104863697672	-0.16124304262345
32.069664	0.891414008660767	-0.158942476723677
32.110624	0.891690983716534	-0.156662343058628
32.151584	0.891916173067824	-0.154471578628439
32.192544	0.892181378645302	-0.152297918785532
32.233504	0.892482677289536	-0.150143939351306
32.274464	0.89277612961491	-0.148015393429396
32.315424	0.893073505099715	-0.145847517199006
32.356384	0.89337872690338	-0.14367784312373
32.397344	0.893744365362268	-0.141504946002895
32.438304	0.894142173728484	-0.139342674690137
32.479264	0.894527427984524	-0.137155893848373
32.520224	0.894885220124553	-0.134938813327471
32.561184	0.895278320699452	-0.132789643400715
32.602144	0.895632189680051	-0.130672769305723
32.643104	0.896122584608818	-0.128546831893301
32.684064	0.896411329142876	-0.126471896616277
32.725024	0.896547855091045	-0.124429257171017
32.765984	0.896801291190232	-0.12245866663195
32.806944	0.89708611256486	-0.120495422196045
32.847904	0.89739604215984	-0.11855090803504
32.888864	0.897877806137861	-0.116675302544494
32.929824	0.898163412144375	-0.114777264308186
32.970784	0.89846471078861	-0.112811154216495
33.011744	0.898809948818462	-0.110850738389877
33.052704	0.899175587277351	-0.108984852157742
33.093664	0.89953730257681	-0.10715482693826
33.134624	0.899878617447232	-0.105316304994888
33.175584	0.900227778636514	-0.103538593792769
33.216544	0.900573016666366	-0.101781916286209
33.257504	0.900906485217928	-0.099987331492636
33.298464	0.901228184291199	-0.0982592146588893
33.339424	0.901521636616573	-0.096549967569221
33.380384	0.90178684219405	-0.0947919258797536
33.421344	0.902044201452668	-0.0930207893419011
33.462304	0.902300776079399	-0.0913041503857454
33.503264	0.902610705674379	-0.0896158323897518
33.544224	0.902903373367868	-0.0878723020325189
33.585184	0.903185056214951	-0.0860006496215151
33.626144	0.903679374303149	-0.0840694111829866
33.667104	0.904056782240328	-0.0821734410130995
33.708064	0.904245878524861	-0.0803321863455013
33.749024	0.904812382746572	-0.0785539848220498
33.789984	0.905173313414145	-0.0768691731683846
33.830944	0.905563275461501	-0.0751899729699684
33.871904	0.905896744013063	-0.0734947599664377
33.912864	0.906241982042915	-0.071834540651602
33.953824	0.906527588049429	-0.0703015804249921
33.994784	0.906781024148616	-0.0687433893522175
34.035744	0.907054076044953	-0.0672128109976804
34.076704	0.907363221008048	-0.0658217040013557
34.117664	0.907676289130573	-0.0644685151880736
34.158624	0.907969741455947	-0.0631411107392602
34.199584	0.908242793352285	-0.0619074557292104
34.240544	0.908564492425556	-0.0607369671820151
34.281504	0.908926207725015	-0.0596364507577686
34.322464	0.909291846183904	-0.0586222744721508
34.363424	0.909657484642792	-0.0577394934075987
34.404384	0.910002722672644	-0.0569808987509225
34.445344	0.910360514812673	-0.0562822976332783
34.486304	0.910717522320816	-0.0555825807622021
34.527264	0.911192224611862	-0.0548433614253782
34.568224	0.911501369574957	-0.0541240033713271
34.609184	0.911766575152434	-0.05341744161445
34.650144	0.912011380300875	-0.0527110847029294
34.691104	0.912260893240632	-0.0520242556556758
34.732064	0.912570038203727	-0.051342678494694
34.773024	0.912863490529101	-0.0505570921934681
34.813984	0.913156158222589	-0.0497378894616898
34.854944	0.91346608781757	-0.0489382734327381
34.895904	0.913839572595319	-0.0480542916257231
34.936864	0.914228750010789	-0.0470841854214654
34.977824	0.914614788898714	-0.0461203117461447
35.018784	0.914980427357603	-0.0451044138878486
35.059744	0.915357835294782	-0.0440411335551909
35.100704	0.915719550594241	-0.0428486350281836
35.141664	0.916040465035626	-0.0415544046311205
35.182624	0.916370010427758	-0.0401695475973802
35.223584	0.916635216005235	-0.0387344162830198
35.264544	0.916888652104422	-0.0372989014284171
35.305504	0.917326476696825	-0.0358034039308119
35.346464	0.917667791567247	-0.0342321049344167
35.387424	0.917965167052052	-0.0325810666141303
35.428384	0.91824998842668	-0.030894106263426
35.469344	0.918551287070914	-0.0291637426683737
35.510304	0.918897309732652	-0.0273777918886636
35.551264	0.919270794510402	-0.0255356807931381
35.592224	0.919627802018544	-0.0236613632132918
35.633184	0.919973824680282	-0.0218099011451551
35.674144	0.920315139550704	-0.0198753699264786
35.715104	0.920668223899416	-0.0180092025767804
35.756064	0.920997769291548	-0.0162126630354954
35.797024	0.921315545205389	-0.014387423352218
35.837984	0.921608997530763	-0.0125992497824674
35.878944	0.921873418476355	-0.0108420819545747
35.919904	0.922119008256681	-0.00915296201080185
35.960864	0.922388136993589	-0.00752719376238681
36.001824	0.922705128275544	-0.00595435624661056
36.042784	0.922998580600918	-0.00442652151232908
36.083744	0.923280263448002	-0.00293063611606983
36.124704	0.923589408411097	-0.00149739417324382
36.165664	0.923947200551125	-0.000148507112451596
36.206624	0.924332454807165	0.00107153875661542
36.247584	0.924713785903774	0.00223807858268016
36.288544	0.925268520647196	0.00329936276271334
36.329504	0.925654559535121	0.00430700143056517
36.370464	0.925983320295367	0.00523846159700234
36.411424	0.926320712006359	0.00613386898066631
36.452384	0.926606318012873	0.00705562950154481
36.493344	0.92687544674978	0.00790106551421185
36.534304	0.927140652327257	0.00870671794356745
36.575264	0.927449797290352	0.00955805742507723
36.616224	0.927771496363624	0.0104002115536258
36.657184	0.928056317738251	0.0112956058620543
36.698144	0.928330154266475	0.0122055594452474
36.739104	0.92863929922957	0.0131264962262874
36.780064	0.929004937688459	0.0140015236761691
36.821024	0.929378422466208	0.0148726808563334
36.861984	0.929744060925097	0.0157327458783547
36.902944	0.930093222114379	0.0166359853281024
36.943904	0.930454937413838	0.017497608482358
36.984864	0.93080409860312	0.0182999528771239
37.025824	0.931129720835821	0.0191643174724292
37.066784	0.931587945857261	0.0200502954320688
37.107744	0.93173231812429	0.0209300103538887
37.148704	0.931977907904617	0.02180314625303
37.189664	0.932226636212488	0.0226638890080932
37.230624	0.932668383964321	0.0235031861976781
37.271584	0.932957913130265	0.0242032909674083
37.312544	0.933242734504893	0.024894589566008
37.353504	0.933552664099874	0.0255427355289407
37.394464	0.933917517926877	0.0260871469315752
37.435424	0.934315326293093	0.0265488683655003
37.476384	0.934693518862158	0.026961359358442
37.517344	0.935059157321047	0.0273565213058921
37.558304	0.935432642098796	0.0277110781093981
37.599264	0.935798280557685	0.0280866075906971
37.640224	0.9361231181585	0.028525852694743
37.681184	0.936452663550632	0.0290252983623835
37.722144	0.936721792287539	0.0295483557261885
37.763104	0.936975228386726	0.0301430893519735
37.804064	0.93726475755267	0.0307866393696167
37.845024	0.937569979356335	0.0313995214223198
37.885984	0.938043897015496	0.0320110218584685
37.926944	0.93833734934087	0.0326443208914547
37.967904	0.938646494303965	0.0333724655037832
38.008864	0.938991732333817	0.0342077529544717
38.049824	0.939357370792706	0.0350480591163984
38.090784	0.939715162932734	0.0359748100188381
38.131744	0.940052554643726	0.0369608919817097
38.172704	0.940397792673578	0.0380797398861719
38.213664	0.940755584813607	0.0392509083456149
38.254624	0.941080422414422	0.0404023135865515
38.295584	0.941394275168833	0.0415634075770172
38.336544	0.941695573813068	0.0426190737641835
38.377504	0.941960779390545	0.0435724153372833
38.418464	0.942197738220125	0.044427609834069
38.459424	0.942474713275893	0.0451253915702865
38.500384	0.942792489189734	0.0456781275395432
38.541344	0.943085156883222	0.0461460052301979
38.582304	0.943366839730306	0.0465198436477014
38.623264	0.943679907852831	0.0468639424419878
38.664224	0.94404162315229	0.0471536330020202
38.705184	0.944422954248899	0.0473146131226826
38.746144	0.944985535311181	0.047397364109158
38.787104	0.945363727880246	0.0473244304453611
38.828064	0.945741135817426	0.0471910565053183
38.869024	0.946078527528417	0.046938959426646
38.909984	0.946415919239409	0.0466122746668822
38.950944	0.946696817454607	0.0462654714780467
38.991904	0.946954176713224	0.0458820510921041
39.032864	0.947219382290701	0.0455160839663908
39.073824	0.947532450413226	0.0452540017661841
39.114784	0.947850226327068	0.0450198134017787
39.155744	0.948143678652442	0.0449303221313867
39.196704	0.948416730548779	0.0450238667247935
39.237664	0.948725875511874	0.0452452021326711
39.278624	0.949099360289623	0.0455602586496352
39.319584	0.949464998748512	0.045969007946009
39.360544	0.949830637207401	0.0464358309009974
39.401504	0.950180583028569	0.0470136364551804
39.442464	0.950546221487458	0.047652788835273
39.483424	0.95089145951731	0.0484370523585042
39.524384	0.951217081750012	0.0493377464957349
39.565344	0.951537996191397	0.0503414408008679
39.606304	0.951819679038481	0.0514760661562053
39.647264	0.95218531749737	0.052656738132674
39.688224	0.9524418921241	0.0539543985998582
39.729184	0.952755744878512	0.0553542354951062
39.770144	0.95304448941257	0.0567311580400847
39.811104	0.953330095419084	0.0580886072009443
39.852064	0.953639240382179	0.0594695133343482
39.893024	0.954012725159928	0.0608096857506585
39.933984	0.954402687207283	0.0620644638037101
39.974944	0.954787941463323	0.0633017864173267
40.015904	0.955145733603351	0.0645232945335675
40.056864	0.955530987859391	0.0657485421671704
40.097824	0.95589270315885	0.0669384735896016
40.138784	0.956214402232121	0.068060333156648
40.179744	0.956543162992366	0.0691137547617146
40.220704	0.956812291729274	0.0701291405066191
40.261664	0.957069650987891	0.0711124635947933
40.302624	0.957351333834975	0.0720080823614316
40.343584	0.957840944131856	0.072867393378204
40.384544	0.957993947349631	0.073666410125527
40.425504	0.958423925623174	0.0743033353571674
40.466464	0.958724439635523	0.0748908340192914
40.507424	0.959070462297261	0.0754747522460855
40.548384	0.95943610075615	0.0760120834086797
40.589344	0.959793108264292	0.0765214270296179
40.630304	0.96013913092603	0.0770336363063434
40.671264	0.960484368955883	0.0775056523090439
40.712224	0.960842161095911	0.0780040868251364
40.753184	0.961166998696726	0.0785481255835584
40.794144	0.961480851451137	0.0791311437983069
40.835104	0.961782150095372	0.079743522454442
40.876064	0.962047355672849	0.080397131686621
40.917024	0.96230000714015	0.0810796197556782
40.957984	0.962565212717628	0.0818445362887342
40.998944	0.962879065472038	0.0826501211627061
41.039904	0.963175656324957	0.0835381148878235
41.080864	0.963453416012611	0.0845034726023771
41.121824	0.963762560975705	0.0855542290386013
41.162784	0.964128199434594	0.0866508730139244
41.203744	0.964509530531204	0.0877428338757213
41.244704	0.965076034752915	0.0889242228109384
41.285664	0.965248653767842	0.0901416340200457
41.326624	0.965826927467844	0.0913145894283448
41.367584	0.966165103810722	0.0925262518922299
41.408544	0.966337722825648	0.0937831001909074
41.449504	0.966783393736911	0.0950204293421417
41.490464	0.967048599314389	0.0962195112502393
41.531424	0.967313804891866	0.0973508765135173
41.572384	0.967619026695531	0.098374660918045
41.613344	0.967936017977486	0.0992970686630822
41.654304	0.96822554714343	0.100085923773191
41.695264	0.968502522199198	0.100746194837874
41.736224	0.968824221272469	0.101394918290376
41.777184	0.969185936571928	0.101935158692876
41.818144	0.969551575030816	0.102452622035079
41.859104	0.969917213489705	0.102873956245652
41.900064	0.970262451519557	0.103219632785026
41.941024	0.970620243659586	0.103492364764573
41.981984	0.970978035799614	0.103760686031335
42.022944	0.971298950241	0.104034516330667
42.063904	0.971616726154841	0.104289681731277
42.104864	0.971901547529469	0.104512309408267
42.145824	0.972151060469226	0.10472773698889
42.186784	0.972391942458236	0.104889211789296
42.227744	0.972664994354574	0.105034022202018
42.268704	0.973119296216584	0.105260090845158
42.309664	0.973411963910072	0.105504264331098
42.350624	0.973725816664483	0.105802235873634
42.391584	0.974099301442232	0.106204903006279
42.432544	0.974488478857702	0.106660448570622
42.473504	0.974874517745627	0.107126077320765
42.514464	0.975232309885656	0.107578689673936
42.555424	0.975617564141695	0.108074683479396
42.596384	0.975979279441154	0.108632337916418
42.637344	0.976300978514425	0.109240266634061
42.678304	0.97662581611524	0.109913262082122
42.719264	0.976894944852148	0.110546918504879
42.760224	0.977148380951335	0.111198603498229
42.801184	0.977437910117279	0.111801400185925
42.842144	0.977743131920944	0.112369246769045
42.883104	0.978080523631935	0.112944740185745
42.924064	0.97837397595731	0.113540247429632
42.965024	0.978654874172508	0.114087060317193
43.005984	0.979157038579565	0.114661882538469
43.046944	0.979522677038454	0.115248056243392
43.087904	0.979888315497343	0.115784938489566
43.128864	0.980233553527195	0.116315002000411
43.169824	0.980574868397617	0.116788488967108
43.210784	0.980920891059355	0.117227339634882
43.251744	0.981250436451487	0.117633602457299
43.292704	0.981567427733442	0.118055908593713
43.333664	0.981868726377676	0.118452164502536
43.374624	0.982133931955154	0.118703069555569
43.415584	0.982370890784734	0.118854761900592
43.456544	0.982652573631818	0.11893145687381
43.497504	0.982957795435482	0.118957188937337
43.538464	0.983251247760857	0.118920408299786
43.579424	0.983532145976055	0.118774667366136
43.620384	0.983853845049326	0.118584385642646
43.661344	0.984223406667645	0.118390571426357
43.702304	0.984604737764254	0.118127619722988
43.743264	0.984974299382573	0.117790877927894
43.784224	0.985339937841462	0.117485122261805
43.825184	0.985721268938071	0.117106984271017
43.866144	0.986251680093026	0.116621958408963
43.907104	0.986424299107952	0.116110703624431
43.948064	0.986738151862363	0.115568787412577
43.989024	0.987127329277833	0.115004015689013
44.029984	0.98739253485531	0.114394330531398
44.070944	0.987702464450291	0.113860422901307
44.111904	0.988031225210536	0.113354311042751
44.152864	0.98832075437648	0.112873909455663
44.193824	0.988597729432248	0.112516953346437
44.234784	0.988911582186659	0.11232587403358
44.275744	0.989273297486118	0.112214438159554
44.316704	0.989646782263867	0.112151572427117
44.357664	0.99000378977201	0.112166722266686
44.398624	0.990353735593178	0.112270737944548
44.439584	0.99070681994189	0.112482421649397
44.480544	0.991064612081919	0.112813593394154
44.521504	0.99139415747405	0.113226415626396
44.562464	0.991703302437145	0.113706852080779
44.603424	0.992105033962791	0.114257308600641
44.644384	0.992221944113809	0.114898906049778
44.685344	0.992607198369849	0.115593874431151
44.726304	0.992752355268764	0.116310591287624
44.767264	0.993209795658318	0.117083372574853
44.808224	0.993503247983692	0.117843516646939
44.849184	0.993812392946787	0.118648044606039
44.890144	0.994186662356422	0.119428420425906
44.931104	0.994588393882068	0.120139695805192
44.972064	0.994969724978678	0.120832905567385
45.013024	0.995335363437566	0.121455570075472
45.053984	0.995716694534176	0.121995274393315
45.094944	0.996066640355344	0.122439165564387
45.135904	0.996387554796729	0.12277933307119
45.176864	0.99670533071057	0.12302211186534
45.217824	0.996970536288048	0.123169962270322
45.258784	0.997227110914779	0.123296194952559
45.299744	0.997520563240153	0.123337092110097
45.340704	0.997829708203248	0.123344932893004
45.381664	0.998167884546126	0.123381526118846
45.422624	0.998460552239614	0.123389887731968
45.463584	0.998742235086698	0.12338888747645
45.504544	0.999067072687513	0.123415933601148
45.545504	0.999437418937718	0.123492367069655
45.586464	0.999975676411533	0.123584355710034
45.627424	1.00032091444139	0.123690674808555
45.668384	1.00066615247124	0.123740922938704
45.709344	1.00100825197355	0.123762019831235
45.750304	1.00118087098847	0.123829161165691
45.791264	1.00165478864763	0.12396739473494
45.832224	1.00195608729187	0.124201615787434
45.873184	1.00221344655048	0.124492302244573
45.914144	1.00246609801778	0.124881451762884
45.955104	1.00274307307355	0.125342506359797
45.996064	1.00305300266853	0.125887065948434
46.037024	1.00334567036202	0.126466654093061
46.077984	1.00362735320911	0.126975001816893
46.118944	1.00394042133163	0.127426324080159
46.159904	1.00430998294995	0.127851548173303
46.200864	1.00468739088713	0.128208948840537
46.241824	1.00506950661562	0.128515635027555
46.282784	1.00542651412377	0.128733895575876
46.323744	1.00582039933055	0.128936746959124
46.364704	1.00617426831115	0.12909400063766
46.405664	1.00650381370328	0.129307451678512
46.446624	1.00696125409284	0.129589029054896
46.487584	1.00721469019202	0.129878560532896
46.528544	1.00748774208836	0.130190202234181
46.569504	1.00779296389203	0.130535828651818
46.610464	1.00810995517398	0.130820204128607
46.651424	1.00840733065878	0.131026812462864
46.692384	1.00867645939569	0.131174924372557
46.733344	1.00898638899067	0.131298838379692
46.774304	1.00935987376842	0.13141034834672
46.815264	1.00972551222731	0.131543292983196
46.856224	1.01009899700506	0.131774929497467
46.897184	1.01044031187548	0.132069902452654
46.938144	1.01080595033437	0.132465720341087
46.979104	1.01114726520479	0.132923107334433
47.020064	1.01146896427806	0.133381766984038
47.061024	1.01178987871945	0.133836081297034
47.101984	1.01207548472596	0.134318073704446
47.142944	1.0123202898744	0.134770165227402
47.183904	1.01256587965473	0.135190490465633
47.224864	1.01284677786993	0.135582958914564
47.265824	1.01329637194062	0.135931111031865
47.306784	1.013589824266	0.136393024235911
47.347744	1.01389896922909	0.13686480052596
47.388704	1.01408414235419	0.137310360968768
47.429664	1.01466633921363	0.137773180722478
47.470624	1.01504845494212	0.138287220532178
47.511584	1.01540546245026	0.138784051152712
47.552544	1.01579150133819	0.139163586014495
47.593504	1.01616106295651	0.139514104749428
47.634464	1.01647413107903	0.139820995781802
47.675424	1.01679975331173	0.140005421978979
47.716384	1.01706888204864	0.140148129457986
47.757344	1.01732231814783	0.140254245890357
47.798304	1.01760321636303	0.140335473611893
47.839264	1.01791236132612	0.140477344275825
47.880224	1.01825367619654	0.140694096813649
47.921184	1.01854712852192	0.140945572818633
47.962144	1.018828811369	0.141242600765005
48.003104	1.01915364896982	0.141529800492669
48.044064	1.01952321058814	0.141702472053102
48.085024	1.01988884904703	0.141891073608826
48.125984	1.02023487170876	0.141968243648935
48.166944	1.02075272875354	0.141993731641399
48.207904	1.02109404362396	0.141975724862865
48.248864	1.0214235890161	0.142083676186622
48.289824	1.02174136492994	0.142225174206342
48.330784	1.02204266357417	0.142392781292213
48.371744	1.0222992382009	0.142685049852851
48.412704	1.02254482798123	0.143083737755483
48.453664	1.02282964935586	0.143552617880862
48.494624	1.02313094800009	0.144137678011559
48.535584	1.02343224664433	0.144728042329471
48.576544	1.02370529854066	0.145278758174838
48.617504	1.02402699761393	0.145809416608899
48.658464	1.02439655923225	0.146260525309984
48.699424	1.02477789032886	0.146568333788051
48.740384	1.02514823657907	0.146846507244786
48.781344	1.02551309040607	0.147030693729312
48.822304	1.02589520613457	0.147235909550984
48.863264	1.02625299827459	0.147487971762362
48.904224	1.02659038998559	0.14771740292024
48.945184	1.02691130442697	0.147932497082357
48.986144	1.02716474052616	0.148102950211162
49.027104	1.02742994610364	0.148295302180277
49.068064	1.02771869063769	0.148295779426374
49.109024	1.02820516240703	0.148171067829871
49.149984	1.02848606062223	0.147988125671927
49.190944	1.028763035678	0.147733709918154
49.231904	1.02907296527298	0.147399073235981
49.272864	1.02944645005073	0.147023310579648
49.313824	1.02982385798791	0.146552129212816
49.354784	1.0301777269685	0.14609635047344
49.395744	1.03052688815779	0.145671880385545
49.436704	1.03089252661668	0.145259147500746
49.477664	1.03123776464653	0.144866193088894
49.518624	1.03156338687923	0.144549744059346
49.559584	1.03187253184232	0.14423534566257
49.600544	1.03214950689809	0.143982647123064
49.641504	1.03240294299728	0.143745013434096
49.682464	1.03265167130515	0.143546034499772
49.723424	1.03292550783337	0.143334339898893
49.764384	1.03338294822293	0.143144860123183
49.805344	1.03352810512184	0.143060622918269
49.846304	1.0339855455114	0.142967647097608
49.887264	1.03437158439932	0.142924925944713
49.928224	1.03475291549593	0.14289546743906
49.969184	1.03514287754329	0.142899045695184
50.010144	1.03549988505143	0.142894081464094
50.051104	1.03588592393935	0.142896753170554
50.092064	1.03623900828807	0.142877275428023
50.133024	1.03656070736134	0.14290144718011
50.173984	1.03687848327518	0.142966441996733
50.214944	1.03714290422077	0.143084480864703
50.255904	1.03740026347939	0.143273851680117
50.296864	1.03769371580476	0.143539346516797
50.337824	1.03800286076786	0.143825478433559
50.378784	1.03833632931942	0.144158846817886
50.419744	1.03862978164479	0.144503786785658
50.460704	1.03891460301942	0.144809660128867
50.501664	1.03925199473041	0.145098975865481
50.542624	1.03960978687044	0.145421225941193
50.583584	1.03997542532933	0.145808303034673
50.624544	1.04032066335918	0.146151042004464
50.665504	1.04065883970206	0.146565003961403
50.706464	1.0410158472102	0.147082968520968
50.747424	1.0415101652984	0.147703521378517
50.788384	1.04181931026149	0.148344933595151
50.829344	1.0421166857463	0.149014139404113
50.870304	1.04238581448321	0.149605772019871
50.911264	1.04263925058239	0.150170918566853
50.952224	1.0429083793193	0.150664371418208
50.993184	1.0432175242824	0.151051078046681
51.034144	1.04351097660777	0.151332733874479
51.075104	1.04379187482297	0.151496919607053
51.116064	1.0441214202151	0.151598143722129
51.157024	1.04449098183342	0.151747443299049
51.197984	1.0448683897706	0.15192121753768
51.238944	1.04525442865852	0.152081977558544
51.279904	1.04561614395798	0.152219803616285
51.320864	1.04598962873573	0.152411412476181
51.361824	1.04634742087576	0.152565055210504
51.402784	1.04668481258675	0.152578134804448
51.443744	1.04698611123099	0.152507578654312
51.484704	1.04737528864646	0.152380751048859
51.525664	1.04750789143519	0.152166861987617
51.566624	1.0479621932972	0.151916458151946
51.607584	1.0481308891527	0.151705271306047
51.648544	1.0485687137451	0.15146324433794
51.689504	1.04885039659219	0.151311124868557
51.730464	1.049175234193	0.151261545754626
51.771424	1.04954479581132	0.151289396006309
51.812384	1.04991043427021	0.151367367994197
51.853344	1.05027214956967	0.151419594843323
51.894304	1.05061346444009	0.151448140261695
51.935264	1.05098302605841	0.15143298824292
51.976224	1.05132434092883	0.151355293014183
52.017184	1.05164996316153	0.151203807693723
52.058144	1.05196303128406	0.150956629082817
52.099104	1.05223686781228	0.150713954890551
52.140064	1.05248951927958	0.15042656121356
52.181024	1.05273903221934	0.150094291149019
52.221984	1.05301993043454	0.149780424478488
52.262944	1.05333299855706	0.149555406212602
52.303904	1.05361468140415	0.149229037437697
52.344864	1.0540721217937	0.148909757619656
52.385824	1.05445816068163	0.148575003260363
52.426784	1.05465510328502	0.148077867551
52.467744	1.05504035754106	0.147549070158796
52.508704	1.05559509228448	0.146969111549162
52.549664	1.05598034654052	0.146325626907697
52.590624	1.05633421552112	0.145623334215221
52.631584	1.05664728364364	0.144872251281358
52.672544	1.0569642749256	0.144163793615328
52.713504	1.05722948050307	0.14349724643759
52.754464	1.05748683976169	0.142845068943702
52.795424	1.05778029208707	0.142221473914687
52.836384	1.05808943705016	0.141639111640921
52.877344	1.05842290560172	0.141182472115206
52.918304	1.0587163579271	0.140798668189021
52.959264	1.05900117930172	0.140469080726969
53.000224	1.05933072469386	0.140239991704421
53.041184	1.05969636315275	0.140133156134096
53.082144	1.0600580784522	0.140047134159532
53.123104	1.06040723964149	0.140063667794862
53.164064	1.06074541598436	0.140078360001188
53.205024	1.06110242349251	0.140108751206976
53.245984	1.06143589204407	0.140252607127503
53.286944	1.06176151427677	0.140465755258732
53.327904	1.06207850555872	0.140802011090905
53.368864	1.06247239076551	0.141222501948786
53.409824	1.0627258268647	0.141721642527598
53.450784	1.0629949556016	0.14235119768481
53.491744	1.0633041005647	0.14302337593065
53.532704	1.06359755289007	0.143725176122588
53.573664	1.06388629742413	0.144470115874957
53.614624	1.06421191965683	0.145193971810031
53.655584	1.06457755811572	0.145894593051565
53.696544	1.06495104289347	0.14652763057984
53.737504	1.06532845083065	0.147114120269622
53.778464	1.06570272024029	0.14766968266896
53.819424	1.06608012817747	0.148151550861634
53.860384	1.06643321252618	0.148635851048116
53.901344	1.06677138886906	0.149172521911316
53.942304	1.0670719028814	0.149712725267316
53.983264	1.06733710845888	0.150285311623315
54.024224	1.0675944677175	0.150877329958522
54.065184	1.06788399688344	0.151440872609945
54.106144	1.06837753033975	0.151998612035999
54.147104	1.06852268723867	0.152373875654175
54.188064	1.06879573913501	0.15266227176589
54.229024	1.06926181047531	0.152947830551494
54.269984	1.06963137209363	0.153130881669734
54.310944	1.06999701055251	0.153327217227275
54.351904	1.07035794122009	0.153537948619136
54.392864	1.07070004072239	0.153729254569409
54.433824	1.0710648945494	0.153948402054541
54.474784	1.07141091721114	0.154196182126282
54.515744	1.07173183165252	0.154544434487055
54.556704	1.0720417612475	0.154961913682352
54.597664	1.0723226594627	0.155378704248578
54.638624	1.07256746461114	0.155881148503567
54.679584	1.0728169775509	0.15638741726495
54.720544	1.07310572208496	0.156882051245914
54.761504	1.07341486704805	0.157430256646059
54.802464	1.07370047305456	0.157979279248425
54.843424	1.07399392537994	0.158549980591302
54.884384	1.07435093288808	0.159241699776645
54.925344	1.07474089493544	0.15999764451892
54.966304	1.07531916863544	0.160887427372099
55.007264	1.07568480709433	0.161841209144795
55.048224	1.07607476914168	0.162803949633037
55.089184	1.07642393033097	0.163817419855936
55.130144	1.07673307529406	0.164811512579776
55.171104	1.07704300488904	0.165868050449312
55.212064	1.07730821046652	0.166965786206802
55.253024	1.07756870825268	0.167972450769606
55.293984	1.07786216057805	0.168952698998225
55.334944	1.07817130554115	0.169860756672266
55.375904	1.07850948188403	0.170719642743883
55.416864	1.07879430325865	0.17154815504336
55.457824	1.07907990926517	0.172260574505756
55.498784	1.07941730097616	0.172851021633492
55.539744	1.07978293943505	0.173370437544202
55.580704	1.08014857789394	0.173802558824089
55.621664	1.08049381592379	0.174149069999331
55.662624	1.08083120763478	0.174438546997183
55.703584	1.08118899977481	0.174634431459098
55.744544	1.08152246832637	0.174686505763809
55.785504	1.08200030914496	0.174606751185477
55.826464	1.08215723552217	0.174471537995636
55.867424	1.08255896704781	0.174217420793074
55.908384	1.08279592587739	0.173852087816283
55.949344	1.08308074725202	0.173409007309815
55.990304	1.08339852316586	0.172925358705903
56.031264	1.08369119085935	0.172395439022649
56.072224	1.08396502738758	0.171824077380378
56.113184	1.08429378814782	0.171208560667715
56.154144	1.08466334976614	0.170525828527594
56.195104	1.08503761917578	0.169857272121996
56.236064	1.08541502711295	0.169250188936252
56.277024	1.08578066557184	0.16872982289176
56.317984	1.08616199666845	0.168290599579774
56.358944	1.08653155828677	0.167851731478352
56.399904	1.08685718051947	0.167411239868519
56.440864	1.08715063284485	0.167033191225174
56.481824	1.08741583842232	0.166691010132099
56.522784	1.08767712084037	0.166396793361367
56.563744	1.08797371169329	0.166224211148376
56.604704	1.08831110340428	0.166144620010487
56.645664	1.08859278625137	0.166127585157795
56.686624	1.08902276452491	0.166233867209816
56.727584	1.08918361406154	0.166494838015003
56.768544	1.08970931742518	0.166832102819518
56.809504	1.09008280220293	0.167194554886079
56.850464	1.09043667118353	0.167649289785818
56.891424	1.09078583237281	0.168218960364294
56.932384	1.09116402494188	0.168804271103673
56.973344	1.09149749349344	0.169458381553214
57.014304	1.09181840793483	0.170060565884046
57.055264	1.09213618384867	0.170666385130356
57.096224	1.092409235745	0.171295114368524
57.137184	1.09264619457458	0.17195232146968
57.178144	1.0929035538332	0.172642868242237
57.219104	1.0931844520484	0.173429426469304
57.260064	1.09350144333035	0.174213332602764
57.301024	1.09378704933687	0.174984632029965
57.341984	1.09408050166224	0.175712188256695
57.382944	1.09445398643999	0.176412038059332
57.423904	1.0950204906617	0.177016506197971
57.464864	1.09540966807717	0.177543985170591
57.505824	1.09558699488342	0.177998478178473
57.546784	1.09596047966116	0.178376701158292
57.587744	1.09651050661327	0.178707369506481
57.628704	1.09682828252711	0.17904233960716
57.669664	1.09714135064964	0.179333823653666
57.710624	1.09740263306768	0.179626791739405
57.751584	1.09765606916687	0.179913725603946
57.792544	1.0979408905415	0.180106541743923
57.833504	1.09825866645534	0.180271180751328
57.874464	1.09859605816633	0.180360236180536
57.915424	1.09888872585982	0.180385486639554
57.956384	1.09917433186633	0.180263034879592
57.997344	1.09950387725846	0.18004920465691
58.038304	1.09987736203621	0.179735444767469
58.079264	1.1002430004951	0.179383956285901
58.120224	1.10059216168439	0.178948110743094
58.161184	1.10092563023595	0.178486299961726
58.202144	1.10127557605711	0.178011832352363
58.243104	1.10160904460868	0.177662636395425
58.284064	1.10193388220949	0.177271826322201
58.325024	1.10225165812333	0.176861209446353
58.365984	1.10251686370081	0.176464389123196
58.406944	1.10289819479742	0.175995171220899
58.447904	1.10316732353433	0.175473587000297
58.488864	1.10348509944817	0.174932745136963
58.529824	1.10377776714166	0.174449310095231
58.570784	1.10405944998874	0.174076611402425
58.611744	1.10438036443013	0.173764126348449
58.652704	1.10474992604844	0.173482712412508
58.693664	1.10512419545808	0.173289942035856
58.734624	1.10550944971412	0.173132592472259
58.775584	1.10587508817301	0.173091758511693
58.816544	1.10625249611019	0.173135752320846
58.857504	1.10660636509079	0.17329154811062
58.898464	1.10694375680178	0.173523753397636
58.939424	1.10724505544601	0.173801998768166
58.980384	1.10751810734235	0.174147047696235
59.021344	1.10777546660097	0.174543188107144
59.062304	1.10806421113502	0.174871457149613
59.103264	1.10839767968659	0.175304918641142
59.144224	1.10869505517139	0.175808971150102
59.185184	1.10897203022716	0.176315507953812
59.226144	1.10926548255253	0.176858973581077
59.267104	1.10979589370749	0.177355124289363
59.308064	1.11016937848524	0.177809477828066
59.349024	1.11052324746584	0.178238225697186
59.389984	1.11087240865512	0.178633731959172
59.430944	1.11123804711401	0.17909507203206
59.471904	1.11158328514386	0.179558268788395
59.512864	1.11190890737656	0.179973370470031
59.553824	1.11222197549908	0.180403142565934
59.594784	1.11250365834617	0.180793937384717
59.635744	1.11274846349461	0.181207631299327
59.676704	1.11299719180248	0.181565581126453
59.717664	1.11327887464956	0.181877486511654
59.758624	1.11359194277209	0.182236950886897
59.799584	1.11388147193803	0.182549183152986
59.840544	1.11416629331266	0.182796893490137
59.881504	1.11452408545269	0.183085130519819
59.922464	1.1149054165493	0.183382223842369
59.963424	1.11548055172176	0.183683921827031
60.004384	1.11568141748458	0.184003308426162
60.045344	1.11603450183329	0.184386691765604
60.086304	1.11659708289557	0.184890232161172
60.127264	1.11690622785867	0.185455252314211
60.168224	1.11722400377251	0.186050711615568
60.209184	1.11748136303113	0.186695455838056
60.250144	1.11774186081729	0.187290039098632
60.291104	1.11803531314266	0.187928300183503
60.332064	1.11834916589707	0.188516112651279
60.373024	1.11867792665732	0.189143854709165
60.413984	1.11896745582326	0.189814298307091
60.454944	1.11925306182978	0.190401036426348
60.495904	1.11959045354077	0.190978475873936
60.536864	1.11995138420834	0.191619513267151
60.577824	1.12032094582666	0.192289436034862
60.618784	1.1206669684884	0.192991752698603
60.659744	1.12100436019939	0.193726005625131
60.700704	1.12136215233942	0.194429183075212
60.741664	1.12169483625909	0.194997958000054
60.782624	1.12201653533237	0.195483883874154
60.823584	1.12233823440564	0.195922677882575
60.864544	1.12273133498054	0.19626852440001
60.905504	1.12297692476086	0.196509274353447
60.946464	1.12311345070903	0.196711698612334
60.987424	1.12340690303441	0.19685719547492
61.028384	1.1238564971051	0.196882018809578
61.069344	1.1241373953203	0.196866265329968
61.110304	1.12446694071243	0.19670861721516
61.151264	1.12483257917132	0.196591805240124
61.192224	1.1252099871085	0.196470774322423
61.233184	1.12558817967756	0.196279102265556
61.274144	1.12596166445531	0.196149016747249
61.315104	1.12633907239249	0.195992146608955
61.356064	1.12670471085138	0.195830593357135
61.397024	1.12703033308408	0.195682915109421
61.437984	1.12732378540946	0.195601382299056
61.478944	1.12758820635505	0.19558289609522
61.519904	1.12784948877309	0.19559361560915
61.560864	1.1281468642579	0.19573595262315
61.601824	1.12848425596889	0.19597279961878
61.642784	1.12877770829427	0.196340823914884
61.683744	1.12919513245763	0.196735277620409
61.724704	1.12934813567541	0.197126771964293
61.765664	1.12969729686469	0.197586848097747
61.806624	1.13025595476754	0.198161875164379
61.847584	1.130617670067	0.198803128298981
61.888544	1.13096290809685	0.199553991133046
61.929504	1.13133246971517	0.200442908841474
61.970464	1.13166593826673	0.201294446630723
62.011424	1.13198763734	0.202044873623604
62.052384	1.13230855178139	0.202826770529203
62.093344	1.13257375735887	0.203526748904991
62.134304	1.13281934713919	0.204231800472164
62.175264	1.13307592176592	0.204905011661611
62.216224	1.13336545093187	0.20554816288457
62.257184	1.13367459589496	0.206110753223006
62.298144	1.13396020190148	0.206660909012451
62.339104	1.13425286959497	0.207168443892474
62.380064	1.13461850805385	0.207589058965093
62.421024	1.13500454694178	0.208116858280984
62.461984	1.13539372435725	0.208605085396538
62.502944	1.13575936281614	0.209124420676629
62.543904	1.13612500127503	0.209666879510757
62.584864	1.13667973601845	0.210149285967294
62.625824	1.13699280414097	0.210524935304918
62.666784	1.13715757683704	0.210908238013741
62.707744	1.13756715468155	0.211359754226334
62.748704	1.13782059078073	0.2118266425575
62.789664	1.13811796626554	0.212346228446271
62.830624	1.13843495754749	0.212943640316134
62.871584	1.13877234925848	0.213566498773548
62.912544	1.13904540115482	0.214238003644759
62.953504	1.13934669979906	0.214918380063277
62.994464	1.13967624519119	0.215545984831189
63.035424	1.14004972996894	0.216127743464915
63.076384	1.14040752210896	0.216744966495815
63.117344	1.14075276013882	0.217360387323417
63.158304	1.14109878280056	0.218028760675717
63.199264	1.1414557903087	0.218709110943765
63.240224	1.14178533570083	0.219285101219415
63.281184	1.14210311161467	0.219864087903207
63.322144	1.14241225657777	0.220478421307055
63.363104	1.14266961583638	0.221074187876447
63.404064	1.14289794371522	0.22165321160674
63.445024	1.14312705622594	0.22214545935722
63.485984	1.14337264600626	0.222618388447202
63.526944	1.1436456979026	0.223010771907102
63.567904	1.14399485909188	0.223308318504483
63.608864	1.14421612528374	0.22357288499944
63.649824	1.14444916095389	0.223781855592917
63.690784	1.14471436653137	0.2239925216086
63.731744	1.14495524852038	0.224171802700596
63.772704	1.14519613050939	0.224300388925228
63.813664	1.14540955038239	0.224322793341312
63.854624	1.14563787826122	0.224338459652685
63.895584	1.14581128190804	0.224252570609682
63.936544	1.14601214767086	0.224088907886529
63.977504	1.14617692036693	0.223829852603348
64.018464	1.1463409084311	0.223531525850247
64.059424	1.14649783480831	0.223189933142771
64.100384	1.14664220707534	0.22281653710407
64.141344	1.14677088670465	0.222431787402515
64.182304	1.14689956633396	0.222061729907286
64.223264	1.14701647648497	0.221743997325449
64.264224	1.14713652516354	0.221482599395902
64.305184	1.14723303488552	0.221215836261375
64.346144	1.14733346776693	0.22095403082032
64.387104	1.14748254782528	0.220753990612712
64.428064	1.14755865711822	0.220567533395616
64.469024	1.1476551668402	0.220458464139221
64.509984	1.14773519929258	0.220421452505842
64.550944	1.14781993953627	0.220435952942047
64.591904	1.1479078183075	0.220506212720178
64.632864	1.14797686591347	0.220675345250194
64.673824	1.14806474468471	0.220869185616954
64.714784	1.14813693081822	0.221099874176649
64.755744	1.14822167106191	0.221353322362993
64.796704	1.14830562667372	0.221650437477601
64.837664	1.14836996648837	0.221934000110581
64.878624	1.1484303831436	0.222199113586226
64.919584	1.14850256927711	0.222375199962339
64.960544	1.1485590627729	0.222507085504737
65.001504	1.14861163310927	0.22260147127163
65.042464	1.14866341881375	0.222589792907094
65.083424	1.14871598915011	0.2225305860614
65.124384	1.14878032896476	0.222457046578357
65.165344	1.14884074561999	0.222306027607963
65.206304	1.148868207736	0.222076136637636
65.247264	1.14890508543464	0.221820132242746
65.288224	1.14897727156816	0.221484103047989
65.329184	1.14901728779434	0.221068319274899
65.370144	1.1490533808611	0.220646359632226
65.411104	1.14908947392786	0.220179793823536
65.452064	1.14911772067576	0.219654528924132
65.493024	1.14917813733098	0.219102941396396
65.533984	1.14920246091945	0.2185140545801
65.574944	1.14923463082677	0.217940104041193
65.615904	1.14925424662393	0.217392473951412
65.656864	1.14929818600954	0.216848297903017
65.697824	1.14931858643858	0.216307436426829
65.738784	1.14935467950534	0.21585621222783
65.779744	1.14938292625323	0.215452257184485
65.820704	1.14941117300113	0.215039230106886
65.861664	1.14943941974903	0.214682066973098
65.902624	1.14946766649692	0.214373484876928
65.943584	1.14946766649692	0.214018344046235
65.984544	1.1495194522014	0.213706569413389
66.025504	1.14952729852026	0.213463749214327
66.066464	1.1495476989493	0.213241960531617
66.107424	1.14958379201606	0.213078330496554
66.148384	1.14958379201606	0.2129592303553
66.189344	1.14961203876395	0.21290343614608
66.230304	1.14961596192338	0.212940994760145
66.271264	1.14964028551185	0.21308447803646
66.312224	1.14964813183071	0.213255868223812
66.353184	1.14967637857861	0.213439738723479
66.394144	1.14968422489747	0.213654081059553
66.435104	1.14968422489747	0.2138993245356
66.476064	1.1497163948048	0.214189566434731
66.517024	1.1497163948048	0.214488069703512
66.557984	1.14974464155269	0.214770998187568
66.598944	1.14974856471212	0.215021373693562
66.639904	1.14974856471212	0.215314160905209
66.680864	1.14974856471212	0.215651436605754
66.721824	1.14977288830059	0.215936864639002
66.762784	1.14978465777888	0.216204462409398
66.803744	1.14978465777888	0.216457289522054
66.844704	1.14980898136735	0.216677073335315
66.885664	1.14981290452678	0.216838454429867
66.926624	1.14981290452678	0.21689115852509
66.967584	1.1498450744341	0.216837643765264
67.008544	1.1498450744341	0.216678845029729
67.049504	1.1498450744341	0.216478504091705
67.090464	1.1498450744341	0.216243801434702
67.131424	1.14984899759353	0.215958512870632
67.172384	1.14984899759353	0.215630973862147
67.213344	1.14984899759353	0.215264267985626
67.254304	1.149873321182	0.214897875914757
67.295264	1.14988116750086	0.21455230833568
67.336224	1.14988116750086	0.214260146556132
67.377184	1.14988116750086	0.213963632902358
67.418144	1.14989293697915	0.213702036665072
67.459104	1.14990078329801	0.213459127118567
67.500064	1.14990078329801	0.213204321286933
67.541024	1.14990078329801	0.212990791794668
67.581984	1.14991333740819	0.2128239953734
67.622944	1.14991333740819	0.212725754591231
67.663904	1.14991333740819	0.212670380968754
67.704864	1.14991333740819	0.212753306291703
67.745824	1.14991333740819	0.212947416879997
67.786784	1.14992118372705	0.213180201835789
67.827744	1.14992903004591	0.213444888187072
67.868704	1.14992903004591	0.213715556458612
67.909664	1.14992903004591	0.213975269861981
67.950624	1.14992903004591	0.214306554925446
67.991584	1.14992903004591	0.214649810367041
68.032544	1.14992903004591	0.214944395423574
68.073504	1.14992903004591	0.215175334591949
68.114464	1.14992903004591	0.215395621801779
68.155424	1.14992118372705	0.21557736321726
68.196384	1.14992118372705	0.215788552242365
68.237344	1.14992118372705	0.216026913786111
68.278304	1.14992118372705	0.216263922042979
68.319264	1.14992118372705	0.216494580093791
68.360224	1.14995727679381	0.216755596662302
68.401184	1.14995727679381	0.216985352521862
68.442144	1.14995727679381	0.217155313150129
68.483104	1.14995727679381	0.217309276227723
68.524064	1.14995727679381	0.217409279987483
68.565024	1.1499855235417	0.217474963433177
68.605984	1.1499855235417	0.217596436729679
68.646944	1.1499855235417	0.217718446110839
68.687904	1.1499855235417	0.217807789195229
68.728864	1.1499855235417	0.217869807216562
68.769824	1.1499855235417	0.21791093972834
68.810784	1.1499855235417	0.217966611902028
68.851744	1.1499855235417	0.218049517612124
68.892704	1.1499855235417	0.218156738901897
68.933664	1.1499855235417	0.218213260965896
68.974624	1.15000906249828	0.218219306083123
69.015584	1.15000906249828	0.218170918994832
69.056544	1.15000906249828	0.218017511614748
69.097504	1.15000906249828	0.217803803427597
69.138464	1.15000906249828	0.217548886456462
69.179424	1.15000906249828	0.217242171939767
69.220384	1.15000906249828	0.21693612643929
69.261344	1.15000906249828	0.216624336552003
69.302304	1.15000906249828	0.216278773331337
69.343264	1.15000513933885	0.215895686363901
69.384224	1.15000513933885	0.21550684629283
69.425184	1.15000513933885	0.21510437964713
69.466144	1.15000513933885	0.214754015635818
69.507104	1.15000513933885	0.214454071911922
69.548064	1.15000906249828	0.214195330434394
69.589024	1.15000906249828	0.213897685772747
69.629984	1.15000906249828	0.213578989981893
69.670944	1.15000906249828	0.213277374807055
69.711904	1.15000906249828	0.212973499795677
69.752864	1.15000906249828	0.21269651400617
69.793824	1.15000906249828	0.212464598553541
69.834784	1.15000906249828	0.212258593859325
69.875744	1.15000906249828	0.212111458233884
69.916704	1.15000906249828	0.212015876082941
69.957664	1.15000906249828	0.211979871242698
69.998624	1.15000906249828	0.211955923948821
70.039584	1.15000906249828	0.211921889110732
70.080544	1.15000906249828	0.21186343409108
70.121504	1.15000906249828	0.211793294169276
70.162464	1.15000906249828	0.211698051974456
70.203424	1.15000906249828	0.211537806246189
70.244384	1.15000906249828	0.211314880017988
70.285344	1.15000906249828	0.211037410444766
70.326304	1.15000906249828	0.2107309639704
70.367264	1.15000906249828	0.210394069630892
70.408224	1.15000906249828	0.210035980334586
70.449184	1.15000906249828	0.209663381885252
70.490144	1.15000906249828	0.209296285930871
70.531104	1.15000906249828	0.208923700556773
70.572064	1.15000906249828	0.208496702590008
70.613024	1.15000906249828	0.207976164388249
70.653984	1.15000906249828	0.207344068276932
70.694944	1.15000906249828	0.206661911447175
70.735904	1.15000906249828	0.205850070073001
70.776864	1.15000906249828	0.20497442808705
70.817824	1.14998473890982	0.20408882930924
70.858784	1.14983644348336	0.203145230965818
70.899744	1.14955476063627	0.202112751529661
70.940704	1.14927386242108	0.20103163003812
70.981664	1.14897648693627	0.199900970837561
71.022624	1.14861084847738	0.198754545082156
71.063584	1.14826953360696	0.197616090862014
71.104544	1.14794783453369	0.196515796716771
71.145504	1.14741742337873	0.195430900840573
71.186464	1.14720478813762	0.194359851638804
71.227424	1.14680697977141	0.193274129843562
71.268384	1.14624047554969	0.192138587042531
71.309344	1.14592740742717	0.19094903480193
71.350304	1.14560963151333	0.189731285815905
71.391264	1.14531617918795	0.188531574117296
71.432224	1.14501488054372	0.187377826229993
71.473184	1.14472613600966	0.186316036474186
71.514144	1.14446093043218	0.185223857691797
71.555104	1.14421141749243	0.184192106110419
71.596064	1.14393836559609	0.183270275854951
71.637024	1.1436174511547	0.18241047233764
71.677984	1.14331144471915	0.181650108165755
71.718944	1.14301485386623	0.180989989645487
71.759904	1.1426853084741	0.180373132721182
71.800864	1.14229534642675	0.179751655880323
71.841824	1.1418936149011	0.179092243422774
71.882784	1.14152013012335	0.178397658581644
71.923744	1.14116233798332	0.17760725623533
71.964704	1.14080925363461	0.176775316044938
72.005664	1.1404954008802	0.17588409491585
72.046624	1.14002148322104	0.175028486369939
72.087584	1.13972803089567	0.17421119698096
72.128544	1.13944713268047	0.173453118796088
72.169504	1.13917408078413	0.17271306264419
72.210464	1.13886885898046	0.172015448706828
72.251424	1.1385353904289	0.171263840584338
72.292384	1.13820584503677	0.170427053839975
72.333344	1.1379123927114	0.169557023309272
72.374304	1.1376032477483	0.168648728101786
72.415264	1.13722976297055	0.16759248442505
72.456224	1.13683587776377	0.166484523833374
72.497184	1.13646239298602	0.165347433796139
72.538144	1.13610852400542	0.164223111726401
72.579104	1.13578760956403	0.163153818964604
72.620064	1.13548160312848	0.162231947304224
72.661024	1.13516461184653	0.161393297338798
72.701984	1.13487115952115	0.160605629895916
72.742944	1.1345824149871	0.159863688730896
72.783904	1.13433290204734	0.159130826137746
72.824864	1.13408025058004	0.158401184410949
72.865824	1.1336502723065	0.157679616642094
72.906784	1.13349334592929	0.156994186645042
72.947744	1.13319204728506	0.15636049535499
72.988704	1.13273853005493	0.155785867083041
73.029664	1.13235249116701	0.155248978299249
73.070624	1.13195075964136	0.154813729858864
73.111584	1.131560797594	0.154484776545735
73.152544	1.13117554333797	0.154248731497884
73.193504	1.13084599794583	0.154014863476749
73.234464	1.13052900666388	0.153818861337715
73.275424	1.13020730759061	0.15360957475938
73.316384	1.12989816262751	0.153311343891339
73.357344	1.12961647978043	0.152982623753245
73.398304	1.12935127420295	0.15262970135418
73.439264	1.12908214546604	0.152253953952289
73.480224	1.12878555461313	0.151891785182498
73.521184	1.12843560879196	0.151556900070849
73.562144	1.12811861751	0.151205801667142
73.603104	1.1278212420252	0.150872679533084
73.644064	1.12748777347364	0.150571059999835
73.685024	1.12708604194799	0.150218771749694
73.725984	1.12670392621949	0.149801676094639
73.766944	1.12615389926739	0.149245782456002
73.807904	1.12584083114486	0.14858385955323
73.848864	1.12552305523102	0.147768982545207
73.889824	1.12523352606508	0.146872620669349
73.930784	1.12493693521216	0.145920586619803
73.971744	1.12464740604622	0.144942933825437
74.012704	1.1243900467876	0.144034560166537
74.053664	1.1241373953203	0.143109400084421
74.094624	1.12384394299492	0.142134194538306
74.135584	1.12353479803183	0.141211612456794
74.176544	1.12322486843685	0.140262356894798
74.217504	1.12293141611147	0.139281108410662
74.258464	1.12260265535123	0.138272539221881
74.299424	1.12219621603427	0.137266282170584
74.340384	1.1218070386188	0.13622240330825
74.381344	1.12143355384105	0.135171548807759
74.422304	1.12107576170102	0.134178353916758
74.463264	1.12072189272042	0.133302511443862
74.504224	1.12025582138012	0.132597257210538
74.545184	1.12009183331594	0.132074317523852
74.586144	1.11978190372096	0.131725781866309
74.627104	1.11950885182462	0.131513243912738
74.668064	1.11909535082069	0.131493454543761
74.709024	1.1187854212257	0.131492371478418
74.749984	1.11844802951471	0.131561118887638
74.790944	1.11812711507333	0.131756377917453
74.831904	1.11783758590738	0.131985721907094
74.872864	1.117516671466	0.132291266190209
74.913824	1.1171345557375	0.132716856389948
74.954784	1.11674067053072	0.133175605386995
74.995744	1.11637503207183	0.133654939163182
75.036704	1.11601802456369	0.134117375376649
75.077664	1.11570024864984	0.134572835951961
75.118624	1.11539895000561	0.135038593275253
75.159584	1.11509372820195	0.135481525595719
75.200544	1.11478850639828	0.135907501514906
75.241504	1.11451545450194	0.136244319582207
75.282464	1.11412941561402	0.136476579349371
75.323424	1.11400073598471	0.136605588339953
75.364384	1.11371591461008	0.136538970014918
75.405344	1.11339813869624	0.136343819945399
75.446304	1.1129681604227	0.136123822569957
75.487264	1.11265116914074	0.135809888344043
75.528224	1.11225336077453	0.135493979757563
75.569184	1.11185162924888	0.135153437427342
75.610144	1.11146166720152	0.134686540379352
75.651104	1.11108818242378	0.134179277900069
75.692064	1.11075863703164	0.133648172728794
75.733024	1.11043772259026	0.133060970438676
75.773984	1.11011994667642	0.132474142971976
75.814944	1.10981080171332	0.131910059877483
75.855904	1.10953774981698	0.13137790650816
75.896864	1.10927254423951	0.130837391525714
75.937824	1.10899949234317	0.130269810805716
75.978784	1.10869427053951	0.129752619864253
76.019744	1.10834824787777	0.129280442600314
76.060704	1.10803125659581	0.128872469101249
76.101664	1.10772995795158	0.128492101782803
76.142624	1.10738864308116	0.128153030416579
76.183584	1.10699475787437	0.127877469827745
76.224544	1.10642825365266	0.127644989960782
76.265504	1.10623994200001	0.127397972611114
76.306464	1.10574562391181	0.127198466308957
76.347424	1.10559262069404	0.127043993297177
76.388384	1.10514302662334	0.126900732299867
76.429344	1.10484957429797	0.126806483822947
76.470304	1.10455219881317	0.12676741937759
76.511264	1.10429562418643	0.126742064316687
76.552224	1.10404611124668	0.126724704762313
76.593184	1.10376521303148	0.126732264427656
76.634144	1.10344351395821	0.126757159676109
76.675104	1.10314221531397	0.126729135087952
76.716064	1.10284091666974	0.126609056483239
76.757024	1.10249567863989	0.126459074814865
76.797984	1.1021017934331	0.126315225431955
76.838944	1.10170398506689	0.126176538587875
76.879904	1.101338346608	0.125927281014519
76.920864	1.10098133909985	0.125591857639008
76.961824	1.10063531643812	0.125205850535636
77.002784	1.10031440199673	0.124809607702048
77.043744	1.09984833065643	0.124374945468056
77.084704	1.09968355796037	0.123870378666499
77.125664	1.09927398011586	0.12330760309556
77.166624	1.09914922364598	0.122685097669505
77.207584	1.09885969448004	0.122021575229587
77.248544	1.09835753007298	0.121277552922912
77.289504	1.09804053879102	0.120426675433057
77.330464	1.09774316330622	0.11953481797584
77.371424	1.09743794150255	0.118712540384506
77.412384	1.09704405629577	0.117908350202324
77.453344	1.09666194056727	0.117100407427545
77.494304	1.09628453263009	0.11634327065963
77.535264	1.09593144828138	0.115658001923817
77.576224	1.0956215186864	0.114963552193454
77.617184	1.09530060424502	0.114272990166456
77.658144	1.09499145928192	0.113580726179633
77.699104	1.09469800695655	0.11290196019429
77.740064	1.0944084777906	0.112241933200671
77.781024	1.09415190316387	0.11158475007078
77.821984	1.09390631338354	0.11094943309311
77.862944	1.09362933832778	0.110323715517526
77.903904	1.09331156241394	0.109781862502644
77.944864	1.09303066419874	0.109276840247049
77.985824	1.0927293655545	0.108867354379074
78.026784	1.09237157341447	0.108571949941114
78.067744	1.09178545339561	0.108320044632563
78.108704	1.09138372186997	0.108135986721187
78.149664	1.09099375982261	0.10802888528774
78.190624	1.09067284538123	0.107924037153215
78.231584	1.09035114630795	0.107717080146011
78.272544	1.09002552407525	0.107504237103611
78.313504	1.08973285638176	0.107325006133352
78.354464	1.08944332721582	0.107210621793714
78.395424	1.08917812163834	0.107127570076821
78.436384	1.08891291606087	0.107061147880319
78.477344	1.0886076942572	0.107049502203872
78.518304	1.08826245622735	0.107163374430119
78.559264	1.08794075715408	0.107369945717875
78.600224	1.08764338166927	0.107637870369159
78.641184	1.08732246722789	0.107954376058061
78.682144	1.0869121047515	0.108305027724555
78.723104	1.08653077365489	0.108582891734049
78.764064	1.086165135196	0.108802246243743
78.805024	1.08580734305597	0.108943657095226
78.845984	1.08535774898527	0.108980102135065
78.886944	1.08521337671825	0.108942098962992
78.927904	1.08490344712326	0.108885058247984
78.968864	1.08446562253086	0.108769126672141
79.009824	1.08420904790413	0.108599967991653
79.050784	1.08395953496437	0.108485934504168
79.091744	1.08367000579843	0.108386826398042
79.132704	1.0833569376759	0.108248616800059
79.173664	1.08305171587224	0.108054994353891
79.214624	1.08275434038744	0.107852500360415
79.255584	1.0824247949953	0.107566568930598
79.296544	1.08202306346966	0.107176179444117
79.337504	1.08163388605419	0.106699894377015
79.378464	1.08125177032569	0.106179587171084
79.419424	1.08089397818566	0.105643302027332
79.460384	1.08055658647467	0.105154449479678
79.501344	1.08023567203329	0.104722345633439
79.542304	1.07991789611945	0.104334418649649
79.583264	1.07960875115635	0.104015439562026
79.624224	1.07933569926001	0.10376244682972
79.665184	1.07892219825608	0.103596134192166
79.706144	1.07877704135716	0.103579622348895
79.747104	1.0782748769501	0.103553362917536
79.788064	1.07796180882758	0.103515671371909
79.829024	1.07766835650221	0.103474432079041
79.869984	1.07735136522025	0.103423164080521
79.910944	1.07696140317289	0.103345970069147
79.951904	1.07657614891685	0.103267261509657
79.992864	1.07620187950722	0.1032350419501
80.033824	1.07584487199908	0.103244419073182
80.074784	1.07552709608524	0.103238735704138
80.115744	1.07521795112214	0.103288452108042
80.156704	1.07491665247791	0.103296417105687
80.197664	1.07461143067424	0.103245872603533
80.238624	1.07432974782716	0.10310360096571
80.279584	1.07408101951929	0.102866302874454
80.320544	1.07381973710124	0.102536142281245
80.361504	1.0735466852049	0.10222227778992
80.402464	1.07322577076352	0.101863033514476
80.443424	1.07279579248997	0.101466566222678
80.484384	1.0726427892722	0.10101956314555
80.525344	1.07209276232009	0.100518796879121
80.566304	1.07169103079445	0.100107009769692
80.607264	1.07130106874709	0.0997468349733195
80.648224	1.07092366080991	0.0994544291227084
80.689184	1.07057842278006	0.0992136268683298
80.730144	1.07026064686622	0.0989939607321884
80.771104	1.06994757874369	0.0987707512072179
80.812064	1.06964628009946	0.0985017108025022
80.853024	1.06935675093352	0.0982024469908546
80.893984	1.06910017630678	0.0979217500136623
80.934944	1.06882633977856	0.0976246131069947
80.975904	1.06852504113433	0.0973989454377442
81.016864	1.06816803362618	0.097289159222601
81.057824	1.06786281182252	0.0972379674962878
81.098784	1.06756151317828	0.0972165720525457
81.139744	1.06722412146729	0.0972733970261673
81.180704	1.06682238994165	0.0973244013407712
81.221664	1.06643242789429	0.0974029442806112
81.262624	1.0660667894354	0.097449060636332
81.303584	1.06572155140555	0.0974712253397644
81.344544	1.06527117270297	0.0974354231656722
81.385504	1.06496987405874	0.0972136780670812
81.426464	1.06481765547285	0.0968976910291884
81.467424	1.06437983088044	0.0965451696040136
81.508384	1.06412247162183	0.0962363129278976
81.549344	1.06387374331396	0.096001991631931
81.590304	1.06359206046687	0.095820411477688
81.631264	1.06326643823417	0.0957311620991534
81.672224	1.06296984738125	0.0956554041844818
81.713184	1.0626638409457	0.0955685475740494
81.754144	1.06232252607528	0.0954529624919478
81.795104	1.06193334865981	0.0952587494809751
81.836064	1.06153554029359	0.0949545083630017
81.877024	1.06116597867527	0.0946082695885
[truncated: 4,593 more rows]
