# Supplementary material for: Unraveling the Local Relation Between Tissue Composition and Human Brain Mechanics Through Machine Learning
Source: Front Bioeng Biotechnol. 2021 Aug 17;9:704738. doi: 10.3389/fbioe.2021.704738 (PMC8415910; doi:10.3389/fbioe.2021.704738)
Supplement: Supplementary file 1 [file DataSheet3.ZIP › Mechanics_cyclicCompTens/cyclicCompTens_HBE_03_05_P1_Th_22.txt]

0	1	0
0.05	0.999847920874344	0.000282037191288789
0.1	0.999523361764711	0.00997056130743749
0.15	0.999124617715734	0.0103293886760765
0.2	0.998712891302372	0.0115515871658546
0.25	0.998405023804092	0.0110078526397296
0.3	0.998108573831634	0.0043771606989008
0.35	0.997483275932736	0.00179822059739296
0.4	0.997230916735751	0.00305134805112957
0.45	0.996580074296217	-0.00128490182651117
0.5	0.996257369810068	-0.00338634052349353
0.55	0.995844549458635	-0.00439039270530103
0.6	0.995500683428754	-0.00892894089027631
0.65	0.99511430957352	-0.00827065513705457
0.7	0.994727044629659	-0.00499274894264572
0.75	0.994484143287978	-0.00658188359553953
0.8	0.994165354520552	-0.00686166032734042
0.85	0.993723972243009	-0.00819751383172734
0.9	0.993412377386205	-0.00985910971785687
0.95	0.992999557034772	-0.00990023157293812
1	0.992645823828388	-0.0136528648316952
1.05	0.992104867830257	-0.0149851642370549
1.1	0.991749049596611	-0.015781407182284
1.15	0.991278951601871	-0.0171887323658911
1.2	0.99098142880639	-0.0162363493323343
1.25	0.990578512703243	-0.0178953545452102
1.3	0.990206607479087	-0.0218923930620033
1.35	0.98995042524646	-0.0234631037773092
1.4	0.989585626410154	-0.0231747108442609
1.45	0.989310036265099	-0.0236927780628513
1.5	0.988876581836851	-0.0233839674690363
1.55	0.988600157479097	-0.0260225094453221
1.6	0.988191873183533	-0.0278767115646637
1.65	0.987707537440158	-0.0296084044407425
1.7	0.98727753984445	-0.0325879973432437
1.75	0.986837044977955	-0.0339045722312825
1.8	0.986483997711888	-0.0348036207277718
1.85	0.986099495684976	-0.0374262142067312
1.9	0.985771696502275	-0.0387091092220507
1.95	0.985443936637665	-0.0402843136501189
2	0.98516680853461	-0.0419645595584486
2.05	0.984792007069238	-0.0429834238015787
2.1	0.984430296065013	-0.0456450922498554
2.15	0.984047445635594	-0.0484108791415956
2.2	0.983694090341198	-0.0503617728123725
2.25	0.983215331485161	-0.0519804086878906
2.3	0.982780269325161	-0.0530940716240578
2.35	0.982342218666922	-0.0549637214418341
2.4	0.981973716243165	-0.056993344236611
2.45	0.981680837654487	-0.0575335537812329
2.5	0.981262557274581	-0.05772546452246
2.55	0.980989189055615	-0.0576750751950503
2.6	0.980618956683201	-0.0588828390535968
2.65	0.980211018018614	-0.0606400524876338
2.7	0.979833882164196	-0.062243227864126
2.75	0.979517314413104	-0.0636402553030763
2.8	0.979170669041205	-0.0648348181008863
2.85	0.97877176253099	-0.067464793100843
2.9	0.978298791978345	-0.069763645379587
2.95	0.977796063938976	-0.0711724486283332
3	0.97744517392987	-0.0717585050409048
3.05	0.977107779794316	-0.0716578554110485
3.1	0.976774805358892	-0.0731414014736
3.15	0.976429991184674	-0.075339629670863
3.2	0.976043670254546	-0.075682338297256
3.25	0.975737034008171	-0.0763541639342513
3.3	0.975401055692549	-0.0770329227860314
3.35	0.975020758941029	-0.077690565359341
3.4	0.974589532843158	-0.0783320067071496
3.45	0.974223079164293	-0.0807542153481693
3.5	0.973821180943523	-0.0808967156730256
3.55	0.973417893275277	-0.0810098850240728
3.6	0.973031979915649	-0.0826442530579081
3.65	0.972579218613577	-0.0838506324459118
3.7	0.972223553708676	-0.0853645389912347
3.75	0.971900023743991	-0.0867874922943884
3.8	0.971574237093095	-0.0878622951605636
3.85	0.971220463347556	-0.0881955490722147
3.9	0.970909051782282	-0.0898863810529076
3.95	0.970598174553247	-0.0915513998778202
4	0.970277448296732	-0.0928439703061061
4.05	0.96994773116589	-0.0937834566856424
4.1	0.96942480487124	-0.0957473982338155
4.15	0.968962375058105	-0.0976277762087975
4.2	0.968566303509147	-0.098714008949613
4.25	0.968192775434937	-0.0980936859741809
4.3	0.967757717099776	-0.0977828104286587
4.35	0.967394694629308	-0.0988268592356203
4.4	0.9670848108017	-0.10056755738869
4.45	0.966801833511059	-0.102314497696574
4.5	0.966518814514628	-0.104745341411641
4.55	0.966105803340374	-0.105775463905909
4.6	0.965700960030707	-0.10678414041463
4.65	0.965374176730746	-0.108407954730636
4.7	0.965010497320332	-0.109015370586802
4.75	0.964602072412649	-0.110410997091726
4.8	0.96413625616866	-0.111421563047666
4.85	0.963652924842171	-0.112035893426463
4.9	0.963324672898169	-0.113843686148187
4.95	0.963007361931031	-0.113594683693724
5	0.962691817493936	-0.114262592397664
5.05	0.962365159640655	-0.115855730159667
5.1	0.962002950598998	-0.117104646174966
5.15	0.961695785626586	-0.118181748071012
5.2	0.961258675536876	-0.119090817753854
5.25	0.960738000039493	-0.119903737211132
5.3	0.960290900677612	-0.120659456707798
5.35	0.959883384416621	-0.121384403294247
5.4	0.959475827404005	-0.122100127233832
5.45	0.959066896155996	-0.12250484302637
5.5	0.958657964907988	-0.122909558818909
5.55	0.958288809794029	-0.123553055996036
5.6	0.957977512650217	-0.124543882207301
5.65	0.957666215506405	-0.125534708418565
5.7	0.957300444376559	-0.12659001292236
5.75	0.956919841907004	-0.127662872584681
5.8	0.956547609122748	-0.1286790206543
5.85	0.956217917147711	-0.129406919290456
5.9	0.955888225172673	-0.130134817926612
5.95	0.955484004416446	-0.131103012993784
6	0.955017058700727	-0.132273446493691
6.05	0.954550112985008	-0.133443879993598
6.1	0.95420444410856	-0.134944824809129
6.15	0.953869092185453	-0.136473886038664
6.2	0.953531191587731	-0.137809617764599
6.25	0.95318734974252	-0.138694676650365
6.3	0.952843507897309	-0.139579735536131
6.35	0.952491040078798	-0.140434673138039
6.4	0.952134490553416	-0.14127535771052
6.45	0.951777534785736	-0.142070016672175
6.5	0.951413883122282	-0.142106057698759
6.55	0.951050231458829	-0.142142098725342
6.6	0.950643414201425	-0.142820815628865
6.65	0.950180713446758	-0.144331560365727
6.7	0.949718012692091	-0.145842305102589
6.75	0.949363634287554	-0.146377238946204
6.8	0.949033942312517	-0.146689787596073
6.85	0.948703431059996	-0.147044411629196
6.9	0.948369494123906	-0.147574967446181
6.95	0.948035557187817	-0.148105523263166
7	0.947698399834197	-0.148481734242368
7.05	0.947358828857643	-0.148742267599972
7.1	0.947019257881089	-0.149002800957576
7.15	0.946577500229659	-0.150142335524046
7.2	0.946130364332183	-0.151328133312037
7.25	0.945710661354007	-0.152394915512267
7.3	0.945347009690553	-0.153218523440976
7.35	0.9449833580271	-0.154042131369685
7.4	0.944612701611915	-0.154562391215421
7.45	0.94423914503934	-0.154957056719111
7.5	0.94386947345512	-0.155421273777101
7.55	0.9435411964671	-0.156626563456778
7.6	0.943212919479079	-0.157831853136455
7.65	0.942883339981822	-0.159009667026319
7.7	0.942552258279681	-0.160155792645243
7.75	0.942221176577541	-0.161301918264167
7.8	0.941774396133699	-0.162738915804031
7.85	0.941306035430963	-0.164230167100387
7.9	0.940863050256403	-0.165517486190332
7.95	0.940509303502071	-0.1660876344767
8	0.940155556747739	-0.166657782763068
8.05	0.939792471079092	-0.167872759998099
8.1	0.939423159467569	-0.169517623198904
8.15	0.939053847856046	-0.171162486399709
8.2	0.938734385671149	-0.172714844946564
8.25	0.93841601359225	-0.17426518060399
8.3	0.938072380448988	-0.175674719358984
8.35	0.93768328870502	-0.176830886756521
8.4	0.937294196961051	-0.177987054154058
8.45	0.936894674735711	-0.178934670523655
8.5	0.936491403435772	-0.17980732646396
8.55	0.936088616910385	-0.180752582410196
8.6	0.935689590571499	-0.182260965197529
8.65	0.935290564232612	-0.183769347984863
8.7	0.934941046591477	-0.185052661962682
8.75	0.93464248433082	-0.186104330444993
8.8	0.934343922070164	-0.187155998927305
8.85	0.933997272041718	-0.18847693162478
8.9	0.933643525287386	-0.189837601960619
8.95	0.933274575329834	-0.19099797179007
9	0.932860015762624	-0.191557440100355
9.05	0.932445456195415	-0.19211690841064
9.1	0.932040657708883	-0.193264136982916
9.15	0.931641631369996	-0.194758933526794
9.2	0.931242674365473	-0.196254999789689
9.25	0.930853552935707	-0.197931184764478
9.3	0.930464431505942	-0.199607369739267
9.35	0.93011514026273	-0.20097622047062
9.4	0.929829312885229	-0.201855376805792
9.45	0.929543485507729	-0.202734533140965
9.5	0.929179802148566	-0.204192521013822
9.55	0.928792095705818	-0.205829111970408
9.6	0.928405807799903	-0.20752372798935
9.65	0.928028035088487	-0.209566656917617
9.7	0.92765026237707	-0.211609585845885
9.75	0.927242974994181	-0.213553440536132
9.8	0.92680857397986	-0.215406280749857
9.85	0.92637417296554	-0.217259120963581
9.9	0.925997066190539	-0.219164590132374
9.95	0.925626339591999	-0.221075919960533
10	0.925281248191523	-0.22281506025418
10.05	0.9250026020458	-0.224107893191132
10.1	0.924723955900077	-0.225400726128085
10.15	0.924377345205019	-0.226324772666868
10.2	0.923995094563358	-0.227055431216368
10.25	0.923611886788639	-0.227818562194859
10.3	0.923203049117575	-0.229451232660787
10.35	0.922794211446512	-0.231083903126716
10.4	0.922351939016116	-0.232563623783574
10.45	0.92186234105681	-0.23382685026624
10.5	0.921372743097504	-0.235090076748906
10.55	0.920883145138198	-0.236353303231572
10.6	0.920461729949495	-0.237542977637559
10.65	0.920113590020483	-0.238653606450765
10.7	0.919765450091472	-0.239764235263972
10.75	0.919417310162461	-0.240874864077178
10.8	0.91906917023345	-0.241985492890384
10.85	0.918701030539576	-0.243082765246234
10.9	0.918269558256965	-0.244137742153791
10.95	0.917838085974355	-0.245192719061347
11	0.917406613691745	-0.246247695968904
11.05	0.916975141409134	-0.24730267287646
11.1	0.916543669126524	-0.248357649784016
11.15	0.9162184533136	-0.24930973391801
11.2	0.915893664233486	-0.250261404828014
11.25	0.915568875153372	-0.251213075738018
11.3	0.915244086073258	-0.252164746648021
11.35	0.914919296993144	-0.253116417558025
11.4	0.914531668603489	-0.253948009169973
11.45	0.914123538264036	-0.254740423716508
11.5	0.913715407924584	-0.255532838263042
11.55	0.913307277585131	-0.256325252809577
11.6	0.912899147245678	-0.257117667356111
11.65	0.912527386043642	-0.258012249196518
11.7	0.912190567738338	-0.259004991770254
11.75	0.911853749433035	-0.259997734343989
11.8	0.911516931127732	-0.260990476917725
11.85	0.911180112822428	-0.261983219491461
11.9	0.910830628097611	-0.262962959014214
11.95	0.910446547032927	-0.263907182741
12	0.910062465968242	-0.264851406467787
12.05	0.909678384903558	-0.265795630194573
12.1	0.909294303838874	-0.266739853921359
12.15	0.908910423046459	-0.267681916420325
12.2	0.908534686659661	-0.268536088987901
12.25	0.908158950272862	-0.269390261555478
12.3	0.907783213886064	-0.270244434123054
12.35	0.907407477499265	-0.27109860669063
12.4	0.907031741112467	-0.271952779258207
12.45	0.906694282986455	-0.273213188192374
12.5	0.906367495782249	-0.274586844604696
12.55	0.906040708578042	-0.275960501017018
12.6	0.905713921373836	-0.27733415742934
12.65	0.905387134169629	-0.278707813841662
12.7	0.905013074377344	-0.279700730819345
12.75	0.90459841990905	-0.280366693115237
12.8	0.904183765440757	-0.28103265541113
12.85	0.903769110972463	-0.281698617707023
12.9	0.90335445650417	-0.282364580002915
12.95	0.902961165939812	-0.283087738145637
13	0.902618686822655	-0.283946929653792
13.05	0.902276207705498	-0.284806121161947
13.1	0.901933728588341	-0.285665312670101
13.15	0.901591249471184	-0.286524504178256
13.2	0.901245950910255	-0.287388749787009
13.25	0.900851259871408	-0.288341535750694
13.3	0.900456568832562	-0.28929432171438
13.35	0.900061877793715	-0.290247107678065
13.4	0.899667186754868	-0.29119989364175
13.45	0.899272495716021	-0.292152679605435
13.5	0.898890865316533	-0.292867391711246
13.55	0.898512298523807	-0.293526259331877
13.6	0.898133731731082	-0.294185126952508
13.65	0.897755164938357	-0.294843994573138
13.7	0.897376598145631	-0.295502862193769
13.75	0.897016594521601	-0.296158282211306
13.8	0.896670709363902	-0.29681108010818
13.85	0.896324824206203	-0.297463878005053
13.9	0.895978939048504	-0.298116675901927
13.95	0.895633053890805	-0.298769473798801
14	0.895268555682554	-0.299502347053416
14.05	0.894865222837968	-0.30040229111616
14.1	0.894461889993382	-0.301302235178903
14.15	0.894058557148796	-0.302202179241646
14.2	0.893655224304211	-0.30310212330439
14.25	0.893257066179486	-0.304012599462557
14.3	0.892916839674674	-0.305040983713397
14.35	0.892576613169861	-0.306069367964238
14.4	0.892236386665049	-0.307097752215078
14.45	0.891896160160236	-0.308126136465919
14.5	0.891555933655424	-0.309154520716759
14.55	0.89116223106784	-0.310109922153072
14.6	0.890758190621772	-0.311051214739799
14.65	0.890354150175704	-0.311992507326526
14.7	0.889950109729637	-0.312933799913253
14.75	0.889546069283569	-0.31387509249998
14.8	0.889187228630371	-0.314988915655381
14.85	0.888859026762942	-0.316219689062031
14.9	0.888530824895514	-0.317450462468681
14.95	0.888202623028086	-0.318681235875331
15	0.887874421160658	-0.319912009281981
15.05	0.887526996385196	-0.32114958125957
15.1	0.88714418398358	-0.322399668788205
15.15	0.886761371581964	-0.32364975631684
15.2	0.886378559180349	-0.324899843845476
15.25	0.885995746778733	-0.326149931374111
15.3	0.885613167885606	-0.327405452586291
15.35	0.885232478288436	-0.328704937238065
15.4	0.884851788691265	-0.330004421889839
15.45	0.884471099094094	-0.331303906541613
15.5	0.884090409496924	-0.332603391193387
15.55	0.883709719899753	-0.333902875845161
15.6	0.883337137857868	-0.33495907045449
15.65	0.882965788762179	-0.335978267038931
15.7	0.88259443966649	-0.336997463623372
15.75	0.882223090570801	-0.338016660207813
15.8	0.881851741475112	-0.339035856792254
15.85	0.881459992976786	-0.340284558752893
15.9	0.881055952530719	-0.341671552414574
15.95	0.880651912084651	-0.343058546076256
16	0.880247871638583	-0.344445539737938
16.05	0.879843831192516	-0.345832533399619
16.1	0.879469571685514	-0.346942569925217
16.15	0.879143491812919	-0.347604544906051
16.2	0.878817411940323	-0.348266519886885
16.25	0.878491332067727	-0.348928494867719
16.3	0.878165252195132	-0.349590469848552
16.35	0.877828316114392	-0.350318628783088
16.4	0.877423568066843	-0.351460197631322
16.45	0.877018820019294	-0.352601766479556
16.5	0.876614071971744	-0.353743335327791
16.55	0.876209323924195	-0.354884904176025
16.6	0.875804575876646	-0.356026473024259
16.65	0.875454787170334	-0.35704909827823
16.7	0.875111377673273	-0.358057917579295
16.75	0.874767968176211	-0.35906673688036
16.8	0.87442455867915	-0.360075556181426
16.85	0.874081149182089	-0.361084375482491
16.9	0.87371896933375	-0.362216498299605
16.95	0.87334677095436	-0.363414433422831
17	0.87297457257497	-0.364612368546058
17.05	0.87260237419558	-0.365810303669284
17.1	0.87223017581619	-0.367008238792511
17.15	0.871852610279562	-0.368068508818413
17.2	0.87146732127276	-0.36893067541158
17.25	0.871082032265958	-0.369792842004748
17.3	0.870696743259156	-0.370655008597915
17.35	0.870311454252355	-0.371517175191082
17.4	0.869936052964244	-0.372376884572565
17.45	0.869609619425843	-0.373224424905704
17.5	0.869283185887442	-0.374071965238844
17.55	0.868956752349041	-0.374919505571983
17.6	0.86863031881064	-0.375767045905123
17.65	0.868303885272239	-0.376614586238262
17.7	0.867897897065924	-0.377345365851513
17.75	0.867485365402076	-0.378066541769188
17.8	0.867072833738227	-0.378787717686863
17.85	0.866660302074379	-0.379508893604538
17.9	0.866247770410531	-0.380230069522213
17.95	0.865884792065224	-0.380988073125005
18	0.865544919226217	-0.381763248580974
18.05	0.86520504638721	-0.382538424036943
18.1	0.864865173548203	-0.383313599492913
18.15	0.864525300709196	-0.384088774948882
18.2	0.864163056153103	-0.385192487510709
18.25	0.863772106334447	-0.38671774768325
18.3	0.863381156515792	-0.388243007855791
18.35	0.862990206697136	-0.389768268028332
18.4	0.862599256878481	-0.391293528200873
18.45	0.862208405602642	-0.392447197070408
18.5	0.86181795855346	-0.392076583248016
18.55	0.861427511504278	-0.391705969425625
18.6	0.861037064455096	-0.391335355603234
18.65	0.860646617405915	-0.390964741780842
18.7	0.860256170356733	-0.390594127958451
18.75	0.859919809236471	-0.389613235737352
18.8	0.859586175137836	-0.388601573176822
18.85	0.8592525410392	-0.387589910616291
18.9	0.858918906940564	-0.386578248055761
18.95	0.858585272841929	-0.385566585495231
19	0.858195733179651	-0.385457168867796
19.05	0.857783358850533	-0.385716275227118
19.1	0.857370984521416	-0.38597538158644
19.15	0.856958610192298	-0.386234487945763
19.2	0.85654623586318	-0.386493594305085
19.25	0.85616874089887	-0.387255509850863
19.3	0.855831214992084	-0.388593605880693
19.35	0.855493689085299	-0.389931701910522
19.4	0.855156163178514	-0.391269797940352
19.45	0.854818637271729	-0.392607893970181
19.5	0.854465578097217	-0.393386810654945
19.55	0.854058707245223	-0.392228570322874
19.6	0.853651836393228	-0.391070329990803
19.65	0.853244965541234	-0.389912089658732
19.7	0.852838094689239	-0.38875384932666
19.75	0.852431223837245	-0.387595608994589
19.8	0.852100911328452	-0.380966430075477
19.85	0.851772002129413	-0.374236969186338
19.9	0.851443092930374	-0.367507508297199
19.95	0.851114183731335	-0.360778047408059
20	0.850785274532296	-0.35404858651892
21.0131	0.84976066083944	-0.345835713697166
21.0631	0.849928156522804	-0.389587531258541
21.1131	0.850220607463376	-0.390915493637085
21.1631	0.850647170864607	-0.386572997198177
21.2131	0.850936492128051	-0.377721264015125
21.2631	0.85128516134297	-0.370384186247318
21.3131	0.851848966881988	-0.359496322240277
21.3631	0.852403847045492	-0.351947326474778
21.4131	0.852894974526746	-0.349506911930246
21.4631	0.853217679012895	-0.347331399759677
21.5131	0.853590806075005	-0.342506957104326
21.5631	0.85389276196093	-0.340192942054204
21.6131	0.854226970908376	-0.336535693192357
21.6631	0.854648886883964	-0.330415314458896
21.7131	0.854942536809639	-0.329046245406144
21.7631	0.855231800116099	-0.32578261673933
21.8131	0.855638056839109	-0.324994400226332
21.8631	0.856138352390749	-0.320622632668213
21.9131	0.85651009935218	-0.317671160653483
21.9631	0.856845797069648	-0.311767299459409
22.0131	0.857354952795196	-0.307051549137434
22.0631	0.85767118253445	-0.303453008300117
22.1131	0.8581064665157	-0.296508069578641
22.1631	0.858405426389781	-0.290766787789278
22.2131	0.858729620006194	-0.28654637031797
22.2631	0.859003814426084	-0.281481048597896
22.3131	0.859351435178644	-0.275479572673354
22.3631	0.859768916596552	-0.273364151155753
22.4131	0.860059068676985	-0.271351871470357
22.4631	0.860569189176514	-0.26738628237323
22.5131	0.860940225931659	-0.264478690284645
22.5631	0.861464093396222	-0.261622108025351
22.6131	0.861812333619807	-0.259724027968548
22.6631	0.86229429010254	-0.255470108699798
22.7131	0.862615323899485	-0.250528170000234
22.7631	0.86300990876995	-0.249062729611057
22.8131	0.8632718352188	-0.247569562890059
22.8631	0.863534928512027	-0.246454322804739
22.9131	0.863983841343031	-0.243322858880034
22.9631	0.864271642584788	-0.239343799575722
23.0131	0.864681781945402	-0.237109945819393
23.0631	0.864989321191738	-0.235887715313492
23.1131	0.865502318989341	-0.234505472912369
23.1631	0.865839366953539	-0.230996782407923
23.2131	0.866192010280788	-0.227012455692618
23.2631	0.866659641395923	-0.224408322689578
23.3131	0.866991376591835	-0.220893498513676
23.3631	0.867432620392692	-0.21725233854525
23.4131	0.867723329369527	-0.212257120470355
23.4631	0.868015767343095	-0.21038694162788
23.5131	0.868329833695041	-0.207767963079372
23.5631	0.868674792531089	-0.204092639051593
23.6131	0.86912968815823	-0.201082591555637
23.6631	0.869532702756708	-0.198799371401629
23.7131	0.8699027973436	-0.196653330587766
23.7631	0.870313406427243	-0.194279106613638
23.8131	0.870836911682763	-0.192275180176516
23.8631	0.871258313996818	-0.191255968997874
23.9131	0.871632253126194	-0.18897810603218
23.9631	0.871974957210958	-0.185427328966638
24.0131	0.872280571089857	-0.183144552682762
24.0631	0.872645319909615	-0.181592446879667
24.1131	0.872999877498072	-0.180607039570329
24.1631	0.873331721919394	-0.179635302976528
24.2131	0.873640212625504	-0.177615705276108
24.2631	0.874054831706159	-0.175069950569587
24.3131	0.874455167777065	-0.172500539799427
24.3631	0.874841072416045	-0.170391533623684
24.4131	0.875223147723107	-0.169259268066016
24.4631	0.875605165071731	-0.167491645556146
24.5131	0.87606196825342	-0.167339358671448
24.5631	0.876490647894694	-0.166610108451849
24.6131	0.876817980733253	-0.163856842188383
24.6631	0.87709812678891	-0.16154688619836
24.7131	0.877365352241457	-0.160285030129898
24.7631	0.877701479895762	-0.158214824532346
24.8131	0.878109144843331	-0.15506892106036
24.8631	0.878414805359477	-0.153734728221226
24.9131	0.878760393501435	-0.153669972385614
24.9631	0.879218587939132	-0.153613681185386
25.0131	0.879738305771742	-0.152894650781247
25.0631	0.880126041796853	-0.15054296087233
25.1131	0.880513724660597	-0.147229645938514
25.1631	0.880873155343632	-0.144002717443472
25.2131	0.881232373998973	-0.141269269994548
25.2631	0.881642688928976	-0.139466197714097
25.3131	0.881927208658811	-0.135671717071548
25.3631	0.882237070302549	-0.133058846199353
25.4131	0.882565453815407	-0.130706536662065
25.4631	0.882902077208273	-0.127597167191312
25.5131	0.883315284943063	-0.124368639230587
25.5631	0.8837100185404	-0.121631216229819
25.6131	0.884095359156981	-0.119257959454371
25.6631	0.884487197550649	-0.117221785134969
25.7131	0.884965499654618	-0.1159419445141
25.7631	0.885356404650254	-0.113769248222478
25.8131	0.885710698294867	-0.111139538738332
25.8631	0.886042615339191	-0.108480642856959
25.9131	0.886336910185538	-0.106848900293408
25.9631	0.886689556908496	-0.105368422687048
26.0131	0.887033171348175	-0.104432363581848
26.0631	0.887355405223824	-0.103431117650207
26.1131	0.887658189344585	-0.10084939557274
26.1631	0.887984628572643	-0.0988544765949269
26.2131	0.888487326023506	-0.0970139907254327
26.2631	0.889098553781303	-0.09524085463278
26.3131	0.889599408913285	-0.09397292428383
26.3631	0.890040884862692	-0.0929767887197883
26.4131	0.890477878133228	-0.0919751230112108
26.4631	0.890763705510728	-0.0907869685396774
26.5131	0.891049532888228	-0.089598814068144
26.5631	0.891373407002646	-0.0887962661922031
26.6131	0.89175262352329	-0.0885546178463264
26.6631	0.892131840043934	-0.0883129695004497
26.7131	0.892478783071975	-0.0869178736958338
26.7631	0.892816939169461	-0.0852087349444364
26.8131	0.893172778922199	-0.0836404169744004
26.8631	0.893618499832658	-0.0827878523188757
26.9131	0.894064220743116	-0.081935287663351
26.9631	0.894489964866864	-0.0806951694481609
27.0131	0.894898896114872	-0.0791288781634181
27.0631	0.895307827362881	-0.0775625868786754
27.1131	0.895591569615512	-0.0766780248288842
27.1631	0.895864662109857	-0.075851457106372
27.2131	0.896164940466768	-0.0749853365431882
27.2631	0.896528592130222	-0.0740270138550814
27.3131	0.896892243793675	-0.0730686911669745
27.3631	0.897273164183782	-0.0727332066965311
27.4131	0.897662255927751	-0.0726924417834146
27.4631	0.898051673118776	-0.0726015244965003
27.5131	0.898446454496611	-0.0716839698316734
27.5631	0.898841235874446	-0.0707664151668465
27.6131	0.899233550646912	-0.0699539130105199
27.6631	0.899622672076678	-0.0692774150425729
27.7131	0.900011793506443	-0.0686009170746259
27.7631	0.900365191607974	-0.0675871187284726
27.8131	0.900710448440203	-0.0664964503550659
27.8631	0.901051335792522	-0.0654348597521156
27.9131	0.901373952832473	-0.0644948534017988
27.9631	0.901696569872424	-0.0635548470514819
28.0131	0.902086298668721	-0.0628840213674064
28.0631	0.902526326059172	-0.0624149399055452
28.1131	0.902966353449624	-0.0619458584436841
28.1631	0.903333823899427	-0.0608834626144282
28.2131	0.903697475562881	-0.0597898397132042
28.2631	0.904064846944206	-0.0586814618696414
28.3131	0.904439818503798	-0.0575429365267291
28.3631	0.90481479006339	-0.0564044111838168
28.4131	0.905127719536226	-0.0551463852203503
28.4631	0.905414961900744	-0.0538388827556137
28.5131	0.905709488618427	-0.0525640267259205
28.5631	0.906081630203984	-0.0516370188421099
28.6131	0.906453771789542	-0.0507100109582993
28.6631	0.906867295590487	-0.0492205986392405
28.7131	0.907328546166973	-0.0470825562264716
28.7631	0.907789796743459	-0.0449445138137027
28.8131	0.908184294119798	-0.0437609035811506
28.8631	0.908566340614477	-0.042755315107889
28.9131	0.908940555156015	-0.0417363838206919
28.9631	0.909287226975261	-0.040670529701832
29.0131	0.909633898794506	-0.039604675582972
29.0631	0.909965288753965	-0.0384338905010699
29.1131	0.910286490806899	-0.0371931514438064
29.1631	0.910607692859832	-0.0359524123865429
29.2131	0.911000899640114	-0.0347613980668295
29.2631	0.911395681017949	-0.0335714711264168
29.3131	0.911784892294943	-0.0325463888790946
29.3631	0.912164079885428	-0.0318179532407272
29.4131	0.912543267475914	-0.0310895176023598
29.4631	0.912955784009822	-0.0304253647879555
29.5131	0.913380280115021	-0.0297843174366505
29.5631	0.913793303222486	-0.028972024709262
29.6131	0.914117335249454	-0.0268314556759649
29.6631	0.914441367276423	-0.0246908866426677
29.7131	0.914759123552972	-0.0234776617988615
29.7631	0.915070420696784	-0.0232188788643689
29.8131	0.915381717840597	-0.0229600959298764
29.8631	0.915802753736543	-0.0217838549038367
29.9131	0.916239984724898	-0.0204722166887071
29.9631	0.916666242061458	-0.0190511611350049
30.0131	0.917059578442633	-0.0173018535655848
30.0631	0.917452914823809	-0.0155525459961647
30.1131	0.917815148838584	-0.0139980747030378
30.1631	0.918158990683795	-0.0125588184962738
30.2131	0.918502832529006	-0.0111269364142227
30.2631	0.918846674374217	-0.0107411265950058
30.3131	0.919190516219428	-0.0103553167757889
30.3631	0.919545816063511	-0.0101073396794192
30.4131	0.919919372636085	-0.0100789798675861
30.4631	0.92029292920866	-0.010050620055753
30.5131	0.920667567114314	-0.0096438942216145
30.5631	0.921042538673906	-0.00912042053605017
30.6131	0.921424981803566	-0.00849504109487941
30.6631	0.921852275282396	-0.00725794166977451
30.7131	0.922279568761227	-0.00602084224466956
30.7631	0.922680329546984	-0.00501126154444206
30.8131	0.923056716093594	-0.00421069075494227
30.8631	0.923433102640203	-0.00341011996544247
30.9131	0.923728004046449	-0.0024580353700414
30.9631	0.924013831423949	-0.00148907848818629
31.0131	0.924324436733903	-0.00070996910229262
31.0631	0.924699265305561	-0.000422935697310362
31.1131	0.925074093877218	-0.000135902292328096
31.1631	0.925464007329132	6.87036504688696e-05
31.2131	0.925861831145083	0.000230085436266243
31.2631	0.926261324656717	0.000393355385698926
31.3131	0.926705528908322	0.000607186161366166
31.3631	0.927149733159928	0.00082101693703341
31.4131	0.927593593635418	0.00127393474569112
31.4631	0.928036967509934	0.00206527043196341
31.5131	0.92848034138445	0.00285660611823566
31.5631	0.928923715258966	0.00364794180450794
31.6131	0.929340968078772	0.00437699733064473
31.6631	0.929730148893723	0.00503912106642841
31.7131	0.930119329708675	0.00570124480221211
31.7631	0.930508510523626	0.00636336853799578
31.8131	0.930897691338577	0.00702549227377948
31.8631	0.931277329993721	0.00764041821032952
31.9131	0.931626751809474	0.00810588444930631
31.9631	0.931976173625227	0.00857135068828312
32.0131	0.932325595440981	0.00903681692725991
32.0631	0.932675017256734	0.00950228316623672
32.1131	0.933024439072487	0.00996774940521352
32.1631	0.933388793863789	0.0105940674572571
32.2131	0.933753208626879	0.0112210315005178
32.2631	0.93411762338997	0.0118479955437785
32.3131	0.934482038153061	0.0124749595870392
32.3631	0.934846452916152	0.0131019236302999
32.4131	0.935239562599543	0.0136837237157777
32.4631	0.935642034286109	0.0142507886107853
32.5131	0.936044505972675	0.0148178535057928
32.5631	0.936446977659241	0.0153849184008004
32.6131	0.936849449345807	0.015951983295808
32.6631	0.937216633424151	0.0163283925456282
32.7131	0.937549913722045	0.0165216228422293
32.7631	0.93788319401994	0.0167148531388304
32.8131	0.938216474317835	0.0169080834354314
32.8631	0.938549754615729	0.0171013137320325
32.9131	0.938900440816558	0.0174485557230171
32.9631	0.939298668513459	0.0182164565210491
33.0131	0.939696896210359	0.0189843573190811
33.0631	0.94009512390726	0.0197522581171131
33.1131	0.940493351604161	0.0205201589151451
33.1631	0.940890699860909	0.0212749058073203
33.2131	0.941252284218073	0.0214947271946516
33.2631	0.941613868575236	0.0217145485819829
33.3131	0.9419754529324	0.0219343699693142
33.3631	0.942337037289564	0.0221541913566455
33.4131	0.942698621646728	0.0223740127439768
33.4631	0.943052354296468	0.0230836359390967
33.5131	0.943403898107054	0.0239298023491755
33.5631	0.943755441917639	0.0247759687592543
33.6131	0.944106985728225	0.0256221351693331
33.6631	0.944458529538811	0.0264683015794118
33.7131	0.944838697228883	0.02699132367385
33.7631	0.945243445276433	0.0272368500920317
33.8131	0.945648193323982	0.0274823765102134
33.8631	0.946052941371531	0.0277279029283951
33.9131	0.946457689419081	0.0279734293465768
33.9631	0.946845890913581	0.0283582727702054
34.0131	0.947194738444074	0.0290744647473294
34.0631	0.947543585974567	0.0297906567244535
34.1131	0.947892433505059	0.0305068487015775
34.1631	0.948241281035552	0.0312230406787015
34.2131	0.948593138858194	0.0319130142444947
34.2631	0.948997732539592	0.0321436800858618
34.3131	0.949402326220991	0.0323743459272289
34.3631	0.949806919902389	0.032605011768596
34.4131	0.950211513583788	0.0328356776099631
34.4631	0.950616107265186	0.0330663434513302
34.5131	0.950954912905144	0.0335691890917563
34.5631	0.951278286782294	0.0341358793764061
34.6131	0.951601660659445	0.034702569661056
34.6631	0.951925034536595	0.0352692599457058
34.7131	0.952248408413746	0.0358359502303557
34.7631	0.952619120432774	0.0362542210066706
34.8131	0.953025836109005	0.0365596093400267
34.8631	0.953432551785236	0.0368649976733827
34.9131	0.953839267461467	0.0371703860067387
34.9631	0.954245983137698	0.0374757743400947
35.0131	0.95463394953471	0.0378018776818685
35.0631	0.954982797065203	0.0381712012263908
35.1131	0.955331644595695	0.038540524770913
35.1631	0.955680492126188	0.0389098483154352
35.2131	0.956029339656681	0.0392791718599574
35.2631	0.956379916313135	0.0396621914856808
35.3131	0.956749850745603	0.0401985404107057
35.3631	0.957119785178071	0.0407348893357306
35.4131	0.957489719610538	0.0412712382607555
35.4631	0.957859654043006	0.0418075871857804
35.5131	0.958229588475473	0.0423439361108053
35.5631	0.958633440477713	0.0424974279981012
35.6131	0.959043849337116	0.0425769069497024
35.6631	0.959454258196519	0.0426563859013037
35.7131	0.959864667055923	0.042735864852905
35.7631	0.960275075915326	0.0428153438045062
35.8131	0.960633538420031	0.0430551642830261
35.8631	0.960956788966184	0.0434036726422088
35.9131	0.961280039512336	0.0437521810013915
35.9631	0.961603290058488	0.0441006893605743
36.0131	0.961926540604641	0.044449197719757
36.0631	0.962284456088602	0.0448576576199301
36.1131	0.962706186571713	0.0453764828569266
36.1631	0.963127917054824	0.0458953080939229
36.2131	0.963549647537935	0.0464141333309193
36.2631	0.963971378021046	0.0469329585679157
36.3131	0.96438407950925	0.0474496713188813
36.3631	0.96472372822048	0.0479492921374151
36.4131	0.96506337693171	0.048448912955949
36.4631	0.965403025642941	0.0489485337744828
36.5131	0.965742674354171	0.0494481545930167
36.5631	0.966082323065401	0.0499477754115505
36.6131	0.966459925095591	0.0503367397424178
36.6631	0.966843298828665	0.050708876128156
36.7131	0.967226672561738	0.0510810125138943
36.7631	0.967610046294811	0.0514531488996325
36.8131	0.967993420027885	0.0518252852853708
36.8631	0.968359664843794	0.052176492573475
36.9131	0.968715588389104	0.052515088738646
36.9631	0.969071511934414	0.052853684903817
37.0131	0.969427435479724	0.053192281068988
37.0631	0.969783359025034	0.053530877234159
37.1131	0.970137609511679	0.0539146658100012
37.1631	0.970489153322265	0.0543715667151494
37.2131	0.970840697132851	0.0548284676202975
37.2631	0.971192240943437	0.0552853685254456
37.3131	0.971543784754022	0.0557422694305937
37.3631	0.971903647239354	0.0561386867208844
37.4131	0.972315471301721	0.0561573005618484
37.4631	0.972727295364087	0.0561759144028123
37.5131	0.973139119426454	0.0561945282437763
37.5631	0.973550943488821	0.0562131420847402
37.6131	0.973962767551187	0.0562317559257042
37.6631	0.974302201203382	0.0563861183927151
37.7131	0.974633232397254	0.0565562373966779
37.7631	0.974964263591126	0.0567263564006407
37.8131	0.975295294784997	0.0568964754046035
37.8631	0.975626325978868	0.0570665944085663
37.9131	0.975999422931179	0.0573215174549695
37.9631	0.976394972159466	0.0576217040086874
38.0131	0.976790521387753	0.0579218905624055
38.0631	0.977186070616039	0.0582220771161235
38.1131	0.977581619844326	0.0585222636698415
38.1631	0.977953379510798	0.0589255383754276
38.2131	0.978290905417583	0.0594771594458968
38.2631	0.978628431324368	0.0600287805163661
38.3131	0.978965957231153	0.0605804015868354
38.3631	0.979303483137938	0.0611320226573046
38.4131	0.979652157599147	0.0616635131210009
38.4631	0.980056043948935	0.0620953091511547
38.5131	0.980459930298723	0.0625271051813086
38.5631	0.98086381664851	0.0629589012114624
38.6131	0.981267702998298	0.0633906972416162
38.6631	0.981671589348086	0.0638224932717701
38.7131	0.982057311017301	0.063840840480382
38.7631	0.98244153862188	0.0638251810759668
38.8131	0.982825766226459	0.0638095216715516
38.8631	0.983209993831038	0.0637938622671363
38.9131	0.983594221435617	0.0637782028627211
38.9631	0.983947475489839	0.0639420183155128
39.0131	0.984286287331429	0.0641895185257706
39.0631	0.98462509917302	0.0644370187360283
39.1131	0.984963911014611	0.064684518946286
39.1631	0.985302722856201	0.0649320191565438
39.2131	0.985672894191594	0.0652600544211789
39.2631	0.986083303050997	0.0656914246185995
39.3131	0.9864937119104	0.0661227948160202
39.3631	0.986904120769804	0.0665541650134408
39.4131	0.987314529629207	0.0669855352108615
39.4631	0.987707716822217	0.0674080741157156
39.5131	0.988030260036759	0.0677943866980012
39.5631	0.9883528032513	0.0681806992802868
39.6131	0.988675346465842	0.0685670118625724
39.6631	0.988997889680383	0.068953324444858
39.7131	0.989320432894925	0.0693396370271435
39.7631	0.989718540564047	0.0696940247634694
39.8131	0.99012045820567	0.0700468028436966
39.8631	0.990522375847292	0.0703995809239237
39.9131	0.990924293488914	0.0707523590041508
39.9631	0.991326211130537	0.0711051370843779
40.0131	0.991693869968454	0.071345842189107
40.0631	0.992047535773873	0.0715407710080693
40.1131	0.992401201579291	0.0717356998270317
40.1631	0.992754867384709	0.0719306286459939
40.2131	0.993108533190127	0.0721255574649563
40.2631	0.993482705897474	0.0724174502770759
40.3131	0.993880377930206	0.0728204563345731
40.3631	0.994278049962938	0.0732234623920704
40.4131	0.99467572199567	0.0736264684495676
40.4631	0.995073394028402	0.0740294745070648
40.5131	0.995468371514692	0.0742813190563904
40.5631	0.995854014322235	0.0740094969524069
40.6131	0.996239657129777	0.0737376748484235
40.6631	0.99662529993732	0.07346585274444
40.7131	0.997010942744863	0.0731940306404566
40.7631	0.997396585552405	0.0729222085364731
40.8131	0.997718180760695	0.0731197567896759
40.8631	0.998038601980404	0.0733259085728474
40.9131	0.998359023200113	0.073532060356019
40.9631	0.998679444419822	0.0737382121391906
41.0131	0.998999865639531	0.0739443639223621
41.0631	0.99939348646595	0.0743420206875237
41.1131	0.999813094144616	0.0748076643162103
41.1631	1.00023270182328	0.0752733079448968
41.2131	1.00065230950195	0.0757389515735833
41.2631	1.00107191718061	0.0762045952022699
41.3131	1.00145390597944	0.0764394262865027
41.3631	1.00179766914231	0.0764397220433067
41.4131	1.00214143230518	0.0764400178001107
41.4631	1.00248519546804	0.0764403135569147
41.5131	1.00282895863091	0.0764406093137187
41.5631	1.00318086820399	0.0765408244691744
41.6131	1.00355695839153	0.0769376257761838
41.6631	1.00393304857907	0.0773344270831931
41.7131	1.00430913876661	0.0777312283902024
41.7631	1.00468522895415	0.0781280296972117
41.8131	1.00506226790804	0.0785230550171157
41.8631	1.00553323473113	0.078742257613589
41.9131	1.00600420155422	0.0789614602100623
41.9631	1.00647516837731	0.0791806628065356
42.0131	1.0069461352004	0.0793998654030088
42.0631	1.00741710202349	0.0796190679994821
42.1131	1.00788806884658	0.0798382705959554
42.1631	1.00835903566967	0.0800574731924287
42.2131	1.00881614003112	0.080276716867572
42.2631	1.00919215848679	0.0804962008247989
42.3131	1.00956817694246	0.0807156847820258
42.3631	1.00994419539813	0.0809351687392527
42.4131	1.0103202138538	0.0811546526964796
42.4631	1.01069623230947	0.0813741366537065
42.5131	1.01107225076514	0.0815936206109334
42.5631	1.01144826922081	0.0818131045681603
42.6131	1.01182428767648	0.0820325885253872
42.6631	1.01220030613215	0.0822520724826141
42.7131	1.01257632458782	0.082471556439841
42.7631	1.01295432748708	0.082628651531758
42.8131	1.01333335267547	0.0827536069051821
42.8631	1.01371237786385	0.0828785622786062
42.9131	1.01409140305223	0.0830035176520302
42.9631	1.01447042824062	0.0831284730254543
43.0131	1.014849453429	0.0832534283988784
43.0631	1.01522847861738	0.0833783837723024
43.1131	1.01560750380577	0.0835033391457265
43.1631	1.01598652899415	0.0836282945191506
43.2131	1.01636555418253	0.0837532498925747
43.2631	1.01674522564158	0.0838609348533153
43.3131	1.0171279650292	0.0838866349814323
43.3631	1.01751070441681	0.0839123351095494
43.4131	1.01789344380443	0.0839380352376665
43.4631	1.01827618319204	0.0839637353657835
43.5131	1.01865892257966	0.0839894354939005
43.5631	1.01904166196728	0.0840151356220176
43.6131	1.01942440135489	0.0840408357501347
43.6631	1.01980714074251	0.0840665358782517
43.7131	1.02018988013012	0.0840922360063688
43.7631	1.02057261951774	0.0841179361344858
43.8131	1.02094732774541	0.0841055293689852
43.8631	1.02131839393544	0.0840758415703325
43.9131	1.02168946012547	0.0840461537716797
43.9631	1.02206052631549	0.084016465973027
44.0131	1.02243159250552	0.0839867781743742
44.0631	1.02280265869555	0.0839570903757215
44.1131	1.02317372488557	0.0839274025770687
44.1631	1.0235447910756	0.083897714778416
44.2131	1.02391585726563	0.0838680269797632
44.2631	1.02428692345566	0.0838383391811105
44.3131	1.02465584602212	0.0838460354208659
44.3631	1.02501630021434	0.0840014171192831
44.4131	1.02537675440656	0.0841567988177003
44.4631	1.02573720859878	0.0843121805161175
44.5131	1.026097662791	0.0844675622145347
44.5631	1.02645811698322	0.084622943912952
44.6131	1.02681857117544	0.0847783256113692
44.6631	1.02717902536765	0.0849337073097864
44.7131	1.02753947955987	0.0850890890082036
44.7631	1.02789993375209	0.0852444707066208
44.8131	1.02826038794431	0.0853998524050381
44.8631	1.02863299924122	0.0855776538163582
44.9131	1.02901043262993	0.0857643479629638
44.9631	1.02938786601864	0.0859510421095695
45.0131	1.02976529940735	0.0861377362561751
45.0631	1.03014273279607	0.0863244304027807
45.1131	1.03052016618478	0.0865111245493864
45.1631	1.03089759957349	0.086697818695992
45.2131	1.0312750329622	0.0868845128425976
45.2631	1.03165246635091	0.0870712069892033
45.3131	1.03202989973962	0.0872579011358089
45.3631	1.03240212617474	0.087444765196905
45.4131	1.0327569206348	0.0876321981021651
45.4631	1.03311171509485	0.0878196310074252
45.5131	1.03346650955491	0.0880070639126853
45.5631	1.03382130401496	0.0881944968179453
45.6131	1.03417609847502	0.0883819297232054
45.6631	1.03453089293507	0.0885693626284655
45.7131	1.03488568739512	0.0887567955337256
45.7631	1.03524048185518	0.0889442284389856
45.8131	1.03559527631523	0.0891316613442457
45.8631	1.03595007077529	0.0893190942495058
45.9131	1.0363228150786	0.0895340315729978
45.9631	1.03670173567207	0.0897584327823332
46.0131	1.03708065626553	0.0899828339916685
46.0631	1.037459576859	0.0902072352010039
46.1131	1.03783849745246	0.0904316364103392
46.1631	1.03821741804593	0.0906560376196746
46.2131	1.0385963386394	0.0908804388290099
46.2631	1.03897525923286	0.0911048400383453
46.3131	1.03935417982633	0.0913292412476806
46.3631	1.0397331004198	0.091553642457016
46.4131	1.04011126645744	0.0917122492109519
46.4631	1.04048728491311	0.0916835948225972
46.5131	1.04086330336878	0.0916549404342425
46.5631	1.04123932182445	0.0916262860458879
46.6131	1.04161534028012	0.0915976316575332
46.6631	1.04199135873579	0.0915689772691785
46.7131	1.04236737719146	0.0915403228808238
46.7631	1.04274339564713	0.0915116684924691
46.8131	1.0431194141028	0.0914830141041145
46.8631	1.04349543255847	0.0914543597157598
46.9131	1.04387145101414	0.0914257053274051
46.9631	1.04424664810118	0.0914466662072431
47.0131	1.04462160535707	0.0914821142325742
47.0631	1.04499656261296	0.0915175622579052
47.1131	1.04537151986885	0.0915530102832362
47.1631	1.04574647712474	0.0915884583085673
47.2131	1.04612143438063	0.0916239063338983
47.2631	1.04649639163652	0.0916593543592293
47.3131	1.04687134889241	0.0916948023845603
47.3631	1.0472463061483	0.0917302504098913
47.4131	1.04762126340419	0.0917656984352224
47.4631	1.04799632253526	0.0918339858160161
47.5131	1.04837163352441	0.0919834593811481
47.5631	1.04874694451356	0.0921329329462801
47.6131	1.04912225550271	0.0922824065114122
47.6631	1.04949756649186	0.0924318800765442
47.7131	1.04987287748101	0.0925813536416762
47.7631	1.05024818847016	0.0927308272068082
47.8131	1.05062349945931	0.0928803007719403
47.8631	1.05099881044846	0.0930297743370723
47.9131	1.05137412143761	0.0931792479022043
47.9631	1.05174943242676	0.0933287214673363
48.0131	1.05210857285365	0.0933352184137261
48.0631	1.05246372104696	0.0933064168931447
48.1131	1.05281886924028	0.0932776153725632
48.1631	1.05317401743359	0.0932488138519818
48.2131	1.05352916562691	0.0932200123314003
48.2631	1.05388431382022	0.0931912108108189
48.3131	1.05423946201354	0.0931624092902374
48.3631	1.05459461020685	0.0931336077696559
48.4131	1.05494975840017	0.0931048062490745
48.4631	1.05530490659348	0.093076004728493
48.5131	1.0556634081781	0.093103619572009
48.5631	1.05602916836922	0.0932533508492043
48.6131	1.05639492856035	0.0934030821263996
48.6631	1.05676068875147	0.0935528134035949
48.7131	1.05712644894259	0.0937025446807902
48.7631	1.05749220913372	0.0938522759579855
48.8131	1.05785796932484	0.0940020072351808
48.8631	1.05822372951596	0.0941517385123762
48.9131	1.05858948970708	0.0943014697895714
48.9631	1.05895524989821	0.0944512010667668
49.0131	1.05932101008933	0.0946009323439621
49.0631	1.05968882547069	0.0947270033297399
49.1131	1.06005706179464	0.0948482282317333
49.1631	1.06042529811858	0.0949694531337268
49.2131	1.06079353444253	0.0950906780357203
49.2631	1.06116177076647	0.0952119029377137
49.3131	1.06153000709042	0.0953331278397072
49.3631	1.06189824341436	0.0954543527417006
49.4131	1.06226647973831	0.0955755776436941
49.4631	1.06263471606225	0.0956968025456875
49.5131	1.0630029523862	0.095818027447681
49.5631	1.06337508260587	0.0958639838206588
49.6131	1.06375463839414	0.0957664048592346
49.6631	1.06413419418242	0.0956688258978104
49.7131	1.06451374997069	0.0955712469363862
49.7631	1.06489330575896	0.095473667974962
49.8131	1.06527286154724	0.0953760890135378
49.8631	1.06565241733551	0.0952785100521135
49.9131	1.06603197312378	0.0951809310906894
49.9631	1.06641152891206	0.0950833521292651
50.0131	1.06679108470033	0.0949857731678409
50.0631	1.0671706404886	0.0948881942064167
50.1131	1.06755906167184	0.0948093935438181
50.1631	1.06794895008827	0.0947337007115612
50.2131	1.0683388385047	0.0946580078793042
50.2631	1.06872872692114	0.0945823150470474
50.3131	1.06911861533757	0.0945066222147905
50.3631	1.069508503754	0.0944309293825335
50.4131	1.06989839217044	0.0943552365502767
50.4631	1.07028828058687	0.0942795437180197
50.5131	1.0706781690033	0.0942038508857628
50.5631	1.07106805741973	0.0941281580535059
50.6131	1.07144865728742	0.0941320201642611
50.6631	1.07181371001203	0.0942690410833734
50.7131	1.07217876273663	0.0944060620024857
50.7631	1.07254381546123	0.094543082921598
50.8131	1.07290886818583	0.0946801038407104
50.8631	1.07327392091043	0.0948171247598227
50.9131	1.07363897363504	0.094954145678935
50.9631	1.07400402635964	0.0950911665980473
51.0131	1.07436907908424	0.0952281875171596
51.0631	1.07473413180884	0.0953652084362719
51.1131	1.07509918453344	0.0955022293553842
51.1631	1.07545983964615	0.0954048866245153
51.2131	1.07581994010511	0.0952779845143695
51.2631	1.07618004056407	0.0951510824042237
51.3131	1.07654014102303	0.0950241802940779
51.3631	1.07690024148199	0.0948972781839321
51.4131	1.07726034194095	0.0947703760737863
51.4631	1.0776204423999	0.0946434739636404
51.5131	1.07798054285886	0.0945165718534946
51.5631	1.07834064331782	0.0943896697433488
51.6131	1.07870074377678	0.094262767633203
51.6631	1.07905771581878	0.0943071773961661
51.7131	1.07941003414602	0.0946064242241023
51.7631	1.07976235247325	0.0949056710520384
51.8131	1.08011467080048	0.0952049178799745
51.8631	1.08046698912771	0.0955041647079106
51.9131	1.08081930745495	0.0958034115358466
51.9631	1.08117162578218	0.0961026583637828
52.0131	1.08152394410941	0.0964019051917189
52.0631	1.08187626243664	0.096701152019655
52.1131	1.08222858076388	0.0970003988475911
52.1631	1.08258089909111	0.0972996456755272
52.2131	1.08297274781764	0.0972827678261773
52.2631	1.08336822160263	0.0972369003776003
52.3131	1.08376369538761	0.0971910329290234
52.3631	1.0841591691726	0.0971451654804464
52.4131	1.08455464295758	0.0970992980318694
52.4631	1.08495011674257	0.0970534305832925
52.5131	1.08534559052756	0.0970075631347155
52.5631	1.08574106431254	0.0969616956861385
52.6131	1.08613653809753	0.0969158282375616
52.6631	1.08653201188251	0.0968699607889846
52.7131	1.08691546934865	0.0968544758231818
52.7631	1.08728299820607	0.0968792653112888
52.8131	1.0876505270635	0.0969040547993959
52.8631	1.08801805592092	0.096928844287503
52.9131	1.08838558477834	0.0969536337756101
52.9631	1.08875311363577	0.0969784232637172
53.0131	1.08912064249319	0.0970032127518243
53.0631	1.08948817135062	0.0970280022399314
53.1131	1.08985570020804	0.0970527917280384
53.1631	1.09022322906546	0.0970775812161455
53.2131	1.09059075792289	0.0971023707042526
53.2631	1.09097264552081	0.0973584376484018
53.3131	1.09135538490843	0.0976282244416382
53.3631	1.09173812429604	0.0978980112348747
53.4131	1.09212086368366	0.0981677980281111
53.4631	1.09250360307128	0.0984375848213475
53.5131	1.09288634245889	0.0987073716145839
53.5631	1.09326908184651	0.0989771584078203
53.6131	1.09365182123412	0.0992469452010568
53.6631	1.09403456062174	0.0995167319942932
53.7131	1.09441730000936	0.0997865187875297
53.7631	1.09479210091514	0.0999261857895121
53.8131	1.09515750737301	0.0999118682350324
53.8631	1.09552291383087	0.0998975506805526
53.9131	1.09588832028873	0.0998832331260729
53.9631	1.09625372674659	0.0998689155715932
54.0131	1.09661913320446	0.0998545980171135
54.0631	1.09698453966232	0.0998402804626337
54.1131	1.09734994612018	0.099825962908154
54.1631	1.09771535257804	0.0998116453536743
54.2131	1.09808075903591	0.0997973277991946
54.2631	1.09844616549377	0.0997830102447148
54.3131	1.09880510571519	0.0995365251005198
54.3631	1.09916385966643	0.0992833520010654
54.4131	1.09952261361766	0.0990301789016111
54.4631	1.0998813675689	0.0987770058021567
54.5131	1.10024012152014	0.0985238327027024
54.5631	1.10059887547138	0.0982706596032481
54.6131	1.10095762942261	0.0980174865037937
54.6631	1.10131638337385	0.0977643134043394
54.7131	1.10167513732509	0.097511140304885
54.7631	1.10203389127632	0.0972579672054307
54.8131	1.10239330232333	0.0971488704197345
54.8631	1.10275340278229	0.0971909356681452
54.9131	1.10311350324124	0.0972330009165558
54.9631	1.1034736037002	0.0972750661649665
55.0131	1.10383370415916	0.0973171314133772
55.0631	1.10419380461812	0.0973591966617878
55.1131	1.10455390507708	0.0974012619101984
55.1631	1.10491400553604	0.0974433271586091
55.2131	1.10527410599499	0.0974853924070198
55.2631	1.10563420645395	0.0975274576554304
55.3131	1.10599434370117	0.0975694727568821
55.3631	1.10637283828966	0.0975864645257869
55.4131	1.10675133287816	0.0976034562946918
55.4631	1.10712982746665	0.0976204480635967
55.5131	1.10750832205514	0.0976374398325015
55.5631	1.10788681664363	0.0976544316014064
55.6131	1.10826531123213	0.0976714233703112
55.6631	1.10864380582062	0.0976884151392161
55.7131	1.10902230040911	0.097705406908121
55.7631	1.1094007949976	0.0977223986770258
55.8131	1.1097792895861	0.0977393904459307
55.8631	1.11015687154278	0.0978620072671511
55.9131	1.11053359746497	0.0980836987498457
55.9631	1.11091032338716	0.0983053902325404
56.0131	1.11128704930935	0.098527081715235
56.0631	1.11166377523154	0.0987487731979296
56.1131	1.11204050115373	0.0989704646806243
56.1631	1.11241722707592	0.0991921561633189
56.2131	1.11279395299812	0.0994138476460136
56.2631	1.11317067892031	0.0996355391287082
56.3131	1.1135474048425	0.0998572306114028
56.3631	1.11392422627267	0.100074956791304
56.4131	1.1143041357942	0.100164471514229
56.4631	1.11468404531574	0.100253986237155
56.5131	1.11506395483727	0.10034350096008
56.5631	1.1154438643588	0.100433015683005
56.6131	1.11582377388034	0.10052253040593
56.6631	1.11620368340187	0.100612045128855
56.7131	1.1165835929234	0.10070155985178
56.7631	1.11696350244494	0.100791074574705
56.8131	1.11734341196647	0.10088058929763
56.8631	1.11772332148801	0.100970104020555
56.9131	1.11809784294452	0.101072866497791
56.9631	1.11846784793476	0.101186733710258
57.0131	1.11883785292501	0.101300600922725
57.0631	1.11920785791526	0.101414468135192
57.1131	1.1195778629055	0.101528335347658
57.1631	1.11994786789575	0.101642202560125
57.2131	1.12031787288599	0.101756069772592
57.2631	1.12068787787624	0.101869936985059
57.3131	1.12105788286649	0.101983804197526
57.3631	1.12142788785673	0.102097671409992
57.4131	1.12179813904533	0.102215346665812
57.4631	1.1221723888347	0.102394869798157
57.5131	1.12254663862407	0.102574392930502
57.5631	1.12292088841344	0.102753916062848
57.6131	1.1232951382028	0.102933439195193
57.6631	1.12366938799217	0.103112962327538
57.7131	1.12404363778154	0.103292485459883
57.7631	1.12441788757091	0.103472008592228
57.8131	1.12479213736028	0.103651531724573
57.8631	1.12516638714965	0.103831054856918
57.9131	1.12554063693902	0.104010577989263
57.9631	1.12590173492577	0.104095346441829
58.0131	1.12625299205322	0.104109214539596
58.0631	1.12660424918068	0.104123082637362
58.1131	1.12695550630813	0.104136950735128
58.1631	1.12730676343558	0.104150818832895
58.2131	1.12765802056303	0.104164686930661
58.2631	1.12800927769048	0.104178555028427
58.3131	1.12836053481793	0.104192423126194
58.3631	1.12871179194538	0.10420629122396
58.4131	1.12906304907284	0.104220159321726
58.4631	1.12941628356921	0.10428241396076
58.5131	1.12979053335858	0.10485891625931
58.5631	1.13016478314795	0.10543541855786
58.6131	1.13053903293732	0.106011920856409
58.6631	1.13091328272669	0.106588423154959
58.7131	1.13128753251606	0.107164925453509
58.7631	1.13166178230543	0.107741427752059
58.8131	1.1320360320948	0.108317930050609
58.8631	1.13241028188417	0.108894432349158
58.9131	1.13278453167354	0.109470934647708
58.9631	1.13315878146291	0.110047436946258
59.0131	1.13352840391917	0.1104196409746
59.0631	1.13389494148671	0.110655646156136
59.1131	1.13426147905425	0.110891651337672
59.1631	1.13462801662178	0.111127656519208
59.2131	1.13499455418932	0.111363661700744
59.2631	1.13536109175685	0.11159966688228
59.3131	1.13572762932439	0.111835672063816
59.3631	1.13609416689193	0.112071677245351
59.4131	1.13646070445946	0.112307682426887
59.4631	1.136827242027	0.112543687608423
59.5131	1.13719717722882	0.112598249873964
59.5631	1.13759300474706	0.111270091986577
59.6131	1.13798883226531	0.109941934099189
59.6631	1.13838465978355	0.108613776211802
59.7131	1.1387804873018	0.107285618324414
59.7631	1.13917631482005	0.105957460437027
59.8131	1.13957214233829	0.104629302549639
59.8631	1.13996796985654	0.103301144662252
59.9131	1.14036379737478	0.101972986774864
59.9631	1.14075962489303	0.100644828887477
60.0131	1.14115545241128	0.0993166710000893
60.0631	1.1415359031447	0.098952007860106
60.1131	1.14190732306798	0.0991532067146299
60.1631	1.14227874299127	0.0993544055691538
60.2131	1.14265016291456	0.0995556044236778
60.2631	1.14302158283785	0.0997568032782017
60.3131	1.14339300276113	0.0999580021327257
60.3631	1.14376442268442	0.10015920098725
60.4131	1.14413584260771	0.100360399841774
60.4631	1.14450726253099	0.100561598696298
60.5131	1.14487868245428	0.100762797550821
60.5631	1.14524831956194	0.100797456891455
60.6131	1.14560735882111	0.099842131343963
60.6631	1.14596639808029	0.098886805796471
60.7131	1.14632543733947	0.0979314802489788
60.7631	1.14668447659865	0.0969761547014868
60.8131	1.14704351585782	0.0960208291539946
60.8631	1.147402555117	0.0950655036065026
60.9131	1.14776159437618	0.0941101780590106
60.9631	1.14812063363536	0.0931548525115184
61.0131	1.14847967289453	0.0921995269640264
61.0631	1.14883871215371	0.0912442014165342
62.0802	1.14999267423724	0.0913726632165348
62.1302	1.14978124716011	0.0989128211945739
62.1802	1.14926566183166	0.104356969397093
62.2302	1.14891789094999	0.111732646162281
62.2802	1.14858400076596	0.10999549306597
62.3302	1.1481862709642	0.107992565551835
62.3802	1.14778567229174	0.103474615978558
62.4302	1.14752208392913	0.105078220271966
62.4802	1.14716622804821	0.100227630170089
62.5302	1.14680761196594	0.101504496202432
62.5802	1.14645034338354	0.100117252210902
62.6302	1.14605606926694	0.0983477210070662
62.6802	1.14564172754468	0.096113788249661
62.7302	1.14515262131324	0.0981764479967426
62.7802	1.14475150827255	0.0938501991575621
62.8302	1.14430899583382	0.0948172077670594
62.8802	1.14399482189123	0.0944642399817203
62.9302	1.14356737102369	0.0911963232055513
62.9802	1.14329177469848	0.0895699850030804
63.0302	1.14291392414219	0.0878378498582328
63.0802	1.14264356205709	0.0876835286486278
63.1302	1.14217729087729	0.0836903326533858
63.1802	1.14186818696336	0.083140219373858
63.2302	1.14143854195264	0.0854930374440932
63.2802	1.14111266457799	0.0855301340216167
63.3302	1.14060827941016	0.087050895617726
63.3802	1.14012405510811	0.0884874406623052
63.4302	1.13979960018472	0.0892320225782328
63.4802	1.13936590013346	0.0886417253336115
63.5302	1.13906903020721	0.089683939296489
63.5802	1.13872057944962	0.0908214890580675
63.6302	1.13839690605428	0.0900810586768315
63.6802	1.13810594805873	0.0913314702456265
63.7302	1.13776644612828	0.0900240141253977
63.7802	1.13741499129945	0.0898551014046438
63.8302	1.1370571310301	0.0907640799348124
63.8802	1.13669772993429	0.0899433042713538
63.9302	1.13619848280356	0.0906455303056025
63.9802	1.13577356632156	0.0915183743400325
64.0302	1.13529215404796	0.0897570720108817
64.0802	1.13494208603695	0.0905677282985699
64.1302	1.13468764210851	0.0900185844175048
64.1802	1.13425240040502	0.088691947584905
64.2302	1.13389443486867	0.0886708412336862
64.2802	1.1336083746185	0.08895298381533
64.3302	1.1333344030951	0.0915634260883149
64.3802	1.13288197911886	0.0908840403104625
64.4302	1.1324973289446	0.0917656745580264
64.4802	1.13213888687698	0.0916324465779156
64.5302	1.13179605970499	0.0919613712088668
64.5802	1.13123540849011	0.0909474127122219
64.6302	1.13089144572893	0.0906848137475006
64.6802	1.13042967103702	0.0897171339007831
64.7302	1.13007449795021	0.089536794148898
64.7802	1.12970992427301	0.0891521326916612
64.8302	1.12930677947382	0.0882173234380176
64.8802	1.12904927148327	0.0865678581573582
64.9302	1.12875767629346	0.0860984487933461
64.9802	1.12844517867764	0.086150040104787
65.0302	1.12809980330119	0.0860836220876298
65.0802	1.12766402054795	0.0844046193581093
65.1302	1.12726265165237	0.0832281432024195
65.1802	1.12685221217596	0.0824183368172579
65.2302	1.12641297258732	0.0816663027729384
65.2802	1.12592051953353	0.0803947437015187
65.3302	1.12557146986819	0.08031147345445
65.3802	1.12523722336455	0.0796590459377304
65.4302	1.12488284340199	0.0788362033135771
65.4802	1.12447876668654	0.0784791247797885
65.5302	1.1241844718402	0.0784944847983391
65.5802	1.12384883915891	0.0790149542960875
65.6302	1.12350487599388	0.0790339704418483
65.6802	1.12316725189093	0.0780355603452748
65.7302	1.12271166083072	0.0788071201881742
65.7802	1.12228624090223	0.0778047474062952
65.8302	1.12188430746538	0.076262080014215
65.8802	1.12148984752176	0.0750225164002045
65.9302	1.12103701712747	0.0755401217599472
65.9802	1.12069003747274	0.0744624880685295
66.0302	1.12036608676111	0.073926907857328
66.0802	1.12005236517095	0.0739656268319054
66.1302	1.11977217636448	0.0731502224310062
66.1802	1.11940811289202	0.0730399353994159
66.2302	1.11906283226881	0.0731210487242286
66.2802	1.11874129623346	0.072869201457338
66.3302	1.11843002283828	0.0715446670083057
66.3802	1.1180421784517	0.0707887809379357
66.4302	1.11754030440769	0.0701478863968538
66.4802	1.11704341361906	0.0695272868860529
66.5302	1.11666821533246	0.068909819638163
66.5802	1.11632576234678	0.0699745716944041
66.6302	1.11591782355428	0.0700115208665214
66.6802	1.11554094051882	0.0696666010029564
66.7302	1.11524554336574	0.0693189791608338
66.7802	1.11496535455927	0.0688131921945185
66.8302	1.11464264964458	0.0687263868370203
66.8802	1.11425430612321	0.068683570024336
66.9302	1.11382542794527	0.0685110940680415
66.9802	1.11348585696872	0.0680561909657116
67.0302	1.11306848349001	0.0682357887245663
67.0802	1.11266005332385	0.0688622163359051
67.1302	1.11225335128412	0.0689915170087972
67.1802	1.11179493046577	0.0666224780678054
67.2302	1.11146237693098	0.0652456084153567
67.2802	1.11105836668323	0.0646308816200757
67.3302	1.11060371887573	0.064441830631521
67.3802	1.11024319769432	0.0640906562515153
67.4302	1.10993331553752	0.0636522613819225
67.4802	1.10962029550552	0.0632262030146792
67.5302	1.10920145934839	0.0632161589211084
67.5802	1.10878262319126	0.0632061148275375
67.6302	1.1083730104855	0.0631541882075322
67.6802	1.10797681412065	0.063041339679905
67.7302	1.1075806177558	0.0629284911522778
67.7802	1.10718444514822	0.0626405873647153
67.8302	1.10678827900891	0.0623050222213943
67.8802	1.10640862419498	0.0619333198441909
67.9302	1.10611289190835	0.0613779418427043
67.9802	1.10581715962173	0.0608225638412177
68.0302	1.10546764367858	0.0603688857005165
68.0802	1.10507286230075	0.0600008002603289
68.1302	1.10467808092291	0.0596327148201414
68.1802	1.10431459679392	0.0591388483172022
68.2302	1.1039537751045	0.058634281689133
68.2802	1.10356916578534	0.058338120842104
68.3302	1.10312910482295	0.0585277773354209
68.3802	1.10268904386056	0.0587174338287378
68.4302	1.10229318500275	0.0588224643984452
68.4802	1.10191824204948	0.058887450998407
68.5302	1.10154888213068	0.058901204122657
68.5802	1.10127154467528	0.058070500587799
68.6302	1.10099420721988	0.057239797052941
68.6802	1.1006761707759	0.0570193275761161
68.7302	1.10030544417736	0.0575888857623067
68.7802	1.09993471757882	0.0581584439484974
68.8302	1.09953748657546	0.0582073758253304
68.8802	1.09913421527553	0.0581376580913865
68.9302	1.09872684758817	0.0581327091530723
68.9802	1.09830235148297	0.0583985810337905
69.0302	1.09787785537777	0.0586644529145088
69.0802	1.09751160741462	0.0589603679034176
69.1302	1.09718901498689	0.0592787994555681
69.1802	1.09686642255917	0.0595972310077185
69.2302	1.0965128892835	0.0603619090944061
69.2802	1.09615772754215	0.061150073840806
69.3302	1.09580954027181	0.0616802183566972
69.3802	1.09547560333572	0.0616831724198687
69.4302	1.09514166639963	0.0616861264830403
69.4802	1.0947146663334	0.0618294735063729
69.5302	1.0942491356047	0.0620309470267857
69.5802	1.09379453140575	0.0622253740839419
69.6302	1.09345634950861	0.0623447209929715
69.6802	1.09311816761146	0.0624640679020012
69.7302	1.09277342699729	0.0622678975631315
69.7802	1.09242112210911	0.0617078361002848
69.8302	1.09206881722094	0.0611477746374382
69.8802	1.09171171947479	0.0608505932167794
69.9302	1.0913537277594	0.0606024444760351
69.9802	1.09099886882528	0.06037509485685
70.0302	1.09065502698007	0.0602208897545848
70.0802	1.09031118513486	0.0600666846523196
70.1302	1.08989517895176	0.060153181877064
70.1802	1.08943106321008	0.0604001473198148
70.2302	1.08896694746839	0.0606471127625656
70.2802	1.08862468588068	0.0603650395544735
70.3302	1.08828508899652	0.0600713973425719
70.3802	1.08793994202372	0.0597720657109286
70.4302	1.08758480737741	0.0594624956722027
70.4802	1.0872296727311	0.0591529256334768
70.5302	1.08688804939152	0.0584382794784438
70.5802	1.0865512824814	0.0575780350021063
70.6302	1.08620498167175	0.056779123017288
70.6802	1.0857847305276	0.0564559406383165
70.7302	1.08536447938346	0.056132758259345
70.7802	1.08496445010177	0.0559423444121931
70.8302	1.08458523358113	0.0558885786968166
70.8802	1.08420601706048	0.05583481298144
70.9302	1.08381940242172	0.0555009706704092
70.9802	1.08343169597897	0.0551257950449405
71.0302	1.08305991432021	0.0548854728019247
71.0802	1.08273590701341	0.0550497107062673
71.1302	1.08241189970662	0.0552139486106099
71.1802	1.08209143357703	0.055299483599351
71.2302	1.08177306149813	0.0553384781625072
71.2802	1.08145372864305	0.0553805787109466
71.3302	1.08099810282347	0.0558632854574045
71.3802	1.08054247700389	0.0563459922038624
71.4302	1.08011795146696	0.0564322861873259
71.4802	1.07974297990737	0.0558869515359768
71.5302	1.07936800834778	0.0553416168846277
71.5802	1.07899411812126	0.0549141269560374
71.6302	1.07862056154869	0.0545229989557728
71.6802	1.07825852559535	0.0542243378253885
71.7302	1.07796564562807	0.0544807369251256
71.7802	1.07767276566079	0.0547371360248627
71.8302	1.07732529969587	0.0547601274212558
71.8802	1.076927688344	0.0545686990011464
71.9302	1.07653007699213	0.0543772705810369
71.9802	1.0760726249903	0.0534931330506299
72.0302	1.07560850924862	0.0525318567639973
72.0802	1.07518027695576	0.0517398743736939
72.1302	1.07484505291242	0.0513866939790486
72.1802	1.07450982886909	0.0510335135844033
72.2302	1.07416232992696	0.0503086179615959
72.2802	1.07380839414764	0.0493887984996302
72.3302	1.07345630149092	0.0484971377954777
72.3802	1.07315356356148	0.0483595060505452
72.4302	1.07285082563204	0.0482218743056126
72.4802	1.07245041924009	0.0481813381519475
72.5302	1.07191176714999	0.0482782368207043
72.5802	1.07137311505988	0.0483751354894611
72.6302	1.07083446296978	0.0484720341582179
72.6802	1.07038627348567	0.0484121438432051
72.7302	1.07003530315073	0.0481837541638922
72.7802	1.06968433281579	0.0479553644845793
72.8302	1.06933336248085	0.0477269748052664
72.8802	1.06898239214592	0.0474985851259535
72.9302	1.0686277192255	0.0473360667393091
72.9802	1.06826132145109	0.0473821407794487
73.0302	1.06789492367668	0.0474282148195883
73.0802	1.06752852590226	0.0474742888597279
73.1302	1.06716212812785	0.0475203628998675
73.1802	1.06679573035344	0.0475664369400071
73.2302	1.06637774505654	0.0474724525744795
73.2802	1.06595955258084	0.0473779057253951
73.3302	1.06554136010514	0.0472833588763106
73.3802	1.06512316762943	0.0471888120272261
73.4302	1.06470497515373	0.0470942651781417
73.4802	1.06436050220505	0.0472627434124007
73.5302	1.06404008098534	0.0475170361963979
73.5802	1.06371965976563	0.0477713289803951
73.6302	1.06339923854592	0.0480256217643922
73.6802	1.06307881732621	0.0482799145483894
73.7302	1.06270817188919	0.0483115459583076
73.7802	1.06228927181201	0.0481292478127382
73.8302	1.06187037173482	0.0479469496671689
73.8802	1.06145147165764	0.0477646515215995
73.9302	1.06103257158045	0.0475823533760302
73.9802	1.06063703079913	0.0473570939709917
74.0302	1.06030529227364	0.0470144926184478
74.0802	1.05997355374816	0.046671891265904
74.1302	1.05964181522268	0.0463292899133601
74.1802	1.0593100766972	0.0459866885608162
74.2302	1.05897677274998	0.0456523521864786
74.2802	1.05857980831873	0.0456541249258606
74.3302	1.05818284388748	0.0456558976652426
74.3802	1.05778587945623	0.0456576704046247
74.4302	1.05738891502498	0.0456594431440067
74.4802	1.05699195059372	0.0456612158833887
74.5302	1.05662773942124	0.0455456599162167
74.5802	1.0562726589526	0.0453973959464505
74.6302	1.05591757848396	0.0452491319766842
74.6802	1.05556249801532	0.0451008680069179
74.7302	1.05520741754668	0.0449526040371516
74.7802	1.05486102005312	0.0447871423841119
74.8302	1.05452207894337	0.0446069124603058
74.8802	1.05418313783362	0.0444266825364998
74.9302	1.05384419672387	0.0442464526126937
74.9802	1.05350525561413	0.0440662226888876
75.0302	1.05314536950052	0.0438489116393167
75.0802	1.0527356682426	0.0435434076419805
75.1302	1.05232596698467	0.0432379036446443
75.1802	1.05191626572675	0.0429323996473081
75.2302	1.05150656446883	0.0426268956499719
75.2802	1.05110029018237	0.0423371711828634
75.3302	1.05075405135886	0.0423238807082631
75.3802	1.05040781253536	0.0423105902336628
75.4302	1.05006157371186	0.0422972997590625
75.4802	1.04971533488835	0.0422840092844622
75.5302	1.04936909606485	0.0422707188098619
75.5802	1.04895683716086	0.042199987158281
75.6302	1.04852909206515	0.0421157816503713
75.6802	1.04810134696945	0.0420315761424616
75.7302	1.04767360187374	0.0419473706345519
75.7802	1.04724585677804	0.0418631651266422
75.8302	1.04687304517857	0.0417496202679286
75.8802	1.0465420139847	0.0416137609733924
75.9302	1.04621098279083	0.0414779016788561
75.9802	1.04587995159696	0.0413420423843198
76.0302	1.04554892040309	0.0412061830897836
76.0802	1.04520363398959	0.041152250646304
76.1302	1.04482860520427	0.0412692520031771
76.1802	1.04445357641895	0.0413862533600502
76.2302	1.04407854763364	0.0415032547169234
76.2802	1.04370351884832	0.0416202560737965
76.3302	1.04332751577133	0.0417301335692697
76.3802	1.0429406053802	0.0417602585676071
76.4302	1.04255369498907	0.0417903835659446
76.4802	1.04216678459794	0.041820508564282
76.5302	1.04177987420682	0.0418506335626194
76.5802	1.04139296381569	0.0418807585609569
76.6302	1.0410468446524	0.041759860839396
76.6802	1.04070861114413	0.0416097677948953
76.7302	1.04037037763587	0.0414596747503947
76.7802	1.0400321441276	0.041309581705894
76.8302	1.03969391061933	0.0411594886613934
76.8802	1.03931612644788	0.0409738721246381
76.9302	1.03891153276648	0.0407641759052134
76.9802	1.03850693908508	0.0405544796857888
77.0302	1.03810234540368	0.0403447834663642
77.0802	1.03769775172228	0.0401350872469395
77.1302	1.03732100018482	0.0399492832922773
77.1802	1.03699550350322	0.0398074628250186
77.2302	1.03667000682163	0.03966564235776
77.2802	1.03634451014003	0.0395238218905013
77.3302	1.03601901345843	0.0393820014232426
77.3802	1.03568557748821	0.0392182106752725
77.4302	1.03528790545548	0.0388766603833639
77.4802	1.03489023342275	0.0385351100914554
77.5302	1.03449256139002	0.0381935597995468
77.5802	1.03409488935728	0.0378520095076382
77.6302	1.03369721732455	0.0375104592157297
77.6802	1.03333098909491	0.0369200957725336
77.7302	1.03296954264177	0.0362918943846717
77.7802	1.03260809618863	0.0356636929968097
77.8302	1.0322466497355	0.0350354916089478
77.8802	1.03188520328236	0.0344072902210859
77.9302	1.0315038013275	0.0341642649191679
77.9802	1.03111037490366	0.0341533328998059
78.0302	1.03071694847982	0.0341424008804439
78.0802	1.03032352205598	0.034131468861082
78.1302	1.02993009563213	0.03412053684172
78.1802	1.02953834773076	0.0338792232306721
78.2302	1.0291493153448	0.0332651980393575
78.2802	1.02876028295884	0.0326511728480429
78.3302	1.02837125057288	0.0320371476567283
78.3802	1.02798221818692	0.0314231224654137
78.4302	1.02760244197319	0.0307969144891701
78.4802	1.027280483299	0.0300946082476459
78.5302	1.02695852462481	0.0293923020061217
78.5802	1.02663656595063	0.0286899957645974
78.6302	1.02631460727644	0.0279876895230731
78.6802	1.02599264860225	0.0272853832815489
78.7302	1.02558904373212	0.0263065140363486
78.7802	1.0251759620714	0.0252955437282218
78.8302	1.02476288041067	0.0242845734200948
78.8802	1.02434979874994	0.0232736031119679
78.9302	1.02393671708921	0.022262632803841
78.9802	1.02357566591705	0.0217686473171515
79.0302	1.02324238561916	0.0215505985142966
79.0802	1.02290910532126	0.0213325497114417
79.1302	1.02257582502337	0.0211145009085868
79.1802	1.02224254472547	0.020896452105732
79.2302	1.0218831539329	0.0203983318094669
79.2802	1.02148618950165	0.0194971818031727
79.3302	1.0210892250704	0.0185960317968784
79.3802	1.02069226063915	0.0176948817905841
79.4302	1.0202952962079	0.0167937317842898
79.4802	1.01990394230184	0.0159716813565249
79.5302	1.01954037385387	0.0155413621748099
79.5802	1.0191768054059	0.0151110429930948
79.6302	1.01881323695793	0.0146807238113797
79.6802	1.01844966850996	0.0142504046296647
79.7302	1.01808610006199	0.0138200854479496
79.7802	1.0177544408073	0.013344841207243
79.8302	1.0174254061183	0.0128659018318141
79.8802	1.0170963714293	0.0123869624563852
79.9302	1.01676733674029	0.0119080230809563
79.9802	1.01643830205129	0.0114290837055274
80.0302	1.01605194732757	0.0108574117412966
80.0802	1.01563886566684	0.0102425008280349
80.1302	1.01522578400611	0.00962758991477327
80.1802	1.01481270234538	0.00901267900151163
80.2302	1.01439962068465	0.00839776808824999
80.2802	1.01401591329076	0.00790427133242539
80.3302	1.0136698961662	0.00756656169185098
80.3802	1.01332387904163	0.00722885205127657
80.4302	1.01297786191707	0.00689114241070216
80.4802	1.0126318447925	0.00655343277012775
80.5302	1.01226977164194	0.00607021841735039
80.5802	1.01184183601738	0.0049901377961484
80.6302	1.01141390039282	0.00391005717494641
80.6802	1.01098596476827	0.00282997655374442
80.7302	1.01055802914371	0.00174989593254244
80.7802	1.01013009351916	0.000669815311340523
80.8302	1.00979159612897	-0.000234859978383982
80.8802	1.00945760822959	-0.0011306913018155
80.9302	1.00912362033022	-0.00202652262524701
80.9802	1.00878963243084	-0.00292235394867853
81.0302	1.00845564453146	-0.00381818527210999
81.0802	1.00810015223714	-0.00445542907781344
81.1302	1.00773587645756	-0.00498705262979698
81.1802	1.00737160067798	-0.00551867618178051
81.2302	1.0070073248984	-0.00605029973376404
81.2802	1.00664304911882	-0.00658192328574758
81.3302	1.00626485939672	-0.00709766970041584
81.3802	1.0058707253714	-0.00759522214228084
81.4302	1.00547659134608	-0.00809277458414584
81.4802	1.00508245732075	-0.00859032702601084
81.5302	1.00468832329543	-0.00908787946787584
81.5802	1.00430623547773	-0.00960575008068745
81.6302	1.00396587916502	-0.01019400864285
81.6802	1.00362552285231	-0.0107822672050125
81.7302	1.0032851665396	-0.011370525767175
81.7802	1.00294481022688	-0.0119587843293376
81.8302	1.00260445391417	-0.0125470428915001
81.8802	1.00220310030433	-0.0133366524092679
81.9302	1.00180062861777	-0.0141299526777495
81.9802	1.0013981569312	-0.0149232529462311
82.0302	1.00099568524464	-0.0157165532147127
82.0802	1.00059321355807	-0.0165098534831942
82.1302	1.00024754942517	-0.0171121482190193
82.1802	0.999922052743577	-0.0176466334026004
82.2302	0.999596556061982	-0.0181811185861816
82.2802	0.999271059380386	-0.0187156037697627
82.3302	0.99894556269879	-0.0192500889533439
82.3802	0.998586096452477	-0.0199820913991438
82.4302	0.998192112745241	-0.0209147968694564
82.4802	0.997798129038005	-0.021847502339769
82.5302	0.997404145330769	-0.0227802078100816
82.5802	0.997010161623533	-0.0237129132803942
82.6302	0.996622737712355	-0.0246358053518809
82.6802	0.996254784941855	-0.0255295687633603
82.7302	0.995886832171356	-0.0264233321748396
82.7802	0.995518879400856	-0.027317095586319
82.8302	0.995150926630357	-0.0282108589977984
82.8802	0.994781455536395	-0.0291038423354225
82.9302	0.994261670419676	-0.0299195983613732
82.9802	0.993741885302956	-0.0307353543873238
83.0302	0.993222100186236	-0.0315511104132744
83.0802	0.992702315069516	-0.0323668664392251
83.1302	0.992182529952796	-0.0331826224651758
83.1802	0.991662744836077	-0.0339983784911264
83.2302	0.991142959719357	-0.0348141345170771
83.2802	0.990645558951663	-0.0355683670706208
83.3302	0.990279091294019	-0.0359627294499491
83.3802	0.989912623636376	-0.0363570918292773
83.4302	0.989546155978733	-0.0367514542086056
83.4802	0.989179688321089	-0.0371458165879338
83.5302	0.988813220663446	-0.037540178967262
83.5802	0.988446753005803	-0.0379345413465903
83.6302	0.98808028534816	-0.0383289037259185
83.6802	0.987713817690516	-0.0387232661052468
83.7302	0.987347350032873	-0.039117628484575
83.7802	0.98698088237523	-0.0395119908639033
83.8302	0.986617216285008	-0.0400488737497476
83.8802	0.986254993426488	-0.0406591762904638
83.9302	0.985892770567968	-0.04126947883118
83.9802	0.985530547709448	-0.0418797813718963
84.0302	0.985168324850928	-0.0424900839126125
84.0802	0.984806101992408	-0.0431003864533287
84.1302	0.984443879133888	-0.0437106889940449
84.1802	0.984081656275368	-0.0443209915347612
84.2302	0.983719433416848	-0.0449312940754774
84.2802	0.983357210558328	-0.0455415966161936
84.3302	0.982997265034538	-0.0461272527975448
84.3802	0.982648130306648	-0.0465959095947835
84.4302	0.982298995578758	-0.0470645663920223
84.4802	0.981949860850869	-0.0475332231892611
84.5302	0.981600726122979	-0.0480018799864998
84.5802	0.981251591395089	-0.0484705367837385
84.6302	0.980902456667199	-0.0489391935809773
84.6802	0.980553321939309	-0.049407850378216
84.7302	0.980204187211419	-0.0498765071754548
84.7802	0.979855052483529	-0.0503451639726935
84.8302	0.97950591775564	-0.0508138207699323
84.8802	0.979136096706689	-0.051286744017655
84.9302	0.978756894651676	-0.0517616020510623
84.9802	0.978377692596663	-0.0522364600844696
85.0302	0.977998490541649	-0.0527113181178768
85.0802	0.977619288486636	-0.0531861761512841
85.1302	0.977240086431623	-0.0536610341846914
85.1802	0.97686088437661	-0.0541358922180987
85.2302	0.976481682321597	-0.054610750251506
85.2802	0.976102480266584	-0.0550856082849133
85.3302	0.975723278211571	-0.0555604663183206
85.3802	0.975342575620068	-0.0560454393260369
85.4302	0.974955945166589	-0.056570371489687
85.4802	0.97456931471311	-0.057095303653337
85.5302	0.974182684259631	-0.057620235816987
85.5802	0.973796053806153	-0.0581451679806371
85.6302	0.973409423352674	-0.0586701001442872
85.6802	0.973022792899195	-0.0591950323079372
85.7302	0.972636162445716	-0.0597199644715873
85.7802	0.972249531992237	-0.0602448966352373
85.8302	0.971862901538758	-0.0607698287988874
85.8802	0.97147627108528	-0.0612947609625374
85.9302	0.97109774536826	-0.0618436966431711
85.9802	0.97072243437911	-0.0624021532718822
86.0302	0.97034712338996	-0.0629606099005932
86.0802	0.96997181240081	-0.0635190665293042
86.1302	0.96959650141166	-0.0640775231580152
86.1802	0.96922119042251	-0.0646359797867262
86.2302	0.968845879433359	-0.0651944364154372
86.2802	0.968470568444209	-0.0657528930441483
86.3302	0.968095257455059	-0.0663113496728593
86.3802	0.967719946465909	-0.0668698063015703
86.4302	0.967345530421908	-0.0674402555181764
86.4802	0.966974110498621	-0.0680508538333874
86.5302	0.966602690575333	-0.0686614521485985
86.5802	0.966231270652046	-0.0692720504638095
86.6302	0.965859850728759	-0.0698826487790206
86.6802	0.965488430805472	-0.0704932470942316
86.7302	0.965117010882185	-0.0711038454094426
86.7802	0.964745590958898	-0.0717144437246537
86.8302	0.964374171035611	-0.0723250420398648
86.8802	0.964002751112324	-0.0729356403550758
86.9302	0.963631331189037	-0.0735462386702869
86.9802	0.963271440570965	-0.0743483858623594
87.0302	0.962915517025655	-0.0752164423453952
87.0802	0.962559593480345	-0.0760844988284309
87.1302	0.962203669935035	-0.0769525553114666
87.1802	0.961847746389725	-0.0778206117945023
87.2302	0.961491822844415	-0.078688668277538
87.2802	0.961135899299105	-0.0795567247605738
87.3302	0.960779975753794	-0.0804247812436095
87.3802	0.960424052208485	-0.0812928377266452
87.4302	0.960068128663174	-0.0821608942096809
87.4802	0.959707026426495	-0.0830039852904401
87.5302	0.959331184837454	-0.0837760209954895
87.5802	0.958955343248414	-0.0845480567005388
87.6302	0.958579501659373	-0.0853200924055881
87.6802	0.958203660070333	-0.0860921281106374
87.7302	0.957827818481292	-0.0868641638156867
87.7802	0.957451976892252	-0.0876361995207361
87.8302	0.957076135303211	-0.0884082352257854
87.8802	0.956700293714171	-0.0891802709308347
87.9302	0.95632445212513	-0.0899523066358841
87.9802	0.95594861053609	-0.0907243423409333
88.0302	0.955581804001983	-0.0913604495688965
88.0802	0.955217635610532	-0.0919568670864958
88.1302	0.95485346721908	-0.0925532846040951
88.1802	0.954489298827629	-0.0931497021216945
88.2302	0.954125130436177	-0.0937461196392938
88.2802	0.953760962044726	-0.0943425371568932
88.3302	0.953396793653274	-0.0949389546744925
88.3802	0.953032625261823	-0.0955353721920919
88.4302	0.952668456870371	-0.0961317897096913
88.4802	0.95230428847892	-0.0967282072272906
88.5302	0.951937216644868	-0.097352870515766
88.5802	0.951562966855499	-0.0980473636266846
88.6302	0.951188717066129	-0.0987418567376033
88.6802	0.95081446727676	-0.099436349848522
88.7302	0.950440217487391	-0.100130842959441
88.7802	0.950065967698022	-0.100825336070359
88.8302	0.949691717908652	-0.101519829181278
88.8802	0.949317468119283	-0.102214322292197
88.9302	0.948943218329914	-0.102908815403115
88.9802	0.948568968540545	-0.103603308514034
89.0302	0.948194718751175	-0.104297801624953
89.0802	0.947817064632909	-0.105072251101166
89.1302	0.947438570044417	-0.105866440428163
89.1802	0.947060075455924	-0.10666062975516
89.2302	0.946681580867432	-0.107454819082157
89.2802	0.946303086278939	-0.108249008409154
89.3302	0.945924591690447	-0.109043197736151
89.3802	0.945546097101954	-0.109837387063148
89.4302	0.945167602513461	-0.110631576390145
89.4802	0.944789107924969	-0.111425765717142
89.5302	0.944410613336476	-0.112219955044139
89.5802	0.944034577901609	-0.11298729330098
89.6302	0.943663865444843	-0.113696510886979
89.6802	0.943293152988076	-0.114405728472978
89.7302	0.94292244053131	-0.115114946058977
89.7802	0.942551728074543	-0.115824163644976
89.8302	0.942181015617777	-0.116533381230974
89.8802	0.94181030316101	-0.117242598816973
89.9302	0.941439590704243	-0.117951816402972
89.9802	0.941068878247477	-0.118661033988971
90.0302	0.94069816579071	-0.11937025157497
90.0802	0.940327453333944	-0.120079469160968
90.1302	0.939947052123178	-0.120706854716081
90.1802	0.939564666468823	-0.121317479493784
90.2302	0.939182280814467	-0.121928104271487
90.2802	0.938799895160112	-0.122538729049189
90.3302	0.938417509505756	-0.123149353826892
90.3802	0.938035123851401	-0.123759978604595
90.4302	0.937652738197045	-0.124370603382297
90.4802	0.93727035254269	-0.12498122816
90.5302	0.936887966888334	-0.125591852937703
90.5802	0.936505581233978	-0.126202477715405
90.6302	0.936136154951346	-0.126817994069023
90.6802	0.93579144188921	-0.127442838544152
90.7302	0.935446728827073	-0.128067683019281
90.7802	0.935102015764937	-0.12869252749441
90.8302	0.9347573027028	-0.129317371969538
90.8802	0.934412589640664	-0.129942216444667
90.9302	0.934067876578528	-0.130567060919796
90.9802	0.933723163516391	-0.131191905394925
91.0302	0.933378450454255	-0.131816749870054
91.0802	0.933033737392118	-0.132441594345183
91.1302	0.932689024329982	-0.133066438820312
91.1802	0.932317845035803	-0.133729763361017
91.2302	0.931942285549375	-0.134399456397424
91.2802	0.931566726062947	-0.13506914943383
91.3302	0.931191166576519	-0.135738842470237
91.3802	0.930815607090091	-0.136408535506644
91.4302	0.930440047603663	-0.13707822854305
91.4802	0.930064488117235	-0.137747921579457
91.5302	0.929688928630807	-0.138417614615863
91.5802	0.929313369144379	-0.13908730765227
91.6302	0.928937809657951	-0.139757000688677
91.6802	0.928565915107967	-0.140456910340412
91.7302	0.928200154916845	-0.141207396465933
91.7802	0.927834394725722	-0.141957882591454
91.8302	0.927468634534599	-0.142708368716975
91.8802	0.927102874343476	-0.143458854842497
91.9302	0.926737114152354	-0.144209340968018
91.9802	0.926371353961231	-0.144959827093539
92.0302	0.926005593770108	-0.14571031321906
92.0802	0.925639833578986	-0.146460799344581
92.1302	0.925274073387863	-0.147211285470102
92.1802	0.92490831319674	-0.147961771595623
92.2302	0.9245160102767	-0.148923956158325
92.2802	0.924120359625084	-0.149912841424816
92.3302	0.923724708973468	-0.150901726691307
92.3802	0.923329058321852	-0.151890611957798
92.4302	0.922933407670236	-0.152879497224288
92.4802	0.922537757018621	-0.153868382490779
92.5302	0.922142106367005	-0.15485726775727
92.5802	0.921746455715389	-0.15584615302376
92.6302	0.921350805063773	-0.156835038290251
92.6802	0.920955154412157	-0.157823923556742
92.7302	0.920568462409091	-0.158765804789684
92.7802	0.920195096952873	-0.159637764599585
92.8302	0.919821731496654	-0.160509724409486
92.8802	0.919448366040436	-0.161381684219387
92.9302	0.919075000584217	-0.162253644029289
92.9802	0.918701635127998	-0.16312560383919
93.0302	0.91832826967178	-0.163997563649091
93.0802	0.917954904215561	-0.164869523458993
93.1302	0.917581538759343	-0.165741483268894
93.1802	0.917208173303124	-0.166613443078795
93.2302	0.916834807846906	-0.167485402888697
93.2802	0.91647067695118	-0.168355137270713
93.3302	0.916107392892879	-0.169224667574189
93.3802	0.915744108834578	-0.170094197877665
93.4302	0.915380824776277	-0.170963728181142
93.4802	0.915017540717977	-0.171833258484618
93.5302	0.914654256659676	-0.172702788788094
93.5802	0.914290972601375	-0.173572319091571
93.6302	0.913927688543074	-0.174441849395047
93.6802	0.913564404484773	-0.175311379698523
93.7302	0.913201120426473	-0.176180910002
93.7802	0.9128401179477	-0.177133921866162
93.8302	0.912482139888304	-0.178197595334024
93.8802	0.912124161828907	-0.179261268801887
93.9302	0.91176618376951	-0.180324942269749
93.9802	0.911408205710114	-0.181388615737611
94.0302	0.911050227650717	-0.182452289205474
94.0802	0.91069224959132	-0.183515962673336
94.1302	0.910334271531924	-0.184579636141198
94.1802	0.909976293472527	-0.185643309609061
94.2302	0.90961831541313	-0.186706983076923
94.2802	0.909260337353734	-0.187770656544786
94.3302	0.908902359294337	-0.188561960348761
94.3802	0.90854438123494	-0.189337106630303
94.4302	0.908186403175543	-0.190112252911844
94.4802	0.907828425116147	-0.190887399193386
94.5302	0.90747044705675	-0.191662545474928
94.5802	0.907112468997354	-0.192437691756469
94.6302	0.906754490937957	-0.193212838038011
94.6802	0.90639651287856	-0.193987984319552
94.7302	0.906038534819163	-0.194763130601094
94.7802	0.905680556759767	-0.195538276882636
94.8302	0.905307916810465	-0.196387502778365
94.8802	0.904917925891013	-0.197324394942411
94.9302	0.904527934971562	-0.198261287106458
94.9802	0.904137944052111	-0.199198179270505
95.0302	0.903747953132659	-0.200135071434552
95.0802	0.903357962213208	-0.201071963598599
95.1302	0.902967971293756	-0.202008855762645
95.1802	0.902577980374305	-0.202945747926692
95.2302	0.902187989454854	-0.203882640090739
95.2802	0.901797998535402	-0.204819532254786
95.3302	0.901408007615951	-0.205756424418833
95.3802	0.901029120947677	-0.206515002063017
95.4302	0.900650554154952	-0.207268443074942
95.4802	0.900271987362226	-0.208021884086866
95.5302	0.899893420569501	-0.208775325098791
95.5802	0.899514853776775	-0.209528766110716
95.6302	0.89913628698405	-0.21028220712264
95.6802	0.898757720191325	-0.211035648134565
95.7302	0.898379153398599	-0.211789089146489
95.7802	0.898000586605874	-0.212542530158414
95.8302	0.897622019813149	-0.213295971170339
95.8802	0.897246940692709	-0.214163640652124
95.9302	0.896875520769422	-0.215151156397369
95.9802	0.896504100846135	-0.216138672142614
96.0302	0.896132680922848	-0.217126187887859
96.0802	0.895761260999561	-0.218113703633105
96.1302	0.895389841076274	-0.21910121937835
96.1802	0.895018421152987	-0.220088735123595
96.2302	0.8946470012297	-0.22107625086884
96.2802	0.894275581306412	-0.222063766614085
96.3302	0.893904161383125	-0.22305128235933
96.3802	0.893532743582238	-0.224038977171486
96.4302	0.893162384858732	-0.22511602637176
96.4802	0.892792026135225	-0.226193075572034
96.5302	0.892421667411719	-0.227270124772308
96.5802	0.892051308688213	-0.228347173972582
96.6302	0.891680949964707	-0.229424223172856
96.6802	0.8913105912412	-0.23050127237313
96.7302	0.890940232517694	-0.231578321573404
96.7802	0.890569873794188	-0.232655370773678
96.8302	0.890199515070682	-0.233732419973952
96.8802	0.889829156347175	-0.234809469174226
96.9302	0.889469749205407	-0.235929026391133
96.9802	0.889120614477517	-0.237088455468604
97.0302	0.888771479749627	-0.238247884546074
97.0802	0.888422345021737	-0.239407313623545
97.1302	0.888073210293848	-0.240566742701015
97.1802	0.887724075565958	-0.241726171778486
97.2302	0.887374940838068	-0.242885600855956
97.2802	0.887025806110178	-0.244045029933427
97.3302	0.886676671382288	-0.245204459010897
97.3802	0.886327536654398	-0.246363888088368
97.4302	0.885977367256722	-0.247527005736336
97.4802	0.885593743535956	-0.248809387163731
97.5302	0.885210119815189	-0.250091768591126
97.5802	0.884826496094423	-0.25137415001852
97.6302	0.884442872373656	-0.252656531445915
97.6802	0.88405924865289	-0.253938912873309
97.7302	0.883675624932123	-0.255221294300704
97.7802	0.883292001211357	-0.256503675728099
97.8302	0.88290837749059	-0.257786057155493
97.8802	0.882524753769824	-0.259068438582888
97.9302	0.882141130049057	-0.260350820010282
97.9802	0.881768282458332	-0.261865164541526
98.0302	0.88140446780014	-0.263573948733349
98.0802	0.881040653141949	-0.265282732925172
98.1302	0.880676838483758	-0.266991517116995
98.1802	0.880313023825567	-0.268700301308818
98.2302	0.879949209167376	-0.270409085500641
98.2802	0.879585394509184	-0.272117869692464
98.3302	0.879221579850993	-0.273826653884287
98.3802	0.878857765192802	-0.27553543807611
98.4302	0.878493950534611	-0.277244222267933
98.4802	0.878129233149139	-0.278921860312018
98.5302	0.877749854227496	-0.280093641956631
98.5802	0.877370475305853	-0.281265423601244
98.6302	0.87699109638421	-0.282437205245857
98.6802	0.876611717462566	-0.28360898689047
98.7302	0.876232338540923	-0.284780768535082
98.7802	0.87585295961928	-0.285952550179696
98.8302	0.875473580697637	-0.287124331824308
98.8802	0.875094201775993	-0.288296113468921
98.9302	0.87471482285435	-0.289467895113534
98.9802	0.874335443932707	-0.290639676758147
99.0302	0.873958493036162	-0.291897881945078
99.0802	0.873583358913642	-0.293220753698638
99.1302	0.873208224791122	-0.294543625452199
99.1802	0.872833090668602	-0.295866497205759
99.2302	0.872457956546083	-0.297189368959319
99.2802	0.872082822423563	-0.29851224071288
99.3302	0.871707688301043	-0.29983511246644
99.3802	0.871332554178523	-0.30115798422
99.4302	0.870957420056003	-0.30248085597356
99.4802	0.870582285933483	-0.30380372772712
99.5302	0.870207881916412	-0.305174602749965
99.5802	0.869841237392139	-0.307055652053335
99.6302	0.869474592867865	-0.308936701356705
99.6802	0.869107948343592	-0.310817750660075
99.7302	0.868741303819319	-0.312698799963445
99.7802	0.868374659295045	-0.314579849266816
99.8302	0.868008014770772	-0.316460898570186
99.8802	0.867641370246498	-0.318341947873556
99.9302	0.867274725722225	-0.320222997176926
99.9802	0.866908081197952	-0.322104046480296
100.0302	0.866541436673678	-0.323985095783667
100.0802	0.866167108087222	-0.325581344511103
100.1302	0.865787656792645	-0.326987726187917
100.1802	0.865408205498067	-0.328394107864731
100.2302	0.86502875420349	-0.329800489541545
100.2802	0.864649302908912	-0.331206871218359
100.3302	0.864269851614335	-0.332613252895173
100.3802	0.863890400319757	-0.334019634571988
100.4302	0.86351094902518	-0.335426016248802
100.4802	0.863131497730602	-0.336832397925615
100.5302	0.862752046436025	-0.33823877960243
100.5802	0.862376296511945	-0.339666814915399
100.6302	0.862028753583726	-0.341259865869411
100.6802	0.861681210655507	-0.342852916823423
100.7302	0.861333667727289	-0.344445967777435
100.7802	0.86098612479907	-0.346039018731447
100.8302	0.860638581870852	-0.34763206968546
100.8802	0.860291038942633	-0.349225120639472
100.9302	0.859943496014414	-0.350818171593484
100.9802	0.859595953086196	-0.352411222547496
101.0302	0.859248410157977	-0.354004273501509
101.0802	0.858900867229758	-0.355597324455521
101.1302	0.858534716163383	-0.35592200416043
101.1802	0.858157636507932	-0.355501767417453
101.2302	0.85778055685248	-0.355081530674476
101.2802	0.857403477197029	-0.354661293931499
101.3302	0.857026397541577	-0.354241057188522
101.3802	0.856649317886126	-0.353820820445545
101.4302	0.856272238230674	-0.353400583702568
101.4802	0.855895158575223	-0.352980346959591
101.5302	0.855518078919771	-0.352560110216614
101.5802	0.85514099926432	-0.352139873473637
101.6302	0.854764581797532	-0.35255205381343
101.6802	0.854392100674464	-0.357912491256351
101.7302	0.854019619551396	-0.363272928699273
101.7802	0.853647138428328	-0.368633366142195
101.8302	0.85327465730526	-0.373993803585117
101.8802	0.852902176182192	-0.379354241028039
[truncated: 2,785 more rows]
