# Supplementary material for: Unraveling the Local Relation Between Tissue Composition and Human Brain Mechanics Through Machine Learning
Source: Front Bioeng Biotechnol. 2021 Aug 17;9:704738. doi: 10.3389/fbioe.2021.704738 (PMC8415910; doi:10.3389/fbioe.2021.704738)
Supplement: Supplementary file 1 [file DataSheet3.ZIP › Mechanics_cyclicCompTens/cyclicCompTens_HBE_04_27_P2a_Th_05.txt]

0	1	0.0062224010487005
0.038944	1	7.32924296660831e-05
0.079904	1	-0.00244274461321826
0.120864	1	-0.00451054657576842
0.161824	1	-0.00566587605734936
0.202784	1	-0.00636204681180552
0.243744	1	-0.00677486612459031
0.284704	1	-0.00696098934656368
0.325664	1	-0.00690966893859363
0.366624	1	-0.00676487563419542
0.407584	1	-0.00655519971573844
0.448544	1	-0.00668980635824842
0.489504	1	-0.00681799139571107
0.530464	1	-0.00681284473547011
0.571424	1	-0.00661662548952488
0.612384	1	-0.00639550983885859
0.653344	1	-0.00615078532073086
0.694304	1	-0.00596361086927401
0.735264	1	-0.00578701595284807
0.776224	1	-0.0056800599489632
0.817184	1	-0.0056023581826091
0.858144	1	-0.00554392931342899
0.899104	1	-0.00550941069162487
0.940064	1	-0.00550370335131524
0.981024	1	-0.0055104806817326
1.021984	1	-0.00555998352345631
1.062944	1	-0.00560845560077887
1.103904	1	-0.00573681736720118
1.144864	1	-0.00588655278530625
1.185824	1	-0.00604990606121777
1.226784	1.00000894253616	-0.00622380015617385
1.267744	1.00000894253616	-0.00636593886243493
1.308704	1.00000894253616	-0.00644491110584151
1.349664	1.00000894253616	-0.0064163133865274
1.390624	1.00000894253616	-0.00629944475213762
1.431584	1.00000447126808	-0.00607861056162208
1.472544	1.00000447126808	-0.00574863955932783
1.513504	1.00000447126808	-0.00533420253549789
1.554464	1.00000447126808	-0.0048337239242504
1.595424	1.00000447126808	-0.00427652276205968
1.636384	1.00000447126808	-0.00368311627268124
1.677344	1.00000447126808	-0.00305222090382697
1.718304	1.00000447126808	-0.00244605298456946
1.759264	1.00000447126808	-0.001891554037722
1.800224	1.00000447126808	-0.0013872945041998
1.841184	1.00000357701446	-0.000878340961121715
1.882144	1.00000357701446	-0.000369956190789278
1.923104	1.00000357701446	0.000119312585195569
1.964064	1.00000357701446	0.000551270424638289
2.005024	1.00000357701446	0.00088810810479259
2.045984	1.00000447126808	0.00109825329026081
2.086944	1.00000447126808	0.00117310029685705
2.127904	1.00000447126808	0.00108896769382721
2.168864	1.00000447126808	0.00084804340391692
2.209824	1.00000447126808	0.000435931592805666
2.250784	1.00000447126808	-0.000106583900676804
2.291744	1.00000447126808	-0.000799529978953412
2.332704	0.999894478073349	-0.00160326906550939
2.373664	0.999500112228829	-0.00253740529681878
2.414624	0.999093226833689	-0.00348604632274484
2.455584	0.998703332257248	-0.00443863389059564
2.496544	0.998328639992274	-0.00546002988543287
2.537504	0.99798077533577	-0.00647806772394438
2.578464	0.997674046345588	-0.00750917643957591
2.619424	0.997344066761398	-0.00856962598374096
2.660384	0.996977422778965	-0.00968477141734177
2.701344	0.996579479919982	-0.0108742321312938
2.742304	0.9962271439954	-0.012065730402783
2.783264	0.995888221875053	-0.0132832069880681
2.824224	0.99552157789262	-0.0144980772430705
2.865184	0.995063720041386	-0.0156857989506968
2.906144	0.994633584052239	-0.0168655055389422
2.947104	0.994216861867327	-0.0180529330537691
2.988064	0.993823390276423	-0.0192000670510986
3.029024	0.993465688830146	-0.0203363398861129
3.069984	0.993094573579635	-0.0214684853051111
3.110944	0.992573223721687	-0.022583373592413
3.151904	0.992252186673654	-0.0237409045811963
3.192864	0.991959765741323	-0.0248726468470989
3.233824	0.99181310814835	-0.0260933442987366
3.274784	0.991355250297116	-0.0274137731093937
3.315744	0.991194284646291	-0.028808994446499
3.356704	0.990668463520265	-0.0302914624718967
3.397664	0.99032507013184	-0.031746119471318
3.438624	0.989958426149407	-0.0332411375436203
3.479584	0.989496097030094	-0.0347643349276997
3.520544	0.989042710446939	-0.03627907263439
3.561504	0.988602737668019	-0.0378074325572986
3.602464	0.988186909736723	-0.0393756893822267
3.643424	0.987815794486211	-0.0409640406649614
3.684384	0.987458093039935	-0.0425857490527439
3.725344	0.987092343311117	-0.0442245249813073
3.766304	0.98675342119077	-0.045907813370033
3.807264	0.986433278396353	-0.047739353137631
3.848224	0.986144434478485	-0.0496992132667387
3.889184	0.985824291684067	-0.051735502505942
3.930144	0.985475532773948	-0.0537936600765725
3.971104	0.984903210459906	-0.0558172009611322
4.012064	0.98455981707148	-0.0579118863814269
4.053024	0.984207481146898	-0.0600360215905511
4.093984	0.983749623295664	-0.0621937122124619
4.134944	0.983296236712509	-0.0643505551232691
4.175904	0.982875043259519	-0.0664845403431607
4.216864	0.982462792342685	-0.0686971338790699
4.257824	0.98211939895426	-0.0708914395188818
4.298784	0.981771534297756	-0.0730610046338615
4.339744	0.981419198373174	-0.0752151801966202
4.380704	0.981075804984749	-0.0773834835513711
4.421664	0.980769075994567	-0.0795590676331073
4.462624	0.98047576080862	-0.0817622252073743
4.503584	0.980169031818438	-0.0839242960331884
4.544544	0.979844417755942	-0.0859506677062408
4.585504	0.97947330250543	-0.0878350118125342
4.626464	0.979134380385083	-0.0896046250854472
4.667424	0.978796352518352	-0.0912773704759224
4.708384	0.978384101601519	-0.0928592974595992
4.749344	0.977706257360825	-0.0943299084255753
4.790304	0.977486270971365	-0.0957340993742555
4.831264	0.977060606250296	-0.0970047529424487
4.872224	0.976474870132019	-0.098158230608217
4.913184	0.976112697417664	-0.0992281095764065
4.954144	0.975746947688846	-0.10024162556263
4.995104	0.975403554300421	-0.101233667653698
5.036064	0.975078045984309	-0.102181698501966
5.077024	0.974771316994127	-0.103112707572777
5.117984	0.974445808678016	-0.103999563752404
5.158944	0.974071116413041	-0.104860742348651
5.199904	0.973691058626373	-0.105630226497319
5.240864	0.973337828448175	-0.106303487808503
5.281824	0.973004271849522	-0.106973336483212
5.322784	0.97263315659901	-0.107624099672457
5.363744	0.972175298747777	-0.108347622189025
5.404704	0.971735325968857	-0.109141402304518
5.445664	0.971323969305639	-0.109976306214964
5.486624	0.970939440250892	-0.110863550293244
5.527584	0.970577267536537	-0.11188260146251
5.568544	0.970215989075798	-0.113041326656138
5.609504	0.969693744964234	-0.114277995507978
5.650464	0.969363765380044	-0.115531681778863
5.691424	0.969071344447713	-0.116849988042952
5.732384	0.968786971797924	-0.118219503467001
5.773344	0.968462357735428	-0.119605145014874
5.814304	0.968104656289152	-0.121023372228897
5.855264	0.967775570958577	-0.122407263874414
5.896224	0.967441120106309	-0.123816660946042
5.937184	0.967046754261789	-0.125303121276689
5.978144	0.966607675736485	-0.12684095420774
6.019104	0.966145346617173	-0.128462958967528
6.060064	0.965705373838253	-0.13014658077476
6.101024	0.965293122921419	-0.13180109057008
6.141984	0.964922901924523	-0.133510054362978
6.182944	0.964560729210168	-0.135254528316375
6.223904	0.964212864553665	-0.136972542351468
6.264864	0.963856057361004	-0.138601738490798
6.305824	0.963549328370822	-0.140155442578579
6.346784	0.963251541916797	-0.141547968237959
6.387744	0.96275701966732	-0.142910449185293
6.428704	0.962569226408025	-0.144270722597027
6.469664	0.962010317898218	-0.14566119980284
6.510624	0.961666924509793	-0.147051642141359
6.551584	0.961301174780975	-0.148459330715544
6.592544	0.96084778819782	-0.149913795944844
6.633504	0.960394401614664	-0.151347436682354
6.674464	0.959973208161674	-0.152788953070066
6.715424	0.959569899780997	-0.154230924911815
6.756384	0.959208621320258	-0.155638739879944
6.797344	0.95887417046799	-0.156992885364626
6.838304	0.958521834543408	-0.158311527226427
6.879264	0.958182912423061	-0.159572522553974
6.920224	0.957867240896722	-0.160836577486635
6.961184	0.957573925710775	-0.162095820732621
7.002144	0.957271667988672	-0.163383029728203
7.043104	0.956951525194254	-0.16475183037271
7.084064	0.956580409943742	-0.166206328290099
7.125024	0.956241487823396	-0.167719904480033
7.165984	0.955893623166892	-0.16930412398834
7.206944	0.955485843518137	-0.170894092241869
7.247904	0.955032456934982	-0.17247724611848
7.288864	0.95458443587352	-0.174107704018039
7.329824	0.953970083639541	-0.175774273538931
7.370784	0.953581083316715	-0.177405910388894
7.411744	0.953219804855976	-0.179057345324658
7.452704	0.952848689605464	-0.180697986653491
7.493664	0.952505296217039	-0.182425473696726
7.534624	0.952166374096692	-0.18425194463135
7.575584	0.951864116374589	-0.186122405016714
7.616544	0.951552916116328	-0.188027416711972
7.657504	0.951191637655589	-0.189911723771764
7.698464	0.950806214347226	-0.191836734039768
7.739424	0.950444935886487	-0.193762677007906
7.780384	0.95010601376614	-0.195661013795424
7.821344	0.949734898515628	-0.197492207069281
7.862304	0.949291348722246	-0.199234610777052
7.903264	0.948846904675247	-0.200911847510932
7.944224	0.948430182490335	-0.202513537713115
7.985184	0.948032239631353	-0.204036281822363
8.026144	0.947679009453155	-0.20545943404177
8.067104	0.947322202260494	-0.20686432015714
8.108064	0.946974337603991	-0.208218260796465
8.149024	0.946466401550278	-0.209497705281347
8.189984	0.946319743957305	-0.210713928823227
8.230944	0.945884242446463	-0.211829139633006
8.271904	0.945568570920124	-0.212861959025286
8.312864	0.945216234995542	-0.213796683642194
8.353824	0.944881784143274	-0.214584314038575
8.394784	0.944538390754848	-0.21528948764128
8.435744	0.944172641026031	-0.215975924431467
8.476704	0.943714783174797	-0.216651101264656
8.517664	0.943251559801869	-0.21733032052483
8.558624	0.942821423812722	-0.218004658363739
8.599584	0.942400230359731	-0.218680412686497
8.640544	0.942020172573063	-0.219392213254411
8.681504	0.941663365380402	-0.220117760253281
8.722464	0.94131102945582	-0.220854669631827
8.763424	0.940972107335473	-0.221587105100616
8.804384	0.940646599019362	-0.222345734624587
8.845344	0.940353283833415	-0.223197900025141
8.886304	0.940037612307076	-0.224062637264659
8.927264	0.939689747650572	-0.224984114488768
8.968224	0.93911742533653	-0.225948892534546
9.009184	0.938769560680026	-0.226984714872587
9.050144	0.938595181224966	-0.22813331111709
9.091104	0.938206180902141	-0.229431270135486
9.132064	0.93751939412529	-0.230785389469697
9.173024	0.937089258136143	-0.232216526299602
9.213984	0.936685949755466	-0.233713139550639
9.254944	0.936329142562806	-0.235175469534112
9.295904	0.935981277906302	-0.236606351396924
9.336864	0.935637884517877	-0.238014909474272
9.377824	0.935284654339679	-0.23945759827477
9.418784	0.934973454081418	-0.240976243297679
9.459744	0.934680138895472	-0.242501382354234
9.500704	0.934387717963141	-0.244059861082191
9.541664	0.934062209647029	-0.24559183848693
9.582624	0.933691094396517	-0.247153313623029
9.623584	0.933347701008092	-0.248692896456435
9.664544	0.933009673141361	-0.250197814661241
9.705504	0.932606364760684	-0.251676898379842
9.746464	0.932148506909451	-0.253093153412506
9.787424	0.931704062862452	-0.25446332913595
9.828384	0.931282869409462	-0.255753602095059
9.869344	0.930687296501412	-0.256940162285929
9.910304	0.930509340031889	-0.25804005109887
9.951264	0.929959374058239	-0.25912579032776
9.992224	0.929611509401735	-0.260267835879261
10.033184	0.929272587281389	-0.261491612548867
10.074144	0.928984637617136	-0.262823194535433
10.115104	0.928663600569103	-0.264221488552888
10.156064	0.928293379572207	-0.265654026612201
10.197024	0.927903484995766	-0.267177818919497
10.237984	0.927551149071184	-0.268699100781571
10.278944	0.927212226950837	-0.270169572278368
10.319904	0.926846477222019	-0.271600007403967
10.360864	0.926383253849091	-0.273098167891209
10.401824	0.925953117859944	-0.274598304918222
10.442784	0.925536395675032	-0.276128469223634
10.483744	0.925151866620285	-0.277665454443582
10.524704	0.924790588159546	-0.279296106292468
10.565664	0.924428415445191	-0.281008430420898
10.606624	0.924076079520609	-0.282731861961913
10.647584	0.923737157400262	-0.284456457198889
10.688544	0.923283770817106	-0.286223923953969
10.729504	0.923146950013906	-0.287970006161337
10.770464	0.922834855502029	-0.289639589524019
10.811424	0.922313505644082	-0.29118224285857
10.852384	0.921983526059892	-0.292587889516806
10.893344	0.921644603939545	-0.293875307716157
10.934304	0.921260074884798	-0.29508015798233
10.975264	0.920816525091415	-0.296222264551598
11.016224	0.92036313850826	-0.297323648299801
11.057184	0.91992316572934	-0.298419311632459
11.098144	0.919506443544428	-0.299526555265387
11.139104	0.919136222547532	-0.300649613395691
11.180064	0.918769578565099	-0.301741131878685
11.221024	0.918412771372438	-0.302768209063361
11.261984	0.918078320520169	-0.303700920093998
11.302944	0.917752812204058	-0.304615221193005
11.343904	0.917473805075962	-0.305496810231918
11.384864	0.917143825491772	-0.306277831096737
11.425824	0.91679148956719	-0.307042797751529
11.466784	0.916411431780522	-0.307817339837143
11.507744	0.916035845261931	-0.308568174341531
11.548704	0.915692451873506	-0.309313876815973
11.589664	0.915298980282602	-0.310114824339743
11.630624	0.914841122431368	-0.310920265386124
11.671584	0.914186528784683	-0.311828802485467
11.712544	0.913783220404006	-0.312828992627478
11.753504	0.913430884479424	-0.313922152052532
11.794464	0.913091962359077	-0.315045600260696
11.835424	0.912744097702573	-0.316214589514216
11.876384	0.912396233046069	-0.317362399065382
11.917344	0.912089504055887	-0.318583996529065
11.958304	0.911791717601862	-0.319813397729156
11.999264	0.911489459879759	-0.321042552678977
12.040224	0.911164845817263	-0.322345312488018
12.081184	0.910793730566751	-0.323792952444371
12.122144	0.910454808446404	-0.325295161896216
12.163104	0.910115886326057	-0.326791642215692
12.204064	0.909713472198996	-0.328345230805559
12.245024	0.909255614347763	-0.329993996214069
12.285984	0.908806699032686	-0.331710842194787
12.326944	0.908381034311617	-0.333529171616086
12.367904	0.907982197199019	-0.335391459979243
12.408864	0.907603033665966	-0.337226451609021
12.449824	0.907062010228473	-0.339095229647414
12.490784	0.906718616840048	-0.340859207493813
12.531744	0.906380588973316	-0.342510714343372
12.572704	0.906078331251213	-0.344098254961504
12.613664	0.905922731122083	-0.345593970379701
12.654624	0.905404958278598	-0.346978666152203
12.695584	0.905020429223851	-0.348336793046105
12.736544	0.904658256509496	-0.349633734375335
12.777504	0.904324699910843	-0.350868202229194
12.818464	0.903953584660331	-0.35206898391791
12.859424	0.903509140613333	-0.35325343899586
12.900384	0.90306559081995	-0.354351606236122
12.941344	0.90264439736696	-0.355375377565415
12.982304	0.90225003152244	-0.356323234077209
13.023264	0.901888753061701	-0.357168415122783
13.064224	0.901531051615424	-0.357873963548907
13.105184	0.901178715690842	-0.358470976624086
13.146144	0.900844264838574	-0.358973861078671
13.187104	0.900528593312235	-0.359422681613538
13.228064	0.900240643647982	-0.359871482535552
13.269024	0.899791728332906	-0.360281160173648
13.309984	0.899425084350472	-0.360704303125137
13.350944	0.899095999019898	-0.361244892200584
13.391904	0.898752605631473	-0.361845437768563
13.432864	0.898385961649039	-0.362495710636476
13.473824	0.897932575065884	-0.363175659930634
13.514784	0.897470245946572	-0.363908354724927
13.555744	0.897035638689346	-0.364688242402667
13.596704	0.896623387772513	-0.36552569162563
13.637664	0.896243329985844	-0.366418061196239
13.678624	0.895885628539568	-0.367390852182192
13.719584	0.895524350078828	-0.368402348044526
13.760544	0.895185427958482	-0.369487250458341
13.801504	0.894860813895986	-0.370652317141203
13.842464	0.894576441246196	-0.371883657834564
13.883424	0.8942518271837	-0.373181911045759
13.924384	0.893903068273581	-0.374510477011328
13.965344	0.893518539218834	-0.375922759351597
14.006304	0.893157260758095	-0.37740787511219
14.047264	0.892800453565434	-0.37892026145569
14.088224	0.892177158795297	-0.380461618162717
14.129184	0.891957172405837	-0.382045253643837
14.170144	0.891302578759152	-0.383664545292252
14.211104	0.890891222095934	-0.385300039336697
14.252064	0.890542463185814	-0.386968609368625
14.293024	0.890199069797389	-0.388661320643758
14.333984	0.889851205140885	-0.390289422821716
14.374944	0.88950781175246	-0.391778090687961
14.415904	0.889196611494199	-0.393226839860128
14.456864	0.888908661829947	-0.394632153099858
14.497824	0.888601932839765	-0.395986531759574
14.538784	0.888276424523653	-0.397346428168684
14.579744	0.887905309273142	-0.398702166652895
14.620704	0.887561915884716	-0.400104363628156
14.661664	0.887214051228213	-0.401596910480943
14.702624	0.886807165833073	-0.403129526393017
14.743584	0.886353779249918	-0.404695096257043
14.784544	0.885913806470998	-0.406198652458148
14.825504	0.885488141749929	-0.407646043985026
14.866464	0.885090198890947	-0.409103464217556
14.907424	0.884723554908513	-0.410443983127608
14.948384	0.884362276447774	-0.4116621614172
14.989344	0.88382572427836	-0.412764453894273
15.030304	0.883501110215864	-0.413813748083323
15.071264	0.883349981354812	-0.414869150586573
15.112224	0.882878709699343	-0.415948365272932
15.153184	0.882507594448831	-0.417125384900276
15.194144	0.882118594126006	-0.418441973950098
15.235104	0.881770729469502	-0.419811020844874
15.276064	0.881431807349155	-0.421196176429826
15.317024	0.881060692098643	-0.422588135495666
15.357984	0.880598362979331	-0.423956369546634
15.398944	0.880168226990184	-0.425342444756484
15.439904	0.879747033537193	-0.426710918520103
15.480864	0.879362504482446	-0.428053758284462
15.521824	0.87900480303617	-0.429444170114098
15.562784	0.878639053307352	-0.430830748720516
15.603744	0.878290294397233	-0.432363519356211
15.644704	0.877952266530502	-0.434056465985583
15.685664	0.877635700750547	-0.435848450986491
15.726624	0.87736116489053	-0.437807158315666
15.767584	0.877049964632269	-0.439929162261399
15.808544	0.876532191788784	-0.442225114782236
15.849504	0.876363177855419	-0.444597245804487
15.890464	0.875859713069785	-0.446973220945985
15.931424	0.875689804882804	-0.449342627960833
15.972384	0.875264140161735	-0.451743042896746
16.013344	0.874572882116806	-0.454159379111125
16.054304	0.874142746127658	-0.456609634665679
16.095264	0.873730495210825	-0.459062701395873
16.136224	0.873350437424156	-0.461520085132997
16.177184	0.872988264709801	-0.464017492166086
16.218144	0.872635928785219	-0.466479308408056
16.259104	0.872283592860637	-0.468961593931251
16.300064	0.871976863870455	-0.471331715725643
16.341024	0.87167907741643	-0.473635942691365
16.381984	0.871358934622012	-0.475952314371691
16.422944	0.870996761907658	-0.478161007129
16.463904	0.870625646657146	-0.48028665688624
16.504864	0.870259896928328	-0.482347377203034
16.545824	0.869916503539903	-0.484434402714513
16.586784	0.869517666427305	-0.486477702459167
16.627744	0.869055337307993	-0.488445664875893
16.668704	0.868625201318845	-0.490382824216911
16.709664	0.867998329534246	-0.492284937568293
16.750624	0.867828421347265	-0.494113363250628
16.791584	0.867301705967623	-0.495810217196218
16.832544	0.866953841311119	-0.497506205997057
16.873504	0.866614919190772	-0.499198352857856
16.914464	0.866303718932512	-0.500926140631509
16.955424	0.866015769268259	-0.502651533457853
16.996384	0.865704569009999	-0.50438114086845
17.037344	0.865365646889652	-0.506161883346007
17.078304	0.865007945443375	-0.507895722774504
17.119264	0.864669023323029	-0.50966651063941
17.160224	0.864325629934603	-0.511422486441663
17.201184	0.863914273271385	-0.513109496914103
17.242144	0.86346088668823	-0.514768365121267
17.283104	0.86302091390931	-0.516334224819681
17.324064	0.862595249188241	-0.517793111657797
17.365024	0.862197306329259	-0.519145956156544
17.405984	0.861826191078747	-0.520442232827968
17.446944	0.861473855154165	-0.521656128977923
17.487904	0.860933725970288	-0.522851698006074
17.528864	0.860763817783306	-0.523982158898895
17.569824	0.860305959932072	-0.525035913922468
17.610784	0.860136945998707	-0.526026805392809
17.651744	0.859614701887143	-0.526898585825867
17.692704	0.859225701564318	-0.527660067930389
17.733664	0.858863528849963	-0.528309547567346
17.774624	0.858534443519389	-0.528841629022874
17.815584	0.858195521399042	-0.529261453043743
17.856544	0.857783270482208	-0.529547199241057
17.897504	0.857421097767854	-0.529725719790185
17.938464	0.857059819307114	-0.529801445016768
17.979424	0.856753090316932	-0.529711681345636
18.020384	0.856491968261151	-0.529524579083587
18.061344	0.856235317473447	-0.529255521245224
18.102304	0.856001917279752	-0.528936511648717
18.143264	0.855768517086057	-0.528627188622534
18.184224	0.855544059428518	-0.528266427619768
18.225184	0.855328544307137	-0.527848255436988
18.266144	0.855131808511685	-0.527321194871904
18.307104	0.854958323310241	-0.526663695757154
18.348064	0.854692729986381	-0.525968186932713
18.389024	0.854546072393407	-0.525267140746025
18.429984	0.854394943532355	-0.52453883923087
18.470944	0.854234872135147	-0.523731123093506
18.511904	0.85416154333866	-0.522889101896519
18.552864	0.853913835087114	-0.521968513788426
18.593824	0.85376717749414	-0.521051026690361
18.634784	0.853602634828853	-0.520089707044381
18.675744	0.853460448503958	-0.519095679696718
18.716704	0.853328098968836	-0.518098150365138
18.757664	0.853194855180098	-0.517136885199306
18.798624	0.853062505644976	-0.516196821527889
18.839584	0.852943569914089	-0.515217381784668
18.880544	0.852805854857273	-0.514156171697636
18.921504	0.852677976590229	-0.513080356572515
18.962464	0.852559040859342	-0.511989546331444
19.003424	0.852421325802525	-0.510931502630617
19.044384	0.852311332607796	-0.509850182831338
19.085344	0.852201339413066	-0.508790947104871
19.126304	0.85209671174003	-0.507757563298257
19.167264	0.852027854211622	-0.506722324987403
19.208224	0.851931274821127	-0.505645884430183
19.249184	0.851816810358318	-0.504575460660513
19.290144	0.851771203423918	-0.503545764070319
19.331104	0.851670152765345	-0.502515596771645
19.372064	0.851629017099023	-0.501538127030578
19.413024	0.851533331962144	-0.500591802500547
19.453984	0.851477888237972	-0.499658461679399
19.494944	0.851423338767414	-0.498784687272922
19.535904	0.851363423775163	-0.497931386506083
19.576864	0.851313345572684	-0.497062789892877
19.617824	0.851258796102127	-0.496235807395957
19.658784	0.851180996037562	-0.495377139244932
19.699744	0.851166687979711	-0.49451474465178
19.740704	0.851107667241076	-0.493594285116837
19.781664	0.851052223516903	-0.492631943423279
19.822624	0.851043280980746	-0.491605698695265
19.863584	0.850983365988495	-0.490587050679096
19.904544	0.850956538380024	-0.489600744258014
19.945504	0.850915402713702	-0.488628933914726
19.986464	0.850868901525686	-0.487660305212083
20.027424	0.850823294591286	-0.486711526896184
20.068384	0.850805409518972	-0.485736835642666
20.109344	0.850768745120729	-0.484720963934841
20.150304	0.850749965794799	-0.483668442341821
20.191264	0.850695416324242	-0.482575365726592
20.232224	0.850690945056164	-0.481395033706246
20.273184	0.850635501331991	-0.480192282015376
20.314144	0.850613144991598	-0.478949297824775
20.355104	0.850594365665669	-0.477685632969973
20.396064	0.850585423129512	-0.476468359050839
20.437024	0.850553229999347	-0.475280715794626
20.477984	0.850525508137261	-0.474175960814861
20.518944	0.850507623064947	-0.473148613408651
20.559904	0.85049868052879	-0.472142528514621
20.600864	0.85049868052879	-0.471154559359421
20.641824	0.850443236804617	-0.470204695798973
20.682784	0.850438765536539	-0.469248985429036
20.723744	0.850438765536539	-0.468312611153245
20.764704	0.850393158602138	-0.467388571182972
20.805664	0.850393158602138	-0.466466529544529
20.846624	0.850393158602138	-0.46555545149108
20.887584	0.85034308039966	-0.464631529197927
20.928544	0.85034308039966	-0.463740741730818
20.969504	0.850333243609887	-0.462873197674073
21.010464	0.850315358537573	-0.462002310715443
21.051424	0.850310887269495	-0.461211797229627
21.092384	0.850292107943565	-0.460439765589236
21.133344	0.850287636675487	-0.459657589745278
21.174304	0.850255443545322	-0.458920623707377
21.215264	0.850255443545322	-0.458147352098817
21.256224	0.850218779147079	-0.457346722739111
21.297184	0.850219673400694	-0.456525865990038
21.338144	0.850209836610922	-0.455679124633024
21.379104	0.850209836610922	-0.454836347251581
21.420064	0.850205365342843	-0.453981549370273
21.461024	0.850205365342843	-0.453096406046502
21.501984	0.850205365342843	-0.452211186450523
21.542944	0.850200894074765	-0.45128703969916
21.583904	0.850200894074765	-0.450396999699682
21.624864	0.850174066466294	-0.449523741765009
21.665824	0.850174066466294	-0.448721541197834
21.706784	0.850159758408443	-0.448011941627901
21.747744	0.850155287140365	-0.447332205895924
21.788704	0.850155287140365	-0.446641118680299
21.829664	0.850127565278278	-0.445953781878065
21.870624	0.850127565278278	-0.445199168630608
21.911584	0.850118622742121	-0.444379872192975
21.952544	0.850127565278278	-0.443549078264898
21.993504	0.850118622742121	-0.442719040521276
22.034464	0.850105208937886	-0.441932983511571
22.075424	0.850105208937886	-0.441150533087666
22.116384	0.850105208937886	-0.440365925249899
22.157344	0.850105208937886	-0.439622731041474
22.198304	0.850105208937886	-0.438910575262995
22.239264	0.850105208937886	-0.438256830920049
22.280224	0.850081958343878	-0.437620683664923
22.321184	0.850081958343878	-0.43698638873483
22.362144	0.850068544539643	-0.436285782747738
22.403104	0.850068544539643	-0.435462356714883
22.444064	0.850068544539643	-0.434551847434179
22.485024	0.850068544539643	-0.433549961869962
22.525984	0.850068544539643	-0.432491504120009
22.566944	0.850068544539643	-0.431470781499802
22.607904	0.850068544539643	-0.430499452761022
22.648864	0.850068544539643	-0.429545217713494
22.689824	0.850068544539643	-0.428621177743221
22.730784	0.850068544539643	-0.427724279782707
22.771744	0.850040822677556	-0.426818283637468
22.812704	0.850040822677556	-0.425878071780048
22.853664	0.850040822677556	-0.424926480109303
22.894624	0.850040822677556	-0.423941701311573
22.935584	0.850040822677556	-0.422974903141905
22.976544	0.850027408873321	-0.421940272829504
23.017504	0.850027408873321	-0.420900196681503
23.058464	0.850027408873321	-0.41984439538357
23.099424	0.850027408873321	-0.418813770451653
23.140384	0.850027408873321	-0.417842766414556
23.181344	0.850022937605243	-0.416965352734189
23.222304	0.850022937605243	-0.416185724381954
23.263264	0.850022937605243	-0.415463766535238
23.304224	0.850022937605243	-0.414733174674659
23.345184	0.850022937605243	-0.414020872889384
23.386144	0.85001310081547	-0.41329387453937
23.427104	0.85001310081547	-0.412577264463987
23.468064	0.85001310081547	-0.411912301568954
23.509024	0.85001310081547	-0.411298101096668
23.549984	0.85001310081547	-0.410725704331584
23.590944	0.850008629547391	-0.410201265351224
23.631904	0.850008629547391	-0.409670613454781
23.672864	0.850008629547391	-0.409171642854031
23.713824	0.850008629547391	-0.40875343362475
23.754784	0.850008629547391	-0.408387891444192
23.795744	0.850008629547391	-0.408102391497147
23.836704	0.850008629547391	-0.407855847035164
23.877664	0.850008629547391	-0.407616454727017
23.918624	0.850008629547391	-0.407382506075263
23.959584	0.850008629547391	-0.407132324518596
24.000544	0.850013995069086	-0.406891435095981
24.041504	0.850013995069086	-0.406658990096313
24.082464	0.850013995069086	-0.406449633783388
24.123424	0.850013995069086	-0.40624797442578
24.164384	0.850013995069086	-0.406000471113192
24.205344	0.850013995069086	-0.405698742619646
24.246304	0.850013995069086	-0.405372190791444
24.287264	0.850013995069086	-0.405003955112366
24.328224	0.850013995069086	-0.404611083510339
24.369184	0.850009523801007	-0.404177622018811
24.410144	0.850009523801007	-0.403701332593297
24.451104	0.850009523801007	-0.403204260080905
24.492064	0.850009523801007	-0.402650580515485
24.533024	0.850009523801007	-0.402021411077721
24.573984	0.850009523801007	-0.401266802188676
24.614944	0.850009523801007	-0.400426456801042
24.655904	0.850009523801007	-0.399512661277809
24.696864	0.850009523801007	-0.398523306147642
24.737824	0.850009523801007	-0.397473565221378
24.778784	0.850009523801007	-0.396298057962944
24.819744	0.850009523801007	-0.394964115896365
24.860704	0.850009523801007	-0.393470991554009
24.901664	0.850009523801007	-0.39186866284449
24.942624	0.850009523801007	-0.390188935278241
24.983584	0.850009523801007	-0.388394195761048
25.024544	0.850009523801007	-0.386452501492506
25.065504	0.850009523801007	-0.384342300126047
25.106464	0.850009523801007	-0.382062970587983
25.147424	0.850009523801007	-0.379574371905231
25.188384	0.850009523801007	-0.376900732489233
25.229344	0.850009523801007	-0.373981969453512
25.270304	0.850027408873321	-0.370862159417048
25.311264	0.850183009002451	-0.367553684627888
25.352224	0.850545181716806	-0.363994256843166
25.393184	0.850966375169796	-0.360296377568602
25.434144	0.851387568622787	-0.35645192272452
25.475104	0.851781040213691	-0.352451159977272
25.516064	0.852156626732281	-0.348309106234867
25.557024	0.852500020120706	-0.344067063987143
25.597984	0.852797806574731	-0.339759320860078
25.638944	0.853076813702827	-0.335387332563227
25.679904	0.853402322018939	-0.330923107196522
25.720864	0.853768071747756	-0.326374768839641
25.761824	0.854093580063868	-0.321788412056245
25.802784	0.854436973452293	-0.317178367304477
25.843744	0.854830445043197	-0.31252727067155
25.884704	0.855274889090195	-0.307813131790507
25.925664	0.855732746941429	-0.303114171078711
25.966624	0.856158411662498	-0.298476369781115
26.007584	0.856566191311253	-0.293917270505391
26.048544	0.857000798568479	-0.289454958481486
26.089504	0.857555235810207	-0.285078424361081
26.130464	0.857920985539025	-0.28070481691423
26.171424	0.858223243261128	-0.276353860133732
26.212384	0.858521029715153	-0.272071700884191
26.253344	0.858841172509571	-0.267839465063117
26.294304	0.859203345223926	-0.263661502365529
26.335264	0.859578931742516	-0.259538390280998
26.376224	0.85990801707309	-0.255400049905483
26.417184	0.86023799665728	-0.251219358842081
26.458144	0.860594803849941	-0.247032226045974
26.499104	0.861025834092704	-0.24286846523338
26.540064	0.861437190755922	-0.238774430293465
26.581024	0.86183602786852	-0.234691940786526
26.621984	0.862220556923267	-0.230693841028914
26.662944	0.862618499782249	-0.226825401844455
26.703904	0.863012865626769	-0.223118297991223
26.744864	0.863378615355587	-0.219492868596741
26.785824	0.863727374265706	-0.215904605559259
26.826784	0.86405645959628	-0.212381749208319
26.867744	0.864487489839043	-0.208933040338874
26.908704	0.864633253178401	-0.205562615083764
26.949664	0.864949818958356	-0.202337364168765
26.990624	0.865494419410311	-0.199241684479474
27.031584	0.865645548271363	-0.196109328754517
27.072544	0.866167792382927	-0.192941898710246
27.113504	0.866588985835917	-0.189882716361737
27.154464	0.867023593093143	-0.18693212384432
27.195424	0.86745372908229	-0.18408211911385
27.236384	0.867874922535281	-0.181378663802427
27.277344	0.868305952778044	-0.178815161453725
27.318304	0.868703895637026	-0.176385198664716
27.359264	0.869088424691773	-0.173949406499866
27.400224	0.86944612613805	-0.17151299761974
27.441184	0.869748383860153	-0.16904010883248
27.482144	0.870031862256327	-0.166569216197845
27.523104	0.870366313108595	-0.164122796045713
27.564064	0.870737428359107	-0.161704306775884
27.605024	0.871085293015611	-0.159353972171264
27.645984	0.871405435810028	-0.157068848124654
27.686944	0.871735415394218	-0.154861234074276
27.727904	0.872335459570347	-0.152673317866228
27.768864	0.872550080438113	-0.150573652960401
27.809824	0.873177846476328	-0.148523024546231
27.850784	0.873566846799153	-0.14658394314559
27.891744	0.873983568984065	-0.144743148290441
27.932704	0.874385983111126	-0.142852249132735
27.973664	0.874761569629716	-0.140936785965875
28.014624	0.875104963018142	-0.139046401100766
28.055584	0.875426000066175	-0.137227420096897
28.096544	0.87570500719427	-0.135435382795046
28.137504	0.875998322380217	-0.133674828481151
28.178464	0.876309522638477	-0.131972003511335
28.219424	0.876670801099217	-0.130313473081089
28.260384	0.876996309415328	-0.128674934685971
28.301344	0.877329866013981	-0.127057822243478
28.342304	0.877728703126579	-0.125384043909395
28.383264	0.878177618441656	-0.123585462452161
28.424224	0.878630110771195	-0.121712186532746
28.465184	0.879052198477801	-0.119807362249198
28.506144	0.879468026409098	-0.117898495538664
28.547104	0.879894585383782	-0.116022286408078
28.588064	0.880269277648757	-0.114065597023586
28.629024	0.880814772354328	-0.112153234866754
28.669984	0.881107193286659	-0.110244470578899
28.710944	0.881391565936449	-0.108360416306993
28.751904	0.881720651267023	-0.106490707747672
28.792864	0.882087295249457	-0.104622990982563
28.833824	0.882462881768047	-0.102731745331115
28.874784	0.882791967098621	-0.100801993111025
28.915744	0.883121946682811	-0.0989447060254591
28.956704	0.88350200446948	-0.0971500318844433
28.997664	0.883918726654392	-0.0953836569115303
29.038624	0.884330977571225	-0.093683821812239
29.079584	0.884733391698286	-0.0920716714216303
29.120544	0.885117920753033	-0.0904881666928661
29.161504	0.88552122913371	-0.0889803348897425
29.202464	0.8858968156523	-0.0875313547217479
29.243424	0.88627240217089	-0.0861414920520047
29.284384	0.886638151899708	-0.0848224557539318
29.325344	0.886949352157968	-0.0835828820205979
29.366304	0.887219416749907	-0.0824608394002541
29.407264	0.887526145740089	-0.0814462861120118
29.448224	0.8878516540562	-0.0804453288895168
29.489184	0.888212932516939	-0.0795061804845868
29.530144	0.88869851223026	-0.0786441105931172
29.571104	0.888872891685319	-0.077839040011743
29.612064	0.889481878397605	-0.0770649947850798
29.653024	0.889916485654831	-0.0762741151926695
29.693984	0.890351987165672	-0.0755080436804749
29.734944	0.890768709350584	-0.0746613785956678
29.775904	0.891198845339731	-0.0737976895541982
29.816864	0.891611096256565	-0.0729161615330513
29.857824	0.891991154043234	-0.072057521711703
29.898784	0.892329181909965	-0.0712599933620246
29.939744	0.892635910900147	-0.0704783143770168
29.980704	0.892924754818015	-0.069681553107823
30.021664	0.893254734402205	-0.068912450320191
30.062624	0.893634792188874	-0.0680822774658014
30.103584	0.893978185577299	-0.067072086947815
30.144544	0.894289385835559	-0.0659300740844021
30.185504	0.894632779223985	-0.0646967023711221
30.226464	0.895026250814889	-0.0634088614058223
30.267424	0.895442972999801	-0.0620849306112486
30.308384	0.895868637720869	-0.060759321828115
30.349344	0.896459739360841	-0.0594327541943756
30.390304	0.896880932813832	-0.0580862163175673
30.431264	0.897274404404736	-0.0567102286519294
30.472224	0.897641048387169	-0.0553681036671131
30.513184	0.898006798115986	-0.0539750419230765
30.554144	0.898313527106169	-0.0526089064474118
30.595104	0.898583591698107	-0.0512035169354746
30.636064	0.898881378152132	-0.049789393166202
30.677024	0.899206886468244	-0.0483187560497548
30.717984	0.899554751124747	-0.0467550603028214
30.758944	0.899883836455322	-0.0451109540365728
30.799904	0.900232595365441	-0.0434953561421955
30.840864	0.900635009492502	-0.0419875483103372
30.881824	0.901074982271422	-0.0405148365898522
30.922784	0.901532840122656	-0.0390741003578605
30.963744	0.901944196785874	-0.0376086127050069
31.004704	0.902360918970786	-0.0361382915734183
31.045664	0.902791054959933	-0.0346645033252079
31.086624	0.903162170210445	-0.0331366882037798
31.127584	0.903518977403105	-0.0315831933197671
31.168544	0.903995614580269	-0.0300235182077597
31.209504	0.904297872302372	-0.0285294415524156
31.250464	0.904622486364868	-0.0271267477182039
31.291424	0.904980187811144	-0.025781763615218
31.332384	0.90535040880804	-0.0244911114742789
31.373344	0.905689330928387	-0.0233109581488195
31.414304	0.906019310512577	-0.0223083599842653
31.455264	0.906403839567324	-0.0215011428850578
31.496224	0.906825033020315	-0.0208116508481675
31.537184	0.90723281266907	-0.0201681008305243
31.578144	0.907635226796131	-0.0196718171906766
31.619104	0.908015284582799	-0.0192456146340737
31.660064	0.908427535499633	-0.0188330212184537
31.701024	0.908798650750145	-0.0184732822632653
31.741984	0.909168871747041	-0.0182230701977155
31.782944	0.909531044461396	-0.0181003830835141
31.823904	0.909833302183499	-0.0180319146126515
31.864864	0.910112309311595	-0.018052706416353
31.905824	0.910574638430907	-0.0182079181789401
31.946784	0.910749017885967	-0.0184155507399803
31.987744	0.911101353810549	-0.0185756722535095
32.028704	0.911591404791947	-0.0187391780738356
32.069664	0.911764889993391	-0.0188984453386434
32.110624	0.91238371349545	-0.0190098724958461
32.151584	0.912813849484597	-0.0189937834185241
32.192544	0.913243985473744	-0.0188994804614564
32.233504	0.913660707658656	-0.0187390800095692
32.274464	0.914090843647804	-0.0185005855342618
32.315424	0.914507565832716	-0.0182262692720091
32.356384	0.914883152351306	-0.0179913922785323
32.397344	0.915226545739731	-0.0177395872134536
32.438304	0.915528803461835	-0.0174887170277154
32.479264	0.915817647379703	-0.0172233224345073
32.520224	0.916146732710277	-0.0170014683756202
32.561184	0.916531261765024	-0.0167995998142436
32.602144	0.916874655153449	-0.0165360488292455
32.643104	0.917181384143631	-0.0161945825157129
32.684064	0.917524777532057	-0.0158397162649661
32.725024	0.917913777854882	-0.0154872122734387
32.765984	0.918326028771716	-0.0151144264123955
32.806944	0.918766001550636	-0.0147317709277316
32.847904	0.919356208936992	-0.0143138253823672
32.888864	0.919567252790295	-0.0138116840370012
32.929824	0.919978609453513	-0.0132654791478928
32.970784	0.92053751796332	-0.0127541589871835
33.011744	0.920889853887902	-0.0122265231117362
33.052704	0.921210890935935	-0.0116140376745108
33.093664	0.921494369332109	-0.0109977168348628
33.134624	0.921777847728283	-0.0103873452273818
33.175584	0.922103356044394	-0.00972118158988619
33.216544	0.922460163237055	-0.00902579262177097
33.257504	0.922785671553166	-0.00828248073622556
33.298464	0.923129064941592	-0.0075841803489986
33.339424	0.923527007800574	-0.00685330955006175
33.380384	0.923966980579494	-0.00608978117117814
33.421344	0.924406059104798	-0.00533410447123137
33.462304	0.924837089347561	-0.00455406860748873
33.503264	0.925248446010779	-0.0037037010518202
33.544224	0.925679476253542	-0.00282513021310941
33.585184	0.926059534040211	-0.001965514107508
33.626144	0.926411869964793	-0.00114090476583731
33.667104	0.92675079208514	-0.000334158375109084
33.708064	0.927053049807244	0.000419081972616892
33.749024	0.927355307529347	0.00111753926267025
33.789984	0.927693335396078	0.00182747660952057
33.830944	0.928073393182747	0.00261559514802781
33.871904	0.928582223490075	0.00338423594400444
33.912864	0.928906837552571	0.00424406343258033
33.953824	0.929291366607318	0.00512609049188337
33.994784	0.929712560060308	0.00604687472850884
34.035744	0.930124810977142	0.00703216128121897
34.076704	0.930513811299968	0.00805280327080718
34.117664	0.930902811622793	0.00912380670925236
34.158624	0.93130612000347	0.0102095001748176
34.199584	0.931690649058217	0.0112538562832488
34.240544	0.93205729304065	0.0123406589646283
34.281504	0.932418571501389	0.0134408049238681
34.322464	0.932720829223493	0.0145756547374154
34.363424	0.933004307619667	0.0157528879269394
34.404384	0.933302094073692	0.0169598781733278
34.445344	0.933645487462117	0.0182270689833109
34.486304	0.934158789037524	0.0195248732780861
34.527264	0.934323331702811	0.0208030668987692
34.568224	0.934845575814374	0.0220595752413229
34.609184	0.935275711803522	0.0232381813305776
34.650144	0.935705847792669	0.0243329228591308
34.691104	0.936141349303511	0.0254520954652754
34.732064	0.936558071488423	0.0265038957411362
34.773024	0.936983736209491	0.0275693225916271
34.813984	0.937400458394403	0.0285803019821572
34.854944	0.937776044912994	0.0295218431551895
34.895904	0.938114072779725	0.0304359960681944
34.936864	0.938420801769907	0.0313619079763542
34.977824	0.938700703151618	0.0322600633386859
35.018784	0.939039625271965	0.0331421318029014
35.059744	0.939424154326712	0.0339159525713546
35.100704	0.93975860517898	0.0345946945854318
35.141664	0.940069805437241	0.0351995048593999
35.182624	0.940413198825666	0.0357304051853182
35.223584	0.940811141684649	0.0362186867810204
35.264544	0.941227863869561	0.0366502109584847
35.305504	0.941649057322551	0.037051877835612
35.346464	0.942056836971306	0.0374596355932912
35.387424	0.94246908788814	0.0378115054358953
35.428384	0.943063766542574	0.0381796626635602
35.469344	0.943256031069948	0.038566539270095
35.510304	0.943791688985747	0.0389542156452032
35.551264	0.944112726033779	0.0393772169483066
35.592224	0.94437831935764	0.039805106210293
35.633184	0.944670740289971	0.0402380948141368
35.674144	0.944996248606082	0.0406080520658933
35.715104	0.945339641994507	0.0409621381609201
35.756064	0.945669621578697	0.0412900149463231
35.797024	0.946013014967123	0.0416143069379847
35.837984	0.946419900362262	0.0419740872980856
35.878944	0.946855401873104	0.0424073875283762
35.919904	0.947303422934565	0.042827054646419
35.960864	0.947715673851398	0.043219259411433
36.001824	0.948146704094161	0.0436786730662867
36.042784	0.948567897547152	0.0441566383011543
36.083744	0.948942589812126	0.0445768763711487
36.124704	0.94930923379456	0.0450026910290974
36.165664	0.949639213378749	0.0454553077406805
36.206624	0.950087234440211	0.0458537951563675
36.247584	0.950242834569341	0.0462211024937229
36.288544	0.95059159347946	0.0465504262718583
36.329504	0.951136193931416	0.0468167056226708
36.370464	0.951475116051763	0.0470101036106286
36.411424	0.951804201382337	0.0471628245408468
36.452384	0.952188730437084	0.0473017358431374
36.493344	0.952615289411769	0.0475134413400457
36.534304	0.953022174806908	0.0476888151158228
36.575264	0.953421011919506	0.0478051498447618
36.616224	0.953801069706175	0.0478892628349384
36.657184	0.954207955101315	0.0480104811643484
36.698144	0.954583541619905	0.0481603996357509
36.739104	0.954950185602338	0.0482891275087681
36.780064	0.955298050258842	0.0484623198994173
36.821024	0.955618193053259	0.0486409406920183
36.861984	0.95589809443497	0.0487778122575659
36.902944	0.956195880888995	0.0489270268454557
36.943904	0.956548216813578	0.0490267451292394
36.984864	0.956891610202003	0.0490756334348931
37.025824	0.957220695532577	0.0491745802797805
37.066784	0.957559617652924	0.049305842569285
37.107744	0.95816860436521	0.0494393102151825
37.148704	0.958599634607973	0.0495436658491683
37.189664	0.95902977059712	0.0496039579394116
37.230624	0.95945096405011	0.0496032148301923
37.271584	0.959876628771179	0.0495867008077155
37.312544	0.960293350956091	0.0495827825954678
37.353504	0.960668937474681	0.0495798602803264
37.394464	0.961016802131185	0.0496062722561009
37.435424	0.961319059853289	0.0496095105561009
37.476384	0.961616846307314	0.0495474293377955
37.517344	0.961936989101731	0.0494022223095962
37.558304	0.962312575620321	0.0492564900927699
37.599264	0.962651497740668	0.049086056576818
37.640224	0.962967169267007	0.0488724617083752
37.681184	0.963310562655432	0.0486632993447778
37.722144	0.963704928499952	0.0484816712480045
37.763104	0.964120756431248	0.0483098800867631
37.804064	0.964542844137855	0.0481587194679851
37.845024	0.964949729532994	0.0480647128829228
37.885984	0.965357509181749	0.0479552666239033
37.926944	0.96575992330881	0.0478386921823129
37.967904	0.966145346617173	0.0477795136662956
38.008864	0.96651109634599	0.0478371449461083
38.049824	0.967005618595467	0.0479465955635397
38.090784	0.967275683187406	0.0480565452191273
38.131744	0.967564527105274	0.0480901790833271
38.172704	0.96788914116777	0.0481619708432207
38.213664	0.968241477092352	0.0483411647669791
38.254624	0.968566985408464	0.0485977597266743
38.295584	0.968901436260732	0.0488705723368409
38.336544	0.969299379119715	0.0491729676673983
38.377504	0.969748294434791	0.0495463201219812
38.418464	0.970191844228174	0.0499438486870625
38.459424	0.970622874470937	0.0503315642878772
38.500384	0.971035125387771	0.050728748538423
38.541344	0.97146079010884	0.0511457788173002
38.582304	0.971840847895508	0.0515972449081565
38.623264	0.972197655088169	0.0521198054130115
38.664224	0.972536577208516	0.0526916028964676
38.705184	0.972838834930619	0.0532464548746744
38.746144	0.973141092652723	0.0538146675643889
38.787104	0.973484486041148	0.0544022228858668
38.828064	0.973864543827817	0.054992203663536
38.869024	0.974207937216242	0.0556330013440997
38.909984	0.974692622675947	0.056247585356628
38.950944	0.975078045984309	0.0568445047259525
38.991904	0.975493873915606	0.0574250822300683
39.032864	0.975901653564361	0.0579389760329715
39.073824	0.976299596423343	0.0584499170118503
39.114784	0.976685019731706	0.0589745935256555
39.155744	0.977091905126845	0.0595459246590443
39.196704	0.977476434181592	0.0601715725000384
39.237664	0.977843078164026	0.0608083430080584
39.278624	0.978204356624765	0.0614557938043019
39.319584	0.978511085614947	0.0621250802438837
39.360544	0.978790986996658	0.0627703038916748
39.401504	0.979093244718762	0.0633948948177968
39.442464	0.979422330049336	0.06393537929136
39.483424	0.979780031495612	0.0644084195208439
39.524384	0.980109116826187	0.0648514041422518
39.565344	0.980443567678455	0.0652368054263774
39.606304	0.980855818595289	0.0655222225635967
39.647264	0.981277012048279	0.0657748099636015
39.688224	0.981927134426886	0.0659822028119902
39.729184	0.98211939895426	0.0661798132049953
39.770144	0.982558477479564	0.0663838631514996
39.811104	0.982979670932554	0.0665357145785549
39.852064	0.983561830036369	0.0666261320114638
39.893024	0.9838998579031	0.0665524269087707
39.933984	0.984060823553925	0.0663283783895202
39.974944	0.984495430811151	0.0660210493367554
40.015904	0.984825410395341	0.0655283592074729
40.056864	0.985205468182009	0.064943094231419
40.097824	0.98554349604874	0.0642800512168036
40.138784	0.985860061828695	0.0636174898066972
40.179744	0.98620345521712	0.0629525290908706
40.220704	0.986596926808024	0.0623076606536447
40.261664	0.987013648992936	0.0616546114773876
40.302624	0.987439313714005	0.0609785171985057
40.343584	0.987842622094682	0.0603626496336894
40.384544	0.988245036221743	0.0597890891726424
40.425504	0.988652815870498	0.0592551815425517
40.466464	0.989037344925245	0.0587592966973877
40.507424	0.989395046371521	0.0582861780164907
40.548384	0.989728602970174	0.0579075562419883
40.589344	0.990026389424199	0.0575739110985098
40.630304	0.990305396552295	0.0573508105338353
40.671264	0.990782033729458	0.0572103781458112
40.712224	0.991125427117883	0.0572119972958112
40.753184	0.991455406702073	0.0573524732679538
40.794144	0.991803271358577	0.0575402423670152
40.835104	0.992205685485638	0.0578517751080034
40.876064	0.992641186996479	0.0581942068097595
40.917024	0.993094573579635	0.0586338136619885
40.957984	0.993511295764547	0.0590998346691976
40.998944	0.993932489217537	0.059637547192828
41.039904	0.994358153938606	0.0601585452070368
41.080864	0.994733740457196	0.0607562948538179
41.121824	0.995090547649857	0.0614439650745575
41.162784	0.995420527234047	0.0621614795203985
41.203744	0.995727256224229	0.0629332147887843
41.244704	0.996029513946332	0.063760986158248
41.285664	0.996372907334758	0.0645495666884106
41.326624	0.996766378925662	0.0653822194791395
41.367584	0.997265372443217	0.0662324497448348
41.408544	0.997595352027407	0.0670918392130204
41.449504	0.997975409814076	0.0678653832223214
41.490464	0.998386766477294	0.0686325160077999
41.531424	0.998803488662206	0.0694373316220813
41.572384	0.999197854506725	0.0702492035051381
41.613344	0.999586854829551	0.0710045663994321
41.654304	0.999990163210227	0.0717332950389477
41.695264	1.00036932674328	0.0725255366350594
41.736224	1.00074044199379	0.0733710728911989
41.777184	1.00109814344007	0.0742327962889267
41.818144	1.00141381496641	0.0750973831632361
41.859104	1.00168835082642	0.0759824480355944
41.900064	1.00199507981661	0.0767979199668343
41.941024	1.00232058813272	0.0775203790309124
41.981984	1.00267739532538	0.078240586975273
42.022944	1.00300737490957	0.0790125161929857
42.063904	1.00335076829799	0.0797760314966338
42.104864	1.0037442398889	0.0805349966183168
42.145824	1.00416096207381	0.0812918544478733
42.186784	1.00459109806296	0.0820669936359092
42.227744	1.00501229151595	0.082842335490096
42.268704	1.00566241389455	0.0836227374604335
42.309664	1.00607466481139	0.0844503083429522
42.350624	1.00626245807068	0.0852751312468033
42.391584	1.00680705852264	0.0860752441347051
42.432544	1.00710037370859	0.0868827292762409
42.473504	1.00739816016261	0.0877267161169698
42.514464	1.00772277422511	0.0885024981707527
42.555424	1.0080983607437	0.0891802965886658
42.596384	1.0084462254002	0.089862950277373
42.637344	1.00876726244823	0.0904875259490536
42.678304	1.00909634777881	0.0910932384142735
42.719264	1.00948534810163	0.0916844940274069
42.760224	1.0099110128227	0.0922834095493561
42.801184	1.01032773500761	0.0928659134715068
42.842144	1.01073551465637	0.0933975569066445
42.883104	1.01113882303705	0.0939981831052424
42.924064	1.01154570843219	0.0946785399109079
42.965024	1.0119168236827	0.0953453093676498
43.005984	1.01228793893321	0.0959752349898688
43.046944	1.01278246118269	0.0966184319761527
43.087904	1.01293359004374	0.0973049668306068
43.128864	1.01335925476481	0.0979381242152081
43.169824	1.01350054683609	0.0985547130971845
43.210784	1.01402726221573	0.0991791449412741
43.251744	1.01435277053184	0.0998605782746648
43.292704	1.01469169265219	0.100507961515525
43.333664	1.01508516424309	0.101223499421595
43.374624	1.01553407955817	0.101968243045431
43.415584	1.0159919374094	0.102738359163816
43.456544	1.01640865959431	0.103527264395661
43.497504	1.01681107372137	0.10432148471075
43.538464	1.01724657523222	0.105079595583712
43.579424	1.01761679622911	0.105796517285542
43.620384	1.01799685401578	0.106434253181786
43.661344	1.01831789106381	0.10698776494835
43.702304	1.018624620054	0.107518403769558
43.743264	1.0189268777761	0.107992004054964
43.784224	1.01927027116452	0.108418744875429
43.825184	1.01964138641504	0.108838231119381
43.866144	1.01998925107154	0.109224972615148
43.907104	1.02031386513404	0.109632135449611
43.948064	1.02066709531223	0.110061641682391
43.989024	1.02106503817122	0.110484895773382
44.029984	1.02148176035613	0.110900980276889
44.070944	1.02189401127296	0.111296320919225
44.111904	1.02247527612316	0.11164183619736
44.152864	1.02286874771406	0.111861720254094
44.193824	1.02326311355858	0.11199466489057
44.234784	1.0236288632874	0.112089663014327
44.275744	1.02399103600176	0.112192828801879
44.316704	1.02431117879617	0.112388730697441
44.357664	1.02458571465619	0.112713022689103
44.398624	1.02488350111022	0.113093590494493
44.439584	1.02519917263655	0.113528856368525
44.480544	1.02556581661899	0.114031616608373
44.521504	1.02588595941341	0.11448317858429
44.562464	1.02622935280183	0.114935483669426
44.603424	1.02663266118251	0.115379087185316
44.644384	1.0270538546355	0.115749630643466
44.685344	1.02748399062465	0.116130684411777
44.726304	1.02811175666286	0.116461568501353
44.767264	1.02855530645624	0.116762272768115
44.808224	1.02895861483692	0.117034122169264
44.849184	1.02934314389167	0.117351789374922
44.890144	1.02969547981625	0.117719641513758
44.931104	1.02999326627027	0.118142078402528
44.972064	1.0302910527243	0.118641630851259
45.013024	1.03061566678679	0.119167566946087
45.053984	1.03099125330538	0.119593226880415
45.094944	1.03133017542573	0.119968000177259
45.135904	1.03164584695207	0.120219580784128
45.176864	1.03198476907242	0.120390685495504
45.217824	1.03237824066332	0.120548041596718
45.258784	1.03279049158016	0.120692780095644
45.299744	1.0332206275693	0.120827622820478
45.340704	1.03362393594998	0.120961046882257
45.381664	1.03402724433066	0.121041139237508
45.422624	1.03442965845772	0.12112898956584
45.463584	1.03481418751246	0.121333080917257
45.504544	1.03518530276298	0.121601556907639
45.545504	1.03551528234717	0.121973349050782
45.586464	1.03581754006927	0.122399052569229
45.627424	1.03623336800057	0.122888787695281
45.668384	1.03639880491947	0.12334720981144
45.709344	1.03674666957597	0.123769744764476
45.750304	1.0370900629644	0.124139266175048
45.791264	1.03758905648195	0.124498388414961
45.832224	1.03799236486263	0.124906279104201
45.873184	1.03843591465601	0.125355947350172
45.914144	1.03887588743493	0.125770484617474
45.955104	1.039301552156	0.12614157505631
45.996064	1.03970933180476	0.126532770848982
46.037024	1.0401394677939	0.126927958946904
46.077984	1.04051505431249	0.12730048112403
46.118944	1.04087633277323	0.127636967952031
46.159904	1.04120631235742	0.12792905999699
46.200864	1.04150409881145	0.128167321297263
46.241824	1.04181529906971	0.128339182193094
46.282784	1.04215869245813	0.128388809249555
46.323744	1.04255216404904	0.128293349134143
46.364704	1.04288661490131	0.128051965031783
46.405664	1.04320675769572	0.12777341675163
46.446624	1.04355909362031	0.12744735524476
46.487584	1.04396687326906	0.127091830873825
46.528544	1.04438359545397	0.126667166836603
46.569504	1.0449836396301	0.126263994128183
46.610464	1.04537263995293	0.125852359563169
46.651424	1.04578041960168	0.125363053740684
46.692384	1.04615511186666	0.124788281641144
46.733344	1.04652175584909	0.124190266131241
46.774304	1.04688303430983	0.123657648591056
46.815264	1.0471951288217	0.123129125778798
46.856224	1.04746519341364	0.12262274805712
46.897184	1.04777192240383	0.122173822920368
46.938144	1.0481010077344	0.121674161511342
46.979104	1.04845870918068	0.121158437175464
47.020064	1.04878779451125	0.120703072485213
47.061024	1.04912224536352	0.120346530425112
47.101984	1.04953002501227	0.120039258031702
47.142944	1.04994674719719	0.119764126746434
47.183904	1.05038135445441	0.119587715668638
47.224864	1.05079807663932	0.119420945397841
47.265824	1.05123715516463	0.119296085615335
47.306784	1.05186044993476	0.119146437365467
47.347744	1.05204287767237	0.119020032525963
47.388704	1.05258837237794	0.1189518952944
47.429664	1.05273950123899	0.118969111021184
47.470624	1.05318305103237	0.119018173663311
47.511584	1.05350855934848	0.119144125227984
47.552544	1.05388861713515	0.119280055376573
47.593504	1.05422306798742	0.119336361699185
47.634464	1.05453426824568	0.119320952534111
47.675424	1.05487766163411	0.119290136383168
47.716384	1.05527113322501	0.11924557380127
47.757344	1.05568338414184	0.119179195188887
47.798304	1.05611799139907	0.119116654158132
47.839264	1.05651682851167	0.119033842153891
47.880224	1.05692460816042	0.118887881120442
47.921184	1.05733149355556	0.118724351328851
47.962144	1.05771602261031	0.11860947666788
48.003104	1.05807819532466	0.118394964353744
48.044064	1.05840817490885	0.118184777763363
48.085024	1.05870953837734	0.117962296093171
48.125984	1.05913162608395	0.117766869264499
48.166944	1.05928722621308	0.117524471831386
48.207904	1.05963509086958	0.117188832714489
48.248864	1.06013855565522	0.116805394894899
48.289824	1.06048194904364	0.116419111032375
48.330784	1.06066527103486	0.116007997297576
48.371744	1.06131986468154	0.115654789422535
48.412704	1.06176877999662	0.115353939148977
48.453664	1.06217119412368	0.115078596480735
48.494624	1.06260222436644	0.114745430762559
48.535584	1.06303236035559	0.114357946157572
48.576544	1.06340794687418	0.114043748247741
48.617504	1.063773696603	0.113708967737977
48.658464	1.06409920491911	0.11326942408272
48.699424	1.06439162585144	0.11279181841683
48.740384	1.06470372036332	0.112294201102958
48.781344	1.06505158501982	0.11174435693996
48.822304	1.06543164280649	0.111197053731066
48.863264	1.06576519940514	0.110602344076547
48.904224	1.06609965025741	0.110041507998878
48.945184	1.06644304364584	0.109566061926056
48.986144	1.06686423709883	0.109135721057408
49.027104	1.06728095928374	0.108745880730819
49.068064	1.06769321020057	0.108340193218766
49.109024	1.06807773925532	0.107951054596484
49.149984	1.0686634753736	0.107551558208455
49.190944	1.06903906189219	0.107097758188056
49.231904	1.06941464841078	0.106710654944106
49.272864	1.06976251306728	0.106370936353722
49.313824	1.07007907884724	0.106112885684471
49.354784	1.07036255724341	0.105993582877067
49.395744	1.07065587242936	0.105929623183257
49.436704	1.07099926581778	0.105948684697456
49.477664	1.07134713047429	0.106124938872426
49.518624	1.0716672732687	0.106446297652916
49.559584	1.07201066665713	0.10684716476147
49.600544	1.07243186011012	0.107288961715651
49.641504	1.07285394781672	0.107713091847422
49.682464	1.07327514126972	0.108095843217146
49.723424	1.07369186345463	0.108432700510154
49.764384	1.07413988451609	0.108717038940442
49.805344	1.074556606701	0.109038240818106
49.846304	1.07493666448767	0.109381807886147
49.887264	1.07530777973818	0.109768828320273
49.928224	1.07576563758941	0.110235298243902
49.969184	1.07605895277536	0.110769528396469
50.010144	1.07639340362763	0.111299940580261
50.051104	1.07677256716068	0.111702810379057
50.092064	1.0769558891519	0.112029926621593
50.133024	1.07742805506098	0.112313110072743
50.173984	1.07777591971749	0.112427723229003
50.214944	1.07817386257647	0.112440783210094
50.255904	1.07859058476138	0.112341350402286
50.296864	1.07902072075053	0.112152840373211
50.337824	1.07942850039928	0.111804762348911
50.378784	1.0798228662438	0.111384613626359
50.419744	1.08022975163894	0.110936758479716
50.460704	1.08060086688946	0.110480264960797
50.501664	1.08097198213997	0.110057270195312
50.542624	1.08130553873862	0.109591179453513
50.583584	1.08159885392457	0.109105894265953
50.624544	1.0818689185165	0.108576722050331
50.665504	1.08217564750669	0.107953599909001
50.706464	1.08253782022104	0.107234209166861
50.747424	1.08287137681969	0.106482374406955
50.788384	1.08318794259965	0.105774664208557
50.829344	1.08377367871793	0.105117603114197
50.870304	1.084222594033	0.104549216088009
50.911264	1.08467598061616	0.104084230203613
50.952224	1.08507392347514	0.103664072764238
50.993184	1.08550405946429	0.103380481801581
51.034144	1.08593508970705	0.103192152646598
51.075104	1.08631067622564	0.103103323854806
51.116064	1.08667642595446	0.10310611105918
51.157024	1.0869920974808	0.103245639076747
51.197984	1.08728541266674	0.103517002514975
51.238944	1.08759661292501	0.103846916857915
51.279904	1.08795431437128	0.104244826784033
51.320864	1.08832453536818	0.104678630410892
51.361824	1.08865898622045	0.105173905078397
51.402784	1.08898449453656	0.105702135877061
51.443744	1.0893457729973	0.106324046379899
51.484704	1.08974908137797	0.107007142447409
51.525664	1.09016580356289	0.107700127751392
51.566624	1.0905771602261	0.108358376512979
51.607584	1.0909759973387	0.108967423163259
51.648544	1.09156173345698	0.109530312052906
51.689504	1.09193284870749	0.109976519719873
51.730464	1.09212064196679	0.110338718998547
51.771424	1.09265629988258	0.110688045707841
51.812384	1.092976442677	0.110979198515046
51.853344	1.09325097853702	0.111214064612494
51.894304	1.09354876499104	0.111379211374879
51.935264	1.09390110091563	0.111455335396145
51.976224	1.09424002303597	0.11142236183134
52.017184	1.09456106008401	0.111327721097354
52.058144	1.09490445347243	0.111226333541834
52.099104	1.09532117565734	0.111112073416933
52.140064	1.09574684037841	0.110973308121439
52.181024	1.09618144763564	0.110742848378366
52.221984	1.09658475601631	0.110515010220018
52.262944	1.09702383454162	0.110198654896324
52.303904	1.09744502799461	0.109917110208028
52.344864	1.09782955704936	0.109725455584808
52.385824	1.09820067229987	0.109584216890593
52.426784	1.0986585301511	0.109511849820335
52.467744	1.09895184533705	0.109480072639581
52.508704	1.09929523872547	0.109552045273566
52.549664	1.099473195195	0.109653236700553
52.590624	1.09999991057464	0.109826374611054
52.631584	1.10015998197185	0.110069495540534
52.672544	1.10066881227918	0.110401484487512
52.713504	1.10106675513816	0.110791165732068
52.754464	1.10149241985923	0.11121269825038
52.795424	1.1019180845803	0.111671270731748
52.836384	1.10232139296097	0.112106092047773
52.877344	1.10270592201572	0.112530915167027
52.918304	1.10312264420063	0.112962724820467
52.959264	1.10349375945114	0.113447493536223
53.000224	1.10386398044804	0.114031453167929
53.041184	1.10419396003223	0.114627167436379
53.082144	1.10449174648625	0.115273286737804
53.123104	1.10476628234627	0.115935628048113
53.164064	1.10507301133645	0.116604243292271
53.205024	1.10542087599296	0.117232617319873
53.245984	1.1057597981133	0.117868378855551
53.286944	1.10607994090772	0.118492634183961
53.327904	1.10645552742631	0.119094432795345
53.368864	1.10688655766907	0.119639556798316
53.409824	1.10733457873054	0.120099003141259
53.450784	1.10798022984106	0.120554539988777
53.491744	1.10840142329405	0.120974486045178
53.532704	1.10882261674705	0.121420185957165
53.573664	1.10919373199756	0.121933218973729
53.614624	1.10956931851615	0.122500884682757
53.655584	1.10988499004249	0.123060988547236
53.696544	1.11017830522843	0.123616945382845
53.737504	1.11048950548669	0.124122915593016
53.778464	1.11084184141128	0.124566935337237
53.819424	1.11121742792987	0.124967279436369
53.860384	1.11155187878213	0.125368231533954
53.901344	1.11187649284463	0.125708630036585
53.942304	1.11222972302283	0.125971056551327
53.983264	1.11264644520774	0.126103547912972
54.024224	1.11305780187096	0.126178200970241
54.065184	1.11347005278779	0.126167751677845
54.106144	1.11386441863231	0.126173775003013
54.147104	1.11424894768706	0.126176516444063
54.188064	1.11465136181412	0.126247630470915
54.229024	1.11502694833271	0.126359800737337
54.269984	1.11538375552537	0.126407224616611
54.310944	1.11570926384148	0.12641754969427
54.351904	1.11614834236679	0.12639640921762
54.392864	1.11644165755273	0.126326857681415
54.433824	1.11678952220924	0.126238194509273
54.474784	1.11713291559766	0.12613905807347
54.515744	1.11745395264569	0.126060641527574
54.556704	1.11779734603412	0.126025447351934
54.597664	1.11821853948711	0.126021818974074
54.638624	1.1186397329401	0.126060142489418
54.679584	1.11906092639309	0.126131559425893
54.720544	1.119477648578	0.126273013861494
54.761504	1.11992119837139	0.1264790882903
54.802464	1.12034328607799	0.126754182529067
54.843424	1.12072244961104	0.127105703698724
54.884384	1.12109356486156	0.127431122339847
54.925344	1.12141460190959	0.127676052010242
54.966304	1.12170255157384	0.127875906985346
55.007264	1.12201822310018	0.12794401152882
55.048224	1.12256371780575	0.127932490067111
55.089184	1.1229026399261	0.1278856414982
55.130144	1.12321831145244	0.127794698876664
55.171104	1.12356170484086	0.127615164996782
55.212064	1.12374949810016	0.127390979187558
55.253024	1.12438084115284	0.127126050944417
55.293984	1.1248065058739	0.126850250642932
55.334944	1.12520087171842	0.126557496119373
55.375904	1.12559881457741	0.126257153600794
55.416864	1.12601553676232	0.125958852998164
55.457824	1.12638665201283	0.125568228157444
55.498784	1.12675776726334	0.125136540539535
55.539744	1.127091323862	0.124633274723914
55.580704	1.12738911031602	0.124048192801157
55.621664	1.12765917490796	0.123446293946301
55.662624	1.12796143263006	0.122802353850797
55.703584	1.12831913407634	0.122269673113641
55.744544	1.12865269067499	0.121839774623794
55.785504	1.1289781989911	0.121452353215779
55.826464	1.12935378550969	0.12121686822385
55.867424	1.129792864035	0.12112000687903
55.908384	1.13022836554584	0.121142417832732
55.949344	1.13087401665637	0.121242245076812
55.990304	1.13129521010936	0.12141059091349
56.031264	1.13150983097712	0.121583815992228
56.072224	1.13208662455924	0.121741326817063
56.113184	1.1324487972736	0.121869847665518
56.154144	1.1327734113361	0.122030263371846
56.195104	1.13307119779012	0.122267938465727
56.236064	1.13338239804838	0.122546571734911
56.277024	1.13374009949466	0.12294077265255
56.317984	1.13411121474517	0.123380815345963
56.358944	1.13443582880766	0.123870315117776
56.399904	1.13477027965993	0.124404789341406
56.440864	1.13512261558452	0.124903938637041
56.481824	1.13553486650135	0.1254687822744
56.522784	1.13595605995434	0.125988825796415
56.563744	1.13637278213925	0.126465919348914
56.604704	1.13676178246208	0.126900348407872
56.645664	1.13714184024875	0.127230554764406
56.686624	1.13754067736134	0.12739663204772
56.727584	1.13790642709016	0.127475482255595
56.768544	1.13844208500596	0.127527277621948
56.809504	1.13875865078591	0.127732955435276
56.850464	1.13889100032104	0.128093154202914
56.891424	1.13933097309996	0.128519679281994
56.932384	1.13968330902454	0.128956200378637
56.973344	1.14002670241296	0.12931174218322
57.014304	1.14034684520738	0.12955401322239
57.055264	1.14069023859581	0.129733340077709
57.096224	1.1411114320488	0.129911008557322
57.137184	1.14152815423371	0.130108967623275
57.178144	1.14192252007823	0.130322926419106
57.219104	1.14229274107513	0.130581051181359
57.260064	1.14266385632564	0.130844591270327
57.301024	1.14301172098214	0.131022081055055
57.341984	1.14330056490001	0.131254510800281
57.382944	1.14357510076003	0.131535665410717
57.423904	1.14381744348988	0.131853347870817
57.464864	1.14406515174142	0.132251283947406
57.505824	1.14426188753688	0.132630559483685
57.546784	1.14454536593305	0.132904311331604
57.587744	1.14465535912778	0.133053005089278
57.628704	1.1449298949878	0.132937755604888
57.669664	1.1451409388411	0.132683926057508
57.710624	1.14534214590463	0.132386357668068
57.751584	1.14552546789585	0.132077178469475
57.792544	1.14569001056114	0.131778027976536
57.833504	1.14584113942219	0.131456599461456
57.874464	1.14599226828324	0.13111215853184
57.915424	1.14615770520214	0.130673192366152
57.956384	1.14629899727342	0.130134466511768
57.997344	1.14645549165617	0.129618964454894
58.038304	1.14662003432145	0.129093518681399
58.079264	1.14677563445058	0.128598169920892
58.120224	1.14692676331164	0.128186332689727
58.161184	1.14706447836845	0.127735577020001
58.202144	1.1471923566355	0.127261769710032
58.243104	1.14731129236638	0.126750144460494
58.284064	1.14742575682919	0.126178900495342
58.325024	1.147540221292	0.125684292664848
58.365984	1.14762696389272	0.12532952883678
58.406944	1.14771460074706	0.125081236651647
58.447904	1.1478192284201	0.124976377621093
58.488864	1.14791580781059	0.124872311821495
58.529824	1.14804368607763	0.124760285382664
58.570784	1.14811254360604	0.124691747177212
58.611744	1.14818140113445	0.12463313743394
58.652704	1.14824578739478	0.124613901583267
58.693664	1.14834594379974	0.124615398697735
58.734624	1.14841480132815	0.124620376004061
58.775584	1.1484747163204	0.124622350364627
58.816544	1.14853373705903	0.124549848183602
58.857504	1.14858023824705	0.124385662451029
58.898464	1.14864373025376	0.124136162985815
58.939424	1.14868039465201	0.123822496802229
58.980384	1.14874478091234	0.123471988963327
59.021344	1.14879038784674	0.1231176086755
59.062304	1.14885924537514	0.122826861200596
59.103264	1.14889143850531	0.122607789987671
59.144224	1.14892810290355	0.122402345349377
59.185184	1.14897370983795	0.122231406257651
59.226144	1.1490336248302	0.1221280203703
59.267104	1.14906045243867	0.12200670615583
59.308064	1.14911589616285	0.121882273497685
59.349024	1.14914272377132	0.121762397559123
59.389984	1.14916150309725	0.121632329474464
59.430944	1.14921158129973	0.121494309467395
59.471904	1.14925271696605	0.121396914217124
59.512864	1.14925808248774	0.121311796613017
59.553824	1.14930816069022	0.121288975968602
59.594784	1.14931710322638	0.121375614658443
59.635744	1.14934482508846	0.121566807290007
59.676704	1.14939043202286	0.121885505260067
59.717664	1.14939043202286	0.122302953946481
59.758624	1.14942262515303	0.122751587069639
59.799584	1.14944587574704	0.123216629613389
59.840544	1.1494780688772	0.123674596275511
59.881504	1.14950042521759	0.124065835652301
59.922464	1.14950489648567	0.124373591829427
59.963424	1.14953261834776	0.12458979956577
60.004384	1.14954692640561	0.124727333609918
60.045344	1.14956481147792	0.124810733999758
60.086304	1.14958359080385	0.124881366422101
60.127264	1.1496148896804	0.12495016831147
60.168224	1.1496148896804	0.125001364396195
60.209184	1.14964261154249	0.124982353003731
60.250144	1.14964708281057	0.124926203583946
60.291104	1.14964708281057	0.124773829147469
60.332064	1.14967480467265	0.124557294530238
60.373024	1.1497114690709	0.124251599881914
60.413984	1.14972041160705	0.123826273366092
60.454944	1.14972488287513	0.123305865916688
60.495904	1.14972577712875	0.12274855143579
60.536864	1.14972577712875	0.12212357479022
60.577824	1.14973919093298	0.121470865570086
60.618784	1.1497570760053	0.120808367356951
60.659744	1.14976244152699	0.120172470710506
60.700704	1.14979910592524	0.119562373682972
60.741664	1.14980357719331	0.118999639516945
60.782624	1.14980804846139	0.118492161296276
60.823584	1.14980804846139	0.117995382976684
60.864544	1.14981251972947	0.11749413292654
60.905504	1.14981251972947	0.117016531619062
60.946464	1.14981251972947	0.116604962430225
60.987424	1.1498312990554	0.116265392025844
61.028384	1.14983577032348	0.116025389540039
61.069344	1.14984024159156	0.115813928114194
61.110304	1.14983577032348	0.115690133963384
61.151264	1.14986259793195	0.11561739642812
61.192224	1.14988137725788	0.11554909793532
61.233184	1.14988137725788	0.115456028408804
61.274144	1.14988137725788	0.115374020531548
61.315104	1.14988584852596	0.115246371365462
61.356064	1.14988584852596	0.115095725039281
61.397024	1.14988584852596	0.114914922861553
61.437984	1.14990015658381	0.114766242179114
61.478944	1.14990909911996	0.11456140118086
61.519904	1.14990909911996	0.11432409437278
61.560864	1.14991357038804	0.114081960623583
61.601824	1.14991357038804	0.113819725878962
61.642784	1.14991357038804	0.113533920843088
61.683744	1.14991357038804	0.113187148163136
61.724704	1.14991357038804	0.112759326456533
61.765664	1.14991357038804	0.112242351256456
61.806624	1.14991357038804	0.111697421202812
61.847584	1.14991357038804	0.111139716644053
61.888544	1.14991804165612	0.110624375848418
61.929504	1.14991804165612	0.110134801983604
61.970464	1.14991804165612	0.109679975557216
62.011424	1.14991804165612	0.109330627055864
62.052384	1.14991804165612	0.109099454712454
62.093344	1.14997795664837	0.10897367530505
62.134304	1.14997795664837	0.108951639174766
62.175264	1.14997795664837	0.109004728989438
62.216224	1.14997795664837	0.109133840402697
62.257184	1.14997795664837	0.109301249180829
62.298144	1.14998242791645	0.109539896200551
62.339104	1.14998242791645	0.109794734720273
62.380064	1.14998242791645	0.110083431562405
62.421024	1.14998242791645	0.110449775690743
62.461984	1.14998242791645	0.110912887458047
62.502944	1.14998689918453	0.111483041820238
62.543904	1.14998689918453	0.11212274989784
62.584864	1.14998689918453	0.112793893020867
62.625824	1.14998689918453	0.113401250786558
62.666784	1.15000478425684	0.113997782257229
62.707744	1.15000478425684	0.114574230166122
62.748704	1.15000478425684	0.11508912640375
62.789664	1.15000478425684	0.115512025284175
62.830624	1.15000478425684	0.115829134613117
62.871584	1.15000478425684	0.116079333603432
62.912544	1.15000478425684	0.11623953574758
62.953504	1.15000478425684	0.116326122136478
62.994464	1.15000478425684	0.116383709832172
63.035424	1.15000478425684	0.116430004882779
63.076384	1.15000478425684	0.116418875678135
63.117344	1.15000478425684	0.116348539627798
63.158304	1.15000478425684	0.116287062049533
63.199264	1.15000478425684	0.116219238623623
63.240224	1.15000478425684	0.116106366652894
63.281184	1.15000478425684	0.115967849786875
63.322144	1.15000478425684	0.115842000644881
63.363104	1.15000478425684	0.115749371317961
63.404064	1.15000478425684	0.11567047098835
63.445024	1.15000478425684	0.11560781010127
63.485984	1.15000478425684	0.115564777321928
63.526944	1.15000478425684	0.115508327171725
63.567904	1.15000478425684	0.115455100067081
63.608864	1.15000478425684	0.115447108918965
63.649824	1.15000478425684	0.115480744962371
63.690784	1.15000478425684	0.115522664167486
63.731744	1.15000478425684	0.11552931510396
63.772704	1.15000478425684	0.115519116420245
63.813664	1.15000478425684	0.115532200372601
63.854624	1.15000478425684	0.115510748269505
63.895584	1.15000478425684	0.115435539514725
63.936544	1.15000478425684	0.115312497189959
63.977504	1.15000478425684	0.115163247734774
64.018464	1.15000478425684	0.114928601737125
64.059424	1.15000478425684	0.114678413642841
64.100384	1.15000478425684	0.114342761450708
64.141344	1.15000478425684	0.11391646518825
64.182304	1.15000478425684	0.11339227245816
64.223264	1.15000478425684	0.112845123972887
64.264224	1.15000478425684	0.112327277090441
64.305184	1.15000478425684	0.111765316542517
64.346144	1.15000478425684	0.111163973385171
64.387104	1.15000478425684	0.110525023671229
64.428064	1.15000478425684	0.109798827268995
64.469024	1.14999047619899	0.109047617941188
64.509984	1.14965691960034	0.108240211251066
64.550944	1.14926255375582	0.107449976703608
64.591904	1.14881453269436	0.106673257591279
64.632864	1.14838886797329	0.105850465707347
64.673824	1.14801775272278	0.105003430157533
64.714784	1.14763322366803	0.104106745759199
64.755744	1.14728088774345	0.103208128405212
64.796704	1.14692765756525	0.102268064733794
64.837664	1.14660304350276	0.101367573262714
64.878624	1.14630525704873	0.100443666224003
64.919584	1.14599405679047	0.0995338477515768
64.960544	1.14563188407612	0.0985876692283426
65.001504	1.14525272054306	0.0976196289112991
65.042464	1.14489054782871	0.0966799858266249
65.083424	1.14453821190413	0.0957544291290303
65.124384	1.14412596098729	0.0948793973207368
65.165344	1.14366810313606	0.0940318409407076
65.206304	1.14302245202553	0.0932356288314062
65.247264	1.142821244962	0.0924996935579066
65.288224	1.14227664451004	0.0917126341134774
65.329184	1.1420977937869	0.0909043818914571
65.370144	1.14157107840726	0.0900997602265026
65.411104	1.14122768501884	0.0893881427118863
65.452064	1.14092095602866	0.0887345857806494
65.493024	1.1406330063644	0.0881039039739756
65.533984	1.14033521991038	0.0875448940708697
65.574944	1.14000524032619	0.0870428486105644
65.615904	1.13962518253952	0.0865589276059121
65.656864	1.13929609720894	0.0860685016715827
65.697824	1.13893839576267	0.0856151113418972
65.738784	1.13853598163561	0.0851664215593855
65.779744	1.13808259505245	0.0846909362608572
65.820704	1.1376292084693	0.0842529485586283
65.861664	1.13721248628439	0.0837846633564661
65.902624	1.13681901469348	0.0832929909163493
65.943584	1.13644789944297	0.0827983678314142
65.984544	1.13607678419246	0.0823355960202347
66.025504	1.13572891953595	0.0819120237651797
66.066464	1.13538552614753	0.0815449648572994
66.107424	1.13506985462119	0.0812439489640906
66.148384	1.13476759689909	0.0809677171798324
66.189344	1.13424088151944	0.0806914527074854
66.230304	1.13385188119662	0.0803317268275326
66.271264	1.13349865101842	0.079917220069113
66.312224	1.13316062315169	0.0795944731344503
66.353184	1.1327850366331	0.0793544292437325
66.394144	1.13232270751379	0.0791813392757616
66.435104	1.1319015140608	0.0790397606254225
66.476064	1.13147048381803	0.0789306172760261
66.517024	1.13109042603137	0.0788392409925116
66.557984	1.13072467630255	0.0788065855917707
66.598944	1.13036697485627	0.0788264185448667
66.639904	1.13002358146785	0.0788842394155946
66.680864	1.12967571681134	0.0789266816301311
66.721824	1.12936451655308	0.0789926636270368
66.762784	1.12908550942499	0.0790358249795274
66.803744	1.12878772297096	0.0790495387223945
66.844704	1.12845774338677	0.079007654384574
66.885664	1.12809646492603	0.0788929693145179
66.926624	1.12777095660992	0.078807217561488
66.967584	1.12740073561302	0.0787961319409629
67.008544	1.12696970537026	0.0787860487551618
67.049504	1.12629722665126	0.0787288031947974
67.090464	1.12585278260426	0.0786825408322798
67.131424	1.1254503684772	0.078577067265656
67.172384	1.12507478195861	0.0784251112367165
67.213344	1.12470813797618	0.0782745281075078
67.254304	1.12436027331968	0.0781227878199546
67.295264	1.12401687993125	0.0779563378924279
67.336224	1.12371015094107	0.0777652498627474
67.377184	1.12340789321896	0.0775326021969288
67.418144	1.12309222169263	0.0773103428057403
67.459104	1.12271663517404	0.0770783489016983
67.500064	1.12234104865545	0.0768702826786797
67.541024	1.12199318399894	0.0765465877894408
67.581984	1.12164084807436	0.0762022797913859
67.622944	1.1212330684256	0.0758685627341119
67.663904	1.12077073930629	0.0754971345183579
67.704864	1.1203495458533	0.0751285915712447
67.745824	1.11992388113223	0.074691856912421
67.786784	1.1195572371498	0.0741560947780907
67.827744	1.11903588729185	0.0735785245781473
67.868704	1.11886150783679	0.0730757490838581
67.909664	1.11852258571644	0.0725628707909146
67.950624	1.11819260613225	0.0719792903410384
67.991584	1.11789571393185	0.0713399527284425
68.032544	1.11744679861677	0.0706742750538675
68.073504	1.1171123477645	0.0700226140317828
68.114464	1.11673228997783	0.0694018606872894
68.155424	1.11638889658941	0.0687433634962274
68.196384	1.11604550320098	0.0680966797804684
68.237344	1.11562430974799	0.0674983482857063
68.278304	1.11517092316484	0.0669559504693435
68.319264	1.11473631590761	0.0664156512282836
68.360224	1.11431065118654	0.0660048469407254
68.401184	1.1139207566101	0.0656361383739622
68.442144	1.11355947814936	0.0652857307785317
68.483104	1.11318389163077	0.0650716935312869
68.524064	1.11282261317003	0.064930387281688
68.565024	1.11249710485392	0.0648166523454141
68.605984	1.11203924700269	0.0647394300043629
68.646944	1.1118747043374	0.0647159817486424
68.687904	1.11132920963183	0.0646683312319523
68.728864	1.11096345990301	0.0646364952126382
68.769824	1.11060128718865	0.0646506731263665
68.810784	1.11026773059	0.0646707959138502
68.851744	1.10988320153525	0.0646704298072552
68.892704	1.10942534368402	0.0646614732709158
68.933664	1.1089853709051	0.0645859768609549
68.974624	1.10857759125635	0.0644934782863906
69.015584	1.10818411966544	0.0644214315594042
69.056544	1.10783178374086	0.0643523136851768
69.097504	1.1074749765482	0.0642285391472203
69.138464	1.10712621763808	0.0640874486390076
69.179424	1.10678282424965	0.0638257608750727
69.220384	1.10648146078117	0.0635265014218371
69.261344	1.1061926168633	0.0632032009688701
69.302304	1.10589483040927	0.0627924010397238
69.343264	1.1055657450787	0.0622870584408584
69.384224	1.10520804363242	0.061765851222881
69.425184	1.10470010757871	0.0612112868998559
69.466144	1.10451678558749	0.0606566833511242
69.507104	1.10384877813657	0.060058578493778
69.548064	1.10362432047903	0.0594665013200119
69.589024	1.10295989004258	0.0588543536597045
69.629984	1.10255747591551	0.0582653644207299
69.670944	1.10217294686077	0.0576721300886193
69.711904	1.10181524541449	0.0570187039097377
69.752864	1.10147185202607	0.0563297915416226
69.793824	1.10112398736956	0.0556580338825254
69.834784	1.1008127871113	0.054964747848125
69.875744	1.10051500065728	0.0542639980334417
69.916704	1.10019485786286	0.053591331645475
69.957664	1.09982374261235	0.0529155337385983
69.998624	1.09944815609376	0.0522683444470655
70.039584	1.09910029143725	0.0516915021018999
70.080544	1.09874795551267	0.0511580433882291
70.121504	1.09834017586392	0.0507153573180325
70.162464	1.09787337547653	0.0503253491925878
70.203424	1.09744771075546	0.0499573336133078
70.244384	1.09703098857054	0.0496323181252803
70.285344	1.09666434458811	0.0492850856328782
70.326304	1.09630753739545	0.0489440813110012
70.367264	1.09579423582004	0.0485753988947089
70.408224	1.09562522188668	0.0482929171478665
70.449184	1.09513517090528	0.0480996302994106
70.490144	1.09484722124103	0.047968372368318
70.531104	1.09454496351892	0.0479226722409282
70.572064	1.09421945520281	0.0479380203882366
70.613024	1.0938483399523	0.0479519367972543
70.653984	1.09350941783195	0.0479842740339306
70.694944	1.09315261063929	0.048033225536556
70.735904	1.0927314171863	0.0480622329465835
70.776864	1.09227803060315	0.048078701205736
70.817824	1.09184342334592	0.048099002688105
70.858784	1.09141328735677	0.0480901180655611
70.899744	1.09102875830203	0.0480197711191939
70.940704	1.09066658558767	0.047865224014413
70.981664	1.09029099906908	0.0477078112538447
71.022624	1.0899386631445	0.0475887568759153
71.063584	1.08960421229223	0.047533771152092
71.104544	1.08929301203397	0.0475114321121856
71.145504	1.08897286923955	0.0475546697368836
71.186464	1.08862947585113	0.0475604751414597
71.227424	1.08824941806446	0.0474900780733562
71.268384	1.08787830281395	0.0473508072020884
71.309344	1.08736589549216	0.0472052623969713
71.350304	1.08699030897357	0.0470508721950168
71.391264	1.08652797985425	0.0468917683706532
71.432224	1.08610678640126	0.0468364143610291
71.473184	1.0856757561585	0.0468153152892925
71.514144	1.08529122710375	0.0467409477079991
71.555104	1.08493889117917	0.0465932607434607
71.596064	1.08458208398651	0.0464666140120991
71.637024	1.08423869059809	0.0464229318293929
71.677984	1.08389082594158	0.0464105234308732
71.718944	1.08358856821948	0.0464573894334313
71.759904	1.08329972430161	0.0465046978147916
71.800864	1.08300193784759	0.0465134647602158
71.841824	1.08267732378509	0.0464717395044275
71.882784	1.08231067980266	0.0463832833568485
71.923744	1.08198606574016	0.0463034285350435
71.964704	1.08162389302581	0.0461568093814068
72.005664	1.08118928576858	0.04605818287979
72.046624	1.08073142791735	0.0459808842665314
72.087584	1.08027357006611	0.04590746681902
72.128544	1.07966458335383	0.0458015443359763
72.169504	1.07928899683524	0.0456248390653807
72.210464	1.0789223528528	0.0455086285511795
72.251424	1.0785744881963	0.0454179212838831
72.292384	1.0782266235398	0.0453499235214996
72.333344	1.07791989454961	0.0452877333428981
72.374304	1.07761763682751	0.0452385094395324
72.415264	1.07730643656925	0.0451700104597869
72.456224	1.07693532131874	0.04501004802829
72.497184	1.07656510032184	0.044847126235151
72.538144	1.07620739887557	0.0446417840195348
72.579104	1.07585953421906	0.0444478390508906
72.620064	1.07545175457031	0.0442570735436865
72.661024	1.07498495418292	0.0441083841444241
72.701984	1.07455928946185	0.043986383480088
72.742944	1.07413809600886	0.043865945306398
72.783904	1.07377145202642	0.0437278926112407
72.824864	1.07341017356568	0.0435582174589495
72.865824	1.07307572271342	0.0433909416123784
72.906784	1.07254900733377	0.0431330129786588
72.947744	1.07224227834359	0.0427818840660683
72.988704	1.07210098627231	0.0424759257338284
73.029664	1.07180767108637	0.0421844155368512
73.070624	1.07132209137305	0.041866231859389
73.111584	1.07095634164423	0.0415246587647662
73.152544	1.07061741952388	0.0412215486546664
73.193504	1.07025971807761	0.0410079886535185
73.234464	1.06984299589269	0.0408331683960455
73.275424	1.06939944609931	0.040737993756609
73.316384	1.06895500205231	0.0405703779539141
73.357344	1.06852933733124	0.0403901249360775
73.398304	1.06814033700842	0.0401690444952928
73.439264	1.06777369302598	0.0399306219337811
73.480224	1.06739810650739	0.0396493191373425
73.521184	1.06705024185089	0.0393377907547661
73.562144	1.06671131973054	0.0389926677336964
73.603104	1.06640011947228	0.0387370752087253
73.644064	1.06608891921402	0.0385618975614812
73.685024	1.06574105455752	0.038408982681936
73.725984	1.06535652550277	0.038273433894383
73.766944	1.06498541025226	0.038171961349832
73.807904	1.06465095939999	0.0380242242635574
73.848864	1.0640929451438	0.0378205513196774
73.889824	1.06385865069649	0.0375113917339382
73.930784	1.06319958578173	0.0371229003358152
73.971744	1.06279180613297	0.0366369483112436
74.012704	1.0624117483463	0.0361199665735489
74.053664	1.06205046988556	0.0355894432502551
74.094624	1.06169813396098	0.0350250071244035
74.135584	1.06135026930448	0.0344855599528591
74.176544	1.06101134718413	0.0340024430751919
74.217504	1.06070908946203	0.0335688225016307
74.258464	1.06041577427608	0.0332043219815028
74.299424	1.0601090452859	0.0327980439046447
74.340384	1.05976565189747	0.032371361922739
74.381344	1.05942225850905	0.0319521742299991
74.422304	1.05909227892486	0.0314665534447276
74.463264	1.0587354717322	0.0309261256305184
74.504224	1.0582910276852	0.0303548032139533
74.545184	1.05784211237012	0.0298410096545225
74.586144	1.05738425451889	0.0293633081035715
74.627104	1.05677079653852	0.0289322524553805
74.668064	1.05657406074307	0.0284848309707154
74.709024	1.05603840282727	0.0280314079529411
74.749984	1.05568606690269	0.0276274158630951
74.790944	1.05534267351426	0.0273050851567634
74.831904	1.05503594452408	0.0269901681089784
74.872864	1.05474262933814	0.0266560566154324
74.913824	1.05442248654372	0.0262810675772021
74.954784	1.05403795748897	0.0258733512244354
74.995744	1.05367131350654	0.0254276011907125
75.036704	1.05331897758196	0.0249283756228701
75.077664	1.05296127613568	0.0243578704085257
75.118624	1.05253561141461	0.0238227533191483
75.159584	1.05207775356338	0.0233333232819253
75.200544	1.05165656011039	0.022860487897798
75.241504	1.05123983792547	0.0224350131959732
75.282464	1.05087855946474	0.0220346734552524
75.323424	1.05052085801846	0.0216966393910469
75.364384	1.05017746463003	0.0214107493661426
75.405344	1.04984390803138	0.0212439943497869
75.446304	1.04936279958614	0.0210790088486398
75.487264	1.04921614199317	0.0208769615923777
75.528224	1.04892282680722	0.0206661452114854
75.569184	1.04842919881136	0.0204205421664607
75.610144	1.04807149736508	0.0200583712174634
75.651104	1.04773257524473	0.0196966164967972
75.692064	1.04736682551592	0.0193337896068174
75.733024	1.04694563206293	0.0189692346065414
75.773984	1.04648777421169	0.0186374047415958
75.814944	1.04605674396893	0.0182816210451558
75.855904	1.04563107924786	0.0179470671728078
75.896864	1.04525102146119	0.0176437195292625
75.937824	1.04487096367452	0.0173185406007907
75.978784	1.04450521394571	0.0169433510756156
76.019744	1.0441573492892	0.0164814509468049
76.060704	1.04382736970501	0.0159182003089748
76.101664	1.0435018613889	0.0152483472758533
76.142624	1.04320049792041	0.0144629222358655
76.183584	1.04284279647414	0.0136057773497797
76.224544	1.04245379615131	0.0126675616449844
76.265504	1.04209162343696	0.0117006566942262
76.306464	1.0417580668383	0.0107908883435363
76.347424	1.04140036539203	0.0099411135318786
76.388384	1.0409657581348	0.00912242073428596
76.429344	1.04032010702427	0.00840838865950821
76.470304	1.03988997103513	0.00772063344973775
76.511264	1.03951885578461	0.00708543850759946
76.552224	1.03915668307026	0.00645894513470763
76.593184	1.03880434714568	0.00579009017789844
76.634144	1.03844753995302	0.00512461516947424
76.675104	1.03811756036883	0.00447017783904483
76.716064	1.03780636011057	0.00380953413014964
76.757024	1.03752198746078	0.00317089822186054
76.797984	1.03721525847059	0.00252725013995089
76.838944	1.03687186508217	0.0019394638226452
76.879904	1.03652847169374	0.00144466204282442
76.920864	1.03619938636317	0.00103025988628913
76.961824	1.03583721364881	0.000683994961316381
77.002784	1.03539813512351	0.000412038779077112
77.043744	1.03494474854035	0.000208328788696505
77.084704	1.0344913619572	3.91047320311977e-05
77.125664	1.03405138917828	-0.000141196228335611
77.166624	1.03369011071754	-0.000289251478674785
77.207584	1.03332346673511	-0.00038897194166454
77.248544	1.03279228008739	-0.000431141755460773
77.289504	1.03244441543088	-0.000455792932850196
77.330464	1.03214215770878	-0.000445114823832499
77.371424	1.03183989998668	-0.000366493432579357
77.412384	1.03152422846034	-0.000216060668579321
77.453344	1.03114417067367	3.15219273028244e-06
77.494304	1.03076858415508	0.000319429065010757
77.535264	1.03042519076665	0.000769921050819966
77.576224	1.03006838357399	0.00125227956482624
77.617184	1.02964271885292	0.00180313270016622
77.658144	1.02918038973361	0.00236172201652921
77.699104	1.02875919628062	0.00289703305523362
77.740064	1.02834694536379	0.00341320630753125
77.781024	1.02798477264943	0.00394989024596645
77.821984	1.02762796545677	0.00449229242074101
77.862944	1.02728904333642	0.00499162694887945
77.903904	1.02695012121608	0.00546584612876708
77.944864	1.02662550715358	0.0058893159611437
77.985824	1.02632772069956	0.00622388290872733
78.026784	1.02588327665256	0.00652587508618921
78.067744	1.02571426271919	0.00671608925429504
78.108704	1.02535209000484	0.00684978353760846
78.149664	1.02483968268305	0.00691805587993818
78.190624	1.02447303870061	0.00696310442475737
78.231584	1.02404290271147	0.00693142312906359
78.272544	1.02359398739639	0.00683584097811971
78.313504	1.02315490887109	0.00670160625173766
78.354464	1.02273371541809	0.00649497612542158
78.395424	1.02234918636335	0.0063010660240721
78.436384	1.02196912857668	0.00609284725663889
78.477344	1.02162126392018	0.0058771930385999
78.518304	1.0212635624739	0.00561328902224234
78.559264	1.02092464035355	0.00533125401261397
78.600224	1.02061791136337	0.00498970488925635
78.641184	1.02030671110511	0.00459357973278868
78.682144	1.01995437518053	0.00418262290081606
78.723104	1.0195653748577	0.00377617920430778
78.764064	1.01919873087527	0.00337773101432734
78.805024	1.018864280023	0.00306943657333911
78.845984	1.01850300156226	0.00278712480455862
78.886944	1.01806302878334	0.00252544793665338
78.927904	1.01741290640473	0.00228040712675645
78.968864	1.01699618421982	0.00204391970010337
79.009824	1.01662596322293	0.00180800104619588
79.050784	1.01625931924049	0.00154986756711975
79.091744	1.01608046851735	0.00130590110574241
79.132704	1.01555911865941	0.00100238130492927
79.173664	1.01521572527098	0.000697534367709668
79.214624	1.01492688135311	0.000359707328066783
79.255584	1.01462909489909	-6.93535148238444e-06
79.296544	1.01432236590891	-0.000355771739443123
79.337504	1.01397897252048	-0.000659555224172825
79.378464	1.01364005040013	-0.000973437149145023
79.419424	1.01331096506956	-0.00128879657573233
79.460384	1.01294432108713	-0.00156959815480889
79.501344	1.01249093450397	-0.00187704924310535
79.542304	1.01203307665274	-0.00222956848907423
79.583264	1.01159846939551	-0.0025645712778422
79.624224	1.01117280467444	-0.00292868607852187
79.665184	1.0107882756197	-0.0033137365104941
79.706144	1.01041716036918	-0.00368474849791682
79.747104	1.01007376698076	-0.00408750715721093
79.788064	1.00973037359233	-0.00454431666098788
79.829024	1.00924926514709	-0.00500507488589552
79.869984	1.00895684421476	-0.00538306904909236
79.910944	1.00863133589865	-0.00576771196955711
79.951904	1.00825127811198	-0.00614995122588988
79.992864	1.00787569159339	-0.00655126507165779
80.033824	1.00752782693689	-0.00694347419508366
80.074784	1.00716654847615	-0.00731661526669221
80.115744	1.00674535502316	-0.00768571609052135
80.156704	1.00627318911407	-0.00808830477175354
80.197664	1.00585736118278	-0.0084953673627436
80.238624	1.0054540528021	-0.00889446495608884
80.279584	1.00509188008774	-0.00933259648590853
80.320544	1.00473060162701	-0.00974110389042487
80.361504	1.00439167950666	-0.0101259494770404
80.402464	1.00405275738631	-0.0105547910520147
80.443424	1.00372814332382	-0.0110581309606378
80.484384	1.00342588560171	-0.0116014745523706
80.525344	1.00314151295192	-0.0121562371831347
80.566304	1.0028213701575	-0.0127472269331456
80.607264	1.00245919744315	-0.0133856056951359
80.648224	1.00194231885328	-0.0140419236802759
80.689184	1.00176346813014	-0.0147611793116487
80.730144	1.00115001014978	-0.0155499298198733
80.771104	1.00092108122416	-0.0163776793972776
80.812064	1.0002620163094	-0.0172588173405645
80.853024	0.999840822856407	-0.0181933458289399
80.893984	0.99945629380166	-0.0191637331507614
80.934944	0.999089649819227	-0.0201824835896094
80.975904	0.998718534568715	-0.0211943760674208
81.016864	0.998370669912211	-0.0222235147808988
81.057824	0.998027276523786	-0.0233438183949169
81.098784	0.997720547533604	-0.024573446232423
81.139744	0.997404876007265	-0.025834692168651
81.180704	0.99706148261884	-0.0270620209439093
81.221664	0.99666711677432	-0.0282137792162053
81.262624	0.996305838313581	-0.0293467069701294
81.303584	0.995966916193234	-0.0305172085925602
81.344544	0.995614580268652	-0.0317314054729327
81.385504	0.995170136221653	-0.0328957944227524
81.426464	0.994731057696349	-0.0339474922759348
81.467424	0.994304498721664	-0.0349966927591306
81.508384	0.993902084594603	-0.0360224493450177
81.549344	0.993370897946883	-0.0369256909739713
81.590304	0.993008725232528	-0.0377352267482797
81.631264	0.992660860576025	-0.0384911082935831
81.672224	0.992326409723756	-0.0391266453710512
81.713184	0.992019680733574	-0.0396788365388273
81.754144	0.991731731069322	-0.0401265870835866
81.795104	0.99142500207914	-0.0404242709709407
81.836064	0.991099493763028	-0.0405518264311718
81.877024	0.990738215302289	-0.0405347959368916
[truncated: 3,924 more rows]
