# Supplementary material for: Unraveling the Local Relation Between Tissue Composition and Human Brain Mechanics Through Machine Learning
Source: Front Bioeng Biotechnol. 2021 Aug 17;9:704738. doi: 10.3389/fbioe.2021.704738 (PMC8415910; doi:10.3389/fbioe.2021.704738)
Supplement: Supplementary file 1 [file DataSheet3.ZIP › Mechanics_cyclicCompTens/cyclicCompTens_HBE_02_18_P1_PfC_NC.txt]

0	1	0
0.05	0.99978041450592	0.0295032654555665
0.1	0.999206555903658	0.0209229513122332
0.15	0.998587276137695	0.0138062688843598
0.2	0.997982877438101	0.014663901660323
0.25	0.997549451419263	0.0125681321590306
0.3	0.99712504181061	0.0144944807066302
0.35	0.996588764882662	0.0166366284537321
0.4	0.996137605260605	0.0140207045031427
0.45	0.995741950420277	0.0127092717211229
0.5	0.99505964554816	0.0132619151082248
0.55	0.994443976335833	0.0131611969391398
0.6	0.993938419035509	0.00796207850803075
0.65	0.993243916077488	0.00971122870909091
0.7	0.992660821639129	0.00777928780931979
0.75	0.992202161640457	0.00565074868490941
0.8	0.991652514692759	0.00473156112534556
0.85	0.9913105743182	0.00319224518954866
0.9	0.990792170628142	0.00104485598107443
0.95	0.990380422891979	1.01010000461976e-05
1	0.989758634688891	-0.00178317156814705
1.05	0.989339176326438	-0.00389478944928275
1.1	0.988762840006434	-0.00414774105142579
1.15	0.988202112929535	-0.00558578154598416
1.2	0.987686270689217	-0.0104888114826549
1.25	0.986991652948497	-0.00926316233736085
1.3	0.986488717555214	-0.0128672045253562
1.35	0.985906988154659	-0.0127337107080663
1.4	0.985522304089454	-0.0127918642160918
1.45	0.984966273338792	-0.0152202291482103
1.5	0.98464500930925	-0.0136755026197418
1.55	0.984108926709618	-0.016008330617139
1.6	0.983709082454796	-0.0172846992951894
1.65	0.983311798532146	-0.0191085515260622
1.7	0.982679725292627	-0.0201511134040459
1.75	0.982199007733527	-0.0194584207177873
1.8	0.981437004148783	-0.0195515335332071
1.85	0.980950260647386	-0.0211313949457404
1.9	0.980421364275273	-0.022993729207019
1.95	0.979840895634965	-0.024249191245383
2	0.979392819780925	-0.0247920244375752
2.05	0.978846294049184	-0.0251982251044328
2.1	0.978466596632154	-0.0264509298748727
2.15	0.977949769506953	-0.0255823506478739
2.2	0.97748963277987	-0.0282442181118131
2.25	0.976892397511167	-0.028236396283632
2.3	0.976485440732582	-0.0291393783171436
2.35	0.975958240916815	-0.0283770458976209
2.4	0.975334299030477	-0.0302818841321393
2.45	0.974730798812178	-0.0321192198512888
2.5	0.974153259718267	-0.0340421517423752
2.55	0.973659718681718	-0.0362372553968687
2.6	0.973000584502413	-0.0371362223815747
2.65	0.972483443176843	-0.0381451122755265
2.7	0.972091916449686	-0.0394042042286833
2.75	0.971724273521115	-0.040469986032648
2.8	0.971315212537969	-0.0421560787162848
2.85	0.970768570554351	-0.0429341998432791
2.9	0.970252207188073	-0.0437817318046625
2.95	0.969782165731051	-0.0450680169293975
3	0.969221167811309	-0.046967972859827
3.05	0.968649925772487	-0.0476961271054531
3.1	0.968005284294972	-0.0483667902492245
3.15	0.967364066491155	-0.0489650058476469
3.2	0.96690428971039	-0.0490642710588116
3.25	0.966451887288515	-0.0504048269802998
3.3	0.965948659687885	-0.0522565061227742
3.35	0.965455589961834	-0.0540365367724914
3.4	0.965049934007984	-0.0551129492795842
3.45	0.96457074828487	-0.0565674553798388
3.5	0.96411046779131	-0.056419734699821
3.55	0.963578391273	-0.0564532438179458
3.6	0.962924071349308	-0.0577644932587631
3.65	0.962345542244574	-0.0573320401291001
3.7	0.961811528558413	-0.057553078465803
3.75	0.961249112716535	-0.0581055288756334
3.8	0.960662504691657	-0.0590393855497789
3.85	0.960239743838156	-0.0613461534819588
3.9	0.959805708312627	-0.0633424328011787
3.95	0.959409893113697	-0.0655181676897176
4	0.959010709849797	-0.0678836340351159
4.05	0.95845741914752	-0.0701194820033189
4.1	0.957995224659483	-0.0721575520216181
4.15	0.957543269132087	-0.0734191153327466
4.2	0.957063226348794	-0.0746650034405395
4.25	0.956510020066826	-0.0772490795438376
4.3	0.955772332735605	-0.0788043452397272
4.35	0.955183980689943	-0.0801907331941838
4.4	0.954686882014772	-0.0814084794334083
4.45	0.954208493334825	-0.0824186435514202
4.5	0.953752612967456	-0.0828594370985727
4.55	0.953231945597376	-0.085526550900805
4.6	0.952741209550427	-0.0882324556973831
4.65	0.952320297637232	-0.0897855631411022
4.7	0.951829349549296	-0.0913537384849732
4.75	0.951255215664863	-0.0934238798578638
4.8	0.950711544915595	-0.0959042117836629
4.85	0.950210597800949	-0.0986877996274284
4.9	0.949641808243433	-0.101485748269726
4.95	0.949109838849382	-0.102747697197888
5	0.948528302664958	-0.103262247112039
5.05	0.947943618453054	-0.103956405672678
5.1	0.947495599281037	-0.106534596711397
5.15	0.947058352657021	-0.10814362763368
5.2	0.946519536401801	-0.109871145458735
5.25	0.945916983080596	-0.111719896164992
5.3	0.945423752029723	-0.113362704095498
5.35	0.944989335082451	-0.114894717219857
5.4	0.94454857837503	-0.116408319486317
5.45	0.943894030867033	-0.117301066711402
5.5	0.943239483359036	-0.118193813936488
5.55	0.942615887766324	-0.119018200443371
5.6	0.942037314522648	-0.119743150127459
5.65	0.941458741278972	-0.120468099811547
5.7	0.941001156217492	-0.120781116497481
5.75	0.940576511958798	-0.120981978397659
5.8	0.940138251292165	-0.121376135196837
5.85	0.939630782167661	-0.122752756823298
5.9	0.939123313043157	-0.124129378449759
5.95	0.938643875500101	-0.125284321059539
6	0.938188029914175	-0.126252694036494
6.05	0.937732184328248	-0.127221067013449
6.1	0.937097703376711	-0.128384360349532
6.15	0.936448026013862	-0.129564235452278
6.2	0.935858583775049	-0.130624922448611
6.25	0.935409556392331	-0.131407768549317
6.3	0.934960529009613	-0.132190614650024
6.35	0.934497641350086	-0.133762229832264
6.4	0.93402819517419	-0.135707081061923
6.45	0.933561086956935	-0.137613988474699
6.5	0.933132514183841	-0.138895486262326
6.55	0.932703941410748	-0.140176984049953
6.6	0.932213394287384	-0.141456169371591
6.65	0.931642613275947	-0.14273236090408
6.7	0.931071832264509	-0.144008552436569
6.75	0.930450283301593	-0.145322266861402
6.8	0.929817164432251	-0.146644532672309
6.85	0.929216379430581	-0.147924039763958
6.9	0.928750793554357	-0.149024757806685
6.95	0.928285207678132	-0.150125475849412
7	0.927811848129426	-0.151489542146993
7.05	0.927332662406313	-0.153050981419345
7.1	0.9268534766832	-0.154612420691697
7.15	0.926379808194005	-0.155463941836621
7.2	0.925906430085543	-0.156278098869576
7.25	0.925394003932501	-0.157423470803487
7.3	0.924801794282408	-0.159245585538683
7.35	0.924209584632316	-0.161067700273879
7.4	0.92367661464859	-0.162398858555578
7.45	0.923168171495056	-0.163526747536395
7.5	0.922658892624616	-0.164669997122203
7.55	0.922140709180785	-0.16597691413322
7.6	0.921622525736954	-0.167283831144238
7.65	0.92117039711934	-0.168473276038644
7.7	0.920794450596735	-0.169527238448862
7.75	0.920418504074129	-0.17058120085908
7.8	0.919932531214311	-0.171191066532739
7.85	0.919426036118837	-0.171718098785672
7.9	0.918908327221949	-0.172357884532225
7.95	0.918351182616928	-0.173394191824092
8	0.917794038011906	-0.174430499115959
8.05	0.917214685545007	-0.175577059423964
8.1	0.916620527836855	-0.176797121742728
8.15	0.916026370128703	-0.178017184061492
8.2	0.915517999053318	-0.179809637872509
8.25	0.915011503957844	-0.181614608726173
8.3	0.914533550188014	-0.183389777849162
8.35	0.914106958019877	-0.185111317205978
8.4	0.913680365851739	-0.186832856562793
8.45	0.913173502217624	-0.189274646793851
8.5	0.912637786251258	-0.191975320019945
8.55	0.912099178197896	-0.19460953310793
8.6	0.911538137476756	-0.196728243653553
8.65	0.910977096755615	-0.198846954199176
8.7	0.910425656064592	-0.200941499990751
8.75	0.909884095924047	-0.203011174915333
8.8	0.909342535783502	-0.205080849839915
8.85	0.908918105750678	-0.206851912601588
8.9	0.90851096161624	-0.208578906595589
8.95	0.908083859175189	-0.210338654043488
9	0.907596881814301	-0.21219666185308
9.05	0.907109904453413	-0.214054669662673
9.1	0.90657026487852	-0.215635430961166
9.15	0.905999483867082	-0.217052244450104
9.2	0.905428880128928	-0.21846754907164
9.25	0.904883423872264	-0.219668810074431
9.3	0.904337967615599	-0.220870071077223
9.35	0.903790257845372	-0.222100845234707
9.4	0.903238957414529	-0.223378644501744
9.45	0.902687656983687	-0.22465644376878
9.5	0.902245032088587	-0.225958703065114
9.55	0.901835939896089	-0.227268509698412
9.6	0.901408215341894	-0.228738610951102
9.65	0.90086864442603	-0.231170928924677
9.7	0.900329073510167	-0.233603246898252
9.75	0.89980674171189	-0.235472760079271
9.8	0.899300246616417	-0.236825253047942
9.85	0.898793751520943	-0.238177746016614
9.9	0.898203119018655	-0.239221766584354
9.95	0.897603117136325	-0.240231436257925
10	0.8970470916884	-0.241393044527353
10.05	0.896605051136552	-0.242948470651558
10.1	0.896163010584703	-0.244503896775763
10.15	0.89571431135886	-0.247182505249522
10.2	0.895262120389336	-0.25045009958951
10.25	0.894810713091418	-0.253668537973636
10.3	0.894380290777617	-0.255570689095223
10.35	0.893949868463817	-0.257472840216811
10.4	0.893377722757332	-0.259186164466092
10.45	0.892604973408058	-0.260632212031384
10.5	0.891832224058786	-0.262078259596677
10.55	0.891059474709513	-0.263524307161969
10.6	0.890417839974788	-0.264792724609213
10.65	0.8899171126474	-0.265870244958636
10.7	0.889416385320013	-0.26694776530806
10.75	0.888915657992625	-0.268025285657484
10.8	0.888414930665237	-0.269102806006908
10.85	0.887902563497336	-0.270275082270695
10.9	0.887353336834478	-0.271747418929966
10.95	0.88680411017162	-0.273219755589236
11	0.886254883508762	-0.274692092248507
11.05	0.885705656845904	-0.276164428907778
11.1	0.885156430183046	-0.277636765567048
11.15	0.884684617287387	-0.278783609235441
11.2	0.884213115290391	-0.279929145703067
11.25	0.883741613293396	-0.281074682170694
11.3	0.8832701112964	-0.28222021863832
11.35	0.882798609299404	-0.283365755105946
11.4	0.88231769764292	-0.284678021939572
11.45	0.88183371599143	-0.286044686213564
11.5	0.88134973433994	-0.287411350487555
11.55	0.880865752688449	-0.288778014761547
11.6	0.880381771036959	-0.290144679035539
11.65	0.879859936084378	-0.291180026733461
11.7	0.879301732273885	-0.29189705066222
11.75	0.878743528463392	-0.292614074590979
11.8	0.8781853246529	-0.293331098519738
11.85	0.877627120842407	-0.294048122448497
11.9	0.877090896410891	-0.294625926855059
11.95	0.876614705208519	-0.294823474954726
12	0.876138514006148	-0.295021023054393
12.05	0.875662322803776	-0.29521857115406
12.1	0.875186131601404	-0.295416119253727
12.15	0.874708205899081	-0.295642174890718
12.2	0.874159743865386	-0.297027537045545
12.25	0.873611281831691	-0.298412899200371
12.3	0.873062819797995	-0.299798261355197
12.35	0.8725143577643	-0.301183623510023
12.4	0.871965895730605	-0.30256898566485
12.45	0.871490702847834	-0.304039906411666
12.5	0.871035935380538	-0.305534678530673
12.55	0.870581167913243	-0.30702945064968
12.6	0.870126400445947	-0.308524222768688
12.65	0.869671632978652	-0.310018994887695
12.7	0.869159120328349	-0.311814394627068
12.75	0.868597019807138	-0.313867954144524
12.8	0.868034919285926	-0.31592151366198
12.85	0.867472818764714	-0.317975073179437
12.9	0.866910718243503	-0.320028632696893
12.95	0.866360440342612	-0.322467108397059
13	0.86583828110627	-0.325821060423669
13.05	0.865316121869928	-0.329175012450279
13.1	0.864793962633586	-0.332528964476889
13.15	0.864271803397243	-0.335882916503499
13.2	0.86375228419133	-0.339277624148187
13.25	0.863279014407378	-0.343386309842894
13.3	0.862805744623426	-0.347494995537601
13.35	0.862332474839474	-0.351603681232308
13.4	0.861859205055522	-0.355712366927015
13.45	0.861385935271569	-0.359821052621722
13.5	0.860848997971603	-0.362018652717234
13.55	0.860297126316029	-0.363767973474663
13.6	0.859745254660454	-0.365517294232093
13.65	0.85919338300488	-0.367266614989522
13.7	0.858641511349306	-0.369015935746951
13.75	0.858148390164942	-0.370327319071236
13.8	0.857699952437555	-0.371305623221016
13.85	0.857251514710168	-0.372283927370797
13.9	0.856803076982782	-0.373262231520577
13.95	0.856354639255395	-0.374240535670357
14	0.855871268584218	-0.376416991239817
14.05	0.855315013129085	-0.381093293598484
14.1	0.854758757673952	-0.385769595957151
14.15	0.854202502218819	-0.390445898315818
14.2	0.853646246763686	-0.395122200674485
15.2459	0.849629896309687	-0.303032802140079
15.2959	0.849908208156835	-0.350626665576659
15.3459	0.850291206111626	-0.338776221207089
15.3959	0.850883576281703	-0.331362745989823
15.4459	0.851363600385041	-0.323189652294448
15.4959	0.852088743179445	-0.316103224530409
15.5459	0.852589692535625	-0.311093444284907
15.5959	0.853289017876749	-0.307548144539315
15.6459	0.853888833566962	-0.302327872397492
15.6959	0.854384751088033	-0.298285311229594
15.7459	0.854841221814542	-0.296184286528634
15.7959	0.855178260014758	-0.290750497338065
15.8459	0.855688923954479	-0.281665504959477
15.8959	0.85620718551639	-0.275061683134431
15.9459	0.856638758882361	-0.266378565781336
15.9959	0.857159765761642	-0.262101192669148
16.0459	0.857630244837826	-0.262094342759472
16.0959	0.858373492763413	-0.257124481576567
16.1459	0.858851469722735	-0.247891449479609
16.1959	0.859593318808136	-0.24453291872267
16.2459	0.860052432619489	-0.237369128900357
16.2959	0.860693430563747	-0.230186381129961
16.3459	0.861072194808953	-0.225110551371691
16.3959	0.861541132703685	-0.215807828951432
16.4459	0.861947087167981	-0.20884072455948
16.4959	0.862372161884223	-0.200627803772992
16.5459	0.86304303650281	-0.198479006623265
16.5959	0.863420996216226	-0.194713311088094
16.6459	0.863985849438339	-0.191531125958728
16.6959	0.864589506574895	-0.18978669816096
16.7459	0.86515725205295	-0.187695565481486
16.7959	0.865737080802866	-0.186465713296592
16.8459	0.866292886375195	-0.185499042768185
16.8959	0.866827788541705	-0.182755661039363
16.9459	0.867303380761477	-0.18137667599051
16.9959	0.867753040852409	-0.17780629902589
17.0459	0.868127587658185	-0.174920632047467
17.0959	0.868565163257614	-0.169561484939316
17.1459	0.869004299962568	-0.165525448676648
17.1959	0.869391917373901	-0.159984769099339
17.2459	0.870006413663259	-0.156716859822455
17.2959	0.870684580673523	-0.151678027034666
17.3459	0.871255563577073	-0.148850084514005
17.3959	0.871743425288848	-0.145961138903151
17.4459	0.872451755287263	-0.143092297775573
17.4959	0.872897818758198	-0.13895131710484
17.5459	0.87352485812451	-0.134946954639511
17.5959	0.873874760014732	-0.133258510567137
17.6459	0.874221980327192	-0.131078278735972
17.6959	0.874786816900506	-0.127555149671084
17.7459	0.875213315076186	-0.123723607316988
17.7959	0.875805548113438	-0.120789649182613
17.8459	0.876395977868469	-0.118383592295876
17.8959	0.876945191233318	-0.117364811782937
17.9459	0.877540549934277	-0.116546054626529
17.9959	0.878202820396939	-0.115318510078938
18.0459	0.878711224761706	-0.112850224169928
18.0959	0.879199374295546	-0.111475618685904
18.1459	0.879738033668741	-0.110502623707058
18.1959	0.880293240843289	-0.109792544402826
18.2459	0.880663343637564	-0.109655484346188
18.2959	0.881041970267162	-0.108596187300096
18.3459	0.881461065927417	-0.107031684009284
18.3959	0.881937203585197	-0.105092244692241
18.4459	0.882492442494172	-0.102894196995755
18.4959	0.883011059156912	-0.101062208465596
18.5459	0.88355046800671	-0.0989520534063964
18.5959	0.884101235348867	-0.0967211449598915
18.6459	0.884647636571591	-0.0946259117250307
18.6959	0.88534888397127	-0.0939488722140712
18.7459	0.885906681356597	-0.0927732262270847
18.7959	0.886366304344368	-0.0905172440682867
18.8459	0.886768231303968	-0.0869714895817957
18.8959	0.887153917373791	-0.0845575537928725
18.9459	0.8877135211114	-0.0819161666859529
18.9959	0.888239960259094	-0.0795985622192058
19.0459	0.888662095159906	-0.0778051181984107
19.0959	0.889092648840199	-0.0762924846568358
19.1459	0.889764278094214	-0.0754318524364075
19.1959	0.890382700384353	-0.0730284985511293
19.2459	0.890904259363564	-0.0694180793365139
19.2959	0.891416637725179	-0.0670912250921076
19.3459	0.891914942704671	-0.0664273930456646
19.3959	0.89247354258642	-0.0647716911828948
19.4459	0.893009097853643	-0.0623593606662806
19.4959	0.893371409010144	-0.0601309283076853
19.5459	0.89375066230382	-0.0592738779727459
19.5959	0.894167582731964	-0.0574874630318741
19.6459	0.894651000073577	-0.0552380474599889
19.6959	0.895221822836083	-0.0531202965765601
19.7459	0.895740045817793	-0.0520260000856881
19.7959	0.896297677788303	-0.0495219608820746
19.8459	0.896931474538098	-0.0469213317448903
19.8959	0.897631545673946	-0.0450558248691196
19.9459	0.898149768655656	-0.0441281556438607
19.9959	0.898637097550913	-0.0433492771604687
20.0459	0.899080738708438	-0.0424550813079518
20.0959	0.899507810734689	-0.0413995254437292
20.1459	0.900041537922222	-0.040371565726742
20.1959	0.900518361220762	-0.0396207552190434
20.2459	0.900968804265824	-0.037785062107221
20.2959	0.901444096613008	-0.0349883406441704
20.3459	0.902044052721621	-0.0320946884622117
20.3959	0.902582690122469	-0.0310180243685871
20.4459	0.903270937511053	-0.0298937144229601
20.4959	0.904055295713656	-0.0286507080243167
20.5459	0.904634921404348	-0.0279608245869862
20.5959	0.905104403396691	-0.0275685148375475
20.6459	0.905573268244241	-0.0271532507123544
20.6959	0.906021321597929	-0.025963914027001
20.7459	0.906469374951618	-0.0247745773416476
20.7959	0.906912666472185	-0.0239672369220762
20.8459	0.907349031477517	-0.0237155444826287
20.8959	0.907785396482848	-0.0234638520431813
20.9459	0.90835646832265	-0.0225797227078461
20.9959	0.908964216069038	-0.021523403174394
21.0459	0.90956204335526	-0.0206323893148571
21.0959	0.910109447669984	-0.0205815787468257
21.1459	0.910656851984707	-0.0205307681787942
21.1959	0.911189447162063	-0.0200927276713276
21.2459	0.911709578663953	-0.0193287864597692
21.2959	0.912229710165843	-0.0185648452482107
21.3459	0.912661870482659	-0.0175618658479004
21.3959	0.913086547139633	-0.0165385516016721
21.4459	0.913535200884815	-0.0155196716832375
21.4959	0.91403974792223	-0.0145111286821586
21.5459	0.914544294959644	-0.0135025856810796
21.5959	0.915067327242029	-0.0127395210577236
21.6459	0.915599106520118	-0.0120926138517581
21.6959	0.916134342415486	-0.0114385392168958
21.7459	0.916726552065579	-0.0106663273099375
21.7959	0.917318761715671	-0.00989411540297915
21.8459	0.917863429398433	-0.00921717223496006
21.8959	0.918346547797193	-0.00866356688821107
21.9459	0.918829666195952	-0.00810996154146208
21.9959	0.919250911153849	-0.00747455697053662
22.0459	0.919658055288287	-0.00682051053319765
22.0959	0.920092645612727	-0.00610751070186988
22.1459	0.92064199798551	-0.00514800626458883
22.1959	0.921191350358293	-0.00418850182730779
22.2459	0.921741792200528	-0.00332663225127209
22.2959	0.922293050573053	-0.00253793757824111
22.3459	0.922844308945578	-0.00174924290521014
22.3959	0.923432620376636	-0.00067142848194271
22.4459	0.924022881968669	0.000421602770284524
22.4959	0.924549770504744	0.0014826000906673
22.5459	0.924947174348885	0.00247814524476779
22.5959	0.925344578193026	0.00347369039886825
22.6459	0.925831530370047	0.00440363511157978
22.6959	0.926355557988057	0.00530641946054886
22.7459	0.926875908451673	0.00622025496681244
22.7959	0.927357078792373	0.00725184068285038
22.8459	0.927838249133073	0.00828342639888831
22.8959	0.928371869756956	0.00915310351878384
22.9459	0.928965982137239	0.00983604884691826
22.9959	0.929560094517522	0.0105189941750527
23.0459	0.930119766810149	0.0110650469878535
23.0959	0.930673015299051	0.0115855664553644
23.1459	0.931188309383168	0.0121989603187284
23.1959	0.931570128762833	0.0131389666690453
23.2459	0.931951948142498	0.0140789730193621
23.2959	0.932403897612305	0.0152820153621431
23.3459	0.932902600475541	0.0166604150332333
23.3959	0.933401303338777	0.0180388147043236
23.4459	0.933915257158949	0.0184262088589736
23.4959	0.934429544486661	0.0187919317301044
23.5459	0.934989044361229	0.0189584343820176
23.5959	0.935629906568157	0.0187664298757196
23.6459	0.936270768775086	0.0185744253694217
23.6959	0.936776965747113	0.0189721801206411
23.7459	0.937234759391099	0.019581914681115
23.7959	0.937695890058541	0.0202445476528155
23.8459	0.93818290457342	0.0213174907179011
23.8959	0.938669919088299	0.0223904337829868
23.9459	0.939126213506802	0.0233157589756661
23.9959	0.939550890163776	0.0240891527866805
24.0459	0.939975566820751	0.024862546597695
24.0959	0.940564904643652	0.0258691663697693
24.1459	0.941178542932399	0.0269102053047909
24.1959	0.941785351834587	0.0279135615201796
24.2459	0.942371672577095	0.0288038695766691
24.2959	0.942957993319604	0.0296941776331587
24.3459	0.943446409397817	0.0300665990336764
24.3959	0.94387693022897	0.0301327717369326
24.4459	0.944307710151844	0.0302028403678757
24.4959	0.944775244086128	0.0308255741692655
24.5459	0.945242778020411	0.0314483079706553
24.5959	0.945702800242817	0.0323291646963713
24.6459	0.946150853596506	0.0336213044218437
24.6959	0.946598906950194	0.0349134441473161
24.7459	0.947201785724667	0.0352772779414357
24.7959	0.947852437116545	0.0353546755426571
24.8459	0.948482775632952	0.0354804127006283
24.8959	0.948991179997718	0.0358963226040202
24.9459	0.949499584362485	0.0363122325074121
24.9959	0.949992779026048	0.0369914482507173
25.0459	0.950472001308688	0.0379125497118861
25.0959	0.950951223591329	0.0388336511730549
25.1459	0.951407658659624	0.0397116895394348
25.1959	0.951861556187491	0.0405849324822785
25.2459	0.952340885758568	0.0414266781008422
25.2959	0.952886134016354	0.0421867841030249
25.3459	0.953431382274141	0.0429468901052075
25.3959	0.953952664610328	0.0437512720488734
25.4459	0.954461379451043	0.0445788718642928
25.4959	0.95497239408586	0.0453993039947139
25.5459	0.955544992096073	0.0460278014490729
25.5959	0.956117590106287	0.0466562989034318
25.6459	0.956696162859988	0.046989048586767
25.6959	0.957283192617755	0.0469031794444503
25.7459	0.957870222375522	0.0468173103021336
25.7959	0.958457252133289	0.0467314411598169
25.8459	0.959034613767244	0.0467900664772996
25.8959	0.959601585176855	0.0470039783719112
25.9459	0.960168556586465	0.0472178902665228
25.9959	0.960735527996075	0.0474318021611344
26.0459	0.961302499405686	0.047645714055746
26.0959	0.961848150992506	0.047942610545234
26.1459	0.962326289807157	0.0485022915851639
26.1959	0.962804428621809	0.0490619726250938
26.2459	0.96328256743646	0.0496216536650237
26.2959	0.963760706251111	0.0501813347049536
26.3459	0.964238845065762	0.0507410157448836
26.3959	0.964755006534604	0.0512282232734517
26.4459	0.965271320704867	0.0517151397437413
26.4959	0.965787634875131	0.0522020562140309
26.5459	0.966303949045395	0.0526889726843206
26.5959	0.966820263215659	0.0531758891546102
26.6459	0.967362861904997	0.0537027500839507
26.6959	0.967914036180135	0.0542426432903822
26.7459	0.968465210455273	0.0547825364968137
26.7959	0.969016384730411	0.0553224297032451
26.8459	0.969567559005548	0.0558623229096766
26.8959	0.9700711447902	0.0563369242345776
26.9459	0.970529008299679	0.0567487941438905
26.9959	0.970986871809158	0.0571606640532034
27.0459	0.971444735318638	0.0575725339625163
27.0959	0.971902598828117	0.0579844038718292
27.1459	0.972393038044111	0.0583811134407154
27.1959	0.972972452697303	0.0587364149156002
27.2459	0.973551867350496	0.0590917163904851
27.2959	0.974131282003688	0.05944701786537
27.3459	0.974710696656881	0.0598023193402549
27.3959	0.975287404505003	0.0601465337276549
27.4459	0.9757540356136	0.060039873224004
27.4959	0.976220666722197	0.0599332127203531
27.5459	0.976687297830794	0.0598265522167021
27.5959	0.97715392893939	0.0597198917130512
27.6459	0.977620560047987	0.0596132312094003
27.6959	0.978134266002786	0.0598417264542104
27.7459	0.978661095124428	0.0601636538641926
27.7959	0.97918792424607	0.0604855812741747
27.8459	0.979714753367712	0.0608075086841568
27.8959	0.980241582489355	0.061129436094139
27.9459	0.980743362586262	0.0613115474859647
27.9959	0.981223632182376	0.0613735938213067
28.0459	0.981703901778489	0.0614356401566487
28.0959	0.982184171374602	0.0614976864919907
28.1459	0.982664440970715	0.0615597328273328
28.1959	0.983148170845947	0.0616964662849104
28.2459	0.983640130574217	0.0620108339791567
28.2959	0.984132090302487	0.062325201673403
28.3459	0.984624050030757	0.0626395693676493
28.3959	0.985116009759028	0.0629539370618955
28.4459	0.985611745513676	0.0632656508429011
28.4959	0.986173631656351	0.0635308719956522
28.5459	0.986735517799027	0.0637960931484033
28.5959	0.987297403941703	0.0640613143011544
28.6459	0.987859290084379	0.0643265354539056
28.6959	0.988421176227054	0.0645917566066567
28.7459	0.988894858617238	0.0651045185264493
28.7959	0.989347851238318	0.0656753455644369
28.8459	0.989800843859399	0.0662461726024244
28.8959	0.990253836480479	0.066816999640412
28.9459	0.99070682910156	0.0673878266783996
28.9959	0.991218907633469	0.067965240418508
29.0459	0.991775924745446	0.0685476637630464
29.0959	0.992332941857422	0.0691300871075848
29.1459	0.992889958969399	0.0697125104521232
29.1959	0.993446976081376	0.0702949337966616
29.2459	0.993982283333895	0.0708209492436356
29.2959	0.994472294706806	0.0712292741389011
29.3459	0.994962306079716	0.0716375990341667
29.3959	0.995452317452627	0.0720459239294323
29.4459	0.995942328825538	0.0724542488246979
29.4959	0.996436796591707	0.0728823473280188
29.5459	0.996981154223866	0.0735318137849342
29.5959	0.997525511856025	0.0741812802418496
29.6459	0.998069869488184	0.074830746698765
29.6959	0.998614227120342	0.0754802131556804
29.7459	0.999158584752502	0.0761296796125958
29.7959	0.999665563828367	0.0763884016725934
29.8459	1.00016531697807	0.0765715860329482
29.8959	1.00066507012778	0.0767547703933029
29.9459	1.00116482327749	0.0769379547536577
29.9959	1.0016645764272	0.0771211391140125
30.0459	1.00216189442548	0.0774975589403716
30.0959	1.00265756175065	0.0780049638812706
30.1459	1.00315322907582	0.0785123688221696
30.1959	1.00364889640099	0.0790197737630686
30.2459	1.00414456372615	0.0795271787039676
30.2959	1.00465675732546	0.0799586265974845
30.3459	1.00519937429308	0.080250244471957
30.3959	1.0057419912607	0.0805418623464294
30.4459	1.00628460822831	0.0808334802209019
30.4959	1.00682722519593	0.0811250980953744
30.5459	1.00735912620907	0.0814378412987451
30.5959	1.00780432540871	0.0819215076177463
30.6459	1.00824952460836	0.0824051739367476
30.6959	1.008694723808	0.0828888402557489
30.7459	1.00913992300764	0.0833725065747502
30.7959	1.00958512220728	0.0838561728937514
30.8459	1.01012991514602	0.0841484343438349
30.8959	1.01068985367642	0.0844115881410415
30.9459	1.01124979220681	0.084674741938248
30.9959	1.01180973073721	0.0849378957354546
31.0459	1.0123696692676	0.0852010495326612
31.0959	1.01287989438301	0.085326728479724
31.1459	1.01336016397912	0.0853695700170848
31.1959	1.01384043357523	0.0854124115544456
31.2459	1.01432070317135	0.0854552530918064
31.2959	1.01480097276746	0.0854980946291672
31.3459	1.01531055991463	0.0856405520256982
31.3959	1.01586757702661	0.0859441680635044
31.4459	1.01642459413859	0.0862477841013106
31.4959	1.01698161125056	0.0865514001391169
31.5459	1.01753862836254	0.0868550161769231
31.5959	1.0180902973416	0.0871544485881473
31.6459	1.01860855986722	0.087427748491301
31.6959	1.01912682239285	0.0877010483944547
31.7459	1.01964508491847	0.0879743482976084
31.7959	1.02016334744409	0.0882476482007621
31.8459	1.02068160996972	0.0885209481039159
31.8959	1.02113774574127	0.0884448420316447
31.9459	1.02158667037173	0.0883281799086547
31.9959	1.02203559500218	0.0882115177856646
32.0459	1.02248451963264	0.0880948556626745
32.0959	1.0229334442631	0.0879781935396844
32.1459	1.02346822768742	0.0881040355909591
32.1959	1.02404883758455	0.0883593123855531
32.2459	1.02462944748168	0.088614589180147
32.2959	1.0252100573788	0.0888698659747409
32.3459	1.02579066727593	0.0891251427693349
32.3959	1.0263257441083	0.0892907772909613
32.4459	1.02679529774994	0.0893274143953906
32.4959	1.02726485139158	0.0893640514998199
32.5459	1.02773440503321	0.0894006886042492
32.5959	1.02820395867485	0.0894373257086786
32.6459	1.02868280739826	0.0895229335186281
32.6959	1.02920768890763	0.0898510629178206
32.7459	1.02973257041699	0.0901791923170132
32.7959	1.03025745192635	0.0905073217162057
32.8459	1.03078233343571	0.0908354511153983
32.8959	1.03130721494508	0.0911635805145908
32.9459	1.03179717602783	0.0915611691864763
32.9959	1.0322842648677	0.0919644709587132
33.0459	1.03277135370757	0.09236777273095
33.0959	1.03325844254744	0.0927710745031869
33.1459	1.03374553138731	0.0931743762754237
33.1959	1.03422784458156	0.0931751232466692
33.2459	1.03470793100849	0.0929881687124671
33.2959	1.03518801743542	0.092801214178265
33.3459	1.03566810386235	0.0926142596440628
33.3959	1.03614819028928	0.0924273051098607
33.4459	1.03666931916739	0.0923636480797651
33.4959	1.03724310982076	0.0924581946964912
33.5459	1.03781690047413	0.0925527413132173
33.5959	1.0383906911275	0.0926472879299435
33.6459	1.03896448178087	0.0927418345466696
33.6959	1.03951418042575	0.0928582299412045
33.7459	1.03996505266849	0.0930642499140983
33.7959	1.04041592491123	0.0932702698869921
33.8459	1.04086679715396	0.0934762898598858
33.8959	1.0413176693967	0.0936823098327796
33.9459	1.04176854163944	0.0938883298056734
33.9959	1.04235312571781	0.0941967044823561
34.0459	1.04294445156942	0.0945102399004063
34.0959	1.04353577742102	0.0948237753184566
34.1459	1.04412710327263	0.0951373107365068
34.1959	1.04471842912423	0.0954508461545571
34.2459	1.04521210712062	0.0956010005322057
34.2959	1.04566590078177	0.0956844218088453
34.3459	1.04611969444293	0.0957678430854848
34.3959	1.04657348810408	0.0958512643621244
34.4459	1.04702728176524	0.095934685638764
34.4959	1.04751928931961	0.0960052965946109
34.5459	1.04805508704347	0.0960612279124679
34.5959	1.04859088476733	0.0961171592303249
34.6459	1.04912668249119	0.0961730905481819
34.6959	1.04966248021505	0.0962290218660389
34.7459	1.0501932589755	0.0963389568138533
34.7959	1.05070665061273	0.0966359757654485
34.8459	1.05122004224995	0.0969329947170437
34.8959	1.05173343388717	0.0972300136686389
34.9459	1.0522468255244	0.0975270326202341
34.9959	1.05276021716162	0.0978240515718293
35.0459	1.0532428156376	0.0981732212464205
35.0959	1.05372484967681	0.0985233468405779
35.1459	1.05420688371602	0.0988734724347353
35.1959	1.05468891775523	0.0992235980288927
35.2459	1.05517095179444	0.09957372362305
35.2959	1.05570165022202	0.0997489597619388
35.3459	1.05624962516687	0.0998621077744313
35.3959	1.05679760011173	0.0999752557869239
35.4459	1.05734557505658	0.100088403799416
35.4959	1.05789355000144	0.100201551811909
35.5459	1.05839312050212	0.100138980845474
35.5959	1.05884350584179	0.0998978567230327
35.6459	1.05929389118145	0.0996567326005912
35.6959	1.05974427652112	0.0994156084781496
35.7459	1.06019466186079	0.0991744843557081
35.7959	1.06066878055625	0.0989105471576621
35.8459	1.06121334587922	0.0985788949574253
35.8959	1.0617579112022	0.0982472427571884
35.9459	1.06230247652517	0.0979155905569516
35.9959	1.06284704184815	0.0975839383567147
36.0459	1.06339281105852	0.0972581584906054
36.0959	1.06405776512041	0.0975137397031186
36.1459	1.06472271918231	0.0977693209156318
36.1959	1.0653876732442	0.098024902128145
36.2459	1.0660526273061	0.0982804833406583
36.2959	1.06671758136799	0.0985360645531715
36.3459	1.06738253542989	0.0987916457656847
36.3959	1.06804748949178	0.0990472269781979
36.4459	1.06868944792656	0.0992812257994735
36.4959	1.06919689769309	0.0993889824144686
36.5459	1.06970434745963	0.0994967390294637
36.5959	1.07021179722616	0.0996044956444589
36.6459	1.0707192469927	0.099712252259454
36.6959	1.07122669675924	0.0998200088744491
36.7459	1.07173414652577	0.0999277654894442
36.7959	1.07224159629231	0.100035522104439
36.8459	1.07274904605884	0.100143278719434
36.8959	1.07325649582538	0.10025103533443
36.9459	1.07376394559192	0.100358791949425
36.9959	1.07428425205119	0.100322017287511
37.0459	1.07481118165522	0.100210787119311
37.0959	1.07533811125924	0.100099556951111
37.1459	1.07586504086326	0.099988326782911
37.1959	1.07639197046728	0.099877096614711
37.2459	1.07691890007131	0.099765866446511
37.2959	1.07744582967533	0.099654636278311
37.3459	1.07797275927935	0.099543406110111
37.3959	1.07849968888338	0.0994321759419111
37.4459	1.0790266184874	0.0993209457737111
37.4959	1.07955066702346	0.0992565027345909
37.5459	1.08006103876562	0.0994141641128269
37.5959	1.08057141050778	0.099571825491063
37.6459	1.08108178224993	0.099729486869299
37.6959	1.08159215399209	0.099887148247535
37.7459	1.08210252573425	0.100044809625771
37.7959	1.08261289747641	0.100202471004007
37.8459	1.08312326921857	0.100360132382243
37.8959	1.08363364096073	0.100517793760479
37.9459	1.08414401270289	0.100675455138715
37.9959	1.08465438444505	0.100833116516951
38.0459	1.08517179230451	0.101069768302307
38.0959	1.08569239096135	0.101342241318798
38.1459	1.08621298961819	0.101614714335289
38.1959	1.08673358827502	0.10188718735178
38.2459	1.08725418693186	0.102159660368271
38.2959	1.0877747855887	0.102432133384762
38.3459	1.08829538424554	0.102704606401253
38.3959	1.08881598290238	0.102977079417744
38.4459	1.08933658155922	0.103249552434235
38.4959	1.08985718021606	0.103522025450726
38.5459	1.0903777788729	0.103778231743865
38.5959	1.09089837752974	0.103970176426933
38.6459	1.09141897618658	0.104162121110001
38.6959	1.09193957484342	0.104354065793069
38.7459	1.09246017350026	0.104546010476137
38.7959	1.0929807721571	0.104737955159205
38.8459	1.09350137081394	0.104929899842273
38.8959	1.09402196947078	0.105121844525341
38.9459	1.09454256812762	0.105313789208409
38.9959	1.09506316678446	0.105505733891477
39.0459	1.0955837654413	0.105697678574545
39.0959	1.09608448881995	0.105686942852033
39.1459	1.09657732870837	0.105595814342951
39.1959	1.09707016859679	0.105504685833869
39.2459	1.09756300848521	0.105413557324787
39.2959	1.09805584837363	0.105322428815705
39.3459	1.09854868826205	0.105231300306623
39.3959	1.09904152815047	0.105140171797541
39.4459	1.09953436803889	0.105049043288459
39.4959	1.10002720792731	0.104957914779376
39.5459	1.10052004781574	0.104866786270294
39.5959	1.10101434382201	0.104644891068466
39.6459	1.10151351465761	0.103985211721358
39.6959	1.10201268549322	0.103325532374249
39.7459	1.10251185632882	0.102665853027141
39.7959	1.10301102716442	0.102006173680033
39.8459	1.10351019800003	0.101346494332925
39.8959	1.10400936883563	0.100686814985816
39.9459	1.10450853967124	0.100027135638708
39.9959	1.10500771050684	0.0993674562915997
40.0459	1.10550688134244	0.0987077769444914
40.0959	1.10600605217805	0.0980480975973831
40.1459	1.10650783061993	0.0973019082769935
40.1959	1.10701050630267	0.096525952084077
40.2459	1.10751318198542	0.0957499958911606
40.2959	1.10801585766817	0.0949740396982441
40.3459	1.10851853335091	0.0941980835053276
40.3959	1.10902120903366	0.0934221273124112
40.4459	1.10952388471641	0.0926461711194947
40.4959	1.11002656039916	0.0918702149265782
40.5459	1.1105292360819	0.0910942587336617
40.5959	1.11103191176465	0.0903183025407452
40.6459	1.11153937403961	0.0895819385466138
40.6959	1.11206045969238	0.088958260041332
40.7459	1.11258154534516	0.0883345815360502
40.7959	1.11310263099794	0.0877109030307684
40.8459	1.11362371665071	0.0870872245254865
40.8959	1.11414480230349	0.0864635460202048
40.9459	1.11466588795627	0.0858398675149229
40.9959	1.11518697360904	0.0852161890096411
41.0459	1.11570805926182	0.0845925105043593
41.0959	1.1162291449146	0.0839688319990775
41.1459	1.11675023056737	0.0833451534937957
41.1959	1.11728450894009	0.0834754045889437
41.2459	1.11782263945067	0.0838257953348632
41.2959	1.11836076996125	0.0841761860807827
41.3459	1.11889890047182	0.0845265768267023
41.3959	1.1194370309824	0.0848769675726218
41.4459	1.11997516149298	0.0852273583185413
41.4959	1.12051329200356	0.0855777490644608
41.5459	1.12105142251413	0.0859281398103804
41.5959	1.12158955302471	0.0862785305562999
41.6459	1.12212768353529	0.0866289213022194
41.6959	1.12265739875607	0.0869035769137729
41.7459	1.12316630951042	0.0869909984431437
41.7959	1.12367522026477	0.0870784199725145
41.8459	1.12418413101912	0.0871658415018853
41.8959	1.12469304177346	0.0872532630312561
41.9459	1.12520195252781	0.0873406845606268
41.9959	1.12571086328216	0.0874281060899976
42.0459	1.12621977403651	0.0875155276193684
42.0959	1.12672868479085	0.0876029491487392
42.1459	1.1272375955452	0.08769037067811
42.1959	1.12774650629955	0.0877777922074808
42.2459	1.12824487164387	0.088367080547609
42.2959	1.12874063350792	0.0890802711676997
42.3459	1.12923639537196	0.0897934617877905
42.3959	1.129732157236	0.0905066524078812
42.4459	1.13022791910005	0.091219843027972
42.4959	1.13072368096409	0.0919330336480628
42.5459	1.13121944282813	0.0926462242681536
42.5959	1.13171520469218	0.0933594148882444
42.6459	1.13221096655622	0.0940726055083351
42.6959	1.13270672842026	0.0947857961284259
42.7459	1.13319741189068	0.0953207309539341
42.7959	1.13367710288879	0.0954698209582572
42.8459	1.13415679388691	0.0956189109625804
42.8959	1.13463648488503	0.0957680009669035
42.9459	1.13511617588314	0.0959170909712267
42.9959	1.13559586688126	0.0960661809755499
43.0459	1.13607555787938	0.096215270979873
43.0959	1.13655524887749	0.0963643609841962
43.1459	1.13703493987561	0.0965134509885193
43.1959	1.13751463087373	0.0966625409928425
43.2459	1.13799432187184	0.0968116309971656
43.2959	1.13852413449182	0.0967949202062433
43.3459	1.13906421298614	0.0967442502162947
43.3959	1.13960429148047	0.0966935802263462
43.4459	1.1401443699748	0.0966429102363977
43.4959	1.14068444846912	0.0965922402464491
43.5459	1.14122452696345	0.0965415702565006
43.5959	1.14176460545778	0.0964909002665521
43.6459	1.1423046839521	0.0964402302766035
43.6959	1.14284476244643	0.096389560286655
43.7459	1.14338484094075	0.0963388902967064
44.7787	1.14900407765156	0.169540598903357
44.8287	1.14835553444811	0.092761095490538
44.8787	1.14781933731141	0.0897087333554075
44.9287	1.14702270156544	0.0931947525157201
44.9787	1.1465477841015	0.0955434810174507
45.0287	1.14600061566921	0.0983946048368018
45.0787	1.14546916611132	0.093194253129023
45.1287	1.14486970449474	0.0896789650793687
45.1787	1.14449810671344	0.086603568076559
45.2287	1.14397637173909	0.0856449376135802
45.2787	1.14357444331247	0.0850141507734501
45.3287	1.14304462947501	0.0824723161160697
45.3787	1.14246247258373	0.0825262703517359
45.4287	1.14204372815316	0.0849104191239418
45.4787	1.14129815880117	0.0828902996830054
45.5287	1.14062715935045	0.0834970243901678
45.5787	1.14016690851392	0.0844213080428119
45.6287	1.13956005623367	0.0811355974539319
45.6787	1.13916629643531	0.0837032660641371
45.7287	1.13859013386098	0.0836589889320171
45.7787	1.13820832280089	0.0834800172564939
45.8287	1.13788370319634	0.0841708578720747
45.8787	1.13736713762758	0.0833455127082432
45.9287	1.13696082107583	0.0812064296671501
45.9787	1.13638223166601	0.0803179261399423
46.0287	1.13597062451516	0.0806315579682248
46.0787	1.1352258906817	0.0795996407110416
46.1287	1.13459909564221	0.079020972469766
46.1787	1.13399594963709	0.0793991471269191
46.2287	1.13344441855725	0.079165480017409
46.2787	1.1329336455346	0.0798617278406888
46.3287	1.13241339788041	0.0799151884747692
46.3787	1.13194100334878	0.0783142735173886
46.4287	1.13151124933404	0.0783909225795612
46.4787	1.131114653413	0.0766039902720839
46.5287	1.1305025501411	0.0759333576293524
46.5787	1.1300665419119	0.0765249881923122
46.6287	1.12952495360783	0.0742124543092542
46.6787	1.1290297171109	0.072395018793995
46.7287	1.12833548780205	0.0714350943719915
46.7787	1.12779723273112	0.0727967529370223
46.8287	1.12734624182846	0.0756281603196852
46.8787	1.12673219220544	0.0740442244030066
46.9287	1.1263261684027	0.072820158069906
46.9787	1.12573074546894	0.0706274057427869
47.0287	1.12537029651387	0.0683115055606312
47.0787	1.12488412908945	0.0662872776507302
47.1287	1.12451788666639	0.064828968683234
47.1787	1.12411612488951	0.0637736768391576
47.2287	1.12354876782793	0.0632479658540579
47.2787	1.12314959404021	0.0628629525460869
47.3287	1.12241150777713	0.0616624487282563
47.3787	1.12165244637729	0.0618865374966394
47.4287	1.12106464994647	0.0617057425646332
47.4787	1.12056284318053	0.0619272225932663
47.5287	1.12008377001704	0.062517545395334
47.5787	1.11948381390842	0.0626026186499238
47.6287	1.11904632090183	0.0622904904216492
47.6787	1.11865274691513	0.0620279926085987
47.7287	1.11821808572692	0.0620411562759503
47.7787	1.11757917142943	0.0626118529797115
47.8287	1.11710966629011	0.0622028271760739
47.8787	1.11664807850705	0.0622542222237959
47.9287	1.11614564841747	0.0625979135158876
47.9787	1.11556118640802	0.0623804724249245
48.0287	1.1148598711463	0.0638288501534044
48.0787	1.11431210031085	0.0635791044416999
48.1287	1.11386509480082	0.0625540025655526
48.1787	1.11342871948238	0.0621712879933343
48.2287	1.11299628358591	0.0610074474008072
48.2787	1.11252047370906	0.0602065024587033
48.3287	1.11205860439212	0.0602279751255646
48.3787	1.11164581588946	0.0611711131505607
48.4287	1.11118610926079	0.0603475618595101
48.4787	1.11061340612282	0.0592760191687655
48.5287	1.11002850953249	0.0584790122111727
48.5787	1.10946974255198	0.0579276914486882
48.6287	1.10890086619612	0.0562815178060717
48.6787	1.10837737500096	0.0549594977823409
48.7287	1.10780437795904	0.0544635230992767
48.7787	1.10721218167078	0.0548327803837789
48.8287	1.10675240489002	0.0558207184589172
48.8787	1.10633820132499	0.0551893477349544
48.9287	1.10584665242474	0.0548628069112785
48.9787	1.1053145601083	0.0545293497737466
49.0287	1.10482758274741	0.0532863445314667
49.0787	1.10436695982213	0.0546433625189543
49.1287	1.10390720720174	0.056321799728452
49.1787	1.10334665030974	0.0575703733773388
49.2287	1.10260261552337	0.0577906091652617
49.2787	1.10208049612826	0.0585244737766247
49.3287	1.10160353861094	0.0578586541930182
49.3787	1.10108432880291	0.0569693688700605
49.4287	1.10049755714537	0.0564983815867996
49.4787	1.10006115884499	0.0558129705297637
49.5287	1.09967722680814	0.0544758837448461
49.5787	1.09930147902152	0.0542669450553485
49.6287	1.09888520137424	0.0552035221978171
49.6787	1.09830082854118	0.0548738666814761
49.7287	1.09784030534886	0.0543391396720201
49.7787	1.09733593718016	0.0545555706477486
49.8287	1.09677228530089	0.0551299313268727
49.8787	1.09618791246783	0.0547801881337607
49.9287	1.09549509771171	0.054097370390896
49.9787	1.09484824060496	0.0547119846925787
50.0287	1.09423529843339	0.0561503440340706
50.0787	1.0937169006977	0.0563684381903321
50.1287	1.09324936676342	0.0559300439402671
50.1787	1.09278194503728	0.0555195386445931
50.2287	1.09231830721912	0.0560495108664418
50.2787	1.09185466940095	0.0565794830882906
50.3287	1.09133309594648	0.0569859750518823
50.3787	1.09072724988998	0.0572128538563109
50.4287	1.09012140383347	0.0574397326607394
50.4787	1.08959367800349	0.057232889334684
50.5287	1.08908722154817	0.0569079588127972
50.5787	1.08857979795817	0.0565631122150684
50.6287	1.08806745868852	0.0561170376795448
50.6787	1.08755511941886	0.0556709631440211
50.7287	1.08707557181053	0.0553070182591289
50.7787	1.08662362234072	0.0550121953822266
50.8287	1.08617167287091	0.0547173725053243
50.8787	1.08572331406172	0.0550743243301277
50.9287	1.08527526070803	0.055486722266708
50.9787	1.08476697223031	0.0556926654223275
51.0287	1.08411826889649	0.055417339238452
51.0787	1.08346956556267	0.0551420130545765
51.1287	1.08292667509649	0.0547062919253966
51.1787	1.08243385400727	0.0541946738362405
51.2287	1.08194013933597	0.053715598453425
51.2787	1.08143169618244	0.0537729087967963
51.3287	1.0809232530289	0.0538302191401676
51.3787	1.08044367464125	0.0535347781188016
51.4287	1.08000146546174	0.0527826543989849
51.4787	1.07955925628223	0.0520305306791682
51.5287	1.0790408951755	0.0519881328917557
51.5787	1.07850517920914	0.0521074801105492
51.6287	1.07796683141633	0.0522236343925352
51.6787	1.07741747904355	0.0523264378972999
51.7287	1.07686812667077	0.0524292414020647
51.7787	1.07632102510364	0.0523804173688744
51.8287	1.07577561045945	0.0522179522628011
51.8787	1.07523019581526	0.0520554871567278
51.9287	1.07474951456969	0.0525592564450815
51.9787	1.07427224034511	0.053098090701563
52.0287	1.07381481020876	0.0534542335955455
52.0787	1.07339792578403	0.0534370990069297
52.1287	1.07298104135929	0.0534199644183138
52.1787	1.07245945426842	0.0530673098592473
52.2287	1.07189451743116	0.0525757409232747
52.2787	1.07133041631081	0.0520742361250116
52.3287	1.07077521976384	0.0514668645982402
52.3787	1.07022002321688	0.0508594930714689
52.4287	1.06966846477642	0.050267507189001
52.4787	1.06912110222278	0.0496932658179219
52.5287	1.06857373966914	0.0491190244468429
52.5787	1.06815112049254	0.0493608860663732
52.6287	1.06775176859034	0.0497549681298093
52.6787	1.06732308828444	0.0500191565843576
52.7287	1.06679126843419	0.0498265466473969
52.7787	1.06625944858394	0.0496339367104361
52.8287	1.06573931708205	0.0495696546974413
52.8787	1.0652269778124	0.0495909246337571
52.9287	1.06471463854275	0.0496121945700729
52.9787	1.06411460627071	0.0493750166703957
53.0287	1.06351265633032	0.0491321870399906
53.0787	1.0629448166628	0.0489087782769547
53.1287	1.06243836020748	0.0487203183760266
53.1787	1.06193190375215	0.0485318584750984
53.2287	1.06151569733817	0.0488027737843247
53.2787	1.06113192990045	0.0492388043811595
53.3287	1.06073281215483	0.0496369830722761
53.3787	1.060214628711	0.0497415609045034
53.4287	1.05969644526717	0.0498461387367308
53.4787	1.05916002176611	0.0497981481276561
53.5287	1.05860482521915	0.0495931309085401
53.5787	1.05804962867219	0.0493881136894241
53.6287	1.05746896905833	0.0494394905070538
53.6787	1.05688455164048	0.0495287056000169
53.7287	1.05633301634068	0.0494352195233621
53.7787	1.05588012739505	0.0487936299378538
53.8287	1.05542723844943	0.0481520403523456
53.8787	1.05494188755892	0.047474406673429
53.9287	1.05443734052151	0.0467754585688114
53.9787	1.05393318212168	0.0460770150244718
54.0287	1.05348415473896	0.0454501469595556
54.0787	1.05303512735624	0.0448232788946394
54.1287	1.05251511429628	0.0445199192929107
54.1787	1.05188199542694	0.0447320254582524
54.2287	1.0512488765576	0.044944131623594
54.2787	1.05074080898966	0.0443362946985973
54.3287	1.05027132699731	0.0434754577988533
54.3787	1.04979823402047	0.0426254289654615
54.4287	1.04930346502181	0.0418402788048783
54.4787	1.04880869602314	0.0410551286442951
54.5287	1.04832406062859	0.0400051195948221
54.5787	1.04784873446207	0.0387117981201755
54.6287	1.04737340829555	0.0374184766455289
54.6787	1.04690684644224	0.0361267508745566
54.7287	1.04644126056601	0.034835202798081
54.7787	1.04592367939232	0.0337532672374592
54.8287	1.04527132879819	0.033214637680573
54.8787	1.04461897820405	0.0326760081236869
54.9287	1.04408258901628	0.0318745205109277
54.9787	1.04360700885867	0.0309351926981375
55.0287	1.04313165210261	0.0299966349829867
55.0787	1.04266227754321	0.0290786987712944
55.1287	1.04219290298382	0.028160762559602
55.1787	1.04162831005138	0.0274053128944081
55.2287	1.04092893942183	0.0268798562636297
55.2787	1.04022956879228	0.0263543996328514
55.3287	1.03953019816273	0.0258289430020731
55.3787	1.03891765208563	0.0253502602572508
55.4287	1.03839841538232	0.0249218448836428
55.4787	1.03787917867902	0.0244934295100348
55.5287	1.03735994197572	0.0240650141364268
55.5787	1.03684070527241	0.0236365987628188
55.6287	1.03633892775028	0.0233640944601845
55.6787	1.03589243763517	0.0235853085489666
55.7287	1.03544594752006	0.0238065226377488
55.7787	1.03499945740496	0.0240277367265309
55.8287	1.03455296728985	0.0242489508153131
55.8787	1.03410647717474	0.0244701649040953
55.9287	1.03353174030207	0.0242853610639968
55.9787	1.03295648838219	0.0240989266298065
56.0287	1.0323812364623	0.0239124921956161
56.0787	1.03180598454241	0.0237260577614258
56.1287	1.03123073262252	0.0235396233272355
56.1787	1.03073714785702	0.0233570277951431
56.2287	1.03027020781298	0.0231756847430456
56.2787	1.02980326776893	0.0229943416909481
56.3287	1.02933632772489	0.0228129986388506
56.3787	1.02886938768085	0.0226316555867531
56.4287	1.02834149502803	0.0223878941941604
56.4787	1.02775504006483	0.0220841622391311
56.5287	1.02716858510162	0.0217804302841019
56.5787	1.02658213013841	0.0214766983290726
56.6287	1.02599567517521	0.0211729663740434
56.6787	1.02543720501963	0.020899343526897
56.7287	1.02495517098042	0.0207079589893413
56.7787	1.02447313694121	0.0205165744517855
56.8287	1.023991102902	0.0203251899142298
56.8787	1.02350906886279	0.0201338053766741
56.9287	1.02302731097286	0.019944354940358
56.9787	1.02255678315354	0.0198335579544541
57.0287	1.02208625533423	0.0197227609685502
57.0787	1.02161572751491	0.0196119639826463
57.1287	1.0211451996956	0.0195011669967425
57.1787	1.02067467187628	0.0193903700108386
57.2287	1.0201342248809	0.0190260110022772
57.2787	1.0195742863505	0.018590965905558
57.3287	1.01901434782011	0.0181559208088389
57.3787	1.01845440928971	0.0177208757121197
57.4287	1.01789447075932	0.0172858306154006
57.4787	1.01738368340666	0.0167753504998102
57.5287	1.01691510394271	0.0162000916133676
57.5787	1.01644652447875	0.015624832726925
57.6287	1.0159779450148	0.0150495738404824
57.6787	1.01550936555084	0.0144743149540398
57.7287	1.01501526652838	0.0139362248854072
57.7787	1.01446047233977	0.0134865363294039
57.8287	1.01390567815116	0.0130368477734006
57.8787	1.01335088396254	0.0125871592173972
57.9287	1.01279608977393	0.0121374706613939
57.9787	1.01224693366316	0.0116763402046037
58.0287	1.01179654832349	0.0110147645969926
58.0787	1.01134616298383	0.0103531889893814
58.1287	1.01089577764416	0.0096916133817702
58.1787	1.01044539230449	0.00903003777415904
58.2287	1.00999500696483	0.00836846216654787
58.2787	1.00948253934925	0.00775239223084587
58.3287	1.00895550922451	0.00714699646509783
58.3787	1.00842847909977	0.0065416006993498
58.4287	1.00790144897503	0.00593620493360179
58.4787	1.00737441885029	0.00533080916785376
58.5287	1.00684639665153	0.00479264743989442
58.5787	1.00631761991761	0.00430562145898562
58.6287	1.00578884318369	0.00381859547807682
58.6787	1.00526006644977	0.00333156949716804
58.7287	1.00473128971584	0.00284454351625923
58.7787	1.00422106999669	0.00248774415972756
58.8287	1.00374956799969	0.00240265220467405
58.8787	1.00327806600269	0.00231756024962056
58.9287	1.0028065640057	0.00223246829456706
58.9787	1.0023350620087	0.00214737633951356
59.0287	1.00185678732859	0.00202058298459551
59.0787	1.00130269163503	0.0014269373726571
59.1287	1.00074859594148	0.000833291760718669
59.1787	1.00019450024792	0.000239646148780255
59.2287	0.999640404554361	-0.000353999463158179
59.2787	0.999086308860804	-0.000947645075096613
59.3287	0.998621835707356	-0.00138797219129284
59.3787	0.998174688152354	-0.00179866017108069
59.4287	0.997727540597352	-0.00220934815086852
59.4787	0.99728039304235	-0.00262003613065637
59.5287	0.996833245487348	-0.00303072411044421
59.5787	0.996299721691853	-0.0035120813224452
59.6287	0.995707647558843	-0.00404134183950343
59.6787	0.995115573425833	-0.00457060235656166
59.7287	0.994523499292823	-0.0050998628736199
59.7787	0.993931425159813	-0.00562912339067814
59.8287	0.993377677492161	-0.00619579169679068
59.8787	0.992894485363008	-0.00683132434184413
59.9287	0.992411293233856	-0.00746685698689756
59.9787	0.991928101104703	-0.00810238963195102
60.0287	0.991444908975551	-0.00873792227700447
60.0787	0.990959198597096	-0.00936581723073021
60.1287	0.99045311329247	-0.00993191631825919
60.1787	0.989947027987843	-0.0104980154057881
60.2287	0.989440942683217	-0.0110641144933171
60.2787	0.98893485737859	-0.0116302135808461
60.3287	0.988428772073964	-0.012196312668375
60.3787	0.987900032185656	-0.0129627002957061
60.4287	0.987367847130245	-0.0137595465489057
60.4787	0.986835662074834	-0.0145563928021053
60.5287	0.986303477019423	-0.0153532390553049
60.5787	0.985771291964011	-0.0161500853085044
60.6287	0.985291866365419	-0.0170286098959203
60.6787	0.984844231721578	-0.017956350915492
60.7287	0.984396597077736	-0.0188840919350637
60.7787	0.983948962433894	-0.0198118329546355
60.8287	0.983501327790052	-0.0207395739742071
60.8787	0.983008375100901	-0.0217051993976284
60.9287	0.982442106830596	-0.0227321142492668
60.9787	0.981875838560291	-0.0237590291009052
61.0287	0.981309570289986	-0.0247859439525437
61.0787	0.980743302019682	-0.025812858804182
61.1287	0.980190044276833	-0.0268242931666333
61.1787	0.979718055190998	-0.0277390305603929
61.2287	0.979246066105163	-0.0286537679541526
61.2787	0.978774077019327	-0.0295685053479123
61.3287	0.978302087933492	-0.0304832427416719
61.3787	0.977830098847656	-0.0313979801354317
61.4287	0.977257493801962	-0.0326910908286101
61.4787	0.976673210118071	-0.0340281198511854
61.5287	0.976088926434179	-0.0353651488737607
61.5787	0.975504642750288	-0.0367021778963359
61.6287	0.974920359066396	-0.0380392069189113
61.6787	0.974396905765417	-0.039230744477081
61.7287	0.973905920214827	-0.0403446270818566
61.7787	0.973414934664236	-0.0414585096866322
61.8287	0.972923949113646	-0.0425723922914077
61.8787	0.972432963563055	-0.0436862748961833
61.9287	0.971955158636472	-0.0448323799514517
61.9787	0.971496320949313	-0.0460248538988929
62.0287	0.971037483262154	-0.0472173278463342
62.0787	0.970578645574995	-0.0484098017937753
62.1287	0.970119807887836	-0.0496022757412166
62.1787	0.969642185665267	-0.0507573607099085
62.2287	0.969071535267333	-0.0517272812124134
62.2787	0.968500884869399	-0.0526972017149183
62.3287	0.967930234471465	-0.0536671222174231
62.3787	0.967359584073531	-0.0546370427199281
62.4287	0.966788933675597	-0.0556069632224329
62.4787	0.96631664745145	-0.056876707320098
62.5287	0.965852451787053	-0.0581711122329494
62.5787	0.965388256122655	-0.0594655171458008
62.6287	0.964924060458258	-0.0607599220586523
62.6787	0.96445986479386	-0.0620543269715036
62.7287	0.963932696970108	-0.063619515869231
62.7787	0.963376166761201	-0.0653109647481763
62.8287	0.962819636552294	-0.0670024136271214
62.8787	0.962263106343387	-0.0686938625060667
62.9287	0.961706576134481	-0.0703853113850119
62.9787	0.961194968699218	-0.0720000420110294
63.0287	0.960741001900458	-0.0735163350613725
63.0787	0.960287035101698	-0.0750326281117155
63.1287	0.959833068302937	-0.0765489211620587
63.1787	0.959379101504177	-0.0780652142124016
63.2287	0.958913907546187	-0.079427432435805
63.2787	0.958402659322782	-0.080157629430333
63.3287	0.957891411099377	-0.0808878264248609
63.3787	0.957380162875971	-0.081618023419389
63.4287	0.956868914652566	-0.0823482204139169
63.4787	0.956357666429161	-0.0830784174084449
63.5287	0.95581933741272	-0.084622302916932
63.5787	0.955279642978142	-0.0862072147370471
63.6287	0.954739948543565	-0.0877921265571625
63.6787	0.954200254108987	-0.0893770383772777
63.7287	0.95366055967441	-0.0909619501973929
63.7787	0.953165952534698	-0.091986773815293
63.8287	0.952689761332327	-0.09278282901257
63.8787	0.952213570129955	-0.0935788842098471
63.9287	0.951737378927583	-0.094374939407124
63.9787	0.951261187725212	-0.095170994604401
64.0287	0.950732478693295	-0.0959553482908556
64.0787	0.95014358828589	-0.0967262929498869
64.1287	0.949554697878486	-0.0974972376089184
64.1787	0.948965807471081	-0.0982681822679498
64.2287	0.948376917063676	-0.0990391269269812
64.2787	0.947820540810511	-0.0998138971329406
64.3287	0.947376802877388	-0.100601920126472
64.3787	0.946933064944265	-0.101389943120003
64.4287	0.946489327011142	-0.102177966113534
64.4787	0.946045589078019	-0.102965989107066
64.5287	0.945601851144897	-0.103754012100597
64.5787	0.945055479556803	-0.104928799294856
64.6287	0.944507226700085	-0.106110675853283
64.6787	0.943958973843367	-0.107292552411709
64.7287	0.943410720986648	-0.108474428970136
64.7787	0.94286246812993	-0.109656305528563
64.8287	0.942352883829496	-0.110325563123815
64.8787	0.941857027390507	-0.110812834041083
64.9287	0.941361170951518	-0.111300104958351
64.9787	0.940865314512528	-0.111787375875619
65.0287	0.940369458073539	-0.112274646792887
65.0787	0.939876593482078	-0.113068010162555
65.1287	0.939386768993749	-0.114172402959663
65.1787	0.938896944505419	-0.11527679575677
65.2287	0.93840712001709	-0.116381188553878
65.2787	0.937917295528761	-0.117485581350986
65.3287	0.937413921842876	-0.118467478836779
65.3787	0.93687033069758	-0.119085779128672
65.4287	0.936326739552283	-0.119704079420565
65.4787	0.935783148406987	-0.120322379712458
65.5287	0.93523955726169	-0.120940680004351
65.5787	0.934694642094463	-0.121559230982694
65.6287	0.93401864875615	-0.122202599919541
65.6787	0.933342655417836	-0.122845968856389
65.7287	0.932666662079523	-0.123489337793236
65.7787	0.931990668741209	-0.124132706730084
65.8287	0.931314675402895	-0.124776075666931
65.8787	0.930638682064582	-0.125419444603779
65.9287	0.929962688726268	-0.126062813540627
65.9787	0.929308814200195	-0.12679727047219
66.0287	0.928784319575858	-0.128064529783805
66.0787	0.928259824951521	-0.12933178909542
66.1287	0.927735330327184	-0.130599048407035
66.1787	0.927210835702847	-0.13186630771865
66.2287	0.92668634107851	-0.133133567030265
66.2787	0.926161846454173	-0.13440082634188
66.3287	0.925637351829836	-0.135668085653495
66.3787	0.925112857205499	-0.13693534496511
66.4287	0.924588362581162	-0.138202604276725
66.4787	0.924063867956825	-0.13946986358834
66.5287	0.923571193647024	-0.140433785451863
66.5787	0.923094911620467	-0.141241442569398
66.6287	0.92261862959391	-0.142049099686934
66.6787	0.922142347567353	-0.142856756804469
66.7287	0.921666065540797	-0.143664413922005
66.7787	0.92118978351424	-0.144472071039541
66.8287	0.920713501487683	-0.145279728157076
66.8787	0.920237219461127	-0.146087385274612
66.9287	0.91976093743457	-0.146895042392147
66.9787	0.919284655408013	-0.147702699509683
67.0287	0.918800916499666	-0.148555986176398
67.0787	0.918281778830638	-0.149625882082318
67.1287	0.91776264116161	-0.150695777988238
67.1787	0.917243503492582	-0.151765673894159
67.2287	0.916724365823554	-0.152835569800079
67.2787	0.916205228154526	-0.153905465705999
67.3287	0.915686090485498	-0.15497536161192
67.3787	0.91516695281647	-0.15604525751784
67.4287	0.914647815147442	-0.15711515342376
67.4787	0.914128677478414	-0.15818504932968
67.5287	0.913609539809386	-0.159254945235601
67.5787	0.913096433098044	-0.160215609032762
67.6287	0.912586061355885	-0.161126737338741
67.6787	0.912075689613726	-0.16203786564472
67.7287	0.911565317871567	-0.162948993950699
67.7787	0.911054946129408	-0.163860122256679
67.8287	0.910544574387249	-0.164771250562658
67.8787	0.91003420264509	-0.165682378868637
67.9287	0.909523830902931	-0.166593507174616
67.9787	0.909013459160772	-0.167504635480596
68.0287	0.908503087418614	-0.168415763786575
68.0787	0.907986714912517	-0.169254915732577
68.1287	0.90744663641819	-0.169809725424807
68.1787	0.906906557923864	-0.170364535117037
68.2287	0.906366479429537	-0.170919344809267
68.2787	0.90582640093521	-0.171474154501498
68.3287	0.905286322440884	-0.172028964193728
68.3787	0.904746243946557	-0.172583773885958
68.4287	0.904206165452231	-0.173138583578188
68.4787	0.903666086957904	-0.173693393270418
68.5287	0.903126008463577	-0.174248202962648
68.5787	0.902585929969251	-0.174803012654878
68.6287	0.902065726753112	-0.175831097843737
68.6787	0.901553407027205	-0.177046906832933
68.7287	0.901041087301297	-0.17826271582213
68.7787	0.900528767575389	-0.179478524811326
68.8287	0.900016447849482	-0.180694333800523
68.8787	0.899504128123574	-0.18191014278972
68.9287	0.898991808397667	-0.183125951778916
68.9787	0.898479488671759	-0.184341760768113
69.0287	0.897967168945851	-0.18555756975731
69.0787	0.897454849219944	-0.186773378746506
69.1287	0.896946673829461	-0.188041008285056
69.1787	0.896452372953229	-0.189482124010572
69.2287	0.895958072076997	-0.190923239736088
69.2787	0.895463771200765	-0.192364355461603
69.3287	0.894969470324533	-0.193805471187119
69.3787	0.894475169448301	-0.195246586912635
69.4287	0.893980868572068	-0.19668770263815
69.4787	0.893486567695836	-0.198128818363666
69.5287	0.892992266819604	-0.199569934089182
69.5787	0.892497965943372	-0.201011049814698
69.6287	0.89200366506714	-0.202452165540213
69.6787	0.891511106004992	-0.204452962550509
69.7287	0.891019146276721	-0.206646338067395
69.7787	0.890527186548451	-0.208839713584281
69.8287	0.890035226820181	-0.211033089101167
69.8787	0.889543267091911	-0.213226464618053
69.9287	0.889051307363641	-0.215419840134939
69.9787	0.88855934763537	-0.217613215651825
70.0287	0.8880673879071	-0.219806591168711
70.0787	0.88757542817883	-0.221999966685597
70.1287	0.88708346845056	-0.224193342202483
70.1787	0.886589127358608	-0.226318186474399
70.2287	0.886088008539256	-0.228247980279861
70.2787	0.885586889719903	-0.230177774085323
70.3287	0.88508577090055	-0.232107567890785
70.3787	0.884584652081198	-0.234037361696246
70.4287	0.884083533261845	-0.235967155501708
70.4787	0.883582414442493	-0.23789694930717
70.5287	0.88308129562314	-0.239826743112632
70.5787	0.882580176803787	-0.241756536918094
70.6287	0.882079057984435	-0.243686330723556
70.6787	0.881577939165082	-0.245616124529018
70.7287	0.881062873756081	-0.246900828832883
70.7787	0.880543736087053	-0.247997173669873
70.8287	0.880024598418025	-0.249093518506864
70.8787	0.879505460748996	-0.250189863343855
70.9287	0.878986323079968	-0.251286208180845
70.9787	0.87846718541094	-0.252382553017836
71.0287	0.877948047741912	-0.253478897854826
71.0787	0.877428910072884	-0.254575242691817
71.1287	0.876909772403856	-0.255671587528808
71.1787	0.876390634734828	-0.256767932365798
71.2287	0.875865325853284	-0.258011959109932
71.2787	0.875324760363021	-0.259621088346726
71.3287	0.874784194872757	-0.26123021758352
71.3787	0.874243629382493	-0.262839346820314
71.4287	0.873703063892229	-0.264448476057107
71.4787	0.873162498401965	-0.266057605293901
71.5287	0.872621932911702	-0.267666734530695
71.5787	0.872081367421438	-0.269275863767489
71.6287	0.871540801931174	-0.270884993004282
71.6787	0.871000236440911	-0.272494122241076
71.7287	0.870459670950647	-0.27410325147787
71.7787	0.869944492558588	-0.276498667326777
71.8287	0.869435581804241	-0.279088203810595
71.8787	0.868926671049893	-0.281677740294414
71.9287	0.868417760295546	-0.284267276778232
71.9787	0.867908849541198	-0.28685681326205
72.0287	0.867399938786851	-0.289446349745868
72.0787	0.866891028032504	-0.292035886229686
72.1287	0.866382117278156	-0.294625422713504
72.1787	0.865873206523809	-0.297214959197322
72.2287	0.865364295769461	-0.299804495681141
72.2787	0.864856000577979	-0.302021389627701
72.3287	0.86434903780738	-0.303431677575893
72.3787	0.863842075036781	-0.304841965524085
72.4287	0.863335112266182	-0.306252253472277
72.4787	0.862828149495584	-0.307662541420469
72.5287	0.862321186724985	-0.309072829368661
72.5787	0.861814223954386	-0.310483117316853
72.6287	0.861307261183788	-0.311893405265045
72.6787	0.860800298413189	-0.313303693213237
72.7287	0.86029333564259	-0.314713981161429
72.7787	0.859786372871991	-0.316124269109621
72.8287	0.859305279325575	-0.316876583567208
72.8787	0.858829484294956	-0.317494132370093
72.9287	0.858353689264336	-0.318111681172978
72.9787	0.857877894233717	-0.318729229975863
73.0287	0.857402099203098	-0.319346778778748
73.0787	0.856926304172478	-0.319964327581633
73.1287	0.856450509141858	-0.320581876384518
73.1787	0.855974714111239	-0.321199425187402
73.2287	0.855498919080619	-0.321816973990287
73.2787	0.85502312405	-0.322434522793172
74.3115	0.849686069343056	-0.320714916317588
74.3615	0.849823948606781	-0.303731131247325
74.4115	0.850370359022283	-0.302908282174956
74.4615	0.850952515913565	-0.302756840264337
74.5115	0.851452966574492	-0.297362891749955
74.5615	0.852069493542655	-0.290523544136951
74.6115	0.85267816107362	-0.282617330912665
74.6615	0.853378418974868	-0.27461733463266
74.7115	0.853970539797318	-0.264403981920941
74.7615	0.854384177588492	-0.253748030274687
74.8115	0.854910161446405	-0.243858175178365
74.8615	0.855236986367826	-0.234862670296063
74.9115	0.855752756946945	-0.22424159880239
74.9615	0.856274412130056	-0.221289768961825
75.0115	0.856647914927218	-0.221219114417196
75.0615	0.857242623978034	-0.21804318123103
75.1115	0.857722164346976	-0.210142737111746
75.1615	0.858265223530373	-0.211210567704545
75.2115	0.85893443266513	-0.208937124508896
75.2615	0.859670950698269	-0.202646052693706
75.3115	0.860146142444599	-0.198805534778591
75.3615	0.860579678456491	-0.194207837929738
75.4115	0.861126862038397	-0.188876498118714
75.4615	0.861462148041062	-0.183849167316163
75.5115	0.862020519645487	-0.180952372288092
75.5615	0.862443545719557	-0.181402130247039
75.6115	0.863026363543411	-0.17532415727552
75.6615	0.863484916475034	-0.173617201930875
75.7115	0.8640577467759	-0.172102209114579
75.7615	0.86465333956736	-0.169414512108398
75.8115	0.865233981764259	-0.167785035321968
75.8615	0.865809297597576	-0.165678678567696
75.9115	0.866268952801444	-0.161305702833107
75.9615	0.866885346149107	-0.158579351150532
76.0115	0.867295206554288	-0.154518414926883
76.0615	0.86778295840397	-0.150146453742737
76.1115	0.868139244388775	-0.145491295421784
76.1615	0.868638154541119	-0.144612609306329
76.2115	0.869080719566693	-0.142514526791791
76.2615	0.869465963645161	-0.139013286137926
76.3115	0.87009848199269	-0.134658373302591
76.3615	0.870603241429306	-0.13001264806025
76.4115	0.871346225515886	-0.125176571548908
76.4615	0.871820195516673	-0.123458165422775
76.5115	0.872347341886942	-0.119752604498157
76.5615	0.872979966774415	-0.117789441886344
76.6115	0.873592016044275	-0.115085693452925
76.6615	0.873931286788456	-0.111411159300257
76.7115	0.874288231064858	-0.107613340698637
76.7615	0.874855407360444	-0.10461618068967
76.8115	0.875281705397585	-0.101897225740711
76.8615	0.875860268785526	-0.100029748265032
76.9115	0.876468231880734	-0.0979989202894559
76.9615	0.87702577468867	-0.0968583649573605
77.0115	0.877622256164633	-0.0954573049133727
77.0615	0.878283866285993	-0.0931429820792566
77.1115	0.878786426922429	-0.0906486934770162
77.1615	0.879270294863979	-0.0894661311110089
77.2115	0.879739941840831	-0.0882475153868401
77.2615	0.880207748656139	-0.0865112177847259
77.3115	0.880712257202019	-0.0841138128324643
77.3615	0.881113441398808	-0.0816729159630649
77.4115	0.88152857423542	-0.0804478591110588
77.4615	0.881961542921119	-0.080217270427114
77.5115	0.882378459154524	-0.0800825500356672
77.5615	0.883043806631313	-0.0786799454057159
77.6115	0.883638832191543	-0.0773832534152628
77.6615	0.884182325166623	-0.0763839776310727
77.7115	0.884726879865246	-0.07577431636529
77.7615	0.885443710540473	-0.0735647905510047
77.8115	0.885995428795601	-0.0713098578188398
77.8615	0.886437220714734	-0.068981082800871
77.9115	0.886820874725425	-0.0665771824956478
77.9615	0.887227987799127	-0.064314483574192
78.0115	0.887777813101363	-0.0631395540224112
78.0615	0.888293579972765	-0.0616692506505489
78.1115	0.888718469637848	-0.0595243914654187
78.1615	0.889168505385122	-0.0579443977281204
78.2115	0.889701018566289	-0.0557530388797087
78.2615	0.890326297497669	-0.0537499081033176
78.3115	0.890983819839062	-0.0518996794672654
78.3615	0.891498146407376	-0.0495361897521718
78.4115	0.891987896977896	-0.0471486034660378
78.4615	0.8924543052142	-0.0450199592097824
78.5115	0.892920309024551	-0.0427883002773384
78.5615	0.893422869660987	-0.039809573601829
78.6115	0.893808717796876	-0.036552243064857
78.6615	0.8942339725509	-0.0349374406288552
78.7115	0.894727062431111	-0.0336464194278947
78.7615	0.895303995467122	-0.0313293421370628
78.8115	0.895835855895719	-0.0292116542494954
78.8615	0.896395847749275	-0.0272104771210053
78.9115	0.897022067910498	-0.0247216698604798
78.9615	0.897707549113655	-0.0215313080924681
79.0115	0.89821992747527	-0.0188286565081597
79.0615	0.898706037182776	-0.0174672501948377
79.1115	0.899142187875188	-0.0167472504667947
79.1615	0.8995586418212	-0.0162313167744804
79.2115	0.900106004374838	-0.0151927205776176
79.2615	0.90058642117672	-0.0130719212680267
79.3115	0.901036675501133	-0.0112985212484212
79.3615	0.901471109831589	-0.0100494492842784
79.4115	0.901905493637501	-0.0090959263420055
79.4615	0.902589165182251	-0.00684960310117085
79.5115	0.903275992206198	-0.00511469469106725
79.5615	0.903952566086258	-0.00376140798468471
79.6115	0.904548953796987	-0.00320274590634018
79.6615	0.90510220228589	-0.00307158258974234
79.7115	0.90565048556441	-0.0029279636593995
79.7615	0.906031330915045	-0.0023643137544339
79.8115	0.90641217626568	-0.00180066384946831
79.8615	0.906839846308669	-0.000839613470251556
79.9115	0.907335627084815	0.00069949169797158
79.9615	0.907831407860962	0.00223859686619473
80.0115	0.908357014516458	0.00339080225357402
80.0615	0.908890741703991	0.00443766851487117
80.1115	0.909440328492895	0.00538304500810296
80.1615	0.910070525275149	0.0058125769137714
80.2115	0.910700722057402	0.00624210881943984
80.2615	0.911265335517023	0.00711469212662181
80.3115	0.911774752699586	0.00836015663176269
80.3615	0.912284169882149	0.00960562113690359
80.4115	0.912719978522099	0.010390978701487
80.4615	0.913149525324222	0.0111371952242522
80.5115	0.913602464407524	0.0119607430649033
80.5615	0.914109933532027	0.0129645589144036
80.6115	0.914617402656531	0.013968374763904
80.6615	0.915144017995149	0.0147243067808056
80.7115	0.915679693092125	0.0153629431479862
80.7615	0.916218267678777	0.016037168833344
80.8115	0.916804633154691	0.0172979960777491
80.8615	0.917390998630605	0.0185588233221543
80.9115	0.917903079782565	0.0196800946615485
80.9615	0.918318990178271	0.0206206926608621
81.0115	0.918734900573977	0.0215612906601758
81.0615	0.919199992422678	0.0221477471272753
81.1115	0.919676292618229	0.0226534955045187
81.1615	0.920149209036931	0.023104053588665
81.2115	0.920607976709947	0.0233238418980485
81.2615	0.921066744382962	0.023543630207432
81.3115	0.921632937566676	0.0239734528008933
81.3615	0.922279643501935	0.0245606908724843
81.4115	0.922926349437194	0.0251479289440752
81.4615	0.923513881280918	0.026446359127569
81.5115	0.924098298698773	0.0277822204748471
81.5615	0.924619983192549	0.0290487715500305
81.6115	0.925013490920571	0.0301737069323217
81.6615	0.925406998648593	0.031298642314613
81.7115	0.925895565376133	0.0323312373040442
81.7615	0.926423489110262	0.0333256008638524
81.8115	0.926947902833379	0.0342469157835846
81.8615	0.927434917348257	0.0343898965919242
81.9115	0.927921931863136	0.0345328774002638
81.9615	0.928455968799272	0.0348857379498865
82.0115	0.929044237451224	0.0354806561856229
82.0615	0.929632506103176	0.0360755744213593
82.1115	0.93012722865174	0.0365599863374783
82.1615	0.930604502876321	0.0370237864910868
82.2115	0.931077032800304	0.0376783062395693
82.2615	0.931532878386231	0.0390035318442799
82.3115	0.931988723972157	0.0403287574489904
82.3615	0.93242937470522	0.0413707414735875
82.4115	0.932859895536372	0.042223897778109
82.4615	0.933290416367525	0.0430770540826305
82.5115	0.933882978616126	0.0439429299286377
82.5615	0.934479084382338	0.0448090839252558
82.6115	0.935088393976161	0.045512511720303
82.6615	0.935721464545314	0.0459231052421985
82.7115	0.936354535114468	0.0463336987640941
82.7615	0.936851507019926	0.0471302511838063
82.8115	0.937299560373614	0.0480655305374264
82.8615	0.937752508028372	0.0489676809945896
82.9115	0.938243418659369	0.04961286493265
82.9615	0.938734329290367	0.0502580488707104
83.0115	0.939194519824989	0.0506598230577891
83.0615	0.939623092598083	0.0508110748712924
83.1115	0.940051665371176	0.0509623266847958
83.1615	0.94064150423461	0.0522287381591903
83.2115	0.941255142523357	0.0536597233453023
83.2615	0.941843446285831	0.0549271817555957
83.3115	0.942355746469485	0.0557040598384329
83.3615	0.942868046653139	0.0564809379212702
83.4115	0.943369353961273	0.0572541411680041
83.4615	0.943864160708389	0.0580251713257882
83.5115	0.944358340180811	0.0587923841518546
83.5615	0.94476353625719	0.059018081207109
83.6115	0.945168732333569	0.0592437782623634
83.6615	0.945620501023589	0.0593680936696695
83.7115	0.946146476699658	0.0593308715134398
83.7615	0.946672452375727	0.0592936493572101
83.8115	0.947293705233817	0.0597354803679932
83.8615	0.947944356625695	0.0603251270510893
83.9115	0.948573582496227	0.0608509038528212
83.9615	0.94907419522322	0.0609932824591365
84.0115	0.949574807950212	0.0611356610654518
84.0615	0.950065287305469	0.0612281591477169
84.1115	0.950546457646169	0.0612748345229303
84.1615	0.95102762798687	0.0613215098981437
84.2115	0.951478999662656	0.0625999652420414
84.2615	0.951927053016345	0.0640155892377086
84.3115	0.952404333961548	0.0651477607691869
84.3615	0.95295737148016	0.0655452365457852
84.4115	0.953510408998772	0.0659427123223836
84.4615	0.954035649449632	0.0661961687132457
84.5115	0.954546313389353	0.066374102743295
84.5615	0.95505878627136	0.0665495651659073
84.6115	0.955619698607896	0.0666588434338198
84.6615	0.956180610944432	0.0667681217017322
84.7115	0.956753948926452	0.0669128799073177
84.7615	0.957344874899426	0.0671078585077739
84.8115	0.957935800872399	0.0673028371082301
84.8615	0.958526726845373	0.0674978157086863
84.9115	0.959107045826089	0.0676075017247162
84.9615	0.959675965591058	0.0676255247558232
85.0115	0.960244885356028	0.0676435477869302
85.0615	0.960813805120998	0.0676615708180372
85.1115	0.961382724885968	0.0676795938491442
85.1615	0.961928688655494	0.0677942289071938
85.2115	0.962401958439446	0.0682148020505617
85.2615	0.962875228223398	0.0686353751939295
85.3115	0.96334849800735	0.0690559483372973
85.3615	0.963821767791302	0.0694765214806651
85.4115	0.964295037575255	0.069897094624033
85.4615	0.964817971534756	0.0702495552836091
85.5115	0.965341104948778	0.0706017423990737
85.5615	0.9658642383628	0.0709539295145383
85.6115	0.966387371776822	0.0713061166300029
85.6615	0.966910505190844	0.0716583037454675
85.7115	0.96742541142097	0.0719887887034754
85.7615	0.967937633450515	0.0723121931167428
85.8115	0.96844985548006	0.0726355975300102
85.8615	0.968962077509605	0.0729590019432776
85.9115	0.96947429953915	0.073282406356545
85.9615	0.969978671948128	0.0735350520821506
86.0115	0.970475502564797	0.0737197139705909
86.0615	0.970972333181466	0.0739043758590312
86.1115	0.971469163798135	0.0740890377474715
86.1615	0.971965994414804	0.0742736996359118
86.2115	0.97248443559317	0.0744911118824745
86.2615	0.973061902634083	0.0747979765997298
86.3115	0.973639369674996	0.0751048413169851
86.3615	0.974216836715908	0.0754117060342404
86.4115	0.974794303756821	0.0757185707514957
86.4615	0.975368970453773	0.0760218218680073
86.5115	0.975829756496291	0.0761781198876089
86.5615	0.976290542538809	0.0763344179072106
86.6115	0.976751328581328	0.0764907159268122
86.6615	0.977212114623846	0.0766470139464139
86.7115	0.977672900666365	0.0768033119660155
86.7615	0.978190663011567	0.0767339143518413
86.8115	0.978724308776188	0.0766015990290186
86.8615	0.979257954540809	0.076469283706196
86.9115	0.97979160030543	0.0763369683833733
86.9615	0.980325246070051	0.0762046530605506
87.0115	0.980827554918056	0.0762401692247112
87.0615	0.981302953625771	0.0764198083386603
87.1115	0.981778352333485	0.0765994474526094
87.1615	0.9822537510412	0.0767790865665585
87.2115	0.982729149748914	0.0769587256805076
87.2615	0.983211757371459	0.077214189022307
87.3115	0.983711510521167	0.0776499910681827
87.3615	0.984211263670875	0.0780857931140584
87.4115	0.984711016820583	0.0785215951599341
87.4615	0.985210769970292	0.0789573972058097
87.5115	0.985713562788431	0.0793668430234988
87.5615	0.986269606094268	0.0793145667696214
87.6115	0.986825649400104	0.0792622905157439
87.6615	0.987381692705941	0.0792100142618665
87.7115	0.987937736011778	0.0791577380079891
87.7615	0.988493779317615	0.0791054617541117
87.8115	0.988965562484878	0.0789516970941515
87.8615	0.989417580928279	0.0787741265117768
87.9115	0.98986959937168	0.0785965559294022
87.9615	0.99032161781508	0.0784189853470275
88.0115	0.990773636258481	0.0782414147646528
88.0615	0.991286953311295	0.0780083549626348
88.1115	0.991846891841691	0.0777330920921557
88.1615	0.992406830372087	0.0774578292216766
88.2115	0.992966768902483	0.0771825663511975
88.2615	0.99352670743288	0.0769073034807184
88.3115	0.994051995488657	0.0766985380107165
88.3615	0.994504988109738	0.0766285140305989
88.4115	0.994957980730818	0.0765584900504814
88.4615	0.995410973351899	0.0764884660703639
88.5115	0.995863965972979	0.0764184420902464
88.5615	0.996327245348589	0.0763289971633349
88.6115	0.996905686195642	0.0760221323686564
88.6615	0.997484127042695	0.0757152675739778
88.7115	0.998062567889747	0.0754084027792993
88.7615	0.9986410087368	0.0751015379846207
88.8115	0.999219449583853	0.0747946731899422
88.8615	0.999732766501426	0.0747872994927704
88.9115	1.00023349382881	0.0748378226426106
88.9615	1.0007342211562	0.0748883457924508
89.0115	1.00123494848359	0.0749388689422911
89.0615	1.00173567581098	0.0749893920921313
89.1115	1.00223454815396	0.0751543208843041
89.1615	1.00273216309141	0.07539679980987
89.2115	1.00322977802886	0.0756392787354359
89.2615	1.0037273929663	0.0758817576610017
89.3115	1.00422500790375	0.0761242365865676
89.3615	1.00473812064528	0.0763547881225572
89.4115	1.00527976343521	0.0765633824186451
89.4615	1.00582140622515	0.0767719767147329
89.5115	1.00636304901509	0.0769805710108208
89.5615	1.00690469180502	0.0771891653069086
89.6115	1.00743572580003	0.0773333435949981
89.6615	1.00788092499967	0.0769563378183742
89.7115	1.00832612419931	0.0765793320417502
89.7615	1.00877132339896	0.0762023262651263
89.8115	1.0092165225986	0.0758253204885023
89.8615	1.00966172179824	0.0754483147118783
89.9115	1.01020736000071	0.0757607875840454
89.9615	1.01076827233724	0.0761781120479642
90.0115	1.01132918467378	0.0765954365118829
90.0615	1.01189009701031	0.0770127609758017
90.1115	1.01245100934685	0.0774300854397204
90.1615	1.01296160061336	0.0778016020133437
90.2115	1.01344187020948	0.0781455163966607
90.2615	1.01392213980559	0.0784894307799778
90.3115	1.0144024094017	0.0788333451632948
90.3615	1.01488267899782	0.0791772595466118
90.4115	1.01537478242955	0.0795378216625746
90.4615	1.01588603065296	0.0799253164978436
90.5115	1.01639727887636	0.0803128113331127
90.5615	1.01690852709977	0.0807003061683818
90.6115	1.01741977532317	0.0810878010036508
90.6615	1.01793320144896	0.0814496697141233
90.7115	1.01846023157371	0.0816514679928948
90.7615	1.01898726169845	0.0818532662716663
90.8115	1.01951429182319	0.0820550645504378
90.8615	1.02004132194793	0.0822568628292094
90.9115	1.02056835207267	0.0824586611079809
90.9615	1.02102016449272	0.0826180499750724
91.0115	1.02146324628634	0.0827725163211653
91.0615	1.02190632807996	0.0829269826672582
91.1115	1.02234940987358	0.0830814490133511
91.1615	1.02279249166719	0.0832359153594441
91.2115	1.02335318899358	0.0830804637139558
91.2615	1.02397666270861	0.0827595957171329
91.3115	1.02460013642365	0.0824387277203099
91.3615	1.02522361013868	0.082117859723487
91.4115	1.02584708385372	0.081796991726664
91.4615	1.02640665151296	0.0816995023509458
91.5115	1.02687425679924	0.0819234602592565
91.5615	1.02734186208552	0.0821474181675671
91.6115	1.02780946737179	0.0823713760758778
91.6615	1.02827707265807	0.0825953339841885
91.7115	1.02875462754869	0.0828535636095707
91.7615	1.02928145667033	0.0832815198337837
91.8115	1.02980828579197	0.0837094760579967
91.8615	1.03033511491361	0.0841374322822097
91.9115	1.03086194403526	0.0845653885064228
91.9615	1.0313887731569	0.0849933447306357
92.0115	1.0318743815573	0.0850993074539909
92.0615	1.03235659950878	0.0851787858634226
92.1115	1.03283881746025	0.0852582642728544
92.1615	1.03332103541172	0.0853377426822862
92.2115	1.03380325336319	0.0854172210917179
92.2615	1.03428866656544	0.0856781640336359
92.3115	1.03477556963535	0.0860237194701735
92.3615	1.03526247270526	0.0863692749067112
92.4115	1.03574937577517	0.0867148303432489
92.4615	1.03623627884508	0.0870603857797865
92.5115	1.03675825184778	0.0873632933317555
92.5615	1.03732522325739	0.0876114791688214
92.6115	1.037892194667	0.0878596650058872
92.6615	1.03845916607661	0.0881078508429531
92.7115	1.03902613748622	0.088356036680019
92.7615	1.03957073519113	0.0885244220373873
92.8115	1.04002355504615	0.0883654625698741
92.8615	1.04047637490116	0.0882065031023608
92.9115	1.04092919475618	0.0880475436348475
92.9615	1.04138201461119	0.0878885841673343
93.0115	1.04183483446621	0.0877296246998211
93.0615	1.04238427017824	0.0874266767651914
93.1115	1.04293857727801	0.08711646890785
93.1615	1.04349288437778	0.0868062610505085
93.2115	1.04404719147756	0.0864960531931671
93.2615	1.04460149857733	0.0861858453358256
93.3115	1.04511209723006	0.0861704233848411
93.3615	1.0456048431368	0.0862754069449037
93.4115	1.04609758904355	0.0863803905049664
93.4615	1.0465903349503	0.0864853740650291
93.5115	1.04708308085705	0.0865903576250917
93.5615	1.04759725081097	0.0864506783335673
93.6115	1.04813597106787	0.0860306343151169
93.6615	1.04867469132476	0.0856105902966665
93.7115	1.04921341158166	0.0851905462782161
93.7615	1.04975213183856	0.0847705022597657
93.8115	1.05028430562145	0.0844148139345334
93.8615	1.05079380054795	0.0842820721179495
93.9115	1.05130329547446	0.0841493303013656
93.9615	1.05181279040097	0.0840165884847817
94.0115	1.05232228532747	0.0838838466681978
94.0615	1.05283178025398	0.083751104851614
94.1115	1.05331526486679	0.0837925314618552
94.1615	1.05379827271214	0.0838371505687185
94.2115	1.05428128055749	0.0838817696755818
94.2615	1.05476428840284	0.0839263887824452
94.3115	1.05524729624819	0.0839710078893085
94.3615	1.05577860928454	0.0842077551425658
94.4115	1.05632707131823	0.0845127104911555
94.4615	1.05687553335193	0.0848176658397452
94.5115	1.05742399538562	0.0851226211883349
94.5615	1.05797245741932	0.0854275765369246
94.6115	1.05847058288532	0.085324030874606
94.6615	1.05891755990349	0.0848053954753966
94.7115	1.05936453692167	0.0842867600761873
94.7615	1.05981151393985	0.0837681246769779
94.8115	1.06025849095803	0.0832494892777686
94.8615	1.06073177867844	0.0828542176445252
94.9115	1.06128316324517	0.0828251209991493
94.9615	1.06183454781191	0.0827960243537734
95.0115	1.06238593237864	0.0827669277083974
95.0615	1.06293731694538	0.0827378310630215
95.1115	1.06348982421968	0.0827097630659355
95.1615	1.06415347954317	0.0827835312495521
95.2115	1.06481713486667	0.0828572994331687
95.2615	1.06548079019016	0.0829310676167853
95.3115	1.06614444551365	0.0830048358004019
95.3615	1.06680810083715	0.0830786039840184
95.4115	1.06747175616064	0.083152372167635
95.4615	1.06813541148413	0.0832261403512516
95.5115	1.0687761896949	0.0832729741114629
95.5615	1.0692831524655	0.0831622599429882
95.6115	1.0697901152361	0.0830515457745135
95.6615	1.0702970780067	0.0829408316060389
95.7115	1.0708040407773	0.0828301174375642
95.7615	1.0713110035479	0.0827194032690895
95.8115	1.0718179663185	0.0826086891006148
95.8615	1.07232492908909	0.0824979749321401
95.9115	1.07283189185969	0.0823872607636655
95.9615	1.07333885463029	0.0822765465951908
96.0115	1.07384581740089	0.0821658324267161
96.0615	1.07436531544691	0.0821557739293439
96.1115	1.07489127105906	0.0821975683534487
96.1615	1.07541722667121	0.0822393627775534
96.2115	1.07594318228336	0.0822811572016582
96.2615	1.07646913789551	0.082322951625763
96.3115	1.07699509350765	0.0823647460498678
96.3615	1.0775210491198	0.0824065404739726
96.4115	1.07804700473195	0.0824483348980774
96.4615	1.0785729603441	0.0824901293221822
96.5115	1.07909891595625	0.082531923746287
96.5615	1.07962207523773	0.0825538485774995
96.6115	1.08013195998395	0.0824814499390052
96.6615	1.08064184473017	0.0824090513005108
96.7115	1.08115172947639	0.0823366526620165
96.7615	1.08166161422261	0.0822642540235222
96.8115	1.08217149896883	0.0821918553850279
96.8615	1.08268138371506	0.0821194567465335
96.9115	1.08319126846128	0.0820470581080392
96.9615	1.0837011532075	0.0819746594695449
97.0115	1.08421103795372	0.0819022608310505
97.0615	1.08472092269994	0.0818298621925562
97.1115	1.08523951882949	0.0819578181192097
97.1615	1.08576206547008	0.0821766325114534
97.2115	1.08628461211067	0.0823954469036972
97.2615	1.08680715875125	0.082614261295941
97.3115	1.08732970539184	0.0828330756881848
97.3615	1.08785225203243	0.0830518900804285
97.4115	1.08837479867302	0.0832707044726723
97.4615	1.08889734531361	0.0834895188649161
97.5115	1.0894198919542	0.0837083332571599
97.5615	1.08994243859478	0.0839271476494036
97.6115	1.09046016494959	0.0841124091568079
97.6615	1.09095884878925	0.0841651201587569
97.7115	1.09145753262892	0.0842178311607059
97.7615	1.09195621646859	0.0842705421626548
97.8115	1.09245490030825	0.0843232531646038
97.8615	1.09295358414792	0.0843759641665528
97.9115	1.09345226798759	0.0844286751685018
97.9615	1.09395095182725	0.0844813861704508
98.0115	1.09444963566692	0.0845340971723998
98.0615	1.09494831950659	0.0845868081743488
98.1115	1.09544700334625	0.0846395191762978
98.1615	1.0959582399932	0.0848468152670456
98.2115	1.0964744556866	0.0851154272310041
98.2615	1.09699067138001	0.0853840391949626
98.3115	1.09750688707341	0.0856526511589211
98.3615	1.09802310276682	0.0859212631228796
98.4115	1.09853931846022	0.0861898750868381
98.4615	1.09905553415363	0.0864584870507966
98.5115	1.09957174984703	0.0867270990147551
98.5615	1.10008796554044	0.0869957109787137
98.6115	1.10060418123384	0.0872643229426722
98.6615	1.10111602857369	0.0876311967773668
98.7115	1.10161325142555	0.0883270342662649
98.7615	1.1021104742774	0.089022871755163
98.8115	1.10260769712926	0.0897187092440611
98.8615	1.10310491998111	0.0904145467329592
98.9115	1.10360214283297	0.0911103842218574
98.9615	1.10409936568482	0.0918062217107554
99.0115	1.10459658853668	0.0925020591996535
99.0615	1.10509381138853	0.0931978966885517
99.1115	1.10559103424039	0.0938937341774498
99.1615	1.10608825709224	0.0945895716663479
99.2115	1.10658881206209	0.0949543255382709
99.2615	1.10709051356715	0.0952051581656434
99.3115	1.10759221507222	0.0954559907930158
99.3615	1.10809391657729	0.0957068234203883
99.4115	1.10859561808236	0.0959576560477608
99.4615	1.10909731958743	0.0962084886751332
99.5115	1.10959902109249	0.0964593213025057
99.5615	1.11010072259756	0.0967101539298782
99.6115	1.11060242410263	0.0969609865572506
99.6615	1.1111041256077	0.0972118191846231
99.7115	1.11161061375328	0.0975865936541845
99.7615	1.11213072541418	0.0983141256745917
99.8115	1.11265083707509	0.0990416576949989
99.8615	1.11317094873599	0.0997691897154061
99.9115	1.11369106039689	0.100496721735813
99.9615	1.11421117205779	0.10122425375622
100.0115	1.11473128371869	0.101951785776628
100.0615	1.1152513953796	0.102679317797035
100.1115	1.1157715070405	0.103406849817442
100.1615	1.1162916187014	0.104134381837849
100.2115	1.1168117303623	0.104861913858256
100.2615	1.11734729635228	0.104128702379337
100.3115	1.1178873748466	0.102968968896738
100.3615	1.11842745334093	0.101809235414139
100.4115	1.11896753183526	0.100649501931541
100.4615	1.11950761032958	0.0994897684489419
100.5115	1.12004768882391	0.0983300349663431
100.5615	1.12058776731824	0.0971703014837444
100.6115	1.12112784581256	0.0960105680011456
100.6615	1.12166792430689	0.0948508345185468
100.7115	1.12220800280122	0.0936911010359481
100.7615	1.12273882447677	0.0929929136067461
100.8115	1.12324676123924	0.093435770587331
100.8615	1.12375469800172	0.093878627567916
100.9115	1.12426263476419	0.0943214845485009
100.9615	1.12477057152666	0.0947643415290857
101.0115	1.12527850828913	0.0952071985096706
101.0615	1.12578644505161	0.0956500554902555
101.1115	1.12629438181408	0.0960929124708404
101.1615	1.12680231857655	0.0965357694514253
101.2115	1.12731025533903	0.0969786264320102
101.2615	1.1278181921015	0.0974214834125951
101.3115	1.12831636459543	0.0977479770038016
101.3615	1.12881212645948	0.0980457424764334
101.4115	1.12930788832352	0.0983435079490652
101.4615	1.12980365018756	0.098641273421697
101.5115	1.13029941205161	0.0989390388943288
101.5615	1.13079517391565	0.0992368043669606
101.6115	1.13129093577969	0.0995345698395924
101.6615	1.13178669764374	0.0998323353122242
101.7115	1.13228245950778	0.100130100784856
101.7615	1.13277822137183	0.100427866257488
101.8115	1.13326921262367	0.10065288405204
101.8615	1.13374987761366	0.100720435353535
101.9115	1.13423054260365	0.100787986655029
101.9615	1.13471120759364	0.100855537956524
102.0115	1.13519187258363	0.100923089258019
102.0615	1.13567253757362	0.100990640559513
102.1115	1.13615320256362	0.101058191861008
102.1615	1.13663386755361	0.101125743162502
102.2115	1.1371145325436	0.101193294463997
102.2615	1.13759519753359	0.101260845765491
102.3115	1.13807586252358	0.101328397066986
102.3615	1.13859088507694	0.105741018603764
102.4115	1.13911294472159	0.111043594285118
102.4615	1.13963500436624	0.116346169966471
102.5115	1.14015706401089	0.121648745647826
102.5615	1.14067912365554	0.12695132132918
102.6115	1.1412011833002	0.132253897010534
102.6615	1.14172324294485	0.137556472691888
102.7115	1.1422453025895	0.142859048373241
102.7615	1.14276736223415	0.148161624054596
102.8115	1.1432894218788	0.15346419973595
103.8443	1.14889173158482	0.0281557030950295
103.8943	1.14846277387545	0.11158122956179
[truncated: 1,425 more rows]
