# Supplementary material for: Unraveling the Local Relation Between Tissue Composition and Human Brain Mechanics Through Machine Learning
Source: Front Bioeng Biotechnol. 2021 Aug 17;9:704738. doi: 10.3389/fbioe.2021.704738 (PMC8415910; doi:10.3389/fbioe.2021.704738)
Supplement: Supplementary file 1 [file DataSheet3.ZIP › Mechanics_cyclicCompTens/cyclicCompTens_HBE_03_13_P1_CC_08.txt]

0	1	0
0.05	0.999691402347175	0.000660740181686367
0.1	0.99897032268315	0.00208268117834817
0.15	0.998484510536624	-0.00294144796246272
0.2	0.997659546514222	-0.00845229315079307
0.25	0.997152346411559	-0.00662608621576605
0.3	0.996443488436754	-0.00596580162335131
0.35	0.995569637657469	-0.00498222771959517
0.4	0.994986051997177	-0.00938054666681976
0.45	0.994324565003346	-0.00880856151738992
0.5	0.993687497517469	-0.00856974100848008
0.55	0.993062627850327	-0.00706620247243755
0.6	0.992571790966339	-0.0105682660566466
0.65	0.99191345487676	-0.0130342544851804
0.7	0.991444817545457	-0.0128287485489937
0.75	0.990909480106527	-0.0131901292547599
0.8	0.990233521630098	-0.016219399532079
0.85	0.989775166510968	-0.0150748972484014
0.9	0.989302966509516	-0.0145663701303901
0.95	0.988529049523049	-0.017224032806264
1	0.987890382714559	-0.0144737537924358
1.05	0.987008344358316	-0.0160049508890677
1.1	0.9864077057855	-0.0190292944208273
1.15	0.985651736854809	-0.0213599718231995
1.2	0.985123911253438	-0.0224503479146705
1.25	0.984472343845005	-0.0241362098299402
1.3	0.983863844741301	-0.0253017248717202
1.35	0.983450133991457	-0.0248334862326085
1.4	0.982744625139911	-0.0254011620333568
1.45	0.982235916439968	-0.0251622957613764
1.5	0.981619084764071	-0.0249912627681932
1.55	0.981008914039334	-0.0254625181722903
1.6	0.980293426814425	-0.0258942418039679
1.65	0.979509869964611	-0.0240489236922544
1.7	0.978862319966082	-0.0236259514467259
1.75	0.978222426704804	-0.0242730932687822
1.8	0.977680106484489	-0.0248359854406209
1.85	0.977049696510926	-0.0238430270867452
1.9	0.976544344393314	-0.0228551413143449
1.95	0.976059943625108	-0.0209403113504033
2	0.975600859448803	-0.021760470781264
2.05	0.974979534614503	-0.023325251319102
2.1	0.974434139402066	-0.0245668659057543
2.15	0.973811012269531	-0.024759594049009
2.2	0.973143180122267	-0.0243839799602732
2.25	0.972358526788892	-0.0245926980504209
2.3	0.971641047510239	-0.0260644002005198
2.35	0.97093085857267	-0.0245764138382314
2.4	0.970302566032881	-0.024459569174178
2.45	0.969801015491801	-0.0274381575817308
2.5	0.96908493782079	-0.0284951142758607
2.55	0.968641525835793	-0.0290126078791889
2.6	0.967983334962115	-0.0284913947397927
2.65	0.967366779781036	-0.0274562073842614
2.7	0.966726563465853	-0.0264955984587383
2.75	0.966039297155939	-0.0257793429013964
2.8	0.965447233328109	-0.0242551235651025
2.85	0.964776549401702	-0.0242086455810981
2.9	0.964118616924092	-0.0247303935386051
2.95	0.963476219279441	-0.0251948626971933
3	0.962753621694294	-0.02444456961924
3.05	0.962193187744476	-0.0255088047942301
3.1	0.961672678176642	-0.0260145478968495
3.15	0.961143645286879	-0.0261021654401085
3.2	0.960551491109007	-0.026901026878297
3.25	0.960055625058617	-0.0266213881950928
3.3	0.959545655775532	-0.0270315495292441
3.35	0.958963747645615	-0.0276066010001405
3.4	0.958252832193963	-0.0275580938893547
3.45	0.957565199008098	-0.0270949207225904
3.5	0.956875872628645	-0.0272682162677094
3.55	0.956202868065525	-0.0278016449788871
3.6	0.955550158254046	-0.0284579804213234
3.65	0.954808912989283	-0.029032219933961
3.7	0.954215182629737	-0.0292693902543681
3.75	0.953700037112332	-0.0297036182188366
3.8	0.953199787418888	-0.0305332988117697
3.85	0.952549350349493	-0.03154369183442
3.9	0.951955156015303	-0.0331939887738375
3.95	0.951394233812433	-0.034226866645488
4	0.950846605882127	-0.0345544522250754
4.05	0.950273102229542	-0.0348250732983741
4.1	0.949395960119509	-0.0355883115018283
4.15	0.948655766443941	-0.0361446396450425
4.2	0.948059569964052	-0.0363773454116882
4.25	0.947525780135024	-0.0362461916058621
4.3	0.947001000864787	-0.0370901902583738
4.35	0.946367965256101	-0.0383726034259525
4.4	0.945769608800371	-0.0387488699977455
4.45	0.945343617793114	-0.0370917349729448
4.5	0.944868029398288	-0.0379874982533999
4.55	0.94421876520121	-0.037733212996738
4.6	0.943576289236304	-0.037344477473943
4.65	0.943024750425303	-0.0374096278861342
4.7	0.942357994146282	-0.037653067274125
4.75	0.941683939491715	-0.0380301955588025
4.8	0.941025838413954	-0.0375497803359194
4.85	0.94036567627942	-0.0363040042771141
4.9	0.939601121415136	-0.0360322443844758
4.95	0.939012809500445	-0.037039637963986
5	0.938491687100225	-0.037722094631037
5.05	0.937961110206352	-0.038086286550373
5.1	0.937299117579959	-0.0388413062644037
5.15	0.93669754293611	-0.038194218620207
5.2	0.936026068464048	-0.0383746190039547
5.25	0.935308132798805	-0.0391386975875669
5.3	0.93456439452039	-0.0397701519608416
5.35	0.933806774737688	-0.0403302560591609
5.4	0.933052444656639	-0.0409016246466088
5.45	0.93240905062579	-0.0418528568396706
5.5	0.931765656594941	-0.0428040890327324
5.55	0.931190641362745	-0.0433490145940824
5.6	0.930715089252987	-0.0433029305581019
5.65	0.930239537143229	-0.0432568465221213
5.7	0.929683399630201	-0.0426869728322472
5.75	0.929105321562084	-0.0419744897455114
5.8	0.928526469765076	-0.0413810815211018
5.85	0.927943685316843	-0.0413928980835519
5.9	0.92736090086861	-0.041404714646002
5.95	0.92667432017901	-0.0410116565655923
6	0.925900382431757	-0.0402778476347463
6.05	0.925126444684504	-0.0395440387039002
6.1	0.924552305960118	-0.0394734403106468
6.15	0.923995164027608	-0.0394592608693761
6.2	0.923432773538356	-0.03947062208866
6.25	0.922858148072399	-0.0395415214633607
6.3	0.922283522606442	-0.0396124208380615
6.35	0.92166383261252	-0.0402744250402652
6.4	0.921022818625697	-0.0412161329410455
6.45	0.920382268535223	-0.0421532487742968
6.5	0.919749364624442	-0.0430146757742182
6.55	0.919116460713661	-0.0438761027741396
6.6	0.918457143146777	-0.0443139705117355
6.65	0.91776362965338	-0.0442034854824566
6.7	0.917070116159983	-0.0440930004531778
6.75	0.916516140845051	-0.0447009019698275
6.8	0.915993965979434	-0.0454725222277891
6.85	0.915470441385036	-0.0461718478679682
6.9	0.914941273106041	-0.0465688846141036
6.95	0.914412104827045	-0.046965921360239
7	0.91388162724676	-0.047005325203604
7.05	0.913350168377685	-0.0467766920708547
7.1	0.912818709508609	-0.0465480589381054
7.15	0.912063539447975	-0.0473605947685922
7.2	0.911296595114101	-0.0482279289655651
7.25	0.910581739587982	-0.048664647809092
7.3	0.909973312624027	-0.0482215274916218
7.35	0.909364885660073	-0.0477784071741517
7.4	0.908746567212235	-0.0480456040586837
7.45	0.908124153421522	-0.0486068915494745
7.5	0.907502139654055	-0.0491296522137419
7.55	0.906884388138929	-0.0492419090923723
7.6	0.906266636623802	-0.0493541659710028
7.65	0.905686794417898	-0.0495407705744061
7.7	0.905150673628918	-0.0498131216062944
7.75	0.904614552839939	-0.0500854726381826
7.8	0.903885858650254	-0.0502711977361675
7.85	0.903121245454173	-0.0504407652679331
7.9	0.902404114737568	-0.0506367562739396
7.95	0.901853966218437	-0.0509256710244987
8	0.901303817699305	-0.0512145857750579
8.05	0.900741081036092	-0.0512815859660352
8.1	0.900169952276824	-0.0512006431172914
8.15	0.899598823517556	-0.0511197002685476
8.2	0.899098413553057	-0.0513781501624878
8.25	0.89859955006537	-0.0516440218883241
8.3	0.898044082087127	-0.0518383482149009
8.35	0.897386751380639	-0.0519039248700217
8.4	0.89672942067415	-0.0519695015251425
8.45	0.896060049581776	-0.0518555868619204
8.5	0.895386350759619	-0.0516771568308762
8.55	0.894713983017142	-0.051509117582932
8.6	0.89405193988395	-0.0514216751447066
8.65	0.893389896750758	-0.0513342327064811
8.7	0.892776102575149	-0.0512596019232082
8.75	0.892211967229259	-0.0511981571614286
8.8	0.89164783188337	-0.051136712399649
8.85	0.891083696537481	-0.0509136035668299
8.9	0.890519561191592	-0.0506666365752597
8.95	0.889916975765864	-0.0505388646617077
9	0.889199040100622	-0.0507686779822102
9.05	0.88848110443538	-0.0509984913027127
9.1	0.887834913812005	-0.0516070175613765
9.15	0.887231149123636	-0.052439493100468
9.2	0.886627400753231	-0.0532723698119632
9.25	0.886025967202655	-0.054162155694426
9.3	0.885424533652079	-0.0550519415768888
9.35	0.884877932192213	-0.0556592270153237
9.4	0.884418698047006	-0.0558163872649341
9.45	0.883959463901798	-0.0559735475145444
9.5	0.883380872238	-0.0559252706227518
9.55	0.882765451860667	-0.0558136044638265
9.6	0.882143380966167	-0.0557537388799453
9.65	0.881481388339775	-0.0560048218459783
9.7	0.880819395713383	-0.0562559048120113
9.75	0.880127002037404	-0.0569067026431467
9.8	0.879406680459389	-0.0579246982436816
9.85	0.878686358881373	-0.0589426938442166
9.9	0.878131744368458	-0.0592706374946377
9.95	0.877595582676084	-0.0595217382850884
10	0.87704066440667	-0.0599416758206506
10.05	0.876437129951937	-0.0607992304369328
10.1	0.875833595497205	-0.0616567850532149
10.15	0.875209807802975	-0.0626269264712548
10.2	0.874575399507545	-0.0636561073097286
10.25	0.873939917910102	-0.0646951268226204
10.3	0.873275695669842	-0.0659976041727042
10.35	0.872611473429583	-0.0673000815227881
10.4	0.871905037872612	-0.0682523343786312
10.45	0.871138851099235	-0.0687088588440756
10.5	0.870372664325857	-0.06916538330952
10.55	0.869606477552479	-0.0696219077749645
10.6	0.868942695079042	-0.0700818306299398
10.65	0.868388965359481	-0.0705454056960708
10.7	0.867835235639921	-0.0710089807622018
10.75	0.867281505920361	-0.0714725558283328
10.8	0.866727776200801	-0.0719361308944638
10.85	0.866132425960073	-0.0723472099594965
10.9	0.865405277402315	-0.0725920516877179
10.95	0.864678128844558	-0.0728368934159394
11	0.8639509802868	-0.0730817351441608
11.05	0.863223831729042	-0.0733265768723823
11.1	0.862496683171284	-0.0735714186006037
11.15	0.86197825337389	-0.0739172903254845
11.2	0.861460661804448	-0.0742635677933238
11.25	0.860943070235006	-0.0746098452611631
11.3	0.860425478665565	-0.0749561227290024
11.35	0.859907887096124	-0.0753024001968416
11.4	0.859248105038623	-0.0756427882432099
11.45	0.858541931920031	-0.0759812548072414
11.5	0.857835758801439	-0.0763197213712729
11.55	0.857129585682848	-0.0766581879353044
11.6	0.856423412564256	-0.0769966544993359
11.65	0.855805687134593	-0.0771775715321282
11.7	0.855272940857037	-0.0772071174466711
11.75	0.854740194579481	-0.077236663361214
11.8	0.854207448301925	-0.0772662092757569
11.85	0.85367470202437	-0.0772957551902998
11.9	0.853114840014371	-0.077384821145411
11.95	0.852480915630685	-0.0776364567635671
12	0.851846991246998	-0.0778880923817231
12.05	0.851213066863312	-0.0781397279998792
12.1	0.850579142479626	-0.0783913636180353
12.15	0.849945296224982	-0.078638853274451
12.2	0.849314627218072	-0.0787177404867619
12.25	0.848683958211163	-0.0787966276990728
12.3	0.848053289204253	-0.0788755149113836
12.35	0.847422620197344	-0.0789544021236945
12.4	0.846791951190434	-0.0790332893360054
12.45	0.846207944859169	-0.0793151682068116
12.5	0.845636946792981	-0.0796536355450756
12.55	0.845065948726793	-0.0799921028833395
12.6	0.844494950660605	-0.0803305702216035
12.65	0.843923952594417	-0.0806690375598675
12.7	0.843303917924423	-0.0808330395904633
12.75	0.842641773754507	-0.0808472219702361
12.8	0.841979629584591	-0.080861404350009
12.85	0.841317485414675	-0.0808755867297818
12.9	0.840655341244759	-0.0808897691095547
12.95	0.840034259339351	-0.0809776765555481
13	0.83951083903602	-0.081240930104985
13.05	0.838987418732688	-0.0815041836544219
13.1	0.838463998429357	-0.0817674372038588
13.15	0.837940578126025	-0.0820306907532957
13.2	0.837409428665464	-0.0822751353979561
13.25	0.836742875820853	-0.0821900758959747
13.3	0.836076322976242	-0.0821050163939933
13.35	0.83540977013163	-0.0820199568920119
13.4	0.834743217287019	-0.0819348973900305
13.45	0.834076664442408	-0.0818498378880491
13.5	0.833444843035676	-0.0819650644794426
13.55	0.832821168509435	-0.0821272717594056
13.6	0.832197493983193	-0.0822894790393686
13.65	0.831573819456952	-0.0824516863193316
13.7	0.83095014493071	-0.0826138935992946
13.75	0.830326605510164	-0.0830149511540371
13.8	0.82970316884606	-0.083597669481147
13.85	0.829079732181957	-0.0841803878082569
13.9	0.828456295517854	-0.0847631061353668
13.95	0.827832858853751	-0.0853458244624767
14	0.827210478228183	-0.0858998961945075
14.05	0.826590300942275	-0.0863941991047064
14.1	0.825970123656368	-0.0868885020149054
14.15	0.825349946370461	-0.0873828049251043
14.2	0.824729769084553	-0.0878771078353033
14.25	0.824116586692794	-0.0883965340049978
14.3	0.823581712994059	-0.089197218128557
14.35	0.823046839295323	-0.0899979022521162
14.4	0.822511965596588	-0.0907985863756754
14.45	0.821977091897853	-0.0915992704992347
14.5	0.821442218199118	-0.0923999546227939
14.55	0.820782130825333	-0.0928099426975486
14.6	0.820097837466634	-0.093144402419193
14.65	0.819413544107936	-0.0934788621408374
14.7	0.818729250749237	-0.0938133218624818
14.75	0.818044957390539	-0.0941477815841263
14.8	0.817432355146758	-0.0945300443291611
14.85	0.816868348893625	-0.09494471046589
14.9	0.816304342640492	-0.095359376602619
14.95	0.81574033638736	-0.0957740427393479
15	0.815176330134227	-0.0961887088760769
15.05	0.814582703448777	-0.0964165354325076
15.1	0.813934548240197	-0.0963004073070258
15.15	0.813286393031617	-0.0961842791815439
15.2	0.812638237823037	-0.096068151056062
15.25	0.811990082614457	-0.0959520229305802
15.3	0.811348082548866	-0.0959051135031448
15.35	0.810755883185631	-0.0964182462689946
15.4	0.810163683822396	-0.0969313790348443
15.45	0.809571484459161	-0.0974445118006941
15.5	0.808979285095926	-0.0979576445665439
15.55	0.808387085732691	-0.0984707773323937
15.6	0.807840599117087	-0.0988431584988416
15.65	0.807301064209649	-0.0991941350441824
15.7	0.80676152930221	-0.0995451115895231
15.75	0.806221994394771	-0.0998960881348639
15.8	0.805682459487332	-0.100247064680205
15.85	0.805047503324381	-0.100493465475766
15.9	0.804355049738236	-0.100676852678511
15.95	0.803662596152091	-0.100860239881256
16	0.802970142565946	-0.101043627084001
16.05	0.802277688979802	-0.101227014286746
16.1	0.801619167330207	-0.101392750317176
16.15	0.801015540803094	-0.101529930262551
16.2	0.800411914275981	-0.101667110207926
16.25	0.799808287748868	-0.101804290153301
16.3	0.799204661221755	-0.101941470098675
16.35	0.798592154894658	-0.102124874345181
16.4	0.797924181990852	-0.1025970129944
16.45	0.797256209087046	-0.10306915164362
16.5	0.79658823618324	-0.103541290292839
16.55	0.795920263279433	-0.104013428942058
16.6	0.795252290375627	-0.104485567591278
16.65	0.794706706691813	-0.105328192834904
16.7	0.794175328899606	-0.106213820986811
16.75	0.793643951107398	-0.107099449138717
16.8	0.79311257331519	-0.107985077290623
16.85	0.792581195522983	-0.10887070544253
16.9	0.791993440594681	-0.109417249475255
16.95	0.79137559480233	-0.109782809959706
17	0.790757749009979	-0.110148370444157
17.05	0.790139903217628	-0.110513930928608
17.1	0.789522057425276	-0.110879491413059
17.15	0.788891784772271	-0.111503736409374
17.2	0.788243629563691	-0.112500234727641
17.25	0.787595474355111	-0.113496733045907
17.3	0.786947319146532	-0.114493231364173
17.35	0.786299163937952	-0.115489729682439
17.4	0.78566455844159	-0.11642172016367
17.45	0.78509705628193	-0.117034243261486
17.5	0.78452955412227	-0.117646766359302
17.55	0.783962051962609	-0.118259289457118
17.6	0.783394549802949	-0.118871812554934
17.65	0.782827047643288	-0.11948433565275
17.7	0.782177482016266	-0.119417464158571
17.75	0.78152116658024	-0.119294711723924
17.8	0.780864851144214	-0.119171959289278
17.85	0.780208535708188	-0.119049206854631
17.9	0.779552220272162	-0.118926454419985
17.95	0.778980317573137	-0.119129867183199
18	0.778447774478753	-0.119485362839259
18.05	0.777915231384369	-0.119840858495318
18.1	0.777382688289986	-0.120196354151377
18.15	0.776850145195602	-0.120551849807436
18.2	0.776239902349496	-0.121129140095051
18.25	0.775529962561681	-0.121991016188454
18.3	0.774820022773866	-0.122852892281856
18.35	0.774110082986051	-0.123714768375258
18.4	0.773400143198236	-0.124576644468661
18.45	0.772715151995595	-0.12528422186644
18.5	0.772132500907648	-0.125358859716866
18.55	0.771549849819701	-0.125433497567293
18.6	0.770967198731754	-0.12550813541772
18.65	0.770384547643807	-0.125582773268146
18.7	0.76980189655586	-0.125657411118573
18.75	0.769199057600513	-0.125804347045099
18.8	0.768595200769497	-0.125954928252773
18.85	0.767991343938482	-0.126105509460447
18.9	0.767387487107467	-0.126256090668121
18.95	0.766783630276452	-0.126406671875795
19	0.766156770753951	-0.126226356253211
19.05	0.765520515765913	-0.125910885587282
19.1	0.764884260777875	-0.125595414921353
19.15	0.764248005789837	-0.125279944255424
19.2	0.763611750801799	-0.124964473589495
19.25	0.763022644396848	-0.124518427048274
19.3	0.762487566625736	-0.123922750641375
19.35	0.761952488854625	-0.123327074234476
19.4	0.761417411083513	-0.122731397827577
19.45	0.760882333312401	-0.122135721420678
19.5	0.760314614631505	-0.12197271037352
19.55	0.75963381851314	-0.123308575751177
19.6	0.758953022394776	-0.124644441128833
19.65	0.758272226276411	-0.12598030650649
19.7	0.757591430158047	-0.127316171884147
19.75	0.756910634039682	-0.128652037261803
19.8	0.756343381242239	-0.129127072747518
19.85	0.75577820968693	-0.129586329273909
19.9	0.755213038131621	-0.130045585800301
19.95	0.754647866576313	-0.130504842326692
20	0.754082695021004	-0.130964098853083
20.05	0.753460583135192	-0.132090592376431
20.1	0.752818256660503	-0.133453964074849
20.15	0.752175930185813	-0.134817335773268
20.2	0.751533603711123	-0.136180707471687
20.25	0.750891277236433	-0.137544079170105
20.3	0.750266411966104	-0.138955068186688
20.35	0.749659289532463	-0.140414442542695
20.4	0.749052167098823	-0.141873816898702
20.45	0.748445044665182	-0.143333191254709
20.5	0.747837922231541	-0.144792565610716
20.55	0.747250717661986	-0.14700608981809
20.6	0.746722634371542	-0.151458122314439
20.65	0.746194551081099	-0.155910154810788
20.7	0.745666467790655	-0.160362187307137
20.75	0.745138384500211	-0.164814219803487
20.8	0.744606917760194	-0.1692189848116
20.85	0.743740489512409	-0.168944268484345
20.9	0.742874061264624	-0.168669552157091
20.95	0.742007633016839	-0.168394835829836
21	0.741141204769054	-0.168120119502582
21.05	0.740274776521268	-0.167845403175327
21.1	0.739408348273483	-0.167570686848073
21.15	0.738541920025698	-0.167295970520818
21.2	0.737713929103437	-0.166719710646804
21.25	0.737110770208553	-0.164379627560923
21.3	0.736507611313669	-0.162039544475042
21.35	0.735904452418785	-0.159699461389161
21.4	0.735301293523902	-0.157359378303279
21.45	0.734698134629018	-0.155019295217398
21.5	0.734094975734134	-0.152679212131517
21.55	0.73349181683925	-0.150339129045636
21.6	0.732888657944366	-0.147999045959754
21.65	0.732285499049483	-0.145658962873873
21.7	0.731682340154599	-0.143318879787992
22.717	0.727138566456963	-0.0755114606373075
22.767	0.727706875005729	-0.137571940808789
22.817	0.728310702838793	-0.131993547207087
22.867	0.728941265617027	-0.130625763936975
22.917	0.729534017544235	-0.129305274634122
22.967	0.729943444133131	-0.128636183488279
23.017	0.730441907637639	-0.125710917172638
23.067	0.731312273325858	-0.124414652989709
23.117	0.731788919205468	-0.121196692146029
23.167	0.732473083161721	-0.115599116729132
23.217	0.73323107853352	-0.115678298057884
23.267	0.733973355189788	-0.110869752961144
23.317	0.734585848009545	-0.104106748866798
23.367	0.735397569879418	-0.104443525132196
23.417	0.736144352090062	-0.101789223310822
23.467	0.736562909140143	-0.0989426853107467
23.517	0.736995358813519	-0.098055212407152
23.567	0.737656046146043	-0.0951097381557789
23.617	0.738162530134102	-0.0940578996793116
23.667	0.738824757113023	-0.0926389495345777
23.717	0.739276708974081	-0.0937250027982055
23.767	0.740103633582446	-0.0942435414320646
23.817	0.740673356056796	-0.0921894550459759
23.867	0.741499703761055	-0.08899796780884
23.917	0.742047912515255	-0.0845818011656219
23.967	0.742788439504166	-0.0798458921803833
24.017	0.743479338012576	-0.0792984532435572
24.067	0.743956353002399	-0.0788088646678845
24.117	0.74454447284599	-0.0793281904174467
24.167	0.744939337461873	-0.0798823309323076
24.217	0.745605462414068	-0.0801286611756922
24.267	0.746085468605546	-0.0813377153013872
24.317	0.74661949898964	-0.0781533157181159
24.367	0.747292476964095	-0.0743544401633581
24.417	0.74800170043342	-0.0737182018824345
24.467	0.748779441071961	-0.0725025788512496
24.517	0.749451170234764	-0.0724174114666202
24.567	0.750226236213166	-0.0705292036188978
24.617	0.750814384028276	-0.0679295733518661
24.667	0.751409498206652	-0.0672250605811429
24.717	0.751879914306341	-0.0666747730163564
24.767	0.752450671295441	-0.0674000519861206
24.817	0.753000848705316	-0.0656296713750711
24.867	0.753661758833906	-0.063769649036633
24.917	0.754207027242122	-0.0607937646523026
24.967	0.754815351846578	-0.0589373972557703
25.017	0.755500574369029	-0.0558088063965569
25.067	0.756060477927031	-0.053687006926923
25.117	0.756878424827594	-0.0535950481299262
25.167	0.757405501468052	-0.0544509110653848
25.217	0.758186063524426	-0.0544602283972396
25.267	0.758691102361021	-0.0520481600962588
25.317	0.759367127984563	-0.0514140363700058
25.367	0.75986486097443	-0.05154580799409
25.417	0.760408145596217	-0.0514552619807402
25.467	0.761070927625158	-0.0507503131223718
25.517	0.761574414974809	-0.0501146301283891
25.567	0.76209105522994	-0.0498523806676999
25.617	0.762788514113532	-0.0496537595969661
25.667	0.763626630344368	-0.0494887360872997
25.717	0.764269975291144	-0.0496092529176658
25.767	0.764925575118473	-0.0504772293684168
25.817	0.765571214570524	-0.0507733717597011
25.867	0.766224977730818	-0.0502441168858495
25.917	0.766931366376075	-0.0488472943062375
25.967	0.767377467512131	-0.048363917439959
26.017	0.767861919310429	-0.0474896013712285
26.067	0.768386793687816	-0.0465821590504552
26.117	0.768928442577434	-0.0461825928641176
26.167	0.769604420963539	-0.0457595933163497
26.217	0.770238344168765	-0.0453480469109624
26.267	0.770866319699424	-0.0448688799826578
26.317	0.771526678789082	-0.0443012006652427
26.367	0.772342514772312	-0.0440837936803528
26.417	0.773000174567518	-0.0426818732357717
26.467	0.773585416650779	-0.0418419624569451
26.517	0.774135605491642	-0.0420533929663096
26.567	0.774643832305721	-0.0418052271503105
26.617	0.775206218418599	-0.0414039544047905
26.667	0.775745695789909	-0.0408842537431628
26.717	0.776253861281779	-0.0403596486641353
26.767	0.776762088095858	-0.0401209360139405
26.817	0.777479705289722	-0.0402082138830251
26.867	0.778186758360084	-0.0401857216336529
26.917	0.778863989679315	-0.0399808716156509
26.967	0.779525982305707	-0.0395685051406159
27.017	0.780181217013006	-0.0391869692729109
27.067	0.780923401690699	-0.039767159759505
27.117	0.781618059887599	-0.0400407405464688
27.167	0.78213346269176	-0.0387931303946541
27.217	0.782590400561299	-0.0380829004016332
27.267	0.783222702974839	-0.037503562272405
27.317	0.783864257744371	-0.036678158039904
27.367	0.784417514191491	-0.0354053115532904
27.417	0.784916415742927	-0.0339009493381771
27.467	0.785500114250137	-0.0329484717268675
27.517	0.786216010455682	-0.0327036707646665
27.567	0.78700780338913	-0.0329091793206532
27.617	0.787590543377151	-0.0323467526813263
27.667	0.788193310973081	-0.0325731400998222
27.717	0.788773841408842	-0.032412958919998
27.767	0.789362714887107	-0.0320204848887815
27.817	0.790045686153068	-0.0322449815180474
27.867	0.790495352034752	-0.0322120736513969
27.917	0.791078427128282	-0.0326242946808874
27.967	0.791755959487689	-0.03332614438515
28.017	0.792434030692761	-0.0332443500599224
28.067	0.793112391790504	-0.0327409644066177
28.117	0.793793471927368	-0.0322490304243293
28.167	0.794566244105725	-0.0321432722368652
28.217	0.795339016284081	-0.0320375140494012
28.267	0.796030588639038	-0.0320853242631789
28.317	0.796604048536099	-0.0323565135505351
28.367	0.79717750843316	-0.0326277028378913
28.417	0.797747269674582	-0.0320820752262759
28.467	0.79831602390289	-0.0313140572630321
28.517	0.798876354005866	-0.0305992581931892
28.567	0.799393866595897	-0.0301549561265449
28.617	0.799911379185927	-0.0297106540599006
28.667	0.80053585253688	-0.0292942633971026
28.717	0.801250346270413	-0.0289013635474864
28.767	0.801964840003946	-0.0285084636978703
28.817	0.802679333737479	-0.0280387878623388
28.867	0.803393827471013	-0.0275625807363389
28.917	0.804051636791745	-0.0271949218733527
28.967	0.804577308364051	-0.0270803012330746
29.017	0.805102979936357	-0.0269656805927966
29.067	0.805642073459403	-0.0266690017821858
29.117	0.806187518088191	-0.0262861752339339
29.167	0.806731631686526	-0.02588898396119
29.217	0.807253806552142	-0.0252550258658746
29.267	0.807775981417759	-0.0246210677705591
29.317	0.808409398411967	-0.0241454618248974
29.367	0.80918683286591	-0.0238748634121283
29.417	0.809964267319852	-0.0236042649993592
29.467	0.810614503706351	-0.0234736868391073
29.517	0.811235751928167	-0.0233750189918064
29.567	0.81185115132526	-0.0232100998654611
29.617	0.812442094755768	-0.0227681611422832
29.667	0.813033038186276	-0.0223262224191053
29.717	0.813591978806532	-0.0224766137695901
29.767	0.814126934115535	-0.0230709417952973
29.817	0.814661889424539	-0.0236652698210045
29.867	0.815296539647941	-0.0236921803036904
29.917	0.8159364369721	-0.0236892267051646
29.967	0.816568291171533	-0.023714035895072
30.017	0.817183711548866	-0.0237955703928126
30.067	0.8177991319262	-0.0238771048905532
30.117	0.818462361142301	-0.0237133709162932
30.167	0.81914538451563	-0.0234480891357524
30.217	0.819811606912657	-0.0232132231869582
30.267	0.82029881471138	-0.0233024382799212
30.317	0.820786022510102	-0.0233916533728843
30.367	0.821313265466328	-0.0232827778838959
30.417	0.821886681614541	-0.0229454413361368
30.467	0.822460097762754	-0.0226081047883776
30.517	0.823121961514431	-0.0225490996138459
30.567	0.823800322612174	-0.0225420091188008
30.617	0.82447403868475	-0.0225019548193622
30.667	0.825131419542356	-0.0223459763189261
30.717	0.825788800399963	-0.0221899978184899
30.767	0.826464364132354	-0.0217362425948146
30.817	0.827152049781269	-0.0210839695556466
30.867	0.827839735430183	-0.0204316965164786
30.917	0.828317545946235	-0.0203298534504609
30.967	0.8287907669182	-0.0202400471731469
31.017	0.829313932128333	-0.0200227830961081
31.067	0.829926974595732	-0.0195761520715241
31.117	0.83054001706313	-0.0191295210469402
31.167	0.831154808721077	-0.0190427235646922
31.217	0.831770229098411	-0.0190852626629141
31.267	0.832397362976926	-0.0191484483326675
31.317	0.833115353417149	-0.0193717805266125
31.367	0.833833343857371	-0.0195951127205575
31.417	0.834465175444767	-0.0197706950857286
31.467	0.83500833055052	-0.0198971323349213
31.517	0.835551485656273	-0.0200235695841141
31.567	0.836082452641189	-0.0195244675751136
31.617	0.836611620920184	-0.0189330493524297
31.667	0.837163505966244	-0.0184134227744373
31.717	0.837783541313499	-0.0181091711305193
31.767	0.838403576660754	-0.0178049194866013
31.817	0.839055869248648	-0.0175047361572678
31.867	0.839727236933012	-0.0172069585976662
31.917	0.840398979930561	-0.016906232223687
31.967	0.841123963784162	-0.016187195467282
32.017	0.841848947637764	-0.015468158710877
32.067	0.842489436138467	-0.0150263825277418
32.117	0.842995293039533	-0.0150263825277418
32.167	0.843501149940599	-0.0150263825277418
32.217	0.844094298161231	-0.0144949556643498
32.267	0.844714380814151	-0.0137995528072547
32.317	0.845321475129656	-0.0131891116067484
32.367	0.84585060303878	-0.0130886783336079
32.417	0.846379730947903	-0.0129882450604675
32.467	0.847014583942342	-0.0127781815481028
32.517	0.847746561209322	-0.0124674062964046
32.567	0.848478538476302	-0.0121566310447065
32.617	0.849160174356416	-0.0115242218582761
32.667	0.849836204316366	-0.0108559961345483
32.717	0.850457019498402	-0.0103182291388974
32.767	0.850934720514696	-0.0101186051683189
32.817	0.85141242153099	-0.00991898119774049
32.867	0.851962321651676	-0.00975762899274298
32.917	0.852550082278324	-0.00961634612823301
32.967	0.853136903845769	-0.00947368489682246
33.017	0.85369857949455	-0.00929411406285149
33.067	0.854260255143331	-0.00911454322888051
33.117	0.854969652616294	-0.00905448577935227
33.167	0.855888144265516	-0.00916359461794828
33.217	0.856806635914737	-0.00927270345654427
33.267	0.857725127563959	-0.00938181229514028
33.317	0.858461623173667	-0.00929136221851007
33.367	0.859002529678669	-0.00898644841140854
33.417	0.85954343618367	-0.008681534604307
33.467	0.860084342688672	-0.00837662079720547
33.517	0.860625249193674	-0.00807170699010393
33.567	0.861206379030982	-0.0077982224752378
33.617	0.861914882753926	-0.00762426405245043
33.667	0.862623386476869	-0.00745030562966306
33.717	0.863331890199813	-0.00727634720687568
33.767	0.864040393922756	-0.0071023887840883
33.817	0.8647488976457	-0.00692843036130092
33.867	0.865288152371992	-0.00647278228641843
33.917	0.865826727383437	-0.00601600292779259
33.967	0.866365302394883	-0.00555922356916677
34.017	0.866903877406329	-0.00510244421054094
34.067	0.867442452417775	-0.00464566485191509
34.117	0.868059949958615	-0.00448430529228723
34.167	0.868703196759709	-0.00441932938060828
34.217	0.869346443560802	-0.00435435346892933
34.267	0.869989690361896	-0.00428937755725038
34.317	0.870632937162989	-0.00422440164557143
34.367	0.871263229449624	-0.00406297514666545
34.417	0.871881075241975	-0.00380888043650215
34.467	0.872498921034327	-0.00355478572633886
34.517	0.873116766826678	-0.00330069101617556
34.567	0.873734612619029	-0.00304659630601226
34.617	0.874339590919786	-0.00280566693658802
34.667	0.874909423683798	-0.00260069663216747
34.717	0.87547925644781	-0.00239572632774693
34.767	0.876049089211822	-0.00219075602332638
34.817	0.876618921975834	-0.00198578571890584
34.867	0.877190914257743	-0.00177458763476714
34.917	0.877850726934103	-0.00131012650875627
34.967	0.878510539610463	-0.000845665382745421
35.017	0.879170352286823	-0.00038120425673456
35.067	0.879830164963183	8.32568692763005e-05
35.117	0.880489977639543	0.000547717995287147
35.167	0.881053910568003	0.00056351515742991
35.217	0.881591114871091	0.000454237199210478
35.267	0.882128319174178	0.000344959240991052
35.317	0.882665523477265	0.000235681282771627
35.367	0.883202727780352	0.000126403324552195
35.417	0.883800250842361	0.000221680291234573
35.467	0.884449571797719	0.000492615948074232
35.517	0.885098892753077	0.000763551604913898
35.567	0.885748213708434	0.00103448726175357
35.617	0.886397534663792	0.00130542291859323
35.667	0.887030292688928	0.00148601662574599
35.717	0.887623657798941	0.00145174299310286
35.767	0.888217022908954	0.00141746936045972
35.817	0.888810388018967	0.00138319572781659
35.867	0.889403753128979	0.00134892209517346
35.917	0.889997546502881	0.00132681804539622
35.967	0.890598842425642	0.0015179070584177
36.017	0.891200138348403	0.00170899607143919
36.067	0.891801434271165	0.00190008508446068
36.117	0.892402730193926	0.00209117409748216
36.167	0.893004026116687	0.00228226311050365
36.217	0.893678215491899	0.00253228404120985
36.267	0.894369503331265	0.0027961285081631
36.317	0.895060791170632	0.00305997297511634
36.367	0.895752079009999	0.00332381744206958
36.417	0.896443366849365	0.00358766190902281
36.467	0.89703985443213	0.00358689702180377
36.517	0.897564240411282	0.0033848799497213
36.567	0.898088626390435	0.00318286287763883
36.617	0.898613012369587	0.00298084580555637
36.667	0.899137398348739	0.00277882873347389
36.717	0.899718504444294	0.00259631548682784
36.767	0.900417952511106	0.00245449540683311
36.817	0.901117400577919	0.00231267532683838
36.867	0.901816848644732	0.00217085524684364
36.917	0.902516296711545	0.0020290351668489
36.967	0.903204638549636	0.00190644890900698
37.017	0.903768644802769	0.00199918763575379
37.067	0.904332651055901	0.00209192636250059
37.117	0.904896657309034	0.0021846650892474
37.167	0.905460663562166	0.0022774038159942
37.217	0.906024669815299	0.00237014254274101
37.267	0.906637701185497	0.0023717963458657
37.317	0.90726020996496	0.00235584184633313
37.367	0.907882718744424	0.00233988734680056
37.417	0.908505227523887	0.00232393284726798
37.467	0.909127736303351	0.00230797834773541
37.517	0.909734824139832	0.00234589134096
37.567	0.91033145885389	0.0024203185406844
37.617	0.910928093567948	0.00249474574040879
37.667	0.911524728282005	0.0025691729401332
37.717	0.912121362996063	0.0026436001398576
37.767	0.912702895152057	0.00268184484255273
37.817	0.913256624871618	0.0026534808575349
37.867	0.913810354591178	0.00262511687251708
37.917	0.914364084310738	0.00259675288749924
37.967	0.914917814030298	0.00256838890248141
38.017	0.915487188071619	0.00255559264876048
38.067	0.916183138898098	0.00266875349371447
38.117	0.916879089724577	0.00278191433866848
38.167	0.917575040551056	0.00289507518362247
38.217	0.918270991377534	0.00300823602857647
38.267	0.918966942204013	0.00312139687353047
38.317	0.91956960626889	0.00321760046254754
38.367	0.920158083867716	0.00331122529835761
38.417	0.920746561466542	0.00340485013416769
38.467	0.921335039065369	0.00349847496997776
38.517	0.921923516664195	0.00359209980578783
38.567	0.922555779925413	0.00383213375422607
38.617	0.923214426854995	0.00416038857822228
38.667	0.923873073784577	0.0044886434022185
38.717	0.924531720714159	0.00481689822621472
38.767	0.925190367643741	0.00514515305021095
38.817	0.925807074944314	0.00521330470114267
38.867	0.92635593226916	0.00486066116633135
38.917	0.926904789594006	0.00450801763152005
38.967	0.927453646918853	0.00415537409670873
39.017	0.928002504243699	0.00380273056189741
39.067	0.928562329834559	0.00354845457073436
39.117	0.929190667347912	0.00390861932322917
39.167	0.929819004861266	0.00426878407572396
39.217	0.930447342374619	0.00462894882821877
39.267	0.931075679887973	0.00498911358071358
39.317	0.931704017401326	0.00534927833320839
39.367	0.932338404861247	0.00536265407763019
39.417	0.932973494547109	0.00533577752647209
39.467	0.933608584232972	0.00530890097531399
39.517	0.934243673918834	0.00528202442415589
39.567	0.934878763604696	0.0052551478729978
39.617	0.935464606927026	0.00548736440227363
39.667	0.936024165380476	0.00585786987632088
39.717	0.936583723833926	0.00622837535036817
39.767	0.937143282287376	0.00659888082441545
39.817	0.937702840740827	0.00696938629846273
39.867	0.93830350342567	0.00723038275674146
39.917	0.93896331610203	0.00733379307037763
39.967	0.93962312877839	0.00743720338401382
40.017	0.94028294145475	0.00754061369765001
40.067	0.94094275413111	0.0076440240112862
40.117	0.941582751683823	0.00775323316049482
40.167	0.942124617195613	0.00789116035253835
40.217	0.942666482707404	0.0080290875445819
40.267	0.943208348219195	0.00816701473662543
40.317	0.943750213730985	0.00830494192866898
40.367	0.944292079242776	0.00844286912071252
40.417	0.944923539234217	0.00817925580658135
40.467	0.945562368468572	0.00788261535124967
40.517	0.946201197702928	0.00758597489591798
40.567	0.946840026937284	0.00728933444058629
40.617	0.94747885617164	0.0069926939852546
40.667	0.948097650840076	0.00698114843434462
40.717	0.948707103878068	0.00710253569810632
40.767	0.949316556916061	0.007223922961868
40.817	0.949926009954053	0.00734531022562971
40.867	0.950535462992046	0.0074666974893914
40.917	0.951134295337962	0.00769033984582158
40.967	0.951719500220528	0.00804518622526475
41.017	0.952304705103095	0.00840003260470795
41.067	0.952889909985662	0.00875487898415113
41.117	0.953475114868229	0.00910972536359432
41.167	0.95408380112583	0.00945319929714858
41.217	0.954788808942245	0.00975002299348515
41.267	0.955493816758661	0.0100468466898217
41.317	0.956198824575077	0.0103436703861583
41.367	0.956903832391493	0.0106404940824948
41.417	0.957608840207909	0.0109373177788314
41.467	0.95813764733907	0.0109678791967184
41.517	0.958657570402068	0.010985015625776
41.567	0.959177493465065	0.0110021520548336
41.617	0.959697416528063	0.0110192884838913
41.667	0.960217339591061	0.0110364249129489
41.717	0.960862053912626	0.0113467116587675
41.767	0.961557739311635	0.0117767358579111
41.817	0.962253424710643	0.0122067600570546
41.867	0.962949110109652	0.0126367842561981
41.917	0.963644795508661	0.0130668084553417
41.967	0.964278132227036	0.0133447682786284
42.017	0.964840022174043	0.0134484740746459
42.067	0.965401912121049	0.0135521798706634
42.117	0.965963802068055	0.0136558856666808
42.167	0.966525692015061	0.0137595914626983
42.217	0.967100638325981	0.0138832844026482
42.267	0.967720815611889	0.0140762185197929
42.317	0.968340992897796	0.0142691526369377
42.367	0.968961170183704	0.0144620867540824
42.417	0.969581347469611	0.0146550208712271
42.467	0.970201524755518	0.0148479549883718
42.517	0.970813459483447	0.01487811085684
42.567	0.971425243125791	0.0149052830099556
42.617	0.972037026768135	0.0149324551630712
42.667	0.97264881041048	0.0149596273161867
42.717	0.973260594052824	0.0149867994693023
42.767	0.97382007036781	0.0151251840150093
42.817	0.974360976872811	0.0153030504670292
42.867	0.974901883377813	0.0154809169190491
42.917	0.975442789882815	0.015658783371069
42.967	0.975983696387817	0.0158366498230888
43.017	0.976601662219186	0.0158564179780213
43.067	0.977297930269283	0.0157155378633327
43.117	0.977994198319379	0.015574657748644
43.167	0.978690466369476	0.0154337776339554
43.217	0.979386734419573	0.0152928975192668
43.267	0.980048110999032	0.0151354001416717
43.317	0.980605920832315	0.0149285785075131
43.367	0.981163730665599	0.0147217568733545
43.417	0.981721540498882	0.0145149352391959
43.467	0.982279350332165	0.0143081136050373
43.517	0.982839908326017	0.0141029426613661
43.567	0.983672534216153	0.0140611900759511
43.617	0.984505160106289	0.0140194374905361
43.667	0.985337785996425	0.0139776849051211
43.717	0.986170411886561	0.0139359323197061
43.767	0.987003037776697	0.0138941797342911
43.817	0.987835663666834	0.013852427148876
43.867	0.98866828955697	0.013810674563461
43.917	0.989471709971627	0.0137818753099347
43.967	0.990104298358483	0.0138288441758124
44.017	0.99073688674534	0.01387581304169
44.067	0.991369475132196	0.0139227819075677
44.117	0.992002063519053	0.0139697507734453
44.167	0.992634651905909	0.014016719639323
44.217	0.993267240292765	0.0140636885052006
44.267	0.993899828679622	0.0141106573710783
44.317	0.994532417066478	0.014157626236956
44.367	0.995165005453335	0.0142045951028336
44.417	0.995797593840191	0.0142515639687113
44.467	0.996411720320004	0.0142530084354757
44.517	0.997016336120431	0.0142310009390607
44.567	0.997620951920858	0.0142089934426456
44.617	0.998225567721285	0.0141869859462306
44.667	0.998830183521712	0.0141649784498155
44.717	0.999434799322139	0.0141429709534005
44.767	1.00003941512257	0.0141209634569855
44.817	1.00064403092299	0.0140989559605704
44.867	1.00124864672342	0.0140769484641554
44.917	1.00185326252385	0.0140549409677403
44.967	1.00245488700581	0.0140239384899835
45.017	1.00304231132083	0.0139502356985006
45.067	1.00362973563585	0.0138765329070178
45.117	1.00421715995086	0.013802830115535
45.167	1.00480458426588	0.0137291273240521
45.217	1.0053920085809	0.0136554245325693
45.267	1.00597943289592	0.0135817217410864
45.317	1.00656685721093	0.0135080189496036
45.367	1.00715428152595	0.0134343161581208
45.417	1.00774170584097	0.0133606133666379
45.467	1.00832913015599	0.0132869105751551
45.517	1.00894161324635	0.0131866852780941
45.567	1.00956546019994	0.0130744323331547
45.617	1.01018930715354	0.0129621793882153
45.667	1.01081315410714	0.0128499264432759
45.717	1.01143700106073	0.0127376734983365
45.767	1.01206084801433	0.0126254205533971
45.817	1.01268469496793	0.0125131676084576
45.867	1.01330854192153	0.0124009146635182
45.917	1.01393238887512	0.0122886617185788
45.967	1.01455623582872	0.0121764087736394
46.017	1.01517349057611	0.0120787752816089
46.067	1.01576470284554	0.0120388958659214
46.117	1.01635591511497	0.0119990164502339
46.167	1.0169471273844	0.0119591370345465
46.217	1.01753833965383	0.011919257618859
46.267	1.01812955192326	0.0118793782031715
46.317	1.01872076419269	0.011839498787484
46.367	1.01931197646212	0.0117996193717966
46.417	1.01990318873155	0.0117597399561091
46.467	1.02049440100098	0.0117198605404216
46.517	1.02108561327041	0.0116799811247341
46.567	1.02170206963357	0.0116540612523133
46.617	1.02232853901714	0.0116336784054339
46.667	1.02295500840072	0.0116132955585545
46.717	1.02358147778429	0.0115929127116751
46.767	1.02420794716787	0.0115725298647957
46.817	1.02483441655144	0.0115521470179163
46.867	1.02546088593502	0.0115317641710369
46.917	1.02608735531859	0.0115113813241576
46.967	1.02671382470217	0.0114909984772782
47.017	1.02734029408574	0.0114706156303988
47.067	1.02796542311622	0.0114588614652438
47.117	1.02858606487762	0.0114759946258618
47.167	1.02920670663902	0.0114931277864798
47.217	1.02982734840042	0.0115102609470978
47.267	1.03044799016183	0.0115273941077158
47.317	1.03106863192323	0.0115445272683337
47.367	1.03168927368463	0.0115616604289517
47.417	1.03230991544603	0.0115787935895697
47.467	1.03293055720744	0.0115959267501877
47.517	1.03355119896884	0.0116130599108057
47.567	1.03417184073024	0.0116301930714237
47.617	1.03478823400166	0.0116638154281379
47.667	1.03540316542707	0.0117031114867346
47.717	1.03601809685247	0.0117424075453314
47.767	1.03663302827788	0.0117817036039282
47.817	1.03724795970329	0.0118209996625249
47.867	1.03786289112869	0.0118602957211217
47.917	1.0384778225541	0.0118995917797185
47.967	1.0390927539795	0.0119388878383152
48.017	1.03970768540491	0.011978183896912
48.067	1.04032261683032	0.0120174799555088
48.117	1.04093842687038	0.0120686020173835
48.167	1.04155673758291	0.0121533827039723
48.217	1.04217504829544	0.0122381633905612
48.267	1.04279335900798	0.0123229440771501
48.317	1.04341166972051	0.0124077247637389
48.367	1.04402998043304	0.0124925054503278
48.417	1.04464829114558	0.0125772861369166
48.467	1.04526660185811	0.0126620668235055
48.517	1.04588491257064	0.0127468475100944
48.567	1.04650322328317	0.0128316281966832
48.617	1.04712153399571	0.0129164088832721
48.667	1.04771368334678	0.0129067602886955
48.717	1.04829819385071	0.0128695393200318
48.767	1.04888270435464	0.0128323183513681
48.817	1.04946721485857	0.0127950973827044
48.867	1.05005172536251	0.0127578764140408
48.917	1.05063623586644	0.0127206554453771
48.967	1.05122074637037	0.0126834344767134
49.017	1.0518052568743	0.0126462135080497
49.067	1.05238976737823	0.012608992539386
49.117	1.05297427788216	0.0125717715707224
49.167	1.05356634098443	0.0124861424515685
49.217	1.05417707578814	0.012280837627036
49.267	1.05478781059184	0.0120755328025035
49.317	1.05539854539555	0.011870227977971
49.367	1.05600928019926	0.0116649231534384
49.417	1.05662001500297	0.0114596183289059
49.467	1.05723074980668	0.0112543135043734
49.517	1.05784148461039	0.0110490086798409
49.567	1.05845221941409	0.0108437038553084
49.617	1.0590629542178	0.0106383990307759
49.667	1.05967368902151	0.0104330942062434
49.717	1.06027554369455	0.0104067771302425
49.767	1.06087520601613	0.0104246490495149
49.817	1.06147486833771	0.0104425209687873
49.867	1.06207453065929	0.0104603928880598
49.917	1.06267419298087	0.0104782648073322
49.967	1.06327385530245	0.0104961367266046
50.017	1.06387351762403	0.010514008645877
50.067	1.06447317994561	0.0105318805651495
50.117	1.06507284226719	0.0105497524844219
50.167	1.06567250458877	0.0105676244036943
50.217	1.06628192701197	0.0106292760931828
50.267	1.06691247573106	0.0107856915890881
50.317	1.06754302445016	0.0109421070849935
50.367	1.06817357316926	0.0110985225808988
50.417	1.06880412188835	0.0112549380768042
50.467	1.06943467060745	0.0114113535727095
50.517	1.07006521932654	0.0115677690686149
50.567	1.07069576804564	0.0117241845645203
50.617	1.07132631676474	0.0118806000604256
50.667	1.07195686548383	0.012037015556331
50.717	1.07258741420293	0.0121934310522363
50.767	1.07322425092635	0.0119787606264778
50.817	1.07386237555427	0.011688084650499
50.867	1.07450050018219	0.0113974086745202
50.917	1.07513862481011	0.0111067326985414
50.967	1.07577674943803	0.0108160567225626
51.017	1.07641487406595	0.0105253807465838
51.067	1.07705299869387	0.0102347047706049
51.117	1.07769112332179	0.00994402879462611
51.167	1.07832924794971	0.00965335281864728
51.217	1.07896737257763	0.00936267684266847
51.267	1.07959186523177	0.00918032611373774
51.317	1.08019036202891	0.00920454911173598
51.367	1.08078885882606	0.00922877210973421
51.417	1.0813873556232	0.00925299510773245
51.467	1.08198585242035	0.00927721810573068
51.517	1.08258434921749	0.00930144110372892
51.567	1.08318284601464	0.00932566410172716
51.617	1.08378134281179	0.0093498870997254
51.667	1.08437983960893	0.00937411009772363
51.717	1.08497833640608	0.00939833309572187
51.767	1.08557683320322	0.00942255609372011
51.817	1.08617292743428	0.00945819063441313
51.867	1.08676862403785	0.00949571379872231
51.917	1.08736432064142	0.00953323696303149
51.967	1.08796001724499	0.00957076012734066
52.017	1.08855571384855	0.00960828329164984
52.067	1.08915141045212	0.00964580645595902
52.117	1.08974710705569	0.0096833296202682
52.167	1.09034280365926	0.00972085278457738
52.217	1.09093850026283	0.00975837594888656
52.267	1.0915341968664	0.00979589911319573
52.317	1.09212396624415	0.00981900193034999
52.367	1.09270381465034	0.00981796801670483
52.417	1.09328366305653	0.00981693410305967
52.467	1.09386351146273	0.00981590018941452
52.517	1.09444335986892	0.00981486627576936
52.567	1.09502320827511	0.00981383236212421
52.617	1.0956030566813	0.00981279844847905
52.667	1.0961829050875	0.00981176453483389
52.717	1.09676275349369	0.00981073062118873
52.767	1.09734260189988	0.00980969670754358
52.817	1.09792245030608	0.00980866279389841
52.867	1.09854473312588	0.00980369145224583
52.917	1.09917236803389	0.00979822349805176
52.967	1.0998000029419	0.0097927555438577
53.017	1.10042763784991	0.00978728758966363
53.067	1.10105527275792	0.00978181963546956
53.117	1.10168290766593	0.0097763516812755
53.167	1.10231054257394	0.00977088372708143
53.217	1.10293817748195	0.00976541577288736
53.267	1.10356581238996	0.00975994781869331
53.317	1.10419344729797	0.00975447986449923
53.367	1.10482272209886	0.00978741475529769
53.417	1.10545443634239	0.00987747626625914
53.467	1.10608615058592	0.00996753777722058
53.517	1.10671786482945	0.010057599288182
53.567	1.10734957907298	0.0101476607991435
53.617	1.10798129331651	0.0102377223101049
53.667	1.10861300756004	0.0103277838210664
53.717	1.10924472180357	0.0104178453320278
53.767	1.1098764360471	0.0105079068429893
53.817	1.11050815029063	0.0105979683539507
53.867	1.11113986453416	0.0106880298649122
53.917	1.11176890972674	0.0108907570072773
53.967	1.11239771015918	0.0111038159324349
54.017	1.11302651059162	0.0113168748575925
54.067	1.11365531102407	0.0115299337827502
54.117	1.11428411145651	0.0117429927079078
54.167	1.11491291188896	0.0119560516330654
54.217	1.1155417123214	0.012169110558223
54.267	1.11617051275384	0.0123821694833806
54.317	1.11679931318629	0.0125952284085383
54.367	1.11742811361873	0.0128082873336959
54.417	1.11804363290024	0.0129662971598557
54.467	1.11864154693517	0.0130513349245532
54.517	1.1192394609701	0.0131363726892506
54.567	1.11983737500503	0.0132214104539482
54.617	1.12043528903996	0.0133064482186456
54.667	1.12103320307489	0.0133914859833432
54.717	1.12163111710981	0.0134765237480406
54.767	1.12222903114474	0.0135615615127381
54.817	1.12282694517967	0.0136465992774356
54.867	1.1234248592146	0.0137316370421331
54.917	1.12402277324953	0.0138166748068306
54.967	1.12460638396859	0.0139654787191261
55.017	1.12518914618587	0.0141180653689909
55.067	1.12577190840315	0.0142706520188558
55.117	1.12635467062043	0.0144232386687206
55.167	1.12693743283771	0.0145758253185855
55.217	1.12752019505499	0.0147284119684503
55.267	1.12810295727227	0.0148809986183151
55.317	1.12868571948955	0.01503358526818
55.367	1.12926848170683	0.0151861719180448
55.417	1.12985124392411	0.0153387585679097
55.467	1.13045349021336	0.0154090447698803
55.517	1.1310787940725	0.015381936118666
55.567	1.13170409793164	0.0153548274674517
55.617	1.13232940179078	0.0153277188162375
55.667	1.13295470564992	0.0153006101650232
55.717	1.13358000950906	0.0152735015138089
55.767	1.1342053133682	0.0152463928625947
55.817	1.13483061722734	0.0152192842113804
55.867	1.13545592108648	0.0151921755601662
55.917	1.13608122494562	0.0151650669089519
55.967	1.13670652880476	0.0151379582577376
56.017	1.13730928649376	0.0153577133012366
56.067	1.13791139470461	0.0155845796445834
56.117	1.13851350291546	0.01581144598793
56.167	1.13911561112631	0.0160383123312768
56.217	1.13971771933715	0.0162651786746235
56.267	1.140319827548	0.0164920450179702
56.317	1.14092193575885	0.0167189113613169
56.367	1.1415240439697	0.0169457777046636
56.417	1.14212615218055	0.0171726440480103
56.467	1.14272826039139	0.017399510391357
56.517	1.14334111930268	0.0175956779554542
56.567	1.14396525763739	0.0177596369642732
56.617	1.1445893959721	0.0179235959730923
56.667	1.1452135343068	0.0180875549819113
56.717	1.14583767264151	0.0182515139907303
56.767	1.14646181097621	0.0184154729995494
56.817	1.14708594931092	0.0185794320083684
56.867	1.14771008764563	0.0187433910171875
56.917	1.14833422598033	0.0189073500260065
56.967	1.14895836431504	0.0190713090348255
57.017	1.14958249915317	0.0192349592273305
57.067	1.15020488920122	0.0192445100790893
57.117	1.15082727924928	0.0192540609308481
57.167	1.15144966929733	0.019263611782607
57.217	1.15207205934539	0.0192731626343658
57.267	1.15269444939344	0.0192827134861247
57.317	1.15331683944149	0.0192922643378835
57.367	1.15393922948955	0.0193018151896424
57.417	1.1545616195376	0.0193113660414012
57.467	1.15518400958566	0.01932091689316
57.517	1.15580639963371	0.0193304677449189
57.567	1.15641856570142	0.0193730206803778
57.617	1.15702114183409	0.0194465290586872
57.667	1.15762371796676	0.0195200374369966
57.717	1.15822629409942	0.019593545815306
57.767	1.15882887023209	0.0196670541936154
57.817	1.15943144636476	0.0197405625719248
57.867	1.16003402249742	0.0198140709502342
57.917	1.16063659863009	0.0198875793285436
57.967	1.16123917476276	0.019961087706853
58.017	1.16184175089542	0.0200345960851623
58.067	1.16244488647982	0.0201008640980994
58.117	1.16306611100344	0.0199330269639961
58.167	1.16368733552706	0.0197651898298928
58.217	1.16430856005068	0.0195973526957896
58.267	1.16492978457429	0.0194295155616863
58.317	1.16555100909791	0.019261678427583
58.367	1.16617223362153	0.0190938412934798
58.417	1.16679345814515	0.0189260041593765
58.467	1.16741468266877	0.0187581670252732
58.517	1.16803590719239	0.01859032989117
58.567	1.16865713171601	0.0184224927570667
58.617	1.16925648167704	0.0182252435502755
58.667	1.16983749560767	0.0180033401060843
58.717	1.1704185095383	0.0177814366618931
58.767	1.17099952346892	0.0175595332177018
58.817	1.17158053739955	0.0173376297735106
58.867	1.17216155133018	0.0171157263293193
58.917	1.17274256526081	0.0168938228851281
58.967	1.17332357919143	0.0166719194409368
59.017	1.17390459312206	0.0164500159967456
59.067	1.17448560705269	0.0162281125525543
59.117	1.17506898699792	0.0159989518801134
59.167	1.17569079428375	0.0156519238109268
59.217	1.17631260156959	0.0153048957417403
59.267	1.17693440885543	0.0149578676725537
59.317	1.17755621614126	0.0146108396033671
59.367	1.1781780234271	0.0142638115341806
59.417	1.17879983071294	0.013916783464994
59.467	1.17942163799877	0.0135697553958075
59.517	1.18004344528461	0.0132227273266209
59.567	1.18066525257045	0.0128756992574343
59.617	1.18128705985628	0.0125286711882478
59.667	1.18189786692251	0.0125680611844949
59.717	1.18250044305517	0.0128965891737588
59.767	1.18310301918784	0.0132251171630227
59.817	1.18370559532051	0.0135536451522867
59.867	1.18430817145317	0.0138821731415506
59.917	1.18491074758584	0.0142107011308145
59.967	1.18551332371851	0.0145392291200784
60.017	1.18611589985117	0.0148677571093423
60.067	1.18671847598384	0.0151962850986062
60.117	1.18732105211651	0.0155248130878701
60.167	1.18792613412671	0.0158000289340681
60.217	1.18855784837024	0.0155086482830295
60.267	1.18918956261377	0.0152172676319909
60.317	1.1898212768573	0.0149258869809523
60.367	1.19045299110083	0.0146345063299138
60.417	1.19108470534436	0.0143431256788752
60.467	1.19171641958789	0.0140517450278366
60.517	1.19234813383142	0.0137603643767981
60.567	1.19297984807495	0.0134689837257595
60.617	1.19361156231848	0.0131776030747209
60.667	1.19424327656201	0.0128862224236823
60.717	1.19487401393954	0.0128354639813865
60.767	1.19550410007306	0.0129451203449191
60.817	1.19613418620658	0.0130547767084517
60.867	1.1967642723401	0.0131644330719843
60.917	1.19739435847362	0.0132740894355169
60.967	1.19802444460714	0.0133837457990495
61.017	1.19865453074066	0.013493402162582
61.067	1.19928461687418	0.0136030585261146
61.117	1.1999147030077	0.0137127148896472
61.167	1.20054478914122	0.0138223712531798
61.217	1.20117067010838	0.0139345771557781
61.267	1.20176450480779	0.0140662123043593
61.317	1.2023583395072	0.0141978474529406
61.367	1.20295217420661	0.0143294826015219
61.417	1.20354600890601	0.0144611177501032
61.467	1.20413984360542	0.0145927528986844
61.517	1.20473367830483	0.0147243880472657
61.567	1.20532751300424	0.014856023195847
61.617	1.20592134770364	0.0149876583444283
61.667	1.20651518240305	0.0151192934930096
61.717	1.20710901710246	0.0152509286415908
61.767	1.20770395322246	0.0157005919268731
61.817	1.20829953620851	0.0163370336416467
61.867	1.20889511919457	0.0169734753564201
61.917	1.20949070218063	0.0176099170711937
61.967	1.21008628516669	0.0182463587859671
62.017	1.21068186815275	0.0188828005007405
62.067	1.21127745113881	0.0195192422155141
62.117	1.21187303412487	0.0201556839302875
62.167	1.21246861711093	0.0207921256450611
62.217	1.21306420009699	0.0214285673598345
62.267	1.21365894390545	0.0219953492863793
62.317	1.21424869926934	0.0221480424717868
62.367	1.21483845463323	0.0223007356571944
62.417	1.21542820999711	0.0224534288426019
62.467	1.216017965361	0.0226061220280095
62.517	1.21660772072489	0.022758815213417
62.567	1.21719747608877	0.0229115083988246
62.617	1.21778723145266	0.0230642015842321
62.667	1.21837698681655	0.0232168947696396
62.717	1.21896674218043	0.0233695879550472
62.767	1.21955649754432	0.0235222811404547
62.817	1.22018440693333	0.0234772864831314
62.867	1.22083214713784	0.0233295422175802
62.917	1.22147988734234	0.0231817979520289
62.967	1.22212762754685	0.0230340536864777
63.017	1.22277536775135	0.0228863094209265
63.067	1.22342310795586	0.0227385651553752
63.117	1.22407084816037	0.022590820889824
63.167	1.22471858836487	0.0224430766242727
63.217	1.22536632856938	0.0222953323587215
63.267	1.22601406877388	0.0221475880931703
63.317	1.22665699769352	0.0219956368396397
63.367	1.2272767653116	0.0218234333416508
63.417	1.22789653292967	0.0216512298436617
63.467	1.22851630054775	0.0214790263456728
63.517	1.22913606816583	0.0213068228476838
63.567	1.2297558357839	0.0211346193496948
63.617	1.23037560340198	0.0209624158517058
63.667	1.23099537102006	0.0207902123537168
63.717	1.23161513863813	0.0206180088557278
63.767	1.23223490625621	0.0204458053577389
63.817	1.23285467387428	0.0202736018597498
63.867	1.23347144318075	0.0210375931366774
63.917	1.2340868400822	0.0222301050540185
63.967	1.23470223698365	0.0234226169713596
64.017	1.23531763388509	0.0246151288887006
64.067	1.23593303078654	0.0258076408060418
64.117	1.23654842768799	0.0270001527233828
64.167	1.23716382458943	0.028192664640724
64.217	1.23777922149088	0.029385176558065
64.267	1.23839461839233	0.0305776884754061
64.317	1.23901001529377	0.0317702003927473
64.367	1.23965898925866	0.0327484645273978
64.417	1.24044227147728	0.0328697375312861
64.467	1.24122555369591	0.0329910105351744
64.517	1.24200883591453	0.0331122835390627
64.567	1.24279211813316	0.033233556542951
64.617	1.24357540035178	0.0333548295468393
64.667	1.24435868257041	0.0334761025507276
64.717	1.24514196478903	0.0335973755546159
64.767	1.24592524700766	0.0337186485585042
64.817	1.24670852922628	0.0338399215623926
64.867	1.24749181144491	0.0339611945662808
64.917	1.24827509366354	0.0340824675701692
64.967	1.24905837588216	0.0342037405740575
65.017	1.24984165810079	0.0343250135779458
65.067	1.25062494031941	0.0344462865818341
65.117	1.25140822253804	0.0345675595857224
65.167	1.25211377573767	0.0332629008287332
65.217	1.25273237783131	0.0303631319663561
65.267	1.25335097992495	0.027463363103979
65.317	1.2539695820186	0.0245635942416015
65.367	1.25458818411224	0.0216638253792243
65.417	1.25520678620588	0.0187640565168468
65.467	1.25582538829952	0.0158642876544697
65.517	1.25644399039316	0.0129645187920926
65.567	1.2570625924868	0.0100647499297151
65.617	1.25768119458045	0.00716498106733793
65.667	1.25829979667409	0.00426521220496041
65.717	1.25891839876773	0.0013654433425833
65.767	1.25953700086137	-0.00153432551979382
65.817	1.26015560295501	-0.00443409438217135
65.867	1.26077420504865	-0.00733386324454846
65.917	1.2613928071423	-0.010233632106926
65.967	1.26201140923594	-0.0131334009693031
66.017	1.26263001132958	-0.0160331698316802
66.067	1.26324861342322	-0.0189329386940578
66.117	1.26386721551686	-0.0218327075564349
66.167	1.2644858176105	-0.0247324764188124
67.192	1.27345418547025	0.018821066739011
67.242	1.27331363604421	0.0194340854471978
67.292	1.27265366482628	0.0204691371856161
67.342	1.27187147671615	0.0162580819535362
67.392	1.27136427661349	0.0164702870898881
67.442	1.27047820414499	0.0141903309470047
67.492	1.26986711968395	0.0107278455138933
67.542	1.26900549059388	0.0086307631275967
67.592	1.26827218924064	0.00866072168333615
67.642	1.26779554336103	0.00865262814728773
67.692	1.26720813842285	0.00292420718479015
67.742	1.26665892626349	0.00681611018722681
67.792	1.26613859739311	0.00754880899411524
67.842	1.26553978832989	0.0072667842447362
67.892	1.26506795832098	0.00482140576042679
67.942	1.26455679571752	0.00611175118454039
67.992	1.26388750307452	0.00769206797090748
68.042	1.26327962919395	0.00519058619712871
68.092	1.26239016711632	0.0076909448621546
68.142	1.26179368542556	0.00892926222301526
68.192	1.26097584077583	0.00744655903165745
68.242	1.2604718229384	0.00816140534554637
68.292	1.25973413804278	0.00845573151309522
68.342	1.25927336841553	0.00898047643097911
68.392	1.25870260658077	0.00977712343536207
68.442	1.25822643822748	0.00576663358235263
68.492	1.25746478374905	0.005746845024286
68.542	1.25686335237435	0.0049870104020561
68.592	1.25638985049352	0.00456149247805472
68.642	1.25559252233231	0.00489895596975427
68.692	1.25496263168638	0.00518320042104458
68.742	1.25410615867973	0.00508004813284536
68.792	1.25356884443926	0.00493293868418006
68.842	1.25287272282963	0.00415833189109568
68.892	1.25237073475342	0.0056249761321804
68.942	1.25190365886299	0.0071138564624901
68.992	1.25125419209816	0.00491138477332091
69.042	1.25086219900977	0.00560685869053334
69.092	1.25022239712212	0.00526930883086501
69.142	1.24973574794069	0.00471833173642847
69.192	1.24921846945367	0.00449869991156768
69.242	1.2485192597883	0.00388598216247044
69.292	1.24787797354536	0.00229749688594832
69.342	1.24703187610764	0.00117722769385118
69.392	1.24641505375559	-0.00114219115131856
69.442	1.2456486247995	-0.000938367822714822
69.492	1.2451211201299	-0.00159385489547467
69.542	1.24440957413307	-0.000968159921541568
69.592	1.2439285311306	-0.00161590641775294
69.642	1.24341920140714	-0.00157307840737004
69.692	1.24287547801497	-0.00258783632851354
69.742	1.24225114624233	-0.00360797297835878
69.792	1.24143675393476	-0.00323774546400474
69.842	1.24076243484688	-0.00312345396092029
69.892	1.24014991635396	-0.00298845970672761
69.942	1.23947704656137	-0.00276597934846731
69.992	1.23884768737431	-0.00345010571614061
70.042	1.23811539116457	-0.00390016080539932
70.092	1.23746433909823	-0.00417223346080056
70.142	1.23692650645226	-0.004479722254987
70.192	1.23640204046304	-0.0055112297366945
70.242	1.23581260101582	-0.00435195223801493
70.292	1.23527870097959	-0.00484239704316355
70.342	1.23478342353305	-0.00656637909232702
70.392	1.2342495522467	-0.00731205930902986
70.442	1.23356052009643	-0.00707456530836973
70.492	1.23288169980395	-0.00838392893463324
70.542	1.23220763678667	-0.00965687675878606
70.592	1.23151789243134	-0.00877711298480535
70.642	1.23088387132438	-0.00719617711298411
70.692	1.23017039001938	-0.0057965841889985
70.742	1.2295036194955	-0.00531463813174008
70.792	1.22897041520361	-0.00614142282297206
70.842	1.22847392073382	-0.0065478825516114
70.892	1.22800048672835	-0.00765570560235841
70.942	1.22740987667582	-0.00876567364323376
70.992	1.22669630585143	-0.00942222564221164
71.042	1.22615077798678	-0.00891407499721087
71.092	1.22560338271295	-0.00782485650619969
71.142	1.22485076236362	-0.00735828162343355
71.192	1.22397730405268	-0.00743848974308446
71.242	1.2233618367182	-0.00700005987461746
71.292	1.22280510258583	-0.00791967756184228
71.342	1.22226727981904	-0.00785413770624913
71.392	1.22169415588406	-0.00748783770113039
71.442	1.22100652269819	-0.00841891376813885
71.492	1.22056442723938	-0.00994603960278145
71.542	1.22010025710164	-0.0101591472157613
71.592	1.21959751428258	-0.00993363283910791
71.642	1.21904632617544	-0.0101837805091658
71.692	1.2183329435832	-0.00979026053572277
71.742	1.21766012013549	-0.00926340541355106
71.792	1.21699412944659	-0.00881487313572065
71.842	1.21630106630215	-0.00856767622502196
71.892	1.21547811187384	-0.00847431866163346
71.942	1.2148526420404	-0.00814626557957861
71.992	1.21429150857096	-0.00806812417170628
72.042	1.21375158886505	-0.00826786519746322
72.092	1.21325043247535	-0.00817924789503598
72.142	1.212631113199	-0.00680335540128226
72.192	1.21201794659292	-0.00580288283538758
72.242	1.21143800855037	-0.0057874012998515
72.292	1.21089722584149	-0.0073813323234834
72.342	1.21036068889167	-0.00780771008068774
72.392	1.20952663941575	-0.00772090265642875
72.442	1.20850723293004	-0.00737194661651588
72.492	1.20773079403668	-0.00707624352359833
72.542	1.20708506886804	-0.00680918989370593
72.592	1.20644390899965	-0.00653735481310614
72.642	1.20595670120093	-0.00610427858920679
72.692	1.20546949340221	-0.00567120236530744
72.742	1.20494524708755	-0.0054200975663883
72.792	1.2043671249149	-0.00543368659771776
72.842	1.20378900274226	-0.00544727562904721
72.892	1.20321091523577	-0.00550962098794554
72.942	1.20263283716765	-0.00558524097038043
72.992	1.20202332624639	-0.00561987222339371
73.042	1.20125405077473	-0.0054461690341643
73.092	1.20048477530306	-0.00527246584493488
73.142	1.19982942253533	-0.00504358153781444
73.192	1.19926994946503	-0.00476825566370281
73.242	1.19871047639473	-0.0044929297895912
73.292	1.19814885494783	-0.00453940799762158
73.342	1.19758705073974	-0.00461326190013972
73.392	1.19702524653164	-0.00474369559538061
73.442	1.19646344232354	-0.00500602315786792
73.492	1.19590163811545	-0.00526835072035524
73.542	1.1952401808967	-0.00562731119100631
73.592	1.19453156907127	-0.00603199719215562
73.642	1.19382308749448	-0.00642113913412396
73.692	1.19311675274322	-0.00655407584889275
73.742	1.19241041799196	-0.00668701256366155
73.792	1.19178332420902	-0.00676407548329452
73.842	1.19125881820561	-0.00676880247999122
73.892	1.1907343122022	-0.00677352947668792
73.942	1.19020031380569	-0.00652852893556848
73.992	1.18966415211332	-0.00622661602826697
74.042	1.18912844033054	-0.00595674518268667
74.092	1.18859460977596	-0.00582085332057276
74.142	1.18806077922138	-0.00568496145845886
74.192	1.18739639902808	-0.00573413116890452
74.242	1.18663417512375	-0.00592199993058274
74.292	1.18587195121942	-0.00610986869226095
74.342	1.18526026357025	-0.00585882462310293
74.392	1.18465649888188	-0.00558467987863774
74.442	1.1840458400866	-0.00539246533673659
74.492	1.1834210951581	-0.00536765170171764
74.542	1.18279635022959	-0.0053428380666987
74.592	1.1822523857528	-0.00506774161634954
74.642	1.18174186657614	-0.00468902128544511
74.692	1.18122074678349	-0.00429742496295453
74.742	1.18058667730382	-0.00376863480004384
74.792	1.17995260782414	-0.00323984463713316
74.842	1.17925794093185	-0.00310861959745293
74.892	1.17849338606757	-0.00343591281789805
74.942	1.17772883120328	-0.00376320603834317
74.992	1.17713515459203	-0.00347903876795719
75.042	1.17657335038394	-0.00308082120193921
75.092	1.17600741726458	-0.00283551940857685
75.142	1.17542696395414	-0.00312797832248496
75.192	1.1748465106437	-0.00342043723639306
75.242	1.17432060595762	-0.0039904671929618
75.292	1.1738310670211	-0.00474554451130423
75.342	1.17334152808459	-0.0055006218296467
75.392	1.17269458279842	-0.00667083636614517
75.442	1.1720441953542	-0.00785012911280969
75.492	1.17138300158774	-0.00853199752759253
75.542	1.17070236128173	-0.00831872495543931
75.592	1.17002172097572	-0.00810545238328608
75.642	1.16935990510492	-0.00835416094315539
75.692	1.16870485538511	-0.00876892144879247
75.742	1.16805965565492	-0.00909178442512373
75.792	1.16749085803345	-0.00870183801915143
75.842	1.16692206041197	-0.0083118916131791
75.892	1.16636015549872	-0.00781450753528704
75.942	1.16580534470401	-0.00720654637298413
75.992	1.16525053390929	-0.00659858521068118
76.042	1.16456165378537	-0.00739821613508296
76.092	1.16385298789632	-0.0084055775418697
76.142	1.16316647964272	-0.00927881189096964
76.192	1.16254644429546	-0.00974966506700923
76.242	1.16192640894821	-0.0102205182430488
76.292	1.16130927364805	-0.0101415346981854
76.342	1.16069385327072	-0.00973740900582429
76.392	1.16007959146887	-0.00933802707148303
76.442	1.15962968187483	-0.00961158109624307
76.492	1.1591797722808	-0.00988513512100311
76.542	1.15866424395525	-0.0101602831386115
76.592	1.15804416130233	-0.0104379709622521
76.642	1.15742407864941	-0.0107156587858927
76.692	1.15677905561948	-0.0103905813393866
76.742	1.15612633703746	-0.00987951586526919
76.792	1.15546497117811	-0.00936735903227643
76.842	1.15475169743278	-0.00884865098900415
76.892	1.15403842368744	-0.00832994294573186
76.942	1.15337372113947	-0.00796641634371516
76.992	1.15275363848655	-0.00774544705956717
77.042	1.15213355583363	-0.00752447777541917
77.092	1.15160786328108	-0.0073226464831543
77.142	1.15109268182885	-0.00712294636091239
77.192	1.15054446926404	-0.00682740869807907
77.242	1.14991064157413	-0.00628346453635645
77.292	1.14927681388421	-0.00573952037463385
77.342	1.14861965466404	-0.00619070587527591
77.392	1.14795026061703	-0.00716372766227991
77.442	1.14728113665681	-0.00811679749826042
77.492	1.1466192450209	-0.00853559842350172
77.542	1.145957353385	-0.00895439934874302
77.592	1.14527737656754	-0.00915236256253106
77.642	1.14457180091822	-0.00903773906397225
77.692	1.1438662252689	-0.00892311556541345
77.742	1.14316064961958	-0.00880849206685465
77.792	1.14247151282376	-0.00882431024287692
77.842	1.14180004267962	-0.00898031262519171
77.892	1.14112857253548	-0.00913631500750652
77.942	1.14045710239134	-0.00929231738982131
77.992	1.1397856322472	-0.00944831977213611
78.042	1.13913883474681	-0.00955483142851389
78.092	1.13857016728498	-0.00950462245275778
78.142	1.13800149982314	-0.00945441347700167
78.192	1.1374328323613	-0.00940420450124556
78.242	1.13686416489947	-0.00935399552548945
78.292	1.13629549743763	-0.00930378654973334
78.342	1.1356778483586	-0.00933360196847555
78.392	1.13506000256625	-0.00936373877032819
78.442	1.1344421567739	-0.00939387557218082
78.492	1.13382431098155	-0.00942401237403346
78.542	1.1332064651892	-0.00945414917588609
78.592	1.13258176796602	-0.00943350374565718
78.642	1.13195483539539	-0.00939629010708335
78.692	1.13132790282476	-0.00935907646850952
78.742	1.13070097025413	-0.00932186282993569
78.792	1.1300740376835	-0.00928464919136187
78.842	1.12949276199891	-0.00923085301411613
78.892	1.12895535273424	-0.00916112459383268
78.942	1.12841794346957	-0.00909139617354923
78.992	1.12788053420491	-0.00902166775326577
79.042	1.12734312494024	-0.00895193933298231
79.092	1.12676704528337	-0.00895701755706432
79.142	1.12608534351047	-0.0091664184068012
79.192	1.12540364173757	-0.00937581925653808
79.242	1.12472193996467	-0.00958522010627495
79.292	1.12404023819177	-0.00979462095601184
79.342	1.12336020885202	-0.00999999601780196
79.392	1.12274819179356	-0.0100416557030905
79.442	1.1221361747351	-0.010083315388379
79.492	1.12152415767664	-0.0101249750736675
79.542	1.12091214061818	-0.0101666347589561
79.592	1.12030012355972	-0.0102082944442446
79.642	1.11965912851101	-0.0102127570975358
79.692	1.11901005519904	-0.0102068502457435
79.742	1.11836098188706	-0.0102009433939511
79.792	1.11771190857509	-0.0101950365421587
79.842	1.11706283526312	-0.0101891296903663
79.892	1.11645000468146	-0.0103189708463833
79.942	1.11586829703923	-0.0105653837117088
79.992	1.115286589397	-0.0108117965770343
80.042	1.11470488175477	-0.0110582094423598
80.092	1.11412317411253	-0.0113046223076853
80.142	1.11354974793541	-0.0115025844812914
80.192	1.11299601821585	-0.0115853125772948
80.242	1.11244228849629	-0.0116680406732982
80.292	1.11188855877673	-0.0117507687693016
80.342	1.11133482905717	-0.011833496865305
80.392	1.11077425177305	-0.0119207846125153
80.442	1.11009371530233	-0.012087950693833
80.492	1.1094131788316	-0.0122551167751507
80.542	1.10873264236088	-0.0124222828564684
80.592	1.10805210589016	-0.0125894489377861
80.642	1.10737156941944	-0.0127566150191038
80.692	1.10678902514271	-0.0128046504266423
80.742	1.10622946668926	-0.0128247416020598
80.792	1.10566990823581	-0.0128448327774773
80.842	1.10511034978236	-0.0128649239528948
80.892	1.10455079132891	-0.0128850151283123
80.942	1.10392979816964	-0.0129639846417705
80.992	1.10326208002285	-0.0130877348630342
81.042	1.10259436187607	-0.013211485084298
81.092	1.10192664372928	-0.0133352353055617
81.142	1.10125892558249	-0.0134589855268254
81.192	1.10063493832133	-0.0134827145258956
81.242	1.10010219204378	-0.0132977572712532
81.292	1.09956944576622	-0.0131128000166108
81.342	1.09903669948867	-0.0129278427619685
81.392	1.09850395321111	-0.0127428855073261
81.442	1.09796386587664	-0.0125890789107193
81.492	1.09734159451471	-0.0127840077296816
81.542	1.09671932315278	-0.0129789365486439
81.592	1.09609705179086	-0.0131738653676063
81.642	1.09547478042893	-0.0133687941865686
81.692	1.094852509067	-0.0135637230055309
81.742	1.09418119395918	-0.0138515617627332
81.792	1.09350039784081	-0.0141573616297146
81.842	1.09281960172245	-0.014463161496696
81.892	1.09213880560409	-0.0147689613636774
81.942	1.09145800948572	-0.0150747612306587
81.992	1.09084195848636	-0.015120324923052
82.042	1.09026979511799	-0.0149894869132075
82.092	1.08969763174963	-0.0148586489033631
82.142	1.08912546838127	-0.0147278108935187
82.192	1.0885533050129	-0.0145969728836743
82.242	1.08794967357382	-0.0144930535608166
82.292	1.0872881122773	-0.0144386890935483
82.342	1.08662655098077	-0.0143843246262799
82.392	1.08596498968424	-0.0143299601590115
82.442	1.08530342838772	-0.0142755956917432
82.492	1.08465578027898	-0.0142650418128412
82.542	1.08412070250787	-0.0146089554216303
82.592	1.08358562473676	-0.0149528690304195
82.642	1.08305054696565	-0.0152967826392087
82.692	1.08251546919454	-0.0156406962479978
82.742	1.08198039142343	-0.015984609856787
82.792	1.08133726218225	-0.016226378286899
82.842	1.08067770115069	-0.0164526131184102
82.892	1.08001814011914	-0.0166788479499215
82.942	1.07935857908758	-0.0169050827814328
82.992	1.07869901805602	-0.0171313176129441
83.042	1.07808549154844	-0.0173764118634593
83.092	1.07749970379249	-0.0176328701228616
83.142	1.07691391603653	-0.0178893283822639
83.192	1.07632812828058	-0.0181457866416661
83.242	1.07574234052462	-0.0184022449010684
83.292	1.0751528543761	-0.0185913111480188
83.342	1.07455738496422	-0.0186713505266571
83.392	1.07396191555234	-0.0187513899052953
83.442	1.07336644614045	-0.0188314292839336
83.492	1.07277097672857	-0.0189114686625718
83.542	1.07216871929591	-0.0189437665810957
83.592	1.07152406132767	-0.0186778533502097
83.642	1.07087940335942	-0.0184119401193237
83.692	1.07023474539118	-0.0181460268884377
83.742	1.06959008742293	-0.0178801136575516
83.792	1.06894542945468	-0.0176142004266656
83.842	1.06839913819192	-0.0177720515408383
83.892	1.06786426449318	-0.0179790895879197
83.942	1.06732939079445	-0.018186127635001
83.992	1.06679451709571	-0.0183931656820823
84.042	1.06625964339698	-0.0186002037291637
84.092	1.06563114841444	-0.0188223187655386
84.142	1.06495268378964	-0.019052481029328
84.192	1.06427421916483	-0.0192826432931173
84.242	1.06359575454002	-0.0195128055569067
84.292	1.06291728991521	-0.0197429678206961
84.342	1.06226750266114	-0.0199012951373885
84.392	1.06165898284301	-0.0199562502131366
84.442	1.06105046302489	-0.0200112052888846
84.492	1.06044194320676	-0.0200661603646327
84.542	1.05983342338863	-0.0201211154403808
84.592	1.05921848212507	-0.0202368492901051
84.642	1.05857173941745	-0.0206535827823786
84.692	1.05792499670983	-0.0210703162746521
84.742	1.05727825400221	-0.0214870497669256
84.792	1.05663151129459	-0.0219037832591991
84.842	1.05598476858696	-0.0223205167514726
84.892	1.05538303817944	-0.0225473865001213
84.942	1.05478501008232	-0.0227586397503765
84.992	1.05418698198519	-0.0229698930006318
85.042	1.05358895388807	-0.0231811462508871
85.092	1.05299092579094	-0.0233923995011424
85.142	1.0524319953131	-0.0237170004800574
85.192	1.05189129510348	-0.0240944527459428
85.242	1.05135059489387	-0.0244719050118282
85.292	1.05080989468425	-0.0248493572777136
85.342	1.05026919447464	-0.0252268095435989
85.392	1.04966611106281	-0.0256100190834164
85.442	1.04898298345089	-0.026000615810334
85.492	1.04829985583897	-0.0263912125372515
85.542	1.04761672822705	-0.0267818092641691
85.592	1.04693360061513	-0.0271724059910866
85.642	1.04627473438644	-0.027491424207486
85.692	1.04571538934201	-0.0275168244521681
85.742	1.04515604429758	-0.0275422246968501
85.792	1.04459669925315	-0.0275676249415322
85.842	1.04403735420872	-0.0275930251862142
85.892	1.0434780091643	-0.0276184254308963
85.942	1.04281968956147	-0.0276514288745611
85.992	1.04215637964478	-0.0276848156727965
86.042	1.04149306972808	-0.0277182024710319
86.092	1.04082975981139	-0.0277515892692673
86.142	1.04016644989469	-0.0277849760675027
86.192	1.03958191922458	-0.0278472918932875
86.242	1.0390295659932	-0.0279214238007474
86.292	1.03847721276183	-0.0279955557082073
86.342	1.03792485953046	-0.0280696876156672
86.392	1.03737250629908	-0.0281438195231271
86.442	1.03680049829426	-0.028211631264106
86.492	1.03620596743747	-0.0282722005825509
86.542	1.03561143658068	-0.0283327699009958
86.592	1.03501690572389	-0.0283933392194407
86.642	1.0344223748671	-0.0284539085378856
86.692	1.03380382030071	-0.0285697405262168
86.742	1.03310204074034	-0.0288770181923684
86.792	1.03240026117997	-0.0291842958585201
86.842	1.0316984816196	-0.0294915735246717
86.892	1.03099670205923	-0.0297988511908234
86.942	1.03029492249886	-0.030106128856975
86.992	1.02972500334599	-0.0304312724476724
87.042	1.02915750118633	-0.0307567435196752
87.092	1.02858999902667	-0.0310822145916779
87.142	1.02802249686701	-0.0314076856636807
87.192	1.02745499470735	-0.0317331567356834
87.242	1.02681850706524	-0.0316865105169653
87.292	1.0261575286421	-0.0315077576178016
87.342	1.02549655021897	-0.0313290047186379
87.392	1.02483557179583	-0.0311502518194743
87.442	1.02417459337269	-0.0309714989203106
87.492	1.02357616289286	-0.0308887318593498
87.542	1.02304128919412	-0.0309034987952727
87.592	1.02250641549538	-0.0309182657311955
87.642	1.02197154179665	-0.0309330326671184
87.692	1.02143666809791	-0.0309477996030412
87.742	1.02087354122689	-0.0310997897814318
87.792	1.02022655176508	-0.031659093393814
87.842	1.01957956230328	-0.0322183970061961
87.892	1.01893257284148	-0.0327777006185783
87.942	1.01828558337968	-0.0333370042309604
87.992	1.01763720379301	-0.0338919713292082
88.042	1.01685120184446	-0.0340176235281491
88.092	1.01606519989591	-0.03414327572709
88.142	1.01527919794736	-0.0342689279260309
88.192	1.0144931959988	-0.0343945801249718
88.242	1.01370719405025	-0.0345202323239127
88.292	1.0129211921017	-0.0346458845228537
88.342	1.01213519015315	-0.0347715367217946
88.392	1.01137664903999	-0.0349157403850541
88.442	1.01077873500506	-0.0351684574080949
88.492	1.01018082097013	-0.0354211744311358
88.542	1.0095829069352	-0.0356738914541766
88.592	1.00898499290027	-0.0359266084772174
88.642	1.00838707886535	-0.0361793255002583
88.692	1.00778916483042	-0.0364320425232991
88.742	1.00719125079549	-0.03668475954634
88.792	1.00659333676056	-0.0369374765693808
88.842	1.00599542272563	-0.0371901935924216
88.892	1.00539750869071	-0.0374429106154625
88.942	1.00477113254908	-0.0376491281801844
88.992	1.00413009411008	-0.0378313914784997
89.042	1.00348905567107	-0.038013654776815
89.092	1.00284801723206	-0.0381959180751303
89.142	1.00220697879306	-0.0383781813734456
89.192	1.00156594035405	-0.0385604446717608
89.242	1.00092490191504	-0.0387427079700761
89.292	1.00028386347604	-0.0389249712683914
89.342	0.99964282503703	-0.0391072345667067
89.392	0.999001786598023	-0.039289497865022
89.442	0.998363181774035	-0.039463537149598
89.492	0.997736129628243	-0.0395985360011358
89.542	0.997109077482451	-0.0397335348526736
89.592	0.996482025336658	-0.0398685337042115
89.642	0.995854973190866	-0.0400035325557493
89.692	0.995227921045074	-0.0401385314072872
89.742	0.994600868899282	-0.040273530258825
89.792	0.99397381675349	-0.0404085291103628
89.842	0.993346764607697	-0.0405435279619007
89.892	0.992719712461905	-0.0406785268134385
89.942	0.992092660316113	-0.0408135256649763
89.992	0.99147723544208	-0.0408707864641897
90.042	0.990867083400589	-0.0408927939606047
90.092	0.990256931359098	-0.0409148014570198
90.142	0.989646779317606	-0.0409368089534348
90.192	0.989036627276115	-0.0409588164498499
90.242	0.988426475234624	-0.0409808239462649
90.292	0.987816323193133	-0.04100283144268
90.342	0.987206171151642	-0.041024838939095
90.392	0.986596019110151	-0.0410468464355101
90.442	0.98598586706866	-0.0410688539319251
90.492	0.985376421334976	-0.0411168184325985
90.542	0.984769765866788	-0.0412673259500947
90.592	0.984163110398601	-0.0414178334675909
90.642	0.983556454930413	-0.0415683409850871
90.692	0.982949799462226	-0.0417188485025833
90.742	0.982343143994039	-0.0418693560200795
90.792	0.981736488525851	-0.0420198635375757
90.842	0.981129833057664	-0.0421703710550719
90.892	0.980523177589476	-0.042320878572568
90.942	0.979916522121289	-0.0424713860900642
90.992	0.979309866653101	-0.0426218936075604
91.042	0.978707801020137	-0.0427995799016971
91.092	0.97810755593634	-0.0429880466044453
91.142	0.977507310852542	-0.0431765133071935
91.192	0.976907065768745	-0.0433649800099417
91.242	0.976306820684947	-0.0435534467126899
91.292	0.97570657560115	-0.0437419134154381
91.342	0.975106330517353	-0.0439303801181863
91.392	0.974506085433555	-0.0441188468209345
91.442	0.973905840349758	-0.0443073135236828
91.492	0.97330559526596	-0.044495780226431
91.542	0.972702669475964	-0.0446333579489149
91.592	0.972090769147821	-0.0446005682157317
91.642	0.971478868819678	-0.0445677784825484
91.692	0.970866968491535	-0.0445349887493652
91.742	0.970255068163392	-0.0445021990161819
91.792	0.969643167835249	-0.0444694092829987
91.842	0.969031267507106	-0.0444366195498154
91.892	0.968419367178963	-0.0444038298166321
91.942	0.96780746685082	-0.0443710400834489
91.992	0.967195566522677	-0.0443382503502656
92.042	0.966583666194534	-0.0443054606170824
92.092	0.965981653148467	-0.0444553380580357
92.142	0.965383042177953	-0.0446680687201973
92.192	0.964784431207439	-0.0448807993823589
92.242	0.964185820236925	-0.0450935300445205
92.292	0.963587209266411	-0.0453062607066821
92.342	0.962988598295897	-0.0455189913688437
92.392	0.962389987325383	-0.0457317220310054
92.442	0.961791376354869	-0.045944452693167
92.492	0.961192765384355	-0.0461571833553286
92.542	0.960594154413841	-0.0463699140174902
92.592	0.959987997219579	-0.0465420811967638
92.642	0.959360362311569	-0.0465987984632026
92.692	0.95873272740356	-0.0466555157296413
92.742	0.95810509249555	-0.04671223299608
92.792	0.95747745758754	-0.0467689502625187
92.842	0.956849822679531	-0.0468256675289574
92.892	0.956222187771521	-0.0468823847953962
92.942	0.955594552863512	-0.0469391020618349
92.992	0.954966917955502	-0.0469958193282736
93.042	0.954339283047493	-0.0470525365947123
93.092	0.953711648139484	-0.0471092538611511
93.142	0.95309393650651	-0.047191579100753
93.192	0.95247912236728	-0.0472813816038368
93.242	0.951864308228051	-0.0473711841069205
93.292	0.951249494088822	-0.0474609866100043
93.342	0.950634679949592	-0.047550789113088
93.392	0.950019865810363	-0.0476405916161718
93.442	0.949405051671134	-0.0477303941192556
93.492	0.948790237531904	-0.0478201966223393
93.542	0.948175423392675	-0.0479099991254231
93.592	0.947560609253446	-0.0479998016285068
93.642	0.946943109745919	-0.0481058535993279
93.692	0.946318971411213	-0.0482520778653886
93.742	0.945694833076507	-0.0483983021314493
93.792	0.945070694741801	-0.04854452639751
93.842	0.944446556407096	-0.0486907506635707
93.892	0.94382241807239	-0.0488369749296314
93.942	0.943198279737684	-0.0489831991956921
93.992	0.942574141402978	-0.0491294234617528
94.042	0.941950003068272	-0.0492756477278135
94.092	0.941325864733566	-0.0494218719938742
94.142	0.940701726398861	-0.0495680962599349
94.192	0.940096283076085	-0.0496787836011275
94.242	0.93949545523007	-0.0497806974870533
94.292	0.938894627384056	-0.0498826113729792
94.342	0.938293799538041	-0.049984525258905
94.392	0.937692971692026	-0.0500864391448309
94.442	0.937092143846012	-0.0501883530307567
94.492	0.936491315999997	-0.0502902669166826
94.542	0.935890488153982	-0.0503921808026084
94.592	0.935289660307968	-0.0504940946885343
94.642	0.934688832461953	-0.0505960085744602
94.692	0.934095739036086	-0.050756311152483
94.742	0.933519387203197	-0.0510429993804881
94.792	0.932943035370308	-0.0513296876084933
94.842	0.932366683537419	-0.0516163758364984
94.892	0.93179033170453	-0.0519030640645035
94.942	0.931213979871641	-0.0521897522925086
94.992	0.930637628038752	-0.0524764405205137
95.042	0.930061276205863	-0.0527631287485188
95.092	0.929484924372974	-0.0530498169765239
95.142	0.928908572540085	-0.053336505204529
95.192	0.928332220707196	-0.0536231934325341
95.242	0.927720559311563	-0.0539173596311849
95.292	0.927101665836812	-0.0542130574623777
95.342	0.926482772362062	-0.0545087552935704
95.392	0.925863878887312	-0.0548044531247631
95.442	0.925244985412561	-0.0551001509559558
95.492	0.924626091937811	-0.0553958487871485
95.542	0.924007198463061	-0.0556915466183413
95.592	0.92338830498831	-0.055987244449534
95.642	0.92276941151356	-0.0562829422807267
95.692	0.92215051803881	-0.0565786401119195
95.742	0.921530622213046	-0.056837856941136
95.792	0.920908814927209	-0.0570275053479792
95.842	0.920287007641372	-0.0572171537548225
95.892	0.919665200355536	-0.0574068021616658
95.942	0.919043393069699	-0.057596450568509
95.992	0.918421585783862	-0.0577860989753523
96.042	0.917799778498025	-0.0579757473821956
96.092	0.917177971212189	-0.0581653957890388
96.142	0.916556163926352	-0.0583550441958821
96.192	0.915934356640515	-0.0585446926027254
96.242	0.915312549354679	-0.0587343410095686
96.292	0.914677637553116	-0.0589407518045593
96.342	0.914040556938927	-0.0591499367943249
96.392	0.913403476324739	-0.0593591217840905
96.442	0.91276639571055	-0.0595683067738561
96.492	0.912129315096361	-0.0597774917636217
96.542	0.911492234482173	-0.0599866767533873
96.592	0.910855153867984	-0.0601958617431529
96.642	0.910218073253795	-0.0604050467329185
96.692	0.909580992639607	-0.0606142317226841
96.742	0.908943912025418	-0.0608234167124497
96.792	0.908315594979003	-0.061049821653738
96.842	0.907701946364208	-0.0613050492946338
96.892	0.907088297749413	-0.0615602769355295
96.942	0.906474649134618	-0.0618155045764252
96.992	0.905861000519823	-0.062070732217321
97.042	0.905247351905028	-0.0623259598582167
97.092	0.904633703290234	-0.0625811874991124
97.142	0.904020054675439	-0.0628364151400082
97.192	0.903406406060644	-0.0630916427809039
97.242	0.902792757445849	-0.0633468704217996
97.292	0.902179108831054	-0.0636020980626954
97.342	0.901594957308649	-0.0637582480582491
97.392	0.90101452614024	-0.06390190177421
97.442	0.90043409497183	-0.064045555490171
97.492	0.89985366380342	-0.064189209206132
97.542	0.89927323263501	-0.064332862922093
97.592	0.8986928014666	-0.064476516638054
97.642	0.89811237029819	-0.064620170354015
97.692	0.89753193912978	-0.064763824069976
97.742	0.89695150796137	-0.0649074777859369
97.792	0.89637107679296	-0.0650511315018979
97.842	0.895782914700976	-0.065216599018833
97.892	0.895183252379396	-0.0654145159212966
97.942	0.894583590057816	-0.0656124328237602
97.992	0.893983927736236	-0.0658103497262238
98.042	0.893384265414656	-0.0660082666286875
98.092	0.892784603093076	-0.0662061835311511
98.142	0.892184940771495	-0.0664041004336147
98.192	0.891585278449915	-0.0666020173360783
98.242	0.890985616128335	-0.0667999342385419
98.292	0.890385953806755	-0.0669978511410056
98.342	0.889786291485175	-0.0671957680434692
98.392	0.889165810566145	-0.0675505380038791
98.442	0.888543420518091	-0.0679196918691662
98.492	0.887921030470037	-0.0682888457344532
98.542	0.887298640421983	-0.0686579995997404
98.592	0.886676250373929	-0.0690271534650274
98.642	0.886053860325875	-0.0693963073303145
98.692	0.885431470277821	-0.0697654611956016
98.742	0.884809080229767	-0.0701346150608887
98.792	0.884186690181713	-0.0705037689261758
98.842	0.883564300133659	-0.0708729227914629
98.892	0.882941910085605	-0.0710926996760947
98.942	0.882319520037551	-0.0711144652142766
98.992	0.881697129989497	-0.0711362307524585
99.042	0.881074739941443	-0.0711579962906404
99.092	0.880452349893389	-0.0711797618288223
99.142	0.879829959845335	-0.0712015273670041
99.192	0.879207569797281	-0.071223292905186
99.242	0.878585179749227	-0.0712450584433679
99.292	0.877962789701173	-0.0712668239815498
99.342	0.877340399653119	-0.0712885895197316
99.392	0.876718009605065	-0.0713103550579135
99.442	0.876094519301944	-0.0715202701755993
99.492	0.875470963729456	-0.0717413467090183
99.542	0.874847408156967	-0.0719624232424374
99.592	0.874223852584479	-0.0721834997758565
99.642	0.87360029701199	-0.0724045763092755
99.692	0.872976741439502	-0.0726256528426946
99.742	0.872353185867013	-0.0728467293761136
99.792	0.871729630294525	-0.0730678059095327
99.842	0.871106074722036	-0.0732888824429517
99.892	0.870482519149547	-0.0735099589763708
99.942	0.869866436919733	-0.0736559786441496
99.992	0.869259198689329	-0.0737131755582667
100.042	0.868651960458924	-0.0737703724723839
100.092	0.868044722228519	-0.073827569386501
100.142	0.867437483998114	-0.0738847663006182
100.192	0.86683024576771	-0.0739419632147353
100.242	0.866223007537305	-0.0739991601288524
100.292	0.8656157693069	-0.0740563570429696
100.342	0.865008531076495	-0.0741135539570867
100.392	0.864401292846091	-0.0741707508712039
100.442	0.863794054615686	-0.074227947785321
100.492	0.863192369317225	-0.0745249060635273
100.542	0.862590843979766	-0.0748287710476951
100.592	0.861989318642306	-0.0751326360318628
100.642	0.861387793304847	-0.0754365010160305
100.692	0.860786267967388	-0.0757403660001982
100.742	0.860184742629929	-0.0760442309843659
100.792	0.85958321729247	-0.0763480959685337
100.842	0.858981691955011	-0.0766519609527014
100.892	0.858380166617552	-0.0769558259368691
100.942	0.857778641280093	-0.0772596909210368
100.992	0.857179447034193	-0.0775519594522733
101.042	0.8565826985237	-0.0778320612132211
101.092	0.855985950013206	-0.078112162974169
101.142	0.855389201502712	-0.0783922647351169
101.192	0.854792452992219	-0.0786723664960647
101.242	0.854195704481725	-0.0789524682570125
101.292	0.853598955971231	-0.0792325700179604
101.342	0.853002207460737	-0.0795126717789083
101.392	0.852405458950244	-0.0797927735398562
101.442	0.85180871043975	-0.080072875300804
101.492	0.851211910646181	-0.0803531628092023
101.542	0.850589520598127	-0.0807261382953484
101.592	0.849967130550073	-0.0810991137814946
101.642	0.849344740502019	-0.0814720892676407
101.692	0.848722350453965	-0.0818450647537868
101.742	0.848099960405911	-0.082218040239933
101.792	0.847477570357857	-0.0825910157260791
101.842	0.846855180309803	-0.0829639912122253
101.892	0.846232790261749	-0.0833369666983714
[truncated: 3,209 more rows]
