# Supplementary material for: Unraveling the Local Relation Between Tissue Composition and Human Brain Mechanics Through Machine Learning
Source: Front Bioeng Biotechnol. 2021 Aug 17;9:704738. doi: 10.3389/fbioe.2021.704738 (PMC8415910; doi:10.3389/fbioe.2021.704738)
Supplement: Supplementary file 1 [file DataSheet3.ZIP › Mechanics_cyclicCompTens/cyclicCompTens_HBE_02_01_P1_WM.txt]

0	1	0
0.05	0.999786817040883	0.0579527862229138
0.1	0.999016607640202	0.0493140007740958
0.15	0.998322930277138	0.0440759089627514
0.2	0.997469311969192	0.0337327646431932
0.25	0.996946669875872	0.0259258049975848
0.3	0.996003894027439	0.0133406576887694
0.35	0.995007392634873	0.00927857242072996
0.4	0.994299478002613	0.00105304149970978
0.45	0.99368329973696	-0.0079810534129176
0.5	0.992880720695939	-0.0150125153413099
0.55	0.992331457595502	-0.0253353564941721
0.6	0.991547628769384	-0.035888925052706
0.65	0.991109510388371	-0.0441789080241279
0.7	0.990449075705739	-0.0503115104383174
0.75	0.989962154383574	-0.0592561890883584
0.8	0.989170703245882	-0.0627124197870809
0.85	0.988653698976851	-0.0707548630418596
0.9	0.98777550459031	-0.0799720274534785
0.95	0.987070988098717	-0.088174266310579
1	0.98636641788158	-0.0948352724692484
1.05	0.985381605599602	-0.103767880671375
1.1	0.984533920159543	-0.113086217828724
1.15	0.98393041715599	-0.122006711009327
1.2	0.983381249394629	-0.134843519251421
1.25	0.982636441523076	-0.145247098453446
1.3	0.982053528159501	-0.151926940719769
1.35	0.98128128462863	-0.158064472726926
1.4	0.980676764347	-0.166012695356721
1.45	0.979844226626075	-0.17166507222556
1.5	0.979292780165102	-0.176624523241882
1.55	0.978639924534487	-0.184312567501169
1.6	0.97762893236095	-0.191136051171238
1.65	0.976993969812137	-0.196414839209552
1.7	0.976146908192877	-0.203668850440933
1.75	0.975632163902098	-0.207045454512926
1.8	0.975033486954541	-0.211804804916638
1.85	0.974364119083753	-0.21607123518042
1.9	0.973837389061817	-0.225246234224957
1.95	0.973224265676901	-0.233327439912172
2	0.97265744665985	-0.239632468063924
2.05	0.971902569090007	-0.247431783147202
2.1	0.971344031709735	-0.255940771861723
2.15	0.970467504687136	-0.264239985813904
2.2	0.969720039111068	-0.273286475565235
2.25	0.968882024237324	-0.279918349623034
2.3	0.9681214394724	-0.286638352329432
2.35	0.967371427588719	-0.294987279573138
2.4	0.966672803106398	-0.30134026452151
2.45	0.966003401405526	-0.308942472633451
2.5	0.965382644021235	-0.315573932781713
2.55	0.96479307573724	-0.323455038207546
2.6	0.964078143206018	-0.330010872862877
2.65	0.963242563025896	-0.334669721130963
2.7	0.962503920185621	-0.33866009800534
2.75	0.961878073101124	-0.34255839198696
2.8	0.961117357431994	-0.348040856200502
2.85	0.96020501613858	-0.352277383129662
2.9	0.959412683854091	-0.355616255913049
2.95	0.958788817261417	-0.358630764797146
3	0.958190737356032	-0.362942287003655
3.05	0.957594860542661	-0.367892836019406
3.1	0.956949472352397	-0.372492967304137
3.15	0.956308500780028	-0.377054925921211
3.2	0.955799530571004	-0.382563040748383
3.25	0.955202054423362	-0.38686008000456
3.3	0.954503304029481	-0.391316447848846
3.35	0.95375443894826	-0.39564648090657
3.4	0.953019599991358	-0.399407357319859
3.45	0.95224314537735	-0.405089511066766
3.5	0.951492135631074	-0.409175628523318
3.55	0.950697885276543	-0.412954909459666
3.6	0.949835424673614	-0.417540770034813
3.65	0.949211113193432	-0.424345391441037
3.7	0.948626754037927	-0.429303767044669
3.75	0.948080954123379	-0.434326762697003
3.8	0.947522287634922	-0.440059144093244
3.85	0.946693243376924	-0.445400624219903
3.9	0.946029932472267	-0.45157683047715
3.95	0.945416743179798	-0.457108933661712
4	0.944786810980464	-0.462226424170728
4.05	0.944036473455821	-0.468617309480486
4.1	0.943083522247014	-0.475110301609231
4.15	0.942308096678671	-0.481221549986961
4.2	0.941687765334346	-0.487313543364397
4.25	0.94110542437384	-0.494074429448594
4.3	0.940335491978589	-0.500954120788143
4.35	0.939730960131529	-0.507775874594062
4.4	0.939220389832469	-0.514049812019929
4.45	0.938713151940793	-0.519433729226561
4.5	0.938104486536187	-0.527306514059231
4.55	0.937374408859658	-0.534945874437708
4.6	0.936628273749063	-0.542697516223482
4.65	0.93591722851512	-0.550551290528854
4.7	0.935135408297135	-0.556781458079499
4.75	0.934208364806414	-0.563439137207454
4.8	0.933394277880912	-0.570599046341793
4.85	0.932744990238759	-0.578261906391396
4.9	0.932102316656218	-0.586324909474683
4.95	0.931504719411809	-0.593891475866363
5	0.930852592945319	-0.600957371082667
5.05	0.930159485561464	-0.608385504196896
5.1	0.929498449876565	-0.618081457830673
5.15	0.928873801251195	-0.626654816590345
5.2	0.927990675395653	-0.633359920299403
5.25	0.926944909947056	-0.638957380739749
5.3	0.92613305878112	-0.643505737086564
5.35	0.925447050765099	-0.647489687693734
5.4	0.924760853867331	-0.651493853292985
5.45	0.924068287457275	-0.656179713347395
5.5	0.92337572104722	-0.660865573401805
5.55	0.922756898793704	-0.665666727767866
5.6	0.922245344059004	-0.670635588096333
5.65	0.921733789324304	-0.6756044484248
5.7	0.921093402652963	-0.680269786568063
5.75	0.920417939601925	-0.684852486355557
5.8	0.919711415919207	-0.689587741623228
5.85	0.918847019585445	-0.695098394453161
5.9	0.917982623251683	-0.700609047283093
5.95	0.917208681600124	-0.705760059471022
6	0.916510868474842	-0.71060839067664
6.05	0.915813055349559	-0.715456721882257
6.1	0.915117659910653	-0.720153135765277
6.15	0.914422470142983	-0.724836626126061
6.2	0.913769807100921	-0.729394541285729
6.25	0.913216278644399	-0.733659726512882
6.3	0.912662750187878	-0.737924911740034
6.35	0.91198638904441	-0.742660272167629
6.4	0.911251904950078	-0.747618113847997
6.45	0.910516517314064	-0.752582196356007
6.5	0.909766237036504	-0.75764914341475
6.55	0.909015956758945	-0.762716090473493
6.6	0.908278252333114	-0.76784354233413
6.65	0.907556828989306	-0.773049325560596
6.7	0.906835405645499	-0.778255108787062
6.75	0.906175939712472	-0.782750684116046
6.8	0.905530593739466	-0.787084404600023
6.85	0.904901955931102	-0.791590310213419
6.9	0.904343180759353	-0.796816181627027
6.95	0.903784405587604	-0.802042053040635
7	0.90312069700526	-0.807460173783159
7.05	0.902378343438488	-0.813022380621743
7.1	0.901635989871716	-0.818584587460326
7.15	0.900886105929696	-0.823977709372299
7.2	0.900135825652136	-0.829361932077607
7.25	0.899379511127392	-0.834919332491809
7.3	0.898610867346535	-0.840830571961858
7.35	0.897842223565679	-0.846741811431906
7.4	0.897227564580696	-0.852031709587506
7.45	0.896676659481789	-0.857064355569929
7.5	0.896110223581135	-0.862068759170294
7.55	0.895378306806872	-0.866772239860663
7.6	0.894646390032609	-0.871475720551033
7.65	0.893951045019248	-0.876494441750035
7.7	0.893297878806788	-0.881876734905159
7.75	0.892644712594328	-0.887259028060282
7.8	0.891852213537081	-0.893609150059403
7.85	0.891033725961561	-0.900139792578548
7.9	0.890263445730224	-0.906396354296986
7.95	0.889662696836654	-0.911689052820165
8	0.889061947943083	-0.916981751343344
8.05	0.888456477005807	-0.92223841416079
8.1	0.887847858039395	-0.927471053174416
8.15	0.887239239072983	-0.932703692188041
8.2	0.886566439662548	-0.93836369809905
8.25	0.885892236755789	-0.94403304965854
8.3	0.885198375392533	-0.949851194218917
8.35	0.88446913761316	-0.955937099532289
8.4	0.883739899833787	-0.962023004845662
8.45	0.882939220678786	-0.968588710144957
8.5	0.882112863030425	-0.975326872100422
8.55	0.881311970314421	-0.982015550361434
8.6	0.880708598063237	-0.988320405009954
8.65	0.880105225812052	-0.994625259658474
8.7	0.879479876120121	-1.00071724938569
8.75	0.878831906789502	-1.00659015411274
8.8	0.878183937458882	-1.01246305883978
8.85	0.877554256078859	-1.0180528361731
8.9	0.87692727360915	-1.02360082995944
8.95	0.876242593632898	-1.0295834351156
9	0.875384821137017	-1.03686987438119
9.05	0.874527048641136	-1.04415631364678
9.1	0.873812656079776	-1.05034619762565
9.15	0.873183050252453	-1.05588764120899
9.2	0.872553279153601	-1.06143288849004
9.25	0.871900063107753	-1.06751771746054
9.3	0.871246847061905	-1.07360254643104
9.35	0.870597677282841	-1.07941861001606
9.4	0.869954954667449	-1.0848064333188
9.45	0.869312232052057	-1.09019425662155
9.5	0.868691561905438	-1.09673614869437
9.55	0.868077696223798	-1.10363413788312
9.6	0.867425254780203	-1.11017400991602
9.65	0.866541250709525	-1.1145641758845
9.7	0.865657246638846	-1.11895434185298
9.75	0.864896263874686	-1.12262811640544
9.8	0.864248294544066	-1.12564377850588
9.85	0.863600325213446	-1.12865944060632
9.9	0.862935832402559	-1.1365020956606
9.95	0.862269499568643	-1.14488227538034
10	0.86161345837376	-1.152917270744
10.05	0.860984092634077	-1.16005756412724
10.1	0.860354726894395	-1.16719785751048
10.15	0.859640612692339	-1.17174647241111
10.2	0.85888205722343	-1.17493603640014
10.25	0.858121634199161	-1.1784268060142
10.3	0.857311202192478	-1.18998319292102
10.35	0.856500770185796	-1.20153957982783
10.4	0.855690614881343	-1.21544993122056
10.45	0.854880851237534	-1.2326922226827
10.5	0.854071087593725	-1.24993451414485
10.55	0.853261323949916	-1.267176805607
11.5759	0.849671629474263	-1.08121910589479
11.6259	0.84988481243338	-1.05354636719105
11.6759	0.850675652443008	-1.01564104473832
11.7259	0.851383970016848	-0.975253228710601
11.7759	0.851920365849465	-0.942775575757548
11.8259	0.852584440437713	-0.904711976511566
11.8759	0.853253941305918	-0.870402619893695
11.9259	0.854248025048998	-0.848294034236912
11.9759	0.854870542928859	-0.827801673751725
12.0259	0.855860812158305	-0.802562967186209
12.0759	0.856683027885706	-0.771373614753274
12.1259	0.857428738438263	-0.747507155438733
12.1759	0.858221431979163	-0.715654774586097
12.2259	0.858790358628752	-0.695247384335461
12.2759	0.859385691383282	-0.677418935536308
12.3259	0.859959426469071	-0.66059897913443
12.3759	0.860743711962315	-0.643844183844933
12.4259	0.861307292920263	-0.629535637594382
12.4759	0.862044890915655	-0.612870380639338
12.5259	0.862641405632156	-0.590968292542121
12.5759	0.863587619915414	-0.571069427884589
12.6259	0.864206334302267	-0.551314051962424
12.6759	0.865096565650154	-0.530141009558049
12.7259	0.865692877029466	-0.510710231401798
12.7759	0.866273055738707	-0.489792773519463
12.8259	0.8671119838606	-0.466803144198526
12.8759	0.867702773297107	-0.452592620120196
12.9259	0.868361343216537	-0.442722576694804
12.9759	0.868854796911948	-0.433327373859676
13.0259	0.869641744155875	-0.421628060613417
13.0759	0.870142582564223	-0.410398215149437
13.1259	0.870657181007446	-0.39853111290131
13.1759	0.871625327575971	-0.386335560131692
13.2259	0.872578144412185	-0.37656452476968
13.2759	0.873272093378614	-0.366080494753951
13.3259	0.873958084734513	-0.356492131833633
13.3759	0.874876880732535	-0.344794067988891
13.4259	0.875456413400217	-0.334802216843019
13.4759	0.876198032482895	-0.323996009227106
13.5259	0.87664856891209	-0.313152300755917
13.5759	0.877430824163238	-0.30088142641721
13.6259	0.877997063133871	-0.28826357087908
13.6759	0.878543603241094	-0.277452771314536
13.7259	0.879271844220624	-0.265705302294596
13.7759	0.880195002589109	-0.257077588597002
13.8259	0.880849984026545	-0.247007454627956
13.8759	0.881473864305759	-0.23759703895787
13.9259	0.882387292812398	-0.223728848786717
13.9759	0.88300132151526	-0.210837877417246
14.0259	0.883841531061556	-0.198080627004979
14.0759	0.884372099673143	-0.187986608592303
14.1259	0.885060886265652	-0.178294380514143
14.1759	0.885730640291481	-0.169375813947911
14.2259	0.886348109512964	-0.163250944868224
14.2759	0.886929868034676	-0.158227964684725
14.3259	0.887507217748963	-0.153929919210797
14.3759	0.888168253433863	-0.149770789202854
14.4259	0.889115598095694	-0.144300090145828
14.4759	0.889996770473437	-0.138479701926922
14.5259	0.890733655281495	-0.132662670677012
14.5759	0.891457646745909	-0.126984054163658
14.6259	0.892300424083948	-0.123186136530566
14.6759	0.89297892069472	-0.118085881071104
14.7259	0.893511456255645	-0.111785872480411
14.7759	0.89403616781134	-0.105628978969015
14.8259	0.894875751050645	-0.100459354951263
14.8759	0.89555187933442	-0.0956099229796773
14.9259	0.896126809644234	-0.090790279367149
14.9759	0.896720433035873	-0.0856973915467851
15.0259	0.897433931870368	-0.0788537738442206
15.0759	0.898289729444502	-0.073451650120603
15.1259	0.899115153371139	-0.0688999594155344
15.1759	0.899790383485792	-0.0645574602857577
15.2259	0.900446172855732	-0.0584570457070302
15.2759	0.901222113555042	-0.0527354235783941
15.3259	0.901897762101462	-0.0474648462239698
15.3759	0.90240518174909	-0.0425340395835256
15.4259	0.902903657727	-0.0372149880724404
15.4759	0.903484884647856	-0.0322352934346034
15.5259	0.904162078982831	-0.0271115022253216
15.5759	0.904895860523777	-0.0216347391494729
15.6259	0.905567491315066	-0.0155676623302499
15.6759	0.906309745100338	-0.00987302474534343
15.7259	0.907050782670513	-0.00457764708565525
15.7759	0.907856607425733	0.000560025044828077
15.8259	0.908848160953082	0.00593969266719024
15.8759	0.909520302037487	0.0117155903338034
15.9259	0.910109163668076	0.016452179845236
15.9759	0.910718001117066	0.0206569422213682
16.0259	0.91143334044195	0.0249399040279137
16.0759	0.91205250007767	0.0302849467109138
16.1259	0.912633629019492	0.0345572559029337
16.1759	0.913206728071566	0.0388353586142818
16.2259	0.913827077707299	0.0437088762936476
16.2759	0.914782052738664	0.0486202136774641
16.3259	0.91552931577319	0.0532569654698266
16.3759	0.91622692366458	0.0581675627994844
16.4259	0.916921992049713	0.0631800212640606
16.4759	0.917577781419653	0.0668629566255081
16.5259	0.918386830339242	0.072571209446897
16.5759	0.919039780581579	0.0782483041635952
16.6259	0.919539742677275	0.0834410696715194
16.6759	0.92002764996851	0.0880397186035027
16.7259	0.9207782863906	0.0917977068007395
16.7759	0.921578644291567	0.0955255598914411
16.8259	0.922397069425252	0.0992758575604988
16.8759	0.92325476642239	0.101901911015264
16.9259	0.924133591223028	0.103923134223705
16.9759	0.925007051782018	0.105940154655046
17.0259	0.925699618192073	0.10781544810308
17.0759	0.926392184602128	0.109690741551113
17.1259	0.927061238382562	0.111537629135958
17.1759	0.927696090925113	0.113343197833897
17.2259	0.928330943467664	0.115148766531835
17.2759	0.928951325329856	0.11660085082537
17.3259	0.929567767337599	0.117956693817962
17.3759	0.9302062123569	0.119263016856538
17.4259	0.93095649263446	0.120317643583834
17.4759	0.93170677291202	0.12137227031113
17.5259	0.932418592143604	0.123324550426083
17.5759	0.93309804176559	0.126032314147222
17.6259	0.933777491387576	0.128740077868362
17.6759	0.934517383168985	0.130577722227836
17.7259	0.935262416731317	0.132341346016612
17.7759	0.935966498631954	0.13431514593267
17.8259	0.936575117598367	0.136778890065488
17.8759	0.937183736564779	0.139242634198306
17.9259	0.937770956822188	0.140917443226881
17.9759	0.938348051467735	0.142218937648088
18.0259	0.93893850362071	0.143509420478445
18.0759	0.939749121123388	0.144618404570114
18.1259	0.940559738626066	0.145727388661783
18.1759	0.941340631388294	0.147271515134969
18.2259	0.942083041593012	0.149378990235167
18.2759	0.942825451797731	0.151486465335365
18.3259	0.943550770302923	0.153653124132703
18.3759	0.944272193646731	0.155833270766718
18.4259	0.944962225893331	0.157876811149869
18.4759	0.945521001065081	0.159349153375265
18.5259	0.94607977623683	0.160821495600661
18.5759	0.946704500501973	0.162142149858495
18.6259	0.947378651974271	0.163349117752956
18.6759	0.948052803446569	0.164556085647418
18.7259	0.948776847576267	0.165625627028498
18.7759	0.949503517635302	0.16668793543519
18.8259	0.950250014506512	0.167954678379014
18.8759	0.951037021790666	0.169639124756287
18.9259	0.951824029074819	0.171323571133559
18.9759	0.952525695387766	0.172509544936816
19.0259	0.953192028221682	0.173489137561239
19.0759	0.953847106851436	0.174520741228712
19.1259	0.95438227180466	0.176106523166086
19.1759	0.954917436757885	0.17769230510346
19.2259	0.955539074548572	0.179041807539852
19.2759	0.956260442855506	0.180118805022052
19.3259	0.956981811162439	0.181195802504252
19.3759	0.957720913580826	0.18248748491983
19.4259	0.958463323785544	0.183819210609644
19.4759	0.959221996708783	0.185184554373474
19.5259	0.960037860926689	0.186668123216025
19.5759	0.960853725144595	0.188151692058575
19.6259	0.961504317832829	0.188968452532974
19.6759	0.962044729501281	0.189340674095271
19.7259	0.962585141169733	0.189712895657568
19.7759	0.963289854774884	0.19011460466977
19.8259	0.963998161330622	0.19051695851278
19.8759	0.964721440454257	0.190997170929891
19.9259	0.965471663493468	0.191617493905323
19.9759	0.966221886532679	0.192237816880755
20.0259	0.966923908129901	0.193126329866445
20.0759	0.967608604467115	0.194111239587742
20.1259	0.968300790490316	0.19502118731207
20.1759	0.969051070767876	0.195349687252562
20.2259	0.969801351045436	0.195678187193053
20.2759	0.970436572956739	0.196427994964515
20.3259	0.970953374406666	0.19761142151006
20.3759	0.971470175856594	0.198794848055605
20.4259	0.97211727895453	0.199474239625617
20.4759	0.972783611788447	0.200079246414985
20.5259	0.973454522439439	0.20081967887683
20.5759	0.974139166541656	0.201966388356109
20.6259	0.974823810643873	0.203113097835387
20.6759	0.975622235307355	0.204044893387781
20.7259	0.976487943319924	0.2048496010738
20.7759	0.977351998617197	0.205653895180134
20.8259	0.97798160444452	0.206399520053902
20.8759	0.978611210271843	0.207145144927671
20.9259	0.979248908632733	0.208074167368261
20.9759	0.979899501320967	0.209295408338561
21.0259	0.9805500940092	0.21051664930886
21.0759	0.981144553140556	0.211586182538461
21.1259	0.981721691815602	0.212608905135693
21.1759	0.982334035370718	0.213561341642544
21.2259	0.983157706819363	0.214091864727309
21.2759	0.983981378268007	0.214622387812074
21.3259	0.984729881300597	0.215277031327957
21.3759	0.985409330922583	0.216045697987393
21.4259	0.986088780544569	0.216814364646828
21.4759	0.986775311658098	0.217421416347698
21.5259	0.987462631352926	0.218010470917152
21.5759	0.988133816666641	0.218706502874641
21.6259	0.988763182406324	0.21967981530342
21.6759	0.989392548146007	0.220653127732198
21.7259	0.989993020764734	0.221443213306841
21.7759	0.990578342112716	0.222137216506755
21.8259	0.991174127925984	0.22283509210591
21.8759	0.992050128865246	0.223636661951416
21.9259	0.992926129804508	0.224438231796922
21.9759	0.99381308395458	0.224991770897912
22.0259	0.994715541924787	0.225194232664875
22.0759	0.995617999894993	0.225396694431838
22.1259	0.996520457865199	0.225599156198801
22.1759	0.997308520209292	0.225814827481384
22.2259	0.997973642855613	0.226044694882415
22.2759	0.998638765501933	0.226274562283445
22.3259	0.999303888148253	0.226504429684475
22.3759	0.999969010794573	0.226734297085506
22.4259	1.00064980910392	0.226931324493433
22.4759	1.00138024701286	0.227024358589868
22.5259	1.00211068492179	0.227117392686302
22.5759	1.00284112283073	0.227210426782737
22.6259	1.00357156073966	0.227303460879171
22.6759	1.0043019986486	0.227396494975606
22.7259	1.00489813108801	0.227568136552027
22.7759	1.00549372414803	0.227740093821138
22.8259	1.00608931720805	0.227912051090249
22.8759	1.00668491026807	0.22808400835936
22.9259	1.00728050332809	0.228255965628472
22.9759	1.00799754499425	0.228463058627931
23.0259	1.00875421047622	0.228681615008909
23.0759	1.00951087595819	0.228900171389887
23.1259	1.01026754144016	0.229118727770866
23.1759	1.01102420692212	0.229337284151844
23.2259	1.01172682591679	0.229692553166349
23.2759	1.01237751789426	0.230179173534635
23.3259	1.01302820987172	0.230665793902922
23.3759	1.01367890184919	0.231152414271208
23.4259	1.01432959382665	0.231639034639494
23.4759	1.01499041133044	0.232048114862174
23.5259	1.01567888512252	0.232245406328945
23.5759	1.01636735891461	0.232442697795716
23.6259	1.01705583270669	0.232639989262488
23.6759	1.01774430649878	0.232837280729259
23.7259	1.01843423490949	0.233035318549414
23.7759	1.01918331781096	0.233263708073821
23.8259	1.01993240071244	0.233492097598229
23.8759	1.02068148361392	0.233720487122636
23.9259	1.02143056651539	0.233948876647043
23.9759	1.02217964941687	0.234177266171451
24.0259	1.02281775511226	0.234553171536735
24.0759	1.02342492342794	0.23497020024385
24.1259	1.02403209174363	0.235387228950965
24.1759	1.02463926005932	0.235804257658079
24.2259	1.025246428375	0.236221286365194
24.2759	1.02595253204648	0.23638820264894
24.3259	1.02674359507554	0.236340338375814
24.3759	1.02753465810459	0.236292474102688
24.4259	1.02832572113365	0.236244609829563
24.4759	1.0291167841627	0.236196745556437
24.5259	1.02985969598543	0.236191297455545
24.5759	1.03048808602012	0.236286731061584
24.6259	1.0311164760548	0.236382164667623
24.6759	1.03174486608949	0.236477598273663
24.7259	1.03237325612418	0.236573031879702
24.7759	1.03300616534182	0.23668055262239
24.8259	1.03371824394963	0.236999822092299
24.8759	1.03443032255745	0.237319091562208
24.9259	1.03514240116526	0.237638361032116
24.9759	1.03585447977307	0.237957630502025
25.0259	1.03656655838089	0.238276899971933
25.0759	1.03722360070822	0.238152086849515
25.1259	1.03786773329075	0.237923106205439
25.1759	1.03851186587328	0.237694125561364
25.2259	1.03915599845581	0.237465144917289
25.2759	1.03980013103834	0.237236164273213
25.3259	1.04045008298798	0.237290406095852
25.3759	1.04110446093512	0.237560056555148
25.4259	1.04175883888226	0.237829707014443
25.4759	1.0424132168294	0.238099357473739
25.5259	1.04306759477655	0.238369007933034
25.5759	1.04375860781198	0.238589966068837
25.6259	1.04452605701927	0.238709331579081
25.6759	1.04529350622656	0.238828697089325
25.7259	1.04606095543386	0.238948062599569
25.7759	1.04682840464115	0.239067428109812
25.8259	1.04758303341448	0.239181946211431
25.8759	1.04819413586612	0.239242196982338
25.9259	1.04880523831776	0.239302447753245
25.9759	1.0494163407694	0.239362698524153
26.0259	1.05002744322104	0.23942294929506
26.0759	1.05063854567268	0.239483200065967
26.1259	1.05140595186115	0.239511530304635
26.1759	1.05220357428514	0.239533689748288
26.2259	1.05300119670913	0.23955584919194
26.2759	1.05379881913312	0.239578008635592
26.3259	1.05459644155711	0.239600168079245
26.3759	1.05528133491423	0.23945470424045
26.4259	1.05588981460856	0.239195616565901
26.4759	1.0564982943029	0.238936528891353
26.5259	1.05710677399724	0.238677441216804
26.5759	1.05771525369158	0.238418353542256
26.6259	1.05836399008676	0.238358248599853
26.6759	1.0590868354085	0.238664452777991
26.7259	1.05980968073024	0.238970656956128
26.7759	1.06053252605198	0.239276861134266
26.8259	1.06125537137372	0.239583065312404
26.8759	1.06197475333494	0.239859626365066
26.9259	1.06266611356099	0.239896347584335
26.9759	1.06335747378705	0.239933068803603
27.0259	1.06404883401311	0.239969790022871
27.0759	1.06474019423916	0.24000651124214
27.1259	1.06543155446522	0.240043232461408
27.1759	1.06608967579651	0.24028832624234
27.2259	1.066742742365	0.240565108016521
27.2759	1.06739580893349	0.240841889790701
27.3259	1.06804887550199	0.241118671564882
27.3759	1.06870194207048	0.241395453339062
27.4259	1.06940591809339	0.241665467672394
27.4759	1.07014057032601	0.241931404188804
27.5259	1.07087522255863	0.242197340705214
27.5759	1.07160987479125	0.242463277221624
27.6259	1.07234452702387	0.242729213738034
27.6759	1.073027975667	0.242979046064877
27.7259	1.07362858708943	0.243202825016975
27.7759	1.07422919851186	0.243426603969073
27.8259	1.07482980993429	0.243650382921172
27.8759	1.07543042135671	0.24387416187327
27.9259	1.07605007352885	0.244082417670844
27.9759	1.07678866139843	0.244193709995955
28.0259	1.07752724926801	0.244305002321067
28.0759	1.0782658371376	0.244416294646178
28.1259	1.07900442500718	0.24452758697129
28.1759	1.07974301287676	0.244638879296401
28.2259	1.08041907360383	0.245490718711322
28.2759	1.08108787671614	0.246428514484881
28.3259	1.08175667982845	0.24736631025844
28.3759	1.08242548294076	0.248304106031999
28.4259	1.08309428605307	0.249241901805559
28.4759	1.08380858882712	0.249842004222134
28.5259	1.0845471766967	0.250261865399093
28.5759	1.08528576456629	0.250681726576051
28.6259	1.08602435243587	0.25110158775301
28.6759	1.08676294030545	0.251521448929968
28.7259	1.08748808141542	0.251971808745009
28.7759	1.08819387231033	0.252466056844119
28.8259	1.08889966320524	0.25296030494323
28.8759	1.08960545410015	0.25345455304234
28.9259	1.09031124499507	0.253948801141451
28.9759	1.09099782355731	0.25437859338095
29.0259	1.09158925532917	0.254489175649042
29.0759	1.09218068710104	0.254599757917133
29.1259	1.09277211887291	0.254710340185225
29.1759	1.09336355064477	0.254820922453317
29.2259	1.09395498241664	0.254931504721409
29.2759	1.09472966129397	0.254749734292203
29.3259	1.09551941244404	0.254543917537246
29.3759	1.0963091635941	0.254338100782289
29.4259	1.09709891474417	0.254132284027333
29.4759	1.09788866589424	0.253926467272376
29.5259	1.09857446583679	0.253280908111986
29.5759	1.09921179586146	0.25243030777135
29.6259	1.09984912588613	0.251579707430714
29.6759	1.10048645591081	0.250729107090079
29.7259	1.10112378593548	0.249878506749443
29.7759	1.10178880340933	0.249219477440606
29.8259	1.1024893467883	0.248806253884899
29.8759	1.10318989016726	0.248393030329192
29.9259	1.10389043354623	0.247979806773485
29.9759	1.10459097692519	0.247566583217778
30.0259	1.10528452812124	0.247297728539071
30.0759	1.1059493970976	0.247621080886427
30.1259	1.10661426607395	0.247944433233783
30.1759	1.10727913505031	0.248267785581139
30.2259	1.10794400402667	0.248591137928496
30.2759	1.10860887300302	0.248914490275852
30.3259	1.10924026293571	0.249277177382368
30.3759	1.10986996484938	0.249641847754052
30.4259	1.11049966676306	0.250006518125735
30.4759	1.11112936867673	0.250371188497419
30.5259	1.11175907059041	0.250735858869103
30.5759	1.11249846929327	0.25072967422683
30.6259	1.11328267372692	0.250572013592941
30.6759	1.11406687816057	0.250414352959052
30.7259	1.11485108259422	0.250256692325163
30.7759	1.11563528702787	0.250099031691274
30.8259	1.11636094267059	0.250234776911434
30.8759	1.11701950592197	0.250706742573789
30.9259	1.11767806917336	0.251178708236143
30.9759	1.11833663242474	0.251650673898498
31.0259	1.11899519567613	0.252122639560852
31.0759	1.11967256602467	0.252354154772397
31.1259	1.12041508953121	0.251752680922205
31.1759	1.12115761303776	0.251151207072013
31.2259	1.1219001365443	0.250549733221821
31.2759	1.12264266005084	0.249948259371629
31.3259	1.12338518355739	0.249346785521438
31.3759	1.12400122713569	0.248731038567171
31.4259	1.12461495234463	0.248115029987778
31.4759	1.12522867755357	0.247499021408386
31.5259	1.12584240276252	0.246883012828993
31.5759	1.12645612797146	0.246267004249601
31.6259	1.12714263849011	0.244955935832275
31.6759	1.12785498877996	0.243398111754328
31.7259	1.1285673390698	0.241840287676381
31.7759	1.12927968935965	0.240282463598434
31.8259	1.1299920396495	0.238724639520487
31.8759	1.13070295429743	0.237489532254838
31.9259	1.13141241014794	0.236582346911363
31.9759	1.13212186599845	0.235675161567889
32.0259	1.13283132184896	0.234767976224414
32.0759	1.13354077769947	0.233860790880939
32.1259	1.13423145793192	0.233456085060446
32.1759	1.13486640736154	0.234542866078011
32.2259	1.13550135679116	0.235629647095576
32.2759	1.13613630622079	0.23671642811314
32.3259	1.13677125565041	0.237803209130705
32.3759	1.13740886267594	0.238866994961811
32.4259	1.1383095716966	0.23765425733352
32.4759	1.13921028071725	0.236441519705229
32.5259	1.1401109897379	0.235228782076938
32.5759	1.14101169875855	0.234016044448647
32.6259	1.1419124077792	0.232803306820356
32.6759	1.14281311679985	0.231590569192065
32.7259	1.1437138258205	0.230377831563774
33.7686	1.15014957191486	0.267818975206281
33.8186	1.14971632912698	0.260218287557059
33.8686	1.14878107485473	0.256673936502567
33.9186	1.14816903345597	0.257426794372034
33.9686	1.1473300553588	0.260137875464761
34.0186	1.14679365952618	0.262641263607778
34.0686	1.14604408073445	0.259408559217438
34.1186	1.14539765498745	0.258647424214059
34.1686	1.14490252037273	0.257096722622803
34.2186	1.14424059480624	0.252407391436952
34.2686	1.14370830897775	0.249847280424162
34.3186	1.14285118507805	0.248179010916261
34.3686	1.14216251762198	0.242570585630682
34.4186	1.1411668959852	0.239434878337771
34.4686	1.14041880136162	0.236479662459615
34.5186	1.13961902276459	0.237298908829913
34.5686	1.13899528934429	0.23742992595508
34.6186	1.13821907611405	0.234972370070934
34.6686	1.13769728019805	0.235395661040095
34.7186	1.1369982034178	0.232693857099976
34.7686	1.13648985231922	0.233863267194893
34.8186	1.13560799021721	0.236207571836296
34.8686	1.13504661430254	0.236497378907882
34.9186	1.13430526424372	0.233532371107577
34.9686	1.13364164422471	0.234004879602083
35.0186	1.13272358422446	0.232627169152284
35.0686	1.1318178904157	0.230823620125001
35.1186	1.13122430912354	0.230300336223573
35.1686	1.13042675173224	0.230634889726771
35.2186	1.12988360074448	0.230804478322537
35.2686	1.1292303526895	0.231167832392898
35.3186	1.12865019209749	0.234126644101556
35.3686	1.128107062095	0.233773419675556
35.4186	1.12751288964499	0.229392496277592
35.4686	1.12695782742375	0.231050857994703
35.5186	1.12617421054056	0.230808110493889
35.5686	1.1254985258183	0.228833215002993
35.6186	1.12464929355064	0.228664083539733
35.6686	1.12388836802891	0.226919244037715
35.7186	1.12297501693713	0.225673728022995
35.7686	1.12230206075986	0.225727951312216
35.8186	1.12156179522644	0.225224507049467
35.8686	1.12094565960349	0.223970199777181
35.9186	1.12027245246789	0.222630776492276
35.9686	1.11972913149952	0.221459565101678
36.0186	1.11922824272655	0.220789858620799
36.0686	1.11839188559609	0.22169310860449
36.1186	1.11782575584106	0.220304919278172
36.1686	1.11701468394242	0.22105166996354
36.2186	1.11637570748735	0.223288521373329
36.2686	1.11536022284499	0.221377621919561
36.3186	1.11471469946417	0.223255542159505
36.3686	1.11384762920618	0.224438215424944
36.4186	1.11304858315343	0.224135988546376
36.4686	1.11235493752183	0.223908661407075
36.5186	1.11179477998167	0.224067568696533
36.5686	1.1112858874306	0.224676076351706
36.6186	1.11076851411012	0.223617132628479
36.6686	1.11010981785833	0.222811071203111
36.7186	1.10934222741808	0.222839775051283
36.7686	1.10873365488278	0.223539260818026
36.8186	1.10802000676888	0.222530105968392
36.8686	1.10726137207232	0.220849335215325
36.9186	1.10644442179906	0.219556249580785
36.9686	1.10552092946104	0.220426013325063
37.0186	1.10485346355051	0.221581597299513
37.0686	1.10422924440547	0.221613332209186
37.1186	1.10357581742754	0.220936638589851
37.1686	1.10282657599747	0.220197219960689
37.2186	1.1022652202968	0.219519002507593
37.2686	1.10163816364409	0.218862888186155
37.3186	1.10100247950288	0.217670116571824
37.3686	1.10038177748739	0.215806741031254
37.4186	1.09954236709387	0.216515680999374
37.4686	1.09875889398549	0.21509821471834
37.5186	1.09801659180682	0.214400841493443
37.5686	1.09731420670862	0.21523296286526
37.6186	1.09667930572623	0.215191601895927
37.6686	1.09590065015588	0.215034411685931
37.7186	1.09520729717083	0.213960887568845
37.7686	1.09463725428224	0.212377696743845
37.8186	1.09413353118877	0.211982992452759
37.8686	1.09361573414345	0.21309285039433
37.9186	1.09294208964771	0.21328203219551
37.9686	1.09221701935841	0.212664296194536
38.0186	1.09163992471286	0.211936453089249
38.0686	1.09093100905912	0.211151515213477
38.1186	1.09000415828661	0.210742592231871
38.1686	1.08907569279347	0.2109272544926
38.2186	1.08835927676047	0.211831483529673
38.2686	1.08770863443141	0.211877571856377
38.3186	1.08694417693193	0.210838684207688
38.3686	1.08624236269011	0.210294037156752
38.4186	1.08569523748547	0.210915535026796
38.4686	1.08518102016089	0.210423928273869
38.5186	1.08457137045425	0.209769676154175
38.5686	1.08384825805654	0.209700082497016
38.6186	1.08305916108843	0.210285966691159
38.6686	1.08241386434841	0.210760957067597
38.7186	1.08164686149543	0.210327340556562
38.7686	1.08090301116693	0.209936607259677
38.8186	1.08016099177849	0.209473129248759
38.8686	1.07931108875505	0.208270295767035
38.9186	1.07870426930875	0.207457282280658
38.9686	1.0780282563236	0.206162790750969
39.0186	1.07729726977258	0.204549560329155
39.0686	1.0766151438969	0.204293345353599
39.1186	1.07595930449344	0.204767188826369
39.1686	1.07530006521851	0.205219388171038
39.2186	1.07452617472242	0.204941699418106
39.2686	1.07375228422634	0.204664010665174
39.3186	1.07299228755685	0.204220236518937
39.3686	1.07225250070974	0.203534876206594
39.4186	1.07151271386264	0.20284951589425
39.4686	1.07077297137565	0.202015138412309
39.5186	1.07003324096636	0.201140188825669
39.5686	1.06932541599808	0.200413549024574
39.6186	1.0687797576144	0.200440727087233
39.6686	1.06823409923072	0.200467905149891
39.7186	1.06758445357459	0.200369322439952
39.7686	1.0668472900851	0.200164896869833
39.8186	1.0661101265956	0.199960471299713
39.8686	1.06542615220641	0.199888904515207
39.9186	1.06474670258442	0.199828639953782
39.9686	1.06403102649247	0.199388279326061
40.0186	1.06323090242025	0.198061871972176
40.0686	1.06243077834803	0.196735464618291
40.1186	1.06176602125696	0.196253680651993
40.1686	1.06116531819409	0.196171562319302
40.2186	1.0605643123976	0.196046557343572
40.2686	1.0599583167888	0.195214672524186
40.3186	1.05935232118	0.1943827877048
40.3686	1.05871317105301	0.193669859618781
40.4186	1.05803109807341	0.19311093655563
40.4686	1.05734902509381	0.192552013492479
40.5186	1.05661354055319	0.191344953226296
40.5686	1.05586588363324	0.189990183892231
40.6186	1.05510658162885	0.188823335845649
40.6686	1.05429858748379	0.188442251938955
40.7186	1.05349059333872	0.188061168032261
40.7686	1.05280408556987	0.188003271516018
40.8186	1.05220862882197	0.188187595920118
40.8686	1.05161317207406	0.188371920324219
40.9186	1.05095785961365	0.187139571269471
40.9686	1.05029939685257	0.185832660453731
41.0186	1.04965472665649	0.184852497554638
41.0686	1.04903823761723	0.184539950453589
41.1186	1.04842174857798	0.184227403352539
41.1686	1.0476308671193	0.18391109600058
41.2186	1.04676778246434	0.183593231802656
41.2686	1.04591707743397	0.183197553775158
41.3186	1.04519827744778	0.181972768486628
41.3686	1.04447947746158	0.180747983198098
41.4186	1.04383744918459	0.17932323314051
41.4686	1.04328396295636	0.177667860493974
41.5186	1.04273047672813	0.176012487847439
41.5686	1.04209514917541	0.175098952474036
41.6186	1.04144455648717	0.174323785419733
41.6686	1.04079512542169	0.1735826290698
41.7186	1.04014977944869	0.172961078566404
41.7686	1.03950443347568	0.172339528063008
41.8186	1.0387284442935	0.171228771781247
41.8686	1.03786535963855	0.16979187831391
41.9186	1.03700227498359	0.168354984846573
41.9686	1.03635483662055	0.166984006098469
42.0186	1.03571211400516	0.165614468771776
42.0686	1.0350675349206	0.164595484859836
42.1186	1.0344196150231	0.164207340071646
42.1686	1.0337716951256	0.163819195283456
42.2186	1.0331333875744	0.162261054782952
42.2686	1.03249853503185	0.160282377487538
42.3186	1.03184750476757	0.158349715700623
42.3686	1.03107099091387	0.156773976308001
42.4186	1.03029447706017	0.155198236915378
42.4686	1.02955416134417	0.153664423447356
42.5186	1.02885110150366	0.152173761012122
42.5686	1.02814804166315	0.150683098576888
42.6186	1.02744498182264	0.148701276743103
42.6686	1.02674192198213	0.146646970288417
42.7186	1.02606248396792	0.144695498947106
42.7686	1.02545391143261	0.143052532945923
42.8186	1.02484533889731	0.141409566944741
42.8686	1.02425487088187	0.139619493919102
42.9186	1.02367510884921	0.137742430170536
42.9686	1.02309352882972	0.135862719588958
43.0186	1.02225405439329	0.133607536838605
43.0686	1.02141457995686	0.131352354088252
43.1186	1.02062366072183	0.128703490758675
43.1686	1.01991010745086	0.125427352149339
43.2186	1.0191965541799	0.122151213540002
43.2686	1.01849703429815	0.119081870143609
43.3186	1.01780184453048	0.116076335058146
43.3686	1.01712763920202	0.113183964537346
43.4186	1.01657939928875	0.110970898392106
43.4686	1.01603115937548	0.108757832246866
43.5186	1.01538992167024	0.105999934070117
43.5686	1.01466325161121	0.102741526344851
43.6186	1.01393658155217	0.099483118619585
43.6686	1.01319102751569	0.0961832365350662
43.7186	1.01244337059574	0.0928787359455494
43.7686	1.01169944337006	0.0895224620451486
43.8186	1.01096518334043	0.0860319941033185
43.8686	1.0102309233108	0.0825415261614884
43.9186	1.00955132100204	0.0789876949077785
43.9686	1.00890038066886	0.0754006365514975
44.0186	1.00825285730393	0.0718153781588637
44.0686	1.00769683275566	0.0682783187927809
44.1186	1.00714080820738	0.0647412594266982
44.1686	1.00639936444572	0.0616066141572951
44.2186	1.00539546740135	0.0590415695174914
44.2686	1.00439157035697	0.0564765248776878
44.3186	1.00338767331259	0.0539114802378841
44.3686	1.00255402111047	0.0514650000217693
44.4186	1.001903329133	0.0491459396634779
44.4686	1.00125263715554	0.0468268793051863
44.5186	1.00060194517807	0.0445078189468949
44.5686	0.999951253200607	0.0421887585886033
44.6186	0.999291493587634	0.0398441804025988
44.6686	0.998603019795549	0.0374187957621696
44.7186	0.997914546003465	0.0349934111217403
44.7686	0.99722607221138	0.0325680264813111
44.8186	0.996537598419295	0.0301426418408818
44.8686	0.995849124627211	0.0277172572004526
44.9186	0.99508329795305	0.0249825507133988
44.9686	0.994317160624745	0.0222466019699329
45.0186	0.993551023296439	0.019510653226467
45.0686	0.992784885968133	0.0167747044830011
45.1186	0.992018748639827	0.0140387557395353
45.1686	0.99138236174207	0.0111490474387021
45.2186	0.9907883072129	0.00820917355283926
45.2686	0.99019425268373	0.00526929966697651
45.3186	0.98960019815456	0.00232942578111373
45.3686	0.98900614362539	-0.000610448104748973
45.4186	0.988319643460677	-0.00336630536393054
45.4686	0.987544322979464	-0.00594536233473197
45.5186	0.986769002498251	-0.00852441930553338
45.5686	0.985993682017037	-0.0111034762763348
45.6186	0.985218361535823	-0.0136825332471363
45.6686	0.984484239890707	-0.0163379480282344
45.7186	0.983862646409853	-0.0192019222016359
45.7686	0.983241052929	-0.0220658963750373
45.8186	0.982619459448146	-0.0249298705484388
45.8686	0.981997865967293	-0.0277938447218403
45.9186	0.981373527591301	-0.030659206535625
45.9686	0.980637563479692	-0.0335809990583299
46.0186	0.979901599368084	-0.0365027915810347
46.0686	0.979165635256475	-0.0394245841037396
46.1186	0.978429671144866	-0.0423463766264445
46.1686	0.977693707033257	-0.0452681691491493
46.2186	0.977018466807944	-0.0485036613869204
46.2686	0.976360154724846	-0.0518266044404004
46.3186	0.975701842641748	-0.0551495474938806
46.3686	0.97504353055865	-0.0584724905473607
46.4186	0.974385218475552	-0.0617954336008407
46.4686	0.973745121827183	-0.0651758035656384
46.5186	0.973120667429454	-0.0686054880899688
46.5686	0.972496213031726	-0.0720351726142994
46.6186	0.971871758633997	-0.07546485713863
46.6686	0.971247304236268	-0.0788945416629604
46.7186	0.970580911691089	-0.0823720648917026
46.7686	0.969814774362783	-0.085963366660667
46.8186	0.969048637034478	-0.0895546684296315
46.8686	0.968282499706172	-0.0931459701985959
46.9186	0.967516362377866	-0.0967372719675603
46.9686	0.966757109829509	-0.100353954029392
47.0186	0.966118468426185	-0.104415261221821
47.0686	0.965479827022861	-0.108476568414251
47.1186	0.964841185619537	-0.11253787560668
47.1686	0.964202544216213	-0.11659918279911
47.2186	0.963563902812889	-0.12066048999154
47.2686	0.962800737270743	-0.124489475573371
47.3186	0.962008362362701	-0.128263965962594
47.3686	0.961215987454659	-0.132038456351816
47.4186	0.960423612546616	-0.135812946741039
47.4686	0.959631237638574	-0.139587437130261
47.5186	0.95894406007499	-0.143400363635486
47.5686	0.958336891759304	-0.147242523243022
47.6186	0.957729723443618	-0.151084682850558
47.6686	0.957122555127932	-0.154926842458094
47.7186	0.956515386812246	-0.158769002065631
47.7686	0.955879665171225	-0.162714353187983
47.8186	0.955184369308208	-0.166875005125198
47.8686	0.954489073445191	-0.171035657062413
47.9186	0.953793777582174	-0.175196308999628
47.9686	0.953098481719157	-0.179356960936843
48.0186	0.952400841873621	-0.183525668795412
48.0686	0.951676960857944	-0.187784563675956
48.1186	0.950953079842266	-0.1920434585565
48.1686	0.950229198826589	-0.196302353437045
48.2186	0.949505317810911	-0.200561248317589
48.2686	0.948781436795234	-0.204820143198134
48.3186	0.948139226253511	-0.209756581334324
48.3686	0.947512804037302	-0.214824000386283
48.4186	0.946886381821094	-0.219891419438242
48.4686	0.946259959604885	-0.224958838490202
48.5186	0.945633537388676	-0.230026257542161
48.5686	0.944933788885295	-0.233990504364143
48.6186	0.944184335985911	-0.237206963298691
48.6686	0.943434883086528	-0.240423422233239
48.7186	0.942685430187144	-0.243639881167787
48.7686	0.941935977287761	-0.246856340102335
48.8186	0.941239990379729	-0.250186705619307
48.8686	0.94064242950123	-0.253726762799377
48.9186	0.940044868622732	-0.257266819979448
48.9686	0.939447307744233	-0.260806877159518
49.0186	0.938849746865734	-0.264346934339589
49.0686	0.938236889478249	-0.267870365728595
49.1186	0.937500269427147	-0.271259279353534
49.1686	0.936763649376045	-0.274648192978474
49.2186	0.936027029324942	-0.278037106603414
49.2686	0.93529040927384	-0.281426020228354
49.3186	0.934553789222738	-0.284814933853293
49.3686	0.933869773752824	-0.288782194275784
49.4186	0.93319375805793	-0.292837406054584
49.4686	0.932517742363036	-0.296892617833384
49.5186	0.931841726668141	-0.300947829612184
49.5686	0.931165710973247	-0.305003041390984
49.6186	0.930457199141249	-0.309057562197756
49.6686	0.929729106303561	-0.313111666649589
49.7186	0.929001013465874	-0.317165771101422
49.7686	0.928272920628186	-0.321219875553254
49.8186	0.927544827790498	-0.325273980005087
49.8686	0.926820848602043	-0.329370840450545
49.9186	0.926103524479623	-0.33353687158726
49.9686	0.925386200357204	-0.337702902723975
50.0186	0.924668876234784	-0.34186893386069
50.0686	0.923951552112365	-0.346034964997405
50.1186	0.923250845837256	-0.350271967888166
50.1686	0.922653940898251	-0.354952287097675
50.2186	0.922057035959246	-0.359632606307184
50.2686	0.92146013102024	-0.364312925516693
50.3186	0.920863226081235	-0.368993244726201
50.3686	0.92026632114223	-0.37367356393571
50.4186	0.919518045789828	-0.37819594782902
50.4686	0.9187522006573	-0.382699999944556
50.5186	0.917986355524771	-0.387204052060092
50.5686	0.917220510392243	-0.391708104175629
50.6186	0.916454665259715	-0.396212156291165
50.6686	0.915779296196077	-0.401332379568186
50.7186	0.915152218040375	-0.406781479477411
50.7686	0.914525139884672	-0.412230579386635
50.8186	0.91389806172897	-0.417679679295859
50.8686	0.913270983573268	-0.423128779205084
50.9186	0.912600875786798	-0.428636319686404
50.9686	0.911868847312149	-0.434227957576347
51.0186	0.911136818837501	-0.439819595466291
51.0686	0.910404790362853	-0.445411233356234
51.1186	0.909672761888205	-0.451002871246177
51.1686	0.908951134962816	-0.456596936304147
51.2186	0.908281020471853	-0.462203021622818
51.2686	0.907610905980891	-0.467809106941489
51.3186	0.906940791489929	-0.473415192260159
51.3686	0.906270676998967	-0.47902127757883
51.4186	0.905600562508004	-0.484627362897501
51.4686	0.904984759705028	-0.49082054460993
51.5186	0.904373424097168	-0.497062015636131
51.5686	0.903762088489307	-0.503303486662332
51.6186	0.903150752881447	-0.509544957688533
51.6686	0.902539417273587	-0.515786428714734
51.7186	0.901820023089182	-0.521626534045779
51.7686	0.901050243820699	-0.527279492322485
51.8186	0.900280464552216	-0.532932450599191
51.8686	0.899510685283732	-0.538585408875896
51.9186	0.898740906015249	-0.544238367152602
51.9686	0.898027883804202	-0.550258686898308
52.0186	0.897387686858631	-0.556750369990084
52.0686	0.896747489913061	-0.563242053081859
52.1186	0.89610729296749	-0.569733736173635
52.1686	0.89546709602192	-0.576225419265411
52.2186	0.894797388457607	-0.582780596345623
52.2686	0.894006627130699	-0.589596228357993
52.3186	0.89321586580379	-0.596411860370363
52.3686	0.892425104476881	-0.603227492382733
52.4186	0.891634343149973	-0.610043124395103
52.4686	0.890843581823064	-0.616858756407473
52.5186	0.890212393601531	-0.624122644369498
52.5686	0.889589251082789	-0.631409133471842
52.6186	0.888966108564047	-0.638695622574186
52.6686	0.888342966045305	-0.64598211167653
52.7186	0.887719823526563	-0.653268600778873
52.7686	0.887064261986388	-0.660999172420423
52.8186	0.886395458874077	-0.668911129887845
52.8686	0.885726655761766	-0.676823087355267
52.9186	0.885057852649456	-0.684735044822689
52.9686	0.884389049537145	-0.692647002290111
53.0186	0.883689255066965	-0.700027312626022
53.0686	0.88295394689485	-0.706798396420673
53.1186	0.882218638722735	-0.713569480215323
53.1686	0.881483330550619	-0.720340564009974
53.2186	0.880748022378504	-0.727111647804624
53.2686	0.8800354884256	-0.734077548321868
53.3186	0.879401850874964	-0.741718349628097
53.3686	0.878768213324327	-0.749359150934324
53.4186	0.878134575773691	-0.756999952240552
53.4686	0.877500938223054	-0.764640753546781
53.5186	0.876867300672418	-0.772281554853009
53.5686	0.876122507996984	-0.780437518430115
53.6186	0.875375677854903	-0.788602924900169
53.6686	0.874628847712823	-0.796768331370223
53.7186	0.873882017570743	-0.804933737840278
53.7686	0.873135187428663	-0.813099144310333
53.8186	0.872498518003106	-0.819828874526264
53.8686	0.871900957124607	-0.826048920218373
53.9186	0.871303396246108	-0.832268965910482
53.9686	0.870705835367609	-0.838489011602591
54.0186	0.870108274489111	-0.8447090572947
54.0686	0.869444156159704	-0.851538845083535
54.1186	0.868712406872117	-0.858988209519043
54.1686	0.86798065758453	-0.866437573954551
54.2186	0.867248908296943	-0.873886938390059
54.2686	0.866517159009356	-0.881336302825567
54.3186	0.865796579545789	-0.889730043267651
54.3686	0.865109154956693	-0.900926931538781
54.4186	0.864421730367596	-0.912123819809912
54.4686	0.8637343057785	-0.923320708081042
54.5186	0.863046881189404	-0.934517596352172
54.5686	0.862356720368396	-0.945749685322088
54.6186	0.861395672588108	-0.960466643471686
54.6686	0.860434624807821	-0.975183601621285
54.7186	0.859473577027533	-0.989900559770884
54.7686	0.858512529247246	-1.00461751792048
54.8186	0.857551481466959	-1.01933447607008
54.8686	0.856590433686671	-1.03405143421968
54.9186	0.855629385906384	-1.04876839236928
55.9613	0.850851012619056	-0.929892596566228
56.0113	0.851332393494481	-0.893315364955363
56.0613	0.852123233504109	-0.860531129072043
56.1113	0.852914073513737	-0.826861570504062
56.1613	0.853464223085651	-0.797531975268773
56.2113	0.854302475887976	-0.762884782816926
56.2613	0.85515593301929	-0.731518175753075
56.3113	0.856118694770141	-0.707974383372085
56.3613	0.856886083579754	-0.683211859540261
56.4113	0.8576728673108	-0.663889548778343
56.4613	0.858233332187188	-0.638147704228335
56.5113	0.858938211326204	-0.614792225821442
56.5613	0.859382669321425	-0.585507541281094
56.6113	0.860162294123715	-0.567790245522148
56.6613	0.860905882517278	-0.551237314905569
56.7113	0.861426805393185	-0.53698935338082
56.7613	0.86220101063121	-0.521554841020242
56.8113	0.862818152598812	-0.507865679047559
56.8613	0.863483822164151	-0.492551090044446
56.9113	0.864369017660661	-0.478604623390835
56.9613	0.86529125691985	-0.462487698487847
57.0113	0.865883706928303	-0.443118927213941
57.0613	0.866493451838843	-0.425438610450011
57.1113	0.867273654957827	-0.40729705565643
57.1613	0.867902210913592	-0.388782986812665
57.2113	0.868414000315799	-0.369865561988529
57.2613	0.869023936250495	-0.356810799975704
57.3113	0.869824889863323	-0.347772958558045
57.3613	0.870324637038159	-0.340286973828162
57.4113	0.870876287056152	-0.330834669611452
57.4613	0.87185225168323	-0.320492485461213
57.5113	0.872827631870822	-0.309715395608524
57.5613	0.87349835015461	-0.299851063970836
57.6113	0.874156186636647	-0.289794658692828
57.6613	0.875061636593618	-0.280571101571594
57.7113	0.875623766650374	-0.270410394711745
57.7613	0.876325582748579	-0.26113300098725
57.8113	0.876793140875487	-0.252775606327968
57.8613	0.87760652954681	-0.244742577427281
57.9113	0.878139073731	-0.233206253809661
57.9613	0.878689713112716	-0.221369698674607
58.0113	0.879432406640697	-0.21509939975084
58.0613	0.880116354032288	-0.205997879256217
58.1113	0.881022237334874	-0.195013645240277
58.1613	0.881683090448012	-0.18327832956012
58.2113	0.882457841058922	-0.17438529672085
58.2613	0.883182086283554	-0.164512275736569
58.3113	0.883898359530825	-0.155850616719293
58.3613	0.884539853741763	-0.145639944890536
58.4113	0.88508794899126	-0.13499282475304
58.4613	0.885638627257202	-0.125962237106101
58.5113	0.886267681406108	-0.114864992445325
58.5613	0.887113102364024	-0.10656771553527
58.6113	0.887869847236017	-0.101126410227151
58.6613	0.888575379214682	-0.09656950161542
58.7113	0.889337295042607	-0.0921528713101364
58.7613	0.89006653282198	-0.0873061055775897
58.8113	0.8909852754971	-0.0820027427543754
58.8613	0.891795927035972	-0.0772935306412428
58.9113	0.892433190618527	-0.0730421879355369
58.9613	0.893010285264074	-0.0675538107807951
59.0113	0.893697016299624	-0.0636336307113871
59.0613	0.894347243577202	-0.0592877717559775
59.1113	0.894955839199814	-0.0542564912094069
59.1613	0.89556450460442	-0.04872473959538
59.2113	0.896138635593597	-0.0451643453509141
59.2613	0.896927656181196	-0.0410183783170003
59.3113	0.897782718508427	-0.0364691178481891
59.3613	0.89850123798868	-0.0319702140901033
59.4113	0.899162273673579	-0.0278760861691343
59.4613	0.899830672957419	-0.0234061939600283
59.5113	0.900570831594748	-0.0192358545154578
59.5613	0.901397180762548	-0.0157587958007255
59.6113	0.901927058573459	-0.0116457644328488
59.6613	0.902436985565904	-0.00701662770170997
59.7113	0.90306403785296	-0.00252494683687127
59.7613	0.903809347651361	0.00165568801623675
59.8113	0.904365541900398	0.00613923952057105
59.8613	0.904969610668134	0.0107076286609562
59.9113	0.905651631612871	0.0152785454340992
59.9613	0.906443833072694	0.0197373523322074
60.0113	0.90741454945073	0.0238238398940081
60.0613	0.908182416175875	0.0273353360395876
60.1113	0.908884280160731	0.0313560352184626
60.1613	0.909590785229705	0.0358325173675362
60.2113	0.910388225103552	0.0404477181985175
60.2613	0.910901742805893	0.0451782400490939
60.3113	0.911457039564075	0.0503525289993295
60.3613	0.912048488625323	0.0553772170199078
60.4113	0.912662447877318	0.0596499295555034
60.4613	0.913428526748633	0.0630935367872313
60.5113	0.91414517000479	0.0673130922482973
60.5613	0.914855923967298	0.0716500375303811
60.6113	0.91558035624546	0.0759587839226027
60.6613	0.916262481267863	0.0822610359284675
60.7113	0.917127209004196	0.0870897659299415
60.7613	0.917906481278588	0.0909011275647095
60.8113	0.918527095816	0.0941696502385374
60.8613	0.919077958886749	0.0981066243242155
60.9113	0.919718974633763	0.101841582953801
60.9613	0.920328778593914	0.104944925715149
61.0113	0.920900693437975	0.107752271484364
61.0613	0.921472541768563	0.111190623561917
61.1113	0.922078519526765	0.114758735841992
61.1613	0.923027757626391	0.117743876995245
61.2113	0.924188942004097	0.12035986253817
61.2613	0.92512218779966	0.122479651995091
61.3113	0.925932805302339	0.124332493757635
61.3613	0.926735716429691	0.12617951582027
61.4113	0.927278751455757	0.127830284669307
61.4613	0.927821786481823	0.129481053518344
61.5113	0.928430015617294	0.131043726521452
61.5613	0.929133075457805	0.132478256180677
61.6113	0.929836135298315	0.133912785839902
61.6613	0.930481422531166	0.135623056377135
61.7113	0.931110980326308	0.137408401402782
61.7613	0.931768579217403	0.139172690107884
61.8113	0.932568703289625	0.140829955324859
61.8613	0.933368827361849	0.142487220541834
61.9113	0.934092029342118	0.14381500840612
61.9613	0.934750492103194	0.144865501334535
62.0113	0.935408954864269	0.14591599426295
62.0613	0.936033570016068	0.147142905696359
62.1113	0.936655305770549	0.148384824953978
62.1613	0.937266016077651	0.149654235639752
62.2113	0.937851024825539	0.150987731939862
62.2613	0.938436033573426	0.152321228239973
62.3113	0.939142983078399	0.153588086545361
62.3613	0.939907633483749	0.154823412552716
62.4113	0.940670861693567	0.156051241436002
62.4613	0.941410648540672	0.157155498840738
62.5113	0.942150435387776	0.158259756245474
62.5613	0.942897653419994	0.159300158135045
62.6113	0.943654492091588	0.160257890722975
62.6613	0.944411330763183	0.161215623310904
62.7113	0.945066687468843	0.162366785349326
62.7613	0.94569891665378	0.163562029541495
62.8113	0.946322538602386	0.164691592439351
62.8613	0.946910170707887	0.165546519044404
62.9113	0.947497802813389	0.166401445649458
62.9613	0.948218105912208	0.167469419013661
63.0113	0.949037842624632	0.168697065631221
63.0613	0.949857579337057	0.169924712248781
63.1113	0.950550273787898	0.17139548380298
63.1613	0.951236281803919	0.172879051406475
63.2113	0.951928324067123	0.174314859481523
63.2613	0.95263269558644	0.175653084636913
63.3113	0.953337067105758	0.176991309792303
63.3613	0.953901368117985	0.177912955227578
63.4113	0.954407676137457	0.178662125348869
63.4613	0.954930865463175	0.17946163357735
63.5113	0.955633925303685	0.180797494924628
63.5613	0.956336985144196	0.182133356271906
63.6113	0.957061947574183	0.183456275668341
63.6613	0.957812170613394	0.184764268904413
63.7113	0.958562393652605	0.186072262140486
63.7613	0.959374571974611	0.186690181020026
63.8113	0.960198306265359	0.187179386457651
63.8613	0.960981674165495	0.187777686554058
63.9113	0.96162308510208	0.188759641128009
63.9613	0.962264496038666	0.189741595701961
64.0113	0.962889379822284	0.190523260982785
64.0613	0.963503245503924	0.19117140006819
64.1113	0.964117111185564	0.191819539153596
64.1613	0.964836232795401	0.192932537163358
64.2113	0.965557656139209	0.194055700696298
64.2613	0.966270626897179	0.195203102002123
64.3113	0.966968386786795	0.196394120442355
64.3613	0.967666146676411	0.197585138882587
64.4113	0.968411224401772	0.19806258973326
64.4613	0.969173309788594	0.198283559791817
64.5113	0.969910080036778	0.198556213730551
64.5613	0.97045049170523	0.19922975717068
64.6113	0.970990903373683	0.19990330061081
64.6613	0.971592076201844	0.200720385590372
64.7113	0.972255785678147	0.201685206504999
64.7613	0.97291949515445	0.202650027419627
64.8113	0.973563773683243	0.203591680933389
64.8613	0.974205184619828	0.204529915434354
64.9113	0.974902325419662	0.205290011114455
64.9613	0.975766655809243	0.205515690331961
65.0113	0.976630986198824	0.205741369549467
65.0613	0.977428593051784	0.206248486255158
65.1113	0.978186743402185	0.20692202907576
65.1613	0.978943342036558	0.207599509181042
65.2113	0.97947981866859	0.208835521241609
65.2613	0.980016295300621	0.210071533302175
65.3113	0.980609925450971	0.211426696477462
65.3613	0.981294621788185	0.212971710391556
65.4113	0.981979318125399	0.21451672430565
65.4613	0.982674038312055	0.215276562305311
65.5113	0.983371851437338	0.215794128019415
65.5613	0.98408501502298	0.216289753568416
65.6113	0.984890324369266	0.21665367666976
65.6613	0.985695633715552	0.217017599771105
65.7113	0.986402529917813	0.217678390263253
65.7613	0.987019018957067	0.218611897767522
65.8113	0.987635507996321	0.21954540527179
65.8613	0.988239014301079	0.220238085554114
65.9113	0.988841074873457	0.220903947779494
65.9613	0.989437231015639	0.221436227444852
66.0113	0.990018083146221	0.221622267256361
66.0613	0.990598935276803	0.221808307067871
66.1113	0.991368678168537	0.222362084376489
66.1613	0.992237473532582	0.223108699640907
66.2113	0.993104262235025	0.223837644493234
66.2613	0.993917316999011	0.224093414977326
66.3113	0.994730371762996	0.224349185461418
66.3613	0.99555509717531	0.224506079087309
66.4113	0.996396341911103	0.224523016580578
66.4613	0.997237586646896	0.224539954073847
66.5113	0.998078831382689	0.224556891567116
66.5613	0.998856684344192	0.224722744708398
66.6113	0.999566410876064	0.225048635828249
66.6613	1.00027613740794	0.225374526948101
66.7113	1.00098586393981	0.225700418067953
66.7613	1.00169559047168	0.226026309187804
66.8113	1.00239203334322	0.226302056125645
66.8613	1.00304641129036	0.226419013153783
66.9113	1.0037007892375	0.226535970181921
66.9613	1.00435516718465	0.22665292721006
67.0113	1.00500954513179	0.226769884238198
67.0613	1.00566392307893	0.226886841266336
67.1113	1.00630940327439	0.227032976632329
67.1613	1.00695484773591	0.227179229180401
67.2113	1.00760029219743	0.227325481728473
67.2613	1.00824573665895	0.227471734276545
67.3113	1.00889118112047	0.227617986824617
67.3613	1.00963037402644	0.227786911447312
67.4113	1.01040015329492	0.227963233059872
67.4613	1.0111699325634	0.228139554672431
67.5113	1.01193971183188	0.22831587628499
67.5613	1.01270949110037	0.228492197897549
67.6113	1.01339712598537	0.22884696364043
67.6613	1.01400583783525	0.229373175704599
67.7113	1.01461454968514	0.229899387768769
67.7613	1.01522326153503	0.230425599832939
67.8113	1.01583197338491	0.230951811897108
67.8613	1.01647717376289	0.231428262384522
67.9113	1.01722203683699	0.231768796923484
67.9613	1.0179668999111	0.232109331462446
68.0113	1.0187117629852	0.232449866001408
68.0613	1.0194566260593	0.23279040054037
68.1113	1.02019951239295	0.23313429222541
68.1613	1.02086201128129	0.233614707850954
68.2113	1.02152451016964	0.234095123476497
68.2613	1.02218700905799	0.234575539102041
68.3113	1.02284950794633	0.235055954727584
68.3613	1.02351200683468	0.235536370353128
68.4113	1.02422148104849	0.2360646833215
68.4613	1.02494405068552	0.236606348746058
68.5113	1.02566662032255	0.237148014170616
68.5613	1.02638918995957	0.237689679595174
68.6113	1.0271117595966	0.238231345019732
68.6613	1.02781753857052	0.238736084439436
68.7113	1.02850889879658	0.23920911416724
68.7613	1.02920025902263	0.239682143895044
68.8113	1.02989161924869	0.240155173622847
68.8613	1.03058297947475	0.240628203350651
68.9113	1.03126152526686	0.241044386853504
68.9613	1.03190959348635	0.241325368524043
69.0113	1.03255766170584	0.241606350194582
69.0613	1.03320572992534	0.24188733186512
69.1113	1.03385379814483	0.242168313535659
69.1613	1.03450681002868	0.242462335444024
69.2113	1.03524642758818	0.242984803000226
69.2613	1.03598604514767	0.243507270556429
69.3113	1.03672566270717	0.244029738112631
69.3613	1.03746528026667	0.244552205668834
69.4113	1.03820489782616	0.245074673225037
69.4613	1.03883529389494	0.245147138032136
69.5113	1.03944007010786	0.245114046638829
69.5613	1.04004484632079	0.245080955245523
69.6113	1.04064962253371	0.245047863852216
69.6613	1.04125439874664	0.245014772458909
69.7113	1.0419335302552	0.245071270425819
69.7613	1.04266921367874	0.245195906779373
69.8113	1.04340489710228	0.245320543132927
69.8613	1.04414058052582	0.245445179486481
69.9113	1.04487626394936	0.245569815840035
69.9613	1.04558951072988	0.245562744770003
70.0113	1.04625594525518	0.245280876729773
70.0613	1.04692237978049	0.244999008689543
70.1113	1.0475888143058	0.244717140649314
70.1613	1.04825524883111	0.244435272609084
70.2113	1.04892241524579	0.244223525600915
70.2613	1.04959777525136	0.244796792098017
70.3113	1.05027313525693	0.245370058595119
70.3613	1.0509484952625	0.24594332509222
70.4113	1.05162385526807	0.246516591589322
70.4613	1.05229921527364	0.247089858086424
70.5113	1.05301876539252	0.247489496957201
70.5613	1.05374685823021	0.247855570582793
70.6113	1.0544749510679	0.248221644208385
70.6613	1.05520304390559	0.248587717833977
70.7113	1.05593113674327	0.24895379145957
70.7613	1.0566051349444	0.249331216071841
70.8113	1.05724246496908	0.249716334977096
70.8613	1.05787979499375	0.25010145388235
70.9113	1.05851712501842	0.250486572787605
70.9613	1.05915445504309	0.25087169169286
71.0113	1.05984566819461	0.251261216016586
71.0613	1.06063607528417	0.251658850315225
71.1113	1.06142648237373	0.252056484613863
71.1613	1.06221688946329	0.252454118912501
71.2113	1.06300729655286	0.25285175321114
71.2613	1.0637802425331	0.253265159587629
71.3113	1.06441191226526	0.253806176412185
71.3613	1.06504358199742	0.254347193236741
71.4113	1.06567525172957	0.254888210061297
71.4613	1.06630692146173	0.255429226885853
71.5113	1.06693859119388	0.255970243710409
71.5613	1.06762753478674	0.256135909988679
71.6113	1.06832518822939	0.256244495308298
71.6613	1.06902284167204	0.256353080627916
71.7113	1.06972049511468	0.256461665947534
71.7613	1.07041814855733	0.256570251267153
71.8113	1.07110123307048	0.256851436552049
71.8613	1.07177553886971	0.257236624380124
71.9113	1.07244984466894	0.2576218122082
71.9613	1.07312415046816	0.258007000036276
72.0113	1.07379845626739	0.258392187864351
72.0613	1.07445362785429	0.258707158859789
72.1113	1.07507784409245	0.258908532989858
72.1613	1.0757020603306	0.259109907119927
72.2113	1.07632627656876	0.259311281249996
72.2613	1.07695049280692	0.259512655380065
72.3113	1.07759655714677	0.259794678442196
72.3613	1.07837909296241	0.260580465123438
72.4113	1.07916162877805	0.26136625180468
72.4613	1.07994416459369	0.262152038485922
72.5113	1.08072670040933	0.262937825167164
72.5613	1.08150923622497	0.263723611848406
72.6113	1.08214110523465	0.264271052056493
72.6613	1.08275548613292	0.264790827048946
72.7113	1.08336986703119	0.265310602041399
72.7613	1.08398424792946	0.265830377033851
72.8113	1.08459862882773	0.266350152026304
72.8613	1.08528672223795	0.267063307821242
72.9113	1.08601415913614	0.267879679136525
72.9613	1.08674159603434	0.268696050451808
73.0113	1.08746903293253	0.269512421767091
73.0613	1.08819646983073	0.270328793082373
73.1113	1.08888464219084	0.270961269545989
73.1613	1.089516311923	0.271329116832815
73.2113	1.09014798165516	0.271696964119641
73.2613	1.09077965138731	0.272064811406467
73.3113	1.09141132111947	0.272432658693293
73.3613	1.09205308471273	0.272840250405507
73.4113	1.09274483695144	0.273444671652974
73.4613	1.09343658919015	0.274049092900442
73.5113	1.09412834142887	0.274653514147909
73.5613	1.09482009366758	0.275257935395376
73.6113	1.09551184590629	0.275862356642843
73.6613	1.09628020911299	0.275837760209473
73.7113	1.09705487365471	0.275761426391098
73.7613	1.09782953819643	0.275685092572724
73.8113	1.09860420273815	0.27560875875435
73.8613	1.09937886727987	0.275532424935976
73.9113	1.10005629224	0.275680075629742
73.9613	1.10068837675006	0.275932164849698
74.0113	1.10132046126013	0.276184254069654
74.0613	1.1019525457702	0.276436343289609
74.1113	1.10258463028026	0.276688432509565
74.1613	1.10326508707079	0.276887320969678
74.2113	1.10400761057733	0.277017947267617
74.2613	1.10475013408387	0.277148573565557
74.3113	1.10549265759041	0.277279199863496
74.3613	1.10623518109696	0.277409826161436
74.4113	1.10695168904652	0.27767780313561
74.4613	1.10756148011951	0.278509198189849
74.5113	1.1081712711925	0.279340593244089
74.5613	1.10878106226549	0.280171988298328
74.6113	1.10939085333848	0.281003383352567
74.6613	1.11000064441147	0.281834778406807
74.7113	1.11071681422047	0.282342010939952
74.7613	1.11143834766323	0.282832899144303
74.8113	1.11215988110598	0.283323787348653
74.8613	1.11288141454874	0.283814675553004
74.9113	1.11360294799149	0.284305563757354
74.9613	1.11429449153037	0.284406296577806
75.0113	1.11497378567189	0.284347670156946
75.0613	1.11565307981342	0.284289043736086
75.1113	1.11633237395494	0.284230417315227
75.1613	1.11701166809646	0.284171790894367
75.2113	1.11768435832122	0.285038877033121
75.2613	1.11834948096754	0.286966758250917
75.3113	1.11901460361386	0.288894639468713
75.3613	1.11967972626018	0.290822520686509
75.4113	1.1203448489065	0.292750401904306
75.4613	1.12102745627596	0.294120688356658
75.5113	1.121770635722	0.293559307228719
75.5613	1.12251381516803	0.292997926100781
75.6113	1.12325699461407	0.292436544972843
75.6613	1.1240001740601	0.291875163844905
75.7113	1.12474335350614	0.291313782716966
75.7613	1.12537872549889	0.291025622476862
75.8113	1.12601212138761	0.290742470358938
75.8613	1.12664551727633	0.290459318241014
75.9113	1.12727891316504	0.29017616612309
75.9613	1.12791230905376	0.289893014005166
76.0113	1.12865383387516	0.287626663272369
76.0613	1.12943374593283	0.284656250158682
76.1113	1.1302136579905	0.281685837044995
76.1613	1.13099357004817	0.278715423931309
76.2113	1.13177348210583	0.275745010817622
76.2613	1.13248299869704	0.272639208563927
76.3113	1.13312098441104	0.269395833474419
76.3613	1.13375897012504	0.26615245838491
76.4113	1.13439695583904	0.262909083295401
76.4613	1.13503494155303	0.259665708205892
76.5113	1.1356886917986	0.25764486970424
76.5613	1.13638923517757	0.259252830280831
76.6113	1.13708977855653	0.260860790857423
76.6613	1.1377903219355	0.262468751434014
76.7113	1.13849086531446	0.264076712010605
76.7613	1.13919301683619	0.265709639535072
76.8113	1.14005437449186	0.269814294899159
76.8613	1.14091573214754	0.273918950263246
76.9113	1.14177708980321	0.278023605627334
76.9613	1.14263844745888	0.282128260991421
77.0113	1.14349980511455	0.286232916355509
77.0613	1.14436116277022	0.290337571719596
77.1113	1.14522252042589	0.294442227083683
78.154	1.15012894130592	0.228659120296567
78.204	1.14975071347523	0.277068865412175
78.254	1.14879482859402	0.278990431052401
78.304	1.14819654093457	0.278448795207631
78.354	1.14733693222845	0.273792989947897
78.404	1.14680741326548	0.268101092611966
78.454	1.14605783447375	0.267438158955687
78.504	1.1454045318571	0.26446726982776
78.554	1.14492315098167	0.268591405450816
78.604	1.14410480349345	0.268466838735357
78.654	1.14359591513943	0.267926623021904
78.704	1.14286745048654	0.266904823634192
78.754	1.14217987097273	0.268212244144553
78.804	1.14118996439071	0.267435770294887
78.854	1.14023377058763	0.266241886081668
78.904	1.13962434830915	0.264860625856545
78.954	1.13880361003421	0.265690311929612
79.004	1.13824574413102	0.264553206250271
79.054	1.13771619158959	0.265184140877134
79.104	1.1370257108964	0.263821451034964
79.154	1.13651048292817	0.261508016625536
79.204	1.13564295813376	0.26393281889675
79.254	1.13506630448487	0.262280413453328
79.304	1.13428649236159	0.258317414861109
79.354	1.13369143544626	0.254797955702985
79.404	1.13275796857271	0.253916876522411
79.454	1.13186022640687	0.252949403567772
79.504	1.13125217545008	0.252731968922562
79.554	1.13044774538618	0.25248367004961
79.604	1.12991797250157	0.250111407425112
79.654	1.1291382588767	0.247728977685365
79.704	1.12865812662424	0.247675742306777
79.754	1.12812663294832	0.247618496668386
79.804	1.12749614340764	0.246331906912142
79.854	1.12670182614046	0.245364434991323
79.904	1.12617633844591	0.244808710338619
79.954	1.1255122795576	0.244784113783863
80.004	1.12458655601783	0.243555863667502
80.054	1.12380506494146	0.24502903815899
80.104	1.12291928406497	0.243498446598667
80.154	1.12225889408037	0.241267702503695
80.204	1.12150828281386	0.238794337069073
80.254	1.12091302122887	0.235233935914465
80.304	1.12029937026068	0.233103771308983
80.354	1.11977340829926	0.231849160257098
80.404	1.11911339249799	0.231949889711786
80.454	1.11840042500566	0.229002857027113
80.504	1.11771035160163	0.227829039767134
80.554	1.11704213056376	0.226410920801626
80.604	1.11626444326303	0.224617293321604
80.654	1.1153949030854	0.225212829296917
80.704	1.11474813737719	0.223124327683371
80.754	1.11387011789914	0.222910341922968
80.804	1.11306921376237	0.223433465530388
80.854	1.11237334545263	0.224087051392901
80.904	1.11180912655456	0.225248413522206
80.954	1.11130548031844	0.226342542117654
81.004	1.11078493548296	0.2262906777612
81.054	1.11012357159763	0.225721022265913
81.104	1.10935882675861	0.225224915725685
81.154	1.10876599316819	0.226164261857127
81.204	1.10804754363133	0.225515288941075
81.254	1.10714897344673	0.224564942549643
81.304	1.10620480702004	0.224146983045491
81.354	1.10550694065096	0.225490628740643
81.404	1.10487806876767	0.225360031456474
81.454	1.10425540253186	0.225298731876083
81.504	1.10359632997638	0.225548547905143
81.554	1.10285759798246	0.226251144184868
81.604	1.10230935806919	0.226050277638587
81.654	1.10167900824101	0.227372104667741
81.704	1.10096325490446	0.228549494960978
81.754	1.10018002205152	0.228379600964432
81.804	1.09954259478394	0.227632850385615
81.854	1.09880102832341	0.227895621143145
81.904	1.09805085601446	0.227895758867007
81.954	1.09731240747269	0.22732075744518
82.004	1.0964702454258	0.227494474197912
82.054	1.09582214954514	0.226425406010183
82.104	1.09522039721928	0.225548683829703
82.154	1.09464632654503	0.224867060392148
82.204	1.09415309768268	0.223368605824811
82.254	1.09346900573129	0.222310985571186
82.304	1.09282499816521	0.220844563470197
82.354	1.09223004595845	0.219691738602412
82.404	1.09165032815543	0.220195088175835
82.454	1.09069289246352	0.220540857799113
82.504	1.08984606741728	0.219426972006876
82.554	1.08908510310861	0.217616945436026
82.604	1.08836687143553	0.215995143344338
82.654	1.08773721756869	0.216055413433368
82.704	1.08712661438686	0.215930145246952
82.754	1.08646156632028	0.215746199418525
82.804	1.08573225745986	0.215630343152791
82.854	1.08521016946195	0.215961230597669
82.904	1.08459472599919	0.215962926744988
82.954	1.0838726713111	0.216266891241754
83.004	1.0830923366857	0.216810101333854
83.054	1.08246015573308	0.216468628514917
83.104	1.08169499958297	0.216862161434814
83.154	1.0808173446595	0.217215463875142
83.204	1.07994362488319	0.216981822562047
83.254	1.07932193656049	0.215291003242333
83.304	1.07872448067317	0.214700900044361
83.354	1.07797646015552	0.214474769767459
83.404	1.07713355221869	0.214421205355117
83.454	1.07646685887011	0.214332168004973
83.504	1.07589496691029	0.214224046628925
83.554	1.07531729516898	0.214118647775483
83.604	1.0745447163517	0.21410505843439
83.654	1.07377213753442	0.214091469093296
83.704	1.07301559005552	0.214080286975271
83.754	1.07228236160245	0.214072606380048
83.804	1.07154913314938	0.214064925784826
83.854	1.07081182505961	0.213709907461785
83.904	1.07007340622906	0.213260321360432
83.954	1.0693498572963	0.212743708466516
84.004	1.06870188796568	0.211886416814294
84.054	1.06805391863506	0.211029125162073
84.104	1.06741307172036	0.21038838741821
84.154	1.06677821917781	0.209929905910295
84.204	1.06614336663526	0.20947142440238
84.254	1.06535015563502	0.209470872491379
84.304	1.06454347316876	0.209509276396783
84.354	1.06377498600235	0.209515045256511
84.404	1.06309553638037	0.209444738150335
84.454	1.06241608675838	0.209374431044158
84.504	1.06172420812673	0.209196651863204
84.554	1.06102644823711	0.208968018188409
84.604	1.06033941431039	0.208736646123761
84.654	1.05982917125449	0.208460138500475
84.704	1.0593189281986	0.208183630877189
84.754	1.05873437329158	0.207413014204613
84.804	1.05805361199079	0.206002708854639
84.854	1.05737285068999	0.204592403504666
84.904	1.05663760959696	0.203787409335883
84.954	1.05588995267702	0.203120364277156
85.004	1.05513141013465	0.202481826720178
85.054	1.05432735102601	0.2019624889244
85.104	1.05352329191736	0.201443151128623
85.154	1.05278674072799	0.20094038261966
85.204	1.05210078504703	0.200450032379541
85.254	1.05141482936607	0.199959682139422
85.304	1.05084221859966	0.198865351881145
85.354	1.05027557335507	0.19773923320086
85.404	1.04965634395645	0.19680434893331
85.454	1.04892967389742	0.196260197425073
85.504	1.04820300383838	0.195716045916835
85.554	1.0474559261558	0.194798350995635
85.604	1.04670039916301	0.193725998960019
85.654	1.04594757317922	0.19262145681587
85.704	1.0452235264778	0.191173928690139
85.754	1.04449947977638	0.189726400564408
85.804	1.04385464135871	0.188568647280703
85.854	1.04330115513048	0.187745095989652
85.904	1.04274766890225	0.186921544698601
85.954	1.04210791941794	0.18642310188133
86.004	1.04145208001447	0.185985298660734
86.054	1.04080088710202	0.185402427953935
86.104	1.04016603455947	0.184309396701707
86.154	1.03953118201692	0.18321636544948
86.204	1.03875781619236	0.181948212909014
86.254	1.03789210817979	0.180563312843057
86.304	1.03702640016722	0.179178412777099
86.354	1.03638147288209	0.177881396073148
86.404	1.03574137362431	0.17658630120033
86.454	1.03509566985847	0.17523363144885
86.504	1.03443988048853	0.173777352705196
86.554	1.03378409111859	0.172321073961543
86.604	1.03307423217189	0.171244999609911
86.654	1.03234493875524	0.170305583824418
86.704	1.03162193667482	0.169314821123637
86.754	1.03094773376806	0.167925782612341
86.804	1.0302735308613	0.166536744101044
86.854	1.02953339563231	0.165280475648084
86.904	1.02872540148724	0.164160856898021
86.954	1.02791740734218	0.163041238147958
87.004	1.02729229270309	0.161436124308468
87.054	1.02669416716713	0.159759361778939
87.104	1.02609342988134	0.158266658708527
87.154	1.02548485734603	0.157326134015467
87.204	1.02487628481073	0.156385609322407
87.254	1.02428251975944	0.154848028811314
87.304	1.02369751101155	0.152957383465752
87.354	1.02311068427684	0.151069939229342
87.404	1.02226596312518	0.14963659519134
87.454	1.02142124197352	0.148203251153338
87.504	1.02063114542344	0.146750771437234
87.554	1.01992808558293	0.145267801678013
87.604	1.01922502574242	0.143784831918792
87.654	1.01852798021157	0.142160531108082
87.704	1.0178327904439	0.140492621475151
87.754	1.01715933428922	0.138630525371824
87.804	1.01661634069091	0.135602766506426
87.854	1.0160733470926	0.132575007641028
87.904	1.01543051944099	0.129640742924584
87.954	1.01469597930912	0.126792366539911
88.004	1.01396143917724	0.123943990155238
88.054	1.01311359518068	0.121054675400512
88.104	1.01225313388334	0.118160801827516
88.154	1.01145846971776	0.115288610701417
88.204	1.01083434869258	0.112472619480785
88.254	1.01021022766739	0.109656628260153
88.304	1.00957023501833	0.106721051087862
88.354	1.00892191944456	0.103722764209215
88.404	1.00827683192844	0.100716309068685
88.454	1.00771818462286	0.097491126026644
88.504	1.00715953731729	0.0942659429846025
88.554	1.00641800475008	0.0916136226240694
88.604	1.00541760560481	0.0897721658658641
88.654	1.00441720645954	0.087930709107659
88.704	1.00341680731427	0.0860892523494537
88.754	1.00256346795105	0.084147472479312
88.804	1.00186817208803	0.082097876484724
88.854	1.00117287622502	0.080048280490136
88.904	1.000477580362	0.077998684495548
88.954	0.999782284498983	0.07594908850096
89.004	0.999084219700721	0.0740111790834498
89.054	0.998377386607514	0.0724269438266861
89.104	0.997670553514307	0.0708427085699223
89.154	0.9969637204211	0.0692584733131587
89.204	0.996256887327894	0.0676742380563949
89.254	0.995550054234687	0.0660900027996313
89.304	0.994844259170982	0.0644201184765515
89.354	0.99413846827607	0.0627498901813179
89.404	0.993432677381158	0.0610796618860844
89.454	0.992726886486247	0.0594094335908507
89.504	0.992021095591335	0.0577392052956172
89.554	0.991398565136689	0.0556492365494874
89.604	0.990803199228868	0.0534223233061155
89.654	0.990207833321046	0.0511954100627438
89.704	0.989612467413224	0.048968496819372
89.754	0.989017101505402	0.0467415835760003
89.804	0.988329958765151	0.044265758642536
89.854	0.987554638283937	0.0415507832617281
89.904	0.986779317802724	0.0388358078809203
89.954	0.98600399732151	0.0361208325001124
90.004	0.985228676840297	0.0334058571193045
90.054	0.984495960993095	0.0307224258941294
90.104	0.983879613026847	0.0281251525865779
90.154	0.9832632650606	0.0255278792790266
90.204	0.982646917094353	0.0229306059714752
90.254	0.982030569128106	0.0203333326639237
90.304	0.981411318889275	0.0177322276606626
90.354	0.980674042898679	0.0149753003652019
90.404	0.979936766908083	0.0122183730697413
90.454	0.979199490917488	0.00946144577428062
90.504	0.978462214926892	0.00670451847881992
90.554	0.977724938936297	0.00394759118335936
90.604	0.977048387223259	0.00129218514430512
90.654	0.976388763761509	-0.0013349195726306
90.704	0.97572914029976	-0.00396202428956638
90.754	0.97506951683801	-0.00658912900650216
90.804	0.97440989337626	-0.00921623372343788
90.854	0.973769896661849	-0.0119983819003248
90.904	0.973146754143107	-0.0149136714870582
90.954	0.972523611624365	-0.0178289610737917
91.004	0.971900469105624	-0.0207442506605252
91.054	0.971277326586882	-0.0236595402472585
91.104	0.970612245920689	-0.0267255172536563
91.154	0.96984742047137	-0.0301498859608771
91.204	0.969082595022051	-0.033574254668098
91.254	0.968317769572733	-0.0369986233753189
91.304	0.967552944123414	-0.0404229920825396
91.354	0.966792100034691	-0.0438248026272891
91.404	0.966101003485303	-0.0468314275850409
91.454	0.965409906935916	-0.0498380525427925
91.504	0.964718810386528	-0.0528446775005441
91.554	0.96402771383714	-0.0558513024582958
91.604	0.963336617287753	-0.0588579274160475
91.654	0.962604927525049	-0.0622993695885985
91.704	0.961863715897493	-0.0658428059226455
91.754	0.961122504269937	-0.0693862422566925
91.804	0.96038129264238	-0.0729296785907395
91.854	0.959640081014824	-0.0764731149247866
91.904	0.958972026536114	-0.0799553948112018
91.954	0.958359612705822	-0.0833911613430797
92.004	0.95774719887553	-0.0868269278749577
92.054	0.957134785045237	-0.0902626944068358
92.104	0.956522371214945	-0.0936984609387139
92.154	0.955884378752425	-0.0972528770990633
92.204	0.955193018526368	-0.101054846187952
92.254	0.954501658300312	-0.10485681527684
92.304	0.953810298074255	-0.108658784365728
92.354	0.953118937848198	-0.112460753454617
92.404	0.952425018450442	-0.116267907350557
92.454	0.951702448813416	-0.120133105793738
92.504	0.95097987917639	-0.123998304236919
92.554	0.950257309539364	-0.1278635026801
92.604	0.949534739902338	-0.131728701123281
92.654	0.948812170265313	-0.135593899566463
92.704	0.948169622489636	-0.140003060339501
92.754	0.947542544333934	-0.144517378508048
92.804	0.946915466178232	-0.149031696676595
92.854	0.946288388022529	-0.153546014845143
92.904	0.945661309866827	-0.15806033301369
92.954	0.944960905573052	-0.161630006972307
93.004	0.944210796984343	-0.164559351634258
93.054	0.943460688395634	-0.16748869629621
93.104	0.942710579806925	-0.170418040958162
93.154	0.941960471218215	-0.173347385620114
93.204	0.941263828532799	-0.176208231408626
93.254	0.940665611714806	-0.178942976998306
93.304	0.940067394896814	-0.181677722587986
93.354	0.939469178078822	-0.184412468177667
93.404	0.93887096126083	-0.187147213767347
93.454	0.938257447933851	-0.18991446109342
93.504	0.937520171943256	-0.192944677013948
93.554	0.93678289595266	-0.195974892934476
93.604	0.936045619962065	-0.199005108855004
93.654	0.935308343971469	-0.202035324775532
93.704	0.934571067980874	-0.20506554069606
93.754	0.933849971935185	-0.208149969802998
93.804	0.933131336434114	-0.211242643311557
93.854	0.932412700933043	-0.214335316820116
93.904	0.931694065431972	-0.217427990328675
93.954	0.930975429930901	-0.220520663837233
94.004	0.930281181713829	-0.223716182274222
94.054	0.929601628398654	-0.226973671373215
94.104	0.928922075083478	-0.230231160472208
94.154	0.928242521768303	-0.2334886495712
94.204	0.927562968453128	-0.236746138670192
94.254	0.926866481956361	-0.240119697533315
94.304	0.926142600940683	-0.243681034182388
94.354	0.925418719925006	-0.247242370831461
94.404	0.924694838909328	-0.250803707480534
94.454	0.923970957893651	-0.254365044129606
94.504	0.923264599576554	-0.258042237304783
94.554	0.922667694637549	-0.26244311399809
94.604	0.922070789698544	-0.266843990691398
94.654	0.921473884759538	-0.271244867384705
94.704	0.920876979820533	-0.275645744078012
94.754	0.920280074881528	-0.28004662077132
94.804	0.919529449538582	-0.284424744232812
94.854	0.918760981648751	-0.288800226694182
94.904	0.917992513758919	-0.293175709155553
94.954	0.917224045869088	-0.297551191616923
95.004	0.916455577979256	-0.301926674078294
95.054	0.915781862231375	-0.306389224705265
95.104	0.915158719712633	-0.310898247297925
95.154	0.914535577193892	-0.315407269890585
95.204	0.91391243467515	-0.319916292483244
95.254	0.913289292156408	-0.324425315075904
95.304	0.912622044266129	-0.329076754300422
95.354	0.911891327670468	-0.33393313453176
95.404	0.911160611074806	-0.338789514763098
95.454	0.910429894479145	-0.343645894994436
95.504	0.909699177883483	-0.348502275225774
95.554	0.908977761194958	-0.353465392412214
95.604	0.908302401189389	-0.358957111662022
95.654	0.90762704118382	-0.364448830911829
95.704	0.906951681178252	-0.369940550161635
95.754	0.906276321172683	-0.375432269411443
95.804	0.905600961167114	-0.38092398866125
95.854	0.904987184057396	-0.386180006377396
95.904	0.904378472207509	-0.391416637387311
95.954	0.903769760357622	-0.396653268397225
96.004	0.903161048507736	-0.40188989940714
96.054	0.902552336657849	-0.407126530417055
96.104	0.901799791139345	-0.412758238423473
96.154	0.900980179482101	-0.418574161217116
96.204	0.900160567824858	-0.42439008401076
96.254	0.899340956167614	-0.430206006804403
96.304	0.898521344510371	-0.436021929598047
96.354	0.897779741893844	-0.441904803611744
96.404	0.897138233069287	-0.447873583072177
96.454	0.896496724244729	-0.453842362532609
96.504	0.895855215420172	-0.459811141993041
96.554	0.895213706595615	-0.465779921453474
96.604	0.894553482519441	-0.47178350378371
96.654	0.893816487717247	-0.477929848906404
96.704	0.893079492915054	-0.484076194029098
96.754	0.89234249811286	-0.490222539151792
96.804	0.891605503310667	-0.496368884274487
96.854	0.890868508508474	-0.502515229397181
96.904	0.890239901080126	-0.509146041615971
96.954	0.889616758561385	-0.51580128074717
97.004	0.888993616042643	-0.522456519878368
97.054	0.888370473523901	-0.529111759009567
97.104	0.887747331005159	-0.535766998140766
97.154	0.887090838386141	-0.542807337335412
97.204	0.886420723895178	-0.55000497092217
97.254	0.885750609404216	-0.557202604508927
97.304	0.885080494913254	-0.564400238095685
97.354	0.884410380422292	-0.571597871682443
97.404	0.8837089686725	-0.580183137703188
97.454	0.882971692681905	-0.59035852329421
97.504	0.882234416691309	-0.600533908885232
97.554	0.881497140700714	-0.610709294476254
97.604	0.880759864710118	-0.620884680067276
97.654	0.880046391451859	-0.630394769384183
97.704	0.879415377659197	-0.637600082322905
97.754	0.878784363866534	-0.644805395261627
97.804	0.878153350073871	-0.652010708200349
97.854	0.877522336281209	-0.659216021139072
97.904	0.876891322488546	-0.666421334077794
97.954	0.876145933153837	-0.673974165533616
98.004	0.875398447322431	-0.681533366982623
98.054	0.874650961491025	-0.689092568431631
98.104	0.873903475659619	-0.696651769880639
98.154	0.873155989828213	-0.704210971329646
98.204	0.872519632695398	-0.713058004697327
98.254	0.871922727756393	-0.722362235846433
98.304	0.871325822817388	-0.73166646699554
98.354	0.870728917878383	-0.740970698144647
98.404	0.870132012939377	-0.750274929293754
98.454	0.869439605675783	-0.759443404603724
98.504	0.868650155727526	-0.768473934464246
98.554	0.867860705779269	-0.77750446432477
98.604	0.867071255831012	-0.786534994185293
98.654	0.866281805882755	-0.795565524045817
98.704	0.865521702853558	-0.805018914721256
98.754	0.864848708933317	-0.815727463688587
98.804	0.864175715013076	-0.826436012655918
98.854	0.863502721092835	-0.837144561623249
98.904	0.862829727172594	-0.847853110590581
98.954	0.862154141290429	-0.858553812322562
99.004	0.861221951177793	-0.86847763775485
99.054	0.860289761065158	-0.878401463187138
99.104	0.859357570952522	-0.888325288619427
99.154	0.858425380839887	-0.898249114051715
99.204	0.857493190727251	-0.908172939484003
99.254	0.856561000614616	-0.918096764916291
99.304	0.85562881050198	-0.928020590348579
100.3467	0.849695698518035	-0.906898686163027
100.3967	0.849826359041364	-0.867675096346977
100.4467	0.850589691572396	-0.837946791430158
100.4967	0.851325516624832	-0.806642044368034
100.5467	0.851830966544029	-0.779719661778932
100.5967	0.852652752467077	-0.745391166982157
100.6467	0.853187805161091	-0.711003101685369
100.6967	0.854174300171062	-0.690540863468141
100.7467	0.854920131606093	-0.669184288882383
100.7967	0.855916062164753	-0.641243776015244
100.8467	0.85659115720524	-0.613103690633392
100.8967	0.85753550452584	-0.583109923575617
100.9467	0.858209263143417	-0.553798785663672
100.9967	0.858694082453667	-0.532174445359791
101.0467	0.859381769418561	-0.517654026113357
101.0967	0.860070070869365	-0.502922623281237
101.1467	0.860647737993415	-0.489481392885881
101.1967	0.861428363433965	-0.474789519444308
101.2467	0.861936069826015	-0.457637049475233
101.2967	0.862500429804353	-0.438675703811716
101.3467	0.863462808760702	-0.421634822428988
101.3967	0.864343430870268	-0.403014804585759
101.4467	0.864979188652812	-0.38630104860401
101.4967	0.865835711584087	-0.368849840378701
101.5467	0.866455987184603	-0.353269630017352
101.5967	0.867022437613505	-0.335046104939895
101.6467	0.867777509924125	-0.320768856130256
101.6967	0.868306148835374	-0.310470296927445
101.7467	0.868913634334219	-0.299184582179004
101.7967	0.86958671031195	-0.289981818948485
101.8467	0.870194727787131	-0.279125988814953
101.8967	0.870884999086774	-0.269551357224661
101.9467	0.871676993285693	-0.259618102993873
101.9967	0.872535373304846	-0.25050637274231
102.0467	0.873294973607416	-0.240588375535248
102.0967	0.874116266376857	-0.231000870013086
102.1467	0.87478857929121	-0.222788083558652
102.1967	0.875573751431339	-0.21255102139616
102.2467	0.876116430250751	-0.201321785426637
102.2967	0.876576021715794	-0.189533285478721
102.3467	0.877314188089058	-0.177277737025531
102.3967	0.87806709409374	-0.165449916842569
102.4467	0.878644499321132	-0.154814475984473
102.4967	0.879155297333799	-0.144551755747574
102.5467	0.880054799018868	-0.134643511392189
102.5967	0.88071185170145	-0.123131008074223
102.6467	0.881646673994437	-0.109781647375164
102.6967	0.882263747341417	-0.101489075929315
102.7467	0.883187635996944	-0.090643945789753
102.7967	0.883759713945733	-0.0815878465061438
102.8467	0.884293311564344	-0.0725212821675536
102.8967	0.884996502439206	-0.0645655228217528
102.9467	0.885672186899465	-0.0569173625200576
102.9967	0.886289656120947	-0.0516827199442187
103.0467	0.886955876412358	-0.046738479310217
103.0967	0.88771482807233	-0.0414413363428499
103.1467	0.888417834276906	-0.0357781046272653
103.1967	0.889171437374739	-0.0297311910467544
103.2467	0.889914246988387	-0.0240693319567907
103.2967	0.890673779088862	-0.0190675895977095
103.3467	0.891618115781575	-0.0148092219139563
103.3967	0.892293243406308	-0.0103354098495378
103.4467	0.892884068369515	-0.00547088770982268
103.4967	0.893431067821755	-0.000755653681778989
103.5467	0.893950532261893	0.00265485585260203
103.5967	0.894770106006306	0.00662680362616089
103.6467	0.895438410985213	0.0110701363175421
103.6967	0.896009190826621	0.0155706609574661
103.7467	0.896589818155483	0.0196405304116415
103.7967	0.897311186462417	0.024306544129157
103.8467	0.898178501088926	0.0291824858929463
103.8967	0.89901300866814	0.0338568484260487
103.9467	0.899691055004664	0.0381357284991699
103.9967	0.900352090689563	0.043357055671378
104.0467	0.901137280814275	0.0477713216024702
104.0967	0.901825795251374	0.0520337140130105
104.1467	0.902346357386004	0.0562625087652512
104.1967	0.902842209806136	0.05955840311745
104.2467	0.903584262444346	0.0634625011890045
104.2967	0.904256420316959	0.0680790622876178
104.3467	0.904837552476862	0.0730129068816879
104.3967	0.90549344192148	0.0770923071248821
104.4467	0.906238813872822	0.0816128128164335
104.4967	0.907122347554883	0.0868017320847344
104.5467	0.908027295233678	0.0921150531885599
104.5967	0.908753909855571	0.0966215506819663
104.6467	0.90942221903153	0.0994175218979634
104.6967	0.910136727815519	0.102100062039875
104.7467	0.910800513060224	0.105077375600418
104.7967	0.911323310527568	0.10867612854059
104.8467	0.911942470163287	0.112500265797936
104.8967	0.912525497221861	0.115993107304079
[truncated: 544 more rows]
