# Supplementary material for: Unraveling the Local Relation Between Tissue Composition and Human Brain Mechanics Through Machine Learning
Source: Front Bioeng Biotechnol. 2021 Aug 17;9:704738. doi: 10.3389/fbioe.2021.704738 (PMC8415910; doi:10.3389/fbioe.2021.704738)
Supplement: Supplementary file 1 [file DataSheet3.ZIP › Mechanics_cyclicCompTens/cyclicCompTens_HBE_03_40_P1_WM_33.txt]

0	1	0
0.05	0.99984034879986	0.0698638309806583
0.1	0.999311979351778	0.0726920839059162
0.15	0.998996478170549	0.0696458540828094
0.2	0.998612555046403	0.0673856372858991
0.25	0.998205824607952	0.0653920011828483
0.3	0.99788860099934	0.0630160128438024
0.35	0.99747979176922	0.0612176315979614
0.4	0.997108831395979	0.0618839255574583
0.45	0.996609312606553	0.0624562690124788
0.5	0.99613962447757	0.0603731010815624
0.55	0.995759858936761	0.0555979874645523
0.6	0.995389121291198	0.0505674671575076
0.65	0.994986815709298	0.045947224539777
0.7	0.994542444293135	0.044935164503779
0.75	0.994258904533809	0.0448072773348183
0.8	0.993885315973958	0.0455074751372159
0.85	0.993615451694108	0.0468435689952721
0.9	0.993131286266006	0.0453780474653077
0.95	0.992822388960452	0.0453349189617328
1	0.992533284721285	0.0450577296716898
1.05	0.992016838945549	0.0414003092504286
1.1	0.991628091197223	0.0437779594078302
1.15	0.99109879040954	0.0440367450174246
1.2	0.99077301503649	0.044075737385944
1.25	0.990315264312835	0.0461591717893438
1.3	0.989950948331401	0.0473026763387213
1.35	0.989660024158945	0.0479688237841965
1.4	0.989279381427682	0.0488866018884142
1.45	0.989025957157875	0.0488188637450931
1.5	0.988601801662181	0.0493476005046128
1.55	0.988304433119404	0.0503669218233632
1.6	0.987864277008638	0.0511086583402922
1.65	0.987537625043541	0.0518883494089171
1.7	0.986965166326338	0.0495531265134193
1.75	0.986585785641559	0.0527078040917088
1.8	0.986190516964236	0.0512118476272726
1.85	0.985791611572456	0.0488685146671933
1.9	0.985457076456711	0.0489267441475122
1.95	0.985003773127624	0.0475881452383278
2	0.984693765687971	0.0460404908387274
2.05	0.984374019019489	0.0444639687960665
2.1	0.984036070114405	0.0419606539754089
2.15	0.983557479584343	0.0391685454494248
2.2	0.983241014468714	0.0353709877246647
2.25	0.982875686810728	0.0330238493609058
2.3	0.982444988789223	0.0320939871032526
2.35	0.981980412146555	0.0300100826960867
2.4	0.981551910246289	0.0296078001193815
2.45	0.981147025645996	0.0310484808627735
2.5	0.980768115581539	0.0287039215262112
2.55	0.980400739417955	0.0273036750919807
2.6	0.979951713342546	0.0273919124022482
2.65	0.97960560257442	0.0276086371746998
2.7	0.979312277457147	0.0272183576687014
2.75	0.978993709834468	0.0261239743733187
2.8	0.978667468498466	0.0255391011684677
2.85	0.978224853563888	0.0257381481422811
2.9	0.977771399545387	0.0249391191162771
2.95	0.977338770474726	0.02315453336444
3	0.976916831680163	0.0224869502230379
3.05	0.97654404156853	0.0212486717942378
3.1	0.976124282437909	0.0200713031569477
3.15	0.975696336656002	0.0196532990599475
3.2	0.975372945900485	0.0211824789718958
3.25	0.975082242961372	0.0202310443730225
3.3	0.974716400277064	0.0198426449084774
3.35	0.97432110949216	0.0191310800292112
3.4	0.973961632681441	0.0168058016300461
3.45	0.973631041460959	0.0175868147451005
3.5	0.97326211585184	0.0170809152509001
3.55	0.972811735499284	0.0158290943736508
3.6	0.972270015965741	0.0144179442503558
3.65	0.971881426285524	0.0146530742620948
3.7	0.971532614550384	0.0133359605634743
3.75	0.971201440743914	0.0128618936806867
3.8	0.970864749122236	0.0137199825095448
3.85	0.970455797583868	0.0129152146627302
3.9	0.970158928289938	0.0120123832894325
3.95	0.969859250248494	0.011401703271079
4	0.969533168108926	0.0108697299977701
4.05	0.969196725708567	0.00954617541655139
4.1	0.968757397540418	0.00810282133941156
4.15	0.9683183529111	0.0069875777516341
4.2	0.967892489999785	0.00622231971218215
4.25	0.967479250974182	0.00574496973458781
4.3	0.966976332410201	0.00521966062871776
4.35	0.966583383260491	0.00433779299662185
4.4	0.966246857362884	0.00321288888614839
4.45	0.965906251744579	0.00201041841527345
4.5	0.965610414461505	0.00165234742636239
4.55	0.965230674469673	0.00118317087635422
4.6	0.964836841728697	0.000768127576598179
4.65	0.96447268749877	0.00040065297207606
4.7	0.964144946194973	-0.000757456647553556
4.75	0.963679544523062	-0.000895243584483021
4.8	0.963222426353847	-0.000475563058014772
4.85	0.962813978409919	0.000129172388831714
4.9	0.962407989191783	0.000114992480599277
4.95	0.962069273547061	0.00105916372569288
5	0.96167157016625	0.00216047536208008
5.05	0.961251398987372	0.00296932667495907
5.1	0.960944007150783	0.00284053668275613
5.15	0.960666146857164	0.0030162697157604
5.2	0.960255382931924	0.00264909263779567
5.25	0.959760462742196	0.00192912622683759
5.3	0.959343144904975	0.0012312770180633
5.35	0.958967576226331	0.000545326605542296
5.4	0.958589334774759	-0.000134923517325455
5.45	0.958120961480544	-0.000622947205775534
5.5	0.957652588186328	-0.00111097089422559
5.55	0.957214934379925	-0.00181707132492555
5.6	0.956821964835862	-0.00284038402233458
5.65	0.956428995291798	-0.0038636967197436
5.7	0.956116965862615	-0.00485537317379502
5.75	0.955826973563946	-0.00583843619772109
5.8	0.955518144671285	-0.0069062094723395
5.85	0.955113574550275	-0.00840454166106072
5.9	0.954709004429265	-0.00990287384978193
5.95	0.954302072140775	-0.0106976526304043
6	0.95389315180341	-0.010900306351172
6.05	0.953484231466046	-0.0111029600719396
6.1	0.953064620036967	-0.0114923808891587
6.15	0.952644099122656	-0.0118976898795133
6.2	0.952253179400539	-0.0124947316695345
6.25	0.951931263390273	-0.0135387242030819
6.3	0.951609347380007	-0.0145827167366293
6.35	0.951270716064568	-0.0154690526533463
6.4	0.950924175267659	-0.0162807873542032
6.45	0.950578545343795	-0.0170775543564393
6.5	0.950247928900819	-0.0176276160044851
6.55	0.949917312457843	-0.0181776776525309
6.6	0.949520342164806	-0.018670577652228
6.65	0.949037468149407	-0.0190894744348566
6.7	0.948554594134008	-0.0195083712174852
6.75	0.948166195217262	-0.0202299246628641
6.8	0.947799326971328	-0.0210204529076125
6.85	0.947431059405801	-0.0217946749497814
6.9	0.947056940799275	-0.0225007150982634
6.95	0.94668282219275	-0.0232067552467453
7	0.946334412638077	-0.0236017496516962
7.05	0.946005271379088	-0.0237636229990391
7.1	0.945676130120099	-0.0239254963463821
7.15	0.945276709010703	-0.0238892485544343
7.2	0.944873588961811	-0.0238425733341028
7.25	0.944445214746922	-0.0236926123977274
7.3	0.943965240875759	-0.0233316166781752
7.35	0.943485267004597	-0.0229706209586231
7.4	0.943105791251638	-0.0232154834813514
7.45	0.942767924448071	-0.023711187765024
7.5	0.942429435563565	-0.024214242548013
7.55	0.942084318399406	-0.02479561698689
7.6	0.941739201235247	-0.0253769914257669
7.65	0.941408236902624	-0.0260206249864393
7.7	0.941093595258569	-0.0267360629950742
7.75	0.940778953614513	-0.027451501003709
7.8	0.940364077834454	-0.0278990890700838
7.85	0.939930506271078	-0.028296717465216
7.9	0.939502713535108	-0.0287186762547426
7.95	0.939095243269862	-0.0292261980301569
8	0.938687773004615	-0.0297337198055712
8.05	0.938286393042266	-0.030506049732565
8.1	0.937889073281848	-0.0314549184272784
8.15	0.93749175352143	-0.0324037871219919
8.2	0.937144100181136	-0.0330051677042609
8.25	0.936797532944859	-0.0335989494252931
8.3	0.936449939300233	-0.0341167451023036
8.35	0.936100498580337	-0.0344977999363771
8.4	0.935751057860441	-0.0348788547704505
8.45	0.935320530377177	-0.0357132322841812
8.5	0.934860857515672	-0.0367105495973971
8.55	0.934411700142146	-0.037667181022463
8.6	0.934044106860154	-0.0383082296128234
8.65	0.933676513578161	-0.0389492782031839
8.7	0.933305347318468	-0.040082385528648
8.75	0.932930503675884	-0.0417219299288779
8.8	0.9325556600333	-0.0433614743291078
8.85	0.932254736572084	-0.0442472847471615
8.9	0.931964722148421	-0.0450218601524682
8.95	0.931649157684686	-0.0456558145896018
9	0.931256943100737	-0.0458679061222161
9.05	0.930864728516787	-0.0460799976548305
9.1	0.930455637460158	-0.0464279855227241
9.15	0.930036566617965	-0.0468563347499267
9.2	0.929617424722238	-0.047288058760044
9.25	0.929188203375217	-0.0481985198321871
9.3	0.928758982028196	-0.0491089809043302
9.35	0.928370578471219	-0.0500672862481383
9.4	0.928047212388835	-0.0511018247882924
9.45	0.927723846306451	-0.0521363633284464
9.5	0.927355046274441	-0.0528453623910022
9.55	0.926972227235206	-0.0534539136534825
9.6	0.926586927712429	-0.0541291060795851
9.65	0.926186738340266	-0.0552043321573471
9.7	0.925786548968103	-0.0562795582351091
9.75	0.925380297461701	-0.0570601286858266
9.8	0.9249684769801	-0.0575700139595893
9.85	0.924556656498498	-0.0580798992333519
9.9	0.924152664666249	-0.0591612875200692
9.95	0.923749544617358	-0.0603063172847795
10	0.923374715594049	-0.0614068275662635
10.05	0.923073215608311	-0.0623919453940975
10.1	0.922771715622574	-0.0633770632219316
10.15	0.922431964236274	-0.0642286002238144
10.2	0.922072154188703	-0.065010088743796
10.25	0.921712249640199	-0.0657893017099158
10.3	0.921349814566691	-0.0665075804004049
10.35	0.920987379493183	-0.0672258590908939
10.4	0.920532853339779	-0.0678334881637504
10.45	0.9199479760443	-0.0682844972464312
10.5	0.919363098748821	-0.0687355063291121
10.55	0.918778221453341	-0.069186515411793
10.6	0.918307485071584	-0.069591315411386
10.65	0.917959414651047	-0.0699464550270796
10.7	0.91761134423051	-0.0703015946427733
10.75	0.917263273809973	-0.0706567342584669
10.8	0.916915203389435	-0.0710118738741605
10.85	0.91655133366488	-0.0714413374021874
10.9	0.916137432810934	-0.0721061599859362
10.95	0.915723531956989	-0.072770982569685
11	0.915309631103042	-0.0734358051534338
11.05	0.914895730249097	-0.0741006277371826
11.1	0.914481829395151	-0.0747654503209314
11.15	0.9141501073137	-0.0756883157666046
11.2	0.91381871526748	-0.0766122175289923
11.25	0.913487323221261	-0.0775361192913801
11.3	0.913155931175041	-0.0784600210537679
11.35	0.912824539128821	-0.0793839228161556
11.4	0.912438040618757	-0.0800617088731148
11.45	0.912033563076722	-0.0806591972330774
11.5	0.911629085534687	-0.0812566855930401
11.55	0.911224607992653	-0.0818541739530027
11.6	0.910820130450618	-0.0824516623129653
11.65	0.910429257722853	-0.0830530325563595
11.7	0.910051456287228	-0.0836581324524623
11.75	0.909673654851603	-0.0842632323485651
11.8	0.909295853415978	-0.084868332244668
11.85	0.908918051980354	-0.0854734321407708
11.9	0.908545145790574	-0.0860772837359512
11.95	0.908185610197654	-0.0866777257927914
12	0.907826074604734	-0.0872781678496316
12.05	0.907466539011815	-0.0878786099064718
12.1	0.907107003418895	-0.0884790519633119
12.15	0.906746211480262	-0.0890739046449823
12.2	0.906334328149293	-0.0894414560697448
12.25	0.905922444818324	-0.0898090074945073
12.3	0.905510561487355	-0.0901765589192698
12.35	0.905098678156386	-0.0905441103440323
12.4	0.904686794825417	-0.0909116617687948
12.45	0.904337387666891	-0.0916384791953701
12.5	0.904005397139558	-0.0924654500597909
12.55	0.903673406612225	-0.0932924209242117
12.6	0.903341416084892	-0.0941193917886324
12.65	0.903009425557559	-0.0949463626530532
12.7	0.902615336384315	-0.0956323491651265
12.75	0.902167920864583	-0.0961972673300167
12.8	0.901720505344851	-0.0967621854949068
12.85	0.901273089825119	-0.0973271036597969
12.9	0.900825674305387	-0.0978920218246871
12.95	0.900408094221868	-0.0984386622162547
13	0.90006147409475	-0.0989418311469474
13.05	0.899714853967631	-0.09944500007764
13.1	0.899368233840513	-0.0999481690083326
13.15	0.899021613713395	-0.100451337939025
13.2	0.898672339001726	-0.100936045091823
13.25	0.898276559901456	-0.101097329246692
13.3	0.897880780801185	-0.101258613401561
13.35	0.897485001700915	-0.10141989755643
13.4	0.897089222600644	-0.101581181711299
13.45	0.896693443500374	-0.101742465866168
13.5	0.896309289464293	-0.101905516782545
13.55	0.895927862295121	-0.10206898212446
13.6	0.895546435125949	-0.102232447466375
13.65	0.895165007956777	-0.102395912808291
13.7	0.894783580787605	-0.102559378150206
13.75	0.89442817499978	-0.103051640605226
13.8	0.894092560121712	-0.103793974104016
13.85	0.893756945243644	-0.104536307602807
13.9	0.893421330365576	-0.105278641101597
13.95	0.893085715487507	-0.106020974600387
14	0.89272116057509	-0.106607368486722
14.05	0.892296224603351	-0.106868406885342
14.1	0.891871288631612	-0.107129445283962
14.15	0.891446352659873	-0.107390483682582
14.2	0.891021416688134	-0.107651522081202
14.25	0.890602437940978	-0.107931695355655
14.3	0.890250151049529	-0.108426085898582
14.35	0.889897864158079	-0.108920476441509
14.4	0.889545577266629	-0.109414866984435
14.45	0.88919329037518	-0.109909257527362
14.5	0.88884100348373	-0.110403648070289
14.55	0.888444851505389	-0.110902015695809
14.6	0.888040219641514	-0.111401152160684
14.65	0.88763558777764	-0.111900288625559
14.7	0.887230955913765	-0.112399425090434
14.75	0.886826324049891	-0.11289856155531
14.8	0.886448137540898	-0.113639809807518
14.85	0.886087877077831	-0.114545174103489
14.9	0.885727616614764	-0.11545053839946
14.95	0.885367356151697	-0.116355902695431
15	0.885007095688631	-0.117261266991402
15.05	0.884638874041731	-0.118243385196638
15.1	0.884255996579141	-0.119366800371201
15.15	0.88387311911655	-0.120490215545764
15.2	0.883490241653959	-0.121613630720328
15.25	0.883107364191368	-0.122737045894891
15.3	0.882721375849394	-0.123848973790532
15.35	0.882310217665134	-0.124867959156705
15.4	0.881899059480874	-0.125886944522879
15.45	0.881487901296615	-0.126905929889053
15.5	0.881076743112356	-0.127924915255227
15.55	0.880665584928096	-0.128943900621401
15.6	0.880308672962434	-0.129774789051138
15.65	0.879960010421719	-0.130577072877638
15.7	0.879611347881005	-0.131379356704138
15.75	0.87926268534029	-0.132181640530639
15.8	0.878914022799576	-0.132983924357139
15.85	0.878525457994196	-0.133708021799611
15.9	0.878112849516517	-0.134385006933758
15.95	0.877700241038839	-0.135061992067905
16	0.87728763256116	-0.135738977202051
16.05	0.876875024083482	-0.136415962336198
16.1	0.876492380961647	-0.137063890164638
16.15	0.876158215823873	-0.137664809053479
16.2	0.875824050686099	-0.138265727942319
16.25	0.875489885548324	-0.13886664683116
16.3	0.87515572041055	-0.13946756572
16.35	0.874812981672402	-0.140021704294387
16.4	0.874416688995686	-0.140283635397332
16.45	0.87402039631897	-0.140545566500276
16.5	0.873624103642255	-0.140807497603221
16.55	0.873227810965539	-0.141069428706166
16.6	0.872831518288823	-0.14133135980911
16.65	0.872442505354945	-0.142757977100752
16.7	0.872054337391219	-0.144319781182153
16.75	0.871666169427492	-0.145881585263554
16.8	0.871278001463765	-0.147443389344955
16.85	0.870889833500038	-0.149005193426356
16.9	0.870523317575753	-0.149998883337823
16.95	0.870168358261476	-0.150689346667791
17	0.869813398947199	-0.151379809997758
17.05	0.869458439632922	-0.152070273327726
17.1	0.869103480318645	-0.152760736657694
17.15	0.868725776777826	-0.153511871777255
17.2	0.868315343740276	-0.154350315081839
17.25	0.867904910702726	-0.155188758386423
17.3	0.867494477665176	-0.156027201691007
17.35	0.867084044627626	-0.156865644995592
17.4	0.866686181040869	-0.157653082470218
17.45	0.8663505661628	-0.158187919644101
17.5	0.866014951284732	-0.158722756817983
17.55	0.865679336406664	-0.159257593991866
17.6	0.865343721528596	-0.159792431165749
17.65	0.865008106650527	-0.160327268339631
17.7	0.864602689757538	-0.160297193221702
17.75	0.864191531573279	-0.160220653456394
17.8	0.863780373389019	-0.160144113691087
17.85	0.86336921520476	-0.160067573925779
17.9	0.8629580570205	-0.159991034160472
17.95	0.862566780238886	-0.160766787801377
18	0.862184773671409	-0.161939945112628
18.05	0.861802767103932	-0.163113102423878
18.1	0.861420760536455	-0.164286259735129
18.15	0.861038753968977	-0.16545941704638
18.2	0.860653348613982	-0.167083170268867
18.25	0.860263582257652	-0.169285085368328
18.3	0.859873815901321	-0.171487000467788
18.35	0.85948404954499	-0.173688915567249
18.4	0.85909428318866	-0.17589083066671
18.45	0.858704830117279	-0.177319172447219
18.5	0.858316662153553	-0.175574284898969
18.55	0.857928494189826	-0.17382939735072
18.6	0.857540326226099	-0.17208450980247
18.65	0.857152158262372	-0.17033962225422
18.7	0.856763990298645	-0.168594734705971
18.75	0.856427111649716	-0.170638614936721
18.8	0.856092819016658	-0.172873525475657
18.85	0.855758526383601	-0.175108436014592
18.9	0.855424233750543	-0.177343346553527
18.95	0.855089941117485	-0.179578257092463
19	0.854691921438336	-0.184725499300305
19.05	0.854267872402332	-0.19106228542925
19.1	0.853843823366327	-0.197399071558195
19.15	0.853419774330323	-0.20373585768714
19.2	0.852995725294319	-0.210072643816085
19.25	0.852606744374756	-0.213681389098736
19.3	0.852257948807509	-0.214164010321468
19.35	0.851909153240263	-0.214646631544201
19.4	0.851560357673016	-0.215129252766934
19.45	0.85121156210577	-0.215611873989666
20.4888	0.85035550901174	-0.160282157976344
20.5388	0.850686215069173	-0.159310859807918
20.5888	0.851161367450541	-0.156585868162083
20.6388	0.851613712517604	-0.147297386580964
20.6888	0.851972927717919	-0.147256581177016
20.7388	0.852508899604103	-0.139813711238214
20.7888	0.852858195998457	-0.131939171230566
20.8388	0.853343267185786	-0.130632399692281
20.8888	0.853716900291173	-0.122760531063369
20.9388	0.854126318310282	-0.121180246405914
20.9888	0.854419012177205	-0.111746525995212
21.0388	0.854787730425147	-0.110644466376443
21.0888	0.855119817394188	-0.105052514653594
21.1388	0.855449142540013	-0.099066996817182
21.1888	0.855827215350463	-0.0960151414047969
21.2388	0.856133361969184	-0.0962805535045336
21.2888	0.856593985081641	-0.0962420914101873
21.3388	0.856988636255647	-0.0933142210797521
21.3888	0.85751151175432	-0.0917776420282746
21.4388	0.857863402926131	-0.0916284276159951
21.4888	0.858398888523549	-0.0880380682690372
21.5388	0.858727615069474	-0.0850401195216163
21.5888	0.859151529895637	-0.0822536875931452
21.6388	0.85941774046766	-0.0825466580025035
21.6888	0.859778731039044	-0.0819746900581358
21.7388	0.860119123475182	-0.080929046060278
21.7888	0.860564095848151	-0.0786848825878068
21.8388	0.860904815213604	-0.0775835483309731
21.8888	0.861221766356326	-0.07595429554249
21.9388	0.86174375249393	-0.0737152400228495
21.9888	0.862098783105375	-0.0724707158887656
22.0388	0.862600597378683	-0.0715448251583522
22.0888	0.862961710868585	-0.0714039247303448
22.1388	0.863428379235264	-0.0700434324339024
22.1888	0.863748828845077	-0.0692131948174384
22.2388	0.864122749554858	-0.0666340432197176
22.2888	0.864385369926597	-0.0640631732855012
22.3388	0.864643154654449	-0.0630191959529298
22.3888	0.865078375096291	-0.0601890161128428
22.4388	0.865361176274286	-0.0589053397716728
22.4888	0.865811619463506	-0.0583399105537113
22.5388	0.866176463414338	-0.0530861385955168
22.5888	0.866739048473755	-0.0513429746692625
22.6388	0.867098579765675	-0.0494325349373559
22.6888	0.86748611967377	-0.0446351949981003
22.7388	0.86796305608776	-0.044283235345453
22.7888	0.868287843427871	-0.0422988628329919
22.8388	0.868693271775407	-0.0407389511502425
22.8888	0.868946228577629	-0.0383381626798377
22.9388	0.8692880490534	-0.0373790519394792
22.9888	0.869689372121951	-0.0362265193324083
23.0388	0.870042197631957	-0.0331057907467529
23.0888	0.870527287724775	-0.030287579977197
23.1388	0.870971938460811	-0.0283805417232391
23.1888	0.871359767586239	-0.0267085190864578
23.2388	0.871756372268587	-0.0250788382396699
23.2888	0.87226095886827	-0.0237826620584013
23.3388	0.872646946903798	-0.0216473497625562
23.3888	0.872999388297785	-0.0202288693358549
23.4388	0.873336892934667	-0.019448033654878
23.4888	0.873626885233336	-0.0172278775555219
23.5388	0.87399009225451	-0.0144666316513312
23.5888	0.874341496435392	-0.01269818714948
23.6388	0.874669231983509	-0.0117268756038229
23.6888	0.874979571094185	-0.0106089454239712
23.7388	0.875458513710742	-0.00964301244064809
23.7888	0.875895854576272	-0.00879902905530722
23.8388	0.876299110369927	-0.00777175452273189
23.8888	0.876696544192342	-0.00621579054289613
23.9388	0.877108333256451	-0.00655017371745747
23.9888	0.877574591353196	-0.00601153715055742
24.0388	0.877990037441016	-0.00556219169017985
24.0888	0.878285616151326	-0.00571938679526054
24.1388	0.878578508372982	-0.00398839416629007
24.1888	0.878900195873314	-0.00325148079295788
24.2388	0.87927408912043	-0.00216278325070988
24.2888	0.879686033088928	-0.00025353539633112
24.3388	0.880010874027206	0.00177670350498647
24.3888	0.880398314444355	0.00298701253669617
24.4388	0.880864854054453	0.00426872756559353
24.4888	0.881363532576825	0.00569118673513676
24.5388	0.88175218155655	0.00681384427235936
24.5888	0.882119930283369	0.00727700026852984
24.6388	0.882468305006444	0.00678845245067297
24.6888	0.882818398774127	0.00621632947939312
24.7388	0.883204088531357	0.00703042904698996
24.7888	0.88348888880791	0.00809345391151661
24.8388	0.883802534633547	0.00855241266560505
24.8888	0.884125155110573	0.00863812600792482
24.9388	0.884439194448988	0.0086466788952335
24.9888	0.884940957684006	0.00923046106241927
25.0388	0.885390205914594	0.0105255230686823
25.0888	0.885802635281699	0.011074343629503
25.1388	0.886193153952805	0.0102369931550315
25.1888	0.886600655308412	0.00994392178103344
25.2388	0.887060892436138	0.0104410371786
25.2888	0.88745282359344	0.0118950382610832
25.3388	0.887753931981073	0.0138454747814675
25.3888	0.888045374241235	0.0142696547492937
25.4388	0.888478838489717	0.0147892658489114
25.4888	0.888860858241865	0.0146324213145957
25.5388	0.889182716206822	0.0142310435912788
25.5888	0.889508957542824	0.0148726333316572
25.6388	0.889889017806301	0.0165265346879337
25.6888	0.890399895565499	0.0171954358046595
25.7388	0.890989546572792	0.0172017379860961
25.7888	0.891464515009172	0.0176910529020261
25.8388	0.891877785562891	0.018440223023317
25.8888	0.892287422815911	0.0191910606506186
25.9388	0.892574537095337	0.0199981302861666
25.9888	0.892861651374764	0.0208051999217147
26.0388	0.893182734318598	0.021682314385129
26.0888	0.893553227744827	0.0226613153605548
26.1388	0.893923721171056	0.0236403163359807
26.1888	0.894307298583185	0.0242993189378674
26.2388	0.894694438301908	0.024871197300648
26.2888	0.895095409604154	0.0254914543230056
26.3388	0.895566683042607	0.0263576067708043
26.3888	0.896037956481059	0.0272237592186029
26.4388	0.896437971200509	0.0280308811666092
26.4888	0.896778013112254	0.028788321828418
26.5388	0.897118055023998	0.0295457624902269
26.5888	0.897480147312403	0.0295882655012054
26.6388	0.8978441154141	0.0295699491634154
26.6888	0.8981932829197	0.0296857219677229
26.7388	0.898507948569374	0.0301140716595713
26.7888	0.898822614219048	0.0305424213514198
26.8388	0.899233718492153	0.0308368077157993
26.8888	0.899690456362557	0.0310678042440224
26.9388	0.900143007547879	0.0312952194553138
26.9888	0.900526551623174	0.0314636055476691
27.0388	0.900910095698468	0.0316319916400244
27.0888	0.90129142797876	0.0316698340999579
27.1388	0.90166989680164	0.0315386707833601
27.1888	0.90204836562452	0.0314075074667623
27.2388	0.902400853795271	0.0313437082616518
27.2888	0.902747421031548	0.0312952611919687
27.3388	0.903091609424515	0.031265058655571
27.3888	0.903425851047787	0.0313111428464334
27.4388	0.903760092671058	0.0313572270372959
27.4888	0.904177613917023	0.031794355496234
27.5388	0.90465755117132	0.0325245619195592
27.5888	0.905137488425617	0.0332547683428843
27.6388	0.905521030670068	0.0332413238961583
27.6888	0.905899499492948	0.033188739929956
27.7388	0.906271297404055	0.0333106931586317
27.7888	0.906629465217279	0.0337892631634523
27.8388	0.906987633030502	0.0342678331682728
27.8888	0.907330931224196	0.0346640903715675
27.9388	0.907668072991704	0.0350262678402938
27.9888	0.908010937903849	0.0354190132318855
28.0388	0.908414782988799	0.036137460197877
28.0888	0.90881862807375	0.0368559071638684
28.1388	0.909211348376037	0.0373847463537488
28.1888	0.909591238287293	0.0376949078414648
28.2388	0.909971128198549	0.0380050693291809
28.2888	0.910390150402305	0.0381842894170134
28.3388	0.910816471605089	0.0383390861682754
28.3888	0.911223530049854	0.0385260621490381
28.4388	0.91156284692554	0.038826203206988
28.4888	0.911902163801226	0.039126344264938
28.5388	0.912228430027846	0.0397203626455689
28.5888	0.912545995821757	0.0405102992413204
28.6388	0.912863561615668	0.041300235837072
28.6888	0.913298907777302	0.0421659146347835
28.7388	0.913736829557034	0.043033249761048
28.7888	0.914163862952008	0.0438539242232105
28.8388	0.914571302131638	0.0445906303906226
28.8888	0.914978741311267	0.0453273365580348
28.9388	0.915386203357477	0.0456225176862289
28.9888	0.915793673622723	0.0457589994936383
29.0388	0.916188889618512	0.0459224701528086
29.0888	0.916489054547003	0.0462952816604012
29.1388	0.916789219475494	0.0466680931679938
29.1888	0.91712797256314	0.0469753943784581
29.2388	0.91750644138602	0.0472152710298652
29.2888	0.9178849102089	0.0474551476812722
29.3388	0.918272224181688	0.0479766457276432
29.3888	0.918660843509396	0.0485397050677856
29.4388	0.919065042511285	0.0491721703288373
29.4888	0.919515980535715	0.050012853352617
29.5388	0.919966918560144	0.0508535363763966
29.5888	0.920371405713001	0.0512973657583481
29.6388	0.920748424463763	0.0515065184800459
29.6888	0.92112484433474	0.0517167258304846
29.7388	0.921416308830521	0.0520765398008625
29.7888	0.921707773326302	0.0524363537712405
29.8388	0.922037259873083	0.0528784116809007
29.8888	0.92242732927291	0.0534515138755584
29.9388	0.922817398672737	0.0540246160702161
29.9888	0.92322963097482	0.0557720971958783
30.0388	0.923648701817013	0.0578819422994664
30.0888	0.924070666856819	0.059866062393688
30.1388	0.924510005189302	0.0610954802608163
30.1888	0.924949343521785	0.0623248981279448
30.2388	0.92531916778646	0.0634669104190098
30.2888	0.925625133003424	0.0645286276413505
30.3388	0.925931098220389	0.0655903448636912
30.3888	0.926308826056416	0.0668912936043021
30.4388	0.926694545239888	0.068218882707361
30.4888	0.927068520636618	0.0692628647037287
30.5388	0.927412056678059	0.0695717501189605
30.5888	0.9277555927195	0.0698806355341922
30.6388	0.928166909845545	0.0701474377505122
30.6888	0.928613770711076	0.0703921719478907
30.7388	0.929059784255419	0.070651891191718
30.7888	0.929483108421277	0.0713128766793396
30.8388	0.929906432587133	0.0719738621669612
30.8888	0.930336605236176	0.0724459973004083
30.9388	0.93077647163195	0.0726508225122461
30.9888	0.931216338027723	0.0728556477240838
31.0388	0.931656204423497	0.0730604729359215
31.0888	0.932086777230603	0.0733082714418824
31.1388	0.932507362322085	0.0736022528655938
31.1888	0.932927947413567	0.0738962342893053
31.2388	0.93334853250505	0.0741902157130167
31.2888	0.933769117596532	0.0744841971367282
31.3388	0.934174180964183	0.0747161998669629
31.3888	0.934530092206368	0.0747519367345211
31.4388	0.934886003448552	0.0747876736020794
31.4888	0.935241914690737	0.0748234104696377
31.5388	0.935597825932922	0.074859147337196
31.5888	0.935953737175106	0.0748948842047543
31.6388	0.936335784526693	0.0748661880222433
31.6888	0.936717936842574	0.074837233072463
31.7388	0.937100089158456	0.0748082781226826
31.7888	0.937482241474337	0.0747793231729022
31.8388	0.937864393790219	0.0747503682231219
31.8888	0.938252448284803	0.0751652453933543
31.9388	0.938642428423897	0.0757249272075167
31.9888	0.939032408562991	0.0762846090216791
32.0388	0.939422388702086	0.0768442908358415
32.0888	0.93981236884118	0.0774039726500039
32.1388	0.940172469052908	0.0777815859491603
32.1888	0.940503861099128	0.0779842706750756
32.2388	0.940835253145348	0.0781869554009909
32.2888	0.941166645191568	0.0783896401269062
32.3388	0.941498037237787	0.0785923248528216
32.3888	0.941856981070061	0.0787939600014173
32.4388	0.942291178288123	0.0789927283940507
32.4888	0.942725375506186	0.0791914967866841
32.5388	0.943159572724248	0.0793902651793175
32.5888	0.94359376994231	0.0795890335719509
32.6388	0.944026491836947	0.0797847333715565
32.6888	0.944399217245605	0.079855643721365
32.7388	0.944771942654264	0.0799265540711735
32.7888	0.945144668062923	0.079997464420982
32.8388	0.945517393471581	0.0800683747707905
32.8888	0.94589011888024	0.080139285120599
32.9388	0.946257631489085	0.080000461831477
32.9888	0.946623690913328	0.0798031705969754
33.0388	0.946989750337571	0.0796058793624738
33.0888	0.947355809761814	0.0794085881279721
33.1388	0.947721869186057	0.0792112968934705
33.1888	0.948099317488509	0.0791778497789808
33.2388	0.948486545831356	0.079285101518479
33.2888	0.948873774174204	0.0793923532579772
33.3388	0.949261002517051	0.0794996049974754
33.3888	0.949648230859899	0.0796068567369736
33.4388	0.950029771151958	0.0797169070104749
33.4888	0.950397783107005	0.0798336132567401
33.5388	0.950765795062052	0.0799503195030054
33.5888	0.951133807017099	0.0800670257492706
33.6388	0.951501818972146	0.0801837319955359
33.6888	0.951872426356698	0.0802852207983962
33.7388	0.952288501821085	0.0801201225371625
33.7888	0.952704577285472	0.0799550242759288
33.8388	0.953120652749859	0.0797899260146951
33.8888	0.953536728214245	0.0796248277534615
33.9388	0.953952803678632	0.0794597294922278
33.9888	0.954304984524981	0.079470002972571
34.0388	0.954642177744876	0.0795214130342718
34.0888	0.954979370964772	0.0795728230959726
34.1388	0.955316564184667	0.0796242331576733
34.1888	0.955653757404563	0.0796756432193741
34.2388	0.956035344013086	0.0798337354096816
34.2888	0.956450694607326	0.0800729661203379
34.3388	0.956866045201566	0.0803121968309942
34.3888	0.957281395795806	0.0805514275416505
34.4388	0.957696746390046	0.0807906582523068
34.4888	0.958087243890065	0.0810558609880757
34.5388	0.95842588740338	0.0813752522700674
34.5888	0.958764530916694	0.0816946435520592
34.6388	0.959103174430008	0.0820140348340509
34.6888	0.959441817943323	0.0823334261160426
34.7388	0.959785384332176	0.0826309866203234
34.7888	0.960184062913034	0.0826841489058408
34.8388	0.960582741493893	0.0827373111913583
34.8888	0.960981420074751	0.0827904734768757
34.9388	0.96138009865561	0.0828436357623931
34.9888	0.961778777236468	0.0828967980479106
35.0388	0.962163606807276	0.0834471474478511
35.0888	0.962545759123157	0.0840936117792196
35.1388	0.962927911439039	0.084740076110588
35.1888	0.96331006375492	0.0853865404419565
35.2388	0.963692216070802	0.0860330047733249
35.2888	0.964078817758014	0.0861948973209675
35.3388	0.964468435462035	0.0860283217467555
35.3888	0.964858053166056	0.0858617461725436
35.4388	0.965247670870077	0.0856951705983317
35.4888	0.965637288574098	0.0855285950241197
35.5388	0.966032446514029	0.0855624080926811
35.5888	0.966437803524613	0.0859651184354387
35.6388	0.966843160535197	0.0863678287781963
35.6888	0.967248517545781	0.0867705391209539
35.7388	0.967653874556365	0.0871732494637116
35.7888	0.968051254953145	0.0875371542176442
35.8388	0.968384097292783	0.0875870864801747
35.8888	0.968716939632422	0.0876370187427052
35.9388	0.96904978197206	0.0876869510052357
35.9888	0.969382624311699	0.0877368832677662
36.0388	0.969715466651338	0.0877868155302967
36.0888	0.970118982375039	0.0881169337335495
36.1388	0.970533245664058	0.0884896608586632
36.1888	0.970947508953078	0.088862387983777
36.2388	0.971361772242097	0.0892351151088908
36.2888	0.971776035531116	0.0896078422340045
36.3388	0.972155103106083	0.0899546622116273
36.3888	0.972512963007198	0.0902858714721723
36.4388	0.972870822908313	0.0906170807327172
36.4888	0.973228682809428	0.0909482899932621
36.5388	0.973586542710542	0.0912794992538071
36.5888	0.973952795937019	0.0915405976325304
36.6388	0.974332627894055	0.0916882705532282
36.6888	0.974712459851092	0.091835943473926
36.7388	0.975092291808128	0.0919836163946237
36.7888	0.975472123765164	0.0921312893153215
36.8388	0.975854427442008	0.092343065796272
36.8888	0.976252170412142	0.0929552572695252
36.9388	0.976649913382277	0.0935674487427783
36.9888	0.977047656352412	0.0941796402160315
37.0388	0.977445399322546	0.0947918316892847
37.0888	0.977843142292681	0.0954040231625379
37.1388	0.978177099946677	0.0959763105241635
37.1888	0.978503653947908	0.0965439661585465
37.2388	0.978830207949138	0.0971116217929296
37.2888	0.979156761950369	0.0976792774273127
37.3388	0.979483315951599	0.0982469330616958
37.3888	0.97988110693242	0.0984662454149106
37.4388	0.980316920104801	0.098499632213146
37.4888	0.980752733277182	0.0985330190113814
37.5388	0.981188546449563	0.0985664058096168
37.5888	0.981624359621944	0.0985997926078522
37.6388	0.982035793361953	0.0987254867078446
37.6888	0.982412144504159	0.0989840132664629
37.7388	0.982788495646365	0.0992425398250812
37.7888	0.983164846788571	0.0995010663836996
37.8388	0.983541197930776	0.0997595929423179
37.8888	0.983920082300829	0.100005996117598
37.9388	0.984311512180217	0.100192359680155
37.9888	0.984702942059606	0.100378723242712
38.0388	0.985094371938994	0.100565086805269
38.0888	0.985485801818382	0.100751450367825
38.1388	0.985877231697771	0.100937813930382
38.1888	0.986241998148371	0.101232898483906
38.2388	0.986604571503097	0.1015369254566
38.2888	0.986967144857824	0.101840952429293
38.3388	0.98732971821255	0.102144979401987
38.3888	0.987692291567276	0.102449006374681
38.4388	0.98805180444557	0.102904830015106
38.4888	0.988409890298195	0.103431432746938
38.5388	0.988767976150821	0.103958035478769
38.5888	0.989126062003447	0.1044846382106
38.6388	0.989484147856072	0.105011240942431
38.6888	0.989870561218094	0.105534307879863
38.7388	0.990293321749704	0.106052838021742
38.7888	0.990716082281315	0.106571368163621
38.8388	0.991138842812926	0.1070898983055
38.8888	0.991561603344537	0.10760842844738
38.9388	0.9919677095517	0.108074994465612
38.9888	0.992305499040209	0.108328401527662
39.0388	0.992643288528718	0.108581808589712
39.0888	0.992981078017227	0.108835215651762
39.1388	0.993318867505737	0.109088622713813
39.1888	0.993656656994246	0.109342029775863
39.2388	0.994066364500112	0.109554181507116
39.2888	0.994479698124499	0.109764253137658
39.3388	0.994893031748887	0.109974324768199
39.3888	0.995306365373275	0.110184396398741
39.4388	0.995719698997663	0.110394468029282
39.4888	0.996079910943382	0.110550171201433
39.5388	0.996418425302038	0.110683667538467
39.5888	0.996756939660694	0.110817163875502
39.6388	0.99709545401935	0.110950660212536
39.6888	0.997433968378007	0.11108415654957
39.7388	0.997798393677779	0.111293402980989
39.7888	0.998192510914366	0.111589453168633
39.8388	0.998586628150954	0.111885503356277
39.8888	0.998980745387541	0.112181553543921
39.9388	0.999374862624128	0.112477603731566
39.9888	0.99977369041374	0.112828453290072
40.0388	1.0001888369049	0.113369143526207
40.0888	1.00060398339606	0.113909833762342
40.1388	1.00101912988722	0.114450523998476
40.1888	1.00143427637839	0.114991214234611
40.2388	1.00184942286955	0.115531904470746
40.2888	1.00217579197939	0.115557007805025
40.3388	1.00250053380525	0.115572660462895
40.3888	1.00282527563111	0.115588313120765
40.4388	1.00315001745698	0.115603965778635
40.4888	1.00347475928284	0.115619618436504
40.5388	1.00388682334515	0.115630043060989
40.5888	1.00432988798462	0.115638611662782
40.6388	1.0047729526241	0.115647180264575
40.6888	1.00521601726357	0.115655748866368
40.7388	1.00565908190305	0.11566431746816
40.7888	1.00604813238968	0.115628497423985
40.8388	1.00638229752745	0.115547572787939
40.8888	1.00671646266523	0.115466648151894
40.9388	1.007050627803	0.115385723515848
40.9888	1.00738479294078	0.115304798879802
41.0388	1.00773662432504	0.115348132813638
41.0888	1.00814089361556	0.115760297740616
41.1388	1.00854516290608	0.116172462667593
41.1888	1.0089494321966	0.11658462759457
41.2388	1.00935370148712	0.116996792521548
41.2888	1.00975887779011	0.117404975630224
41.3388	1.01025384832778	0.117418958727049
41.3888	1.01074881886544	0.117432941823875
41.4388	1.0112437894031	0.1174469249207
41.4888	1.01173875994076	0.117460908017526
41.5388	1.01223373047842	0.117474891114352
41.5888	1.01272870101608	0.117488874211177
41.6388	1.01322367155375	0.117502857308003
41.6888	1.01369948724589	0.117537484589355
41.7388	1.01406326021152	0.117692866210334
41.7888	1.01442703317716	0.117848247831313
41.8388	1.01479080614279	0.118003629452292
41.8888	1.01515457910842	0.118159011073272
41.9388	1.01551835207406	0.118314392694251
41.9888	1.01588212503969	0.11846977431523
42.0388	1.01624589800532	0.118625155936209
42.0888	1.01660967097096	0.118780537557188
42.1388	1.01697344393659	0.118935919178168
42.1888	1.01733721690222	0.119091300799147
42.2388	1.0177294609478	0.119051131940297
42.2888	1.01813637191334	0.118910224955473
42.3388	1.01854328287888	0.11876931797065
42.3888	1.01895019384443	0.118628410985827
42.4388	1.01935710480997	0.118487504001004
42.4888	1.01976401577551	0.118346597016181
42.5388	1.02017092674106	0.118205690031358
42.5888	1.0205778377066	0.118064783046535
42.6388	1.02098474867215	0.117923876061712
42.6888	1.02139165963769	0.117782969076889
42.7388	1.02179371377195	0.117645685806878
42.7888	1.02217271191402	0.117525604769251
42.8388	1.02255171005609	0.117405523731624
42.8888	1.02293070819816	0.117285442693997
42.9388	1.02330970634024	0.11716536165637
42.9888	1.02368870448231	0.117045280618743
43.0388	1.02406770262438	0.116925199581116
43.0888	1.02444670076645	0.116805118543489
43.1388	1.02482569890853	0.116685037505862
43.1888	1.0252046970506	0.116564956468235
43.2388	1.02558369519267	0.116444875430608
43.2888	1.02596917780989	0.116439216727025
43.3388	1.02635760106118	0.116485447221438
43.3888	1.02674602431248	0.116531677715852
43.4388	1.02713444756378	0.116577908210265
43.4888	1.02752287081507	0.116624138704678
43.5388	1.02791129406637	0.116670369199091
43.5888	1.02829971731767	0.116716599693505
43.6388	1.02868814056896	0.116762830187918
43.6888	1.02907656382026	0.116809060682331
43.7388	1.02946498707155	0.116855291176744
43.7888	1.02985004193382	0.116887797273067
43.8388	1.03022178999187	0.116866085202676
43.8888	1.03059353804992	0.116844373132285
43.9388	1.03096528610798	0.116822661061893
43.9888	1.03133703416603	0.116800948991502
44.0388	1.03170878222408	0.116779236921111
44.0888	1.03208053028214	0.11675752485072
44.1388	1.03245227834019	0.116735812780328
44.1888	1.03282402639824	0.116714100709937
44.2388	1.0331957744563	0.116692388639546
44.2888	1.03356752251435	0.116670676569154
44.3388	1.03393472839477	0.116733038935021
44.3888	1.0343001326293	0.116828749261638
44.4388	1.03466553686384	0.116924459588255
44.4888	1.03503094109838	0.117020169914872
44.5388	1.03539634533291	0.117115880241489
44.5888	1.03576174956745	0.117211590568105
44.6388	1.03612715380199	0.117307300894722
44.6888	1.03649255803653	0.117403011221339
44.7388	1.03685796227106	0.117498721547956
44.7888	1.0372233665056	0.117594431874573
44.8388	1.03759385667408	0.117745651332778
44.8888	1.03798137366487	0.118082705709777
44.9388	1.03836889065566	0.118419760086776
44.9888	1.03875640764646	0.118756814463775
45.0388	1.03914392463725	0.119093868840774
45.0888	1.03953144162805	0.119430923217773
45.1388	1.03991895861884	0.119767977594772
45.1888	1.04030647560963	0.120105031971771
45.2388	1.04069399260043	0.12044208634877
45.2888	1.04108150959122	0.120779140725769
45.3388	1.04146902658202	0.121116195102768
45.3888	1.04184769667231	0.121259524461614
45.4388	1.04222332266781	0.121336195749697
45.4888	1.0425989486633	0.12141286703778
45.5388	1.0429745746588	0.121489538325864
45.5888	1.04335020065429	0.121566209613947
45.6388	1.04372582664979	0.12164288090203
45.6888	1.04410145264529	0.121719552190114
45.7388	1.04447707864078	0.121796223478197
45.7888	1.04485270463628	0.12187289476628
45.8388	1.04522833063178	0.121949566054364
45.8888	1.04560667128168	0.122083837185503
45.9388	1.04599273825567	0.122382046331493
45.9888	1.04637880522966	0.122680255477482
46.0388	1.04676487220365	0.122978464623472
46.0888	1.04715093917764	0.123276673769462
46.1388	1.04753700615163	0.123574882915452
46.1888	1.04792307312562	0.123873092061441
46.2388	1.04830914009961	0.124171301207431
46.2888	1.0486952070736	0.124469510353421
46.3388	1.04908127404759	0.124767719499411
46.3888	1.04946734102158	0.1250659286454
46.4388	1.04985565262159	0.125306176862159
46.4888	1.05024461962918	0.125529501086662
46.5388	1.05063358663678	0.125752825311165
46.5888	1.05102255364438	0.125976149535667
46.6388	1.05141152065198	0.12619947376017
46.6888	1.05180048765957	0.126422797984673
46.7388	1.05218945466717	0.126646122209176
46.7888	1.05257842167477	0.126869446433679
46.8388	1.05296738868237	0.127092770658181
46.8888	1.05335635568996	0.127316094882684
46.9388	1.05374166865522	0.127539957652815
46.9888	1.05411794801578	0.127765151827415
47.0388	1.05449422737635	0.127990346002016
47.0888	1.05487050673691	0.128215540176616
47.1388	1.05524678609748	0.128440734351217
47.1888	1.05562306545804	0.128665928525817
47.2388	1.05599934481861	0.128891122700418
47.2888	1.05637562417917	0.129116316875018
47.3388	1.05675190353974	0.129341511049619
47.3888	1.0571281829003	0.129566705224219
47.4388	1.05750446226087	0.129791899398819
47.4888	1.05788742837392	0.129808969788782
47.5388	1.05827204533111	0.129774657997501
47.5888	1.0586566622883	0.129740346206219
47.6388	1.05904127924548	0.129706034414937
47.6888	1.05942589620267	0.129671722623655
47.7388	1.05981051315986	0.129637410832374
47.7888	1.06019513011704	0.129603099041092
47.8388	1.06057974707423	0.12956878724981
47.8888	1.06096436403142	0.129534475458528
47.9388	1.0613489809886	0.129500163667246
47.9888	1.06172523569888	0.129557015025384
48.0388	1.0620833898494	0.129811194213277
48.0888	1.06244154399992	0.13006537340117
48.1388	1.06279969815044	0.130319552589064
48.1888	1.06315785230096	0.130573731776957
48.2388	1.06351600645147	0.13082791096485
48.2888	1.06387416060199	0.131082090152743
48.3388	1.06423231475251	0.131336269340637
48.3888	1.06459046890303	0.13159044852853
48.4388	1.06494862305355	0.131844627716423
48.4888	1.06530677720407	0.132098806904316
48.5388	1.06568945295126	0.132429096586444
48.5888	1.06607715119415	0.132774975164981
48.6388	1.06646484943705	0.133120853743518
48.6888	1.06685254767994	0.133466732322055
48.7388	1.06724024592284	0.133812610900592
48.7888	1.06762794416573	0.134158489479129
48.8388	1.06801564240862	0.134504368057666
48.8888	1.06840334065152	0.134850246636202
48.9388	1.06879103889441	0.135196125214739
48.9888	1.06917873713731	0.135542003793276
49.0388	1.06956294373974	0.135857059366893
49.0888	1.06994049186501	0.136113336186941
49.1388	1.07031803999027	0.13636961300699
49.1888	1.07069558811554	0.136625889827038
49.2388	1.07107313624081	0.136882166647086
49.2888	1.07145068436608	0.137138443467134
49.3388	1.07182823249135	0.137394720287182
49.3888	1.07220578061662	0.13765099710723
49.4388	1.07258332874189	0.137907273927279
49.4888	1.07296087686715	0.138163550747327
49.5388	1.07333842499242	0.138419827567375
49.5888	1.07373936650938	0.138486403499591
49.6388	1.07414417965994	0.138521583713775
49.6888	1.07454899281049	0.138556763927959
49.7388	1.07495380596104	0.138591944142142
49.7888	1.07535861911159	0.138627124356326
49.8388	1.07576343226214	0.13866230457051
49.8888	1.07616824541269	0.138697484784693
49.9388	1.07657305856325	0.138732664998877
49.9888	1.0769778717138	0.138767845213061
50.0388	1.07738268486435	0.138803025427244
50.0888	1.07777716531887	0.138890594001691
50.1388	1.07815435093994	0.139065850045454
50.1888	1.07853153656101	0.139241106089217
50.2388	1.07890872218208	0.139416362132981
50.2888	1.07928590780314	0.139591618176744
50.3388	1.07966309342421	0.139766874220507
50.3888	1.08004027904528	0.139942130264271
50.4388	1.08041746466635	0.140117386308034
50.4888	1.08079465028741	0.140292642351797
50.5388	1.08117183590848	0.140467898395561
50.5888	1.08154902152955	0.140643154439324
50.6388	1.0819165500387	0.140760737317708
50.6888	1.08228286053374	0.140871046103162
50.7388	1.08264917102878	0.140981354888616
50.7888	1.08301548152382	0.141091663674069
50.8388	1.08338179201886	0.141201972459523
50.8888	1.0837481025139	0.141312281244976
50.9388	1.08411441300894	0.14142259003043
50.9888	1.08448072350398	0.141532898815884
51.0388	1.08484703399902	0.141643207601337
51.0888	1.08521334449406	0.141753516386791
51.1388	1.0855816222994	0.141900705958044
51.1888	1.08595282660115	0.142102757991755
51.2388	1.0863240309029	0.142304810025465
51.2888	1.08669523520465	0.142506862059176
51.3388	1.08706643950641	0.142708914092887
51.3888	1.08743764380816	0.142910966126598
51.4388	1.08780884810991	0.143113018160308
51.4888	1.08818005241166	0.143315070194019
51.5388	1.08855125671341	0.14351712222773
51.5888	1.08892246101517	0.14371917426144
51.6388	1.08929366531692	0.143921226295151
51.6888	1.08966470359175	0.144118173830306
51.7388	1.0900357266414	0.144314653267341
51.7888	1.09040674969105	0.144511132704375
51.8388	1.0907777727407	0.14470761214141
51.8888	1.09114879579035	0.144904091578444
51.9388	1.09151981884	0.145100571015479
51.9888	1.09189084188966	0.145297050452513
52.0388	1.09226186493931	0.145493529889548
52.0888	1.09263288798896	0.145690009326582
52.1388	1.09300391103861	0.145886488763616
52.1888	1.09338857330882	0.145964316796128
52.2388	1.09379131547606	0.145884862734271
52.2888	1.09419405764329	0.145805408672415
52.3388	1.09459679981052	0.145725954610558
52.3888	1.09499954197775	0.145646500548702
52.4388	1.09540228414499	0.145567046486846
52.4888	1.09580502631222	0.145487592424989
52.5388	1.09620776847945	0.145408138363133
52.5888	1.09661051064669	0.145328684301276
52.6388	1.09701325281392	0.14524923023942
52.6888	1.09741599498115	0.145169776177563
52.7388	1.0978016269501	0.145119860796138
52.7888	1.09818624390729	0.145071697709314
52.8388	1.09857086086447	0.14502353462249
52.8888	1.09895547782166	0.144975371535666
52.9388	1.09934009477885	0.144927208448842
52.9888	1.09972471173603	0.144879045362018
53.0388	1.10010932869322	0.144830882275195
53.0888	1.10049394565041	0.144782719188371
53.1388	1.10087856260759	0.144734556101547
53.1888	1.10126317956478	0.144686393014723
53.2388	1.10164713241427	0.144747093730245
53.2888	1.10203029935465	0.144936624535007
53.3388	1.10241346629504	0.145126155339768
53.3888	1.10279663323542	0.145315686144529
53.4388	1.1031798001758	0.145505216949291
53.4888	1.10356296711618	0.145694747754052
53.5388	1.10394613405657	0.145884278558814
53.5888	1.10432930099695	0.146073809363575
53.6388	1.10471246793733	0.146263340168337
53.6888	1.10509563487772	0.146452870973098
53.7388	1.1054788018181	0.14664240177786
53.7888	1.10584970506184	0.146565519091396
53.8388	1.10622025503037	0.146480961942222
53.8888	1.1065908049989	0.146396404793048
53.9388	1.10696135496743	0.146311847643874
53.9888	1.10733190493596	0.146227290494701
54.0388	1.10770245490449	0.146142733345527
54.0888	1.10807300487302	0.146058176196353
54.1388	1.10844355484155	0.145973619047179
54.1888	1.10881410481008	0.145889061898005
54.2388	1.10918465477861	0.145804504748831
54.2888	1.10955941590686	0.145647325507388
54.3388	1.10993859530103	0.145413952595367
54.3888	1.1103177746952	0.145180579683346
54.4388	1.11069695408937	0.144947206771324
54.4888	1.11107613348355	0.144713833859303
54.5388	1.11145531287772	0.144480460947282
54.5888	1.11183449227189	0.144247088035261
54.6388	1.11221367166606	0.14401371512324
54.6888	1.11259285106024	0.143780342211218
54.7388	1.11297203045441	0.143546969299197
54.7888	1.11335120549853	0.143314481062052
54.8388	1.1137282098675	0.143523445587951
54.8888	1.11410521423646	0.14373241011385
54.9388	1.11448221860543	0.143941374639748
54.9888	1.1148592229744	0.144150339165647
55.0388	1.11523622734337	0.144359303691546
55.0888	1.11561323171233	0.144568268217445
55.1388	1.1159902360813	0.144777232743344
55.1888	1.11636724045027	0.144986197269243
55.2388	1.11674424481923	0.145195161795141
55.2888	1.1171212491882	0.14540412632104
55.3388	1.11749694419199	0.145307234560606
55.3888	1.11787141103155	0.144923454345548
55.4388	1.11824587787111	0.144539674130491
55.4888	1.11862034471067	0.144155893915433
55.5388	1.11899481155024	0.143772113700376
55.5888	1.1193692783898	0.143388333485319
55.6388	1.11974374522936	0.143004553270261
55.6888	1.12011821206892	0.142620773055204
55.7388	1.12049267890848	0.142236992840147
55.7888	1.12086714574804	0.141853212625089
55.8388	1.12124212915608	0.141491059194974
55.8888	1.12163381494519	0.141828171811316
55.9388	1.12202550073429	0.142165284427659
55.9888	1.1224171865234	0.142502397044001
56.0388	1.1228088723125	0.142839509660343
56.0888	1.12320055810161	0.143176622276686
56.1388	1.12359224389071	0.143513734893028
56.1888	1.12398392967982	0.14385084750937
56.2388	1.12437561546892	0.144187960125713
56.2888	1.12476730125803	0.144525072742055
56.3388	1.12515898704713	0.144862185358398
56.3888	1.12554544697567	0.145103131266
56.4388	1.12592752640345	0.145263466844217
56.4888	1.12630960583123	0.145423802422435
56.5388	1.12669168525901	0.145584138000652
56.5888	1.12707376468679	0.14574447357887
56.6388	1.12745584411457	0.145904809157087
56.6888	1.12783792354235	0.146065144735305
56.7388	1.12822000297013	0.146225480313522
56.7888	1.12860208239791	0.146385815891739
56.8388	1.12898416182569	0.146546151469957
56.8888	1.12936661970786	0.146717989433998
56.9388	1.12975522421126	0.14707664200918
56.9888	1.13014382871465	0.147435294584362
57.0388	1.13053243321805	0.147793947159543
57.0888	1.13092103772145	0.148152599734725
57.1388	1.13130964222484	0.148511252309907
57.1888	1.13169824672824	0.148869904885088
57.2388	1.13208685123164	0.14922855746027
57.2888	1.13247545573503	0.149587210035452
57.3388	1.13286406023843	0.149945862610633
57.3888	1.13325266474183	0.150304515185815
57.4388	1.13363038324407	0.150941846030832
57.4888	1.13399995627692	0.151787698378454
57.5388	1.13436952930977	0.152633550726075
57.5888	1.13473910234261	0.153479403073696
57.6388	1.13510867537546	0.154325255421318
57.6888	1.13547824840831	0.155171107768939
57.7388	1.13584782144116	0.15601696011656
57.7888	1.13621739447401	0.156862812464181
57.8388	1.13658696750685	0.157708664811803
57.8888	1.1369565405397	0.158554517159424
57.9388	1.1373253497762	0.159386862131381
57.9888	1.13768604145612	0.160075651971281
58.0388	1.13804673313605	0.160764441811181
58.0888	1.13840742481597	0.161453231651081
58.1388	1.1387681164959	0.162142021490981
58.1888	1.13912880817582	0.16283081133088
58.2388	1.13948949985575	0.16351960117078
58.2888	1.13985019153567	0.16420839101068
58.3388	1.1402108832156	0.16489718085058
58.3888	1.14057157489552	0.165585970690479
58.4388	1.14093226657545	0.166274760530379
58.4888	1.14131170832529	0.167055829471259
58.5388	1.14170365012175	0.167898417812793
58.5888	1.14209559191821	0.168741006154326
58.6388	1.14248753371467	0.16958359449586
58.6888	1.14287947551113	0.170426182837393
58.7388	1.14327141730759	0.171268771178927
58.7888	1.14366335910405	0.17211135952046
58.8388	1.14405530090051	0.172953947861993
58.8888	1.14444724269697	0.173796536203527
58.9388	1.14483918449343	0.17463912454506
58.9888	1.14522994020463	0.175545162780077
59.0388	1.14561165712821	0.176934732961978
59.0888	1.14599337405179	0.17832430314388
59.1388	1.14637509097537	0.179713873325781
59.1888	1.14675680789895	0.181103443507683
59.2388	1.14713852482253	0.182493013689585
59.2888	1.14752024174611	0.183882583871486
59.3388	1.14790195866968	0.185272154053388
59.3888	1.14828367559326	0.18666172423529
59.4388	1.14866539251684	0.188051294417191
59.4888	1.14904710944042	0.189440864599093
60.5073	1.14948293917859	0.229797854020022
60.5573	1.14919404653072	0.156069318176326
60.6073	1.14860675818735	0.159432672020156
60.6573	1.14803657532971	0.153748143072785
60.7073	1.14767355891034	0.154517364894056
60.7573	1.14727217393618	0.146377694995988
60.8073	1.14687548109179	0.151751556495094
60.8573	1.14645526820451	0.151730165753232
60.9073	1.14614846082701	0.149197114320105
60.9573	1.1458128621849	0.14980329119753
61.0073	1.14553537319418	0.150214520258545
61.0573	1.14506022081281	0.149530916407637
61.1073	1.14476372572684	0.149363534524897
61.1573	1.14420932312524	0.147700377835286
61.2073	1.1438129161147	0.144299756430672
61.2573	1.1434028893066	0.142391023161118
61.3073	1.14291565766079	0.140858396894064
61.3573	1.1426151274917	0.140778207900671
61.4073	1.1421806488966	0.139062973920586
61.4573	1.14188494078176	0.141129916842286
61.5073	1.14147518124688	0.139984227800249
61.5573	1.14121859234347	0.137176672729713
61.6073	1.14083683902385	0.139306998548039
61.6573	1.14052402596971	0.139079204110151
61.7073	1.14012623848468	0.137887196315172
61.7573	1.13979083775928	0.136372846710377
61.8073	1.13934628310269	0.137128543029237
61.8573	1.13894637465835	0.137396692897344
61.9073	1.13841811830726	0.136389205140446
61.9573	1.13791032729268	0.135609362595711
62.0073	1.13759937725059	0.134574282057505
62.0573	1.13715368750678	0.134417722819404
62.1073	1.13685620470703	0.135130322320771
62.1573	1.13659465775294	0.136082882444425
62.2073	1.13618421947296	0.134979230317451
62.2573	1.1358794097278	0.137164172082509
62.3073	1.13539898051166	0.139051417970444
62.3573	1.13511055140638	0.13807249365152
62.4073	1.13463380406737	0.136600077255467
62.4573	1.13425745911439	0.134254263021802
62.5073	1.13384972811009	0.134159416820847
62.5573	1.13337018698528	0.134759210999351
62.6073	1.13304198530134	0.134181407750548
62.6573	1.13261156887191	0.134593205496659
62.7073	1.13229969085446	0.134603207360905
62.7573	1.13195496656931	0.134127124873829
62.8073	1.13165817717302	0.133106298802426
62.8573	1.13133367778889	0.132447965373746
62.9073	1.13096795806132	0.131155527028677
62.9573	1.13062163950509	0.130713331008916
63.0073	1.13025082914613	0.12888170236228
63.0573	1.12980805498489	0.127471743960845
63.1073	1.12918791705534	0.127342762338052
63.1573	1.12870435125597	0.128210880124697
63.2073	1.1283350011368	0.128954318427145
63.2573	1.12797823054957	0.129028418288447
63.3073	1.12753019244813	0.130055197275636
63.3573	1.12720541317979	0.129511273443725
63.4073	1.12691318656397	0.129175507960322
63.4573	1.12661087307251	0.129208374060188
63.5073	1.12625273258366	0.128121333250673
63.5573	1.12581001339368	0.128293596106246
63.6073	1.12541066135656	0.128755786702273
63.6573	1.12503702102685	0.129382753608356
63.7073	1.12460776692984	0.130265517895191
63.7573	1.12420169535309	0.131274504288113
63.8073	1.12376532654175	0.131749362960027
63.8573	1.12335131205435	0.13177503749462
63.9073	1.12302645458398	0.131528418832401
63.9573	1.12269876328649	0.131547322279309
64.0073	1.12234080092406	0.130792551338855
64.0573	1.12199409998025	0.130529947317063
64.1073	1.12168436036601	0.13147325430214
64.1573	1.12134506937657	0.130830484451443
64.2073	1.12101016368969	0.13147759121265
64.2573	1.12058222781536	0.13211431181072
64.3073	1.12005777037375	0.132155138581515
64.3573	1.11964156792158	0.131604444818051
64.4073	1.11925071541637	0.130366670054237
64.4573	1.1188823671986	0.12981965265738
64.5073	1.11850847545291	0.130238196947326
64.5573	1.11805311806622	0.131408126199533
64.6073	1.11773854013523	0.130780344194462
64.6573	1.11743726402284	0.129212626388695
64.7073	1.1170875648432	0.127592224334909
64.7573	1.11661632735786	0.127182221177913
64.8073	1.11627820793731	0.127459620319328
64.8573	1.11593897899055	0.127395265638645
64.9073	1.11556673967178	0.12755911607145
64.9573	1.11513422588105	0.128497473039589
65.0073	1.11460780953911	0.128774001760664
65.0573	1.11421155114155	0.129329223338595
65.1073	1.11386680597696	0.129570458994567
65.1573	1.11352623684325	0.129257255053167
65.2073	1.11319994572221	0.129328159217981
65.2573	1.1128358265167	0.12908018931231
65.3073	1.11250492040122	0.128647051464447
65.3573	1.1122118181885	0.128199454616125
65.4073	1.11187542712204	0.128214814634676
65.4573	1.1115564773524	0.128387531298993
65.5073	1.11112106726029	0.127357312835304
65.5573	1.1106122450284	0.126032945485622
65.6073	1.11018305642637	0.127008918400562
65.6573	1.10978607077654	0.127774698115313
65.7073	1.10930109086208	0.127695515114743
65.7573	1.10875977190456	0.127100793202696
65.8073	1.10837807980739	0.127065629274001
65.8573	1.10808226509526	0.127331500999837
65.9073	1.10778352703773	0.127576239056567
65.9573	1.10738620727731	0.127108302827313
66.0073	1.10698888751689	0.12664036659806
66.0573	1.10656970965938	0.126345255526078
66.1073	1.10611873723058	0.126301534214036
66.1573	1.10566776480179	0.126257812901994
66.2073	1.10527722191071	0.126252171677174
66.2573	1.10490313184543	0.126256898313252
66.3073	1.10452808352054	0.126317961498977
66.3573	1.10414816462554	0.126665367877436
66.4073	1.10376824573054	0.127012774255894
66.4573	1.10344029452012	0.127418891466657
66.5073	1.10315608038493	0.127874420924866
66.5573	1.10287186624974	0.128329950383075
66.6073	1.1024887595162	0.128163107557627
66.6573	1.10209724004426	0.127943319867771
66.7073	1.10170006152086	0.127610549647552
66.7573	1.10128969111138	0.127014404428172
66.8073	1.1008793207019	0.126418259208791
66.8573	1.100451255334	0.126052332600353
66.9073	1.10001481692451	0.125795342671107
66.9573	1.0995844315315	0.125479175927246
67.0073	1.09925381508852	0.124187626301951
67.0573	1.09892319864554	0.122896076676656
67.1073	1.09857299201826	0.121980194103584
67.1573	1.09819742333962	0.121550661578388
67.2073	1.09782185466098	0.121121129053192
67.2573	1.09742621002387	0.120411557284319
67.3073	1.09702599011922	0.119638165177006
67.3573	1.09662381116713	0.119048018617107
67.4073	1.09621344075765	0.119224085304685
67.4573	1.09580307034816	0.119400151992263
67.5073	1.09539437542966	0.119535687480092
67.5573	1.09498693625003	0.119640845840609
67.6073	1.0945794970704	0.119746004201126
67.6573	1.09426432544977	0.119770345749798
67.7073	1.09395401001645	0.119790433782058
67.7573	1.09362987626589	0.119560073318156
67.8073	1.09327750874114	0.118817993072382
67.8573	1.09292514121639	0.118075912826609
67.9073	1.09257482467364	0.1176129459398
67.9573	1.09222535729313	0.117265539561341
68.0073	1.09186419479096	0.116904091232475
68.0573	1.09137842063133	0.116393025758357
68.1073	1.09089264647169	0.11588196028424
68.1573	1.09047018556147	0.115153619816562
68.2073	1.09012074484158	0.114174692599203
68.2573	1.08977130412168	0.113195765381845
68.3073	1.08941695244909	0.113285874408426
68.3573	1.0890616847801	0.113575381272627
68.4073	1.08869806991597	0.113736694771687
68.4573	1.08830510037191	0.113447189146541
68.5073	1.08791213082785	0.113157683521395
68.5573	1.08752612162995	0.113075912859678
68.6073	1.08714475266284	0.11313263217358
68.6573	1.08676338369572	0.113189351487482
68.7073	1.08631673886215	0.113573323444994
68.7573	1.08586866657759	0.113964451755022
68.8073	1.08546307645537	0.114099804071569
68.8573	1.08513393519638	0.113774874169162
68.9073	1.08480479393739	0.113449944266756
68.9573	1.08447243418696	0.112850320652494
69.0073	1.08413891759975	0.112151962648053
69.0573	1.08380556661077	0.111520267480669
69.1073	1.08347350009568	0.111405647103691
69.1573	1.08314143358058	0.111291026726712
69.2073	1.0827414804892	0.111333923757089
69.2573	1.08227165712287	0.111538940976205
69.3073	1.08180183375653	0.111743958195321
69.3573	1.08141098494294	0.111599909614804
69.4073	1.081031791084	0.111404346389082
69.4573	1.08065061076012	0.11139680336226
69.5073	1.08026347104139	0.111953320932139
69.5573	1.07987633132267	0.112509838502018
69.6073	1.07953382308362	0.112962796766598
69.6573	1.07921770736183	0.113354515951213
69.7073	1.07890103843752	0.113739196007843
69.7573	1.07850589378528	0.113125325480141
69.8073	1.07811074913304	0.11251145495244
69.8573	1.07768457177741	0.111807594241604
69.9073	1.0772089481226	0.110960346682953
69.9573	1.0767333244678	0.110113099124303
70.0073	1.07634967685735	0.110202285449836
70.0573	1.07599440918836	0.110580415912886
70.1073	1.0756389383352	0.110918637995277
70.1573	1.07528224780784	0.111017298005538
70.2073	1.07492555728048	0.111115958015799
70.2573	1.07459606056248	0.111416938447462
70.3073	1.07429154541764	0.111903780386738
70.3573	1.07398703027279	0.112390622326014
70.4073	1.0735911808855	0.112355938552049
70.4573	1.07318516069237	0.112263178676209
70.5073	1.07277434104966	0.112099233221986
70.5573	1.0723510814543	0.111750778021491
70.6073	1.07192782185894	0.111402322820996
70.6573	1.07151477723181	0.111063741062027
70.7073	1.07110708923436	0.110730336839467
70.7573	1.07070317015884	0.110387542668633
70.8073	1.07040017443739	0.109793306549589
70.8573	1.07009717871594	0.109199070430545
70.9073	1.06968989115542	0.108740936964853
70.9573	1.06913498277921	0.108475451216225
71.0073	1.068580074403	0.108209965467597
71.0573	1.0680251660268	0.10794447971897
71.1073	1.06755142894738	0.107675085312014
71.1573	1.06716492575125	0.107401490313743
71.2073	1.06677842255511	0.107127895315472
71.2573	1.06639191935897	0.106854300317201
71.3073	1.06600541616283	0.106580705318929
71.3573	1.06563182203837	0.106328400308855
71.4073	1.06529910664089	0.106143513594737
71.4573	1.06496639124341	0.105958626880619
71.5073	1.06463367584593	0.105773740166501
71.5573	1.06430096044845	0.105588853452383
71.6073	1.06396824505097	0.105403966738265
71.6573	1.06354440020765	0.105328186284795
71.7073	1.06312018938262	0.105252844009078
71.7573	1.06269597855759	0.105177501733362
71.8073	1.06227176773256	0.105102159457646
71.8573	1.06184755690753	0.105026817181929
71.9073	1.0614786698326	0.104816991173441
71.9573	1.06112783268145	0.104563288509434
72.0073	1.06077699553029	0.104309585845426
72.0573	1.06042615837914	0.104055883181418
72.1073	1.06007532122798	0.103802180517411
72.1573	1.05969778842298	0.10349312759268
72.2073	1.05929460685253	0.103130895005686
72.2573	1.05889142528207	0.102768662418692
72.3073	1.05848824371162	0.102406429831698
72.3573	1.05808506214116	0.102044197244703
72.4073	1.05769163504069	0.101840148901076
72.4573	1.0573248507463	0.102068156028137
72.5073	1.05695806645191	0.102296163155198
72.5573	1.05659128215752	0.102524170282259
72.6073	1.05622449786313	0.10275217740932
72.6573	1.05585835414045	0.102965408948504
72.7073	1.05551826033371	0.102577766580683
72.7573	1.05517816652698	0.102190124212861
72.8073	1.05483807272025	0.101802481845039
72.8573	1.05449797891351	0.101414839477218
72.9073	1.05415788510678	0.101027197109396
72.9573	1.0537288975241	0.100702260663946
73.0073	1.05327512881207	0.100394804897622
73.0573	1.05282136010004	0.100087349131298
73.1073	1.05236759138801	0.0997798933649744
73.1573	1.05191382267598	0.0994724375986506
73.2073	1.05151613938691	0.0993140206323695
73.2573	1.05116661867295	0.0992835886579468
73.3073	1.050817097959	0.099253156683524
73.3573	1.05046757724504	0.0992227247091013
73.4073	1.05011805653108	0.0991922927346785
73.4573	1.04975029112592	0.0991132353263749
73.5073	1.04933913294166	0.0989185282374898
73.5573	1.0489279747574	0.0987238211486047
73.6073	1.04851681657314	0.0985291140597196
73.6573	1.04810565838888	0.0983344069708345
73.7073	1.04769865782913	0.098151186935991
73.7573	1.04736449269136	0.0981692030700987
73.8073	1.04703032755358	0.0981872192042064
73.8573	1.04669616241581	0.098205235338314
73.9073	1.04636199727803	0.0982232514724217
73.9573	1.04602783214026	0.0982412676065294
74.0073	1.04564657422453	0.0983112221435565
74.0573	1.04525426985472	0.0983933597627499
74.1073	1.04486196548491	0.0984754973819433
74.1573	1.04446966111509	0.0985576350011367
74.2073	1.04407735674528	0.0986397726203301
74.2573	1.04368472563354	0.0984981050425977
74.3073	1.04329184601386	0.0981862194277668
74.3573	1.04289896639417	0.0978743338129359
74.4073	1.04250608677449	0.0975624481981049
74.4573	1.04211320715481	0.097250562583274
74.5073	1.04173343603045	0.0969502217023424
74.5573	1.04138101472965	0.0966739679822622
74.6073	1.04102859342886	0.0963977142621821
74.6573	1.04067617212807	0.096121460542102
74.7073	1.04032375082727	0.0958452068220218
74.7573	1.03996634764247	0.0955959409940863
74.8073	1.03955317165867	0.0956488079099159
74.8573	1.03913999567487	0.0957016748257456
74.9073	1.03872681969107	0.0957545417415753
74.9573	1.03831364370728	0.095807408657405
75.0073	1.03790046772348	0.0958602755732346
75.0573	1.03755643435231	0.0956507094614965
75.1073	1.0372257674528	0.0953904104733073
75.1573	1.03689510055329	0.0951301114851181
75.2073	1.03656443365378	0.0948698124969289
75.2573	1.03623376675427	0.0946095135087397
75.3073	1.035835779491	0.0944048975426585
75.3573	1.03539215896103	0.0942380264439123
75.4073	1.03494853843106	0.0940711553451661
75.4573	1.03450491790108	0.0939042842464199
75.5073	1.03406129737111	0.0937374131476738
75.5573	1.0336485027116	0.093640512915991
75.6073	1.03329245567726	0.093672422689584
75.6573	1.03293640864292	0.093704332463177
75.7073	1.03258036160858	0.09373624223677
75.7573	1.03222431457423	0.093768152010363
75.8073	1.03186547572506	0.0937672363325375
75.8573	1.03148404855589	0.0935007329114168
75.9073	1.03110262138672	0.0932342294902961
75.9573	1.03072119421755	0.0929677260691754
76.0073	1.03033976704837	0.0927012226480548
76.0573	1.0299583398792	0.0924347192269341
76.1073	1.02956823035756	0.0924395328338568
76.1573	1.02917680047817	0.0924856066339844
76.2073	1.02878537059879	0.0925316804341119
76.2573	1.0283939407194	0.0925777542342394
76.3073	1.02800251084001	0.092623828034367
76.3573	1.02764537712769	0.0926136811882087
76.4073	1.0273089090545	0.0925696577987756
76.4573	1.02697244098132	0.0925256344093425
76.5073	1.02663597290813	0.0924816110199095
76.5573	1.02629950483495	0.0924375876304764
76.6073	1.02593068843555	0.0923714575101039
76.6573	1.02550953888013	0.0922695630972691
76.7073	1.02508838932472	0.0921676686844343
76.7573	1.0246672397693	0.0920657742715996
76.8073	1.02424609021389	0.0919638798587648
76.8573	1.02383482543859	0.091857862021687
76.9073	1.02348530472463	0.091726087723033
76.9573	1.02313578401068	0.091594313424379
77.0073	1.02278626329672	0.0914625391257249
77.0573	1.02243674258277	0.0913307648270709
77.1073	1.02208722186881	0.0911989905284169
77.1573	1.02169170725515	0.0910990165647939
77.2073	1.02129085406385	0.091002733711487
77.2573	1.02089000087255	0.0909064508581801
77.3073	1.02048914768126	0.0908101680048733
77.3573	1.02008829448996	0.0907138851515664
77.4073	1.01970294383901	0.090592535027772
77.4573	1.0193258675501	0.0904578054405886
77.5073	1.01894879126118	0.0903230758534052
77.5573	1.01857171497227	0.0901883462662218
77.6073	1.01819463868335	0.0900536166790384
77.6573	1.0178232112873	0.0898434180925363
77.7073	1.01745991278587	0.0895246177753071
77.7573	1.01709661428443	0.0892058174580779
77.8073	1.01673331578299	0.0888870171408487
77.8573	1.01637001728156	0.0885682168236195
77.9073	1.01599651269032	0.0882631811381336
77.9573	1.01557246365431	0.0880263131527096
78.0073	1.01514841461831	0.0877894451672857
78.0573	1.0147243655823	0.0875525771818617
78.1073	1.0143003165463	0.0873157091964377
78.1573	1.0138762675103	0.0870788412110137
78.2073	1.01352242271498	0.0867498873528464
78.2573	1.01317435229444	0.0864133593319859
78.3073	1.01282628187391	0.0860768313111254
78.3573	1.01247821145337	0.0857403032902649
78.4073	1.01213014103283	0.0854037752694044
78.4573	1.01173717425671	0.0848536215290142
78.5073	1.01132327340277	0.0842038593152948
78.5573	1.01090937254882	0.0835540971015754
78.6073	1.01049547169487	0.082904334887856
78.6573	1.01008157084093	0.0822545726741366
78.7073	1.0097012679307	0.0818230185179687
78.7573	1.0093640747108	0.0816714482164673
78.8073	1.00902688149091	0.0815198779149659
78.8573	1.00868968827101	0.0813683076134645
78.9073	1.00835249505111	0.0812167373119631
78.9573	1.00800666048964	0.0809799674396864
79.0073	1.00762537879231	0.0803937054505559
79.0573	1.00724409709498	0.0798074434614253
79.1073	1.00686281539765	0.0792211814722948
79.1573	1.00648153370032	0.0786349194831643
79.2073	1.00610025200299	0.0780486574940338
79.2573	1.00569881196611	0.0775789117876966
79.3073	1.00529635554237	0.0771150408519204
79.3573	1.00489389911862	0.0766511699161442
79.4073	1.00449144269487	0.076187298980368
79.4573	1.00408898627113	0.0757234280445919
79.5073	1.00372266487312	0.0754666527182025
79.5573	1.00337110285182	0.0752944657393092
79.6073	1.00301954083051	0.0751222787604159
79.6573	1.00266797880921	0.0749500917815226
79.7073	1.00231641678791	0.0747779048026292
79.7573	1.00193708295467	0.0747184503997523
79.8073	1.00152592477041	0.0747881788200358
79.8573	1.00111476658615	0.0748579072403192
79.9073	1.00070360840189	0.0749276356606027
79.9573	1.00029245021763	0.0749973640808861
80.0073	0.999898997215427	0.0748692721107759
80.0573	0.999566880022498	0.0740558737882305
80.1073	0.999234762829569	0.073242475465685
80.1573	0.99890264563664	0.0724290771431396
80.2073	0.99857052844371	0.0716156788205941
80.2573	0.998238411250781	0.0708022804980486
80.3073	0.997835948017515	0.0701289817300377
80.3573	0.997432195345627	0.0694582509783013
80.4073	0.997028442673739	0.0687875202265649
80.4573	0.996624690001852	0.0681167894748285
80.5073	0.996220937329964	0.0674460587230921
80.5573	0.99581974676402	0.0669090207743683
80.6073	0.995419465780402	0.0664194455822696
80.6573	0.995019184796784	0.0659298703901709
80.7073	0.994618903813166	0.0654402951980722
80.7573	0.994218622829549	0.0649507200059735
80.8073	0.993835675274974	0.0643088858309821
80.8573	0.993470340720878	0.0635123368830515
80.9073	0.993105006166782	0.0627157879351208
80.9573	0.992739671612686	0.0619192389871902
81.0073	0.99237433705859	0.0611226900392595
81.0573	0.991998734108489	0.0603823529561843
81.1073	0.991592651951195	0.0598088669640293
81.1573	0.991186569793902	0.0592353809718743
81.2073	0.990780487636609	0.0586618949797193
81.2573	0.990374405479315	0.0580884089875642
81.3073	0.989967366766465	0.0575171324948245
81.3573	0.989465629053484	0.0571645964441946
81.4073	0.988963891340502	0.0568120603935648
81.4573	0.988462153627521	0.0564595243429349
81.5073	0.987960415914539	0.0561069882923051
81.5573	0.987458678201558	0.0557544522416752
81.6073	0.986956940488577	0.0554019161910454
81.6573	0.986455202775595	0.0550493801404155
81.7073	0.98597215246136	0.0547263618160699
81.7573	0.985598410630201	0.0545760019728666
81.8073	0.985224668799043	0.0544256421296633
81.8573	0.984850926967884	0.05427528228646
81.9073	0.984477185136726	0.0541249224432567
81.9573	0.984103443305567	0.0539745626000533
82.0073	0.983729701474408	0.05382420275685
82.0573	0.98335595964325	0.0536738429136467
82.1073	0.982982217812091	0.0535234830704434
82.1573	0.982608475980933	0.0533731232272401
82.2073	0.982234734149774	0.0532227633840368
82.2573	0.981872237198928	0.0528755857344711
82.3073	0.981515533065213	0.0524270170937491
82.3573	0.981158828931498	0.0519784484530271
82.4073	0.980802124797784	0.0515298798123051
82.4573	0.980445420664068	0.0510813111715831
82.5073	0.980088716530354	0.0506327425308611
82.5573	0.979732012396639	0.0501841738901391
82.6073	0.979375308262924	0.0497356052494171
82.6573	0.979018604129209	0.0492870366086951
82.7073	0.978661899995494	0.0488384679679731
82.7573	0.978297500622602	0.048407118369492
82.8073	0.977896570976373	0.0480575097416482
82.8573	0.977495641330145	0.0477079011138046
82.9073	0.977094711683917	0.0473582924859608
82.9573	0.976693782037688	0.0470086838581171
83.0073	0.97629285239146	0.0466590752302734
83.0573	0.975891922745232	0.0463094666024297
83.1073	0.975490993099003	0.045959857974586
83.1573	0.975090063452775	0.0456102493467423
83.2073	0.974689133806547	0.0452606407188986
83.2573	0.974288204160318	0.0449110320910549
83.3073	0.973901989284614	0.0445007570733314
83.3573	0.973522447386241	0.0440629705532206
83.4073	0.973142905487867	0.0436251840331098
83.4573	0.972763363589494	0.043187397512999
83.5073	0.97238382169112	0.0427496109928882
83.5573	0.972004279792747	0.0423118244727774
83.6073	0.971624737894373	0.0418740379526665
83.6573	0.971245195996	0.0414362514325557
83.7073	0.970865654097626	0.0409984649124449
83.7573	0.970486112199253	0.0405606783923341
83.8073	0.970104739654665	0.0401605444137809
83.8573	0.969716135151268	0.0399091566142519
83.9073	0.969327530647871	0.039657768814723
83.9573	0.968938926144475	0.039406381015194
84.0073	0.968550321641078	0.0391549932156651
84.0573	0.968161717137681	0.0389036054161362
84.1073	0.967773112634285	0.0386522176166072
84.1573	0.967384508130888	0.0384008298170783
84.2073	0.966995903627491	0.0381494420175493
84.2573	0.966607299124094	0.0378980542180204
84.3073	0.966218694620698	0.0376466664184915
84.3573	0.965835281177458	0.0373161746328612
84.4073	0.96545392675808	0.0369543064058164
84.4573	0.965072572338702	0.0365924381787716
84.5073	0.964691217919324	0.0362305699517268
84.5573	0.964309863499946	0.0358687017246821
84.6073	0.963928509080568	0.0355068334976373
84.6573	0.963547154661189	0.0351449652705925
84.7073	0.963165800241811	0.0347830970435477
84.7573	0.962784445822433	0.034421228816503
84.8073	0.962403091403055	0.0340593605894582
84.8573	0.962021820359643	0.0336861124106536
84.9073	0.961640828444466	0.0332747661324796
84.9573	0.961259836529289	0.0328634198543055
85.0073	0.960878844614112	0.0324520735761315
85.0573	0.960497852698934	0.0320407272979574
85.1073	0.960116860783757	0.0316293810197833
85.1573	0.95973586886858	0.0312180347416093
85.2073	0.959354876953403	0.0308066884634352
85.2573	0.958973885038226	0.0303953421852611
85.3073	0.958592893123049	0.0299839959070871
85.3573	0.958211901207871	0.029572649628913
85.4073	0.957840836137607	0.0293346827847472
85.4573	0.957473186755914	0.0291563733802402
85.5073	0.957105537374222	0.0289780639757332
85.5573	0.95673788799253	0.0287997545712261
85.6073	0.956370238610837	0.0286214451667191
85.6573	0.956002589229145	0.0284431357622121
85.7073	0.955634939847453	0.028264826357705
85.7573	0.95526729046576	0.028086516953198
85.8073	0.954899641084068	0.027908207548691
85.8573	0.954531991702375	0.027729898144184
85.9073	0.954163041037098	0.0275144625261944
85.9573	0.953790386718543	0.0271933599929084
86.0073	0.953417732399987	0.0268722574596224
86.0573	0.953045078081431	0.0265511549263364
86.1073	0.952672423762875	0.0262300523930504
86.1573	0.952299769444319	0.0259089498597644
86.2073	0.951927115125764	0.0255878473264784
86.2573	0.951554460807208	0.0252667447931923
86.3073	0.951181806488652	0.0249456422599063
86.3573	0.950809152170096	0.0246245397266203
86.4073	0.95043649785154	0.0243034371933343
86.4573	0.95005374271593	0.0238946515904962
86.5073	0.94966803824614	0.0234602634376338
86.5573	0.949282333776351	0.0230258752847715
86.6073	0.948896629306562	0.0225914871319091
86.6573	0.948510924836773	0.0221570989790468
86.7073	0.948125220366983	0.0217227108261844
86.7573	0.947739515897194	0.0212883226733221
86.8073	0.947353811427405	0.0208539345204597
86.8573	0.946968106957615	0.0204195463675973
86.9073	0.946582402487826	0.019985158214735
86.9573	0.946195706206543	0.0195861812259814
87.0073	0.945806557946845	0.0192747485040521
87.0573	0.945417409687147	0.0189633157821229
87.1073	0.945028261427449	0.0186518830601936
87.1573	0.944639113167751	0.0183404503382643
87.2073	0.944249964908053	0.0180290176163351
87.2573	0.943860816648355	0.0177175848944058
87.3073	0.943471668388656	0.0174061521724766
87.3573	0.943082520128958	0.0170947194505473
87.4073	0.94269337186926	0.016783286728618
87.4573	0.942304223609562	0.0164718540066888
87.5073	0.941912894887095	0.0162130314313677
87.5573	0.94152102784589	0.0159671973959823
87.6073	0.941129160804685	0.0157213633605969
87.6573	0.94073729376348	0.0154755293252115
87.7073	0.940345426722275	0.0152296952898261
87.7573	0.93995355968107	0.0149838612544407
87.8073	0.939561692639865	0.0147380272190553
87.8573	0.93916982559866	0.0144921931836699
87.9073	0.938777958557455	0.0142463591482845
87.9573	0.93838609151625	0.0140005251128991
88.0073	0.937998691976817	0.0137375720620101
88.0573	0.937620962599448	0.0134375639269299
88.1073	0.937243233222079	0.0131375557918497
88.1573	0.93686550384471	0.0128375476567696
88.2073	0.936487774467341	0.0125375395216894
88.2573	0.936110045089973	0.0122375313866092
88.3073	0.935732315712604	0.011937523251529
88.3573	0.935354586335235	0.0116375151164488
88.4073	0.934976856957866	0.0113375069813686
88.4573	0.934599127580497	0.0110374988462884
88.5073	0.934221398203128	0.0107374907112082
88.5573	0.933862022413453	0.0104564102727439
88.6073	0.933506405792341	0.0101792065914177
88.6573	0.933150789171229	0.00990200291009148
88.7073	0.932795172550116	0.00962479922876527
88.7573	0.932439555929004	0.00934759554743907
88.8073	0.932083939307892	0.00907039186611287
88.8573	0.93172832268678	0.00879318818478664
88.9073	0.931372706065668	0.00851598450346047
88.9573	0.931017089444556	0.00823878082213426
89.0073	0.930661472823444	0.00796157714080806
89.0573	0.930295880086722	0.00765748482532704
89.1073	0.929911263129536	0.00730211650982977
89.1573	0.929526646172349	0.00694674819433255
89.2073	0.929142029215163	0.00659137987883533
89.2573	0.928757412257976	0.0062360115633381
89.3073	0.92837279530079	0.00588064324784088
89.3573	0.927988178343603	0.0055252749323436
89.4073	0.927603561386417	0.00516990661684641
89.4573	0.92721894442923	0.00481453830134916
89.5073	0.926834327472044	0.00445916998585191
89.5573	0.926449710514857	0.00410380167035471
89.6073	0.92606347516465	0.00382804036838964
89.6573	0.925676971968512	0.00356545411994626
89.7073	0.925290468772374	0.00330286787150284
89.7573	0.924903965576236	0.00304028162305944
89.8073	0.924517462380097	0.00277769537461606
89.8573	0.924130959183959	0.00251510912617262
89.9073	0.923744455987821	0.00225252287772923
89.9573	0.923357952791683	0.00198993662928583
90.0073	0.922971449595545	0.00172735038084243
90.0573	0.922584946399407	0.00146476413239903
90.1073	0.922196843854927	0.00108510156105285
90.1573	0.921806064326325	0.000509477016078119
90.2073	0.921415284797723	-6.61475288966512e-05
90.2573	0.92102450526912	-0.000641772073871449
90.3073	0.920633725740518	-0.00121739661884618
90.3573	0.920242946211915	-0.001793021163821
90.4073	0.919852166683313	-0.00236864570879575
90.4573	0.919461387154711	-0.00294427025377055
90.5073	0.919070607626109	-0.00351989479874532
90.5573	0.918679828097506	-0.00409551934372006
90.6073	0.918289048568904	-0.00467114388869488
90.6573	0.917906638537293	-0.00483061313109981
90.7073	0.917525284117915	-0.00493759431732479
90.7573	0.917143929698536	-0.00504457550354978
90.8073	0.916762575279158	-0.00515155668977475
90.8573	0.91638122085978	-0.00525853787599974
90.9073	0.915999866440402	-0.00536551906222471
90.9573	0.915618512021024	-0.0054725002484497
91.0073	0.915237157601646	-0.00557948143467468
91.0573	0.914855803182268	-0.00568646262089963
91.1073	0.91447444876289	-0.00579344380712463
91.1573	0.914096154603976	-0.00602178798605239
91.2073	0.913722412772817	-0.00643066716407532
91.2573	0.913348670941659	-0.00683954634209825
91.3073	0.9129749291105	-0.00724842552012119
91.3573	0.912601187279341	-0.00765730469814416
91.4073	0.912227445448183	-0.00806618387616707
91.4573	0.911853703617024	-0.00847506305419002
91.5073	0.911479961785866	-0.00888394223221296
91.5573	0.911106219954707	-0.00929282141023591
91.6073	0.910732478123548	-0.00970170058825884
91.6573	0.91035873629239	-0.0101105797662818
91.7073	0.909989643215104	-0.0106472425462836
91.7573	0.909620976442758	-0.0111956234731918
91.8073	0.909252309670413	-0.0117440044001001
91.8573	0.908883642898067	-0.0122923853270083
91.9073	0.908514976125722	-0.0128407662539165
91.9573	0.908146309353376	-0.0133891471808247
92.0073	0.90777764258103	-0.0139375281077329
92.0573	0.907408975808685	-0.0144859090346412
92.1073	0.907040309036339	-0.0150342899615494
92.1573	0.906671642263994	-0.0155826708884576
92.2073	0.906298610941069	-0.0162770980559623
92.2573	0.905919794051097	-0.0171651214028625
92.3073	0.905540977161126	-0.0180531447497627
92.3573	0.905162160271154	-0.0189411680966629
92.4073	0.904783343381182	-0.0198291914435631
92.4573	0.904404526491211	-0.0207172147904633
92.5073	0.904025709601239	-0.0216052381373635
92.5573	0.903646892711268	-0.0224932614842636
92.6073	0.903268075821296	-0.0233812848311639
92.6573	0.902889258931324	-0.024269308178064
92.7073	0.902510442041353	-0.0251573315249643
92.7573	0.90212614988793	-0.025754253320938
92.8073	0.901741532930744	-0.0263339063808399
92.8573	0.901356915973557	-0.0269135594407418
92.9073	0.900972299016371	-0.0274932125006437
92.9573	0.900587682059184	-0.0280728655605456
93.0073	0.900203065101998	-0.0286525186204474
93.0573	0.899818448144811	-0.0292321716803493
93.1073	0.899433831187625	-0.0298118247402512
93.1573	0.899049214230438	-0.0303914778001531
93.2073	0.898664597273252	-0.030971130860055
93.2573	0.898279150181445	-0.0316139604891661
93.3073	0.897892720703254	-0.0323315536565119
93.3573	0.897506291225063	-0.0330491468238577
93.4073	0.897119861746872	-0.0337667399912035
93.4573	0.896733432268681	-0.0344843331585493
93.5073	0.896347002790489	-0.0352019263258951
93.5573	0.895960573312298	-0.0359195194932408
93.6073	0.895574143834107	-0.0366371126605867
93.6573	0.895187714355916	-0.0373547058279324
93.7073	0.894801284877725	-0.0380722989952783
93.7573	0.894414855399534	-0.038789892162624
93.8073	0.894031173637905	-0.0390230028697877
93.8573	0.893647571028604	-0.0392421572920902
93.9073	0.893263968419304	-0.0394613117143926
93.9573	0.892880365810004	-0.0396804661366951
94.0073	0.892496763200703	-0.0398996205589975
94.0573	0.892113160591403	-0.0401187749813
94.1073	0.891729557982103	-0.0403379294036025
94.1573	0.891345955372802	-0.0405570838259049
94.2073	0.890962352763502	-0.0407762382482074
94.2573	0.890578750154202	-0.0409953926705098
94.3073	0.890196244661583	-0.0413820289818413
94.3573	0.889814890242205	-0.0419443839964164
94.4073	0.889433535822827	-0.0425067390109914
94.4573	0.889052181403449	-0.0430690940255665
94.5073	0.888670826984071	-0.0436314490401414
94.5573	0.888289472564693	-0.0441938040547164
94.6073	0.887908118145314	-0.0447561590692915
94.6573	0.887526763725936	-0.0453185140838665
94.7073	0.887145409306558	-0.0458808690984416
94.7573	0.88676405488718	-0.0464432241130166
94.8073	0.886382712792945	-0.0470061630603528
94.8573	0.886007520944982	-0.0478604844555173
94.9073	0.88563232909702	-0.0487148058506817
94.9573	0.885257137249058	-0.0495691272458462
95.0073	0.884881945401096	-0.0504234486410107
95.0573	0.884506753553133	-0.0512777700361751
95.1073	0.884131561705171	-0.0521320914313396
95.1573	0.883756369857209	-0.0529864128265041
95.2073	0.883381178009246	-0.0538407342216686
95.2573	0.883005986161284	-0.054695055616833
95.3073	0.882630794313321	-0.0555493770119974
95.3573	0.882257285934868	-0.0563228279338987
95.4073	0.881885356624714	-0.0570204236056848
95.4573	0.88151342731456	-0.0577180192774709
95.5073	0.881141498004406	-0.0584156149492569
95.5573	0.880769568694252	-0.0591132106210429
95.6073	0.880397639384099	-0.0598108062928291
95.6573	0.880025710073945	-0.0605084019646151
95.7073	0.879653780763791	-0.0612059976364013
95.7573	0.879281851453637	-0.0619035933081873
95.8073	0.878909922143483	-0.0626011889799733
95.8573	0.878537949332825	-0.0632936163993878
95.9073	0.878164570005867	-0.0638189369921165
95.9573	0.877791190678909	-0.0643442575848452
96.0073	0.877417811351952	-0.064869578177574
96.0573	0.877044432024994	-0.0653948987703027
96.1073	0.876671052698036	-0.0659202193630315
96.1573	0.876297673371079	-0.0664455399557602
96.2073	0.875924294044121	-0.066970860548489
96.2573	0.875550914717163	-0.0674961811412177
96.3073	0.875177535390206	-0.0680215017339464
96.3573	0.874804156063248	-0.0685468223266752
96.4073	0.874421902633452	-0.0691850081993573
96.4573	0.874032210617452	-0.069917801733177
96.5073	0.873642518601453	-0.0706505952669966
96.5573	0.873252826585453	-0.0713833888008162
96.6073	0.872863134569454	-0.0721161823346359
96.6573	0.872473442553454	-0.0728489758684555
96.7073	0.872083750537454	-0.0735817694022752
96.7573	0.871694058521455	-0.0743145629360948
96.8073	0.871304366505455	-0.0750473564699144
96.8573	0.870914674489456	-0.075780150003734
96.9073	0.870524393766634	-0.0765169083133605
96.9573	0.870124551633009	-0.0773180600507479
97.0073	0.869724709499383	-0.0781192117881352
97.0573	0.869324867365758	-0.0789203635255225
97.1073	0.868925025232132	-0.0797215152629098
97.1573	0.868525183098507	-0.0805226670002971
97.2073	0.868125340964881	-0.0813238187376845
97.2573	0.867725498831255	-0.0821249704750717
97.3073	0.86732565669763	-0.082926122212459
97.3573	0.866925814564004	-0.0837272739498464
97.4073	0.866525972430379	-0.0845284256872337
97.4573	0.866139193498138	-0.0848303138179538
97.5073	0.865762189129171	-0.0847586270821467
97.5573	0.865385184760204	-0.0846869403463397
97.6073	0.865008180391237	-0.0846152536105326
97.6573	0.86463117602227	-0.0845435668747256
97.7073	0.864254171653303	-0.0844718801389185
97.7573	0.863877167284336	-0.0844001934031114
97.8073	0.863500162915369	-0.0843285066673044
97.8573	0.863123158546402	-0.0842568199314973
97.9073	0.862746154177435	-0.0841851331956903
97.9573	0.862369274509913	-0.0842103408146476
98.0073	0.86199372015775	-0.0852653326226128
98.0573	0.861618165805587	-0.086320324430578
98.1073	0.861242611453424	-0.0873753162385433
98.1573	0.86086705710126	-0.0884303080465085
98.2073	0.860491502749097	-0.0894852998544738
98.2573	0.860115948396934	-0.090540291662439
98.3073	0.859740394044771	-0.0915952834704042
98.3573	0.859364839692607	-0.0926502752783695
98.4073	0.858989285340444	-0.0937052670863347
98.4573	0.858613730988281	-0.0947602588943
98.5073	0.858250751202862	-0.0953942107139133
98.5573	0.85789615446194	-0.0957474692079587
98.6073	0.857541557721018	-0.0961007277020042
98.6573	0.857186960980096	-0.0964539861960496
98.7073	0.856832364239173	-0.0968072446900951
98.7573	0.856477767498251	-0.0971605031841405
98.8073	0.856123170757329	-0.0975137616781859
98.8573	0.855768574016407	-0.0978670201722313
98.9073	0.855413977275484	-0.0982202786662767
98.9573	0.855059380534562	-0.0985735371603222
99.0073	0.854700712741731	-0.0996304800867017
99.0573	0.854311020725731	-0.106049983687075
99.1073	0.853921328709732	-0.112469487287449
99.1573	0.853531636693732	-0.118888990887822
99.2073	0.853141944677733	-0.125308494488195
99.2573	0.852752252661733	-0.131727998088568
99.3073	0.852362560645734	-0.138147501688941
99.3573	0.851972868629734	-0.144567005289315
99.4073	0.851583176613735	-0.150986508889688
99.4573	0.851193484597735	-0.157406012490062
99.5073	0.850803792581736	-0.163825516090435
100.5258	0.850479048630896	-0.152390062235774
100.5758	0.850815456516905	-0.107561960608795
100.6258	0.851273503412544	-0.106590466002518
100.6758	0.851744854574862	-0.0989413214435065
100.7258	0.852107870994228	-0.0944513100747221
100.7758	0.852467086194542	-0.0910680475290371
100.8258	0.852980250766421	-0.0872230937677932
100.8758	0.853345130674032	-0.0841723547967565
100.9258	0.853839875666876	-0.087374262543205
100.9758	0.854249857929438	-0.0882311579302355
101.0258	0.854514042653479	-0.0880220832380125
101.0758	0.854835045208373	-0.0815645573687395
101.1258	0.855127939530207	-0.0760852603270691
101.1758	0.855566980330592	-0.0760774783843374
101.2258	0.855927517048467	-0.0710605467447944
101.2758	0.856247398540712	-0.0664126138353551
101.3258	0.856742811716593	-0.0670151625797323
101.3758	0.857112942429231	-0.0678637354630975
101.4258	0.857638555622288	-0.0671532884511813
101.4758	0.858017317032479	-0.0628805877162158
101.5258	0.858375554087071	-0.0603225208632069
101.5758	0.858860496451322	-0.0554759903961724
101.6258	0.859137413402666	-0.0543296058474097
101.6758	0.859517288805258	-0.0490537823802113
101.7258	0.859795892186309	-0.0466930924625944
101.7758	0.860253667600283	-0.0444733477366771
101.8258	0.860599700367864	-0.045439772660021
101.8758	0.861016455288776	-0.0443566378765641
101.9258	0.86136020983968	-0.04476636717239
101.9758	0.861891997716979	-0.0428081586426299
102.0258	0.862248446970749	-0.0413918771370118
102.0758	0.862578762118563	-0.0388560577368727
102.1258	0.863091974249178	-0.0371394350021258
102.1758	0.863410831221287	-0.0360179984309016
102.2258	0.863864216200733	-0.0351620599469651
102.2758	0.864120504434481	-0.0342487877799826
102.3258	0.864395779186703	-0.0354894482065665
102.3758	0.864753845294835	-0.0369792440398758
102.4258	0.865085364490674	-0.0346697100399568
102.4758	0.865466816746592	-0.0314563108359944
102.5258	0.865813603590813	-0.0292536971706313
102.5758	0.866322088266976	-0.0272054840267721
102.6258	0.866733203968967	-0.0254953501208661
102.6758	0.867231097546398	-0.025148132588087
102.7258	0.867617688599692	-0.0251102224120081
102.7758	0.868085280301849	-0.0248234770139393
102.8258	0.86840648532248	-0.022249560199376
102.8758	0.868737660896565	-0.0200369698411625
[truncated: 2,664 more rows]
