# Supplementary material for: Unraveling the Local Relation Between Tissue Composition and Human Brain Mechanics Through Machine Learning
Source: Front Bioeng Biotechnol. 2021 Aug 17;9:704738. doi: 10.3389/fbioe.2021.704738 (PMC8415910; doi:10.3389/fbioe.2021.704738)
Supplement: Supplementary file 1 [file DataSheet3.ZIP › Mechanics_cyclicCompTens/cyclicCompTens_HBE_03_11_P1_CC_07.txt]

0	1	0
0.05	0.999765384294708	-0.0394051300972783
0.1	0.999232166782682	-0.0402485482788729
0.15	0.998927748057634	-0.0417046701515525
0.2	0.99861870912403	-0.0437787880958197
0.25	0.998221961968988	-0.0428278089220395
0.3	0.997715890075756	-0.0467226663050351
0.35	0.997372476033085	-0.0463925456485521
0.4	0.997063834740381	-0.0478808528410078
0.45	0.996511386557005	-0.04966855975916
0.5	0.996032861710523	-0.0457757692005216
0.55	0.995582770081941	-0.0497376706410407
0.6	0.99521655417393	-0.0488020852498518
0.65	0.994813908678866	-0.0465165723835417
0.7	0.994374441636435	-0.0446064672733
0.75	0.994082914050669	-0.0456718043583015
0.8	0.993816615833264	-0.0468708470396451
0.85	0.993452672158969	-0.0480098905920283
0.9	0.993145731254496	-0.0494140704215203
0.95	0.992713919746159	-0.050530360809617
1	0.992419154227348	-0.0501452553374295
1.05	0.991904788681053	-0.0522268209961313
1.1	0.991487660949034	-0.0507334899419786
1.15	0.990943058186634	-0.0534041552167001
1.2	0.99055783552188	-0.0563351104333128
1.25	0.990229170553638	-0.0560035605282171
1.3	0.989704120875629	-0.0545905687857325
1.35	0.989388138113313	-0.0581595908727456
1.4	0.989067571537825	-0.0610725753456482
1.45	0.988740543692071	-0.0622362324170825
1.5	0.988348045191111	-0.0642628372949901
1.55	0.987949686578365	-0.0635602190203735
1.6	0.987585036625601	-0.0655882842038337
1.65	0.98716592029459	-0.0672534193379414
1.7	0.986699293509621	-0.0669549414527031
1.75	0.986201224242793	-0.0666474823054897
1.8	0.985795975655148	-0.0642421758114264
1.85	0.985393403336183	-0.06589895646411
1.9	0.985063712879056	-0.0670788170077452
1.95	0.98469841526477	-0.0652624295780019
2	0.98438805335056	-0.0646549624480944
2.05	0.98404837632571	-0.0662924793725837
2.1	0.98372614236381	-0.0672757989952371
2.15	0.98332632819018	-0.067682490430639
2.2	0.982988852257398	-0.0666743436310055
2.25	0.982579182871539	-0.0691971789779463
2.3	0.982117024592162	-0.0711646100879983
2.35	0.981734197827075	-0.0720071098576605
2.4	0.981173861322368	-0.0709997880387693
2.45	0.980837181821404	-0.072781964436529
2.5	0.980365438073896	-0.0742891647837731
2.55	0.980047950660538	-0.0760285481073732
2.6	0.979608524790243	-0.076117116019094
2.65	0.979278093858576	-0.0762816008404506
2.7	0.978902011832077	-0.0760222391342118
2.75	0.978432137256807	-0.0748700857190078
2.8	0.978083039321228	-0.0736069928928791
2.85	0.977743393195798	-0.0730433675522164
2.9	0.97736101722012	-0.0737024305112506
2.95	0.976912250048859	-0.0749648056885687
3	0.976373810860084	-0.0740396388458778
3.05	0.975987180961903	-0.0736561694591242
3.1	0.975638160922278	-0.0729921198107396
3.15	0.975300884020295	-0.0724219726100342
3.2	0.974963568445909	-0.0729963022309906
3.25	0.974573575525592	-0.0724511575653765
3.3	0.974245044783641	-0.0715696768331836
3.35	0.973940122812358	-0.0704155552758892
3.4	0.973602275605898	-0.0690211010893491
3.45	0.973173299329127	-0.0696532375575725
3.5	0.972752503321626	-0.0687651905619749
3.55	0.972327361069792	-0.0670629456078956
3.6	0.971882323921219	-0.0652624069936956
3.65	0.971346843189525	-0.0651891503292994
3.7	0.970942209340868	-0.0659821632302923
3.75	0.970586315586123	-0.0665924574921997
3.8	0.970243515756009	-0.0665728691130883
3.85	0.96992099472436	-0.0660540803650654
3.9	0.969544441081067	-0.0652899473881405
3.95	0.969166113589525	-0.0646761480005991
4	0.968801865681553	-0.0643310351527778
4.05	0.968458632290074	-0.0643026734868522
4.1	0.968115445958332	-0.0646215083271585
4.15	0.967633964061489	-0.0651761353968904
4.2	0.967105137006949	-0.0659396846718557
4.25	0.96670574530099	-0.0668884840754535
4.3	0.96634066223011	-0.0665572518908417
4.35	0.965992254486992	-0.0660458964483709
4.4	0.965618315882106	-0.065726663310808
4.45	0.965185825266583	-0.0659206600897699
4.5	0.964904728954596	-0.0664878986746699
4.55	0.964612959979568	-0.0669105822004281
4.6	0.964252387964045	-0.066984424140072
4.65	0.963812412949262	-0.0666503486895662
4.7	0.963483974100518	-0.066402181014842
4.75	0.96309704183764	-0.0654527259751257
4.8	0.962609339079188	-0.0647272614279074
4.85	0.962060590184414	-0.0645027041327278
4.9	0.961664156935536	-0.0645665106223714
4.95	0.961290600843575	-0.0645247358272174
5	0.960935366749455	-0.0652025070479019
5.05	0.960571743699853	-0.0660017709978847
5.1	0.960142767423082	-0.0652455711735359
5.15	0.959831675516102	-0.0646733020772027
5.2	0.959421695381158	-0.0643093027483274
5.25	0.958944397638728	-0.064065900607219
5.3	0.958488878555236	-0.0643629945537516
5.35	0.958045076135688	-0.0649508690777323
5.4	0.95760110329601	-0.0655339791012847
5.45	0.957151383510868	-0.0659564195826165
5.5	0.956701663725726	-0.0663788600639482
5.55	0.956297145217015	-0.0665095684560567
5.6	0.95595837603676	-0.0662159262441551
5.65	0.955619606856505	-0.0659222840322534
5.7	0.955279695316363	-0.0655836176651313
5.75	0.954939472752027	-0.0652326928129999
5.8	0.954601434753842	-0.0651209026058774
5.85	0.954274500304775	-0.0662245680518528
5.9	0.953947565855708	-0.0673282334978283
5.95	0.953533876909667	-0.0675143556953244
6	0.953047173589563	-0.0669282545695146
6.05	0.952560470269459	-0.0663421534437049
6.1	0.952159658694424	-0.0661480969292837
6.15	0.951766153882425	-0.0659873914321509
6.2	0.951373981365289	-0.0660412996633802
6.25	0.950984914577485	-0.066595496659126
6.3	0.950595847789681	-0.0671496936548717
6.35	0.950214833952434	-0.0677876756281282
6.4	0.949837630674583	-0.0684653036455456
6.45	0.949462371972131	-0.0691410421078936
6.5	0.949119164767681	-0.0697856359457765
6.55	0.94877595756323	-0.0704302297836595
6.6	0.948369570054596	-0.0711850255854659
6.65	0.947881387393094	-0.0720824922180331
6.7	0.947393204731591	-0.0729799588506003
6.75	0.947015861428502	-0.0733707540494813
6.8	0.94666377817566	-0.0736460799235929
6.85	0.94630969633259	-0.0739751137359236
6.9	0.945947257689959	-0.0745287190826726
6.95	0.945584819047328	-0.0750823244294215
7	0.945248607547591	-0.0753407638754198
7.05	0.944932052639905	-0.0753779838114781
7.1	0.944615497732219	-0.0754152037475365
7.15	0.944203354426178	-0.0762994065208083
7.2	0.943786180151803	-0.0772281873381441
7.25	0.94336657531951	-0.0778634194443782
7.3	0.942942004338142	-0.0778988688219648
7.35	0.942517433356775	-0.0779343181995513
7.4	0.942093908565644	-0.0781435869005602
7.45	0.941670816925675	-0.0784248215205427
7.5	0.941257498702589	-0.0787279047705833
7.55	0.940948316350304	-0.0792637854285391
7.6	0.940639133998019	-0.0797996660864948
7.65	0.940281188884545	-0.0803165965332196
7.7	0.93986700489318	-0.0808116713961045
7.75	0.939452820901815	-0.0813067462589894
7.8	0.939013674499177	-0.0817012669894059
7.85	0.938569872079629	-0.0820770322504062
7.9	0.938138188128949	-0.0826538516515882
7.95	0.937749121341145	-0.0839377205267788
8	0.937360054553341	-0.0852215894019694
8.05	0.936965218334083	-0.0859042317841415
8.1	0.93656653582719	-0.0861860565043014
8.15	0.936167853320296	-0.0864678812244613
8.2	0.935874851708359	-0.0876990842000596
8.25	0.935584161123555	-0.0889510481552882
8.3	0.935261511443925	-0.0900282470375134
8.35	0.934881349708994	-0.0907909470705596
8.4	0.934501187974062	-0.0915536471036059
8.45	0.934096520323948	-0.0917796429651109
8.5	0.933683044403069	-0.0918127288443491
8.55	0.933264162376983	-0.0919084294185982
8.6	0.932803347531352	-0.0924898050965306
8.65	0.932342532685722	-0.093071180774463
8.7	0.931916346263547	-0.0931834976630289
8.75	0.931525800134344	-0.0928130494989027
8.8	0.931135254005142	-0.0924426013347766
8.85	0.930815608271146	-0.0933361029451678
8.9	0.930506425918861	-0.0944161365052985
8.95	0.930171362963941	-0.0954150645048693
9	0.929758658201116	-0.0961706758227603
9.05	0.929345953438291	-0.0969262871406513
9.1	0.928926256752802	-0.0978178219228568
9.15	0.928502425442133	-0.0987897341069389
9.2	0.928078666619193	-0.0997608687564415
9.25	0.927665190698315	-0.100621704572012
9.3	0.927251714777436	-0.101482540387582
9.35	0.926876172720433	-0.102180482974384
9.4	0.926561073002554	-0.102618877843977
9.45	0.926245973284675	-0.103057272713569
9.5	0.925891305622411	-0.103809014717251
9.55	0.925524428955584	-0.104657442476257
9.6	0.925159879857744	-0.10543339263302
9.65	0.924809302693624	-0.105774274157837
9.7	0.924458725529505	-0.106115155682655
9.75	0.924034886314675	-0.106180136962263
9.8	0.923543744970375	-0.105991662682766
9.85	0.923052603626075	-0.10580318840327
9.9	0.922671944527176	-0.106316461397235
9.95	0.922303588518951	-0.106907879619919
10	0.921935477462042	-0.107482463800211
10.05	0.921568001307684	-0.108013414916602
10.1	0.921200525153325	-0.108544366032993
10.15	0.920803699181133	-0.109323433907107
10.2	0.920391482450809	-0.110232611788319
10.25	0.919980794496888	-0.11112728333553
10.3	0.91961104377778	-0.111633507494487
10.35	0.919241293058671	-0.112139731653445
10.4	0.918802499253451	-0.112654407055845
10.45	0.918265977794943	-0.113181044846309
10.5	0.917729456336435	-0.113707682636773
10.55	0.917192934877927	-0.114234320427236
10.6	0.916752953112679	-0.114462117023466
10.65	0.916416721474211	-0.114368752336265
10.7	0.916080489835745	-0.114275387649064
10.75	0.915744258197278	-0.114182022961863
10.8	0.915408026558811	-0.114088658274662
10.85	0.915047954590269	-0.114138273264205
10.9	0.914612388243159	-0.114640657230105
10.95	0.91417682189605	-0.115143041196005
11	0.91374125554894	-0.115645425161905
11.05	0.91330568920183	-0.116147809127805
11.1	0.91287012285472	-0.116650193093706
11.15	0.912490758059396	-0.116716060813303
11.2	0.912111618973116	-0.116780175455607
11.25	0.911732479886836	-0.11684429009791
11.3	0.911353340800556	-0.116908404740213
11.35	0.910974201714276	-0.116972519382517
11.4	0.91056645607544	-0.11730206339534
11.45	0.910149377264286	-0.117718206380507
11.5	0.909732298453132	-0.118134349365675
11.55	0.909315219641977	-0.118550492350843
11.6	0.908898140830823	-0.118966635336011
11.65	0.908507391137459	-0.119116299178644
11.7	0.908141938047464	-0.119009934041195
11.75	0.90777648495747	-0.118903568903746
11.8	0.907411031867475	-0.118797203766297
11.85	0.90704557877748	-0.118690838628849
11.9	0.906682343091435	-0.118638387440538
11.95	0.906325163896776	-0.1187331937551
12	0.905967984702117	-0.118828000069661
12.05	0.905610805507458	-0.118922806384222
12.1	0.905253626312799	-0.119017612698783
12.15	0.904894748263546	-0.119107952522459
12.2	0.904466783460789	-0.119016655050135
12.25	0.904038818658032	-0.118925357577811
12.3	0.903610853855275	-0.118834060105487
12.35	0.903182889052517	-0.118742762633163
12.4	0.90275492424976	-0.118651465160839
12.45	0.902376530891289	-0.118929270451124
12.5	0.902011956682248	-0.119309971396458
12.55	0.901647382473207	-0.119690672341793
12.6	0.901282808264166	-0.120071373287127
12.65	0.900918234055125	-0.120452074232461
12.7	0.900525724761963	-0.120590667271035
12.75	0.900109226604742	-0.120521353519788
12.8	0.899692728447521	-0.120452039768541
12.85	0.8992762302903	-0.120382726017294
12.9	0.898859732133079	-0.120313412266048
12.95	0.898464584130063	-0.120407212986405
13	0.898120214872184	-0.120888961639226
13.05	0.897775845614304	-0.121370710292047
13.1	0.897431476356424	-0.121852458944868
13.15	0.897087107098544	-0.12233420759769
13.2	0.896740508680588	-0.122786288026892
13.25	0.896354858680558	-0.122718625131219
13.3	0.895969208680528	-0.122650962235546
13.35	0.895583558680497	-0.122583299339872
13.4	0.895197908680467	-0.122515636444199
13.45	0.894812258680437	-0.122447973548526
13.5	0.894405217021295	-0.123024774915422
13.55	0.893993157565572	-0.123752746911809
13.6	0.89358109810985	-0.124480718908196
13.65	0.893169038654126	-0.125208690904583
13.7	0.892756979198403	-0.12593666290097
13.75	0.892360550368739	-0.126187318982025
13.8	0.891976009620866	-0.126074946057053
13.85	0.891591468872994	-0.125962573132081
13.9	0.89120692812512	-0.125850200207109
13.95	0.890822387377248	-0.125737827282137
14	0.890426174134401	-0.125637857092611
14.05	0.890005607167474	-0.125563764215311
14.1	0.889585040200546	-0.125489671338012
14.15	0.889164473233619	-0.125415578460712
14.2	0.888743906266692	-0.125341485583412
14.25	0.888330053075039	-0.125284874344924
14.3	0.887991361416335	-0.125423972184834
14.35	0.887652669757632	-0.125563070024744
14.4	0.887313978098929	-0.125702167864654
14.45	0.886975286440225	-0.125841265704564
14.5	0.886636594781521	-0.125980363544474
14.55	0.886231151430454	-0.126019672271154
14.6	0.885812803814276	-0.126039690023677
14.65	0.885394456198097	-0.126059707776199
14.7	0.884976108581919	-0.126079725528722
14.75	0.884557760965741	-0.126099743281245
14.8	0.884165071528787	-0.126451004336165
14.85	0.883789774548892	-0.127026799441704
14.9	0.883414477568996	-0.127602594547242
14.95	0.883039180589101	-0.128178389652781
15	0.882663883609206	-0.128754184758319
15.05	0.882287364409774	-0.129156113540115
15.1	0.881908595215285	-0.129237970225929
15.15	0.881529826020797	-0.129319826911743
15.2	0.881151056826308	-0.129401683597557
15.25	0.880772287631819	-0.129483540283372
15.3	0.880390019260983	-0.129550628782785
15.35	0.879979439372426	-0.129498229228597
15.4	0.879568859483869	-0.129445829674409
15.45	0.879158279595312	-0.12939343012022
15.5	0.878747699706755	-0.129341030566032
15.55	0.878337119818198	-0.129288631011843
15.6	0.877989901744026	-0.129198323406332
15.65	0.87765231933748	-0.129102250981955
15.7	0.877314736930934	-0.129006178557578
15.75	0.876977154524388	-0.128910106133201
15.8	0.876639572117842	-0.128814033708824
15.85	0.876244898658626	-0.12885008832614
15.9	0.875815824180495	-0.128965757955758
15.95	0.875386749702363	-0.129081427585375
16	0.874957675224231	-0.129197097214993
16.05	0.8745286007461	-0.12931276684461
16.1	0.874117668111124	-0.129571880339531
16.15	0.873736085369004	-0.130063057469943
16.2	0.873354502626884	-0.130554234600355
16.25	0.872972919884764	-0.131045411730767
16.3	0.872591337142644	-0.131536588861179
16.35	0.872205140253509	-0.131895274906988
16.4	0.871790121663454	-0.13142637171419
16.45	0.871375103073399	-0.130957468521391
16.5	0.870960084483344	-0.130488565328593
16.55	0.870545065893289	-0.130019662135794
16.6	0.870130047303234	-0.129550758942996
16.65	0.86974962538595	-0.129537721762763
16.7	0.869373219153897	-0.129577597601847
16.75	0.868996812921845	-0.12961747344093
16.8	0.868620406689792	-0.129657349280013
16.85	0.86824400045774	-0.129697225119097
16.9	0.8678882411634	-0.129111612151357
16.95	0.867543502013728	-0.12819214932967
17	0.867198762864057	-0.127272686507983
17.05	0.866854023714386	-0.126353223686295
17.1	0.866509284564714	-0.125433760864608
17.15	0.866127996407126	-0.125154430206058
17.2	0.865694113335705	-0.125796265343243
17.25	0.865260230264283	-0.126438100480428
17.3	0.864826347192862	-0.127079935617613
17.35	0.864392464121441	-0.127721770754798
17.4	0.863970287057021	-0.128231464672741
17.45	0.863606082598699	-0.128086744933488
17.5	0.863241878140377	-0.127942025194234
17.55	0.862877673682055	-0.127797305454981
17.6	0.862513469223733	-0.127652585715728
17.65	0.862149264765411	-0.127507865976474
17.7	0.861740842289491	-0.126958806423882
17.75	0.861328782833768	-0.126376489484046
17.8	0.860916723378045	-0.12579417254421
17.85	0.860504663922322	-0.125211855604374
17.9	0.860092604466599	-0.124629538664537
17.95	0.859718477688902	-0.124893517860642
18	0.859362037995682	-0.125552104345938
18.05	0.859005598302461	-0.126210690831235
18.1	0.85864915860924	-0.126869277316532
18.15	0.85829271891602	-0.127527863801829
18.2	0.857930387203756	-0.127785842659003
18.25	0.857560495412263	-0.127529799856349
18.3	0.85719060362077	-0.127273757053694
18.35	0.856820711829277	-0.12701771425104
18.4	0.856450820037784	-0.126761671448385
18.45	0.856065447072317	-0.12653141740077
18.5	0.855616569699319	-0.12640694987893
18.55	0.855167692326321	-0.126282482357089
18.6	0.854718814953323	-0.126158014835249
18.65	0.854269937580325	-0.126033547313408
18.7	0.853821060207327	-0.125909079791568
18.75	0.853460758313371	-0.132615212872623
18.8	0.853104922409955	-0.139665745984077
18.85	0.852749086506539	-0.146716279095531
18.9	0.852393250603123	-0.153766812206984
18.95	0.852037414699707	-0.160817345318438
19.9645	0.849741244083709	-0.131974402227558
20.0145	0.849900239850932	-0.15182848950652
20.0645	0.850441213254042	-0.149872780364219
20.1145	0.850830666538856	-0.150624013439218
20.1645	0.851327323810392	-0.149089221431372
20.2145	0.851583268216164	-0.151862278323608
20.2645	0.85186241970229	-0.149187509156252
20.3145	0.852426721371552	-0.148872831102384
20.3645	0.852742773933226	-0.146424685017146
20.4145	0.853148019242366	-0.14153981801689
20.4645	0.853450498994643	-0.142834471468119
20.5145	0.853922627503214	-0.13711806471756
20.5645	0.854338548523763	-0.133872953886653
20.6145	0.854798774314719	-0.133574740824951
20.6645	0.855328363826912	-0.13255420440527
20.7145	0.855659962254259	-0.13143588680662
20.7645	0.85612233151902	-0.126963067425301
20.8145	0.856401979109507	-0.124398461068043
20.8645	0.856661437903428	-0.123946153994414
20.9145	0.857023662254211	-0.125203572056989
20.9645	0.857333337413255	-0.120646467285385
21.0145	0.857768310808329	-0.119315694872418
21.0645	0.858062138575268	-0.121209133525699
21.1145	0.8585850905418	-0.118471274310573
21.1645	0.858982538554093	-0.116818176987722
21.2145	0.859541565329593	-0.114522444783028
21.2645	0.859985133168946	-0.112085754679501
21.3145	0.860348823307925	-0.111593990304299
21.3645	0.860822958656966	-0.109471606027629
21.4145	0.861109366886995	-0.10747593302189
21.4645	0.861502115081733	-0.107486364867539
21.5145	0.86178583999119	-0.108602267171114
21.5645	0.862255267251632	-0.107702806874054
21.6145	0.862554090350956	-0.106319751280902
21.6645	0.862990902988844	-0.104392312023313
21.7145	0.863313620954322	-0.106414500227158
21.7645	0.86385868938798	-0.106171791137596
21.8145	0.864207816973874	-0.1048994477202
21.8645	0.864589102922497	-0.105521895761478
21.9145	0.865011059495845	-0.106419507112802
21.9645	0.865384135010836	-0.105985225887251
22.0145	0.865811339763507	-0.105311056389717
22.0645	0.866130745440437	-0.104700094911646
22.1145	0.866465735085887	-0.102956780653585
22.1645	0.866778251699658	-0.101018419427301
22.2145	0.867157250760956	-0.101575863923348
22.2645	0.86750327872838	-0.10366225654267
22.3145	0.86779798156177	-0.102195173734363
22.3645	0.868319228564755	-0.101185013773077
22.4145	0.868775311155827	-0.100037166309514
22.4645	0.869229778935052	-0.0991301433052793
22.5145	0.869614454092106	-0.0960118488001747
22.5645	0.870153059768761	-0.0959995949227879
22.6145	0.870618320115658	-0.0955231877482834
22.6645	0.870995687499976	-0.0949877002394507
22.7145	0.871287376959641	-0.0945692089210316
22.7645	0.871615765695652	-0.0948823222332443
22.8145	0.872043887362434	-0.0940446094841184
22.8645	0.872430392236932	-0.0933838386826794
22.9145	0.872762333488206	-0.0931736664046709
22.9645	0.873157287508543	-0.0928463731842258
23.0145	0.873558729590497	-0.092169478080231
23.0645	0.874030615163537	-0.0915778858904665
23.1145	0.874521196853144	-0.0914245252439772
23.1645	0.874902896055737	-0.0922682934793145
23.2145	0.875262340368098	-0.0914583446260166
23.2645	0.875588769422138	-0.0904634981479078
23.3145	0.875916123986294	-0.0894726525760283
23.3645	0.876285712682569	-0.0885963727105972
23.4145	0.876608184504417	-0.089236779243255
23.4645	0.876934803409958	-0.0889286381422616
23.5145	0.877321221771369	-0.0886743606856705
23.5645	0.87779679019702	-0.0891580228075996
23.6145	0.878225766473791	-0.0894534127832229
23.6645	0.878645764463658	-0.0886716248328301
23.7145	0.879062941783253	-0.0882078729346926
23.7645	0.879490552974473	-0.0883283051041096
23.8145	0.879981731793314	-0.0871926488830545
23.8645	0.88033766461134	-0.0877593067255622
23.9145	0.880646054177483	-0.0879126264103061
23.9645	0.880944967780402	-0.0872046578974095
24.0145	0.881277844991966	-0.0858929215547244
24.0645	0.88173030769269	-0.0839400645282201
24.1145	0.882112822649711	-0.0826475140440632
24.1645	0.882451570949556	-0.0815251968782242
24.2145	0.882828774227406	-0.0795070837185844
24.2645	0.883360366363113	-0.0782037767906575
24.3145	0.88378583806842	-0.0772699602642683
24.3645	0.884157316419178	-0.0763301225178369
24.4145	0.884537125956814	-0.0750509657253382
24.4645	0.884906989525219	-0.0742190189813033
24.5145	0.88531534557031	-0.0730058416096866
24.5645	0.885680395506471	-0.0720518749211548
24.6145	0.885965045216157	-0.0716832912791902
24.6645	0.886268333342249	-0.0713984881337787
24.7145	0.886602022044234	-0.0708911697312093
24.7645	0.886991387621177	-0.0705029258130995
24.8145	0.887427727119746	-0.0701852371710926
24.8645	0.887841911111111	-0.0692742508561146
24.9145	0.888263720821449	-0.0685175748103576
24.9645	0.888757401535525	-0.0668146687674045
25.0145	0.889269820775942	-0.0647984732444436
25.0645	0.889655899425036	-0.0643423900317955
25.1145	0.890007746336768	-0.0635345931944746
25.1645	0.890434671340182	-0.0627761374698165
25.2145	0.890909996777891	-0.0620656243310134
25.2645	0.891289800262563	-0.0622895990613136
25.3145	0.891618214053028	-0.0630163173422327
25.3645	0.891950142758657	-0.0637138534472158
25.4145	0.892400602214498	-0.0634273017303592
25.4645	0.892851061670339	-0.0631407500135026
25.5145	0.893279523171651	-0.0629085977520441
25.5645	0.893675986666447	-0.0627555743989531
25.6145	0.894072450161243	-0.062602551045862
25.6645	0.894469471219564	-0.0625619112103108
25.7145	0.894866644082713	-0.062551869431698
25.7645	0.895245703249986	-0.0624783029475195
25.8145	0.895532695481294	-0.0620818578503809
25.8645	0.895819687712602	-0.0616854127532422
25.9145	0.896162106428087	-0.061253035550242
25.9645	0.896551173215891	-0.0607904171458076
26.0145	0.896940240003695	-0.0603277987413733
26.0645	0.897426105424831	-0.0609868650214657
26.1145	0.897920205451928	-0.0617413523945127
26.1645	0.898384106795452	-0.0620173051207054
26.2145	0.898777611607451	-0.0611777397060966
26.2645	0.899171116419451	-0.0603381742914878
26.3145	0.899548535248403	-0.0603223532408304
26.3645	0.89991834238355	-0.0606963181207877
26.4145	0.900286797239318	-0.0610281080977844
26.4645	0.900632963126565	-0.0606647494994117
26.5145	0.900979129013813	-0.0603013909010389
26.5645	0.901349793386356	-0.0598059433813839
26.6145	0.901752174246746	-0.0591394895070077
26.6645	0.902154555107136	-0.0584730356326315
26.7145	0.902596693563479	-0.0581535057971928
26.7645	0.90304789269002	-0.0579130392004903
26.8145	0.903483959633395	-0.0577175000031513
26.8645	0.903856753665816	-0.0577098178591095
26.9145	0.904229547698236	-0.0577021357150677
26.9645	0.904593024676871	-0.0576394107167466
27.0145	0.904949518755153	-0.0575354324665481
27.0645	0.905306012833435	-0.0574314542163495
27.1145	0.905628803766649	-0.0574357971927318
27.1645	0.905949820850122	-0.0574458412863026
27.2145	0.906306324079194	-0.0574805415860775
27.2645	0.906735333084757	-0.0575656197825212
27.3145	0.90716434209032	-0.057650697978965
27.3645	0.907584981573987	-0.0576146054032127
27.4145	0.908002155848362	-0.057528344838067
27.4645	0.908420980180133	-0.0573925064751477
27.5145	0.908857385892689	-0.0567284160991198
27.5645	0.909293791605244	-0.056064325723092
27.6145	0.909665264728606	-0.0558274362783851
27.6645	0.909961850050995	-0.0560832445486125
27.7145	0.910258435373383	-0.05633905281884
27.7645	0.910631093891427	-0.0562841571398355
27.8145	0.911017941667133	-0.0561713086122084
27.8645	0.911406099547582	-0.0561147084121178
27.9145	0.911798864688882	-0.0562559173711058
27.9645	0.912191629830182	-0.0563971263300938
28.0145	0.912623449584402	-0.0560721718539597
28.0645	0.913081305747236	-0.0554364417544107
28.1145	0.91353916191007	-0.0548007116548618
28.1645	0.913934043840977	-0.0539030640369594
28.2145	0.914327548652976	-0.0529996888134032
28.2645	0.91468405611133	-0.0521883463309302
28.3145	0.914973984905286	-0.0515426215583346
28.3645	0.915263913699241	-0.050896896785739
28.4145	0.915626768401472	-0.0503045929536123
28.4645	0.916015835189276	-0.0497314904491907
28.5145	0.916409125496772	-0.0491353122262352
28.5645	0.916835175819538	-0.0483601456365776
28.6145	0.917261226142304	-0.0475849790469199
28.6645	0.917706230970541	-0.0471257209736145
28.7145	0.918170744169668	-0.0469916025096715
28.7645	0.918635257368795	-0.0468574840457286
28.8145	0.91897730624893	-0.0467959600822829
28.8645	0.9193012820152	-0.0467451495142515
28.9145	0.919641523116447	-0.0465658445634969
28.9645	0.920030560222622	-0.0460010564645728
29.0145	0.920419597328797	-0.0454362683656487
29.0645	0.920773327597785	-0.0452223092332317
29.1145	0.921106179412446	-0.0452158103871834
29.1645	0.921439932146018	-0.0452067969718754
29.2145	0.921901486662349	-0.0448410739458627
29.2645	0.922363041178678	-0.0444753509198499
29.3145	0.922790369652413	-0.0441287652441684
29.3645	0.923163163684833	-0.0438126722760684
29.4145	0.923535957717254	-0.0434965793079684
29.4645	0.92390649072428	-0.043361090798717
29.5145	0.924276326073904	-0.0432813292345015
29.5645	0.9246461573945	-0.0432665285916528
29.6145	0.925015964529648	-0.0436416754403697
29.6645	0.925385771664795	-0.0440168222890865
29.7145	0.925748654210695	-0.0443741240097668
29.7645	0.926105175487732	-0.0447150323165871
29.8145	0.926461696764769	-0.0450559406234073
29.8645	0.926930031398597	-0.0456398007375443
29.9145	0.927410817353107	-0.046250715498373
29.9645	0.927866027387384	-0.0466783975113253
30.0145	0.928254945812318	-0.0466311486662761
30.0645	0.928643864237253	-0.0465838998212268
30.1145	0.929009713173086	-0.0462779666106747
30.1645	0.929363464693904	-0.0458363818426027
30.2145	0.92971646108327	-0.0453929804552793
30.2645	0.930049236730468	-0.0449009340413344
30.3145	0.930382012377666	-0.0444088876273895
30.3645	0.930806896654335	-0.0440104742818259
30.4145	0.931362156913784	-0.04374459469972
30.4645	0.931917417173233	-0.0434787151176141
30.5145	0.932472677432681	-0.0432128355355082
30.5645	0.932941086120384	-0.0429382528950224
30.6145	0.933316156396958	-0.0426543171751989
30.6645	0.933691226673532	-0.0423703814553753
30.7145	0.934066296950105	-0.0420864457355518
30.7645	0.934441367226679	-0.0418025100157283
30.8145	0.934824567267755	-0.0415093145128166
30.8645	0.935233511563089	-0.0411867963634589
30.9145	0.935642455858423	-0.0408642782141013
30.9645	0.936051400153757	-0.0405417600647436
31.0145	0.936460344449092	-0.040219241915386
31.0645	0.936869288744426	-0.0398967237660283
31.1145	0.937260704654945	-0.0398068565860399
31.1645	0.937652050170344	-0.0397179237472939
31.2145	0.938043395685744	-0.0396289909085479
31.2645	0.938434741201143	-0.0395400580698019
31.3145	0.938826086716542	-0.0394511252310559
31.3645	0.939196131498779	-0.0392889521601696
31.4145	0.939559226704943	-0.0391028837350307
31.4645	0.939922321911108	-0.0389168153098919
31.5145	0.940285417117273	-0.038730746884753
31.5645	0.940648512323437	-0.0385446784596142
31.6145	0.941039220324268	-0.0385592851197404
31.6645	0.941456458265072	-0.0387666972539448
31.7145	0.941873696205876	-0.0389741093881492
31.7645	0.94229093414668	-0.0391815215223536
31.8145	0.942708172087484	-0.039388933656558
31.8645	0.943105350556612	-0.0395884884231711
31.9145	0.943447739722506	-0.0397665820215871
31.9645	0.943790128888401	-0.039944675620003
32.0145	0.944132518054295	-0.040122769218419
32.0645	0.94447490722019	-0.040300862816835
32.1145	0.944819021737458	-0.0404701155649775
32.1645	0.94523330054393	-0.0402798404020002
32.2145	0.945647579350402	-0.0400895652390229
32.2645	0.946061858156874	-0.0398992900760457
32.3145	0.946476136963346	-0.0397090149130684
32.3645	0.946890415769818	-0.0395187397500911
32.4145	0.947274499932969	-0.0394839572501663
32.4645	0.947650166663584	-0.0394925218097625
32.5145	0.948025833394198	-0.0395010863693587
32.5645	0.948401500124812	-0.0395096509289549
32.6145	0.948777166855427	-0.0395182154885511
32.6645	0.949155298718741	-0.0393868997950196
32.7145	0.949535547480395	-0.0391354638841182
32.7645	0.94991579624205	-0.0388840279732168
32.8145	0.950296045003705	-0.0386325920623153
32.8645	0.950676293765359	-0.0383811561514139
32.9145	0.951072965722556	-0.0381008598599651
32.9645	0.951508698252935	-0.0377519226634305
33.0145	0.951944430783313	-0.0374029854668959
33.0645	0.952380163313692	-0.0370540482703613
33.1145	0.95281589584407	-0.0367051110738267
33.1645	0.953244710978116	-0.036365495110465
33.2145	0.953552343576415	-0.0361891733430594
33.2645	0.953859976174713	-0.0360128515756537
33.3145	0.954167608773011	-0.0358365298082481
33.3645	0.95447524137131	-0.0356602080408424
33.4145	0.954782873969608	-0.0354838862734367
33.4645	0.9552236295233	-0.0352720901594787
33.5145	0.955695611449245	-0.0350519729025022
33.5645	0.95616759337519	-0.0348318556455257
33.6145	0.956639575301135	-0.0346117383885491
33.6645	0.957111557227079	-0.0343916211315726
33.7145	0.957518751238471	-0.0341208891572966
33.7645	0.957876669934568	-0.0338116614825393
33.8145	0.958234588630665	-0.0335024338077819
33.8645	0.958592507326762	-0.0331932061330246
33.9145	0.958950426022859	-0.0328839784582672
33.9645	0.959319894078053	-0.0325474298476947
34.0145	0.959713458944201	-0.0321538782969644
34.0645	0.96010702381035	-0.0317603267462342
34.1145	0.960500588676498	-0.031366775195504
34.1645	0.960894153542647	-0.0309732236447738
34.2145	0.961286493318153	-0.0306126698671483
34.2645	0.96166511805452	-0.0306215301835485
34.3145	0.962043742790887	-0.0306303904999487
34.3645	0.962422367527254	-0.0306392508163489
34.4145	0.962800992263621	-0.0306481111327491
34.4645	0.963179616999989	-0.0306569714491493
34.5145	0.963536664939773	-0.030370454181422
34.5645	0.963889541708857	-0.0300268352804862
34.6145	0.964242418477941	-0.0296832163795504
34.6645	0.964595295247025	-0.0293395974786146
34.7145	0.964948172016109	-0.0289959785776789
34.7645	0.965353416973697	-0.0287378105625988
34.8145	0.965794159830874	-0.0285375656312197
34.8645	0.966234902688052	-0.0283373206998405
34.9145	0.966675645545229	-0.0281370757684613
34.9645	0.967116388402407	-0.0279368308370821
35.0145	0.967524509771737	-0.027726990847508
35.0645	0.967872577947532	-0.0274994872280749
35.1145	0.968220646123327	-0.0272719836086419
35.1645	0.968568714299122	-0.0270444799892088
35.2145	0.968916782474916	-0.0268169763697757
35.2645	0.969271767627212	-0.0265969153636601
35.3145	0.969682717407561	-0.0264370718652944
35.3645	0.970093667187909	-0.0262772283669288
35.4145	0.970504616968258	-0.0261173848685631
35.4645	0.970915566748606	-0.0259575413701974
35.5145	0.971326516528955	-0.0257976978718318
35.5645	0.971709729114752	-0.0256817449934995
35.6145	0.972088723601838	-0.0255724667255871
35.6645	0.972467718088924	-0.0254631884576747
35.7145	0.972846712576011	-0.0253539101897623
35.7645	0.973225707063097	-0.0252446319218498
35.8145	0.973618871341231	-0.0250451726281424
35.8645	0.974020573826793	-0.0247913734855584
35.9145	0.974422276312354	-0.0245375743429744
35.9645	0.974823978797915	-0.0242837752003905
36.0145	0.975225681283476	-0.0240299760578065
36.0645	0.975626760265778	-0.0238221326165182
36.1145	0.976026830543853	-0.0236886363569072
36.1645	0.976426900821929	-0.0235551400972963
36.2145	0.976826971100004	-0.0234216438376853
36.2645	0.97722704137808	-0.0232881475780743
36.3145	0.977620854177251	-0.0231348284485243
36.3645	0.977975580405292	-0.0228576882038476
36.4145	0.978330306633334	-0.0225805479591709
36.4645	0.978685032861375	-0.0223034077144941
36.5145	0.979039759089417	-0.0220262674698174
36.5645	0.979394485317459	-0.0217491272251407
36.6145	0.979809386316346	-0.0216255671265275
36.6645	0.980231271886848	-0.0215198332948682
36.7145	0.980653157457351	-0.0214140994632088
36.7645	0.981075043027854	-0.0213083656315495
36.8145	0.981496928598357	-0.0212026317998901
36.8645	0.981866826516341	-0.0211215294235234
36.9145	0.982208976423472	-0.0210535738975275
36.9645	0.982551126330603	-0.0209856183715316
37.0145	0.982893276237734	-0.0209176628455358
37.0645	0.983235426144865	-0.0208497073195399
37.1145	0.983604570754939	-0.0207973786182191
37.1645	0.984012561400955	-0.0207675372987477
37.2145	0.984420552046972	-0.0207376959792763
37.2645	0.984828542692989	-0.020707854659805
37.3145	0.985236533339005	-0.0206780133403336
37.3645	0.98564033592965	-0.0206793837541792
37.4145	0.986023397674647	-0.0208353265615947
37.4645	0.986406459419643	-0.0209912693690101
37.5145	0.98678952116464	-0.0211472121764256
37.5645	0.987172582909636	-0.0213031549838411
37.6145	0.987555644654633	-0.0214590977912565
37.6645	0.987931322282807	-0.0211668229315566
37.7145	0.98830639255938	-0.0208376816836525
37.7645	0.988681462835954	-0.0205085404357483
37.8145	0.989056533112528	-0.0201793991878441
37.8645	0.989431603389102	-0.0198502579399399
37.9145	0.98985347972557	-0.0198009831198193
37.9645	0.990297180588501	-0.0198822032029761
38.0145	0.990740881451431	-0.0199634232861329
38.0645	0.991184582314361	-0.0200446433692897
38.1145	0.991628283177292	-0.0201258634524466
38.1645	0.992023130381255	-0.0201271209976215
38.2145	0.992355293210016	-0.0200257782086735
38.2645	0.992687456038777	-0.0199244354197255
38.3145	0.993019618867537	-0.0198230926307775
38.3645	0.993351781696298	-0.0197217498418295
38.4145	0.993705153739487	-0.0196025852231279
38.4645	0.994145526845945	-0.0194103147313554
38.5145	0.994585899952404	-0.0192180442395829
38.5645	0.995026273058862	-0.0190257737478104
38.6145	0.99546664616532	-0.0188335032560379
38.6645	0.995907019271779	-0.0186412327642654
38.7145	0.996271490741752	-0.0187678604682312
38.7645	0.996632135238458	-0.0189105670728225
38.8145	0.996992779735163	-0.0190532736774138
38.8645	0.997353424231869	-0.0191959802820052
38.9145	0.997714068728574	-0.0193386868865965
38.9645	0.998096404977799	-0.0191169032555928
39.0145	0.998487601238616	-0.0187462433311771
39.0645	0.998878797499433	-0.0183755834067614
39.1145	0.999269993760249	-0.0180049234823457
39.1645	0.999661190021066	-0.01763426355793
39.2145	1.00004935318217	-0.0173501412220007
39.2645	1.00043404064532	-0.0171651842771694
39.3145	1.00081872810848	-0.0169802273323382
39.3645	1.00120341557163	-0.016795270387507
39.4145	1.00158810303478	-0.0166103134426758
39.4645	1.00196433921028	-0.0164482556732348
39.5145	1.0023112977107	-0.0163655271899675
39.5645	1.00265825621112	-0.0162827987067002
39.6145	1.00300521471154	-0.0162000702234329
39.6645	1.00335217321196	-0.0161173417401656
39.7145	1.00369913171238	-0.0160346132568983
39.7645	1.00413963883196	-0.0157584663503328
39.8145	1.00458186069202	-0.0154787740958861
39.8645	1.00502408255207	-0.0151990818414394
39.9145	1.00546630441213	-0.0149193895869926
39.9645	1.00590852627218	-0.0146396973325459
40.0145	1.00628098973311	-0.0144462728915695
40.0645	1.00662868801711	-0.0142834746933157
40.1145	1.00697638630111	-0.0141206764950618
40.1645	1.00732408458512	-0.0139578782968079
40.2145	1.00767178286912	-0.0137950800985541
40.2645	1.00806636484685	-0.01351087129157
40.3145	1.0085085867069	-0.0131032936402309
40.3645	1.00895080856695	-0.0126957159888919
40.4145	1.00939303042701	-0.0122881383375528
40.4645	1.00983525228706	-0.0118805606862138
40.5145	1.01025458633326	-0.0115643752266043
40.5645	1.01060598353518	-0.0115194650027635
40.6145	1.0109573807371	-0.0114745547789227
40.6645	1.01130877793902	-0.0114296445550819
40.7145	1.01166017514094	-0.0113847343312411
40.7645	1.01201341372289	-0.0113405646919489
40.8145	1.01254894892872	-0.011369712922972
40.8645	1.01308448413455	-0.0113988611539951
40.9145	1.01362001934038	-0.0114280093850182
40.9645	1.0141555545462	-0.0114571576160413
41.0145	1.01469108975203	-0.0114863058470644
41.0645	1.01522662495786	-0.0115154540780875
41.1145	1.01576216016368	-0.0115446023091105
41.1645	1.01627582286853	-0.0115623570790366
41.2145	1.01666154642377	-0.0115134679052855
41.2645	1.01704726997902	-0.0114645787315344
41.3145	1.01743299353427	-0.0114156895577832
41.3645	1.01781871708951	-0.0113668003840321
41.4145	1.01820444064476	-0.011317911210281
41.4645	1.01859016420001	-0.0112690220365299
41.5145	1.01897588775525	-0.0112201328627787
41.5645	1.0193616113105	-0.0111712436890276
41.6145	1.01974733486575	-0.0111223545152765
41.6645	1.02013305842099	-0.0110734653415254
41.7145	1.02051145951565	-0.0110498242623254
41.7645	1.02088608843364	-0.011039189777288
41.8145	1.02126071735163	-0.0110285552922507
41.8645	1.02163534626963	-0.0110179208072134
41.9145	1.02200997518762	-0.0110072863221761
41.9645	1.02238460410561	-0.0109966518371388
42.0145	1.0227592330236	-0.0109860173521014
42.0645	1.02313386194159	-0.0109753828670641
42.1145	1.02350849085958	-0.0109647483820268
42.1645	1.02388311977757	-0.0109541138969895
42.2145	1.02426135223375	-0.0109202208832014
42.2645	1.02465669114128	-0.0107759166927001
42.3145	1.02505203004881	-0.0106316125021989
42.3645	1.02544736895635	-0.0104873083116976
42.4145	1.02584270786388	-0.0103430041211963
42.4645	1.02623804677142	-0.010198699930695
42.5145	1.02663338567895	-0.0100543957401938
42.5645	1.02702872458649	-0.0099100915496925
42.6145	1.02742406349402	-0.00976578735919123
42.6645	1.02781940240156	-0.00962148316868996
42.7145	1.02821474130909	-0.00947717897818868
42.7645	1.02859481399576	-0.00929182085725012
42.8145	1.02896796362879	-0.00908784525622949
42.8645	1.02934111326181	-0.0088838696552089
42.9145	1.02971426289484	-0.00867989405418829
42.9645	1.03008741252786	-0.00847591845316768
43.0145	1.03046056216088	-0.00827194285214709
43.0645	1.03083371179391	-0.00806796725112646
43.1145	1.03120686142693	-0.00786399165010587
43.1645	1.03158001105996	-0.00766001604908526
43.2145	1.03195316069298	-0.00745604044806465
43.2645	1.03233146489447	-0.00727127905129822
43.3145	1.03273013219318	-0.00716242327331804
43.3645	1.03312879949189	-0.00705356749533786
43.4145	1.03352746679061	-0.00694471171735769
43.4645	1.03392613408932	-0.00683585593937751
43.5145	1.03432480138803	-0.00672700016139734
43.5645	1.03472346868674	-0.00661814438341716
43.6145	1.03512213598545	-0.00650928860543698
43.6645	1.03552080328416	-0.00640043282745681
43.7145	1.03591947058287	-0.00629157704947663
43.7645	1.03631813788159	-0.00618272127149646
43.8145	1.03671230371614	-0.00605081106690028
43.8645	1.03710468405374	-0.00590975636906538
43.9145	1.03749706439134	-0.00576870167123046
43.9645	1.03788944472894	-0.00562764697339555
44.0145	1.03828182506654	-0.00548659227556065
44.0645	1.03867420540414	-0.00534553757772572
44.1145	1.03906658574174	-0.00520448287989082
44.1645	1.03945896607934	-0.0050634281820559
44.2145	1.03985134641694	-0.00492237348422099
44.2645	1.04024372675454	-0.00478131878638608
44.3145	1.04063551167994	-0.00467413346097814
44.3645	1.04102530326885	-0.00468033690413007
44.4145	1.04141509485776	-0.00468654034728201
44.4645	1.04180488644666	-0.00469274379043395
44.5145	1.04219467803557	-0.00469894723358588
44.5645	1.04258446962448	-0.00470515067673782
44.6145	1.04297426121338	-0.00471135411988976
44.6645	1.04336405280229	-0.0047175575630417
44.7145	1.0437538443912	-0.00472376100619363
44.7645	1.04414363598011	-0.00472996444934557
44.8145	1.04453342756901	-0.0047361678924975
44.8645	1.04492602647619	-0.00465774095611583
44.9145	1.04531959134234	-0.00455019388914193
44.9645	1.04571315620848	-0.00444264682216803
45.0145	1.04610672107463	-0.00433509975519414
45.0645	1.04650028594078	-0.00422755268822023
45.1145	1.04689385080693	-0.00412000562124634
45.1645	1.04728741567308	-0.00401245855427244
45.2145	1.04768098053923	-0.00390491148729854
45.2645	1.04807454540537	-0.00379736442032465
45.3145	1.04846811027152	-0.00368981735335074
45.3645	1.04885636717706	-0.00361548302141507
45.4145	1.04922951681008	-0.00363567724304973
45.4645	1.04960266644311	-0.00365587146468439
45.5145	1.04997581607613	-0.00367606568631904
45.5645	1.05034896570915	-0.0036962599079537
45.6145	1.05072211534218	-0.00371645412958836
45.6645	1.0510952649752	-0.00373664835122302
45.7145	1.05146841460823	-0.00375684257285768
45.7645	1.05184156424125	-0.00377703679449233
45.8145	1.05221471387427	-0.00379723101612699
45.8645	1.0525878635073	-0.00381742523776165
45.9145	1.05296960038956	-0.00370917326220182
45.9645	1.05335384465984	-0.00356341632467046
46.0145	1.05373808893012	-0.00341765938713912
46.0645	1.0541223332004	-0.00327190244960775
46.1145	1.05450657747067	-0.00312614551207641
46.1645	1.05489082174095	-0.00298038857454505
46.2145	1.05527506601123	-0.00283463163701369
46.2645	1.05565931028151	-0.00268887469948235
46.3145	1.05604355455179	-0.00254311776195098
46.3645	1.05642779882207	-0.00239736082441963
46.4145	1.05681119102421	-0.00226170786883688
46.4645	1.05719247672455	-0.00215103420196041
46.5145	1.0575737624249	-0.00204036053508395
46.5645	1.05795504812524	-0.00192968686820747
46.6145	1.05833633382559	-0.00181901320133101
46.6645	1.05871761952593	-0.00170833953445454
46.7145	1.05909890522628	-0.00159766586757806
46.7645	1.05948019092662	-0.0014869922007016
46.8145	1.05986147662697	-0.00137631853382512
46.8645	1.06024276232731	-0.00126564486694866
46.9145	1.06062404802765	-0.00115497120007219
46.9645	1.06101986696316	-0.00102686059502926
47.0145	1.06141927390436	-0.000894445109990125
47.0645	1.06181868084555	-0.000762029624950974
47.1145	1.06221808778675	-0.000629614139911844
47.1645	1.06261749472794	-0.000497198654872702
47.2145	1.06301690166914	-0.000364783169833562
47.2645	1.06341630861033	-0.000232367684794431
47.3145	1.06381571555153	-9.99521997552804e-05
47.3645	1.06421512249272	3.24632852838507e-05
47.4145	1.06461452943392	0.000164878770322991
47.4645	1.06501586462307	0.000286515013092813
47.5145	1.06542137361475	0.000384818971963212
47.5645	1.06582688260644	0.000483122930833626
47.6145	1.06623239159812	0.000581426889704026
47.6645	1.06663790058981	0.000679730848574432
47.7145	1.0670434095815	0.000778034807444838
47.7645	1.06744891857318	0.000876338766315238
47.8145	1.06785442756487	0.000974642725185651
47.8645	1.06825993655655	0.00107294668405605
47.9145	1.06866544554824	0.00117125064292646
47.9645	1.06907095453992	0.00126955460179686
48.0145	1.0694563581998	0.00135817136481312
48.0645	1.06983764390014	0.00144480400337733
48.1145	1.07021892960048	0.00153143664194153
48.1645	1.07060021530083	0.00161806928050574
48.2145	1.07098150100117	0.00170470191906994
48.2645	1.07136278670152	0.00179133455763414
48.3145	1.07174407240186	0.00187796719619836
48.3645	1.07212535810221	0.00196459983476256
48.4145	1.07250664380255	0.00205123247332676
48.4645	1.0728879295029	0.00213786511189097
48.5145	1.07326787940892	0.00215940271147286
48.5645	1.07364528198622	0.00205680558555352
48.6145	1.07402268456353	0.00195420845963421
48.6645	1.07440008714083	0.00185161133371489
48.7145	1.07477748971814	0.00174901420779556
48.7645	1.07515489229544	0.00164641708187625
48.8145	1.07553229487275	0.00154381995595692
48.8645	1.07590969745005	0.0014412228300376
48.9145	1.07628710002736	0.00133862570411828
48.9645	1.07666450260466	0.00123602857819895
49.0145	1.07704190518197	0.00113343145227964
49.0645	1.07741064193495	0.00105910390522591
49.1145	1.0777779444839	0.000989455006422684
49.1645	1.07814524703285	0.000919806107619451
49.2145	1.0785125495818	0.000850157208816218
49.2645	1.07887985213076	0.00078050831001299
49.3145	1.07924715467971	0.000710859411209751
49.3645	1.07961445722866	0.000641210512406523
49.4145	1.07998175977761	0.00057156161360329
49.4645	1.08034906232657	0.000501912714800057
49.5145	1.08071636487552	0.000432263815996829
49.5645	1.08110099952323	0.000377333799249248
49.6145	1.08151464458224	0.000347040200060072
49.6645	1.08192828964124	0.000316746600870894
49.7145	1.08234193470025	0.000286453001681715
49.7645	1.08275557975925	0.000256159402492538
49.8145	1.08316922481826	0.000225865803303357
49.8645	1.08358286987727	0.000195572204114181
49.9145	1.08399651493627	0.000165278604925002
49.9645	1.08441015999528	0.000134985005735824
50.0145	1.08482380505429	0.000104691406546645
50.0645	1.08523745011329	7.43978073574664e-05
50.1145	1.08562630087696	8.89266339283191e-05
50.1645	1.08601202443221	0.00010910873942386
50.2145	1.08639774798745	0.000129290844919402
50.2645	1.0867834715427	0.000149472950414942
50.3145	1.08716919509795	0.000169655055910482
50.3645	1.08755491865319	0.000189837161406022
50.4145	1.08794064220844	0.000210019266901563
50.4645	1.08832636576369	0.000230201372397103
50.5145	1.08871208931893	0.000250383477892644
50.5645	1.08909781287418	0.000270565583388185
50.6145	1.08948933448686	0.000304341786602524
50.6645	1.08988948107054	0.000358340055577668
50.7145	1.09028962765421	0.000412338324552813
50.7645	1.09068977423789	0.000466336593527956
50.8145	1.09108992082157	0.000520334862503101
50.8645	1.09149006740525	0.00057433313147824
50.9145	1.09189021398893	0.000628331400453385
50.9645	1.09229036057261	0.000682329669428528
51.0145	1.09269050715629	0.000736327938403673
51.0645	1.09309065373997	0.000790326207378816
51.1145	1.09349080032364	0.000844324476353956
51.1645	1.09387096028813	0.000966166683634911
51.2145	1.09424928741854	0.00109423038744173
51.2645	1.09462761454895	0.00122229409124854
51.3145	1.09500594167936	0.00135035779505536
51.3645	1.09538426880977	0.00147842149886217
51.4145	1.09576259594018	0.00160648520266898
51.4645	1.09614092307059	0.0017345489064758
51.5145	1.096519250201	0.00186261261028262
51.5645	1.09689757733141	0.00199067631408943
51.6145	1.09727590446182	0.00211874001789624
51.6645	1.09765121015268	0.00232606401931545
51.7145	1.0980225106795	0.00263845399663947
51.7645	1.09839381120631	0.00295084397396349
51.8145	1.09876511173312	0.00326323395128751
51.8645	1.09913641225994	0.00357562392861151
51.9145	1.09950771278675	0.00388801390593553
51.9645	1.09987901331357	0.00420040388325955
52.0145	1.10025031384038	0.00451279386058355
52.0645	1.1006216143672	0.00482518383790759
52.1145	1.10099291489401	0.00513757381523159
52.1645	1.10136421542083	0.00544996379255564
52.2145	1.10175855729029	0.00583934612957424
52.2645	1.10215426601907	0.00623329580996455
52.3145	1.10254997474785	0.00662724549035492
52.3645	1.10294568347662	0.00702119517074524
52.4145	1.1033413922054	0.00741514485113561
52.4645	1.10373710093418	0.00780909453152592
52.5145	1.10413280966295	0.00820304421191624
52.5645	1.10452851839173	0.00859699389230661
52.6145	1.10492422712051	0.00899094357269693
52.6645	1.10531993584928	0.0093848932530873
52.7145	1.1057093775873	0.0097289005367573
52.7645	1.10609140293012	0.0100138056828238
52.8145	1.10647342827295	0.0102987108288903
52.8645	1.10685545361578	0.0105836159749568
52.9145	1.10723747895861	0.0108685211210233
52.9645	1.10761950430144	0.0111534262670898
53.0145	1.10800152964427	0.0114383314131563
53.0645	1.10838355498709	0.0117232365592228
53.1145	1.10876558032992	0.0120081417052893
53.1645	1.10914760567275	0.0122930468513558
53.2145	1.10952963101558	0.0125779519974223
53.2645	1.10992574905364	0.0125038490649529
53.3145	1.11032227305413	0.0124194043359825
53.3645	1.11071879705461	0.0123349596070122
53.4145	1.11111532105509	0.0122505148780418
53.4645	1.11151184505557	0.0121660701490714
53.5145	1.11190836905605	0.0120816254201011
53.5645	1.11230489305653	0.0119971806911307
53.6145	1.11270141705701	0.0119127359621603
53.6645	1.11309794105749	0.0118282912331899
53.7145	1.11349446505797	0.0117438465042196
53.7645	1.11388986931479	0.0116853889641227
53.8145	1.1142840987586	0.0116541966713686
53.8645	1.11467832820241	0.0116230043786145
53.9145	1.11507255764622	0.0115918120858604
53.9645	1.11546678709003	0.0115606197931063
54.0145	1.11586101653384	0.0115294275003522
54.0645	1.11625524597765	0.0114982352075981
54.1145	1.11664947542146	0.0114670429148439
54.1645	1.11704370486527	0.0114358506220898
54.2145	1.11743793430908	0.0114046583293357
54.2645	1.11783217854573	0.0113726763435683
54.3145	1.11823380441438	0.0109466375441216
54.3645	1.11863543028303	0.010520598744675
54.4145	1.11903705615167	0.0100945599452283
54.4645	1.11943868202032	0.00966852114578169
54.5145	1.11984030788896	0.00924248234633508
54.5645	1.12024193375761	0.00881644354688841
54.6145	1.12064355962626	0.0083904047474418
54.6645	1.1210451854949	0.00796436594799512
54.7145	1.12144681136355	0.00753832714854851
54.7645	1.1218484372322	0.0071122883491019
54.8145	1.12223689598535	0.00714916656941065
54.8645	1.12261300418831	0.00762025377724181
54.9145	1.12298911239126	0.00809134098507304
54.9645	1.12336522059422	0.0085624281929042
55.0145	1.12374132879718	0.00903351540073536
55.0645	1.12411743700014	0.00950460260856658
55.1145	1.1244935452031	0.00997568981639774
55.1645	1.12486965340606	0.010446777024229
55.2145	1.12524576160902	0.0109178642320601
55.2645	1.12562186981198	0.0113889514398913
55.3145	1.12599775612219	0.0118497703398877
55.3645	1.12636646790031	0.0119785806198922
55.4145	1.12673517967843	0.0121073908998967
55.4645	1.12710389145655	0.0122362011799013
55.5145	1.12747260323468	0.0123650114599058
55.5645	1.1278413150128	0.0124938217399103
55.6145	1.12821002679092	0.0126226320199148
55.6645	1.12857873856904	0.0127514422999193
55.7145	1.12894745034716	0.0128802525799238
55.7645	1.12931616212528	0.0130090628599283
55.8145	1.12968487390341	0.0131378731399329
55.8645	1.13006746729166	0.0130305636826837
55.9145	1.13046169673547	0.0127253303280306
55.9645	1.13085592617928	0.0124200969733775
56.0145	1.13125015562309	0.0121148636187245
56.0645	1.1316443850669	0.0118096302640714
56.1145	1.13203861451071	0.0115043969094184
56.1645	1.13243284395452	0.0111991635547653
56.2145	1.13282707339833	0.0108939302001123
56.2645	1.13322130284214	0.0105886968454593
56.3145	1.13361553228595	0.0102834634908062
56.3645	1.13400904316708	0.00999848821066061
56.4145	1.13439088359929	0.0100425320026881
56.4645	1.1347727240315	0.0100865757947157
56.5145	1.1351545644637	0.0101306195867432
56.5645	1.13553640489591	0.0101746633787707
56.6145	1.13591824532812	0.0102187071707983
56.6645	1.13630008576033	0.0102627509628258
56.7145	1.13668192619253	0.0103067947548533
56.7645	1.13706376662474	0.0103508385468809
56.8145	1.13744560705695	0.0103948823389084
56.8645	1.13782744748915	0.0104389261309359
56.9145	1.13822007634663	0.0107718473061054
56.9645	1.13862077766217	0.011320921488241
57.0145	1.13902147897771	0.0118699956703767
57.0645	1.13942218029325	0.0124190698525124
57.1145	1.1398228816088	0.0129681440346481
57.1645	1.14022358292434	0.0135172182167838
57.2145	1.14062428423988	0.0140662923989194
57.2645	1.14102498555542	0.0146153665810551
57.3145	1.14142568687096	0.0151644407631908
57.3645	1.1418263881865	0.0157135149453265
57.4145	1.14222705769742	0.0163612207435903
57.4645	1.14262738919172	0.0180571741830288
57.5145	1.14302772068602	0.0197531276224674
57.5645	1.14342805218032	0.0214490810619062
57.6145	1.14382838367462	0.0231450345013447
57.6645	1.14422871516892	0.0248409879407835
57.7145	1.14462904666322	0.0265369413802221
57.7645	1.14502937815752	0.0282328948196606
57.8145	1.14542970965182	0.0299288482590994
57.8645	1.14583004114612	0.031624801698538
57.9145	1.14623037264042	0.0333207551379767
58.9345	1.15003965199317	-0.0189728010828812
58.9845	1.14987290033486	0.00401701534742093
59.0345	1.14938427919657	0.00967610769160365
59.0845	1.14907016560766	0.0143518103173362
59.1345	1.14866298132575	0.0129975287028764
59.1845	1.14838764719227	0.0102207538105264
59.2345	1.14805671907387	0.0122981019851005
59.2845	1.14748408588098	0.00945258068254091
59.3345	1.14714670461883	0.00476266395377225
59.3845	1.14654950100536	0.00348433569331941
59.4345	1.14626653216659	0.00493316449722471
59.4845	1.14570296518623	0.00646068455471301
59.5345	1.14536568238753	0.0081365119323397
59.5845	1.14492920522597	0.00868927089598123
59.6345	1.14447473954748	0.00728511285608749
59.6845	1.14420081041185	0.00642155686858858
59.7345	1.14392800981896	0.00569455070284089
59.7845	1.14350826387165	0.00575700583306924
59.8345	1.14316405454718	0.00689132791938531
59.8845	1.1427091912278	0.0064154809420074
59.9345	1.1424098168616	0.00667619168097839
59.9845	1.14182620831746	0.00518273071782737
60.0345	1.14144446743039	0.00701998410838739
60.0845	1.14092050334318	0.00784721043973988
60.1345	1.14061478920924	0.00806644835875254
60.1845	1.14020906004417	0.00627141447148658
60.2345	1.1397993970022	0.00587246901768968
60.2845	1.13950627619777	0.00553045499972294
60.3345	1.13913774711608	0.0063220680993232
60.3845	1.13887124930221	0.00756032305995558
60.4345	1.13849309340118	0.00736341156534931
60.4845	1.13812312769273	0.00768588692873807
60.5345	1.13775176440916	0.00711282328731365
60.5845	1.13727223638455	0.00617632647245414
60.6345	1.13680737047324	0.00836064486062167
60.6845	1.13632485204021	0.00863482129820159
60.7345	1.13593080067077	0.00976571117453616
60.7845	1.1354985159258	0.00965402323695509
60.8345	1.13514823460739	0.00943567039209643
60.8845	1.13477691063554	0.0124834865148051
60.9345	1.13447838430522	0.01251456678674
60.9845	1.1340979941774	0.0129556607499415
61.0345	1.13373532047397	0.0122220471191678
61.0845	1.13330974997299	0.0110566911387421
61.1345	1.13295506173691	0.0115818451659745
61.1845	1.13254228242096	0.00982511387180594
61.2345	1.13207330075618	0.00875383848010744
61.2845	1.13160800404149	0.00722242331197092
61.3345	1.13116493604195	0.00735305808136711
61.3845	1.13086365874318	0.00609130094284422
61.4345	1.13041461807394	0.00431414737739525
61.4845	1.13010444870002	0.00478008225951236
61.5345	1.12969602463498	0.00577057139732083
61.5845	1.12931096802657	0.00555536070745944
61.6345	1.12894559651059	0.00523137203257196
61.6845	1.12860504348213	0.00506758651342802
61.7345	1.12828553011737	0.00425821327216843
61.7845	1.12791613127349	0.00391325996068312
61.8345	1.12743556303118	0.00351032246787519
61.8845	1.1268848403286	0.00300974414762396
61.9345	1.12647953170848	0.00287504740902537
61.9845	1.12609476328161	0.00218925950965577
62.0345	1.12573792107135	0.0011601073946962
62.0845	1.12537563429076	0.000126270781105181
62.1345	1.12493771582577	-0.000300339052060656
62.1845	1.12464416173769	-0.000681446579336562
62.2345	1.12432860560512	-0.000521524687690577
62.2845	1.12394841007903	-0.000544687747923263
62.3345	1.12346983947588	-0.00165490225776299
62.3845	1.12312369999738	-0.00286009843804612
62.4345	1.12271788700615	-0.00412209216250295
62.4845	1.12229159785012	-0.00476307373755709
62.5345	1.12186901184064	-0.0044610121520017
62.5845	1.12137790796517	-0.00530937518505666
62.6345	1.12100411380576	-0.00562148399301907
62.6845	1.12067083494769	-0.00591857135821877
62.7345	1.12033281616336	-0.00628885955101938
62.7845	1.11993632241803	-0.00598751530162215
62.8345	1.1196283628343	-0.00583541946298169
62.8845	1.11930766608671	-0.00648972379246046
62.9345	1.11896289003209	-0.00758028214478337
62.9845	1.11863445118335	-0.00761219025809972
63.0345	1.11813059837672	-0.00767488398164529
63.0845	1.11766082114232	-0.00791402043277178
63.1345	1.11723703960882	-0.00853777166155361
63.1845	1.11683468944578	-0.00984812775105468
63.2345	1.1164523526532	-0.0104402523416797
63.2845	1.11609589169393	-0.0115970476783105
63.3345	1.11571797366856	-0.0124133302756967
63.3845	1.11527946491332	-0.0120753982012236
63.4345	1.11498949187569	-0.0140063687935015
63.4845	1.11456254352197	-0.0141946775007797
63.5345	1.11413700852248	-0.013927545960419
63.5845	1.11378971600508	-0.0141073489391158
63.6345	1.11345831824779	-0.0155892577556546
63.6845	1.11306140346486	-0.0156814428258548
63.7345	1.112580352679	-0.0149501024369705
63.7845	1.11205823327041	-0.0138905796985206
63.8345	1.11168842613526	-0.0136412691590687
63.8845	1.11134149615703	-0.0140203691228688
63.9345	1.11099990908132	-0.014600994689257
63.9845	1.11064276243838	-0.0150143640372128
64.0345	1.11023153690409	-0.0146315343915585
64.0845	1.10994642697532	-0.0141610139996184
64.1345	1.10952599478954	-0.0141007156259926
64.1845	1.10901516786686	-0.0143000053879534
64.2345	1.1085652338961	-0.0143770159896401
64.2845	1.10814805962173	-0.0143882418323851
64.3345	1.10772964980142	-0.0144019009456843
64.3845	1.10726957462649	-0.0144976153493415
64.4345	1.10680949945155	-0.0145933297529986
64.4845	1.10640004970623	-0.0147013198585213
64.5345	1.10606423920877	-0.014827166078245
64.5845	1.10572842871131	-0.0149530122979688
64.6345	1.10537287289843	-0.0151053188806623
64.6845	1.10501194113452	-0.0152648296843171
64.7345	1.10465246406584	-0.015442603367298
64.7845	1.10430038081299	-0.0157132022447129
64.8345	1.10394829756015	-0.0159838011221278
64.8845	1.10352231232841	-0.0161652126862038
64.9345	1.10303412966691	-0.0162715623677827
64.9845	1.1025459470054	-0.0163779120493616
65.0345	1.10218183019789	-0.0168474459049937
65.0845	1.10182826760365	-0.0173478756365436
65.1345	1.10146893173167	-0.0179588053146711
65.1845	1.10109613769925	-0.0188273228096375
65.2345	1.10072334366683	-0.0196958403046039
65.2845	1.10035508739111	-0.0204837065358598
65.3345	1.09998897832731	-0.021233409558654
65.3845	1.09962362923074	-0.0219411420709603
65.4345	1.0992708063072	-0.021957094910402
65.4845	1.09891798338366	-0.0219730477498437
65.5345	1.09850488129235	-0.022074999619988
65.5845	1.09801373994805	-0.0222882884637955
65.6345	1.09752259860375	-0.0225015773076029
65.6845	1.09713747751533	-0.0228029207046077
65.7345	1.09677651821409	-0.0231243315439915
65.7845	1.09641356032263	-0.0234347952867622
65.8345	1.09604224563161	-0.0236994854183063
65.8845	1.09567093094059	-0.0239641755498503
65.9345	1.09530977876588	-0.0240974928450638
65.9845	1.09495624314467	-0.0241323494630834
66.0345	1.09460270752347	-0.024167206081103
66.0845	1.09417325606414	-0.0243468768158106
66.1345	1.09373980903438	-0.0245341693461333
66.1845	1.09329736894033	-0.024637784679436
66.2345	1.0928365540947	-0.0245704296229662
66.2845	1.09237573924907	-0.0245030745664963
66.3345	1.09200071200287	-0.0241022885435182
66.3845	1.09166120315192	-0.0235634530479812
66.4345	1.09132569251696	-0.0230720156034271
66.4845	1.09103278292006	-0.0230856049445204
66.5345	1.09073987332316	-0.0230991942856137
66.5845	1.09040678731022	-0.0232806911490125
66.6345	1.09002736518956	-0.0236558384623397
66.6845	1.0896479430689	-0.0240309857756669
66.7345	1.08919119563712	-0.0242801760198869
66.7845	1.0887200254017	-0.0245058726104954
66.8345	1.08826506771247	-0.0248188187984944
66.8845	1.08786712487627	-0.0254385966781294
66.9345	1.08746918204008	-0.0260583745577644
66.9845	1.08707212680872	-0.0267164387874137
67.0345	1.08667566331393	-0.0274000272504057
67.0845	1.08627919981913	-0.0280836157133977
67.1345	1.08597611190961	-0.0281537500270905
67.1845	1.08567506593501	-0.0282104693409928
67.2345	1.08533387125104	-0.0284431836730826
67.2845	1.08492042687395	-0.0289926102047549
67.3345	1.08450698249686	-0.0295420367364272
67.3845	1.08403638423068	-0.0294017651607938
67.4345	1.08354524288638	-0.0290135923078744
67.4845	1.08306989750574	-0.0286989643280506
67.5345	1.08271707458219	-0.028954792115198
67.5845	1.08236425165865	-0.0292106199023454
67.6345	1.08202637363366	-0.0293825936268422
67.6845	1.08170387720879	-0.0294682630076369
67.7345	1.08138138078391	-0.0295539323884316
67.7845	1.08102665690668	-0.0301194401075204
67.8345	1.08066717694684	-0.0307557617011842
67.8845	1.0802958700148	-0.0313941386748261
67.9345	1.07988908216614	-0.0320386817884023
67.9845	1.07948229431748	-0.0326832249019785
68.0345	1.07906061307568	-0.0326565319400554
68.0845	1.07863012472872	-0.0322329081607301
68.1345	1.07819968298101	-0.0318156741859234
68.1845	1.07777585167035	-0.0323048796235477
68.2345	1.07735202035968	-0.0327940850611719
68.2845	1.07696983073417	-0.0331094616668619
68.3345	1.07665399134559	-0.0331478661917935
68.3845	1.07633815195701	-0.0331862707167251
68.4345	1.07595278603758	-0.032838633286323
68.4845	1.075545967153	-0.0323718795341887
68.5345	1.07514591218308	-0.0319430946298584
68.5845	1.07478645964772	-0.0317422291676683
68.6345	1.07442700711235	-0.0315413637054783
68.6845	1.0740058576644	-0.0313922235788211
68.7345	1.07352803039269	-0.0312906008939389
68.7845	1.07305020312098	-0.0311889782090567
68.8345	1.07264558697573	-0.0311352029427306
68.8845	1.07224912348094	-0.0310867558730475
68.9345	1.07188069710408	-0.0311017813622811
68.9845	1.07158494164786	-0.0312813248059479
69.0345	1.07128918619163	-0.0314608682496147
69.0845	1.07093984985276	-0.0316494389551031
69.1345	1.07056241622176	-0.0318427434686199
69.1845	1.07018419429352	-0.0320493969949104
69.2345	1.06978486351688	-0.0326135074188079
69.2845	1.06938553274025	-0.0331776178427055
69.3345	1.06892695516965	-0.0335386812802181
69.3845	1.06838451619506	-0.0336123400461811
69.4345	1.06784207722046	-0.0336859988121441
69.4845	1.06729963824587	-0.0337596575781071
69.5345	1.06684749852727	-0.0337740303133518
69.5845	1.06649240240744	-0.0337246890155838
69.6345	1.0661373062876	-0.0336753477178158
69.6845	1.06578221016777	-0.0336260064200479
69.7345	1.06542711404794	-0.0335766651222799
69.7845	1.06504915546665	-0.0336252886617415
69.8345	1.06459879909078	-0.0339841341857632
69.8845	1.06414844271491	-0.0343429797097849
69.9345	1.06369808633903	-0.0347018252338066
69.9845	1.06324772996316	-0.0350606707578283
70.0345	1.06279737358728	-0.03541951628185
70.0845	1.06245589609095	-0.0359585957749234
70.1345	1.06211485585919	-0.0364983990991978
70.1845	1.06177381562744	-0.0370382024234722
70.2345	1.06143277539568	-0.0375780057477467
70.2845	1.06109173516393	-0.0381178090720211
70.3345	1.06069224667513	-0.0384648292808139
70.3845	1.0602736888611	-0.038748952080577
70.4345	1.05985513104707	-0.03903307488034
70.4845	1.05943657323304	-0.0393171976801031
70.5345	1.05901801541901	-0.0396013204798662
70.5845	1.05862389998685	-0.0397230610991021
70.6345	1.05825326841177	-0.0396887874664589
70.6845	1.05788263683669	-0.0396545138338158
70.7345	1.05751200526162	-0.0396202402011727
70.7845	1.05714137368654	-0.0395859665685295
70.8345	1.05676800538508	-0.0396521413598811
70.8845	1.0563871621444	-0.0399926752794572
70.9345	1.05600631890372	-0.0403332091990333
70.9845	1.05562547566304	-0.0406737431186093
71.0345	1.05524463242236	-0.0410142770381854
71.0845	1.05486303999251	-0.0413450710445564
71.1345	1.05445098053679	-0.0412797752472559
71.1845	1.05403892108107	-0.0412144794499553
71.2345	1.05362686162535	-0.0411491836526548
71.2845	1.05321480216962	-0.0410838878553542
71.3345	1.0528027427139	-0.0410185920580537
71.3845	1.05245037003594	-0.0411246876932454
71.4345	1.05211463638299	-0.0412785625257303
71.4845	1.05177890273004	-0.0414324373582152
71.5345	1.05144316907709	-0.0415863121907002
71.5845	1.05110743542414	-0.0417401870231851
71.6345	1.05072029039654	-0.0417653388377924
71.6845	1.05028899656766	-0.0416799515552633
71.7345	1.04985770273878	-0.0415945642727341
71.7845	1.0494264089099	-0.0415091769902049
71.8345	1.04899511508102	-0.0414237897076757
71.8845	1.04858725167778	-0.0413197741129039
71.9345	1.04823511469228	-0.0411714533430685
71.9845	1.04788297770678	-0.0410231325732332
72.0345	1.04753084072128	-0.0408748118033978
72.0845	1.04717870373577	-0.0407264910335625
72.1345	1.04682162230089	-0.0405847441722329
72.1845	1.04637792143796	-0.0405581624487998
72.2345	1.04593422057503	-0.0405315807253667
72.2845	1.0454905197121	-0.0405049990019337
72.3345	1.04504681884917	-0.0404784172785006
72.3845	1.04460311798624	-0.0404518355550675
72.4345	1.04421620634766	-0.0403785782525246
72.4845	1.04384261563826	-0.040294372357351
72.5345	1.04346902492885	-0.0402101664621773
72.5845	1.04309543421944	-0.0401259605670037
72.6345	1.04272184351003	-0.04004175467183
72.6845	1.04236177490917	-0.0400508400921816
72.7345	1.04201199072889	-0.0401308794708198
72.7845	1.04166220654862	-0.0402109188494581
72.8345	1.04131242236834	-0.0402909582280963
72.8845	1.04096263818806	-0.0403709976067346
72.9345	1.0405869242614	-0.0404008848270397
72.9845	1.04015710999969	-0.0403261335935387
73.0345	1.03972729573797	-0.0402513823600377
73.0845	1.03929748147626	-0.0401766311265366
73.1345	1.03886766721454	-0.0401018798930356
73.1845	1.03844332391538	-0.0400304247061021
73.2345	1.03808022870922	-0.0399958691624483
73.2845	1.03771713350305	-0.0399613136187945
73.3345	1.03735403829689	-0.0399267580751408
73.3845	1.03699094309072	-0.039892202531487
73.4345	1.03662784788456	-0.0398576469878332
73.4845	1.03621969103609	-0.0398285279090791
73.5345	1.03580282298708	-0.0398004597937064
73.5845	1.03538595493806	-0.0397723916783338
73.6345	1.03496908688905	-0.0397443235629612
73.6845	1.03455221884004	-0.0397162554475885
73.7345	1.03417356980536	-0.0397174136390787
73.7845	1.03382082761934	-0.0397383829513281
73.8345	1.03346808543331	-0.0397593522635776
73.8845	1.03311534324728	-0.0397803215758271
73.9345	1.03276260106125	-0.0398012908880766
73.9845	1.03240238999308	-0.0398801919756448
74.0345	1.03202842939188	-0.0400657401950497
74.0845	1.03165446879068	-0.0402512884144546
74.1345	1.03128050818948	-0.0404368366338595
74.1845	1.03090654758828	-0.0406223848532644
74.2345	1.03052766372734	-0.0407973703869207
74.2845	1.03010894621937	-0.0408868941904292
74.3345	1.0296902287114	-0.0409764179939377
74.3845	1.02927151120343	-0.0410659417974463
74.4345	1.02885279369546	-0.0411554656009548
74.4845	1.02843407618749	-0.0412449894044634
74.5345	1.02804759165627	-0.0414503589969401
74.5845	1.02766600891415	-0.0416733456909651
74.6345	1.02728442617203	-0.04189633238499
74.6845	1.02690284342991	-0.0421193190790149
74.7345	1.02652126068779	-0.0423423057730399
74.7845	1.02611442853948	-0.0424434791346325
74.8345	1.02569238200539	-0.0424712521548878
74.8845	1.0252703354713	-0.0424990251751432
74.9345	1.0248482889372	-0.0425267981953985
74.9845	1.02442624240311	-0.0425545712156538
75.0345	1.02403603743142	-0.0426388643427575
75.0845	1.02369734577271	-0.0428145957579038
75.1345	1.02335865411401	-0.0429903271730502
75.1845	1.0230199624553	-0.0431660585881966
75.2345	1.0226812707966	-0.043341790003343
75.2845	1.02233225020164	-0.0435204662633257
75.3345	1.02191871117875	-0.0437175371338082
75.3845	1.02150517215586	-0.0439146080042906
75.4345	1.02109163313297	-0.044111678874773
75.4845	1.02067809411008	-0.0443087497452555
75.5345	1.0202645550872	-0.0445058206157379
75.5845	1.01987964889188	-0.0443746829655819
75.6345	1.01949806614976	-0.0442054496835662
75.6845	1.01911648340764	-0.0440362164015504
75.7345	1.01873490066552	-0.0438669831195347
75.7845	1.0183533179234	-0.0436977498375189
75.8345	1.01797887534219	-0.0437317090605529
75.8845	1.01760824376711	-0.0438741207249325
75.9345	1.01723761219204	-0.044016532389312
75.9845	1.01686698061696	-0.0441589440536916
76.0345	1.01649634904188	-0.0443013557180712
76.0845	1.01610630554559	-0.0444747786092256
76.1345	1.0156883278212	-0.0446928274120805
76.1845	1.01527035009682	-0.0449108762149353
76.2345	1.01485237237243	-0.0451289250177902
76.2845	1.01443439464804	-0.0453469738206451
76.3345	1.01402961274645	-0.0455369247767624
76.3845	1.01369018158631	-0.045587724491894
76.4345	1.01335075042617	-0.0456385242070257
76.4845	1.01301131926603	-0.0456893239221573
76.5345	1.01267188810588	-0.0457401236372889
76.5845	1.01233245694574	-0.0457909233524205
76.6345	1.01191498027999	-0.0462441490410103
76.6845	1.01149108428694	-0.046730474701443
76.7345	1.01106718829389	-0.0472168003618756
76.7845	1.01064329230084	-0.0477031260223083
76.8345	1.01021939630779	-0.048189451682741
76.8845	1.00982234059195	-0.0485846061334998
76.9345	1.00943779984408	-0.0489372496683112
76.9845	1.0090532590962	-0.0492898932031225
77.0345	1.00866871834833	-0.0496425367379338
77.0845	1.00828417760046	-0.0499951802727451
77.1345	1.00788985183501	-0.0501469076000111
77.1845	1.00748297086437	-0.0500408383322074
77.2345	1.00707608989373	-0.0499347690644038
77.2845	1.00666920892309	-0.0498286997966002
77.3345	1.00626232795244	-0.0497226305287965
77.3845	1.00585939083862	-0.0496131537624483
77.4345	1.00547263158643	-0.0494896992979885
77.4845	1.00508587233424	-0.0493662448335288
77.5345	1.00469911308206	-0.049242790369069
77.5845	1.00431235382987	-0.0491193359046093
77.6345	1.00392559457768	-0.0489958814401496
77.6845	1.00358165555897	-0.0490611188001485
77.7345	1.00323987554363	-0.0491358700336495
77.7845	1.00289809552829	-0.0492106212671505
77.8345	1.00255631551295	-0.0492853725006515
77.8845	1.00221453549762	-0.0493601237341526
77.9345	1.00180774232478	-0.0495426386943652
77.9845	1.00137439448199	-0.0497691698246432
78.0345	1.00094104663919	-0.0499957009549212
78.0845	1.0005076987964	-0.0502222320851992
78.1345	1.0000743509536	-0.0504487632154772
78.1845	0.999675055239659	-0.0508018658469991
78.2345	0.999314780634745	-0.0513000096408906
78.2845	0.998954506029831	-0.051798153434782
78.3345	0.998594231424917	-0.0522962972286735
78.3845	0.998233956820003	-0.0527944410225649
78.4345	0.997861916696985	-0.0532035689111457
78.4845	0.997449117457679	-0.0533043202706144
78.5345	0.997036318218373	-0.0534050716300832
78.5845	0.996623518979067	-0.0535058229895519
78.6345	0.996210719739761	-0.0536065743490207
78.6845	0.995797920500455	-0.0537073257084894
78.7345	0.995430299669632	-0.0540458645744876
78.7845	0.995063506956276	-0.0543887620709516
78.8345	0.994696714242921	-0.0547316595674157
78.8845	0.994329921529565	-0.0550745570638798
78.9345	0.993963128816209	-0.0554174545603439
78.9845	0.993602784347736	-0.0556025808286486
79.0345	0.993244729093571	-0.0557316961731351
79.0845	0.992886673839406	-0.0558608115176217
79.1345	0.992528618585241	-0.0559899268621083
79.1845	0.992170563331076	-0.0561190422065949
79.2345	0.991778464087371	-0.0562453501386074
79.2845	0.991351771757519	-0.0563688053772997
79.3345	0.990925079427668	-0.0564922606159919
79.3845	0.990498387097817	-0.0566157158546841
79.4345	0.990071694767966	-0.0567391710933763
79.4845	0.989663603959427	-0.0569367215011159
79.5345	0.989310727190343	-0.0573542051884089
79.5845	0.988957850421259	-0.0577716888757019
79.6345	0.988604973652175	-0.0581891725629949
79.6845	0.988252096883091	-0.0586066562502879
79.7345	0.987897477361117	-0.0590193053261168
79.7845	0.987370325303079	-0.0589533278669981
79.8345	0.986843173245041	-0.0588873504078794
79.8845	0.986316021187004	-0.0588213729487607
79.9345	0.985788869128966	-0.0587553954896419
79.9845	0.985261717070928	-0.0586894180305232
80.0345	0.98473456501289	-0.0586234405714045
80.0845	0.984207412954852	-0.0585574631122858
80.1345	0.983698803696071	-0.0585036198036486
80.1845	0.983298657112392	-0.0585207529642666
80.2345	0.982898510528713	-0.0585378861248846
80.2845	0.982498363945035	-0.0585550192855026
80.3345	0.982098217361356	-0.0585721524461206
80.3845	0.981698070777677	-0.0585892856067386
80.4345	0.981297924193998	-0.0586064187673565
80.4845	0.980897777610319	-0.0586235519279745
80.5345	0.980497631026641	-0.0586406850885925
80.5845	0.980097484442962	-0.0586578182492105
80.6345	0.979697337859283	-0.0586749514098285
80.6845	0.979303293326095	-0.0588109162696169
80.7345	0.978912392273462	-0.0590080974592811
80.7845	0.97852149122083	-0.0592052786489452
80.8345	0.978130590168197	-0.0594024598386093
80.8845	0.977739689115564	-0.0595996410282734
80.9345	0.977348788062932	-0.0597968222179375
80.9845	0.976957887010299	-0.0599940034076016
81.0345	0.976566985957667	-0.0601911845972658
81.0845	0.976176084905034	-0.0603883657869299
81.1345	0.975785183852402	-0.060585546976594
81.1845	0.975395955871067	-0.0607897186089272
81.2345	0.975014670170723	-0.0610270747564596
81.2845	0.974633384470378	-0.061264430903992
81.3345	0.974252098770033	-0.0615017870515244
81.3845	0.973870813069689	-0.0617391431990567
81.4345	0.973489527369344	-0.0619764993465891
81.4845	0.973108241669	-0.0622138554941215
81.5345	0.972726955968655	-0.0624512116416539
81.5845	0.972345670268311	-0.0626885677891863
81.6345	0.971964384567966	-0.0629259239367187
81.6845	0.971583098867621	-0.0631632800842511
81.7345	0.971192398997744	-0.0633302144121392
81.7845	0.970797429911451	-0.063465213263677
81.8345	0.970402460825159	-0.0636002121152149
81.8845	0.970007491738866	-0.0637352109667527
81.9345	0.969612522652573	-0.0638702098182905
81.9845	0.96921755356628	-0.0640052086698284
82.0345	0.968822584479987	-0.0641402075213662
82.0845	0.968427615393694	-0.0642752063729041
82.1345	0.968032646307401	-0.0644102052244419
82.1845	0.967637677221108	-0.0645452040759797
82.2345	0.967248759149974	-0.0647061897776256
82.2845	0.966883745584271	-0.0649698364019755
82.3345	0.966518732018568	-0.0652334830263253
82.3845	0.966153718452865	-0.0654971296506752
82.4345	0.965788704887161	-0.0657607762750251
82.4845	0.965423691321458	-0.0660244228993749
82.5345	0.965058677755755	-0.0662880695237248
82.5845	0.964693664190051	-0.0665517161480747
82.6345	0.964328650624348	-0.0668153627724245
82.6845	0.963963637058645	-0.0670790093967744
82.7345	0.963598623492942	-0.0673426560211243
82.7845	0.96321083781445	-0.0674648037647392
82.8345	0.962814019621948	-0.0675308262539843
82.8845	0.962417201429446	-0.0675968487432294
82.9345	0.962020383236944	-0.0676628712324746
82.9845	0.961623565044442	-0.0677288937217197
83.0345	0.96122674685194	-0.0677949162109648
83.0845	0.960829928659438	-0.06786093870021
83.1345	0.960433110466935	-0.0679269611894551
83.1845	0.960036292274433	-0.0679929836787002
83.2345	0.959639474081931	-0.0680590061679454
83.2845	0.959243846713828	-0.0681333856360268
83.3345	0.958852206018711	-0.0682357428158643
83.3845	0.958460565323595	-0.0683380999957018
83.4345	0.958068924628479	-0.0684404571755394
83.4845	0.957677283933362	-0.0685428143553769
83.5345	0.957285643238246	-0.0686451715352144
83.5845	0.95689400254313	-0.0687475287150519
83.6345	0.956502361848014	-0.0688498858948894
83.6845	0.956110721152897	-0.068952243074727
83.7345	0.955719080457781	-0.0690546002545645
83.7845	0.955327439762665	-0.069156957434402
83.8345	0.954936018681258	-0.0694044112853731
83.8845	0.954544673165858	-0.0697017908726483
83.9345	0.954153327650459	-0.0699991704599235
83.9845	0.95376198213506	-0.0702965500471987
84.0345	0.95337063661966	-0.0705939296344738
84.0845	0.952979291104261	-0.070891309221749
84.1345	0.952587945588861	-0.0711886888090242
84.1845	0.952196600073462	-0.0714860683962994
84.2345	0.951805254558063	-0.0717834479835745
84.2845	0.951413909042663	-0.0720808275708497
84.3345	0.951019842558658	-0.0723432625325753
84.3845	0.950618031779391	-0.0725062397138906
84.4345	0.950216221000124	-0.0726692168952058
84.4845	0.949814410220857	-0.072832194076521
84.5345	0.94941259944159	-0.0729951712578362
84.5845	0.949010788662323	-0.0731581484391515
84.6345	0.948608977883056	-0.0733211256204667
84.6845	0.948207167103788	-0.0734841028017819
84.7345	0.947805356324521	-0.0736470799830972
84.7845	0.947403545545254	-0.0738100571644124
84.8345	0.947001734765987	-0.0739730343457276
84.8845	0.946623682042939	-0.073931496267165
84.9345	0.946252566426745	-0.0738302418465709
84.9845	0.945881450810551	-0.0737289874259767
85.0345	0.945510335194357	-0.0736277330053826
85.0845	0.945139219578164	-0.0735264785847885
85.1345	0.94476810396197	-0.0734252241641943
85.1845	0.944396988345776	-0.0733239697436002
85.2345	0.944025872729582	-0.0732227153230061
85.2845	0.943654757113389	-0.0731214609024119
85.3345	0.943283641497195	-0.0730202064818178
85.3845	0.94290986316806	-0.0729620468583189
85.4345	0.94252950202082	-0.0730104271498613
85.4845	0.94214914087358	-0.0730588074414036
85.5345	0.94176877972634	-0.073107187732946
85.5845	0.9413884185791	-0.0731555680244883
85.6345	0.94100805743186	-0.0732039483160307
85.6845	0.94062769628462	-0.073252328607573
85.7345	0.94024733513738	-0.0733007088991154
85.7845	0.93986697399014	-0.0733490891906577
85.8345	0.9394866128429	-0.0733974694822001
85.8845	0.939106251695661	-0.0734458497737424
85.9345	0.938726928636646	-0.0735069342108959
85.9845	0.938347861863753	-0.0735711550830008
86.0345	0.93796879509086	-0.0736353759551057
86.0845	0.937589728317966	-0.0736995968272106
86.1345	0.937210661545072	-0.0737638176993155
86.1845	0.936831594772179	-0.0738280385714204
86.2345	0.936452527999285	-0.0738922594435253
86.2845	0.936073461226392	-0.0739564803156302
86.3345	0.935694394453499	-0.0740207011877351
86.3845	0.935315327680605	-0.0740849220598399
86.4345	0.93492749614428	-0.0741681717379202
86.4845	0.934520692778248	-0.0742926103504534
86.5345	0.934113889412216	-0.0744170489629866
86.5845	0.933707086046184	-0.0745414875755199
86.6345	0.933300282680152	-0.0746659261880531
86.6845	0.93289347931412	-0.0747903648005863
86.7345	0.932486675948088	-0.0749148034131195
86.7845	0.932079872582056	-0.0750392420256528
86.8345	0.931673069216024	-0.075163680638186
86.8845	0.931266265849992	-0.0752881192507192
86.9345	0.93085946248396	-0.0754125578632524
86.9845	0.93046186766685	-0.0756957399870883
87.0345	0.930066158938073	-0.0760114358421548
87.0845	0.929670450209296	-0.0763271316972214
87.1345	0.92927474148052	-0.0766428275522879
87.1845	0.928879032751743	-0.0769585234073545
87.2345	0.928483324022967	-0.077274219262421
87.2845	0.92808761529419	-0.0775899151174876
87.3345	0.927691906565413	-0.0779056109725541
87.3845	0.927296197836637	-0.0782213068276206
87.4345	0.92690048910786	-0.0785370026826872
87.4845	0.926507833623256	-0.0788270535853645
87.5345	0.926121000604284	-0.0790682001602297
87.5845	0.925734167585311	-0.0793093467350949
87.6345	0.925347334566339	-0.0795504933099601
87.6845	0.924960501547367	-0.0797916398848253
87.7345	0.924573668528395	-0.0800327864596905
87.7845	0.924186835509422	-0.0802739330345558
87.8345	0.92380000249045	-0.080515079609421
87.8845	0.923413169471478	-0.0807562261842862
87.9345	0.923026336452506	-0.0809973727591514
87.9845	0.922639503433533	-0.0812385193340166
88.0345	0.922255780770083	-0.081476558532684
88.0845	0.921872572874096	-0.0817140834569689
88.1345	0.92148936497811	-0.0819516083812539
88.1845	0.921106157082123	-0.0821891333055388
88.2345	0.920722949186137	-0.0824266582298237
88.2845	0.92033974129015	-0.0826641831541087
88.3345	0.919956533394164	-0.0829017080783936
88.3845	0.919573325498177	-0.0831392330026786
88.4345	0.91919011760219	-0.0833767579269635
88.4845	0.918806909706204	-0.0836142828512484
88.5345	0.918431889621188	-0.0838594966270978
88.5845	0.918070574267903	-0.0841175799780256
88.6345	0.917709258914618	-0.0843756633289534
88.6845	0.917347943561333	-0.0846337466798812
88.7345	0.916986628208049	-0.084891830030809
88.7845	0.916625312854764	-0.0851499133817368
88.8345	0.916263997501479	-0.0854079967326646
88.8845	0.915902682148194	-0.0856660800835924
88.9345	0.915541366794909	-0.0859241634345202
88.9845	0.915180051441625	-0.086182246785448
89.0345	0.91481873608834	-0.0864403301363758
89.0845	0.914415385373421	-0.0865724573530451
89.1345	0.91400673290118	-0.0866886982104387
89.1845	0.913598080428939	-0.0868049390678322
89.2345	0.913189427956698	-0.0869211799252257
89.2845	0.912780775484456	-0.0870374207826193
89.3345	0.912372123012215	-0.0871536616400128
89.3845	0.911963470539974	-0.0872699024974063
89.4345	0.911554818067733	-0.0873861433547999
89.4845	0.911146165595491	-0.0875023842121934
89.5345	0.91073751312325	-0.0876186250695869
89.5845	0.910339416088894	-0.0877392023594581
89.6345	0.909957020924824	-0.0878662303623183
89.6845	0.909574625760753	-0.0879932583651785
89.7345	0.909192230596683	-0.0881202863680388
89.7845	0.908809835432613	-0.0882473143708991
89.8345	0.908427440268543	-0.0883743423737593
89.8845	0.908045045104473	-0.0885013703766196
89.9345	0.907662649940403	-0.0886283983794798
89.9845	0.907280254776333	-0.0887554263823401
90.0345	0.906897859612263	-0.0888824543852003
90.0845	0.906515464448193	-0.0890094823880605
90.1345	0.906116808983761	-0.0890824696102848
90.1845	0.905716662400082	-0.0891505011277347
90.2345	0.905316515816403	-0.0892185326451845
90.2845	0.904916369232725	-0.0892865641626343
90.3345	0.904516222649046	-0.0893545956800842
90.3845	0.904116076065367	-0.089422627197534
90.4345	0.903715929481688	-0.0894906587149838
90.4845	0.90331578289801	-0.0895586902324336
90.5345	0.902915636314331	-0.0896267217498834
90.5845	0.902515489730652	-0.0896947532673332
90.6345	0.902119795794725	-0.0898734118578617
90.6845	0.901730004205818	-0.0901987156382851
90.7345	0.901340212616911	-0.0905240194187085
90.7845	0.900950421028004	-0.0908493231991319
90.8345	0.900560629439097	-0.0911746269795553
90.8845	0.90017083785019	-0.0914999307599787
90.9345	0.899781046261283	-0.0918252345404021
90.9845	0.899391254672376	-0.0921505383208255
91.0345	0.899001463083469	-0.0924758421012489
91.0845	0.898611671494562	-0.0928011458816723
91.1345	0.898221879905655	-0.0931264496620957
91.1845	0.897845354544335	-0.0934708802795197
91.2345	0.897469616162618	-0.0938164455398166
91.2845	0.897093877780901	-0.0941620108001136
91.3345	0.896718139399185	-0.0945075760604105
91.3845	0.896342401017468	-0.0948531413207075
91.4345	0.895966662635751	-0.0951987065810044
91.4845	0.895590924254034	-0.0955442718413014
91.5345	0.895215185872317	-0.0958898371015983
91.5845	0.8948394474906	-0.0962354023618953
91.6345	0.894463709108883	-0.0965809676221922
91.6845	0.894081026223887	-0.096621228493337
91.7345	0.893690125171255	-0.0963001902838695
91.7845	0.893299224118622	-0.095979152074402
91.8345	0.892908323065989	-0.0956581138649344
91.8845	0.892517422013357	-0.0953370756554669
91.9345	0.892126520960724	-0.0950160374459994
91.9845	0.891735619908092	-0.0946949992365318
92.0345	0.891344718855459	-0.0943739610270643
92.0845	0.890953817802826	-0.0940529228175968
92.1345	0.890562916750194	-0.0937318846081292
92.1845	0.890172015697561	-0.0934108463986617
92.2345	0.889795783089615	-0.0936094095876208
92.2845	0.889419973029459	-0.0938229407180984
92.3345	0.889044162969302	-0.094036471848576
92.3845	0.888668352909145	-0.0942500029790536
92.4345	0.888292542848988	-0.0944635341095311
92.4845	0.887916732788832	-0.0946770652400087
92.5345	0.887540922728675	-0.0948905963704863
92.5845	0.887165112668518	-0.0951041275009639
92.6345	0.886789302608361	-0.0953176586314415
92.6845	0.886413492548205	-0.095531189761919
92.7345	0.886028693828826	-0.0957847272785622
92.7845	0.885634464385016	-0.0960802387085593
92.8345	0.885240234941207	-0.0963757501385565
92.8845	0.884846005497398	-0.0966712615685537
92.9345	0.884451776053589	-0.0969667729985508
92.9845	0.88405754660978	-0.097262284428548
93.0345	0.88366331716597	-0.0975577958585452
93.0845	0.883269087722161	-0.0978533072885423
93.1345	0.882874858278352	-0.0981488187185395
93.1845	0.882480628834543	-0.0984443301485366
93.2345	0.882086394583057	-0.0987393787495916
93.2845	0.881689761301176	-0.0988034757084641
93.3345	0.881293128019295	-0.0988675726673367
93.3845	0.880896494737414	-0.0989316696262093
93.4345	0.880499861455532	-0.0989957665850819
93.4845	0.880103228173651	-0.0990598635439544
93.5345	0.87970659489177	-0.099123960502827
93.5845	0.879309961609889	-0.0991880574616996
93.6345	0.878913328328008	-0.0992521544205722
93.6845	0.878516695046126	-0.0993162513794447
93.7345	0.878120061764245	-0.0993803483383173
93.7845	0.877728580831905	-0.0994052079364781
93.8345	0.877341932723554	-0.0993932634986223
93.8845	0.876955284615203	-0.0993813190607666
93.9345	0.876568636506851	-0.0993693746229109
93.9845	0.8761819883985	-0.0993574301850551
94.0345	0.875795340290149	-0.0993454857471994
94.0845	0.875408692181797	-0.0993335413093437
94.1345	0.875022044073446	-0.099321596871488
94.1845	0.874635395965095	-0.0993096524336322
94.2345	0.874248747856743	-0.0992977079957765
94.2845	0.873861667057539	-0.0992882338613939
94.3345	0.873460595920756	-0.0993586328726426
94.3845	0.873059524783972	-0.0994290318838913
94.4345	0.872658453647189	-0.09949943089514
94.4845	0.872257382510405	-0.0995698299063887
94.5345	0.871856311373622	-0.0996402289176374
94.5845	0.871455240236839	-0.0997106279288861
94.6345	0.871054169100055	-0.0997810269401348
94.6845	0.870653097963272	-0.0998514259513835
94.7345	0.870252026826488	-0.0999218249626321
94.7845	0.869850955689705	-0.0999922239738808
94.8345	0.8694699022371	-0.101211088179935
94.8845	0.86910562831388	-0.103392636446342
94.9345	0.868741354390661	-0.105574184712748
94.9845	0.868377080467441	-0.107755732979154
95.0345	0.868012806544222	-0.10993728124556
95.0845	0.867648532621002	-0.112118829511966
95.1345	0.867284258697783	-0.114300377778373
95.1845	0.866919984774563	-0.116481926044779
95.2345	0.866555710851343	-0.118663474311185
95.2845	0.866191436928124	-0.120845022577591
95.3345	0.865825704429926	-0.122950149159855
95.3845	0.865436282662261	-0.123814082182426
95.4345	0.865046860894596	-0.124678015204997
95.4845	0.864657439126931	-0.125541948227569
95.5345	0.864268017359266	-0.12640588125014
95.5845	0.8638785955916	-0.127269814272711
95.6345	0.863489173823935	-0.128133747295283
95.6845	0.86309975205627	-0.128997680317854
95.7345	0.862710330288605	-0.129861613340425
95.7845	0.862320908520939	-0.130725546362997
95.8345	0.861931486753274	-0.131589479385568
95.8845	0.861547564967118	-0.131740664233962
95.9345	0.861167758551741	-0.131358534014965
95.9845	0.860787952136363	-0.130976403795968
96.0345	0.860408145720986	-0.130594273576972
96.0845	0.860028339305609	-0.130212143357975
96.1345	0.859648532890232	-0.129830013138978
96.1845	0.859268726474855	-0.129447882919981
96.2345	0.858888920059478	-0.129065752700984
96.2845	0.8585091136441	-0.128683622481987
96.3345	0.858129307228723	-0.128301492262991
96.3845	0.857746829224695	-0.128442064447348
96.4345	0.857335957825003	-0.134137869151068
96.4845	0.85692508642531	-0.139833673854788
96.5345	0.856514215025618	-0.145529478558509
96.5845	0.856103343625926	-0.15122528326223
96.6345	0.855692472226233	-0.156921087965951
96.6845	0.855281600826541	-0.162616892669671
96.7345	0.854870729426849	-0.168312697373392
96.7845	0.854459858027156	-0.174008502077113
96.8345	0.854048986627464	-0.179704306780833
96.8845	0.853638115227772	-0.185400111484554
97.9045	0.84976257278419	-0.136452027607769
97.9545	0.849913812660329	-0.156536512601619
98.0045	0.850448969145126	-0.166693283171318
98.0545	0.850984125629924	-0.158125822710816
98.1045	0.851321506892079	-0.153453490974471
98.1545	0.851577451297851	-0.142381965268425
98.2045	0.851984635579763	-0.142153162417639
98.2545	0.852434477262636	-0.140715199394104
98.3045	0.852783583250765	-0.141813469035875
98.3545	0.853151897187908	-0.141291854149279
98.4045	0.853446621049101	-0.138688174731709
98.4545	0.853981777533898	-0.142176028324342
98.5045	0.854338548523763	-0.138230844655311
98.5545	0.854858193226392	-0.136233322524512
98.6045	0.855333968670078	-0.13648238593103
98.6545	0.855666843335363	-0.138135502051006
98.7045	0.856131689334874	-0.135193915609374
98.7545	0.856408788236543	-0.134477493804453
98.8045	0.856673071740054	-0.132127300531514
98.8545	0.857031418145295	-0.132619591914416
98.9045	0.857487940195293	-0.128824383699707
98.9545	0.857778170212609	-0.126968307466177
99.0045	0.858197104338064	-0.124735926834756
99.0545	0.858592846432884	-0.123320631955679
99.1045	0.859127811268146	-0.120755576350635
99.1545	0.859538253213712	-0.117688559156088
99.2045	0.859992465279656	-0.117700374980911
99.2545	0.8605066711938	-0.116191654808698
99.3045	0.860823876962044	-0.114796534323947
99.3545	0.86124501332755	-0.114948262098722
99.4045	0.861500077296496	-0.114789230276137
99.4545	0.861923807637171	-0.111785179555698
99.5045	0.862253029474696	-0.110938066086635
99.5545	0.862554490334354	-0.110996694177865
99.6045	0.862994780934386	-0.108929315816948
99.6545	0.863317498899864	-0.106847259070439
99.7045	0.863859927584268	-0.104212832189893
99.7545	0.864207015823697	-0.101993699541288
99.8045	0.864718710560457	-0.101123310631904
99.8545	0.865056998235343	-0.100618923177682
99.9045	0.865417069738447	-0.0994594423433116
99.9545	0.865854623173988	-0.097557622546026
100.0045	0.866160147770292	-0.0953921554201019
100.0545	0.866518402722229	-0.0951099529301114
100.1045	0.866798221876647	-0.0933598989449417
100.1545	0.867167281113844	-0.0921014174732897
100.2045	0.867511034619464	-0.0925390120001854
100.2545	0.867959780762923	-0.093205502195502
100.3045	0.868320807197453	-0.0927153238723674
100.3545	0.868788950254891	-0.0935052878111993
100.4045	0.869245543961146	-0.0923055769746232
100.4545	0.86970247174042	-0.0933744968104605
100.5045	0.870268361386203	-0.0926524510056561
100.5545	0.870684357611241	-0.0928007100575227
100.6045	0.870995569735416	-0.092827482044992
100.6545	0.871294464239425	-0.0921976583763385
100.7045	0.871616936061273	-0.0911507921150413
100.7545	0.872041513725998	-0.0909949128604461
100.8045	0.87242578710264	-0.0911731508320384
100.8545	0.872756784014413	-0.0911593237154625
100.9045	0.873153217263291	-0.089739081080666
100.9545	0.873668118664143	-0.0894979025683194
101.0045	0.87412454854263	-0.0895373458369052
101.0545	0.874518054492266	-0.0893267856390945
101.1045	0.874902712603407	-0.0881119508288886
101.1545	0.87526511540084	-0.0879413148116082
101.2045	0.87564831369612	-0.0880220043200011
101.2545	0.876007318139501	-0.0878838971564374
101.3045	0.876285747000671	-0.0870380858938852
101.3545	0.876614135736682	-0.0860443896423562
101.4045	0.876942559301042	-0.0860279507206739
101.4545	0.877328977662453	-0.0859257547305073
101.5045	0.877804981572987	-0.0849817549476994
101.5545	0.87823987476392	-0.0838155519663543
101.6045	0.878656762134946	-0.0837832169439001
101.6545	0.879125548060313	-0.0836658517487186
101.7045	0.879639732266699	-0.0830768230415354
101.7545	0.880006636926557	-0.082842837438924
101.8045	0.880339084670739	-0.0818176761014025
101.8545	0.880649130972847	-0.0813189137561694
101.9045	0.880975936309039	-0.0813089369912497
101.9545	0.881419772591125	-0.0807476051247633
102.0045	0.88177847699504	-0.0801035379281753
102.0545	0.882108474533601	-0.0792277932205118
102.1045	0.882444746380761	-0.0782944322386326
102.1545	0.882832304258396	-0.0776173958250755
102.2045	0.88335995572927	-0.0788758194484011
102.2545	0.883785838956092	-0.0800722854422662
102.3045	0.884160786393488	-0.0807536124666049
102.3545	0.884548727245446	-0.0805872429025785
102.4045	0.885031029338646	-0.0804607938375933
102.4545	0.885389115289321	-0.08060453387719
102.5045	0.885687540772014	-0.0806197993184165
102.5545	0.88597010761279	-0.080279461833819
102.6045	0.886265998467514	-0.079709861738746
102.6545	0.886683602385785	-0.0799893915600364
102.7045	0.887079282887245	-0.0803263674431657
102.7545	0.887429163154813	-0.0803624150316117
102.8045	0.887840388689097	-0.0798070817535438
102.8545	0.888376167633264	-0.0793827051427892
[truncated: 2,560 more rows]
