# Supplementary material for: Unraveling the Local Relation Between Tissue Composition and Human Brain Mechanics Through Machine Learning
Source: Front Bioeng Biotechnol. 2021 Aug 17;9:704738. doi: 10.3389/fbioe.2021.704738 (PMC8415910; doi:10.3389/fbioe.2021.704738)
Supplement: Supplementary file 1 [file DataSheet3.ZIP › Mechanics_cyclicCompTens/cyclicCompTens_HBE_03_15_P1_KWM_43.txt]

0	1	0
0.05	0.999875512953322	0.0740267141023705
0.1	0.999463520108363	0.0687215916390459
0.15	0.999207714973569	0.0595529725145204
0.2	0.998870724647991	0.0593402200197812
0.25	0.998592110781616	0.0563707205151958
0.3	0.998150478163638	0.0565561875709917
0.35	0.997750341227887	0.0588913979027147
0.4	0.997489603849614	0.0587507089629632
0.45	0.997187185540533	0.0564534573070444
0.5	0.996905422448275	0.0515233943987094
0.55	0.996643295705642	0.0489507640896978
0.6	0.996400515861725	0.050248901527829
0.65	0.996182397235202	0.0481264130920735
0.7	0.995884795389237	0.0467774234249095
0.75	0.995656650183248	0.0443638902536709
0.8	0.995315810160588	0.0425650700953959
0.85	0.995031198871392	0.0423708355746233
0.9	0.994575967849738	0.0400633459228437
0.95	0.994280791602385	0.0372664937069014
1	0.993880868860306	0.035962230103161
1.05	0.993628264889986	0.0335291685171847
1.1	0.99338038735966	0.0341001107197697
1.15	0.993047699180927	0.0325817859821397
1.2	0.992842906252587	0.0343947182772165
1.25	0.992535206879671	0.0333209158751273
1.3	0.992232300342187	0.0308890487570948
1.35	0.991864090336533	0.027817597456181
1.4	0.991631306415194	0.0271674996841359
1.45	0.99138972010536	0.0280356781818484
1.5	0.990933277550141	0.0267036343622891
1.55	0.9906618796163	0.0265364692689497
1.6	0.99028131696031	0.0270142004339469
1.65	0.990047182651999	0.0260089500487589
1.7	0.989714113729952	0.0264572822459159
1.75	0.989492851965113	0.025264655633609
1.8	0.989180342856935	0.0245838833347286
1.85	0.988992000401184	0.0247193331010313
1.9	0.988680678769416	0.0258056178222277
1.95	0.98844537419961	0.02234476287254
2	0.988201197328072	0.0194747785973196
2.05	0.987859478874461	0.0185862279451704
2.1	0.987549945397447	0.0169595121770531
2.15	0.987180104886383	0.0153042205687241
2.2	0.98684668457429	0.0126476686601421
2.25	0.986496771541993	0.0111136259740533
2.3	0.986197840696936	0.0110266573640878
2.35	0.985892610399968	0.00924298588821
2.4	0.985605955716317	0.00779113354817912
2.45	0.985362258762489	0.00573898938925897
2.5	0.985083190437993	0.00372184192566845
2.55	0.984770132206769	0.0010456765300754
2.6	0.984381366233337	-5.39652995126816e-06
2.65	0.984055899150275	3.83078924609537e-07
2.7	0.983755452900971	-0.000748255108077509
2.75	0.983422832672086	-0.00238153411530921
2.8	0.983124354640467	-0.00196562111451493
2.85	0.98277685642131	-0.0024350864159535
2.9	0.982467320376338	-0.00387095398189692
2.95	0.982211588016762	-0.00607193515817488
3	0.981965117520956	-0.00823420080649022
3.05	0.981742224804156	-0.00830247271687003
3.1	0.981477337033614	-0.00878163053884837
3.15	0.98118895522269	-0.00972748894233737
3.2	0.980937924030483	-0.010360905264043
3.25	0.9806911707715	-0.0111693429985137
3.3	0.980405699146229	-0.0117462759552948
3.35	0.980051593273979	-0.0124139362979877
3.4	0.979600085231397	-0.0135884239513423
3.45	0.979285778819314	-0.014531313511142
3.5	0.978996587422495	-0.0157716174879748
3.55	0.978688881094964	-0.0172023150979539
3.6	0.978342360762959	-0.0187221145401258
3.65	0.978102673858781	-0.0201565339857523
3.7	0.977873309680591	-0.0219138339350231
3.75	0.977581730200929	-0.0238168244357954
3.8	0.977226715069569	-0.0255581595203559
3.85	0.97696776847941	-0.0259847709953955
3.9	0.976698522399383	-0.0262444458922186
3.95	0.976391904057811	-0.0268842398825759
4	0.976058864138716	-0.0278818532961256
4.05	0.975749032847433	-0.0287870706717477
4.1	0.97539047815273	-0.0297038430490438
4.15	0.975095518143213	-0.0305914373426468
4.2	0.974847453451891	-0.0312512762096517
4.25	0.974595329963061	-0.0313729793451408
4.3	0.974302779886046	-0.0332131859816604
4.35	0.974057722854574	-0.0353612539522568
4.4	0.973821202314889	-0.0374622162711714
4.45	0.973549720755536	-0.0392260182647586
4.5	0.973210489414716	-0.0409820828300616
4.55	0.972887657550029	-0.0416854796252446
4.6	0.972563622563073	-0.0423238140452487
4.65	0.972231497617466	-0.0433353972937899
4.7	0.971921666326184	-0.0434122122042552
4.75	0.971629767561956	-0.045844520624993
4.8	0.971305619949711	-0.047518373179861
4.85	0.970961317869836	-0.0479988228802086
4.9	0.970713716775425	-0.0499306913476672
4.95	0.97048068683583	-0.0506179179277138
5	0.970175611631852	-0.0513973878134518
5.05	0.96983291443547	-0.0525359428233366
5.1	0.969566093164781	-0.0540436189333593
5.15	0.969311812847159	-0.0569734282995401
5.2	0.968908942524369	-0.0587962328676539
5.25	0.968412986603144	-0.0598604280629669
5.3	0.96806747113807	-0.0606783028032885
5.35	0.96780289087995	-0.0613636600179934
5.4	0.967537952420865	-0.0620426193498475
5.45	0.967260934629244	-0.0625058278544593
5.5	0.966983916837623	-0.0629690363590711
5.55	0.966723021481474	-0.0635631877027468
5.6	0.966485577660084	-0.0643478072016242
5.65	0.966248133838694	-0.0651324267005016
5.7	0.965946721419007	-0.06609391606762
5.75	0.965627892612505	-0.0671035608441575
5.8	0.965299022039013	-0.068059407683184
5.85	0.96491911192479	-0.0687418143970018
5.9	0.964539201810566	-0.0694242211108197
5.95	0.964216390151278	-0.0701592413423133
6	0.963941633729384	-0.0709385421954973
6.05	0.96366687730749	-0.0717178430486814
6.1	0.963394725983522	-0.0723642922532122
6.15	0.963122796273788	-0.0729994398417986
6.2	0.962849508837669	-0.0734205037513759
6.25	0.96257305638848	-0.0733425145011578
6.3	0.962296603939291	-0.0732645252509397
6.35	0.961971816435271	-0.0736809983662018
6.4	0.961624157364351	-0.0743314451287713
6.45	0.961279892222866	-0.0750351898322189
6.5	0.960991567582607	-0.0766174187779736
6.55	0.960703242942348	-0.0781996477237283
6.6	0.960412947292234	-0.0793106870875408
6.65	0.96012009991252	-0.0798117100169068
6.7	0.959827252532806	-0.0803127329462728
6.75	0.959561109215931	-0.0817934113895619
6.8	0.959301051697266	-0.0834973512073404
6.85	0.959041648845137	-0.0849573828170439
6.9	0.958784983381063	-0.0853975495359883
6.95	0.95852831791699	-0.0858377162549327
7	0.958203807378264	-0.0862292350219844
7.05	0.957828448641532	-0.0865842933576318
7.1	0.957453089904799	-0.0869393516932791
7.15	0.957153968655993	-0.0874145473248295
7.2	0.956858859906552	-0.0878960659719539
7.25	0.956561893441879	-0.0885833829682031
7.3	0.956261131268119	-0.0896911899571559
7.35	0.955960369094358	-0.0907989969461088
7.4	0.955689192873017	-0.0916151517330118
7.45	0.955430266039216	-0.0923105545901068
7.5	0.95516726466944	-0.0930763188252477
7.55	0.954860849071361	-0.0945917843635293
7.6	0.954554433473282	-0.0961072499018108
7.65	0.954241203081227	-0.0975145641772778
7.7	0.953920113077516	-0.0987971458593695
7.75	0.953599023073805	-0.100079727541461
7.8	0.953284583011941	-0.101578007270545
7.85	0.95297138330468	-0.103116519240952
7.9	0.952666194273541	-0.10445646483883
7.95	0.95238917648192	-0.105098109724646
8	0.952112158690298	-0.105739754610461
8.05	0.951858885280816	-0.106527090118974
8.1	0.951621441459426	-0.107411552709285
8.15	0.951383997638036	-0.108296015299596
8.2	0.951066886665694	-0.109037095070014
8.25	0.950748033534114	-0.10977503934856
8.3	0.950425756367968	-0.110506208993711
8.35	0.950097317473327	-0.1112251873333
8.4	0.949768878578686	-0.111944165672889
8.45	0.949442084714745	-0.113121266208463
8.5	0.94911588213155	-0.114463031655154
8.55	0.94880046142001	-0.115819237190828
8.6	0.948568671022939	-0.117287448250336
8.65	0.948336880625869	-0.118755659309845
8.7	0.948063021515482	-0.120004039037485
8.75	0.947745864411198	-0.121026163790442
8.8	0.947428707306913	-0.122048288543399
8.85	0.947137660090571	-0.123282535053043
8.9	0.946850466135175	-0.124548086196507
8.95	0.946547731926422	-0.125901345577529
9	0.946198376957596	-0.12751772967123
9.05	0.94584902198877	-0.129134113764932
9.1	0.945535176388941	-0.130434986041197
9.15	0.945242329009227	-0.131549282583282
9.2	0.944949988176332	-0.132666738894982
9.25	0.944729504627899	-0.134232431096395
9.3	0.944509021079466	-0.135798123297808
9.35	0.944258454077273	-0.137394118085633
9.4	0.943959953273241	-0.139038395832719
9.45	0.943661452469208	-0.140682673579805
9.5	0.943347398416463	-0.14209486833421
9.55	0.943028545284883	-0.143435452031727
9.6	0.942705013591982	-0.144817190810157
9.65	0.942353397425946	-0.146445975354406
9.7	0.942001781259911	-0.148074759898655
9.75	0.941696706834983	-0.149399978666042
9.8	0.94143438794659	-0.150446326953841
9.85	0.941172069058198	-0.15149267524164
9.9	0.940882280633314	-0.152924454951331
9.95	0.9405894332536	-0.154399155563972
10	0.940305112854245	-0.155732132718034
10.05	0.940042893995935	-0.156697769183483
10.1	0.939780675137625	-0.157663405648933
10.15	0.93944928102565	-0.158253467668995
10.2	0.939081612085534	-0.158646582114036
10.25	0.938717371650194	-0.15907205065731
10.3	0.938444938953875	-0.16036389005324
10.35	0.938172506257556	-0.16165572944917
10.4	0.937859630910621	-0.162762538231928
10.45	0.937489510652428	-0.163607443779617
10.5	0.937119390394235	-0.164452349327307
10.55	0.936749270136043	-0.165297254874996
10.6	0.936401656885024	-0.166180379207339
10.65	0.936078231662463	-0.167104576839372
10.7	0.935754806439902	-0.168028774471405
10.75	0.935431381217341	-0.168952972103438
10.8	0.93510795599478	-0.169877169735471
10.85	0.934794869862626	-0.170687656415284
10.9	0.934514524183426	-0.171138058413069
10.95	0.934234178504226	-0.171588460410854
11	0.933953832825027	-0.172038862408639
11.05	0.933673487145827	-0.172489264406424
11.1	0.933393141466627	-0.172939666404209
11.15	0.933090162574093	-0.173516777952422
11.2	0.93278709278512	-0.174094398374331
11.25	0.932484022996146	-0.17467201879624
11.3	0.932180953207173	-0.175249639218149
11.35	0.9318778834182	-0.175827259640059
11.4	0.931579162488513	-0.176581975523938
11.45	0.931281860417426	-0.177394470563845
11.5	0.930984558346339	-0.178206965603752
11.55	0.930687256275252	-0.179019460643659
11.6	0.930389954204165	-0.179831955683567
11.65	0.930111626613786	-0.180532499281009
11.7	0.929851529406831	-0.181125481688632
11.75	0.929591432199877	-0.181718464096256
11.8	0.929331334992922	-0.182311446503879
11.85	0.929071237785967	-0.182904428911503
11.9	0.92879147514097	-0.183554183191077
11.95	0.928457999433858	-0.1843590009418
12	0.928124523726745	-0.185163818692522
12.05	0.927791048019633	-0.185968636443245
12.1	0.92745757231252	-0.186773454193968
12.15	0.927125518432185	-0.187583250091592
12.2	0.926851285507461	-0.188595490629852
12.25	0.926577052582737	-0.189607731168111
12.3	0.926302819658013	-0.190619971706371
12.35	0.926028586733289	-0.191632212244631
12.4	0.925754353808565	-0.192644452782891
12.45	0.925448378916314	-0.193345291341638
12.5	0.925133555240278	-0.193959319629883
12.55	0.924818731564241	-0.194573347918127
12.6	0.924503907888204	-0.195187376206372
12.65	0.924189084212167	-0.195801404494616
12.7	0.923889405946116	-0.196463561366418
12.75	0.923602733589755	-0.197167047988412
12.8	0.923316061233394	-0.197870534610405
12.85	0.923029388877033	-0.198574021232399
12.9	0.922742716520672	-0.199277507854392
12.95	0.922456713631905	-0.199954320504978
13	0.922172302990387	-0.2005676923587
13.05	0.921887892348869	-0.201181064212423
13.1	0.921603481707351	-0.201794436066145
13.15	0.921319071065833	-0.202407807919868
13.2	0.921032041432279	-0.203032570382361
13.25	0.920699130938229	-0.203856879435546
13.3	0.92036622044418	-0.204681188488731
13.35	0.92003330995013	-0.205505497541916
13.4	0.91970039945608	-0.206329806595101
13.45	0.91936748896203	-0.207154115648285
13.5	0.919083023293646	-0.20785471036086
13.55	0.918809921226344	-0.208526285660205
13.6	0.918536819159041	-0.20919786095955
13.65	0.918263717091739	-0.209869436258894
13.7	0.917990615024436	-0.210541011558239
13.75	0.917689320509097	-0.211234250593431
13.8	0.917366583850179	-0.211943966272789
13.85	0.917043847191262	-0.212653681952147
13.9	0.916721110532344	-0.213363397631505
13.95	0.916398373873427	-0.214073113310862
14	0.916097031590359	-0.214812400489528
14.05	0.915840326955669	-0.215613386228476
14.1	0.915583622320979	-0.216414371967425
14.15	0.915326917686289	-0.217215357706374
14.2	0.915070213051599	-0.218016343445323
14.25	0.914809901342297	-0.21882972817161
14.3	0.914509207992833	-0.219781921073222
14.35	0.914208514643369	-0.220734113974834
14.4	0.913907821293905	-0.221686306876447
14.45	0.91360712794444	-0.222638499778059
14.5	0.913306434594976	-0.223590692679671
14.55	0.91299474703327	-0.224736313547826
14.6	0.912680934098792	-0.225919327411899
14.65	0.912367121164315	-0.227102341275973
14.7	0.912053308229837	-0.228285355140046
14.75	0.911739495295359	-0.22946836900412
14.8	0.911447986913925	-0.230801443638133
14.85	0.911171597726166	-0.232236237317542
14.9	0.910895208538406	-0.233671030996951
14.95	0.910618819350647	-0.235105824676359
15	0.910342430162887	-0.236540618355768
15.05	0.910051275569033	-0.23791393168856
15.1	0.909732939204869	-0.239174065292352
15.15	0.909414602840705	-0.240434198896144
15.2	0.909096266476541	-0.241694332499936
15.25	0.908777930112377	-0.242954466103727
15.3	0.908463823154969	-0.24416503658497
15.35	0.908183935943138	-0.244974596347407
15.4	0.907904048731306	-0.245784156109843
15.45	0.907624161519474	-0.24659371587228
15.5	0.907344274307643	-0.247403275634716
15.55	0.907064387095811	-0.248212835397153
15.6	0.906749268983663	-0.249492289387222
15.65	0.906428793176998	-0.250843201946471
15.7	0.906108317370332	-0.252194114505719
15.75	0.905787841563666	-0.253545027064968
15.8	0.905467365757	-0.254895939624216
15.85	0.905168159717082	-0.256065208842499
15.9	0.904881770075077	-0.257125026304046
15.95	0.904595380433071	-0.258184843765592
16	0.904308990791066	-0.259244661227139
16.05	0.90402260114906	-0.260304478688686
16.1	0.903734202073046	-0.261591815924321
16.15	0.903442552132588	-0.263247234888717
16.2	0.90315090219213	-0.264902653853114
16.25	0.902859252251672	-0.266558072817511
16.3	0.902567602311215	-0.268213491781907
16.35	0.902273713183784	-0.269815584129175
16.4	0.901965837250769	-0.271084578331765
16.45	0.901657961317754	-0.272353572534355
16.5	0.901350085384739	-0.273622566736946
16.55	0.901042209451725	-0.274891560939536
16.6	0.90073433351871	-0.276160555142127
16.65	0.90047163514474	-0.277243334292219
16.7	0.900214180594588	-0.278304499195145
16.75	0.899956726044435	-0.279365664098072
16.8	0.899699271494283	-0.280426829000999
16.85	0.899441816944131	-0.281487993903926
16.9	0.899136372612056	-0.282314764588767
16.95	0.8988053141019	-0.283016429157208
17	0.898474255591743	-0.283718093725649
17.05	0.898143197081587	-0.284419758294089
17.1	0.89781213857143	-0.28512142286253
17.15	0.897503798986873	-0.285864757496179
17.2	0.897228152490372	-0.286668056370008
17.25	0.896952505993871	-0.287471355243837
17.3	0.89667685949737	-0.288274654117665
17.35	0.896401213000869	-0.289077952991494
17.4	0.896119649428768	-0.289964037783962
17.45	0.895808782244172	-0.29126010998303
17.5	0.895497915059575	-0.292556182182097
17.55	0.895187047874979	-0.293852254381164
17.6	0.894876180690382	-0.295148326580231
17.65	0.894565313505786	-0.296444398779298
17.7	0.894252508132492	-0.297944411068123
17.75	0.89393954334108	-0.299461197650045
17.8	0.893626578549668	-0.300977984231967
17.85	0.893313613758257	-0.302494770813889
17.9	0.893000648966845	-0.304011557395811
17.95	0.892723807521082	-0.304896295641532
18	0.892463809512147	-0.305486325132251
18.05	0.892203811503212	-0.30607635462297
18.1	0.891943813494276	-0.306666384113688
18.15	0.891683815485341	-0.307256413604407
18.2	0.891390711714668	-0.308088790252763
18.25	0.891055129774826	-0.309232123756352
18.3	0.890719547834983	-0.310375457259941
18.35	0.89038396589514	-0.31151879076353
18.4	0.890048383955298	-0.312662124267119
18.45	0.889725123876306	-0.313808800295967
18.5	0.889452408573455	-0.314969187499856
18.55	0.889179693270605	-0.316129574703745
18.6	0.888906977967754	-0.317289961907635
18.65	0.888634262664904	-0.318450349111524
18.7	0.888361547362053	-0.319610736315413
18.75	0.888043785944434	-0.32065493497103
18.8	0.887723753294138	-0.321693275380516
18.85	0.887403720643841	-0.322731615790002
18.9	0.887083687993545	-0.323769956199488
18.95	0.886763655343248	-0.324808296608973
19	0.88648163232366	-0.325929584477726
19.05	0.886215134364501	-0.327084752294629
19.1	0.885948636405342	-0.328239920111533
19.15	0.885682138446184	-0.329395087928437
19.2	0.885415640487025	-0.33055025574534
19.25	0.885139214279212	-0.331675967812426
19.3	0.884851411065429	-0.332767925865773
19.35	0.884563607851647	-0.333859883919119
19.4	0.884275804637864	-0.334951841972466
19.45	0.883988001424082	-0.336043800025813
19.5	0.883692788832474	-0.337273606597191
19.55	0.883371908039111	-0.338980959820322
19.6	0.883051027245748	-0.340688313043453
19.65	0.882730146452386	-0.342395666266585
19.7	0.882409265659023	-0.344103019489716
19.75	0.882088384865661	-0.345810372712847
19.8	0.881810084750545	-0.347529897727319
19.85	0.88153256513666	-0.349249645849983
19.9	0.881255045522775	-0.350969393972647
19.95	0.880977525908889	-0.352689142095311
20	0.880700006295004	-0.354408890217975
20.05	0.880377758895814	-0.356023963906712
20.1	0.880039632526773	-0.357601876753054
20.15	0.879701506157732	-0.359179789599395
20.2	0.879363379788691	-0.360757702445737
20.25	0.879025253419649	-0.362335615292078
20.3	0.878727280445617	-0.363926824147081
20.35	0.878470108501996	-0.365531543462497
20.4	0.878212936558375	-0.367136262777913
20.45	0.877955764614755	-0.368740982093329
20.5	0.877698592671134	-0.370345701408745
20.55	0.877427004709782	-0.371965070796667
20.6	0.877112626346593	-0.373627925320437
20.65	0.876798247983405	-0.375290779844208
20.7	0.876483869620216	-0.376953634367979
20.75	0.876169491257027	-0.378616488891749
20.8	0.875854408482118	-0.380268056662626
20.85	0.875469588946869	-0.380802235896976
20.9	0.875084769411619	-0.381336415131326
20.95	0.87469994987637	-0.381870594365676
21	0.874315130341121	-0.382404773600026
21.05	0.873930310805871	-0.382938952834377
21.1	0.873545491270622	-0.383473132068727
21.15	0.873160671735372	-0.384007311303077
21.2	0.87279010713426	-0.384670930289941
21.25	0.872502924134194	-0.386091683171646
21.3	0.872215741134128	-0.38751243605335
21.35	0.871928558134062	-0.388933188935055
21.4	0.871641375133996	-0.39035394181676
21.45	0.87135419213393	-0.391774694698464
21.5	0.871067009133864	-0.393195447580169
21.55	0.870779826133798	-0.394616200461874
21.6	0.870492643133732	-0.396036953343578
21.65	0.870205460133666	-0.397457706225283
21.7	0.8699182771336	-0.398878459106988
21.75	0.869621020115697	-0.400624995857226
21.8	0.869318573452242	-0.402539360660951
21.85	0.869016126788787	-0.404453725464676
21.9	0.868713680125331	-0.406368090268401
21.95	0.868411233461876	-0.408282455072126
22	0.868108786798421	-0.410196819875851
22.05	0.867806340134966	-0.412111184679576
22.1	0.86750389347151	-0.414025549483302
22.15	0.867201446808055	-0.415939914287027
22.2	0.8668990001446	-0.417854279090752
22.25	0.866594709121818	-0.419732830578348
22.3	0.86628166269212	-0.421441371726155
22.35	0.865968616262422	-0.423149912873963
22.4	0.865655569832725	-0.42485845402177
22.45	0.865342523403027	-0.426566995169578
22.5	0.865029476973329	-0.428275536317385
22.55	0.864716430543631	-0.429984077465193
22.6	0.864403384113933	-0.431692618613
22.65	0.864090337684235	-0.433401159760808
22.7	0.863777291254537	-0.435109700908615
22.75	0.86346424482484	-0.436818242056423
22.8	0.863162769382632	-0.438280152862443
22.85	0.862866541248706	-0.439630219676258
22.9	0.86257031311478	-0.440980286490073
22.95	0.862274084980854	-0.442330353303888
23	0.861977856846927	-0.443680420117703
23.05	0.861681628713001	-0.445030486931517
23.1	0.861385400579075	-0.446380553745332
23.15	0.861089172445148	-0.447730620559147
23.2	0.860792944311222	-0.449080687372962
23.25	0.860496716177296	-0.450430754186777
23.3	0.860200573689481	-0.451574437715078
23.35	0.859904769546204	-0.451902805095656
23.4	0.859608965402928	-0.452231172476234
23.45	0.859313161259651	-0.452559539856812
23.5	0.859017357116374	-0.45288790723739
23.55	0.858721552973098	-0.453216274617968
23.6	0.858425748829821	-0.453544641998546
23.65	0.858129944686545	-0.453873009379125
23.7	0.857834140543268	-0.454201376759703
23.75	0.857538336399991	-0.454529744140281
23.8	0.857242532256715	-0.454858111520859
23.85	0.856961198631652	-0.456952652121747
23.9	0.856685604709345	-0.459747741877059
23.95	0.856410010787037	-0.462542831632372
24	0.85613441686473	-0.465337921387685
24.05	0.855858822942423	-0.468133011142997
24.1	0.855583229020115	-0.470928100898309
24.15	0.855307635097808	-0.473723190653622
24.2	0.8550320411755	-0.476518280408935
24.25	0.854756447253193	-0.479313370164247
24.3	0.854480853330886	-0.48210845991956
24.35	0.854199278313813	-0.48402095562934
24.4	0.853897679631657	-0.482978679969294
24.45	0.853596080949501	-0.481936404309248
24.5	0.853294482267345	-0.480894128649203
24.55	0.85299288358519	-0.479851852989157
24.6	0.852691284903034	-0.478809577329111
24.65	0.852389686220878	-0.477767301669066
24.7	0.852088087538722	-0.47672502600902
24.75	0.851786488856566	-0.475682750348974
24.8	0.85148489017441	-0.474640474688928
24.85	0.851183291492254	-0.473598199028883
25.8628	0.850267276653195	-0.487675215706068
25.9128	0.850542926542269	-0.458342530214414
25.9628	0.850854144158964	-0.454702224394785
26.0128	0.851082370411207	-0.447711801863886
26.0628	0.85145286757394	-0.442334280000921
26.1128	0.851685539792136	-0.434086602726347
26.1628	0.85191597744932	-0.427710357744221
26.2128	0.852300015125547	-0.420576698539982
26.2628	0.852676990199609	-0.416625809902448
26.3128	0.852940784179475	-0.410612601925787
26.3628	0.853326101228717	-0.405395860621912
26.4128	0.85358544924263	-0.397449615295243
26.4628	0.853942608507504	-0.388251477378743
26.5128	0.854244391471841	-0.3803093257893
26.5628	0.854470196467235	-0.377630840059349
26.6128	0.854729230426913	-0.373652570021728
26.6628	0.85494289585121	-0.367398956752619
26.7128	0.855287265727697	-0.363173887240442
26.7628	0.855507588522887	-0.357507868218176
26.8128	0.855860790993844	-0.353274474640156
26.8628	0.85614932144834	-0.347190765759403
26.9128	0.85656276444235	-0.341521154282779
26.9628	0.856855311535358	-0.337126093811067
27.0128	0.857259299108288	-0.333469760001797
27.0628	0.857549342100073	-0.328897695187
27.1128	0.857801106197224	-0.324278655516686
27.1628	0.858114404750365	-0.318400885866043
27.2128	0.858357464004613	-0.316854458444015
27.2628	0.858706792743552	-0.314320618094455
27.3128	0.858942771284308	-0.312849371773136
27.3628	0.859207793546497	-0.31072716222837
27.4128	0.859495957805405	-0.308047359069932
27.4628	0.859831137781166	-0.30658099492385
27.5128	0.860180678620403	-0.305100253676508
27.5628	0.860504481156287	-0.302792750853972
27.6128	0.860836478270856	-0.298759070351681
27.6628	0.861110385949998	-0.29530346751715
27.7128	0.861437500418915	-0.292081315971127
27.7628	0.861685598976712	-0.290681753453261
27.8128	0.861951291462724	-0.286164914425392
27.8628	0.86216240406504	-0.282541498353819
27.9128	0.862460431666174	-0.279090383974778
27.9628	0.862712797103105	-0.277511989843764
28.0128	0.863006791180658	-0.273266422782561
28.0628	0.863325245532902	-0.270564350973393
28.1128	0.86362092827253	-0.267639890292521
28.1628	0.864056374913424	-0.264373843426625
28.2128	0.864336900641918	-0.259368106254652
28.2628	0.86475139437099	-0.255656360491416
28.3128	0.865000916489648	-0.252993341563948
28.3628	0.86533763688185	-0.248082919328361
28.4128	0.865543970222714	-0.24400234459961
28.4628	0.865858743140622	-0.240811405758115
28.5128	0.86614949124874	-0.237679303900542
28.5628	0.866449191243615	-0.235089424641252
28.6128	0.866772618634597	-0.233198714028697
28.6628	0.867051876489937	-0.231948633390092
28.7128	0.867354753250985	-0.228940801861526
28.7628	0.86770233677542	-0.226148059136009
28.8128	0.868072552645219	-0.224046271721809
28.8628	0.868363116486606	-0.222036429246084
28.9128	0.868639946111862	-0.220617474426697
28.9628	0.86890521319211	-0.218062814628159
29.0128	0.869170870524908	-0.215154741483078
29.0628	0.869460347935741	-0.214092356203397
29.1128	0.869692516836421	-0.213601985660848
29.1628	0.869939334652119	-0.211775475559374
29.2128	0.870191041388465	-0.209592456530737
29.2628	0.870430604392874	-0.208398977598193
29.3128	0.870836489291931	-0.206410414277024
29.3628	0.871183475792981	-0.203467271620209
29.4128	0.871503726756228	-0.200554149720019
29.4628	0.871829046103199	-0.198433377667322
29.5128	0.87223606160086	-0.19723644845407
29.5628	0.872536168001438	-0.195372326134697
29.6128	0.872784606336327	-0.19348199968595
29.6628	0.873012010064749	-0.19153183790235
29.7128	0.873247210461051	-0.187884982184547
29.7628	0.873583825585451	-0.185815088106298
29.8128	0.873877600326875	-0.183339520575912
29.8628	0.874122707751609	-0.180210231896722
29.9128	0.874405400535626	-0.1771459780557
29.9628	0.874716501325824	-0.174041794471464
30.0128	0.875078691974708	-0.171401688690929
30.0628	0.875448746174808	-0.169093882628347
30.1128	0.875751746600845	-0.166795727741505
30.1628	0.876026339154103	-0.165421350316618
30.2128	0.876288110052523	-0.16370242761709
30.2628	0.876551452007369	-0.161137590204724
30.3128	0.876827956475987	-0.157399977292697
30.3628	0.877058633787745	-0.155288193025669
30.4128	0.877308920058983	-0.151938639314083
30.4628	0.877600299740322	-0.148644509766146
30.5128	0.877937869859987	-0.146165256342955
30.5628	0.878261270404903	-0.144244917657949
30.6128	0.878588210921923	-0.140915641068483
30.6628	0.878961758246732	-0.136933578365193
30.7128	0.879361591470538	-0.132998410792595
30.7628	0.87964876351611	-0.130777083875128
30.8128	0.879926221458472	-0.128279600408853
30.8628	0.88016986463003	-0.125855244488943
30.9128	0.880413312732904	-0.123537455553255
30.9628	0.880741186328243	-0.121248772522983
31.0128	0.881018791512741	-0.118611387525635
31.0628	0.881377434310906	-0.11648454510405
31.1128	0.881788972202987	-0.114692514030723
31.1628	0.882128483723015	-0.113267003463633
31.2128	0.882429245896776	-0.112038676644747
31.2628	0.882730822163638	-0.110806759578321
31.3128	0.883059851458992	-0.109453771386524
31.3628	0.883388880754346	-0.108100783194727
31.4128	0.883679216204567	-0.106928559472134
31.4628	0.883913267971365	-0.106019273953888
31.5128	0.884147319738164	-0.105109988435641
31.5628	0.884419569442066	-0.103443863005805
31.6128	0.88470221909322	-0.101571676836681
31.6628	0.884983013443709	-0.0998101981338425
31.7128	0.885254377811011	-0.0986114150443105
31.7628	0.885525742178314	-0.0974126319547786
31.8128	0.885852363114908	-0.0960925753798111
31.8628	0.886225489119949	-0.0946704525380957
31.9128	0.88659861512499	-0.0932483296963803
31.9628	0.886899840427271	-0.0922356713571085
32.0128	0.887194949176712	-0.0912578459355793
32.0628	0.887482590431039	-0.0902644128853806
32.1128	0.887752824113478	-0.0892345966954652
32.1628	0.888023057795917	-0.0882047805055498
32.2128	0.88831016139158	-0.0867206564150969
32.2628	0.888605247627385	-0.0850215592874423
32.3128	0.888900658526841	-0.0833510461918531
32.3628	0.889201420700602	-0.0821516699045051
32.4128	0.889502182874362	-0.080952293617157
32.4628	0.889823147899131	-0.079647604280774
32.5128	0.890170268152305	-0.0782065734522718
32.5628	0.89051738840548	-0.0767655426237696
32.6128	0.890797288086682	-0.0755020618776004
32.6628	0.891061868344802	-0.0742790444114914
32.7128	0.891324484603314	-0.073167207148293
32.7628	0.89157888869766	-0.0725202529097004
32.8128	0.891833292792006	-0.0718732986711078
32.8628	0.892086393292238	-0.0710095735276517
32.9128	0.892338516781068	-0.0699833839761417
32.9628	0.892590640269897	-0.0689571944246318
33.0128	0.892956641998507	-0.0677249448761169
33.0628	0.893328637318684	-0.0664818500646018
33.1128	0.893680569314365	-0.0653826168824326
33.1628	0.893991507651899	-0.0645773237426942
33.2128	0.894302445989433	-0.0637720306029558
33.2628	0.894602189642268	-0.0629512747594343
33.3128	0.89489729839171	-0.0621241169367446
33.3628	0.895189011694506	-0.0612239099690019
33.4128	0.895444546473715	-0.05954536350933
33.4628	0.895700081252925	-0.0578668170496581
33.5128	0.895973983728578	-0.0561054789399654
33.5628	0.896269069964383	-0.0542486558867946
33.6128	0.896564156200187	-0.0523918328336239
33.6628	0.896867837881314	-0.050359114902984
33.7128	0.897173122794529	-0.0482935888627829
33.7628	0.897484916382094	-0.0462489904868616
33.8128	0.897819599101767	-0.0442779886755661
33.8628	0.89815428182144	-0.0423069868642707
33.9128	0.898455722406119	-0.0405387574133061
33.9628	0.898735001567468	-0.0389057095358955
34.0128	0.899014280728817	-0.0372726616584848
34.0628	0.899254832802897	-0.0364849197689508
34.1128	0.899494537994014	-0.0357156630093376
34.1628	0.899760486891439	-0.0344106302647831
34.2128	0.900073662704918	-0.0321414407365775
34.2628	0.900386838518396	-0.0298722512083717
34.3128	0.900702527103499	-0.0278602200355711
34.3628	0.901019118865352	-0.0259406204413039
34.4128	0.90133971347776	-0.0240492243713488
34.4628	0.901691356470389	-0.0223765908393602
34.5128	0.902042999463019	-0.0207039573073714
34.5628	0.902334464693555	-0.0190365627795454
34.6128	0.902563993720899	-0.0173745603436662
34.6628	0.902793522748242	-0.015712557907787
34.7128	0.903082168503002	-0.0145134068212525
34.7628	0.903379538622171	-0.0133825626930903
34.8128	0.903686513157941	-0.0120476255728688
34.8628	0.904022300943512	-0.0101004094764693
34.9128	0.904358088729083	-0.00815319338006973
34.9628	0.904671155897824	-0.00660054819127474
35.0128	0.90497078738672	-0.00528122978361568
35.0628	0.905270545512321	-0.00396686605994148
35.1128	0.905588267959038	-0.00335535965011605
35.1628	0.905905990405755	-0.00274385324029057
35.2128	0.906183601580793	-0.00180838226673881
35.2628	0.906397301020043	-0.000356718793307759
35.3128	0.906611000459294	0.00109494468012331
35.3628	0.906885184754647	0.00238767712694228
35.4128	0.907178032134361	0.00363137013896005
35.4628	0.90747458966182	0.00492988592318157
35.5128	0.907793418468322	0.00655749190581369
35.5628	0.908112247274824	0.00818509788844585
35.6128	0.908453482651694	0.0100160110006502
35.6628	0.908815301808098	0.0120336920592075
35.7128	0.909177120964501	0.0140513731177648
35.7628	0.909445340218786	0.0159302962444208
35.8128	0.909703136367724	0.0177937675542548
35.8628	0.90997034502733	0.0193745608840143
35.9128	0.91026195048183	0.0202226658861095
35.9628	0.910553555936329	0.0210707708882046
36.0128	0.910849789374909	0.0220446414993701
36.0628	0.911148449683188	0.0230844623689504
36.1128	0.911447264571631	0.0241138774119193
36.1628	0.911750218773346	0.0248646475422939
36.2128	0.912053172975062	0.0256154176726686
36.2628	0.912390643578779	0.0263241125199567
36.3128	0.912776970732188	0.0269732515317649
36.3628	0.913163297885597	0.027622390543573
36.4128	0.913549625039006	0.0282715295553812
36.4628	0.913878516066207	0.0288682537974748
36.5128	0.914145681132046	0.0294086484737757
36.5628	0.914412846197885	0.0299490431500766
36.6128	0.914680011263724	0.0304894378263774
36.6628	0.914947176329564	0.0310298325026783
36.7128	0.915231205507254	0.0315900249785185
36.7628	0.915568637705807	0.0322129104862333
36.8128	0.91590606990436	0.0328357959939481
36.8628	0.916243502102913	0.0334586815016629
36.9128	0.916580934301466	0.0340815670093777
36.9628	0.916918366500019	0.0347044525170925
37.0128	0.917205241895749	0.0347969932087739
37.0628	0.91749191425211	0.0348874040015958
37.1128	0.917778586608471	0.0349778147944176
37.1628	0.918065258964831	0.0350682255872395
37.2128	0.918351931321192	0.0351586363800613
37.2628	0.918662386796485	0.0355284982663875
37.3128	0.9189806017509	0.0359895338516554
37.3628	0.919298816705314	0.0364505694369233
37.4128	0.919617031659728	0.0369116050221912
37.4628	0.919935246614142	0.0373726406074592
37.5128	0.920226561019456	0.0379184504813197
37.5628	0.920492029799163	0.0385457101618672
37.6128	0.92075749857887	0.0391729698424147
37.6628	0.921022967358577	0.0398002295229623
37.7128	0.921288436138284	0.0404274892035098
37.7628	0.921564556919493	0.0410826256005626
37.8128	0.92186977197346	0.0418139028800103
37.8628	0.922174987027428	0.042545180159458
37.9128	0.922480202081395	0.0432764574389057
37.9628	0.922785417135363	0.0440077347183535
38.0128	0.923090709620716	0.0447343386248227
38.0628	0.923399150982442	0.0452708920301671
38.1128	0.923707592344168	0.0458074454355115
38.1628	0.924016033705893	0.046343998840856
38.2128	0.924324475067619	0.0468805522462004
38.2628	0.924632916429344	0.0474171056515448
38.3128	0.924913199014722	0.0477169952070082
38.3628	0.925185631711041	0.0479509094181314
38.4128	0.92545806440736	0.0481848236292546
38.4628	0.925730497103679	0.0484187378403778
38.5128	0.926002929799998	0.048652652051501
38.5628	0.926300971271557	0.0490474785148618
38.6128	0.926621003921854	0.049580486131631
38.6628	0.92694103657215	0.0501134937484003
38.7128	0.927261069222447	0.0506465013651695
38.7628	0.927581101872743	0.0511795089819388
38.8128	0.927884063099404	0.0517227491713854
38.8628	0.928146422021202	0.0522903262904429
38.9128	0.928408780942999	0.0528579034095005
38.9628	0.928671139864797	0.0534254805285581
39.0128	0.928933498786595	0.0539930576476157
39.0628	0.929198385590068	0.0545482787508458
39.1128	0.929507557135475	0.0548870407619883
39.1628	0.929816728680883	0.0552258027731309
39.2128	0.930125900226291	0.0555645647842734
39.2628	0.930435071771699	0.0559033267954159
39.3128	0.930744243317107	0.0562420888065584
39.3628	0.931042518475478	0.0567262237883422
39.4128	0.931338237691211	0.0572444586027456
39.4628	0.931633956906944	0.057762693417149
39.5128	0.931929676122678	0.0582809282315524
39.5628	0.932225395338411	0.0587991630459557
39.6128	0.932529718600458	0.0594327022408584
39.6628	0.932840585785055	0.0601539377251549
39.7128	0.933151452969651	0.0608751732094514
39.7628	0.933462320154248	0.0615964086937479
39.8128	0.933773187338844	0.0623176441780444
39.8628	0.934085008946402	0.0629984755047853
39.9128	0.93439882188088	0.0635950067990953
39.9628	0.934712634815358	0.0641915380934054
40.0128	0.935026447749836	0.0647880693877155
40.0628	0.935340260684314	0.0653846006820256
40.1128	0.935649104625244	0.0659812586423997
40.1628	0.935902320077424	0.066579334644808
40.2128	0.936155535529605	0.0671774106472162
40.2628	0.936408750981785	0.0677754866496245
40.3128	0.936661966433965	0.0683735626520328
40.3628	0.936915181886146	0.068971638654441
40.4128	0.937239078857396	0.0695976367240889
40.4628	0.937576639797726	0.0702290326158047
40.5128	0.937914200738057	0.0708604285075204
40.5628	0.938251761678387	0.0714918243992362
40.6128	0.938589322618717	0.0721232202909519
40.6628	0.938888235559109	0.0725418325502876
40.7128	0.93916095086196	0.0728162089245872
40.7628	0.939433666164811	0.0730905852988868
40.8128	0.939706381467661	0.0733649616731864
40.8628	0.939979096770512	0.073639338047486
40.9128	0.940262397337024	0.0739077192474729
40.9628	0.940565184411642	0.0741650638765662
41.0128	0.94086797148626	0.0744224085056595
41.0628	0.941170758560878	0.0746797531347528
41.1128	0.941473545635496	0.0749370977638461
41.1628	0.941775710738532	0.0752513832419593
41.2128	0.942072843526042	0.0760263719530518
41.2628	0.942369976313552	0.0768013606641442
41.3128	0.942667109101063	0.0775763493752367
41.3628	0.942964241888573	0.0783513380863292
41.4128	0.943261374676083	0.0791263267974217
41.4628	0.943524557358505	0.0796621307807975
41.5128	0.94378257712172	0.0801615610498201
41.5628	0.944040596884935	0.0806609913188427
41.6128	0.94429861664815	0.0811604215878653
41.6628	0.944556636411365	0.0816598518568878
41.7128	0.944865348351647	0.0822305667807272
41.7628	0.945204605578109	0.0828442352786227
41.8128	0.945543862804572	0.0834579037765183
41.8628	0.945883120031035	0.0840715722744139
41.9128	0.946222377257497	0.0846852407723095
41.9628	0.946543448500706	0.0854778686677316
42.0128	0.946835098441164	0.0865600172638641
42.0628	0.947126748381622	0.0876421658599965
42.1128	0.94741839832208	0.088724314456129
42.1628	0.947710048262537	0.0898064630522615
42.2128	0.94800436655036	0.0908483030289306
42.2628	0.948315352341284	0.0916383601796758
42.3128	0.948626338132208	0.092428417330421
42.3628	0.948937323923132	0.0932184744811662
42.4128	0.949248309714056	0.0940085316319114
42.4628	0.94955929550498	0.0947985887826566
42.5128	0.949837003800399	0.0953562951977057
42.5628	0.950110849529375	0.095887032330933
42.6128	0.950384695258351	0.0964177694641602
42.6628	0.950658540987328	0.0969485065973875
42.7128	0.950932386716304	0.0974792437306148
42.7628	0.951220125299127	0.098123962869594
42.8128	0.951515279086149	0.0988295190300482
42.8628	0.951810432873172	0.0995350751905025
42.9128	0.952105586660194	0.100240631350957
42.9628	0.952400740447217	0.100946187511411
43.0128	0.952706326393953	0.101599532949727
43.0628	0.95302692447296	0.102177745885455
43.1128	0.953347522551967	0.102755958821182
43.1628	0.953668120630975	0.103334171756909
43.2128	0.953988718709982	0.103912384692637
43.2628	0.954300370402546	0.104455480585912
43.3128	0.954567716181299	0.104824663507042
43.3628	0.954835061960052	0.105193846428173
43.4128	0.955102407738805	0.105563029349303
43.4628	0.955369753517558	0.105932212270434
43.5128	0.955637099296311	0.106301395191564
43.5628	0.955952605288241	0.106888019346128
43.6128	0.956272072509827	0.107492528277469
43.6628	0.956591539731413	0.108097037208809
43.7128	0.956911006952998	0.108701546140149
43.7628	0.957230474174584	0.109306055071489
43.8128	0.95751015434376	0.109849374680422
43.8628	0.957771282778821	0.110364163197675
43.9128	0.958032411213882	0.110878951714928
43.9628	0.958293539648943	0.111393740232181
44.0128	0.958554668084004	0.111908528749434
44.0628	0.958835405120955	0.112281957148758
44.1128	0.959141302053482	0.11247400567074
44.1628	0.959447198986009	0.112666054192721
44.2128	0.959753095918537	0.112858102714703
44.2628	0.960058992851064	0.113050151236685
44.3128	0.960364756135393	0.113277902242349
44.3628	0.960669971189361	0.113652106293325
44.4128	0.960975186243328	0.114026310344301
44.4628	0.961280401297296	0.114400514395276
44.5128	0.961585616351263	0.114774718446252
44.5628	0.961890831405231	0.115148922497228
44.6128	0.962193465878791	0.115771629701863
44.6628	0.962495970239054	0.116406866477272
44.7128	0.962798474599316	0.11704210325268
44.7628	0.963100978959579	0.117677340028088
44.8128	0.963403483319841	0.118312576803496
44.8628	0.963716941551314	0.118586755250245
44.9128	0.964034873899197	0.118713459168386
44.9628	0.964352806247079	0.118840163086528
45.0128	0.964670738594962	0.118966867004669
45.0628	0.964988670942845	0.11909357092281
45.1128	0.96527793943149	0.119361285499661
45.1628	0.965534361351825	0.119790587397866
45.2128	0.96579078327216	0.12021988929607
45.2628	0.966047205192494	0.120649191194275
45.3128	0.966303627112829	0.121078493092479
45.3628	0.966576450989206	0.121438567734543
45.4128	0.966906095927585	0.12155881938212
45.4628	0.967235740865965	0.121679071029696
45.5128	0.967565385804344	0.121799322677273
45.5628	0.967895030742724	0.121919574324849
45.6128	0.968224675681103	0.122039825972426
45.6628	0.968503688590057	0.1223894466654
45.7128	0.968781773417005	0.122743271678963
45.7628	0.969059858243953	0.123097096692525
45.8128	0.969337943070902	0.123450921706087
45.8628	0.96961602789785	0.12380474671965
45.9128	0.969908796049275	0.124149513160112
45.9628	0.970206776979852	0.124491063684379
46.0128	0.970504757910428	0.124832614208646
46.0628	0.970802738841005	0.125174164732913
46.1128	0.971100719771581	0.12551571525718
46.1628	0.971401167444642	0.125849144061768
46.2128	0.971704121646358	0.126174320151199
46.2628	0.972007075848074	0.12649949624063
46.3128	0.97231003004979	0.126824672330062
46.3628	0.972612984251506	0.127149848419493
46.4128	0.972904141074296	0.127530153033946
46.4628	0.973160280280275	0.128074093111558
46.5128	0.973416419486254	0.12861803318917
46.5628	0.973672558692234	0.129161973266782
46.6128	0.973928697898213	0.129705913344394
46.6628	0.974186485735843	0.130247681380073
46.7128	0.974607488106924	0.13057441726439
46.7628	0.975028490478005	0.130901153148707
46.8128	0.975449492849086	0.131227889033023
46.8628	0.975870495220167	0.13155462491734
46.9128	0.976291497591248	0.131881360801657
46.9628	0.976712499962328	0.132208096685974
47.0128	0.977133502333409	0.13253483257029
47.0628	0.977535998786903	0.132813865015497
47.1128	0.977830248297797	0.132813865015497
47.1628	0.978124497808692	0.132813865015497
47.2128	0.978418747319586	0.132813865015497
47.2628	0.97871299683048	0.132813865015497
47.3128	0.979007246341375	0.132813865015497
47.3628	0.979301495852269	0.132813865015497
47.4128	0.979595745363163	0.132813865015497
47.4628	0.979889994874058	0.132813865015497
47.5128	0.980184244384952	0.132813865015497
47.5628	0.980478493895846	0.132813865015497
47.6128	0.980780578753947	0.132950341046791
47.6628	0.981086700003033	0.133157122912389
47.7128	0.981392821252119	0.133363904777986
47.7628	0.981698942501205	0.133570686643584
47.8128	0.982005063750292	0.133777468509182
47.8628	0.982311184999378	0.133984250374779
47.9128	0.982617306248464	0.134191032240377
47.9628	0.98292342749755	0.134397814105974
48.0128	0.983229548746636	0.134604595971572
48.0628	0.983535669995722	0.13481137783717
48.1128	0.98383911077592	0.13500225138697
48.1628	0.984129827031401	0.135117606150283
48.2128	0.984420543286881	0.135232960913595
48.2628	0.984711259542361	0.135348315676908
48.3128	0.985001975797841	0.135463670440221
48.3628	0.985292692053321	0.135579025203534
48.4128	0.985583408308801	0.135694379966847
48.4628	0.985874124564281	0.13580973473016
48.5128	0.986164840819762	0.135925089493473
48.5628	0.986455557075242	0.136040444256786
48.6128	0.986746273330722	0.136155799020099
48.6628	0.987031836121185	0.13632521484698
48.7128	0.987315061875187	0.136519146737573
48.7628	0.987598287629189	0.136713078628166
48.8128	0.987881513383191	0.136907010518759
48.8628	0.988164739137193	0.137100942409351
48.9128	0.988447964891195	0.137294874299944
48.9628	0.988731190645197	0.137488806190537
49.0128	0.9890144163992	0.13768273808113
49.0628	0.989297642153201	0.137876669971723
49.1128	0.989580867907204	0.138070601862315
49.1628	0.989868176125841	0.138222107439656
49.2128	0.990171612100813	0.138206008076526
49.2628	0.990475048075784	0.138189908713396
49.3128	0.990778484050755	0.138173809350267
49.3628	0.991081920025726	0.138157709987137
49.4128	0.991385356000698	0.138141610624007
49.4628	0.991688791975669	0.138125511260877
49.5128	0.99199222795064	0.138109411897747
49.5628	0.992295663925612	0.138093312534617
49.6128	0.992599099900583	0.138077213171487
49.6628	0.992902535875554	0.138061113808358
49.7128	0.993196054991889	0.138181754567176
49.7628	0.993485640605637	0.138356633027996
49.8128	0.993775226219384	0.138531511488817
49.8628	0.994064811833132	0.138706389949637
49.9128	0.99435439744688	0.138881268410458
49.9628	0.994643983060627	0.139056146871278
50.0128	0.994933568674375	0.139231025332098
50.0628	0.995223154288122	0.139405903792919
50.1128	0.99551273990187	0.139580782253739
50.1628	0.995802325515618	0.139755660714559
50.2128	0.996095096712447	0.139919702273181
50.2628	0.996398532687418	0.140047463767922
50.3128	0.996701968662389	0.140175225262663
50.3628	0.997005404637361	0.140302986757403
50.4128	0.997308840612332	0.140430748252144
50.4628	0.997612276587303	0.140558509746885
50.5128	0.997915712562274	0.140686271241626
50.5628	0.998219148537246	0.140814032736366
50.6128	0.998522584512217	0.140941794231107
50.6628	0.998826020487188	0.141069555725848
50.7128	0.999129456462159	0.141197317220589
50.7628	0.999431778636827	0.141281902107933
50.8128	0.999733717568378	0.141351630528217
50.8628	1.00003565649993	0.1414213589485
50.9128	1.00033759543148	0.141491087368784
50.9628	1.00063953436303	0.141560815789067
51.0128	1.00094147329459	0.14163054420935
51.0628	1.00124341222614	0.141700272629634
51.1128	1.00154535115769	0.141770001049917
51.1628	1.00184729008924	0.141839729470201
51.2128	1.00214922902079	0.141909457890484
51.2628	1.00245232884662	0.142024459133222
51.3128	1.00275873275613	0.142268313793715
51.3628	1.00306513666565	0.142512168454209
51.4128	1.00337154057517	0.142756023114702
51.4628	1.00367794448469	0.142999877775195
51.5128	1.00398434839421	0.143243732435688
51.5628	1.00429075230373	0.143487587096182
51.6128	1.00459715621325	0.143731441756675
51.6628	1.00490356012277	0.143975296417168
51.7128	1.00520996403229	0.144219151077661
51.7628	1.00551636794181	0.144463005738154
51.8128	1.00580920754246	0.14461071674481
51.8628	1.00609808650513	0.144730354798277
51.9128	1.00638696546779	0.144849992851744
51.9628	1.00667584443046	0.144969630905212
52.0128	1.00696472339312	0.145089268958679
52.0628	1.00725360235578	0.145208907012147
52.1128	1.00754248131845	0.145328545065614
52.1628	1.00783136028111	0.145448183119081
52.2128	1.00812023924378	0.145567821172549
52.2628	1.00840911820644	0.145687459226016
52.3128	1.00869588060779	0.145792038813359
52.3628	1.00897741039919	0.145859390526116
52.4128	1.00925894019059	0.145926742238873
52.4628	1.009540469982	0.14599409395163
52.5128	1.0098219997734	0.146061445664387
52.5628	1.0101035295648	0.146128797377144
52.6128	1.0103850593562	0.146196149089901
52.6628	1.01066658914761	0.146263500802658
52.7128	1.01094811893901	0.146330852515415
52.7628	1.01122964873041	0.146398204228172
52.8128	1.01151117852182	0.146465555940929
52.8628	1.0118081234826	0.146665697390574
52.9128	1.01210887418346	0.146898622341345
52.9628	1.01240962488432	0.147131547292116
53.0128	1.01271037558517	0.147364472242887
53.0628	1.01301112628603	0.147597397193657
53.1128	1.01331187698689	0.147830322144428
53.1628	1.01361262768774	0.148063247095199
53.2128	1.0139133783886	0.14829617204597
53.2628	1.01421412908945	0.148529096996741
53.3128	1.01451487979031	0.148762021947512
53.3628	1.01481268290817	0.149016510083809
53.4128	1.01510410581473	0.149317672963458
53.4628	1.0153955287213	0.149618835843106
53.5128	1.01568695162786	0.149919998722755
53.5628	1.01597837453442	0.150221161602404
53.6128	1.01626979744099	0.150522324482053
53.6628	1.01656122034755	0.150823487361702
53.7128	1.01685264325411	0.151124650241351
53.7628	1.01714406616067	0.151425813121
53.8128	1.01743548906724	0.151726976000649
53.8628	1.0177269119738	0.152028138880298
53.9128	1.01803851118208	0.152282716823147
53.9628	1.01835424288589	0.152527753272917
54.0128	1.01866997458971	0.152772789722687
54.0628	1.01898570629352	0.153017826172457
54.1128	1.01930143799733	0.153262862622227
54.1628	1.01961716970114	0.153507899071997
54.2128	1.01993290140496	0.153752935521768
54.2628	1.02024863310877	0.153997971971538
54.3128	1.02056436481258	0.154243008421308
54.3628	1.02088009651639	0.154488044871078
54.4128	1.02118950793292	0.154742074631387
54.4628	1.02148686670858	0.155013254425748
54.5128	1.02178422548424	0.155284434220109
54.5628	1.0220815842599	0.155555614014469
54.6128	1.02237894303556	0.15582679380883
54.6628	1.02267630181122	0.156097973603191
54.7128	1.02297366058688	0.156369153397552
54.7628	1.02327101936253	0.156640333191913
54.8128	1.02356837813819	0.156911512986273
54.8628	1.02386573691385	0.157182692780634
54.9128	1.02416309568951	0.157453872574995
54.9628	1.02445225579308	0.157614442053482
55.0128	1.02474005900686	0.157756705395775
55.0628	1.02502786222064	0.157898968738068
55.1128	1.02531566543443	0.158041232080361
55.1628	1.02560346864821	0.158183495422654
55.2128	1.02589127186199	0.158325758764947
55.2628	1.02617907507577	0.15846802210724
55.3128	1.02646687828956	0.158610285449533
55.3628	1.02675468150334	0.158752548791826
55.4128	1.02704248471712	0.158894812134119
55.4628	1.027331218836	0.159123019223271
55.5128	1.02762151110083	0.15949507868016
55.5628	1.02791180336566	0.15986713813705
55.6128	1.02820209563049	0.160239197593939
55.6628	1.02849238789532	0.160611257050829
55.7128	1.02878268016015	0.160983316507718
55.7628	1.02907297242498	0.161355375964608
55.8128	1.02936326468981	0.161727435421497
55.8628	1.02965355695464	0.162099494878386
55.9128	1.02994384921947	0.162471554335276
55.9628	1.0302341414843	0.162843613792165
56.0128	1.03052719477624	0.163047134466536
56.0628	1.03082059630584	0.163229397997165
56.1128	1.03111399783543	0.163411661527794
56.1628	1.03140739936503	0.163593925058424
56.2128	1.03170080089462	0.163776188589053
56.2628	1.03199420242422	0.163958452119682
56.3128	1.03228760395381	0.164140715650312
56.3628	1.03258100548341	0.164322979180941
56.4128	1.032874407013	0.16450524271157
56.4628	1.0331678085426	0.1646875062422
56.5128	1.03346620976993	0.164821734500316
56.5628	1.03377204835859	0.164884507303299
56.6128	1.03407788694724	0.164947280106283
56.6628	1.03438372553589	0.165010052909267
56.7128	1.03468956412454	0.165072825712251
56.7628	1.0349954027132	0.165135598515234
56.8128	1.03530124130185	0.165198371318218
56.8628	1.0356070798905	0.165261144121202
56.9128	1.03591291847916	0.165323916924185
56.9628	1.03621875706781	0.165386689727169
57.0128	1.03652459565646	0.165449462530153
57.0628	1.03682292565337	0.16559097702487
57.1128	1.03712056708946	0.165739712373413
57.1628	1.03741820852555	0.165888447721957
57.2128	1.03771584996165	0.166037183070501
57.2628	1.03801349139774	0.166185918419044
57.3128	1.03831113283383	0.166334653767588
57.3628	1.03860877426992	0.166483389116132
57.4128	1.03890641570601	0.166632124464675
57.4628	1.03920405714211	0.166780859813219
57.5128	1.0395016985782	0.166929595161763
57.5628	1.03980092008611	0.167133077469856
57.6128	1.04010223610783	0.167409131328981
57.6628	1.04040355212956	0.167685185188106
57.7128	1.04070486815128	0.167961239047231
57.7628	1.041006184173	0.168237292906355
57.8128	1.04130750019472	0.16851334676548
57.8628	1.04160881621645	0.168789400624605
57.9128	1.04191013223817	0.16906545448373
57.9628	1.04221144825989	0.169341508342855
58.0128	1.04251276428161	0.169617562201979
58.0628	1.04281408030334	0.169893616061104
58.1128	1.04310365574131	0.169854558182521
58.1628	1.04339253470397	0.169796807234751
58.2128	1.04368141366664	0.169739056286981
58.2628	1.0439702926293	0.169681305339211
58.3128	1.04425917159197	0.169623554391441
58.3628	1.04454805055463	0.169565803443671
58.4128	1.0448369295173	0.169508052495902
58.4628	1.04512580847996	0.169450301548132
58.5128	1.04541468744263	0.169392550600362
58.5628	1.04570356640529	0.169334799652592
58.6128	1.045995163996	0.169353895805691
58.6628	1.04628997882776	0.169463933287767
58.7128	1.04658479365952	0.169573970769842
58.7628	1.04687960849129	0.169684008251917
58.8128	1.04717442332305	0.169794045733992
58.8628	1.04746923815481	0.169904083216067
58.9128	1.04776405298657	0.170014120698143
58.9628	1.04805886781833	0.170124158180218
59.0128	1.04835368265009	0.170234195662293
59.0628	1.04864849748185	0.170344233144368
59.1128	1.04894331231361	0.170454270626444
59.1628	1.0492359834247	0.170658727224094
59.2128	1.04952859278253	0.170865903713963
59.2628	1.04982120214035	0.171073080203831
59.3128	1.05011381149818	0.1712802566937
59.3628	1.050406420856	0.171487433183569
59.4128	1.05069903021382	0.171694609673437
59.4628	1.05099163957165	0.171901786163306
59.5128	1.05128424892947	0.172108962653174
59.5628	1.0515768582873	0.172316139143043
59.6128	1.05186946764512	0.172523315632912
59.6628	1.05216218770619	0.172803580424065
59.7128	1.05245502391491	0.173160528023125
59.7628	1.05274786012364	0.173517475622184
59.8128	1.05304069633237	0.173874423221243
59.8628	1.0533335325411	0.174231370820302
59.9128	1.05362636874983	0.174588318419361
59.9628	1.05391920495856	0.17494526601842
60.0128	1.05421204116729	0.17530221361748
60.0628	1.05450487737602	0.175659161216539
60.1128	1.05479771358474	0.176016108815598
60.1628	1.05509057071034	0.17637251656809
60.2128	1.0553938653551	0.17645954088347
60.2628	1.05569715999985	0.176546565198849
60.3128	1.05600045464461	0.176633589514229
60.3628	1.05630374928936	0.176720613829608
60.4128	1.05660704393412	0.176807638144988
60.4628	1.05691033857887	0.176894662460368
60.5128	1.05721363322363	0.176981686775747
60.5628	1.05751692786838	0.177068711091127
60.6128	1.05782022251314	0.177155735406506
60.6628	1.05812351715789	0.177242759721886
60.7128	1.05842549912759	0.177328335552282
60.7628	1.05872624982845	0.177412552726219
60.8128	1.05902700052931	0.177496769900157
60.8628	1.05932775123016	0.177580987074095
60.9128	1.05962850193102	0.177665204248033
60.9628	1.05992925263188	0.17774942142197
61.0128	1.06023000333273	0.177833638595908
61.0628	1.06053075403359	0.177917855769846
61.1128	1.06083150473445	0.178002072943784
61.1628	1.0611322554353	0.178086290117722
61.2128	1.0614330994141	0.178169190887546
61.2628	1.06173695937972	0.178209527924364
61.3128	1.06204081934534	0.178249864961182
61.3628	1.06234467931096	0.178290201998001
61.4128	1.06264853927659	0.178330539034819
61.4628	1.06295239924221	0.178370876071637
61.5128	1.06325625920783	0.178411213108455
61.5628	1.06356011917345	0.178451550145274
61.6128	1.06386397913907	0.178491887182092
61.6628	1.06416783910469	0.17853222421891
61.7128	1.06447169907031	0.178572561255728
61.7628	1.06476710183577	0.17864942811083
61.8128	1.06505541547757	0.178756915548905
61.8628	1.06534372911937	0.17886440298698
61.9128	1.06563204276117	0.178971890425055
61.9628	1.06592035640297	0.17907937786313
62.0128	1.06620867004477	0.179186865301205
62.0628	1.06649698368656	0.17929435273928
62.1128	1.06678529732836	0.179401840177354
62.1628	1.06707361097016	0.179509327615429
62.2128	1.06736192461196	0.179616815053504
62.2628	1.06764976281891	0.179719857809495
62.3128	1.06792987930815	0.179750712797848
62.3628	1.06820999579738	0.1797815677862
62.4128	1.06849011228662	0.179812422774553
62.4628	1.06877022877586	0.179843277762905
62.5128	1.0690503452651	0.179874132751258
62.5628	1.06933046175434	0.17990498773961
62.6128	1.06961057824357	0.179935842727962
62.6628	1.06989069473281	0.179966697716315
62.7128	1.07017081122205	0.179997552704667
62.7628	1.07045092771129	0.18002840769302
62.8128	1.07074608060492	0.180116348107594
62.8628	1.07105248451444	0.180247002792139
62.9128	1.07135888842396	0.180377657476683
62.9628	1.07166529233348	0.180508312161228
63.0128	1.071971696243	0.180638966845772
63.0628	1.07227810015252	0.180769621530317
63.1128	1.07258450406204	0.180900276214861
63.1628	1.07289090797156	0.181030930899406
63.2128	1.07319731188108	0.18116158558395
63.2628	1.0735037157906	0.181292240268495
63.3128	1.07380902580424	0.181410230084038
63.3628	1.07410270999427	0.181393618849957
63.4128	1.0743963941843	0.181377007615877
63.4628	1.07469007837432	0.181360396381797
63.5128	1.07498376256435	0.181343785147717
63.5628	1.07527744675438	0.181327173913636
63.6128	1.07557113094441	0.181310562679556
63.6628	1.07586481513444	0.181293951445476
63.7128	1.07615849932446	0.181277340211396
63.7628	1.07645218351449	0.181260728977315
63.8128	1.07674586770452	0.181244117743235
63.8628	1.0770526469129	0.181258179580554
63.9128	1.07736815613351	0.181292690132139
63.9628	1.07768366535412	0.181327200683725
64.0128	1.07799917457473	0.18136171123531
64.0628	1.07831468379534	0.181396221786895
64.1128	1.07863019301595	0.18143073233848
64.1628	1.07894570223656	0.181465242890066
64.2128	1.07926121145717	0.181499753441651
64.2628	1.07957672067778	0.181534263993236
64.3128	1.07989222989839	0.181568774544822
64.3628	1.08020510904962	0.181618087209842
64.4128	1.08049794525835	0.181780202187595
64.4628	1.08079078146708	0.181942317165348
64.5128	1.08108361767581	0.1821044321431
64.5628	1.08137645388454	0.182266547120853
64.6128	1.08166929009327	0.182428662098606
64.6628	1.08196212630199	0.182590777076358
64.7128	1.08225496251072	0.182752892054111
64.7628	1.08254779871945	0.182915007031864
64.8128	1.08284063492818	0.183077122009616
64.8628	1.08313347113691	0.183239236987369
64.9128	1.08342238967203	0.183352765428367
64.9628	1.08370900735123	0.183437758919208
65.0128	1.08399562503043	0.183522752410048
65.0628	1.08428224270963	0.183607745900889
65.1128	1.08456886038883	0.183692739391729
65.1628	1.08485547806803	0.18377773288257
65.2128	1.08514209574723	0.18386272637341
65.2628	1.08542871342643	0.183947719864251
65.3128	1.08571533110563	0.184032713355091
65.3628	1.08600194878483	0.184117706845932
65.4128	1.08628881068265	0.184180496253798
65.4628	1.08657712432444	0.184111294723981
65.5128	1.08686543796624	0.184042093194165
65.5628	1.08715375160804	0.183972891664349
65.6128	1.08744206524984	0.183903690134532
65.6628	1.08773037889164	0.183834488604716
65.7128	1.08801869253344	0.1837652870749
65.7628	1.08830700617523	0.183696085545083
65.8128	1.08859531981703	0.183626884015267
65.8628	1.08888363345883	0.183557682485451
65.9128	1.08917194710063	0.183488480955634
65.9628	1.08946825833672	0.183649395359862
66.0128	1.08976872637715	0.183929914094551
66.0628	1.09006919441757	0.184210432829239
66.1128	1.09036966245799	0.184490951563928
66.1628	1.09067013049842	0.184771470298617
66.2128	1.09097059853884	0.185051989033305
66.2628	1.09127106657926	0.185332507767994
66.3128	1.09157153461969	0.185613026502682
66.3628	1.09187200266011	0.185893545237371
66.4128	1.09217247070053	0.18617406397206
66.4628	1.09247313321134	0.186380682005352
66.5128	1.09277473189349	0.186231545499366
66.5628	1.09307633057565	0.186082408993379
66.6128	1.0933779292578	0.185933272487393
66.6628	1.09367952793996	0.185784135981406
66.7128	1.09398112662211	0.18563499947542
66.7628	1.09428272530427	0.185485862969433
66.8128	1.09458432398643	0.185336726463447
66.8628	1.09488592266858	0.18518758995746
66.9128	1.09518752135074	0.185038453451474
66.9628	1.09548912003289	0.184889316945487
67.0128	1.09579130043022	0.185159437471712
67.0628	1.09609374709368	0.185621462820261
67.1128	1.09639619375713	0.18608348816881
67.1628	1.09669864042059	0.186545513517359
67.2128	1.09700108708404	0.187007538865908
67.2628	1.0973035337475	0.187469564214457
67.3128	1.09760598041095	0.187931589563005
67.3628	1.09790842707441	0.188393614911554
67.4128	1.09821087373786	0.188855640260103
67.4628	1.09851332040132	0.189317665608652
67.5128	1.09883329697184	0.189732574850698
67.5628	1.09922339317065	0.189959019666732
67.6128	1.09961348936946	0.190185464482765
67.6628	1.10000358556827	0.190411909298799
67.7128	1.10039368176708	0.190638354114832
67.7628	1.10078377796589	0.190864798930866
67.8128	1.10117387416469	0.191091243746899
67.8628	1.1015639703635	0.191317688562933
67.9128	1.10195406656231	0.191544133378966
67.9628	1.10234416276112	0.191770578195
68.0128	1.10273425895993	0.191997023011033
68.0628	1.10312435515873	0.192223467827067
68.1128	1.10351445135754	0.192449912643101
68.1628	1.10390454755635	0.192676357459134
68.2128	1.10429464375516	0.192902802275168
68.2628	1.10468473995397	0.193129247091201
68.3128	1.10503006347111	0.19334968827278
68.3628	1.10532530229353	0.193563413524291
68.4128	1.10562054111594	0.193777138775801
68.4628	1.10591577993835	0.193990864027312
68.5128	1.10621101876076	0.194204589278822
68.5628	1.10650625758317	0.194418314530333
68.6128	1.10680149640558	0.194632039781844
68.6628	1.10709673522799	0.194845765033354
68.7128	1.1073919740504	0.195059490284865
68.7628	1.10768721287281	0.195273215536376
68.8128	1.10798245169522	0.195486940787886
68.8628	1.10827769051763	0.195700666039397
68.9128	1.10857292934004	0.195914391290908
68.9628	1.10886816816245	0.196128116542418
69.0128	1.10916340698486	0.196341841793929
69.0628	1.10945864580727	0.19655556704544
69.1128	1.10975388462968	0.19676929229695
69.1628	1.11004912345209	0.196983017548461
69.2128	1.1103443622745	0.197196742799972
69.2628	1.11063960109691	0.197410468051482
69.3128	1.11093483991932	0.197624193302993
69.3628	1.1112319513671	0.197821181482513
69.4128	1.11153093544025	0.198001432590044
69.4628	1.1118299195134	0.198181683697574
69.5128	1.11212890358655	0.198361934805105
69.5628	1.1124278876597	0.198542185912635
69.6128	1.11272687173285	0.198722437020166
69.6628	1.113025855806	0.198902688127696
69.7128	1.11332483987915	0.199082939235227
69.7628	1.1136238239523	0.199263190342757
69.8128	1.11392280802545	0.199443441450288
69.8628	1.11422179209859	0.199623692557818
69.9128	1.11452077617174	0.199803943665349
69.9628	1.11481976024489	0.199984194772879
70.0128	1.11511874431804	0.200164445880409
70.0628	1.11541772839119	0.20034469698794
70.1128	1.11571671246434	0.20052494809547
70.1628	1.11601569653749	0.200705199203001
70.2128	1.11631468061064	0.200885450310531
70.2628	1.11661366468379	0.201065701418062
70.3128	1.11691264875694	0.201245952525592
70.3628	1.11721163283009	0.201426203633123
70.4128	1.11751018418255	0.201402479880042
70.4628	1.11780834870893	0.201196414963689
70.5128	1.11810651323531	0.200990350047335
70.5628	1.1184046777617	0.200784285130982
70.6128	1.11870284228808	0.200578220214628
70.6628	1.11900100681447	0.200372155298274
70.7128	1.11929917134085	0.200166090381921
70.7628	1.11959733586724	0.199960025465567
70.8128	1.11989550039362	0.199753960549213
70.8628	1.12019366492	0.19954789563286
70.9128	1.12049182944639	0.199341830716506
70.9628	1.12078999397277	0.199135765800152
71.0128	1.12108815849916	0.198929700883799
71.0628	1.12138632302554	0.198723635967445
71.1128	1.12168448755193	0.198517571051092
71.1628	1.12198265207831	0.198311506134738
71.2128	1.12228081660469	0.198105441218384
71.2628	1.12257898113108	0.197899376302031
71.3128	1.12287714565746	0.197693311385677
71.3628	1.12317531018385	0.197487246469323
71.4128	1.12347347471023	0.19728118155297
71.4628	1.12376535382041	0.197062505026795
71.5128	1.12405225416004	0.19683383865915
71.5628	1.12433915449967	0.196605172291505
71.6128	1.12462605483931	0.19637650592386
71.6628	1.12491295517894	0.196147839556215
71.7128	1.12519985551857	0.19591917318857
71.7628	1.1254867558582	0.195690506820925
71.8128	1.12577365619784	0.19546184045328
71.8628	1.12606055653747	0.195233174085635
71.9128	1.1263474568771	0.19500450771799
71.9628	1.12663435721674	0.194775841350345
72.0128	1.12692125755637	0.1945471749827
72.0628	1.127208157896	0.194318508615055
72.1128	1.12749505823563	0.194089842247409
72.1628	1.12778195857527	0.193861175879764
72.2128	1.1280688589149	0.193632509512119
72.2628	1.12835575925453	0.193403843144474
72.3128	1.12864265959417	0.193175176776829
72.3628	1.1289295599338	0.192946510409184
72.4128	1.12921646027343	0.192717844041539
72.4628	1.12950336061306	0.192489177673894
72.5128	1.12979920545944	0.192103268069414
72.5628	1.13010136946247	0.191606268533108
72.6128	1.13040353346549	0.191109268996802
72.6628	1.13070569746851	0.190612269460496
72.7128	1.13100786147153	0.190115269924191
72.7628	1.13131002547455	0.189618270387885
72.8128	1.13161218947758	0.189121270851579
72.8628	1.1319143534806	0.188624271315274
72.9128	1.13221651748362	0.188127271778968
72.9628	1.13251868148664	0.187630272242662
73.0128	1.13282084548966	0.187133272706356
73.0628	1.13312300949269	0.186636273170051
73.1128	1.13342517349571	0.186139273633745
73.1628	1.13372733749873	0.185642274097439
73.2128	1.13402950150175	0.185145274561134
73.2628	1.13433166550478	0.184648275024828
73.3128	1.1346338295078	0.184151275488522
73.3628	1.13493599351082	0.183654275952216
73.4128	1.13523815751384	0.183157276415911
73.4628	1.13554032151686	0.182660276879605
73.5128	1.13584248551989	0.182163277343299
73.5628	1.13614352142512	0.182347376724729
73.6128	1.13644384813533	0.182959658813399
73.6628	1.13674417484553	0.18357194090207
73.7128	1.13704450155574	0.18418422299074
73.7628	1.13734482826595	0.184796505079411
73.8128	1.13764515497615	0.185408787168081
73.8628	1.13794548168636	0.186021069256752
73.9128	1.13824580839657	0.186633351345422
73.9628	1.13854613510677	0.187245633434093
74.0128	1.13884646181698	0.187857915522763
74.0628	1.13914678852719	0.188470197611434
74.1128	1.13944711523739	0.189082479700104
74.1628	1.1397474419476	0.189694761788775
74.2128	1.14004776865781	0.190307043877445
74.2628	1.14034809536801	0.190919325966116
74.3128	1.14064842207822	0.191531608054786
74.3628	1.14094874878843	0.192143890143457
74.4128	1.14124907549863	0.192756172232127
74.4628	1.14154940220884	0.193368454320797
74.5128	1.14184972891905	0.193980736409468
74.5628	1.14215005562926	0.194593018498138
74.6128	1.14244277834574	0.194802921087664
74.6628	1.14273126082895	0.194788443831873
74.7128	1.14301974331217	0.194773966576081
74.7628	1.14330822579539	0.19475948932029
74.8128	1.14359670827861	0.194745012064498
74.8628	1.14388519076183	0.194730534808707
74.9128	1.14417367324505	0.194716057552915
74.9628	1.14446215572827	0.194701580297124
75.0128	1.14475063821149	0.194687103041332
75.0628	1.14503912069471	0.194672625785541
75.1128	1.14532760317792	0.194658148529749
75.1628	1.14561608566114	0.194643671273958
75.2128	1.14590456814436	0.194629194018166
75.2628	1.14619305062758	0.194614716762375
75.3128	1.1464815331108	0.194600239506583
75.3628	1.14677001559402	0.194585762250792
75.4128	1.14705849807724	0.194571284995
75.4628	1.14734698056046	0.194556807739209
75.5128	1.14763546304368	0.194542330483417
75.5628	1.14792394552689	0.194527853227626
75.6128	1.14821242801011	0.194513375971834
76.6292	1.15001133721318	0.129318165910458
76.6792	1.14983053459777	0.199046701652309
76.7292	1.14957563254981	0.201920369244553
76.7792	1.14918438754596	0.195174059060825
76.8292	1.14880499845132	0.198431275655826
76.8792	1.14857084424447	0.201832062808248
76.9292	1.14835521489576	0.196831423726627
76.9792	1.14802994733198	0.196114509221286
77.0292	1.14767572309931	0.201007429094987
77.0792	1.14738576854635	0.200931487856815
77.1292	1.14715211798408	0.197376418782359
77.1792	1.14674580995496	0.197696863268875
77.2292	1.14640121285951	0.196257598452049
77.2792	1.1460459842322	0.19747704335006
77.3292	1.14576099376231	0.197557758165998
77.3792	1.14544258039603	0.197900470380109
77.4292	1.14518894614305	0.200236709662686
77.4792	1.14487557211709	0.200356551648158
77.5292	1.14467691906415	0.199286409354076
77.5792	1.14439339611037	0.197279793241908
77.6292	1.14417439176407	0.197462278292299
77.6792	1.14393823638765	0.199107806915103
77.7292	1.14361112222603	0.200371919378838
77.7792	1.14324161305573	0.202903779331268
77.8292	1.14290816470506	0.202277254042566
77.8792	1.14251247463947	0.2021699022975
77.9292	1.14219070034171	0.202893099611542
77.9792	1.14188774745659	0.205202233356768
78.0292	1.14158335503755	0.202669435817111
78.0792	1.14130330576318	0.20283610614254
78.1292	1.14104600413275	0.202374750060705
78.1792	1.14079131915972	0.202757953560352
78.2292	1.14052214895737	0.200876548733678
78.2792	1.1401948162404	0.202006201983747
78.3292	1.13991742884739	0.201902789075153
78.3792	1.13962521433204	0.202943404664403
78.4292	1.13930417006581	0.201977233075517
78.4792	1.13890024646792	0.200947679419114
78.5292	1.13859652245877	0.199897314827639
78.5792	1.13827014369867	0.199112756140676
78.6292	1.13800968389633	0.198429813338932
78.6792	1.13771056006679	0.197011669200463
78.7292	1.13745738828693	0.197098540245643
78.7792	1.13726007893189	0.197020945338369
78.8292	1.13696579496886	0.195789802391553
78.8792	1.13673248464081	0.195549088770544
78.9292	1.13639011895304	0.194190374563482
78.9792	1.13615999201794	0.193520308590691
79.0292	1.13574825875842	0.191359796637105
79.0792	1.13545181204336	0.18942209584312
79.1292	1.1350318400287	0.186315289877668
79.1792	1.13476319532858	0.185215843411492
79.2292	1.13439243117068	0.184855267857403
79.2792	1.13410037601751	0.18525868863175
79.3292	1.1338153357021	0.185062760900049
79.3792	1.13351266418071	0.18389075850759
79.4292	1.1332661936849	0.183157005558506
79.4792	1.13299066566949	0.183020400626306
79.5292	1.13271799853052	0.183119906228483
79.5792	1.13243525843148	0.183240822598981
79.6292	1.13205989969475	0.183042319370738
79.6792	1.13172187441779	0.182142613831047
79.7292	1.13140842978471	0.181690786118728
79.7792	1.13109476050575	0.181632821516095
79.8292	1.13073517528448	0.181449650358408
79.8792	1.13046684465482	0.179586310483843
79.9292	1.13021730978455	0.178029882662393
79.9792	1.12998322107285	0.177314091094146
80.0292	1.1297655886091	0.177878338141095
80.0792	1.12945806578865	0.178537651218063
80.1292	1.12918508933419	0.178971995931822
80.1792	1.12892641943217	0.179079588374427
80.2292	1.12866205472613	0.178796875967751
80.2792	1.12834322591962	0.178197822854667
80.3292	1.12792947925547	0.176614332290638
80.3792	1.12754759835615	0.175979397256073
80.4292	1.12724582497738	0.176634147213518
80.4792	1.12697896298927	0.175890830675501
80.5292	1.12664638373674	0.175232028760962
80.5792	1.12636038751372	0.175154470671891
80.6292	1.12613068426458	0.175383477654647
80.6792	1.12590453003736	0.174803239456552
80.7292	1.12563370475763	0.17398100383463
80.7792	1.12530995790938	0.173430073615969
80.8292	1.1249752142825	0.173329297934617
80.8792	1.12469934822297	0.173856277591025
80.9292	1.12435792553396	0.17253343637295
80.9792	1.12403791184604	0.171263127136093
81.0292	1.12371319580056	0.170391382473434
81.0792	1.12335940529048	0.170212254288827
81.1292	1.12310385101373	0.171514539014645
81.1792	1.12285159735627	0.171752228667926
81.2292	1.12258473628851	0.172110035123064
81.2792	1.12230060411875	0.172964048722016
81.3292	1.12206314218018	0.171589678611616
81.3792	1.12180781380058	0.169817126791613
81.4292	1.12155101774189	0.16846313006227
81.4792	1.12126774810241	0.16789045595434
81.5292	1.12083812063266	0.168370169249973
81.5792	1.12049980573309	0.169154445684133
81.6292	1.12018634931018	0.169726234071018
81.6792	1.11986707165089	0.170142057001281
81.7292	1.1195030189002	0.17075056338652
81.7792	1.11922696553673	0.169858349446299
81.8292	1.11893045587872	0.170373875033252
81.8792	1.11861690319904	0.171839015507148
81.9292	1.11830358002203	0.171805251723569
81.9792	1.11799038031477	0.170965094969728
82.0292	1.11767604087716	0.170129702618181
82.0792	1.11732326719967	0.169454976499586
82.1292	1.11697049352218	0.16878025038099
82.1792	1.11664397638245	0.168516164337321
82.2292	1.11635565174219	0.168849391274509
82.2792	1.11606732710193	0.169182618211697
82.3292	1.11577368784758	0.169092797535556
82.3792	1.11547860161177	0.168887795957058
82.4292	1.11519540828859	0.168665599517175
82.4792	1.11497266337043	0.168356006324415
82.5292	1.11474991845227	0.168046413131655
82.5792	1.11448603808808	0.16824531814951
82.6292	1.11418753728404	0.168872185749781
82.6792	1.11388903648001	0.169499053350051
82.7292	1.11356240061838	0.16961953082659
82.7792	1.11323337132302	0.16969692997663
82.8292	1.1129012871433	0.169743467235567
82.8792	1.11256208168417	0.169718061951552
82.9292	1.11222287622505	0.169692656667536
82.9792	1.11191975849737	0.169105819752345
83.0292	1.1116337170504	0.168253320138371
83.0792	1.11134954993518	0.167441810576397
83.1292	1.1110962765257	0.167305920263102
83.1792	1.11084300311622	0.167170029949808
83.2292	1.11056115006384	0.167098767863605
83.2792	1.11024229693226	0.167111175455525
83.3292	1.10992344380068	0.167123583047444
83.3792	1.10960090735009	0.16670919233544
83.4292	1.10927753147905	0.166197535212326
83.4792	1.10895786538506	0.165636389436958
83.5292	1.10865371115671	0.164868314426519
83.5792	1.10834955692835	0.16410023941608
83.6292	1.10808289847266	0.163554060574747
83.6792	1.10784434216709	0.163174187399693
83.7292	1.10760578586151	0.162794314224638
83.7792	1.10732424624047	0.162610302536118
83.8292	1.10704044433967	0.162436599346888
83.8792	1.10675664243886	0.162248917555512
83.9292	1.10647284053806	0.162032674493651
83.9792	1.10618903863726	0.16181643143179
84.0292	1.10584206672994	0.161642807467769
84.0792	1.10546894072489	0.161486828967333
84.1292	1.1051009563962	0.16136430785524
84.1792	1.10478775668894	0.161598275605894
84.2292	1.10447455698168	0.161832243356549
84.2792	1.10419707177015	0.162077726110223
84.3292	1.10396077666178	0.162336489302349
84.3792	1.10372448155342	0.162595252494476
84.4292	1.10345672419121	0.162587131052317
84.4792	1.10318309845418	0.16252922998924
84.5292	1.10289470303305	0.162393235948725
84.5792	1.10255436688906	0.161982611410316
84.6292	1.10221403074507	0.161571986871906
84.6792	1.10187437301199	0.161182631960049
84.7292	1.10153516755287	0.160807456799226
84.7792	1.10119596209374	0.160432281638403
84.8292	1.10093199783273	0.160006802752322
84.8792	1.10066967894434	0.159580223825652
84.9292	1.10040898260356	0.159288503597607
84.9792	1.10015120612171	0.159239468620056
85.0292	1.09989342963986	0.159190433642505
85.0792	1.09964062908161	0.158954077148135
85.1292	1.09938961704186	0.158650390842662
85.1792	1.09912465958727	0.158402571798167
85.2292	1.09875153358223	0.158588090930319
85.2792	1.09837840757718	0.15877361006247
85.3292	1.0980437284757	0.158792003893269
85.3792	1.09774861972626	0.158638388891181
85.4292	1.09745351097682	0.158484773889093
85.4792	1.09715347583343	0.158425890202353
85.5292	1.09685271365967	0.158380986831373
85.5792	1.09656806825226	0.158316736392651
85.6292	1.09633177314389	0.158194444750704
85.6792	1.09609547803553	0.158072153108757
85.7292	1.09580872451011	0.157730802824274
85.7792	1.09549213274826	0.15725991372444
85.8292	1.0951751452467	0.156792159555805
85.8792	1.09480201924166	0.156769117770137
85.9292	1.09442889323662	0.15674607598447
85.9792	1.09409675048742	0.156613223081893
86.0292	1.09382990885958	0.15630540142872
86.0792	1.09356306723173	0.155997579775548
86.1292	1.09328844897953	0.155963373911264
86.1792	1.0930114311879	0.156013594379118
86.2292	1.09273909844909	0.15597843803507
86.2792	1.09249488915049	0.155430781668875
86.3292	1.09225067985189	0.15488312530268
86.3792	1.09196579824869	0.154836772726973
86.4292	1.09164355306252	0.155250942512905
86.4792	1.09132130787635	0.155665112298837
86.5292	1.09100008008042	0.155300981450146
86.5792	1.09067896557911	0.154850180537454
86.6292	1.09035788516805	0.154627154071852
86.6792	1.09003689311736	0.15499450850072
86.7292	1.08971590106667	0.155361862929589
86.7792	1.08942217477445	0.155218330888782
86.8292	1.08914274637996	0.154806894967535
86.8792	1.08886344774459	0.154409228758812
86.9292	1.08858762376989	0.154380284852109
86.9792	1.08831179979519	0.154351340945407
87.0292	1.08797446761808	0.15429149195437
87.0792	1.08755007310614	0.154187898085509
87.1292	1.0871256785942	0.154084304216647
87.1792	1.08670128408226	0.153980710347786
87.2292	1.08635553579804	0.15399953610567
87.2792	1.08609430773367	0.15414992486491
87.3292	1.08583307966929	0.15430031362415
87.3792	1.08557185160492	0.15445070238339
87.4292	1.08531062354054	0.154601091142631
87.4792	1.08503910990093	0.154778543529564
87.5292	1.08473502527309	0.155041697404194
87.5792	1.08443094064525	0.155304851278824
87.6292	1.08412685601741	0.155568005153454
87.6792	1.08382277138956	0.155831159028084
87.7292	1.08351868676172	0.156094312902714
87.7792	1.08319364940055	0.155889960002922
87.8292	1.08286852789186	0.155683729565885
87.8792	1.08254340638317	0.155477499128847
87.9292	1.08221828487447	0.155271268691809
87.9792	1.08189316336578	0.155065038254772
88.0292	1.08160478602707	0.154911422300068
88.0792	1.08132839683931	0.15477497234358
88.1292	1.08105200765155	0.154638522387091
88.1792	1.08077561846379	0.154502072430602
88.2292	1.08049922927603	0.154365622474114
88.2792	1.08020087029102	0.15408162622152
88.3292	1.07988140306944	0.153655869802079
88.3792	1.07956193584785	0.153230113382639
88.4292	1.07924246862626	0.152804356963198
88.4792	1.07892300140468	0.152378600543758
88.5292	1.07861886602368	0.152003941199841
88.5792	1.07835660716249	0.151768845509967
88.6292	1.07809434830131	0.151533749820092
88.6792	1.07783208944012	0.151298654130218
88.7292	1.07756983057893	0.151063558440344
88.7792	1.07730613086565	0.150832814491517
88.8292	1.07698383650051	0.150779041345294
88.8792	1.07666154213537	0.150725268199071
88.9292	1.07633924777023	0.150671495052848
88.9792	1.07601695340509	0.150617721906625
89.0292	1.07569465903995	0.150563948760402
89.0792	1.07540605254045	0.150378774536182
89.1292	1.07512683728738	0.150156969320908
89.1792	1.0748476220343	0.149935164105634
89.2292	1.07456840678123	0.14971335889036
89.2792	1.07428919152815	0.149491553675086
89.3292	1.07399775093606	0.14933153728264
89.3792	1.07369581200451	0.149224581180428
89.4292	1.07339387307296	0.149117625078217
89.4792	1.0730919341414	0.149010668976006
89.5292	1.07278999520985	0.148903712873794
89.5792	1.07248738681071	0.148864447648222
89.6292	1.07218318616431	0.148986176940064
89.6792	1.07187898551792	0.149107906231905
89.7292	1.07157478487152	0.149229635523746
89.7792	1.07127058422513	0.149351364815587
89.8292	1.07096892312868	0.149475850722455
89.8792	1.07071175118506	0.149648628440724
89.9292	1.07045457924144	0.149821406158993
89.9792	1.07019740729782	0.149994183877262
90.0292	1.0699402353542	0.150166961595531
90.0792	1.06968306341058	0.150339739313799
90.1292	1.06934612046744	0.150003772127007
90.1792	1.06899046580837	0.149548469715571
90.2292	1.06863481114929	0.149093167304135
90.2792	1.06827915649022	0.148637864892699
90.3292	1.06792350183114	0.148182562481262
90.3792	1.06761768557507	0.148003822128255
90.4292	1.06734977458325	0.148035424749263
90.4792	1.06708186359144	0.148067027370272
90.5292	1.06681395259962	0.148098629991281
90.5792	1.0665460416078	0.148130232612289
90.6292	1.06626124319864	0.148225402717416
90.6792	1.06594121054834	0.148453201277061
90.7292	1.06562117789805	0.148680999836706
90.7792	1.06530114524775	0.148908798396351
90.8292	1.06498111259746	0.149136596955996
90.8792	1.06466461236362	0.149305658808092
90.9292	1.06438765796279	0.148817156056167
90.9792	1.06411070356197	0.148328653304243
91.0292	1.06383374916115	0.147840150552319
91.0792	1.06355679476033	0.147351647800394
91.1292	1.0632798403595	0.14686314504847
91.1792	1.06300469272639	0.146907061817359
91.2292	1.06272989437296	0.147053904555666
91.2792	1.06245509601952	0.147200747293973
91.3292	1.06218029766609	0.14734759003228
91.3792	1.06190549931265	0.147494432770586
91.4292	1.06159977166025	0.147532281700454
91.4792	1.0612730785099	0.147496248921245
91.5292	1.06094638535954	0.147460216142036
91.5792	1.06061969220918	0.147424183362827
91.6292	1.06029299905882	0.147388150583619
91.6792	1.05998417481517	0.147366881266022
91.7292	1.05970824560431	0.147372790139119
91.7792	1.05943231639346	0.147378699012216
91.8292	1.0591563871826	0.147384607885314
91.8792	1.05888045797174	0.147390516758411
91.9292	1.05859967738255	0.147358627595005
91.9792	1.05827964473225	0.14702091795443
92.0292	1.05795961208196	0.146683208313856
92.0792	1.05763957943166	0.146345498673282
92.1292	1.05731954678136	0.146007789032707
92.1792	1.05699951413107	0.145670079392133
92.2292	1.05672864791984	0.145703947551265
92.2792	1.05646525863253	0.145794322933393
92.3292	1.05620186934522	0.145884698315522
92.3792	1.0559384800579	0.14597507369765
92.4292	1.05567509077059	0.146065449079779
92.4792	1.05538976347037	0.146009459638817
92.5292	1.05509121711108	0.145865276009583
92.5792	1.05479267075179	0.14572109238035
92.6292	1.0544941243925	0.145576908751116
92.6792	1.05419557803322	0.145432725121882
92.7292	1.05388455230862	0.14531936284898
92.7792	1.05355333745376	0.145255863398623
92.8292	1.0532221225989	0.145192363948267
92.8792	1.05289090774404	0.145128864497911
92.9292	1.05255969288918	0.145065365047554
92.9792	1.05223657562816	0.144964350760743
93.0292	1.05196403898957	0.144629004669407
93.0792	1.05169150235098	0.144293658578072
93.1292	1.05141896571239	0.143958312486736
93.1792	1.05114642907379	0.143622966395401
93.2292	1.0508738924352	0.143287620304065
93.2792	1.0505568830093	0.143092643005163
93.3292	1.05023471156345	0.142913958512525
93.3792	1.04991254011759	0.142735274019887
93.4292	1.04959036867174	0.142556589527249
93.4792	1.04926819722588	0.142377905034611
93.5292	1.04898649818379	0.142102085893954
93.5792	1.04872640097684	0.141774421879815
93.6292	1.04846630376988	0.141446757865676
93.6792	1.04820620656293	0.141119093851537
93.7292	1.04794610935597	0.140791429837397
93.7792	1.04766097496571	0.140504710278533
93.8292	1.04733981145799	0.140276910789455
93.8792	1.04701864795027	0.140049111300377
93.9292	1.04669748444255	0.139821311811298
93.9792	1.04637632093483	0.13959351232222
94.0292	1.04606144508754	0.13930112469984
94.0792	1.04577770812996	0.138688872036345
94.1292	1.04549397117239	0.13807661937285
94.1792	1.04521023421481	0.137464366709354
94.2292	1.04492649725723	0.136852114045859
94.2792	1.04464276029965	0.136239861382364
94.3292	1.04435160892844	0.13584033547666
94.3792	1.04405984771368	0.135458306577007
94.4292	1.04376808649893	0.135076277677354
94.4792	1.04347632528417	0.134694248777702
94.5292	1.04318456406941	0.134312219878049
94.5792	1.04287745973137	0.133850929012994
94.6292	1.0425632012684	0.133352680222723
94.6792	1.04224894280542	0.132854431432451
94.7292	1.04193468434245	0.132356182642179
94.7792	1.04162042587947	0.131857933851908
94.8292	1.04133187130884	0.131484353876989
94.8792	1.04107629753157	0.13127073708524
94.9292	1.0408207237543	0.131057120293491
94.9792	1.04056514997703	0.130843503501742
95.0292	1.04030957619977	0.130629886709993
95.0792	1.04003928755305	0.130402740127093
95.1292	1.03970863791125	0.130120093788652
95.1792	1.03937798826945	0.129837447450212
95.2292	1.03904733862765	0.129554801111771
95.2792	1.03871668898586	0.129272154773331
95.3292	1.03838603934406	0.12898950843489
95.3792	1.03809348806107	0.128463173842844
95.4292	1.03780285770373	0.127924552448094
95.4792	1.0375122273464	0.127385931053345
95.5292	1.03722159698906	0.126847309658596
95.5792	1.03693096663172	0.126308688263846
95.6292	1.03662155381301	0.125945098854505
95.6792	1.03630446928472	0.125653001382866
95.7292	1.03598738475643	0.125360903911226
95.7792	1.03567030022815	0.125068806439587
95.8292	1.03535321569986	0.124776708967947
95.8792	1.03505109371302	0.124530959206013
95.9292	1.0347661176428	0.124338320338891
95.9792	1.03448114157257	0.124145681471769
96.0292	1.03419616550234	0.123953042604647
96.0792	1.03391118943211	0.123760403737526
96.1292	1.03363013969885	0.123474711892872
96.1792	1.03336269191865	0.122866657947485
96.2292	1.03309524413846	0.122258604002097
96.2792	1.03282779635826	0.121650550056709
96.3292	1.03256034857807	0.121042496111322
96.3792	1.03229290079788	0.120434442165934
96.4292	1.03196394382881	0.119755848332826
96.4792	1.03163385940008	0.119075961507885
96.5292	1.03130377497134	0.118396074682944
96.5792	1.03097369054261	0.117716187858004
96.6292	1.03064360611387	0.117036301033063
96.6792	1.03035223637677	0.116731920475477
96.7292	1.03007461087978	0.116560849730962
96.7792	1.02979698538279	0.116389778986447
96.8292	1.0295193598858	0.116218708241933
96.8792	1.02924173438881	0.116047637497418
96.9292	1.02894425686662	0.115668141530376
96.9792	1.02862660712527	0.11507685864367
97.0292	1.02830895738392	0.114485575756964
97.0792	1.02799130764257	0.113894292870258
97.1292	1.02767365790121	0.113303009983552
97.1792	1.02736851656604	0.112683451365191
97.2292	1.02710050335713	0.111979963194142
97.2792	1.02683249014823	0.111276475023093
97.3292	1.02656447693932	0.110572986852043
97.3792	1.02629646373042	0.109869498680994
97.4292	1.02602708646789	0.109169600776253
97.4792	1.02562266789656	0.108825139236077
97.5292	1.02521824932524	0.1084806776959
97.5792	1.02481383075391	0.108136216155723
97.6292	1.02440941218259	0.107791754615547
97.6792	1.02400499361126	0.10744729307537
97.7292	1.02360057503994	0.107102831535193
97.7792	1.02319615646861	0.106758369995016
97.8292	1.02280592423264	0.106428769536064
97.8792	1.02249867234183	0.106186096223451
97.9292	1.02219142045101	0.105943422910838
97.9792	1.02188416856019	0.105700749598225
98.0292	1.02157691666937	0.105458076285612
98.0792	1.02126966477855	0.105215402972999
98.1292	1.02096241288773	0.104972729660386
98.1792	1.02065516099691	0.104730056347773
98.2292	1.0203479091061	0.10448738303516
98.2792	1.02004065721528	0.104244709722547
98.3292	1.01973340532446	0.104002036409934
98.3792	1.01943827956622	0.103563325241216
98.4292	1.01914940060356	0.103023624873898
98.4792	1.01886052164089	0.10248392450658
98.5292	1.01857164267823	0.101944224139263
98.5792	1.01828276371556	0.101404523771945
98.6292	1.0179938847529	0.100864823404627
98.6792	1.01770500579023	0.10032512303731
98.7292	1.01741612682757	0.0997854226699921
98.7792	1.0171272478649	0.0992457223026744
98.8292	1.01683836890224	0.0987060219353568
98.8792	1.01654990799435	0.0981889633011491
98.9292	1.01626343164537	0.0977793878367623
98.9792	1.01597695529639	0.0973698123723755
99.0292	1.0156904789474	0.0969602369079887
99.0792	1.01540400259842	0.0965506614436019
99.1292	1.01511752624944	0.0961410859792151
99.1792	1.01483104990046	0.0957315105148283
99.2292	1.01454457355147	0.0953219350504415
99.2792	1.01425809720249	0.0949123595860547
99.3292	1.01397162085351	0.0945027841216679
99.3792	1.01368514450452	0.0940932086572811
99.4292	1.01339711239252	0.0937789511736177
99.4792	1.01310837476007	0.0935079192858639
99.5292	1.01281963712762	0.09323688739811
99.5792	1.01253089949517	0.0929658555103561
99.6292	1.01224216186272	0.0926948236226022
99.6792	1.01195342423028	0.0924237917348483
99.7292	1.01166468659783	0.0921527598470945
99.7792	1.01137594896538	0.0918817279593406
99.8292	1.01108721133293	0.0916106960715867
99.8792	1.01079847370048	0.0913396641838328
99.9292	1.01050556795729	0.0910721528705806
99.9792	1.01019619611322	0.0908185495694684
100.0292	1.00988682426915	0.0905649462683563
100.0792	1.00957745242509	0.0903113429672442
100.1292	1.00926808058102	0.0900577396661321
100.1792	1.00895870873695	0.0898041363650199
100.2292	1.00864933689288	0.0895505330639078
100.2792	1.00833996504882	0.0892969297627957
100.3292	1.00803059320475	0.0890433264616835
100.3792	1.00772122136068	0.0887897231605714
100.4292	1.00741184951662	0.0885361198594593
100.4792	1.00710672775482	0.088044569747716
100.5292	1.00680329177985	0.087458638498795
100.5792	1.00649985580488	0.086872707249874
100.6292	1.00619641982991	0.086286776000953
100.6792	1.00589298385494	0.085700844752032
100.7292	1.00558954787996	0.085114913503111
100.7792	1.00528611190499	0.0845289822541899
100.8292	1.00498267593002	0.0839430510052689
100.8792	1.00467923995505	0.083357119756348
100.9292	1.00437580398008	0.082771188507427
100.9792	1.00407396079665	0.0821647042841815
101.0292	1.00377745000229	0.0814894122773281
101.0792	1.00348093920793	0.0808141202704747
101.1292	1.00318442841357	0.0801388282636214
101.1792	1.00288791761921	0.079463536256768
101.2292	1.00259140682485	0.0787882442499147
101.2792	1.00229489603049	0.0781129522430613
101.3292	1.00199838523613	0.0774376602362079
101.3792	1.00170187444177	0.0767623682293546
101.4292	1.00140536364741	0.0760870762225012
101.4792	1.00110885285305	0.0754117842156478
101.5292	1.00081261548397	0.0747884967409231
101.5792	1.00051647219671	0.0741831032987587
101.6292	1.00022032890944	0.0735777098565942
101.6792	0.999924185622174	0.0729723164144298
101.7292	0.999628042334907	0.0723669229722654
101.7792	0.999331899047641	0.071761529530101
101.8292	0.999035755760375	0.0711561360879366
101.8792	0.998739612473108	0.0705507426457721
[truncated: 3,955 more rows]
