# Supplementary material for: Unraveling the Local Relation Between Tissue Composition and Human Brain Mechanics Through Machine Learning
Source: Front Bioeng Biotechnol. 2021 Aug 17;9:704738. doi: 10.3389/fbioe.2021.704738 (PMC8415910; doi:10.3389/fbioe.2021.704738)
Supplement: Supplementary file 1 [file DataSheet3.ZIP › Mechanics_cyclicCompTens/cyclicCompTens_HBE_05_13_P2a_WM_40.txt]

0	1	0.0285737911711109
0.038944	1	-0.000558273425038364
0.079904	1	-0.00184539163313477
0.120864	1	-0.00271879969537273
0.161824	1.00000789110901	-0.00288297950744909
0.202784	1.00000789110901	-0.00298987690501587
0.243744	1.00000789110901	-0.00298509345231188
0.284704	1.00000789110901	-0.00286988063676072
0.325664	1.00000789110901	-0.00266229773766302
0.366624	1.0000031564436	-0.0023319381293784
0.407584	1.0000031564436	-0.00209622747101437
0.448544	1.0000031564436	-0.00182567548330084
0.489504	1.0000031564436	-0.00166491736549657
0.530464	1.0000031564436	-0.00143154706552728
0.571424	1.0000031564436	-0.00115813264124651
0.612384	1.0000031564436	-0.00079387575031406
0.653344	1.0000031564436	-0.000383546722383055
0.694304	1.0000031564436	-4.5214177081504e-05
0.735264	1.0000031564436	0.000262371305385006
0.776224	0.999999210889099	0.000580866876513181
0.817184	0.999999210889099	0.000872446808079852
0.858144	0.999999210889099	0.00118805684334822
0.899104	0.999999210889099	0.00149603529947787
0.940064	0.999999210889099	0.00180874481166404
0.981024	0.999999210889099	0.00207705954080764
1.021984	0.999999210889099	0.00229547263354374
1.062944	0.999999210889099	0.00244799525602299
1.103904	0.999999210889099	0.00252138873226931
1.144864	1.0000031564436	0.00257786939135518
1.185824	1.0000031564436	0.00261015650629509
1.226784	1.0000031564436	0.00262000433785647
1.267744	1.0000031564436	0.00263826826268856
1.308704	1.0000031564436	0.00273144457029462
1.349664	1.00000710199811	0.00285173237877601
1.390624	1.00000710199811	0.00298090916821306
1.431584	1.00000710199811	0.00308624980327554
1.472544	1.00000710199811	0.00318829983739588
1.513504	1.00000710199811	0.00335632315159823
1.554464	1.00001104755261	0.00356182227004084
1.595424	1.00001104755261	0.0038163208336392
1.636384	1.00001104755261	0.004066894647372
1.677344	1.00001104755261	0.00429554782873556
1.718304	1.00001104755261	0.00452204795464831
1.759264	1.0000031564436	0.00478063252935026
1.800224	1.0000031564436	0.00509669148103845
1.841184	1.0000031564436	0.0054033122918786
1.882144	1.0000031564436	0.00569184351436039
1.923104	1.0000031564436	0.00602519882345134
1.964064	0.999998421778198	0.00632987142419728
2.005024	0.999998421778198	0.00656067984021774
2.045984	0.999998421778198	0.00671692018799988
2.086944	0.999998421778198	0.00685116363120555
2.127904	0.999998421778198	0.00696270628632198
2.168864	1.00000631288721	0.00709755772797985
2.209824	1.00000631288721	0.00715493186149369
2.250784	1.00000631288721	0.00716243922589496
2.291744	1.00000631288721	0.00710905521842439
2.332704	1.00000631288721	0.00698422594480166
2.373664	0.999994476223694	0.0067930115211777
2.414624	0.999994476223694	0.00653880932958478
2.455584	0.999994476223694	0.00618917753146256
2.496544	0.999994476223694	0.00580906953852148
2.537504	0.999994476223694	0.00539159470163625
2.578464	1.00000631288721	0.00491636219099481
2.619424	1.00000631288721	0.00439970297577652
2.660384	1.00000631288721	0.00388796222832416
2.701344	1.00000631288721	0.00338189177468079
2.742304	1.00000631288721	0.00287571236074147
2.783264	1.0000023673327	0.00237066395467558
2.824224	1.0000023673327	0.00184238957189325
2.865184	1.0000023673327	0.0012978604921389
2.906144	0.99999053066919	0.000644281768842819
2.947104	0.99991714335541	-5.55353457059038e-05
2.988064	0.999590451442455	-0.000900966999961172
3.029024	0.999194317770225	-0.00176131096034055
3.069984	0.998806075207003	-0.00265172578323741
3.110944	0.998462811965131	-0.00356953104536734
3.151904	0.998147956715689	-0.00443689640722733
3.192864	0.997820475691833	-0.00524444910414681
3.233824	0.997529293769417	-0.00606916740611368
3.274784	0.997214438519975	-0.00686147219919706
3.315744	0.996947719035486	-0.00761649295816125
3.356704	0.996692836214509	-0.00845112010945531
3.397664	0.996402443402993	-0.00934076567266159
3.438624	0.996063125715625	-0.0102817424313602
3.479584	0.995590448286012	-0.0113262009624696
3.520544	0.995287429700083	-0.0124510373248054
3.561504	0.994943377347309	-0.0137096093753672
3.602464	0.994531461457062	-0.0150159561573564
3.643424	0.99415189911375	-0.0163085804796549
3.684384	0.993767602105032	-0.0176114296361395
3.725344	0.993436175526672	-0.0188715576397294
3.766304	0.993109483613718	-0.0202087140350437
3.807264	0.992802519473284	-0.02153832384025
3.848224	0.99249476622195	-0.0228583843651063
3.889184	0.992196482301426	-0.0241887590715913
3.930144	0.991929762816937	-0.0255188875278072
3.971104	0.991678825550464	-0.0269191973107403
4.012064	0.991400269402462	-0.0284121473166227
4.053024	0.991068842824102	-0.029901523424793
4.093984	0.990761878683668	-0.0313188135802702
4.134944	0.990462805652244	-0.0327103956434858
4.175904	0.990143215737396	-0.0340665917609403
4.216864	0.989751816730571	-0.0353807030536295
4.257824	0.989359628612846	-0.0366219177290227
4.298784	0.988980066269533	-0.037756989821574
4.339744	0.988446627300554	-0.0388383728178256
4.380704	0.988119146276699	-0.0398646589507518
4.421664	0.987808236581761	-0.0408545828536638
4.462624	0.987493381332319	-0.0417732597981627
4.503584	0.987194308300894	-0.0426105477598875
4.544544	0.986911017487487	-0.0434378549584897
4.585504	0.986652978222906	-0.044212314234278
4.626464	0.986357850745986	-0.0449698890225828
4.667424	0.986022478613122	-0.0457424654644545
4.708384	0.985694997589266	-0.0464523461519508
4.749344	0.985391979003337	-0.0471201943156241
4.790304	0.985088960417408	-0.0477856867576956
4.831264	0.984717289183105	-0.0484807706369817
4.872224	0.98431720995637	-0.0491423252539522
4.913184	0.983941593167562	-0.0498139042181639
4.954144	0.983565976378754	-0.0504898394150136
4.995104	0.983234549800394	-0.0511069120807047
5.036064	0.982903123222035	-0.0516704830618054
5.077024	0.982596159081601	-0.0521718355346276
5.117984	0.982285249386664	-0.0526632551868574
5.158944	0.981994067464247	-0.0531167631936626
5.199904	0.981739973754171	-0.0535151460074655
5.240864	0.981343840081941	-0.0538584058074718
5.281824	0.981052658159525	-0.0542038034084877
5.322784	0.980733857355579	-0.0545410551377672
5.363744	0.980442675433163	-0.0548222903788222
5.404704	0.980139656847234	-0.0550829604535915
5.445664	0.97976798561293	-0.0553329589569609
5.486624	0.979356069722683	-0.0555817828683384
5.527584	0.978959936050453	-0.0558571669414928
5.568544	0.978584319261645	-0.056191383036923
5.609504	0.978248947128781	-0.0564891649885436
5.650464	0.977921466104925	-0.0567665866192351
5.691424	0.977606610855483	-0.0571035376180973
5.732384	0.977311483378563	-0.0575681138117802
5.773344	0.977012410347138	-0.0581231532016963
5.814304	0.976741745308144	-0.05874702716907
5.855264	0.976487651598068	-0.0594656726227846
5.896224	0.976196469675652	-0.0603001777385471
5.937184	0.975865043097292	-0.0611565511857366
5.978144	0.975541507627941	-0.0620341500986062
6.019104	0.975230597933003	-0.0629768963725133
6.060064	0.974915742683561	-0.0639991095695713
6.101024	0.974523554565835	-0.0650798802089588
6.141984	0.973941979831904	-0.0662124789027886
6.182944	0.973566363043096	-0.0674321673820845
6.223904	0.973234936464736	-0.0686608755946914
6.264864	0.97290745544088	-0.0697966799004326
6.305824	0.972600491300447	-0.0708806561517312
6.346784	0.972293527160013	-0.0720119146339192
6.387744	0.971994454128589	-0.0730622809922832
6.428704	0.971727734644099	-0.0741621371171354
6.469664	0.971472851823122	-0.0752081712141265
6.510624	0.971190350120616	-0.0762287391107135
6.551584	0.970870760205769	-0.0772038030084436
6.592544	0.970559850510831	-0.0781905801380043
6.633504	0.970260777479406	-0.0792423891306887
6.674464	0.96994197667546	-0.080324896597196
6.715424	0.969549788557734	-0.0814011606387368
6.756384	0.969157600440008	-0.0825272892701844
6.797344	0.968778038096696	-0.0836628298920089
6.838304	0.968406366862392	-0.0847788273951252
6.879264	0.968083620503942	-0.0858788643940689
6.920224	0.967606208408924	-0.0869927567842646
6.961184	0.967449175339653	-0.0881742633966015
7.002144	0.96714221119922	-0.0894063689912408
7.043104	0.966713723980054	-0.090612919038033
7.084064	0.966450950050069	-0.0919595942048144
7.125024	0.966155822573149	-0.0932980690197114
7.165984	0.965820450440284	-0.0945844303041901
7.206944	0.965489023861924	-0.0959106841322767
7.247904	0.965190739941401	-0.0971980892563921
7.288864	0.964879041135562	-0.098470956897802
7.329824	0.964511315455763	-0.099624027052063
7.370784	0.964111236229028	-0.100684472237816
7.411744	0.963731673885716	-0.101610859212867
7.452704	0.963360002651413	-0.102427924143636
7.493664	0.963032521627557	-0.10307239814459
7.534624	0.962705829714602	-0.103661574795274
7.575584	0.962390185354259	-0.104180567940035
7.616544	0.962087166768331	-0.104558228684725
7.657504	0.961792828402311	-0.104845437129212
7.698464	0.961541891135838	-0.105004111650009
7.739424	0.961145757463608	-0.105082512941464
7.780384	0.960855364652093	-0.105024094968314
7.821344	0.960531829182741	-0.104841732479145
7.862304	0.960241436371226	-0.104665659178267
7.903264	0.959933683119892	-0.104411317517495
7.944224	0.959558066331084	-0.10414562219387
7.985184	0.959161932658854	-0.103830716042114
8.026144	0.958766588097525	-0.103483581613979
8.067104	0.958382291088807	-0.103140927633218
8.108064	0.958042973401439	-0.102866552532406
8.149024	0.957716281488484	-0.102689864695458
8.189984	0.95740852823715	-0.102629637981392
8.230944	0.95711418987113	-0.102632616955887
8.271904	0.956811171285201	-0.10262689218193
8.312864	0.956544451800712	-0.102741143590008
8.353824	0.956285623425231	-0.102882114241895
8.394784	0.955994441502814	-0.103056104221911
8.435744	0.95565906936995	-0.103418724087329
8.476704	0.955340268566004	-0.103946420980542
8.517664	0.955029358871066	-0.104603312096839
8.558624	0.954713714510724	-0.105321135989921
8.599584	0.954128194222288	-0.106098016363489
8.640544	0.953740740769967	-0.106928014881405
8.681504	0.953360389315754	-0.107767778421057
8.722464	0.95302501718289	-0.108677372435273
8.763424	0.952706216378944	-0.109697166713757
8.804384	0.952390572018601	-0.110756711887465
8.845344	0.952088342543573	-0.111844702236072
8.886304	0.951789269512148	-0.112920068444773
8.927264	0.951526495582163	-0.113969371350647
8.968224	0.951259776097673	-0.115037450294745
9.009184	0.950985165504175	-0.116057931023095
9.050144	0.950665575589328	-0.117056837612817
9.091104	0.950358611448894	-0.118118516229122
9.132064	0.950068218637379	-0.119182337004849
9.173024	0.949744683168028	-0.120186950934881
9.213984	0.949365120824716	-0.121067805581398
9.254944	0.948961096043477	-0.121821590730604
9.295904	0.948581533700165	-0.122465071013658
9.336864	0.948205127800456	-0.123066483905594
9.377824	0.94772061370733	-0.123645965269131
9.418784	0.947550954863646	-0.124212916198616
9.459744	0.947247936277717	-0.124726674890752
9.500704	0.946937026582779	-0.125229609467074
9.541664	0.946637953551354	-0.125700400756046
9.582624	0.94623787432462	-0.12607105971211
9.623584	0.945951427067609	-0.126441411400138
9.664544	0.945616054934744	-0.126838730761451
9.705504	0.945284628356385	-0.127274641680436
9.746464	0.94498555532496	-0.12770485179673
9.787424	0.944674645630022	-0.128193388359525
9.828384	0.944310865504727	-0.128672133750112
9.869344	0.943906840723488	-0.129208323008803
9.910304	0.943531223934681	-0.129827237103499
9.951264	0.943163498254881	-0.130474267312999
9.992224	0.942836017231026	-0.131235808256082
10.033184	0.942504590652666	-0.132074255555357
10.074144	0.942193680957728	-0.132905879760891
10.115104	0.941894607926303	-0.133742699193342
10.156064	0.941595534894879	-0.134580804357288
10.197024	0.941336706519397	-0.135419051169618
10.237984	0.941086558363826	-0.136241886637669
10.278944	0.940808002215823	-0.137099480440175
10.319904	0.940480521191968	-0.137990411734875
10.360864	0.94004019730929	-0.138897669640343
10.401824	0.939891055349028	-0.139875196040764
10.442784	0.939365507489057	-0.140963210360637
10.483744	0.938957537153314	-0.142093015312475
10.524704	0.938573240144597	-0.143256534759131
10.565664	0.938185786692276	-0.144470459238764
10.606624	0.937846469004908	-0.145637339020952
10.647584	0.937522933535556	-0.146923207804893
10.688544	0.937212023840619	-0.148263861825712
10.729504	0.936912950809194	-0.149640734248954
10.770464	0.936609932223265	-0.151098851827379
10.811424	0.936351892958684	-0.152664099168929
10.852384	0.936085173474195	-0.154381664287602
10.893344	0.935793991551779	-0.156248986616439
10.934304	0.935458619418915	-0.158241343064255
10.975264	0.935139818614968	-0.160388460179032
11.016224	0.93482811980913	-0.162595311507337
11.057184	0.934509319005184	-0.16486985332999
11.098144	0.934117130887458	-0.167139230434608
11.139104	0.933717051660723	-0.169361857034582
11.180064	0.93334538042642	-0.171501891730113
11.221024	0.932824567231854	-0.173596409351552
11.261984	0.932504977317007	-0.175619204947686
11.302944	0.93219406762207	-0.177565763203846
11.343904	0.931891049036141	-0.179357597839546
11.384864	0.931591976004716	-0.180973688234461
11.425824	0.931325256520226	-0.18252606300663
11.466784	0.93107116281015	-0.183912430230075
11.507744	0.930787871996743	-0.185165151112736
11.548704	0.930473016747301	-0.186226001630791
11.589664	0.930166052606867	-0.187120175583903
11.630624	0.929870925129947	-0.187858499267093
11.671584	0.929543444106091	-0.188415434566161
11.712544	0.929152045099266	-0.188823710974849
11.753504	0.92875985698154	-0.189104726116106
11.794464	0.928384240192732	-0.18923728721234
11.835424	0.928008623403925	-0.189295818504199
11.876384	0.927677196825565	-0.189324867319139
11.917344	0.927362341576123	-0.189355254166515
11.958304	0.927042751661276	-0.189398668306892
11.999264	0.926727896411834	-0.189422070799289
12.040224	0.926307300301677	-0.189496778336706
12.081184	0.926040580817187	-0.189601506614904
12.122144	0.925746242451168	-0.189737072836105
12.163104	0.925410870318304	-0.189949227249433
12.204064	0.925079443739944	-0.190286888669426
12.245024	0.924784316263023	-0.190654492378787
12.285984	0.924473406568086	-0.191004629752683
12.326944	0.924109626442791	-0.191346544982635
12.367904	0.923709547216056	-0.19167684722423
12.408864	0.92332603931824	-0.192055429773025
12.449824	0.922966204747449	-0.192459282393692
12.490784	0.922630832614585	-0.192951150962342
12.531744	0.922303351590729	-0.193483912330118
12.572704	0.921992441895792	-0.194061188337262
12.613664	0.921693368864367	-0.194662346262105
12.654624	0.921390350278438	-0.195252571110837
12.695584	0.921140202122866	-0.195853365108291
12.736544	0.920877428192881	-0.196430133360455
12.777504	0.920606763153887	-0.197006494101112
12.818464	0.920283227684536	-0.197654814400518
12.859424	0.919988100207615	-0.198253790940233
12.900384	0.919693761841595	-0.198847522131294
12.941344	0.919164268427121	-0.199472337515626
12.982304	0.918760243645882	-0.200180372415706
13.023264	0.91837200108266	-0.200961116521374
13.064224	0.917984547630339	-0.201837972325024
13.105184	0.917649175497475	-0.202822783810843
13.146144	0.917329585582628	-0.203868231701441
13.187104	0.917014730333186	-0.205011743858528
13.228064	0.916711711747257	-0.206172369319721
13.269024	0.916412638715832	-0.207383541462273
13.309984	0.916149864785847	-0.208625394645002
13.350944	0.915887090855862	-0.20990669581333
13.391904	0.915592752489842	-0.211185405905816
13.432864	0.915261325911482	-0.212494444007119
13.473824	0.914925953778618	-0.213862205170402
13.514784	0.914622935192689	-0.215311810770496
13.555744	0.914307290832346	-0.216827967140241
13.596704	0.913911157160116	-0.218394872857498
13.637664	0.913511867044283	-0.220004373333706
13.678624	0.913139406699078	-0.221688049621085
13.719584	0.91277247013018	-0.223420618572531
13.760544	0.912460771324341	-0.225176502848135
13.801504	0.912153807183908	-0.22691261518841
13.842464	0.911685075308799	-0.22867035614746
13.883424	0.911389947831878	-0.230451595483967
13.924384	0.911131908567298	-0.232239895447661
13.965344	0.910869134637313	-0.234088027689149
14.006304	0.910594524043815	-0.235972713930772
14.047264	0.910270988574463	-0.237868110969502
14.088224	0.909960078879526	-0.239796392225594
14.129184	0.909664951402605	-0.241759904703827
14.170144	0.909342205044155	-0.243804287513824
14.211104	0.908950016926429	-0.245941818301751
14.252064	0.908553883254199	-0.248109158447484
14.293024	0.908178266465391	-0.250346233182721
14.333984	0.907810540785591	-0.252574255496558
14.374944	0.907479114207232	-0.254867446963491
14.415904	0.907152422294277	-0.257126958802901
14.456864	0.906840723488438	-0.259317884494328
14.497824	0.906525868238996	-0.261459165695646
14.538784	0.906239420981985	-0.263539511940974
14.579744	0.905968755942991	-0.265580952822977
14.620704	0.905548159832835	-0.267582413993135
14.661664	0.905208842145466	-0.269526145819214
14.702624	0.904877415567106	-0.271418731682305
14.743584	0.904582288090186	-0.273302727115651
14.784544	0.904271378395248	-0.275170040727664
14.825504	0.903907598269953	-0.277019003246608
14.866464	0.90350830815412	-0.27880298620337
14.907424	0.903124011145402	-0.280478089494653
14.948384	0.902760231020107	-0.281992031791182
14.989344	0.902428804441747	-0.28332423267223
15.030304	0.902110003637801	-0.284482929536181
15.071264	0.901791202833855	-0.285465489902283
15.112224	0.901488184247926	-0.286315421616767
15.153184	0.901185165661997	-0.287068999741411
15.194144	0.900934228395525	-0.287748101324465
15.235104	0.900680134685449	-0.288389317412566
15.276064	0.900404734981049	-0.289031161111972
15.317024	0.900081988622599	-0.289642031757609
15.357984	0.899641664739921	-0.290216437750554
15.398944	0.899491733668758	-0.290737867247536
15.439904	0.899160307090398	-0.291197962993843
15.480864	0.89856295013845	-0.291608503597484
15.521824	0.89836093774783	-0.292004016397088
15.562784	0.897787254122907	-0.292375224513044
15.603744	0.897451881990043	-0.292679966848379
15.644704	0.897132292075196	-0.293029088712316
15.685664	0.89681349127125	-0.293462181918044
15.726624	0.896510472685321	-0.294026147335416
15.767584	0.896207454099392	-0.29473153014189
15.808544	0.895948625723911	-0.29554901130099
15.849504	0.895681906239421	-0.29646491411635
15.890464	0.895390724317005	-0.297540339163611
15.931424	0.895059297738645	-0.298678220252595
15.972384	0.894728660271186	-0.299869247815605
16.013344	0.894420907019852	-0.3010600857877
16.054304	0.89410605177041	-0.302344930344857
16.095264	0.893705972543675	-0.303714247461168
16.136224	0.893309838871445	-0.305147957933267
16.177184	0.892756672129944	-0.30659972312643
16.218144	0.892429191106089	-0.308125352504319
16.259104	0.892263477816909	-0.309649292997617
16.300064	0.89196045923098	-0.31121464058264
16.341024	0.891491727355871	-0.312811163887582
16.381984	0.891338639841105	-0.314462234895957
16.422944	0.890930669505362	-0.316159376496729
16.463904	0.890805200872125	-0.317827909482157
16.504864	0.890401176090887	-0.319500081741474
16.545824	0.890069749512527	-0.321134279158396
16.586784	0.889766730926598	-0.322776570146111
16.627744	0.889467657895173	-0.324423579114648
16.668704	0.889136231316813	-0.32606679626488
16.709664	0.888744832309988	-0.327754312313095
16.750624	0.888352644192262	-0.329460706822211
16.791584	0.887977027403454	-0.33120837549149
16.832544	0.887617192832663	-0.332970823535332
16.873504	0.887281820699799	-0.334721747938258
16.914464	0.886950394121439	-0.336485937167631
16.955424	0.886639484426502	-0.338247188827422
16.996384	0.886332520286068	-0.340073762184723
17.037344	0.886041338363652	-0.341936630216655
17.078304	0.885770673324658	-0.343816382736071
17.119264	0.885500008285664	-0.345659088754813
17.160224	0.884999711974521	-0.347461492539235
17.201184	0.884684067614178	-0.349184751922981
17.242144	0.884381049028249	-0.350894256158948
17.283104	0.884081975996825	-0.352565301768804
17.324064	0.883702413653512	-0.354214269843465
17.365024	0.883294443317769	-0.355886622976874
17.405984	0.88292671763797	-0.357575405143729
17.446944	0.882551100849162	-0.359239969795173
17.487904	0.882223619825307	-0.360914578406712
17.528864	0.881900873466856	-0.362535025034265
17.569824	0.881589174661018	-0.364149297971442
17.610784	0.881286156075089	-0.365739867685805
17.651744	0.881003654372582	-0.36734055763247
17.692704	0.880740880442597	-0.368922003011638
17.733664	0.880482841178016	-0.370431462681586
17.774624	0.880203495919113	-0.371933480363309
17.815584	0.879880749560663	-0.37340595890876
17.856544	0.879593513192751	-0.374824645935234
17.897504	0.879299174826731	-0.376291966300268
17.938464	0.878955122473957	-0.37781346826214
17.979424	0.878555832358124	-0.379263429072799
18.020384	0.877957686295274	-0.380717238361117
18.061344	0.877573389286557	-0.382085448440819
18.102304	0.877412410662782	-0.383334129075701
18.143264	0.876919216349747	-0.384516873477002
18.184224	0.876612252209313	-0.385603028934223
18.225184	0.876309233623384	-0.386584390737067
18.266144	0.876018051700968	-0.38756580702006
18.307104	0.875747386661974	-0.388586268135557
18.348064	0.875468830513972	-0.389494521938131
18.389024	0.87518159414606	-0.390340820916343
18.429984	0.8748501675677	-0.39115615555761
18.470944	0.874523475654745	-0.391934149505403
18.511904	0.874220457068816	-0.392711027699765
18.552864	0.873900867153969	-0.393533521032486
18.593824	0.873509468147144	-0.394328244744142
18.634784	0.873109388920409	-0.39510383720701
18.675744	0.872732983020701	-0.39587500370265
18.716704	0.872369992006307	-0.396618496462287
18.757664	0.872058293200468	-0.397380730392853
18.798624	0.871755274614539	-0.39828628415929
18.839584	0.871291277404835	-0.399247135275997
18.880544	0.870988258818906	-0.400251243630255
18.921504	0.870858844631166	-0.40136066864831
18.962464	0.870600016255685	-0.402489978920404
19.003424	0.870192045919942	-0.403581935423789
19.044384	0.869864564896086	-0.404710456823339
19.085344	0.869561546310157	-0.405837975788165
19.126304	0.869266418833236	-0.406913331100836
19.167264	0.868935781365777	-0.408084227159539
19.208224	0.868535702139043	-0.409253453946505
19.249184	0.868143514021317	-0.41035608202129
19.290144	0.867775788341518	-0.411483749172119
19.331104	0.867412008216223	-0.412611453369448
19.372064	0.867080581637863	-0.413733509065027
19.413024	0.866745209504999	-0.414903374359329
19.453984	0.86644219091907	-0.41612554495417
19.494944	0.866131281224132	-0.417371534269738
19.535904	0.865840888412617	-0.41867753237878
19.576864	0.865570223373623	-0.419991138095695
19.617824	0.865294823669224	-0.421314436920552
19.658784	0.864983913974286	-0.422706382911156
19.699744	0.864640650732413	-0.424196042316097
19.740704	0.864175864411809	-0.4257361023956
19.781664	0.86387284582588	-0.427272050313529
19.822624	0.863493283482567	-0.428992396098958
19.863584	0.863101095364841	-0.430774814385869
19.904544	0.862721533021529	-0.432587325327356
19.945504	0.862345916232721	-0.434458047217431
19.986464	0.862026326317874	-0.436350752936847
20.027424	0.861707525513928	-0.43835225987033
20.068384	0.861391881153585	-0.440408362449776
20.109344	0.861084917013152	-0.442497373217849
20.150304	0.860798469756141	-0.444618237438885
20.191264	0.86053964138066	-0.446710671739462
20.232224	0.860280813005179	-0.448747353235731
20.273184	0.860002256857176	-0.450745438815916
20.314144	0.859678721387825	-0.452721547104378
20.355104	0.859392274130814	-0.454594345777697
20.396064	0.859101092208398	-0.456325476453234
20.437024	0.858757828966525	-0.457821100344783
20.477984	0.858357749739791	-0.45915184769548
20.518944	0.857957670513056	-0.460332430324506
20.559904	0.857578108169744	-0.461400252122305
20.600864	0.857234844927871	-0.462421166512634
20.641824	0.856943663005455	-0.463311245737819
20.682784	0.856672997966461	-0.464108203135545
20.723744	0.856293435623149	-0.464773081041547
20.764704	0.85605512413109	-0.465298478872512
20.805664	0.855828649302544	-0.465639681502128
20.846624	0.855634528020934	-0.465765325798766
20.887584	0.855453032513736	-0.465778374883827
20.928544	0.855263645897531	-0.465629001213905
20.969504	0.855065579061416	-0.465314831633751
21.010464	0.854863566670796	-0.464886733167996
21.051424	0.854652874060268	-0.464382327627677
21.092384	0.854450861669648	-0.463776994344287
21.133344	0.854285937491369	-0.46318819905464
21.174304	0.854107598427775	-0.462657690985788
21.215264	0.853941885138595	-0.462206543058996
21.256224	0.853780906514821	-0.461815706835301
21.297184	0.853518132584835	-0.461386228932197
21.338144	0.853432908607543	-0.46093394563912
21.379104	0.85319065156098	-0.460415492937428
21.420064	0.853045455155222	-0.459817900193474
21.461024	0.852908149858473	-0.459118531995345
21.501984	0.852786626779741	-0.45842174833544
21.542944	0.852677729475423	-0.457770350997272
21.583904	0.852572777725609	-0.45714753394477
21.624864	0.852471771530299	-0.456544924668783
21.665824	0.852370765334989	-0.455981687106188
21.706784	0.85226975913968	-0.455398106656312
21.747744	0.852197160936801	-0.454811006788872
21.788704	0.852116671624913	-0.454283155172038
21.829664	0.852027502093117	-0.453771769635151
21.870624	0.851962794999246	-0.453210362605531
21.911584	0.851865734358441	-0.452594048303501
21.952544	0.851797081710066	-0.451869778319302
21.993504	0.85174500039061	-0.450999196449501
22.034464	0.851663721967822	-0.4500383104655
22.075424	0.851615586202869	-0.449084404478066
22.116384	0.851546933554495	-0.448108329428788
22.157344	0.851482226460625	-0.447117431420829
22.198304	0.851417519366754	-0.446126561742547
22.239264	0.851360703381893	-0.445123274948921
22.280224	0.851288105179014	-0.4441144333594
22.321184	0.85124786052307	-0.443023259190941
22.362144	0.851207615867126	-0.441871734093679
22.403104	0.851138963218752	-0.440726814169566
22.444064	0.851106609671817	-0.439600907817123
22.485024	0.851049793686955	-0.438449513472216
22.525984	0.85101744014002	-0.437244406059744
22.566944	0.850973249929572	-0.436019448260529
22.607904	0.850936950828132	-0.434702909332442
22.648864	0.850908542835702	-0.433387688823939
22.689824	0.850876189288766	-0.432091529829635
22.730784	0.850823318858409	-0.430823273387956
22.771744	0.850803591085888	-0.429524218228981
22.812704	0.850779128647961	-0.428228525584745
22.853664	0.850734938437513	-0.426939854341989
22.894624	0.850714421554091	-0.425676342031602
22.935584	0.850678122452651	-0.424427208121888
22.976544	0.850653660014725	-0.42319808368095
23.017504	0.850633932242203	-0.42200296792763
23.058464	0.850605524249773	-0.420854702922427
23.099424	0.850581061811846	-0.419705189232231
23.140384	0.850552653819415	-0.418533146911213
23.181344	0.850528980492389	-0.417343847458499
23.222304	0.850512409163471	-0.41613055712779
23.263264	0.850487946725545	-0.414905930567875
23.304224	0.850472164507528	-0.413723927096588
23.345184	0.85045559317861	-0.412592795008344
23.386144	0.850439810960593	-0.411451828163774
23.427104	0.850427185186179	-0.41032212781382
23.468064	0.850403511859153	-0.409202606534728
23.509024	0.850371158312218	-0.40810547877569
23.549984	0.850350641428796	-0.407049856172642
23.590944	0.850346695874291	-0.406071913543889
23.631904	0.850346695874291	-0.405143251477856
23.672864	0.850326178990869	-0.404275001358391
23.713824	0.850306451218348	-0.403387990455145
23.754784	0.850302505663843	-0.402572078324309
23.795744	0.850281988780421	-0.401822862969921
23.836704	0.850270152116908	-0.401148682033838
23.877664	0.85025358078799	-0.400544845864917
23.918624	0.850261471896999	-0.400039265732606
23.959584	0.850237798569973	-0.399646054174456
24.000544	0.850217281686551	-0.399364152096389
24.041504	0.850217281686551	-0.399178174304596
24.082464	0.850213336132047	-0.399101394342347
24.123424	0.850213336132047	-0.399106925166977
24.164384	0.850196764803129	-0.399206347078755
24.205344	0.850173091476103	-0.399413046939661
24.246304	0.850173091476103	-0.399651051093635
24.287264	0.850169145921599	-0.399877758244111
24.328224	0.850168356810698	-0.40009563525219
24.369184	0.850152574592681	-0.400289166171709
24.410144	0.850148629038176	-0.400481468019088
24.451104	0.850148629038176	-0.400658890248432
24.492064	0.85012416660025	-0.400785094600992
24.533024	0.850128112154754	-0.400887488949648
24.573984	0.85012416660025	-0.400962274938478
24.614944	0.850116275491241	-0.401025210405505
24.655904	0.850116275491241	-0.401005479875087
24.696864	0.850116275491241	-0.400914957840294
24.737824	0.850104438827728	-0.400725674193117
24.778784	0.850104438827728	-0.400455705446679
24.819744	0.850104438827728	-0.400098309137856
24.860704	0.850079976389802	-0.399649240173514
24.901664	0.850079976389802	-0.399106753009709
24.942624	0.850079976389802	-0.398483992616561
24.983584	0.850079976389802	-0.397856267992323
25.024544	0.850079976389802	-0.397193078970911
25.065504	0.850079976389802	-0.39656824179452
25.106464	0.850079976389802	-0.396003783876609
25.147424	0.850076030835298	-0.395424300333866
25.188384	0.850076030835298	-0.394882349254718
25.229344	0.850076030835298	-0.39433170314394
25.270304	0.850076030835298	-0.393777328411831
25.311264	0.850076030835298	-0.393223825362089
25.352224	0.850043677288362	-0.392714821697275
25.393184	0.850043677288362	-0.392220311931048
25.434144	0.850043677288362	-0.391719018296786
25.475104	0.850043677288362	-0.391275303641394
25.516064	0.850043677288362	-0.390874844044347
25.557024	0.85003184062485	-0.390545936494543
25.597984	0.85003184062485	-0.39029124834003
25.638944	0.85003184062485	-0.390105978790161
25.679904	0.85003184062485	-0.389942581930131
25.720864	0.85003184062485	-0.389797102501191
25.761824	0.850011323741427	-0.3896720640238
25.802784	0.850011323741427	-0.389467260072047
25.843744	0.850011323741427	-0.389268311646605
25.884704	0.850011323741427	-0.389108344856697
25.925664	0.850011323741427	-0.388923057873181
25.966624	0.850011323741427	-0.388776294891953
26.007584	0.850011323741427	-0.388600687941142
26.048544	0.850011323741427	-0.388380749404261
26.089504	0.850011323741427	-0.388153752419398
26.130464	0.850011323741427	-0.387900105925315
26.171424	0.850011323741427	-0.387628502774435
26.212384	0.850011323741427	-0.38731905771272
26.253344	0.850011323741427	-0.386978473977586
26.294304	0.850011323741427	-0.386614775405237
26.335264	0.850011323741427	-0.386204154170976
26.376224	0.850007378186923	-0.385783456288533
26.417184	0.850007378186923	-0.385363994015847
26.458144	0.850007378186923	-0.384925664178288
26.499104	0.850007378186923	-0.384478783136692
26.540064	0.850007378186923	-0.38401624232134
26.581024	0.850007378186923	-0.38351403342059
26.621984	0.850007378186923	-0.382995515342721
26.662944	0.850007378186923	-0.382438091901526
26.703904	0.850007378186923	-0.381774604328903
26.744864	0.850007378186923	-0.381139527063884
26.785824	0.850007378186923	-0.380520421199068
26.826784	0.850007378186923	-0.37998005658183
26.867744	0.850007378186923	-0.379511089288214
26.908704	0.850007378186923	-0.379069579989216
26.949664	0.850007378186923	-0.378695493142237
26.990624	0.850007378186923	-0.378311839581261
27.031584	0.850007378186923	-0.377920114241549
27.072544	0.850007378186923	-0.37750075003313
27.113504	0.850007378186923	-0.377051521986756
27.154464	0.850007378186923	-0.3765693661389
27.195424	0.850007378186923	-0.376062325938621
27.236384	0.850007378186923	-0.375530006949648
27.277344	0.850007378186923	-0.375026126597956
27.318304	0.850007378186923	-0.374528873211473
27.359264	0.850007378186923	-0.374064979109244
27.400224	0.850007378186923	-0.37367214891213
27.441184	0.850007378186923	-0.373326629275583
27.482144	0.850007378186923	-0.372939268885333
27.523104	0.850007378186923	-0.372440442112175
27.564064	0.850007378186923	-0.371781687774814
27.605024	0.850007378186923	-0.371005132102929
27.645984	0.850007378186923	-0.370036852073234
27.686944	0.850007378186923	-0.368870591185527
27.727904	0.850007378186923	-0.367496858998018
27.768864	0.849999487077914	-0.365966901717169
27.809824	0.849999487077914	-0.364333490993585
27.850784	0.849999487077914	-0.36252584186051
27.891744	0.849999487077914	-0.360528096236449
27.932704	0.849999487077914	-0.358328950580284
27.973664	0.850007378186923	-0.355921849840603
28.014624	0.850007378186923	-0.353196532735371
28.055584	0.850015269295932	-0.350155962984641
28.096544	0.850116275491241	-0.346833168633368
28.137504	0.850346695874291	-0.343275161690907
28.178464	0.850653660014725	-0.339413545600189
28.219424	0.851227343639648	-0.335291819490624
28.260384	0.851438036250177	-0.330923291772777
28.301344	0.851995148546182	-0.326337410056272
28.342304	0.852395227772916	-0.321651725066952
28.383264	0.852770844561724	-0.316850147727495
28.424224	0.853102271140084	-0.31196062199544
28.465184	0.853425806609435	-0.307038602123881
28.506144	0.853696471648429	-0.302045032384286
28.547104	0.853954510913009	-0.297100917543885
28.588064	0.854245692835425	-0.292170612331411
28.629024	0.854556602530363	-0.287198965403392
28.669984	0.85487619244521	-0.282225272201011
28.710944	0.855150803038708	-0.277295764577905
28.751904	0.855437250295719	-0.272433818875998
28.792864	0.855772622428584	-0.267637953235263
28.833824	0.856152973882797	-0.262882337527907
28.874784	0.856532536226109	-0.258193688818533
28.915744	0.856896316351404	-0.253534814599671
28.956704	0.857251416256789	-0.248956998124283
28.997664	0.857619141936589	-0.244555603622721
29.038624	0.857958459623957	-0.240255367860057
29.079584	0.85843113705357	-0.236008012708296
29.120544	0.858726264530491	-0.231918887519324
29.161504	0.858855678718231	-0.227881919444888
29.202464	0.859235241061544	-0.223949725411975
29.243424	0.859509851655042	-0.219997689709143
29.284384	0.859829441569889	-0.215998757494869
29.325344	0.8601158888269	-0.212013414808725
29.366304	0.86041101630382	-0.207992361475138
29.407264	0.860754279545693	-0.203960880641214
29.448224	0.861150413217923	-0.200026389725259
29.489184	0.861546546890153	-0.196247718570344
29.530144	0.861922163678961	-0.192571354595848
29.571104	0.862285943804256	-0.188996025145512
29.612064	0.862641043709642	-0.185555897988988
29.653024	0.86298904161692	-0.182380256696803
29.693984	0.86331178797537	-0.179359923052265
29.734944	0.863602969897787	-0.176428058630541
29.775904	0.863869689382276	-0.173586247714338
29.816864	0.864119837537848	-0.170774677638714
29.857824	0.864418910569272	-0.168067970952055
29.898784	0.864758228256641	-0.165440325856246
29.939744	0.865057301288066	-0.162888674029348
29.980704	0.86549367961624	-0.160415087896193
30.021664	0.865821160640095	-0.158029504635785
30.062624	0.866006601701797	-0.155830670606067
30.103584	0.866560557554198	-0.153827466071172
30.144544	0.866915657459584	-0.15198189003823
30.185504	0.867251029592448	-0.150241809363972
30.226464	0.867618755272247	-0.148574991413604
30.267424	0.867958072959616	-0.146924707098567
30.308384	0.868289499537976	-0.145255158603179
30.349344	0.868616980561831	-0.143582530889824
30.390304	0.868887645600825	-0.141871287647531
30.431264	0.869133848201892	-0.140225651578725
30.472224	0.869400567686382	-0.138563013345316
30.513184	0.869687014943393	-0.13693911049717
30.554144	0.870014495967249	-0.135388581512417
30.595104	0.870301732335161	-0.133871902133251
30.636064	0.870600016255685	-0.132442550072995
30.677024	0.870955905271971	-0.130999907035822
30.717984	0.871509072013472	-0.129634353408138
30.758944	0.871707138849587	-0.128261179097346
30.799904	0.872082755638395	-0.12693891103689
30.840864	0.872628820381788	-0.125610817959006
30.881824	0.872995756950686	-0.124250450841416
30.922784	0.873323237974542	-0.122890530461041
30.963744	0.873638882334885	-0.121548483927638
31.004704	0.873909547373878	-0.120270741402581
31.045664	0.874163641083954	-0.118944380793404
31.086624	0.874442197231957	-0.117642728020971
31.127584	0.8747578415923	-0.116329015522965
31.168544	0.875076642396246	-0.114998577619509
31.209504	0.875351252989744	-0.11366830097729
31.250464	0.875638489357656	-0.112205951380964
31.291424	0.875985698154033	-0.110665156909065
31.332384	0.876366049608246	-0.109033387127541
31.373344	0.876732986177144	-0.107347960937805
31.414304	0.877096766302439	-0.105621984084274
31.455264	0.877440029544312	-0.103837855120715
31.496224	0.877803809669607	-0.10206275460729
31.537184	0.878159698685894	-0.1002475196584
31.578144	0.878482445044344	-0.0984378068173169
31.619104	0.878927503592427	-0.0965146619495827
31.660064	0.879048237560259	-0.0945230856574864
31.701024	0.879290494606822	-0.0924124157617541
31.741984	0.879711090716978	-0.0902893352882961
31.782944	0.880029891520924	-0.0881105739243257
31.823904	0.880313182334332	-0.0858547645557778
31.864864	0.880612255365757	-0.0836222530777417
31.905824	0.880967355271142	-0.0813249015067031
31.946784	0.881359543388868	-0.0791122622074696
31.987744	0.881755677061098	-0.0769500366580351
32.028704	0.882122613629997	-0.0748333063906338
32.069664	0.882474557091779	-0.0727840247257236
32.110624	0.882854119435091	-0.0708004788074499
32.151584	0.88319343712246	-0.0688457093033759
32.192544	0.883513027037307	-0.0668748376467444
32.233504	0.883795528739814	-0.0648751198413237
32.274464	0.884062248224303	-0.0628506462566294
32.315424	0.884321076599784	-0.0608594208166866
32.356384	0.884624095185713	-0.0588770538488167
32.397344	0.885121235053253	-0.0569622291892926
32.438304	0.885258540350002	-0.0551756290062177
32.479264	0.885544987607013	-0.0535552564716654
32.520224	0.886034236365545	-0.0520912637540743
32.561184	0.886401962045344	-0.0506442971723516
32.602144	0.886764953059738	-0.0492245052884759
32.643104	0.88711689652152	-0.0478654239023807
32.684064	0.887464105317897	-0.0465221134295429
32.725024	0.887823939888688	-0.0452434665340279
32.765984	0.888171148685065	-0.043902030178283
32.806944	0.888486793045408	-0.0425508832809497
32.847904	0.88880164829485	-0.0412478053078434
32.888864	0.889080204442852	-0.0400514365111186
32.929824	0.889331141709325	-0.0389136970705188
32.970784	0.889597861193814	-0.0378648583355061
33.011744	0.889904825334248	-0.0368811342734421
33.052704	0.890207843920177	-0.0359998089184459
33.093664	0.890499025842593	-0.0352097443490504
33.134624	0.890789418654108	-0.0344854460351742
33.175584	0.891157144333908	-0.0337758769741246
33.216544	0.891520924459203	-0.0330125011396555
33.257504	0.891900486802515	-0.0322369043183759
33.298464	0.892458388209421	-0.0314303300849155
33.339424	0.892834004998228	-0.0306023037483591
33.380384	0.893181213794605	-0.029867612801441
33.421344	0.893525266147379	-0.0292312672385759
33.462304	0.893832230287812	-0.0286680100631281
33.503264	0.894090269552393	-0.0281594531355278
33.544224	0.894353043482378	-0.0276791866592066
33.585184	0.894644225404794	-0.0272522017676778
33.626144	0.894975651983154	-0.0268234713322056
33.667104	0.895278670569083	-0.026436141450839
33.708064	0.895553281162581	-0.0260417095373727
33.749024	0.895852354194006	-0.0256864161622652
33.789984	0.896195617435879	-0.0253408943465118
33.830944	0.896567288670182	-0.0249891247473801
33.871904	0.896938959904486	-0.0246598184028922
33.912864	0.897306685584285	-0.0243283284940704
33.953824	0.897649948826158	-0.0239739591022738
33.994784	0.898025565614966	-0.0236587173528063
34.035744	0.89836093774783	-0.0234821864186845
34.076704	0.898684473217181	-0.0234129203584544
34.117664	0.898983546248606	-0.0233500982101355
34.158624	0.899238429069583	-0.0233568537484937
34.199584	0.899610100303887	-0.0233712125363136
34.240544	0.899921009998824	-0.023404382229652
34.281504	0.900224028584753	-0.0234600064608105
34.322464	0.900510475841764	-0.0235726191060347
34.363424	0.900809548873189	-0.0237308534272355
34.404384	0.901177274552988	-0.0238781023713836
34.445344	0.901556836896301	-0.0240546463807408
34.486304	0.901956916123035	-0.0241999035306762
34.527264	0.902328587357339	-0.0243229109881483
34.568224	0.902688421928129	-0.0243394773115672
34.609184	0.903060093162433	-0.0243781603958882
34.650144	0.903395465295297	-0.0245297786479099
34.691104	0.903706374990235	-0.0247032281848579
34.732064	0.903997556912651	-0.0249253698989266
34.773024	0.904255596177231	-0.0251131825821065
34.813984	0.904522315661721	-0.0252617848131322
34.854944	0.904821388693146	-0.0253042401029042
34.895904	0.905160706380514	-0.025269863129485
34.936864	0.90545188830293	-0.0252387549649487
34.977824	0.905892212185608	-0.0250951126066015
35.018784	0.906053979920284	-0.0248303783127876
35.059744	0.906421705600083	-0.0245263485777887
35.100704	0.906780751059973	-0.0241558225532865
35.141664	0.907148476739773	-0.0237352576024039
35.182624	0.907670079045239	-0.0232741986470791
35.223584	0.907847628997932	-0.0227994564577701
35.264544	0.908377122412407	-0.0222726661142206
35.305504	0.908688032107344	-0.0217046844203339
35.346464	0.909002887356786	-0.0210641656781282
35.387424	0.90928223261569	-0.0203936676000538
35.428384	0.909524489662253	-0.0196680007448587
35.469344	0.909795154701247	-0.0188363024463238
35.510304	0.91010211884168	-0.0178902568546507
35.551264	0.910409082982113	-0.0168416469362598
35.592224	0.910696319350025	-0.0157903892826736
35.633184	0.910999337935954	-0.0146816441768657
35.674144	0.911358383395844	-0.0135581262341127
35.715104	0.911730054630148	-0.0124521116733251
35.756064	0.912114351638865	-0.0113007565541246
35.797024	0.912473397098755	-0.0101436374352607
35.837984	0.913043135169174	-0.00903243200596679
35.878944	0.91339902418546	-0.00785721022350908
35.919904	0.913726505209316	-0.00666605626655556
35.960864	0.913879592724082	-0.005476381990423
36.001824	0.914300188834239	-0.00435138654605494
36.042784	0.914558228098819	-0.0032616223238274
36.083744	0.914845464466731	-0.00221298189655347
36.124704	0.915176891045091	-0.00111438753193013
36.165664	0.91547990963102	-7.83450940912422e-05
36.206624	0.915754520224518	0.000835897166356458
36.247584	0.916053593255943	0.00163737859557728
36.288544	0.916396856497815	0.00237232015117642
36.329504	0.916764582177615	0.00304022497420359
36.370464	0.917144144520927	0.00363289925039217
36.411424	0.917507924646222	0.00418499671231354
36.452384	0.917851187888095	0.0046758301581504
36.493344	0.918226804676903	0.00518927940304559
36.534304	0.918562176809767	0.00574014343441517
36.575264	0.918877821170109	0.00619436186235095
36.616224	0.919180839756038	0.00658048882204856
36.657184	0.919438879020619	0.00689636254123338
36.698144	0.919818441363931	0.00709318842010648
36.739104	0.919960481326085	0.00724378680375667
36.780064	0.92042526764669	0.00737246673424355
36.821024	0.920715660458205	0.00753143326863404
36.861984	0.921010787935126	0.00764102335524441
36.902944	0.921382459169429	0.0077187251215986
36.943904	0.921758075958237	0.0077565474195804
36.984864	0.922158155184972	0.00778004361783124
37.025824	0.922525880864771	0.00785129275545035
37.066784	0.922885715435562	0.00796579477220888
37.107744	0.923261332224369	0.00804782662072986
37.148704	0.923592758802729	0.00813725251494418
37.189664	0.923903668497667	0.00820134296110955
37.230624	0.924190115754678	0.00818010877860598
37.271584	0.924456835239168	0.00811060300572453
37.312544	0.924723554723657	0.00797764747321869
37.353504	0.925026573309586	0.0078197618249653
37.394464	0.925361945442451	0.00771521006244652
37.435424	0.925657072919371	0.00761818745638812
37.476384	0.925952200396291	0.00752404576055868
37.517344	0.926259164536725	0.0074820873297369
37.558304	0.926630835771028	0.00740636646156584
37.599264	0.927184002512529	0.00736414652603337
37.640224	0.927361552465222	0.00730921746156402
37.681184	0.92787526366168	0.00729736258134853
37.722144	0.928226418012561	0.00727035132394557
37.763104	0.928573626808938	0.00729834758242526
37.804064	0.928889271169281	0.00737295923478204
37.845024	0.929212017527731	0.0074140786713239
37.885984	0.929482682566725	0.00736618190436478
37.926944	0.929724939613288	0.00730406799797062
37.967904	0.929987713543274	0.00719400284446917
38.008864	0.930290732129203	0.00712289317602907
38.049824	0.93060164182414	0.00712257719117029
38.090784	0.930884932637548	0.0070540738530129
38.131744	0.931191896777981	0.00687853227837978
38.172704	0.931555676903276	0.00668566165825515
38.213664	0.931931293692084	0.00649670489196641
38.254624	0.932314801589901	0.00632578759229954
38.295584	0.932674636160691	0.00617635944222941
38.336544	0.933054198504004	0.00603908036517437
38.377504	0.933421924183803	0.00594533528482266
38.418464	0.933757296316667	0.00582996594410717
38.459424	0.934222082637272	0.00566976597916483
38.500384	0.934500638785274	0.00537525065722141
38.541344	0.934751576051747	0.00505851615169733
38.582304	0.935041968863262	0.00466675376548539
38.623264	0.935195845488929	0.00430438450874929
38.664224	0.935668522918542	0.00402834667381813
38.705184	0.935951024621049	0.00386147398034256
38.746144	0.936242206543465	0.00367393805631486
38.787104	0.936609932223265	0.003511966396958
38.828064	0.93697371234856	0.00342273227286477
38.869024	0.937349329137368	0.00334999909601272
38.909984	0.937713109262663	0.00335305434271538
38.950944	0.938056372504535	0.00340960037797888
38.991904	0.938428043738839	0.00350328444056477
39.032864	0.938763415871703	0.0036729530552381
39.073824	0.939078271121145	0.00384994380180942
39.114784	0.939381289707074	0.00407870594346915
39.155744	0.939640118082555	0.0042842573628539
39.196704	0.939886320683623	0.00448156702544161
39.237664	0.940160931277121	0.00470487897309038
39.278624	0.940480521191968	0.00498002987121127
39.319584	0.940912953965637	0.00532502649833747
39.360544	0.941054204816891	0.00562764410789895
39.401504	0.941578963565961	0.00589537916826727
39.442464	0.941963260574678	0.00617357005864932
39.483424	0.942354659581503	0.00651033146659633
39.524384	0.942722385261302	0.00692364184096475
39.565344	0.943090110941102	0.00745200121277798
39.606304	0.943461782175405	0.00798688730632763
39.647264	0.943797154308269	0.00849696531966138
39.688224	0.944116744223116	0.00901075234147455
39.729184	0.944399245925623	0.00946447608966594
39.770144	0.944658074301104	0.00990521830818025
39.811104	0.944924793785594	0.0102712072259528
39.852064	0.945227812371523	0.0105855162752857
39.893024	0.945563184504387	0.0109409665532195
39.933984	0.945862257535812	0.0113229944265779
39.974944	0.946152650347327	0.0117296320724132
40.015904	0.94646829470767	0.0121799104960422
40.056864	0.946832074832965	0.0126628900837362
40.097824	0.947195065847359	0.0131883685453206
40.138784	0.94755490041815	0.0137433643511183
40.179744	0.947906843879932	0.0143278208417751
40.220704	0.948431602629002	0.0148332048455531
40.261664	0.948763029207362	0.0153015750367462
40.302624	0.949086564676713	0.0157550699683157
40.343584	0.949405365480659	0.0161528687549314
40.384544	0.949683921628662	0.0165386230704163
40.425504	0.949922233120721	0.0168954615025226
40.466464	0.950192898159714	0.0171790154186788
40.507424	0.950508542520057	0.0174701398962076
40.548384	0.950807615551482	0.0177991890943968
40.589344	0.951086171699485	0.0181567314100158
40.630304	0.951389190285413	0.0185364929092153
40.671264	0.951760861519717	0.0189145066852653
40.712224	0.952140423863029	0.0192739514476543
40.753184	0.952520775317242	0.0195970906393831
40.794144	0.952883766331637	0.0199073659785545
40.835104	0.95325543756594	0.0201752731961907
40.876064	0.953623163245739	0.0203886305311879
40.917024	0.953958535378604	0.0205400199665877
40.957984	0.954423321699208	0.0206865868192822
40.998944	0.954569307215867	0.02079312165919
41.039904	0.954823400925943	0.0209090140093267
41.080864	0.955251888145108	0.0209571809978202
41.121824	0.955583314723468	0.0209316123747376
41.162784	0.955877653089488	0.0209319828397445
41.203744	0.956160943902895	0.0209233335714401
41.244704	0.956456071379816	0.0209579589743345
41.285664	0.956811171285201	0.0210221060798539
41.326624	0.957178896965001	0.021073437275346
41.367584	0.957563193973718	0.0211404456782409
41.408544	0.957922239433608	0.0211998595484977
41.449504	0.958257611566472	0.0212848943427792
41.490464	0.958629282800776	0.0213922180552308
41.531424	0.95896465493364	0.0215380984580598
41.572384	0.959292135957495	0.0216797969647246
41.613344	0.959587263434416	0.0218547392577291
41.654304	0.959853982918905	0.0220557862584731
41.695264	0.960092294410964	0.0222474713905762
41.736224	0.960359013895454	0.0225063959214019
41.777184	0.960673869144896	0.0228127486899137
41.818144	0.960968996621816	0.0231231918279409
41.859104	0.961255443878827	0.0234301155484042
41.900064	0.961586870457187	0.0237404715181946
41.941024	0.962156608527606	0.0240568006914172
41.981984	0.96255668775434	0.0243336470117454
42.022944	0.96292441343414	0.0245711129018576
42.063904	0.963288193559435	0.0247914262621577
42.104864	0.963667755902747	0.0249833707197657
42.145824	0.963999182481107	0.0251790241858527
42.186784	0.964318772395954	0.0253030667661377
42.227744	0.964605219652965	0.0253286920485743
42.268704	0.96486799358295	0.0252318132701068
42.309664	0.965130767512935	0.0250252092942617
42.350624	0.96542984054436	0.0247155506703663
42.391584	0.965769158231729	0.0243996159334156
42.432544	0.966064285708649	0.0240055849938389
42.473504	0.966358624074669	0.0235382085205463
42.514464	0.966666377326003	0.0231043482343336
42.555424	0.967029368340397	0.0226568352230199
42.596384	0.967385257356684	0.0221981516021501
42.637344	0.967926587434672	0.0217571609541606
42.678304	0.968269850676544	0.0213521141286484
42.719264	0.968452135294642	0.0209952778757482
42.760224	0.968976894043712	0.0206063506364407
42.801184	0.969292538404055	0.0202073053440377
42.842144	0.969607393653497	0.0197835064515669
42.883104	0.969878058692491	0.0192617435360794
42.924064	0.970136887067972	0.018728640032974
42.965024	0.970395715443453	0.0181670804589394
43.005984	0.970702679583886	0.0177034870871273
43.046944	0.971013589278824	0.0173848239843623
43.087904	0.971300825646736	0.0171114883647745
43.128864	0.971603844232665	0.0169533368533986
43.169824	0.971962889692555	0.0168814383124147
43.210784	0.972335350037759	0.0168375861516467
43.251744	0.972714912381071	0.0168000863761414
43.292704	0.973074746951862	0.0168137739685373
43.333664	0.973454309295174	0.0168605310107994
43.374624	0.973825980529478	0.0168527839337467
43.415584	0.974161352662342	0.0167598233675268
43.456544	0.974484888131693	0.0166710795647661
43.497504	0.9747673898342	0.0165989827160433
43.538464	0.975026218209681	0.0165265175815197
43.579424	0.975449970763441	0.0165235582198777
43.620384	0.975777451787297	0.0166287789986146
43.661344	0.97608441592773	0.0168978455538015
43.702304	0.976362972075733	0.0173207618678739
43.743264	0.976662045107157	0.0178123362437242
43.784224	0.97701398856894	0.0183289126491174
43.825184	0.977385659803243	0.0188372255056543
43.866144	0.977753385483042	0.0192710792542491
43.907104	0.978121111162842	0.0196548178042562
43.948064	0.978464374404714	0.0199327145018387
43.989024	0.978832100084514	0.0201179143171179
44.029984	0.979167472217378	0.0202281254774161
44.070944	0.979498898795738	0.0203519261658437
44.111904	0.979794026272658	0.0205538906122809
44.152864	0.980056011091743	0.0207527540486911
44.193824	0.980299057249207	0.0210041646774979
44.234784	0.980553150959283	0.0213144705255522
44.275744	0.980876686428634	0.0216474597280484
44.316704	0.981175759460059	0.0219274942266404
44.357664	0.981458261162566	0.0221028135222695
44.398624	0.981781796631917	0.0221718551242896
44.439584	0.982177930304147	0.0221480407619742
44.480544	0.982759505038079	0.0220331573841793
44.521504	0.983135121826886	0.0218883208209868
44.562464	0.983494956397677	0.0217126877197048
44.603424	0.983866627631981	0.0215986455153958
44.644384	0.984201999764845	0.0215410360276424
44.685344	0.984516855014287	0.0216058739414391
44.726304	0.984804091382199	0.0218108456920487
44.767264	0.985070810866688	0.0220969100534268
44.808224	0.985332795685773	0.0224401894662864
44.849184	0.985631868717198	0.0228055289806942
44.890144	0.985971186404566	0.0231413598677125
44.931104	0.986266313881487	0.0234005546200727
44.972064	0.986557495803903	0.023574891093831
45.013024	0.986860514389832	0.0237216584334703
45.053984	0.987232185624135	0.0239206896687365
45.094944	0.987599911303935	0.0241783197512446
45.135904	0.987967636983734	0.0244092153355019
45.176864	0.988310900225607	0.0246052065785069
45.217824	0.988831713420172	0.0248348970618895
45.258784	0.989001372263857	0.0250814589575199
45.299744	0.989494566576892	0.0252676219818166
45.340704	0.989810210937235	0.0253790883647259
45.381664	0.989942781568579	0.0253780227330301
45.422624	0.990338915240809	0.0252471657758271
45.463584	0.99059774361629	0.0250193210798607
45.504544	0.990904707756723	0.0246900561402852
45.545504	0.991215617451661	0.0242628271776931
45.586464	0.991502853819573	0.0237870171774823
45.627424	0.991794035741989	0.0232709921111874
45.668384	0.992153081201879	0.0227831441774636
45.709344	0.992532643545191	0.0223906473988562
45.750304	0.992916940553909	0.0220173668580686
45.791264	0.993276775124699	0.0217046529874706
45.832224	0.993656337468011	0.0213809493814081
45.873184	0.994020117593306	0.0211341107266255
45.914144	0.994355489726171	0.0209125159932433
45.955104	0.994686916304531	0.020754432037251
45.996064	0.994969418007037	0.0206863209561596
46.037024	0.995228246382518	0.0206485248086488
46.077984	0.995651998936279	0.0206626722134943
46.118944	0.995805875561946	0.0207605577850978
46.159904	0.996137302140305	0.0209223180614804
46.200864	0.99656500024857	0.0211465104083216
46.241824	0.99686012772549	0.0213908996356478
46.282784	0.997216016741777	0.0216844975118983
46.323744	0.997579796867072	0.0220492224902362
46.364704	0.99795541365588	0.0224535501777943
46.405664	0.998323139335679	0.0229112640520289
46.446624	0.998662457023048	0.0234065103898577
46.487584	0.999038073811855	0.0239468750070951
46.528544	0.999369500390215	0.0244144694009799
46.569504	0.999684355639657	0.0248114466269631
46.610464	0.999979483116578	0.0251078578580587
46.651424	1.00024225704656	0.0253796048365294
46.692384	1.00048451409313	0.0254692486513359
46.733344	1.00076307024113	0.0255240513218618
46.774304	1.00108266015598	0.0256001775223342
46.815264	1.0013777876329	0.0257581132923238
46.856224	1.0016602893354	0.0259283637549785
46.897184	1.00199171591376	0.0260541453415891
46.938144	1.00237916936608	0.0262235742436112
46.979104	1.00296153321092	0.0264109053222821
47.020064	1.00333320444522	0.0265971860236988
47.061024	1.00370882123403	0.0267856067053308
47.101984	1.00406786669392	0.0268837189143501
47.142944	1.00439929327228	0.0269126979947005
47.183904	1.00471888318712	0.0268901976935562
47.224864	1.00499743933513	0.0267794286565419
47.265824	1.00526415881962	0.026643736041398
47.306784	1.00553482385861	0.026515507206537
47.347744	1.00583784244454	0.0264394071565357
47.388704	1.0061692690229	0.026420936207141
47.429664	1.00646439649982	0.0264952231578154
47.470624	1.00674689820233	0.026622148827535
47.511584	1.00707043367168	0.0268511245313751
47.552544	1.00743342468607	0.0270562379303695
47.593504	1.00779720481137	0.0272953861674533
47.634464	1.00816887604567	0.0274465162773485
47.675424	1.00852081950745	0.0275631713495578
47.716384	1.00886013719482	0.0276995961778914
47.757344	1.00921523710021	0.0277837571105982
47.798304	1.00953877256956	0.0278634049078406
47.839264	1.009853627819	0.0279994527335498
47.880224	1.01014480974142	0.0281785442346298
47.921184	1.01052437208473	0.0284433831303279
47.962144	1.01078714601471	0.0288239356812771
48.003104	1.01111068148407	0.0292974335440047
48.044064	1.01141370006999	0.0297927932005415
48.085024	1.011692256218	0.0303020104275361
48.125984	1.01199527480393	0.0308037573366301
48.166944	1.01236694603823	0.0312657903970021
48.207904	1.01273861727253	0.0316554302366459
48.248864	1.01311028850684	0.0319799924498416
48.289824	1.01348195974114	0.0322791058962806
48.330784	1.01387020230436	0.0325598900417098
48.371744	1.01422924776425	0.0328536884049051
48.412704	1.01456461989712	0.0330704147922577
48.453664	1.01489210092097	0.0333173515113068
48.494624	1.01517065706897	0.0336468038625915
48.535584	1.01542948544445	0.0339861955720863
48.576544	1.01571198714696	0.0343515154736409
48.617504	1.01618861013108	0.0347029516542665
48.658464	1.01635037786575	0.0350221334080409
48.699424	1.01676623931051	0.0353035778528644
48.740384	1.01705742123292	0.035686996059601
48.781344	1.01741725580371	0.0360127960617604
48.822304	1.01778892703802	0.0362994357335019
48.863264	1.01816059827232	0.0365978932389582
48.904224	1.01852832395212	0.0369057082546437
48.945184	1.01886764163949	0.0372065062272603
48.986144	1.01923931287379	0.0374707393037122
49.027104	1.01957073945215	0.0377632976987377
49.068064	1.0198895402561	0.0381483524891218
49.109024	1.02018861328752	0.038610823569884
49.149984	1.020447441663	0.0390722529902157
49.190944	1.02069364426407	0.0395746601987041
49.231904	1.02096825485757	0.0400696319565869
49.272864	1.02128311010701	0.0405329899741594
49.313824	1.02157823758393	0.0408996740586211
49.354784	1.02186152839734	0.0412508661681835
49.395744	1.0221921658648	0.0415627671949725
49.436704	1.02258040842802	0.0418473627715592
49.477664	1.02316198316195	0.0421044850990876
49.518624	1.02335215888906	0.0423999461964013
49.559584	1.02389743452155	0.0426579118766214
49.600544	1.02426910575585	0.0429841651536126
49.641504	1.02460053233421	0.043259468596148
49.682464	1.02491933313816	0.0435449031670147
49.723424	1.02519867839706	0.0438173387745568
49.764384	1.02546539788155	0.0440318946728112
49.805344	1.02572817181154	0.0442488891024921
49.846304	1.02603513595197	0.0444723775658206
49.887264	1.02637050808484	0.0446060979996051
49.928224	1.02666958111626	0.0446089178920681
49.969184	1.02696391948228	0.0445052029446233
50.010144	1.02727561828812	0.0443280814456967
50.051104	1.02763860930251	0.0441458998306193
50.092064	1.02800238942781	0.0439880904545732
50.133024	1.0283622239986	0.0438411073735476
50.173984	1.02871337834948	0.04364726046917
50.214944	1.02905743070225	0.0434576063569861
50.255904	1.02941253060764	0.0432857825076559
50.296864	1.02989388825716	0.0430829812461447
50.337824	1.03004303021742	0.0428292563006487
50.378784	1.03034604880335	0.0424957440887314
50.419744	1.03071772003766	0.0420604607810518
50.460704	1.03098838507665	0.041718578239188
50.501664	1.0313079749915	0.041387683253583
50.542624	1.03161099357743	0.0410824418800915
50.583584	1.03189349527993	0.0408489421447574
50.624544	1.03219651386586	0.0407437409788739
50.665504	1.03256818510017	0.0407381011939477
50.706464	1.03293985633447	0.0408410817489968
50.747424	1.03332020778868	0.0410305506286772
50.788384	1.03368319880308	0.0412870802121948
50.829344	1.03406749581179	0.0415667398873682
50.870304	1.03443522149159	0.0418305087929585
50.911264	1.03476664806995	0.0420102780270803
50.952224	1.03509333998291	0.042132174089532
50.993184	1.03537268524181	0.0422476763618088
51.034144	1.03563072450639	0.0424066385377876
51.075104	1.0359140153198	0.0426053973723135
51.116064	1.03620440813131	0.0429324351634366
51.157024	1.03654372581868	0.0433140075827574
51.197984	1.03682701663209	0.0437159228893597
51.238944	1.03710162722559	0.0441847441761786
51.279904	1.03761849486565	0.0446029773767246
51.320864	1.03798622054545	0.0449661267891809
51.361824	1.03835789177975	0.0452296908494145
51.402784	1.03872561745955	0.0454496969416797
51.443744	1.03907756092133	0.0455867973238493
51.484704	1.03944055193573	0.0457010225814557
51.525664	1.03977592406859	0.0458237511005697
51.566624	1.04008762287443	0.0459486413919584
51.607584	1.04038196124045	0.0462145895034708
51.648544	1.04064473517044	0.0465527063775014
51.689504	1.04089567243691	0.0470095158812784
51.730464	1.04117028303041	0.0475290298562543
51.771424	1.04148908383435	0.0480908727270588
51.812384	1.04178026575677	0.0487017825984026
51.853344	1.04205487635027	0.0492608360856269
51.894304	1.04238630292863	0.0497898034558925
51.935264	1.04278243660086	0.0501701446238672
51.976224	1.04336401133479	0.0504801519207101
52.017184	1.04354550684199	0.0507334824299341
52.058144	1.04391323252179	0.0509883972218634
52.099104	1.04447113392869	0.051301483736674
52.140064	1.04479466939804	0.0516995963289425
52.181024	1.045121361311	0.0522079985329224
52.221984	1.0453959719045	0.0527068122308455
52.262944	1.04566663694349	0.0531900663984858
52.303904	1.04593730198248	0.0535780958049535
52.344864	1.04624900078832	0.0538638332854433
52.385824	1.04657569270128	0.0541377921579249
52.426784	1.0468747657327	0.0542879263707136
52.467744	1.04716200210061	0.0543216909872688
52.508704	1.04748080290456	0.0542333634128392
52.549664	1.04783669192085	0.0541095169610871
52.590624	1.04820047204614	0.0539930144332922
52.631584	1.04856346306054	0.0539008078723213
52.672544	1.04892329763133	0.0539068704231963
52.713504	1.04926261531869	0.053949109971582
52.754464	1.04961455878048	0.0540371237403589
52.795424	1.04993730513893	0.0541562827201726
52.836384	1.05024900394477	0.054277633981144
52.877344	1.05054728786529	0.0543623026688306
52.918304	1.0509276393195	0.0543643336887498
52.959264	1.0511983043585	0.0542906678117633
53.000224	1.05133955520975	0.054194089763713
53.041184	1.05181223263936	0.0541379577775747
53.082144	1.05209552345277	0.0540890019165375
53.123104	1.0523985420387	0.0540495561101436
53.164064	1.05277415882751	0.0540759070681523
53.205024	1.05315372117082	0.0541710838867947
53.245984	1.05352539240512	0.054365166145412
53.286944	1.05388522697591	0.0546613376638562
53.327904	1.05427268042823	0.0549653782948847
53.368864	1.05463646055353	0.0552680460261825
53.409824	1.05497183268639	0.0555976008001456
53.450784	1.05529536815575	0.0559298359973926
53.491744	1.05557392430375	0.0562114613163077
53.532704	1.05583275267923	0.0564520783381831
53.573664	1.05611525438174	0.0567543843212977
53.614624	1.05640564719325	0.0570711319020573
53.655584	1.05674575399152	0.0574149844460745
53.696544	1.05702825569403	0.0577648668528778
53.737504	1.0574646340222	0.0580975901922513
53.778464	1.05781973392759	0.0584447398748285
53.819424	1.05819140516189	0.0587782695203932
53.860384	1.0585717566161	0.0590877080444904
53.901344	1.05893080207599	0.0594129828580227
53.942304	1.05927879998327	0.0597814146656338
53.983264	1.05964258010857	0.0600977787061512
54.024224	1.05997795224143	0.0603268829831406
54.065184	1.06029675304538	0.0604624709964002
54.106144	1.0605918805223	0.0605386952611391
54.147104	1.06085465445228	0.0606094497190139
54.188064	1.06109691149885	0.0606931595560949
54.229024	1.06136757653784	0.06080339904607
54.269984	1.06167848623278	0.0608676856207683
54.310944	1.0619775592642	0.0608748094449273
54.351904	1.06226006096671	0.0608447451200276
54.392864	1.06259543309957	0.060791749011211
54.433824	1.06298367566279	0.0607659363170652
54.474784	1.06336323800611	0.0607718746532026
54.515744	1.06374753501482	0.0607783316403494
54.556704	1.06411131514012	0.0608375951453976
54.597664	1.06449087748343	0.0608641531279688
54.638624	1.06484597738882	0.0608881505435816
54.679584	1.06532733503834	0.0609026291877272
54.720544	1.0654764769986	0.0608912297615493
54.761504	1.06586866511633	0.0608782046477536
54.802464	1.06613538460082	0.0608343851750744
54.843424	1.06644234874125	0.0607263684751397
54.884384	1.06677772087411	0.0606201692329439
54.925344	1.06707284835103	0.0605378235787702
54.966304	1.06736324116255	0.0605224492809907
55.007264	1.06767415085749	0.0605559197047464
55.048224	1.06803793098278	0.0605780953042083
55.089184	1.06840171110808	0.060614300631396
55.130144	1.06876549123337	0.0606671267621507
55.171104	1.06911664558425	0.0607636677637003
55.212064	1.06946069793703	0.0608845722874575
55.253024	1.06981579784241	0.0608808872502435
55.293984	1.07014327886627	0.0608262109736611
55.334944	1.0704502430067	0.0608092480347645
55.375904	1.07075326159263	0.0608234586365818
55.416864	1.07101208996811	0.0609194940623574
55.457824	1.07127012923269	0.0610367026528711
55.498784	1.07154079427169	0.0612190782172756
55.539744	1.0720142608122	0.0614895133137814
55.580704	1.07229676251471	0.0617730672299374
55.621664	1.07244590447497	0.0621139909211953
55.662624	1.07297145233494	0.0624864738726154
55.703584	1.07334312356924	0.0627916542283411
55.744544	1.07372268591256	0.0630836068041203
55.785504	1.07408252048335	0.0633322672750536
55.826464	1.07446681749206	0.0635542956704143
55.867424	1.07482586295195	0.0637129178902692
55.908384	1.07517386085923	0.0638733335965979
55.949344	1.07549660721768	0.0641063277561581
55.990304	1.07577595247659	0.0644244983583847
56.031264	1.07603399174117	0.0646877551505834
56.072224	1.07630465678016	0.0649773977680855
56.113184	1.07660767536609	0.0651761326313462
56.154144	1.07694699305346	0.0652907523252245
56.195104	1.07722633831236	0.0652916152907695
56.236064	1.07750884001487	0.065151474916339
56.277024	1.07784026659323	0.0649497806914362
56.317984	1.07821588338203	0.0647689981265606
56.358944	1.07876115901453	0.0645144952045506
56.399904	1.07913283024883	0.0642588656330788
56.440864	1.07929854353801	0.0639879227815934
56.481824	1.07985249939041	0.0637514113836752
56.522784	1.08017998041427	0.0636473041791644
56.563744	1.0804908901092	0.063590254747333
56.604704	1.08078601758613	0.0635531820961884
56.645664	1.08104800240521	0.0634737783700093
56.686624	1.08128631389727	0.0634370740046654
56.727584	1.08155776804716	0.0633886476906672
56.768544	1.08188840551462	0.0633297372169783
56.809504	1.08217958743704	0.0632134482513637
56.850464	1.08246287825045	0.0631677786328568
56.891424	1.08279746127241	0.0632638946892516
56.932384	1.08318570383563	0.0635379538052055
56.973344	1.08357394639885	0.0639301258821306
57.014304	1.08396139985117	0.0643849000075765
57.055264	1.08432123442196	0.0649099426279765
57.096224	1.08470079676528	0.0654721058420516
57.137184	1.08505274022706	0.065935439888359
57.178144	1.085371541031	0.0664003255292828
57.219104	1.08581186491368	0.0668132283921438
57.260064	1.08607069328916	0.0671805444463228
57.301024	1.08633741277365	0.0675194480136913
57.341984	1.08664437691409	0.0677509995389312
57.382944	1.08697974904695	0.0678847068974801
57.423904	1.08727487652387	0.0679974699079128
57.464864	1.08756526933539	0.0681411907176731
57.505824	1.08788485925023	0.0682745472240686
57.546784	1.08824390471012	0.0683805023952012
57.587744	1.08860373928091	0.0684105165983645
57.628704	1.08896357385171	0.0684092047163994
57.669664	1.08931867375709	0.0683694886884713
57.710624	1.08966667166437	0.0681991009358436
57.751584	1.09002177156975	0.0679064749854345
57.792544	1.09034530703911	0.0675695806459263
57.833504	1.09065227117954	0.0672314332630128
57.874464	1.09095528976547	0.0669603160750536
57.915424	1.09122200924996	0.0666649879093012
57.956384	1.09147215740553	0.066374233896779
57.997344	1.09174676799903	0.0660544768326412
58.038304	1.09207424902288	0.0658017870099583
58.079264	1.09249879068754	0.0656244061855269
58.120224	1.09280575482798	0.0654542995504632
58.161184	1.09316953495327	0.0653549168643914
58.202144	1.09354515174208	0.0652660880725996
58.243104	1.09392471408539	0.0651738292106868
58.284064	1.09428454865618	0.0650819822186932
58.325024	1.09465621989049	0.0649679029678835
58.365984	1.09502789112479	0.0648176881244756
58.406944	1.09537115436666	0.0647513857842994
58.447904	1.09569863539052	0.0647060757347696
58.488864	1.09598113709303	0.0646412966595327
58.529824	1.09624785657752	0.0646207728981595
58.570784	1.09652246717101	0.064620480884566
58.611744	1.09682154020244	0.0646056622842965
58.652704	1.0971569123353	0.0646649410437861
58.693664	1.09744020314871	0.064725666796008
58.734624	1.09771875929671	0.0647992455047577
58.775584	1.09803756010066	0.0648930472444634
58.816544	1.09840528578046	0.0650583443720574
58.857504	1.09878090256927	0.0651742258261646
58.898464	1.09914862824907	0.0652297933979691
58.939424	1.09967417610904	0.0652660466676871
58.980384	1.09986040628164	0.0652831338213213
59.021344	1.1003733283672	0.0653857460905696
59.062304	1.10070002028015	0.0655239644053769
59.103264	1.10099514775707	0.0656355898703184
59.144224	1.10125792168706	0.0656877077591485
59.185184	1.10150412428812	0.0657449119146005
59.226144	1.10177478932712	0.0657167674701181
59.267104	1.10208648813296	0.0656654558874792
59.308064	1.10238082649898	0.0656645580546394
59.349024	1.10266806286689	0.0656014068462264
59.389984	1.10299948944525	0.0654675970649991
59.430944	1.10338694289757	0.0653287925437986
59.471904	1.10377123990629	0.0651080978224622
59.512864	1.1041508022496	0.0648106253180825
59.553824	1.10451458237489	0.0644759537686147
59.594784	1.1048901991637	0.0641616795865765
59.635744	1.10525003373449	0.0638389762360321
59.676704	1.10556488898393	0.0636413527677916
59.717664	1.10587579867887	0.063481743367654
59.758624	1.1062719323511	0.0633345031403295
59.799584	1.10640134653884	0.0631852885524398
59.840544	1.10684167042152	0.0630526599008223
59.881504	1.10717704255438	0.0629801751534455
59.922464	1.10747611558581	0.0629452032568097
59.963424	1.10776650839732	0.063027535835748
60.004384	1.10807426164866	0.0631998260351455
60.045344	1.10844593288296	0.0634361238708833
60.086304	1.10880892389736	0.0637054039882503
60.127264	1.10916875846815	0.0639705697648366
60.168224	1.10952859303894	0.0643231173404824
60.209184	1.10986791072631	0.064699413902266
60.250144	1.11021906507719	0.0650936387911696
60.291104	1.11054654610104	0.0655037348368032
60.332064	1.11086140135048	0.0659614639654791
60.373024	1.1111565288274	0.0663992882272639
60.413984	1.11141535720289	0.0667966489934893
60.454944	1.11166945091296	0.0670967430825932
60.495904	1.11194406150646	0.0673309663142934
60.536864	1.11226759697581	0.067593724068336
60.577824	1.11256272445273	0.0678238046295786
60.618784	1.11300304833541	0.0679978795986263
60.659744	1.11337077401521	0.0680882839562997
60.700704	1.11374639080402	0.0680557026485601
60.741664	1.11411806203832	0.0679545460888677
60.782624	1.11448184216362	0.0678052530495648
60.823584	1.11486929561594	0.0676106913656447
60.864544	1.11523702129574	0.0673616059495565
60.905504	1.1155723934286	0.0671158612561468
60.946464	1.11589987445246	0.0669133214993462
60.987424	1.11618237615496	0.0667018600735012
61.028384	1.11643725897594	0.0664792302173059
61.069344	1.11672370623295	0.0662794275431434
61.110304	1.11701488815537	0.066092216320798
61.151264	1.11735026028823	0.0659092066074702
61.192224	1.11763670754524	0.0657905183361356
61.233184	1.11791605280414	0.0657818254837129
61.274144	1.1182387991626	0.0658613338117763
61.315104	1.11860652484239	0.0660098924586834
61.356064	1.11897425052219	0.0662290944239633
61.397024	1.1193459217565	0.0665149582983967
61.437984	1.11969786521828	0.06686562086092
61.478944	1.12007348200709	0.0672627331976702
61.519904	1.12058245853814	0.0676908011545422
61.560864	1.12089336823308	0.0681759403353049
61.601824	1.12118849571	0.0686499546698359
61.642784	1.12145126963998	0.0691060820821593
61.683744	1.12168958113204	0.0695588077540385
61.724704	1.12196419172554	0.0699820967123236
61.765664	1.1222916727494	0.0703748615332598
61.806624	1.12258206556091	0.0707627209616654
61.847584	1.12286141081982	0.0711868750647014
61.888544	1.12319678295268	0.0715893787569028
61.929504	1.12359212751401	0.07192915400664
61.970464	1.12397247896822	0.0722142137540881
62.011424	1.12435993242054	0.0724260739746169
62.052384	1.12471976699133	0.0725242711726673
62.093344	1.12509143822564	0.0725140550553051
62.134304	1.12545127279643	0.0724202751076587
62.175264	1.12576612804587	0.0722366443206432
62.216224	1.12608098329531	0.0720500193046908
62.257184	1.1263477027798	0.0718686243829513
62.298144	1.12673989089753	0.0716612881939163
62.339104	1.12705474614697	0.0715232115274937
62.380064	1.12738222717082	0.0713694489368448
62.421024	1.12767735464774	0.0712392304869771
62.461984	1.12796774745926	0.0711449166338797
62.502944	1.12828733737411	0.0710990312739865
62.543904	1.1286471719449	0.0710339209594497
62.584864	1.12901016295929	0.0709762787836075
62.625824	1.12937788863909	0.0709333658605918
62.666784	1.12972983210087	0.0709276171153696
62.707744	1.13006520423374	0.0709416729935664
62.748704	1.13042030413912	0.071025446027619
62.789664	1.13074778516298	0.0711731656802462
62.830624	1.13105080374891	0.0714287364131581
62.871584	1.13135382233484	0.0716671175697575
62.912544	1.13161659626482	0.0719427348179457
62.953504	1.1318754246403	0.0722206968917058
62.994464	1.1321460896793	0.0725427813477684
63.035424	1.13246489048324	0.0728041901733453
63.076384	1.13276396351467	0.0730678653730809
63.117344	1.13305041077168	0.073425908906062
63.158304	1.13337789179554	0.0738126068177112
63.199264	1.13394762986595	0.0741897881370992
63.240224	1.13431930110026	0.0745698699795692
63.281184	1.13468702678006	0.074938646101716
63.322144	1.13507526934328	0.0752928302610091
63.363104	1.13544299502308	0.0756458855916348
63.404064	1.13577757804504	0.0759679003131077
63.445024	1.1361050590689	0.0762406540847143
63.485984	1.1363883498823	0.0765369345634547
63.526944	1.13663849803788	0.0768328140683054
63.567904	1.13692573440579	0.077091745136749
63.608864	1.1372161272173	0.0773431405111144
63.649824	1.13755939045918	0.0775524336270672
63.690784	1.13784268127258	0.0778077690057394
63.731744	1.13812123742059	0.078114575049083
63.772704	1.13844477288994	0.0784250029326689
63.813664	1.13881249856974	0.0786238707274909
63.854624	1.13918416980404	0.0788227712104017
63.895584	1.13955189548384	0.0789936405675381
63.936544	1.14007665423291	0.079041288905022
63.977504	1.14026682996002	0.07901263670556
64.018464	1.14077975204557	0.0789608936401485
64.059424	1.14094151978025	0.0788984746449253
64.100384	1.14125242947519	0.0787772279858384
64.141344	1.14166039981093	0.0786204406573697
64.182304	1.14190265685749	0.0784495429705563
64.223264	1.14216543078748	0.0782962881348873
64.264224	1.14248028603692	0.0781620599461231
64.305184	1.14276752240483	0.0779555692889859
64.346144	1.1430176705604	0.0776994581130054
64.387104	1.14329701581931	0.077416865226661
64.428064	1.14360792551424	0.0770997428224827
64.469024	1.14392278076369	0.0767576619728801
64.509984	1.1442139626861	0.076378591281958
64.550944	1.1444885732796	0.07597325898047
64.591904	1.14473477588067	0.0755490634725214
64.632864	1.14495730515471	0.0752079872368489
64.673824	1.14518377998326	0.074908675482671
64.714784	1.14541814592081	0.0745780768690714
64.755744	1.1455956958735	0.0741680004362912
64.796704	1.14576535471719	0.0737462412805633
64.837664	1.14591055112294	0.0733539493473124
64.878624	1.1461449170605	0.0729762057927966
64.919584	1.14627038569374	0.0726130149754279
64.960544	1.14634692945112	0.0722419899127695
65.001504	1.14653710517822	0.0718863064598019
65.042464	1.14663811137353	0.0715490242216396
65.083424	1.14676752556127	0.0712217227465999
65.124384	1.14688825952911	0.0709229819443737
65.165344	1.14700583705333	0.0706831014941001
65.206304	1.14713051657567	0.0705758061113255
65.247264	1.14725598520891	0.0705084991572192
65.288224	1.14736961717863	0.0704721129559399
65.329184	1.14748246003745	0.0704567168661011
65.370144	1.14758346623276	0.0704229457119281
65.411104	1.14767263576456	0.0703715447818464
65.452064	1.14777364195987	0.0704433212872986
65.493024	1.14785018571725	0.0705720535187275
65.533984	1.14793067502914	0.0707400506824588
65.574944	1.14801589900643	0.0709624844101211
65.615904	1.14808455165481	0.0712189987391972
65.656864	1.1481689865212	0.0714911772004405
65.697824	1.14827393827101	0.0717610565994362
65.738784	1.14834732558479	0.0720815306223224
65.779744	1.14842781489668	0.0724551641944693
65.820704	1.14849252199055	0.0728273115481775
65.861664	1.14855722908442	0.0731730970478474
65.902624	1.14862193617829	0.0734532121770585
65.943584	1.14868664327216	0.073713511786821
65.984544	1.14873083348261	0.0739428056547256
66.025504	1.14879554057648	0.0740461043738393
66.066464	1.14883973078693	0.0740967687323193
66.107424	1.14889260121728	0.0741224964374342
66.148384	1.14892890031872	0.0741208663914046
66.189344	1.14898177074908	0.0740584212457104
66.230304	1.14901412429601	0.0739910096897199
66.271264	1.14905042339745	0.0737945390214121
66.312224	1.14911039582592	0.0735672195140727
66.353184	1.14912696715484	0.0732936093145387
66.394144	1.14916326625628	0.0729805685630524
66.435104	1.14919956535772	0.0726393463205831
66.476064	1.14923191890465	0.07220080510005
66.517024	1.14926427245159	0.0717330516241328
66.557984	1.14930057155303	0.0712353144539353
66.598944	1.14934476176347	0.0707344871697403
66.639904	1.14935265287248	0.0702328622961778
66.680864	1.14939763219383	0.0697057298172986
66.721824	1.14942604018626	0.0692397393189723
66.762784	1.14944576795878	0.0687673528512651
66.803744	1.14946628484221	0.0683084861770976
66.844704	1.14947812150572	0.0679038032789744
66.885664	1.14950258394364	0.0675563506867741
66.926624	1.14951836616166	0.0672405837486794
66.967584	1.14952231171617	0.0669548811354843
67.008544	1.14956255637211	0.0667114943428821
67.049504	1.14956729103752	0.066444142822756
67.090464	1.14960359013895	0.0662190112381623
67.131424	1.14960359013895	0.0660117970846591
67.172384	1.14961148124796	0.0658680305115744
67.213344	1.14963594368589	0.0658659776995958
67.254304	1.14965172590391	0.0659134691342536
67.295264	1.14965961701292	0.0659802225700556
67.336224	1.14968407945084	0.0660229393645383
67.377184	1.14970459633426	0.0661050191555895
67.418144	1.14970459633426	0.0662426403679743
67.459104	1.14973221521579	0.0664356199483951
67.500064	1.1497361607703	0.0667416327607831
67.541024	1.14976456876273	0.0670661492106545
67.581984	1.14976851431723	0.0674320771106613
67.622944	1.14978114009165	0.0678162406058233
67.663904	1.14978114009165	0.0682269925924393
67.704864	1.14978114009165	0.0686911373033496
67.745824	1.14978508564615	0.0692054843810846
67.786784	1.14978508564615	0.0697464766096276
67.827744	1.14978508564615	0.0703177467252505
67.868704	1.1498253303021	0.0709329278402014
67.909664	1.1498292758566	0.0715345891616124
67.950624	1.1498292758566	0.0721398374559708
67.991584	1.1498292758566	0.0727836969208551
68.032544	1.1498292758566	0.0734124174421991
68.073504	1.1498292758566	0.0740407609609187
68.114464	1.14986952051254	0.0747099645906754
68.155424	1.14986952051254	0.0753642101509835
68.196384	1.14986952051254	0.07595789557872
68.237344	1.14986952051254	0.0764624776347186
68.278304	1.14986952051254	0.0769098489976475
68.319264	1.14986952051254	0.0772752887555277
68.360224	1.14986952051254	0.0775840037832589
68.401184	1.14986952051254	0.077894115681986
68.442144	1.1499184453884	0.0781758041978729
68.483104	1.14991449983389	0.0784864935861694
68.524064	1.14990187405948	0.0787661358276955
68.565024	1.1499184453884	0.0790537692173374
68.605984	1.1499223909429	0.0793537630629688
68.646944	1.1499223909429	0.0796503704225974
68.687904	1.1499223909429	0.0799226905322258
68.728864	1.1499223909429	0.0801940648664838
68.769824	1.1499223909429	0.0804244548749672
68.810784	1.1499223909429	0.0805947728930054
68.851744	1.1499223909429	0.0807622644809627
68.892704	1.1499223909429	0.08093819395425
68.933664	1.1499223909429	0.0811472081318447
68.974624	1.1499223909429	0.0814185955413383
69.015584	1.1499223909429	0.08173640003697
69.056544	1.1499223909429	0.0821132392210281
69.097504	1.1499223909429	0.0825367046949929
69.138464	1.14996263559884	0.0829760195336283
69.179424	1.14996263559884	0.0834036974126403
69.220384	1.14996263559884	0.0837841933042356
69.261344	1.14996263559884	0.0841128088404462
69.302304	1.14996263559884	0.0843526980075434
69.343264	1.14998709803677	0.0845281589515575
69.384224	1.14998709803677	0.0846496126352072
69.425184	1.14998709803677	0.0847096562959754
69.466144	1.14998709803677	0.0847633955140114
69.507104	1.14999104359128	0.0848352809797597
69.548064	1.14999104359128	0.0848740882788183
69.589024	1.14999104359128	0.084853536187768
69.629984	1.14999104359128	0.0847971928186554
69.670944	1.14999104359128	0.0846970408728929
69.711904	1.14999893470028	0.0845354701874257
69.752864	1.14999893470028	0.0843351248909887
69.793824	1.14999893470028	0.0840722581766501
69.834784	1.14999893470028	0.0837400883555807
69.875744	1.14999893470028	0.0833489928063809
69.916704	1.15000288025479	0.0829338671534795
69.957664	1.15000288025479	0.0825092902844945
69.998624	1.15000288025479	0.0821291408866409
70.039584	1.15000288025479	0.081751453991479
70.080544	1.15000288025479	0.0814166473312439
70.121504	1.15000366936569	0.0811180176685197
70.162464	1.15000366936569	0.0808069185895098
70.203424	1.15000366936569	0.0804661692347256
70.244384	1.15000366936569	0.0801405217769806
70.285344	1.15000366936569	0.0798269405824258
70.326304	1.15000366936569	0.0795325255039546
70.367264	1.15000366936569	0.0792769961759553
70.408224	1.15000366936569	0.0791140918164638
70.449184	1.15000366936569	0.0789716262293144
70.490144	1.15000366936569	0.0788188203100653
70.531104	1.15000761492019	0.0786835417440467
70.572064	1.15000761492019	0.0785349373338151
70.613024	1.15000761492019	0.0783705423974728
70.653984	1.15000761492019	0.0782336926239845
70.694944	1.15000761492019	0.0781108703990159
70.735904	1.15000761492019	0.0779402255000894
70.776864	1.15000761492019	0.0777079112527769
70.817824	1.15000761492019	0.0773675127501461
70.858784	1.15000761492019	0.0769648739471776
70.899744	1.15000761492019	0.0765336722921898
70.940704	1.15000761492019	0.0760400058786544
70.981664	1.15000761492019	0.0755319632436516
71.022624	1.15000761492019	0.0749328842812582
71.063584	1.15000761492019	0.074300204142754
71.104544	1.15000761492019	0.0734934207055249
71.145504	1.15000761492019	0.0725911139559119
71.186464	1.15000761492019	0.0716097129273606
71.227424	1.15000761492019	0.0705574986023748
71.268384	1.15000761492019	0.0694622384228121
71.309344	1.15000761492019	0.0683206962678783
71.350304	1.15000366936569	0.0671117599906015
71.391264	1.15000366936569	0.0658174140956246
71.432224	1.15000366936569	0.0644960721976862
71.473184	1.15000366936569	0.063152073095777
71.514144	1.15000366936569	0.0618393303444068
71.555104	1.15000761492019	0.0605549979006413
71.596064	1.15000761492019	0.0593173048220181
71.637024	1.15000761492019	0.0581480083004621
71.677984	1.15000761492019	0.0570024999907504
71.718944	1.15000761492019	0.0558379737509577
71.759904	1.14995947915524	0.0546507554398992
71.800864	1.14958780792094	0.0535131445724487
71.841824	1.14923191890465	0.0525166895893885
71.882784	1.14888471010827	0.0515787528229512
71.923744	1.14856117463892	0.0507311899053043
71.964704	1.14828261849092	0.0499174112170657
72.005664	1.147987491014	0.0491373121563514
72.046624	1.14766000999014	0.0484230948490703
72.087584	1.14731280119377	0.0477469134019514
72.128544	1.14700189149883	0.0471023260822893
72.169504	1.14669019269299	0.046544695616532
72.210464	1.14633509278761	0.0460288753955937
72.251424	1.14593106800637	0.0455127086809139
72.292384	1.14555939677206	0.0449678679747128
72.333344	1.14518377998326	0.0443537306993985
72.374304	1.1448523534049	0.0436658207660076
72.415264	1.14452881793554	0.0429149644695602
72.456224	1.14421790824061	0.0421771659749973
72.497184	1.14376969324892	0.0414904415296278
72.538144	1.1434785113265	0.0407715367504084
72.579104	1.14323230872544	0.0400445187875417
72.620064	1.14296953479545	0.0392548028910938
72.661024	1.14269018953655	0.0384451341852242
72.701984	1.14236349762359	0.0375648701035121
72.742944	1.14207626125568	0.0367315722678304
72.783904	1.14177324266975	0.0359523165598079
72.824864	1.14139762588094	0.0352135701106689
72.865824	1.14099754665421	0.034462927376402
72.906784	1.14059352187297	0.0337205067860786
72.947744	1.14021001397515	0.0330166799326335
72.988704	1.13986675073328	0.0323170284377349
73.029664	1.13953926970943	0.0316758559337525
73.070624	1.13922362534908	0.0311428156276187
73.111584	1.13892060676315	0.030705693070141
73.152544	1.13862232284263	0.0303497764421397
73.193504	1.13835165780364	0.0299894883270591
73.234464	1.13808888387365	0.0296965202413202
73.275424	1.13763987977106	0.0294339716910462
73.316384	1.13745049315486	0.0291611612600856
73.357344	1.13697387017074	0.0289040389325574
73.398304	1.13667479713932	0.02869649571896
73.439264	1.13633074478654	0.0285034899880681
73.480224	1.1359227744508	0.0282285875194223
73.521184	1.13553926655298	0.0279432313999688
73.562144	1.13515970420967	0.0275816553741882
73.603104	1.13483616874032	0.0271210235432241
73.644064	1.13452131349088	0.0265795475309664
73.685024	1.13420566913053	0.0260270273030959
73.725984	1.13391054165361	0.0254735482246201
73.766944	1.1336201488421	0.0249552437089307
73.807904	1.1333415926941	0.0244276165503073
73.848864	1.13309065542762	0.0238774520440386
73.889824	1.13281604483412	0.0233453335420099
73.930784	1.13250040047378	0.022762692329886
73.971744	1.13218949077884	0.0220811108104925
74.012704	1.13189041774742	0.021430027277977
74.053664	1.13158345360699	0.0206913004416915
74.094624	1.13119994570917	0.0199132934186621
74.135584	1.13079197537343	0.0191334340705992
74.176544	1.13041162391921	0.0183686613651341
74.217504	1.13003995268491	0.0176302940978256
74.258464	1.12953492170836	0.0169415059444481
74.299424	1.12921217534991	0.0163768213891213
74.340384	1.12889653098957	0.0159259654759233
74.381344	1.12859351240364	0.0155540774477199
74.422304	1.12831101070113	0.0152075771685076
74.463264	1.12804823677115	0.0148744267047733
74.504224	1.12774916373972	0.0144677781629085
74.545184	1.12741379160686	0.0139820309836934
74.586144	1.1270870996939	0.0134378614729162
74.627104	1.12677618999897	0.01286321576732
74.668064	1.12647317141304	0.0123411216125323
74.709024	1.12611333684225	0.0117894425581479
74.749984	1.12571720317002	0.0112680435700494
74.790944	1.1253376408267	0.0108296156682242
74.831904	1.1249699151469	0.0104279509703029
74.872864	1.12464637967755	0.0101170589158557
74.913824	1.12431495309919	0.00979918250642864
74.954784	1.12401193451326	0.00944294117674516
74.995744	1.12370891592734	0.00911936614383199
75.036704	1.12341852311582	0.00876205482404069
75.077664	1.12315574918583	0.00836711515559457
75.118624	1.12276750662261	0.00789731104690478
75.159584	1.12248500492011	0.00741840657428491
75.200544	1.12215752389625	0.00695705996377832
75.241504	1.12186318553023	0.00661861402965361
75.282464	1.12157200360781	0.00637659577837052
75.323424	1.12120427792802	0.00628220129465401
75.364384	1.12080025314678	0.00627766636713031
75.405344	1.12040017392004	0.00629847560447935
75.446304	1.12000798580232	0.00638287189142572
75.487264	1.11966472256044	0.00653683278981357
75.528224	1.1193459217565	0.0067259878638414
75.569184	1.11902238628715	0.00692712421202812
75.610144	1.11872331325572	0.00714293097448165
75.651104	1.11842029466979	0.00742007366681521
75.692064	1.1181535751853	0.00773267203949932
75.733024	1.11788685570081	0.00805800569159151
75.773984	1.1175964628893	0.00842191564691458
75.814944	1.11725714520193	0.00880323091993643
75.855904	1.11693360973258	0.00922603391530086
75.896864	1.11662664559214	0.00966043682378806
75.937824	1.1163078447882	0.0100955196445229
75.978784	1.11592749333399	0.0104921416599408
76.019744	1.11534197304555	0.0108320585580629
76.060704	1.11495846514773	0.0110792589610285
76.101664	1.11463492967838	0.0113079775185696
76.142624	1.11432007442894	0.011538953733446
76.183584	1.11401232117761	0.0117689710977167
76.224544	1.11371009170258	0.0119643456254458
76.265504	1.11342285533467	0.0120762260574802
76.306464	1.11314824474117	0.0121178728618552
76.347424	1.1128973074747	0.0121180624527705
76.388384	1.1126266424357	0.0120735151253135
76.429344	1.11229995052275	0.0119973976416647
76.470304	1.11199298638231	0.0118790166383651
76.511264	1.11168996779638	0.0117689558432754
76.552224	1.11137826899055	0.0117329706158859
76.593184	1.11098292442922	0.0116902734342565
76.634144	1.11059073631149	0.011660154629209
76.675104	1.11020722841367	0.0116103074729496
76.716064	1.10983950273387	0.0116325484485893
76.757024	1.1094954503811	0.0116985783880253
76.797984	1.10916481291364	0.011741371454715
76.838944	1.10885705966231	0.0117827480375556
76.879904	1.1083930624526	0.011769302337017
76.920864	1.10812239741361	0.0117514372068685
76.961824	1.10784699770921	0.0116850280856023
77.002784	1.10754397912328	0.0116405940768531
77.043744	1.10721334165582	0.0116493523054535
77.084704	1.10687796952296	0.0117415632248361
77.125664	1.10658284204604	0.0118173734404498
77.166624	1.10627982346011	0.0118490896034384
77.207584	1.10591998888932	0.0118730957358749
77.248544	1.10551990966258	0.0118438769428731
77.289504	1.10513640176477	0.0117511168635981
77.330464	1.10476473053046	0.0115400869205255
77.371424	1.10444514061562	0.0111983547438704
77.412384	1.10411450314816	0.0107971869048993
77.453344	1.10381148456223	0.0103075411262899
77.494304	1.10336642601415	0.00977091602641456
77.535264	1.10322122960839	0.00913580607330716
77.576224	1.1029584556784	0.00844692421407503
77.617184	1.10270436196833	0.00774077214791119
77.658144	1.10243369692933	0.00707306563262294
77.699104	1.10196101949972	0.00649840903099722
77.740064	1.10167378313181	0.00592745707943879
77.781024	1.10135892788237	0.00537425476011491
77.821984	1.10099514775707	0.00479536831979466
77.862944	1.10057928631232	0.00424816535437392
77.903904	1.1001949893036	0.00368785010692071
77.944864	1.09979885563137	0.00316725088739556
77.985824	1.09946348349851	0.00271808821719885
78.026784	1.09913679158555	0.00233828531308686
78.067744	1.09882588189061	0.00209803875621836
78.108704	1.09851812863928	0.00196730601375295
78.149664	1.09822379027326	0.00191653487418272
78.190624	1.09795312523427	0.00191542129995656
78.231584	1.09768246019527	0.0019790475752606
78.272544	1.09739522382736	0.00213453173858785
78.313504	1.0970598516945	0.00234981113320831
78.354464	1.09673237067064	0.00263475102433072
78.395424	1.09642540653021	0.00296437335367736
78.436384	1.09610266017176	0.00333468799520512
78.477344	1.09571441760854	0.00364637981822571
78.518304	1.09532696415622	0.00387656498135253
78.559264	1.0947572260858	0.0040135019230777
78.600224	1.09443369061645	0.00409252864663226
78.641184	1.094118835367	0.00407665966910836
78.682144	1.09381187122657	0.00396713713788158
78.723104	1.09350411797524	0.003764989638147
78.764064	1.09321767071823	0.00349988705853244
78.805024	1.09293911457022	0.00321401446727543
78.845984	1.09269212285825	0.0028914353314686
78.886944	1.09241751226476	0.0025321038877876
78.927904	1.09209476590631	0.00215879283811712
78.968864	1.09178701265497	0.0018098976115965
79.009824	1.09148872873445	0.00151942253743245
79.050784	1.09117702992861	0.00120186429206987
79.091744	1.09078168536728	0.000821584141860954
79.132704	1.09038949724955	0.000355931420452538
79.173664	1.09000125468633	-0.000160847651091367
79.214624	1.08963431811743	-0.000646729941073482
79.255584	1.08929894598457	-0.00112661941477021
79.296544	1.08896357385171	-0.00155617576928693
79.337504	1.0884948419766	-0.0018824028958071
79.378464	1.08818314317076	-0.0020779691936573
79.419424	1.08791247813176	-0.00217124792394166
79.460384	1.08764654775818	-0.00211554524137003
79.501344	1.08734747472675	-0.00201157968524432
79.542304	1.08701210259389	-0.00184928332420503
79.583264	1.08667673046102	-0.00165489597675852
79.624224	1.0863816029841	-0.00147052643893536
79.665184	1.08607069328916	-0.00122429578260505
79.706144	1.08570296760936	-0.0009854983976747
79.747104	1.08531077949164	-0.000797437285019742
79.788064	1.08492332603932	-0.000571159438111063
79.829024	1.08456349146853	-0.000326604591134788
79.869984	1.08424074511008	-4.67967299586647e-05
79.910944	1.08391720964073	0.000203302016883067
79.951904	1.08360629994579	0.000473922345892136
79.992864	1.08330328135986	0.000810363410568615
80.033824	1.08300815388294	0.00112662284920173
80.074784	1.08274932550746	0.00142632032282775
80.115744	1.08249523179738	0.00165110105526803
80.156704	1.08222456675839	0.00178272727216144
80.197664	1.08191365706345	0.00181818077330614
80.238624	1.08147333318077	0.00179324194073491
80.279584	1.08117426014935	0.00171059337693794
80.320544	1.08080258891504	0.00164094159725972
80.361504	1.0803938294684	0.00157150120055591
80.402464	1.07999453935257	0.00145832849940977
80.443424	1.07960629678934	0.00133910414341817
80.484384	1.07926303354747	0.0011809766033076
80.525344	1.07893555252362	0.00102281637510818
80.566304	1.07862069727417	0.000890603951821695
80.607264	1.07831767868825	0.000735736503770373
80.648224	1.07801860565682	0.000610209884252394
80.689184	1.07774794061783	0.000451374102217295
80.730144	1.07748122113334	0.000324348189025214
80.771104	1.07719003921092	0.000210284192657118
80.812064	1.07684677596905	6.92459853867677e-05
80.853024	1.07653192071961	-6.11773098377344e-05
80.893984	1.07622022191377	-0.00020717756899255
80.934944	1.07590536666433	-0.000356873761391097
80.975904	1.07552185876651	-0.000528314070479097
81.016864	1.07512572509428	-0.000753391174924734
81.057824	1.07475010830547	-0.00100294729949205
81.098784	1.07438632818018	-0.00128706562998182
81.139744	1.07392548741408	-0.00156278748005415
81.180704	1.07360668661013	-0.00181983789378709
81.221664	1.07331945024222	-0.0020793791398887
81.262624	1.07302037721079	-0.00241444730483442
81.303584	1.07273787550829	-0.00284083509394067
81.344544	1.07248693824181	-0.00331169175909071
81.385504	1.07221627320282	-0.00381090861010938
81.426464	1.07189747239887	-0.00433792341186892
81.467424	1.07158656270394	-0.00496025885986157
81.508384	1.07129932633602	-0.00561139033490729
81.549344	1.07097657997757	-0.00624225955329047
81.590304	1.07059622852336	-0.00683494690471467
81.631264	1.07018825818762	-0.00736622641246351
81.672224	1.06980869584431	-0.00787166489638938
81.713184	1.06943702461	-0.00827210923899438
81.754144	1.06910165247714	-0.00858835342318601
81.795104	1.06876628034427	-0.00884503990952989
81.836064	1.06845537064934	-0.00909357398651975
81.877024	1.06813972628899	-0.00938408392797868
[truncated: 4,579 more rows]
