# Supplementary material for: Unraveling the Local Relation Between Tissue Composition and Human Brain Mechanics Through Machine Learning
Source: Front Bioeng Biotechnol. 2021 Aug 17;9:704738. doi: 10.3389/fbioe.2021.704738 (PMC8415910; doi:10.3389/fbioe.2021.704738)
Supplement: Supplementary file 1 [file DataSheet3.ZIP › Mechanics_cyclicCompTens/cyclicCompTens_HBE_02_22_P1_KH.txt]

0	1	0
0.05	0.99977322366281	0.0242383012252977
0.1	0.999278776894837	0.0245620478171857
0.15	0.998968273676751	0.0207864630764445
0.2	0.99860588317301	0.028593981114963
0.25	0.998208095171709	0.0244840735119605
0.3	0.997880129188159	0.0284067283588491
0.35	0.997483154421674	0.0279226753937136
0.4	0.997115427064455	0.0269136565069955
0.45	0.9966373902133	0.0212636572864908
0.5	0.996174020632929	0.0167525482215961
0.55	0.995825847216413	0.0171569953649184
0.6	0.995453320321576	0.0175811864630332
0.65	0.995014638226683	0.0175875764351926
0.7	0.994615339932153	0.0150320611917172
0.75	0.994334577873042	0.0119170212022172
0.8	0.993962777080719	0.0107506688069367
0.85	0.993677255419629	0.0109364300595792
0.9	0.99320504554115	0.0116203726431851
0.95	0.992903985286259	0.0119339260602209
1	0.992624831544217	0.00730469264412317
1.05	0.992128245584261	0.00923319972202407
1.1	0.991599981411776	0.00441861991765744
1.15	0.99123757114511	0.00266934785058248
1.2	0.990907104498172	0.00109229751875693
1.25	0.990463135596274	0.00096437239546724
1.3	0.990105261210796	-0.00221424485635147
1.35	0.989684685261499	-0.00156478112780643
1.4	0.989434276864398	-0.00106688894958485
1.45	0.989062838536157	-0.00351460919068347
1.5	0.988783911934359	-0.00414716475083372
1.55	0.988498754845641	-0.00518399630476383
1.6	0.988083911283459	-0.00531008968888872
1.65	0.987768546770265	-0.00389375848420996
1.7	0.987205644058788	-0.00334230787860054
1.75	0.986831808036792	-0.00504374383243927
1.8	0.986328208918478	-0.00700779841545906
1.85	0.986013734440215	-0.0104753127873623
1.9	0.985566641414873	-0.0108904673953713
1.95	0.985271181256125	-0.0108554121643461
2	0.984965232093366	-0.0107027258653202
2.05	0.984621654546812	-0.0121699188085409
2.1	0.984332262496756	-0.0145920997087291
2.15	0.98389648690359	-0.015761581467077
2.2	0.983583267665482	-0.015018805103344
2.25	0.983225839424316	-0.0167946003924509
2.3	0.98281028419046	-0.0179339352105513
2.35	0.982328650442301	-0.0185028141207251
2.4	0.981899922151529	-0.0213644855335965
2.45	0.981509673621761	-0.0229136070846196
2.5	0.981137844659082	-0.023513542523923
2.55	0.980802678042977	-0.0235528116394677
2.6	0.98036019383755	-0.0250999699605096
2.65	0.980015554946064	-0.0257228068623112
2.7	0.979723222814312	-0.0261389456781414
2.75	0.979405208869147	-0.0266949804889591
2.8	0.979084722242253	-0.0263653239504752
2.85	0.978648144932156	-0.0261541248134302
2.9	0.97820668020907	-0.0258379702913991
2.95	0.977792840649242	-0.0256011805824202
3	0.977392941406834	-0.026352656868094
3.05	0.976921421713802	-0.0281313232873475
3.1	0.976524915006167	-0.02886497943042
3.15	0.976195907403723	-0.0286293892495294
3.2	0.975866862077042	-0.0283174093754101
3.25	0.975575108359578	-0.0285219452153881
3.3	0.975205771629483	-0.0295135574166268
3.35	0.974809477756348	-0.0309658613561621
3.4	0.974457937356861	-0.0324425517947702
3.45	0.974140286894807	-0.033227111435584
3.5	0.973789088342125	-0.0346367726085867
3.55	0.973353414514865	-0.0361507925163766
3.6	0.972819185429918	-0.0374563624431773
3.65	0.972450484000747	-0.0395642736350431
3.7	0.972103377219825	-0.0408908871510646
3.75	0.971723251062289	-0.0424724453167528
3.8	0.971312428558959	-0.0446035692620297
3.85	0.971007494312249	-0.0464092772754778
3.9	0.970741477434558	-0.0476346037965661
3.95	0.970456839931238	-0.0487349718861567
4	0.970124544861703	-0.0499312386856892
4.05	0.969704728410419	-0.051513596101673
4.1	0.969356329695257	-0.0525361934452171
4.15	0.968969273527558	-0.053174793238307
4.2	0.968552619571894	-0.0533499467442868
4.25	0.968144211834967	-0.0529033168037937
4.3	0.967650837137304	-0.0530664400942505
4.35	0.967262319692823	-0.0546569587532012
4.4	0.966933390669242	-0.0566595371211871
4.45	0.966608028945664	-0.0580404785416576
4.5	0.96622508826375	-0.0593793956402881
4.55	0.965901705078194	-0.0610122769329892
4.6	0.965581168534799	-0.0631120415507325
4.65	0.965234484826745	-0.0656904563240903
4.7	0.964906857798885	-0.0680421295044816
4.75	0.964445720151389	-0.0694649732188271
4.8	0.963987526430619	-0.0705283537382895
4.85	0.963576343169025	-0.0714300530861828
4.9	0.963193460915656	-0.0721472628089961
4.95	0.96276427883851	-0.0736725726787304
5	0.962392807687537	-0.0760452670792585
5.05	0.962077818038556	-0.0785834629928736
5.1	0.96177151223586	-0.0797650290901717
5.15	0.961501976466778	-0.0818297188595586
5.2	0.961097835354382	-0.0830786034820482
5.25	0.960608124225381	-0.083776514322913
5.3	0.960147742559815	-0.0848177709283154
5.35	0.959703139802752	-0.0860437435417695
5.4	0.959260395442669	-0.0872524449359588
5.45	0.958880320358481	-0.0878787224360518
5.5	0.958500245274294	-0.0885049999361447
5.55	0.958116125794117	-0.0889336598816025
5.6	0.957726123375641	-0.0890748672917712
5.65	0.957336120957165	-0.0892160747019398
5.7	0.957021935593731	-0.0899665072506005
5.75	0.956728392532815	-0.0908828102568151
5.8	0.956418058951369	-0.0916363317218599
5.85	0.956022383770442	-0.0915624793681611
5.9	0.955626708589516	-0.0914886270144623
5.95	0.955235653873605	-0.092029465553166
6	0.954848487836355	-0.0930876406256229
6.05	0.954461321799104	-0.0941458156980798
6.1	0.954042787654607	-0.0951615172964107
6.15	0.953621585042653	-0.0961736056998941
6.2	0.953231035769877	-0.0971440126960935
6.25	0.952911942882033	-0.0980172556389372
6.3	0.952592849994189	-0.098890498581781
6.35	0.952267035470198	-0.0999188883216306
6.4	0.951938040348784	-0.101020691660771
6.45	0.951609530514628	-0.102135747837278
6.5	0.951289019436171	-0.103469244137389
6.55	0.950968508357715	-0.104802740437499
6.6	0.950581248152607	-0.106069032129116
6.65	0.950107572487986	-0.107248318680503
6.7	0.949633896823364	-0.10842760523189
6.75	0.949207575110575	-0.109990383866182
6.8	0.948792045261071	-0.111640559517403
6.85	0.948397043720686	-0.113134971924652
6.9	0.94808787816713	-0.113978084135603
6.95	0.947778712613575	-0.114821196346554
7	0.947434705777607	-0.115900992295663
7.05	0.947064586266016	-0.117158176826695
7.1	0.946694466754426	-0.118415361357727
7.15	0.946358002443493	-0.119792752985223
7.2	0.94602330945891	-0.121176471302006
7.25	0.945643878800537	-0.122485445881447
7.3	0.94517303951714	-0.123641703037722
7.35	0.944702200233744	-0.124797960193996
7.4	0.944331153918273	-0.126062845117147
7.45	0.944001424600834	-0.127372704884954
7.5	0.943670904358491	-0.128779489950657
7.55	0.94333195680207	-0.131219015195091
7.6	0.942993009245649	-0.133658540439525
7.65	0.942665269174803	-0.135498504826685
7.7	0.942350454877589	-0.136646986020142
7.75	0.942035640580374	-0.137795467213599
7.8	0.941629966960449	-0.138662182615275
7.85	0.941207346157882	-0.139476342745868
7.9	0.940777817632479	-0.140410324745197
7.95	0.940323996636435	-0.141765685728259
8	0.93987017564039	-0.143121046711321
8.05	0.93948527870812	-0.144136091810969
8.1	0.939146331151699	-0.144924259655007
8.15	0.938807383595278	-0.145712427499046
8.2	0.938464272514856	-0.146868895183859
8.25	0.938121070386598	-0.148033416840256
8.3	0.93777838414982	-0.149390361462925
8.35	0.937436626286628	-0.151093581233187
8.4	0.937094868423435	-0.15279680100345
8.45	0.936677979466819	-0.154220667171772
8.5	0.936234085805063	-0.15554412402477
8.55	0.935799747628017	-0.156834720831571
8.6	0.935439527212406	-0.157870436474441
8.65	0.935079306796796	-0.158906152117311
8.7	0.934709651442678	-0.160746634212124
8.75	0.934330285453796	-0.163415398661696
8.8	0.933950919464915	-0.166084163111269
8.85	0.933663003512224	-0.167392709229657
8.9	0.933388583628678	-0.16850051621861
8.95	0.933088998016003	-0.169683180620844
9	0.932713915215944	-0.171090417262922
9.05	0.932338832415884	-0.172497653904999
9.1	0.931900902668752	-0.174101366506826
9.15	0.931425808813518	-0.175821263810505
9.2	0.930951519072361	-0.177539411637527
9.25	0.930591298656751	-0.179009383704651
9.3	0.93023107824114	-0.180479355771776
9.35	0.929870310971229	-0.18219788859781
9.4	0.929508672365006	-0.184312468442192
9.45	0.929147033758783	-0.186427048286573
9.5	0.928820076153078	-0.188536660529197
9.55	0.928503819646459	-0.190644739978711
9.6	0.928176226463678	-0.192854115315277
9.65	0.92778058146853	-0.195671549716135
9.7	0.927384936473382	-0.198488984116994
9.75	0.926983362457828	-0.200904979616872
9.8	0.926576341752	-0.202952193563048
9.85	0.926169321046172	-0.204999407509224
9.9	0.925781441659044	-0.207279479914367
9.95	0.925395693812405	-0.209585482990313
10	0.92503485136126	-0.211838954246376
10.05	0.924738562550155	-0.213956265440555
10.1	0.924442273739049	-0.216073576634735
10.15	0.924102988695593	-0.218349993584098
10.2	0.923741156847366	-0.220709844039227
10.25	0.923377089035149	-0.223068927699486
10.3	0.922953147076064	-0.225407478297109
10.35	0.92252920511698	-0.227746028894733
10.4	0.9220627483049	-0.229643307651631
10.45	0.921536113464186	-0.230915984237838
10.5	0.921009478623471	-0.232188660824044
10.55	0.920482843782757	-0.233461337410251
10.6	0.920044256427498	-0.234767413900411
10.65	0.919700292718435	-0.236109384893159
10.7	0.919356329009373	-0.237451355885908
10.75	0.91901236530031	-0.238793326878656
10.8	0.918668401591247	-0.240135297871404
10.85	0.918310517564011	-0.241404491682552
10.9	0.917908552529227	-0.24244322441863
10.95	0.917506587494442	-0.243481957154709
11	0.917104622459658	-0.244520689890787
11.05	0.916702657424874	-0.245559422626866
11.1	0.916300692390089	-0.246598155362944
11.15	0.915972743110048	-0.247551942637252
11.2	0.915645091082033	-0.248505388765127
11.25	0.915317439054019	-0.249458834893002
11.3	0.914989787026004	-0.250412281020877
11.35	0.91466213499799	-0.251365727148751
11.4	0.9142894089409	-0.252784547763957
11.45	0.913901977033476	-0.254355201434712
11.5	0.913514545126052	-0.255925855105466
11.55	0.913127113218627	-0.25749650877622
11.6	0.912739681311203	-0.259067162446974
11.65	0.912357961117172	-0.26070894215064
11.7	0.911981728647775	-0.262419058631025
11.75	0.911605496178377	-0.26412917511141
11.8	0.911229263708979	-0.265839291591794
11.85	0.910853031239582	-0.267549408072179
11.9	0.910486051937356	-0.269127085834972
11.95	0.910144346211137	-0.270343027995984
12	0.909802640484919	-0.271558970156997
12.05	0.9094609347587	-0.272774912318009
12.1	0.909119229032481	-0.273990854479021
12.15	0.908776013829043	-0.275207963543258
12.2	0.908371413218692	-0.276472526671921
12.25	0.907966812608341	-0.277737089800584
12.3	0.90756221199799	-0.279001652929248
12.35	0.907157611387638	-0.280266216057911
12.4	0.906753010777287	-0.281530779186574
12.45	0.906407850100645	-0.283016457467857
12.5	0.906079259635703	-0.284563776546163
12.55	0.90575066917076	-0.286111095624468
12.6	0.905422078705817	-0.287658414702773
12.65	0.905093488240874	-0.289205733781079
12.7	0.904708169930625	-0.290657519141036
12.75	0.904274137374035	-0.292027266252151
12.8	0.903840104817444	-0.293397013363266
12.85	0.903406072260853	-0.294766760474381
12.9	0.902972039704263	-0.296136507585496
12.95	0.902564457602297	-0.297419760994827
13	0.902219784689711	-0.298497299653971
13.05	0.901875111777124	-0.299574838313115
13.1	0.901530438864538	-0.300652376972259
13.15	0.901185765951951	-0.301729915631403
13.2	0.900838918041988	-0.302823891164569
13.25	0.90045396740021	-0.304205816379683
13.3	0.900069016758433	-0.305587741594797
13.35	0.899684066116655	-0.306969666809911
13.4	0.899299115474878	-0.308351592025025
13.45	0.8989141648331	-0.30973351724014
13.5	0.898535414228669	-0.311163647386898
13.55	0.898158117953985	-0.3126050848633
13.6	0.897780821679302	-0.314046522339703
13.65	0.897403525404619	-0.315487959816106
13.7	0.897026229129935	-0.316929397292509
13.75	0.896680020483911	-0.318373307863942
13.8	0.896357455949825	-0.319819099380891
13.85	0.896034891415739	-0.32126489089784
13.9	0.895712326881653	-0.322710682414789
13.95	0.895389762347567	-0.324156473931738
14	0.895035677813023	-0.325595966467456
14.05	0.89461582932691	-0.327022316684307
14.1	0.894195980840796	-0.328448666901159
14.15	0.893776132354682	-0.32987501711801
14.2	0.893356283868568	-0.331301367334861
14.25	0.892943598811389	-0.332714390574561
14.3	0.892611109214715	-0.3339782166798
14.35	0.892278619618042	-0.33524204278504
14.4	0.891946130021368	-0.336505868890279
14.45	0.891613640424695	-0.337769694995519
14.5	0.891281150828021	-0.339033521100758
14.55	0.890888529358162	-0.340291630200374
14.6	0.890484283349573	-0.341548634103198
14.65	0.890080037340984	-0.342805638006023
14.7	0.889675791332395	-0.344062641908847
14.75	0.889271545323806	-0.345319645811672
14.8	0.888899925558486	-0.346848475649654
14.85	0.888550421568806	-0.348561563336299
14.9	0.888200917579125	-0.350274651022945
14.95	0.887851413589445	-0.35198773870959
15	0.887501909599765	-0.353700826396235
15.05	0.887141873806843	-0.355374901201588
15.1	0.886762449921588	-0.356977156839107
15.15	0.886383026036333	-0.358579412476625
15.2	0.886003602151078	-0.360181668114144
15.25	0.885624178265823	-0.361783923751663
15.3	0.885242492021327	-0.363366813994201
15.35	0.884842501233881	-0.36479302058644
15.4	0.884442510446435	-0.366219227178679
15.45	0.884042519658989	-0.367645433770918
15.5	0.883642528871543	-0.369071640363157
15.55	0.883242538084096	-0.370497846955396
15.6	0.882888215898752	-0.372829657255245
15.65	0.882540838708198	-0.375299186091275
15.7	0.882193461517643	-0.377768714927304
15.75	0.881846084327089	-0.380238243763334
15.8	0.881498707136535	-0.382707772599364
15.85	0.881118941604519	-0.38484193736268
15.9	0.880719660020596	-0.38677402377449
15.95	0.880320378436674	-0.3887061101863
16	0.879921096852751	-0.39063819659811
16.05	0.879521815268829	-0.39257028300992
16.1	0.87914858984888	-0.394298122844314
16.15	0.87881751811829	-0.395695532351894
16.2	0.878486446387701	-0.397092941859474
16.25	0.878155374657111	-0.398490351367054
16.3	0.877824302926522	-0.399887760874634
16.35	0.877486264988329	-0.401383638924066
16.4	0.877104713492503	-0.403494588589996
16.45	0.876723161996677	-0.405605538255925
16.5	0.87634161050085	-0.407716487921854
16.55	0.875960059005024	-0.409827437587784
16.6	0.875578507509198	-0.411938387253713
16.65	0.875196133592618	-0.412928518899731
16.7	0.874813664216488	-0.413788555597009
16.75	0.874431194840357	-0.414648592294287
16.8	0.874048725464226	-0.415508628991565
16.85	0.873666256088095	-0.416368665688843
16.9	0.873312360412124	-0.418355220071902
16.95	0.872973715729491	-0.420943044630808
17	0.872635071046857	-0.423530869189714
17.05	0.872296426364223	-0.426118693748619
17.1	0.871957781681589	-0.428706518307525
17.15	0.871590786588089	-0.430938813806605
17.2	0.871182994561881	-0.432659494317156
17.25	0.870775202535672	-0.434380174827707
17.3	0.870367410509464	-0.436100855338257
17.35	0.869959618483255	-0.437821535848808
17.4	0.86956578737347	-0.439506839755354
17.45	0.869241096040258	-0.441016945242066
17.5	0.868916404707046	-0.442527050728779
17.55	0.868591713373834	-0.444037156215492
17.6	0.868267022040622	-0.445547261702205
17.65	0.86794233070741	-0.447057367188917
17.7	0.867546752070373	-0.44823035342924
17.75	0.86714534287588	-0.449375611246699
17.8	0.866743933681386	-0.450520869064158
17.85	0.866342524486892	-0.451666126881617
17.9	0.865941115292398	-0.452811384699076
17.95	0.865553831784864	-0.454555682428582
18	0.865173134741338	-0.45657929788834
18.05	0.864792437697812	-0.458602913348098
18.1	0.864411740654286	-0.460626528807857
18.15	0.86403104361076	-0.462650144267615
18.2	0.863653233944133	-0.465132004395726
18.25	0.863279129085307	-0.468201840559487
18.3	0.862905024226481	-0.471271676723249
18.35	0.862530919367655	-0.47434151288701
18.4	0.862156814508829	-0.477411349050771
18.45	0.861780236499354	-0.480185385928304
18.5	0.861393513524971	-0.481746042060286
18.55	0.861006790550589	-0.483306698192268
18.6	0.860620067576206	-0.484867354324251
18.65	0.860233344601824	-0.486428010456233
18.7	0.859846621627442	-0.487988666588215
18.75	0.85952018516453	-0.491387577208858
18.8	0.859196788357658	-0.494879172929768
18.85	0.858873391550787	-0.498370768650679
18.9	0.858549994743915	-0.50186236437159
18.95	0.858226597937044	-0.505353960092501
19	0.857838357524078	-0.506156025394441
19.05	0.857423631694539	-0.505859550102716
19.1	0.857008905865	-0.505563074810992
19.15	0.85659418003546	-0.505266599519267
19.2	0.856179454205921	-0.504970124227543
19.25	0.855801338901787	-0.503551568123489
19.3	0.855465176431486	-0.500847194092861
19.35	0.855129013961186	-0.498142820062233
19.4	0.854792851490885	-0.495438446031605
19.45	0.854456689020584	-0.492734072000977
19.5	0.854106149576449	-0.490262529325326
19.55	0.85370580418724	-0.488597580986562
19.6	0.853305458798032	-0.486932632647798
19.65	0.852905113408824	-0.485267684309033
19.7	0.852504768019616	-0.483602735970269
19.75	0.852104422630408	-0.481937787631505
20.7509	0.850498629118454	-0.471131039477297
20.8009	0.851041405269762	-0.493045971288973
20.8509	0.851379710953111	-0.479822865968981
20.9009	0.851762991426182	-0.472449657339293
20.9509	0.852305898275942	-0.469734274368641
21.0009	0.85271434546215	-0.464104802643496
21.0509	0.853086109949347	-0.460167416689638
21.1009	0.853324039221153	-0.454566612345782
21.1509	0.853747850736558	-0.453105241054538
21.2009	0.854104635728891	-0.448406964122086
21.2509	0.854439332682746	-0.440365261038026
21.3009	0.85481691325108	-0.427981637141717
21.3509	0.855216320460988	-0.418677546094449
21.4009	0.855676745695664	-0.406960297206093
21.4509	0.856071378781542	-0.403854230378692
21.5009	0.856528086371346	-0.397176587071158
21.5509	0.856844823179516	-0.391509643549178
21.6009	0.857168084018774	-0.386920297994952
21.6509	0.857564942608857	-0.379082281938994
21.7009	0.857928131825364	-0.373023508659584
21.7509	0.858179639214183	-0.36669833609142
21.8009	0.85845522436628	-0.359410060090278
21.8509	0.858881123936192	-0.352208059797273
21.9009	0.859272271016311	-0.34224009082767
21.9509	0.859654367335352	-0.33442798924274
22.0009	0.860030697805687	-0.326222964134089
22.0509	0.860570248820632	-0.319721808325026
22.1009	0.860986846108547	-0.315999038627174
22.1509	0.861407555994083	-0.314985188061359
22.2009	0.861800081207908	-0.312772965029055
22.2509	0.862139652955242	-0.309032827546109
22.3009	0.862445610476895	-0.307183106502145
22.3509	0.862776170026834	-0.304530456932557
22.4009	0.863158060756976	-0.303103861351963
22.4509	0.863463108436948	-0.299095367910121
22.5009	0.8638482426052	-0.294202401087826
22.5509	0.864185290779463	-0.290329877661823
22.6009	0.864663958781563	-0.287220473628347
22.6509	0.865025399628743	-0.282817317868944
22.7009	0.865360629425874	-0.277846346306037
22.7509	0.865854669269642	-0.273266069239722
22.8009	0.866279219322371	-0.267872287668931
22.8509	0.866631489146926	-0.264022403306282
22.9009	0.866889303337657	-0.259100432405343
22.9509	0.867253776612284	-0.254630080942649
23.0009	0.867512544888867	-0.249671490787379
23.0509	0.867938938704309	-0.24724322009328
23.1009	0.868209383783204	-0.243147513974372
23.1509	0.868494497762216	-0.236571809478092
23.2009	0.868985142527594	-0.230837463682441
23.2509	0.869354049702342	-0.226640712746669
23.3009	0.86986878866251	-0.22369973318263
23.3509	0.87040424688925	-0.22187024473211
23.4009	0.870810330724757	-0.21920546774887
23.4509	0.871149686853449	-0.216722412691336
23.5009	0.871470633009161	-0.214542354161444
23.5509	0.871839334438332	-0.212651836016158
23.6009	0.872173948223456	-0.209761911005313
23.6509	0.872498738225715	-0.206867437750404
23.7009	0.872838469932746	-0.204410881030327
23.7509	0.873252549999353	-0.20280511947819
23.8009	0.873646942321127	-0.200762198722055
23.8509	0.87403518628349	-0.198243684266398
23.9009	0.874450536817949	-0.19541484472623
23.9509	0.874955451198547	-0.192624743536097
24.0009	0.875324616862846	-0.190600875132272
24.0509	0.87566880021421	-0.188941877652688
24.1009	0.875989123832216	-0.187359272159252
24.1509	0.876278851329983	-0.18552786038593
24.2009	0.876636208099795	-0.181926445558508
24.2509	0.876971916981268	-0.178952965525818
24.3009	0.87729047502542	-0.176237944362455
24.3509	0.877599285728902	-0.173474652763866
24.4009	0.877939625509675	-0.17044867025875
24.4509	0.878446614172165	-0.168361618428627
24.5009	0.878925869500426	-0.166363094384155
24.5509	0.879310364395219	-0.163873272400653
24.6009	0.879704651467708	-0.159896709838165
24.6509	0.880167220846186	-0.156744248181646
24.7009	0.880552258584833	-0.154023821822447
24.7509	0.880846967493095	-0.151384024429143
24.8009	0.8811192808669	-0.148127132324192
24.8509	0.881437431303656	-0.145850701345082
24.9009	0.881834146589424	-0.143804876719907
24.9509	0.882243787001581	-0.141260256976764
25.0009	0.882552928969117	-0.137195659690371
25.0509	0.88292785180948	-0.134841588681387
25.1009	0.883306959144846	-0.132486324565455
25.1509	0.883724225341635	-0.130090760146007
25.2009	0.884207682716228	-0.127705768504105
25.2509	0.884567930616992	-0.126071413254916
25.3009	0.884915825251008	-0.123761805743406
25.3509	0.885282416573538	-0.120966487457855
25.4009	0.885669591390308	-0.117953183982564
25.4509	0.885944741361757	-0.115873320220352
25.5009	0.886244548058055	-0.113644086114017
25.5509	0.886553602863012	-0.110886885620974
25.6009	0.886887799319442	-0.10785722990582
25.6509	0.887330241034447	-0.10607543058512
25.7009	0.887743440755487	-0.103914959234764
25.7509	0.888145660310185	-0.100736353694723
25.8009	0.888541420691408	-0.0968790290566932
25.8509	0.888932811439297	-0.0933697901373274
25.9009	0.889416290964627	-0.0901437757072414
25.9509	0.889848119733085	-0.087217373776585
26.0009	0.890243292034093	-0.0844635476316157
26.0509	0.89062219337197	-0.0824115568389886
26.1009	0.890992341121869	-0.0807371452623709
26.1509	0.891361508618417	-0.0790870835199989
26.2009	0.891697619793613	-0.0782581522991383
26.2509	0.892033730968808	-0.0774292210782778
26.3009	0.892416063812451	-0.0764190402838627
26.3509	0.892865630236658	-0.0751452156571249
26.4009	0.893315196660865	-0.0738713910303871
26.4509	0.893693400909498	-0.0727884929237331
26.5009	0.89405217576173	-0.0717575773556262
26.5509	0.894406525253846	-0.0706327224790771
26.6009	0.894738381857204	-0.0690303999253131
26.6509	0.895070238460561	-0.067428077371549
26.7009	0.895418266691475	-0.0656720782680938
26.7509	0.895779905297698	-0.0637867418106628
26.8009	0.896141543903921	-0.0619014053532317
26.8509	0.896517559559299	-0.0608720377219722
26.9009	0.896894798262261	-0.0599154868832169
26.9509	0.897296304192072	-0.0587141694822443
27.0009	0.897754379759955	-0.056942273666083
27.0509	0.898212455327838	-0.0551703778499217
27.1009	0.898588686654737	-0.0540261775663203
27.1509	0.89892619027067	-0.053178995263064
27.2009	0.899264506564526	-0.0523280917986671
27.2509	0.899616217836461	-0.0514158542307143
27.3009	0.899967929108395	-0.0505036166627615
27.3509	0.900304807241074	-0.0497062161153431
27.4009	0.900622481938306	-0.0490574870846421
27.4509	0.900940156635537	-0.0484087580539411
27.5009	0.901353694210868	-0.0470810976447256
27.5509	0.901789078728948	-0.0455987102415853
27.6009	0.902210777707616	-0.0441804077181605
27.6509	0.902575252695065	-0.0430300663239085
27.7009	0.902939727682513	-0.0418797249296565
27.7509	0.903315534839073	-0.0409563621196433
27.8009	0.903699835174862	-0.0402031141197911
27.8509	0.904084135510651	-0.0394498661199388
27.9009	0.904425350706041	-0.0377726865014961
27.9509	0.904764298262462	-0.0360468789031277
28.0009	0.905095323522482	-0.0345930702900974
28.0509	0.905410161838488	-0.0336950137122347
28.1009	0.905725000154494	-0.032796957134372
28.1509	0.90614314174383	-0.0315696469406909
28.2009	0.906604053692938	-0.0302060168110487
28.2509	0.907058394881299	-0.028883143779005
28.3009	0.907442724537324	-0.0279945380968969
28.3509	0.90782705419335	-0.0271059324147889
28.4009	0.90819688196859	-0.0258675505629512
28.4509	0.908549984491142	-0.0242257662207878
28.5009	0.908903087013693	-0.0225839818786244
28.5509	0.909228721467162	-0.021448008037567
28.6009	0.909549232545618	-0.0204063785377222
28.6509	0.909885756981558	-0.0192667729506413
28.7009	0.910278595781259	-0.0177826136981495
28.7509	0.910671434580961	-0.0162984544456577
28.8009	0.911097459040998	-0.0153279613208525
28.8509	0.911545607274592	-0.0146999122811719
28.9009	0.911993755508186	-0.0140718632414912
28.9509	0.912350306213767	-0.0129592951587073
29.0009	0.912704853866927	-0.0118361316257677
29.0509	0.913051287233828	-0.0105906024094687
29.1009	0.913383118520081	-0.00912486977417948
29.1509	0.913714949806335	-0.00765913713889021
29.2009	0.914030108179615	-0.00596341259522138
29.2509	0.914339273733171	-0.00418502103065056
29.3009	0.914662853492475	-0.0024313244237442
29.3509	0.915098238010555	-0.000869175921034342
29.4009	0.915533622528636	0.000692972581675565
29.4509	0.915949438285367	0.00199773592343566
29.5009	0.916345113466293	0.0030375931092831
29.5509	0.91674078864722	0.00407745029513058
29.6009	0.917137699639446	0.00538090860169515
29.6509	0.917534793010985	0.00672326879502156
29.7009	0.917905998804869	0.00795645673312702
29.7509	0.918199541865785	0.0088621279055696
29.8009	0.918493084926701	0.00976779907801223
29.8509	0.918839222329079	0.0108621203660743
29.9009	0.919216461032041	0.0120679985971094
29.9509	0.919593679880335	0.013275589052597
30.0009	0.919968082202072	0.0147260707768539
30.0509	0.920342484523809	0.0161765525011108
30.1009	0.920737667308954	0.0176110865329625
30.1509	0.921165960873972	0.0190202101337619
30.2009	0.921594254438989	0.0204293337345614
30.2509	0.921987867003488	0.02154678205931
30.3009	0.922370778468901	0.0225742316532383
30.3509	0.922738903104456	0.0236018387949252
30.4009	0.923018265341174	0.0246303916644739
30.4509	0.923297627577891	0.0256589445340226
30.5009	0.923625046385026	0.0265455786811968
30.5509	0.923996612325538	0.0273018392975329
30.6009	0.924368178266049	0.0280580999138689
30.6509	0.924760161613173	0.0291971315168883
30.7009	0.925154418603487	0.0303787877619012
30.7509	0.925564420686902	0.0315662374207545
30.8009	0.926015233327722	0.0327687033419183
30.8509	0.926466045968543	0.0339711692630821
30.9009	0.926824046493264	0.0349137635013795
30.9509	0.927133377249787	0.0357200835645152
31.0009	0.9274448943688	0.0365058608112565
31.0509	0.927814957416696	0.0367415470856597
31.1009	0.928185020464593	0.036977233360063
31.1509	0.928613641345695	0.037195903187182
31.2009	0.92912514843515	0.0373904869319134
31.2509	0.929636655524605	0.0375850706766447
31.3009	0.93014816261406	0.037779654421376
31.3509	0.930584041335644	0.0382074247464159
31.4009	0.930938643097564	0.0388857980768495
31.4509	0.931293244859485	0.0395641714072831
31.5009	0.931647846621405	0.0402425447377166
31.5509	0.932002448383325	0.0409209180681502
31.6009	0.932357868407069	0.0415244477389887
31.6509	0.932715879593252	0.0418909724877758
31.7009	0.933073890779436	0.0422574972365629
31.7509	0.93343190196562	0.0426240219853501
31.8009	0.933789913151803	0.0429905467341372
31.8509	0.934147924337987	0.0433570714829243
31.9009	0.934556929974255	0.0439665137151394
31.9509	0.934966140407511	0.0445769315195772
32.0009	0.935375350840767	0.0451873493240149
32.0509	0.935784561274023	0.0457977671284526
32.1009	0.936193771707279	0.0464081849328904
32.1509	0.936545669165266	0.0469776747119544
32.2009	0.936878867694981	0.0475338113156312
32.2509	0.937212066224697	0.048089947919308
32.3009	0.937545264754412	0.0486460845229849
32.3509	0.937878463284127	0.0492022211266618
32.4009	0.938259470229578	0.0497783562385038
32.4509	0.93868641075093	0.0503737056032888
32.5009	0.939113351272282	0.0509690549680738
32.5509	0.939540291793634	0.0515644043328588
32.6009	0.939967232314986	0.0521597536976438
32.6509	0.940368480000414	0.0526397959326725
32.7009	0.940699551731004	0.0528048948132921
32.7509	0.941030623461593	0.0529699936939118
32.8009	0.941361695192183	0.0531350925745314
32.8509	0.941692766922772	0.0533001914551511
32.9009	0.942025118251266	0.0534735103274283
32.9509	0.942409506561187	0.0539811088604451
33.0009	0.942793894871109	0.054488707393462
33.0509	0.943178283181031	0.0549963059264788
33.1009	0.943562671490953	0.0555039044594957
33.1509	0.943947059800874	0.0560115029925125
33.2009	0.944327175576378	0.0562466472154383
33.2509	0.944706100287299	0.0564058387023028
33.3009	0.94508502499822	0.0565650301891674
33.3509	0.945463949709141	0.0567242216760319
33.4009	0.945842874420062	0.0568834131628964
33.4509	0.946203562439227	0.0571494565105011
33.5009	0.946548589953575	0.0575072574039458
33.5509	0.946893617467924	0.0578650582973904
33.6009	0.947238644982273	0.0582228591908351
33.6509	0.947583672496621	0.0585806600842798
33.7009	0.947947383268602	0.0589148478598958
33.7509	0.948355529896572	0.0591928747066219
33.8009	0.948763676524542	0.059470901553348
33.8509	0.949171823152513	0.0597489284000741
33.9009	0.949579969780483	0.0600269552468002
33.9509	0.949983494975384	0.06030368452508
34.0009	0.95030605950947	0.0605576823265056
34.0509	0.950628624043556	0.0608116801279313
34.1009	0.950951188577642	0.0610656779293569
34.1509	0.951273753111729	0.0613196757307825
34.2009	0.951596317645815	0.0615736735322082
34.2509	0.95198791644852	0.0618792041339929
34.3009	0.952395708474729	0.0621968226766026
34.3509	0.952803500500937	0.0625144412192123
34.4009	0.953211292527146	0.062832059761822
34.4509	0.953619084553354	0.0631496783044317
34.5009	0.95399457432275	0.0634801453190105
34.5509	0.954345496178514	0.0638203844108615
34.6009	0.954696418034278	0.0641606235027125
34.6509	0.955047339890042	0.0645008625945636
34.7009	0.955398261745806	0.0648411016864146
34.7509	0.955756120439708	0.0651355288177649
34.8009	0.956128452289725	0.0653343729697989
34.8509	0.956500784139741	0.0655332171218328
34.9009	0.956873115989758	0.0657320612738668
34.9509	0.957245447839774	0.0659309054259007
35.0009	0.957618988828243	0.0661239793815957
35.0509	0.958006066269147	0.0662524552855938
35.1009	0.95839314371005	0.0663809311895919
35.1509	0.958780221150954	0.06650940709359
35.2009	0.959167298591857	0.0666378829975881
35.2509	0.95955437603276	0.0667663589015862
35.3009	0.959908295729146	0.0668552603958344
35.3509	0.960255805455828	0.0669365114671954
35.4009	0.96060331518251	0.0670177625385564
35.4509	0.960950824909192	0.0670990136099174
35.5009	0.961298334635874	0.0671802646812783
35.5509	0.961689707876696	0.0674612871428808
35.6009	0.962110814103613	0.06787772511062
35.6509	0.96253192033053	0.0682941630783592
35.7009	0.962953026557447	0.0687106010460985
35.7509	0.963374132784364	0.0691270390138377
35.8009	0.963767086286435	0.0695960537404715
35.8509	0.964108213181402	0.0701618575005248
35.9009	0.96444934007637	0.0707276612605781
35.9509	0.964790466971337	0.0712934650206313
36.0009	0.965131593866304	0.0718592687806846
36.0509	0.965476933430203	0.0724281600845477
36.1009	0.965856357315458	0.0730220324246903
36.1509	0.966235781200713	0.073615904764833
36.2009	0.966615205085968	0.0742097771049756
36.2509	0.966994628971223	0.0748036494451182
36.3009	0.967374052856478	0.0753975217852608
36.3509	0.967742274765504	0.0759122383286364
36.4009	0.96810879314819	0.0764149173545313
36.4509	0.968475311530878	0.0769175963804263
36.5009	0.968841829913564	0.0774202754063212
36.5509	0.969208348296251	0.0779229544322161
36.6009	0.969559907476599	0.0782373306805577
36.6509	0.969902452778614	0.0784382424347327
36.7009	0.970244998080629	0.0786391541889076
36.7509	0.970587543382645	0.0788400659430825
36.8009	0.97093008868466	0.0790409776972575
36.8509	0.971301290197877	0.0793207230018011
36.9009	0.971718851759584	0.0797280053066794
36.9509	0.972136413321291	0.0801352876115576
37.0009	0.972553974882999	0.0805425699164359
37.0509	0.972971536444706	0.0809498522213142
37.1009	0.973381388254905	0.0813361577443962
37.1509	0.973743082052064	0.0815914343840846
37.2009	0.974104775849223	0.0818467110237729
37.2509	0.974466469646382	0.0821019876634613
37.3009	0.97482816344354	0.0823572643031496
37.3509	0.975189857240699	0.082612540942838
37.4009	0.975580011618703	0.082611833063615
37.4509	0.975973469456984	0.0825814126955898
37.5009	0.976366927295266	0.0825509923275646
37.5509	0.976760385133546	0.0825205719595395
37.6009	0.977153842971828	0.0824901515915143
37.6509	0.977510406630883	0.0827775783522742
37.7009	0.977847278304707	0.0832346535805452
37.7509	0.978184149978532	0.0836917288088163
37.8009	0.978521021652356	0.0841488040370873
37.8509	0.97885789332618	0.0846058792653584
37.9009	0.979212066019969	0.0849304293056988
37.9509	0.979591135303462	0.0850642723682856
38.0009	0.979970204586955	0.0851981154308725
38.0509	0.980349273870448	0.0853319584934593
38.1009	0.980728343153941	0.0854658015560461
38.1509	0.981108698257503	0.085575670320892
38.2009	0.981495421231885	0.0855668092302594
38.2509	0.981882144206268	0.0855579481396267
38.3009	0.98226886718065	0.085549087048994
38.3509	0.982655590155033	0.0855402259583613
38.4009	0.983042313129415	0.0855313648677287
38.4509	0.98338330115411	0.0855787403732927
38.5009	0.983720527429696	0.0856307413997559
38.5509	0.984057753705283	0.0856827424262192
38.6009	0.984394979980869	0.0857347434526825
38.6509	0.984732206256455	0.0857867444791458
38.7009	0.985118419289161	0.0860484164428034
38.7509	0.985527473654364	0.0864078528610471
38.8009	0.985936528019568	0.0867672892792908
38.8509	0.986345582384772	0.0871267256975345
38.9009	0.986754636749976	0.0874861621157783
38.9509	0.987128036891491	0.0876999415322325
39.0009	0.987455688919505	0.08772682771808
39.0509	0.98778334094752	0.0877537139039276
39.1009	0.988110992975534	0.0877806000897752
39.1509	0.988438645003548	0.0878074862756228
39.2009	0.988780028675633	0.0878667298626229
39.2509	0.989177740112165	0.0880587048298612
39.3009	0.989575451548698	0.0882506797970994
39.3509	0.989973162985231	0.0884426547643377
39.4009	0.990370874421763	0.0886346297315759
39.4509	0.990768585858296	0.0888266046988142
39.5009	0.99113133334039	0.0891207523876147
39.5509	0.991492317934025	0.0894200516422083
39.6009	0.99185330252766	0.0897193508968018
39.6509	0.992214287121295	0.0900186501513954
39.7009	0.99257527171493	0.0903179494059889
39.7509	0.992961325682102	0.0902673952357789
39.8009	0.993357619252551	0.0900739431878321
39.8509	0.993753912823	0.0898804911398853
39.9009	0.994150206393449	0.0896870390919386
39.9509	0.994546499963898	0.0894935870439918
40.0009	0.994939228615993	0.0894527923928083
40.0509	0.995327872147058	0.0895869313250403
40.1009	0.995716515678123	0.0897210702572723
40.1509	0.996105159209188	0.0898552091895043
40.2009	0.996493802740253	0.0899893481217363
40.2509	0.996867195558741	0.090160218387458
40.3009	0.997187755551517	0.0904583364870543
40.3509	0.997508315544293	0.0907564545866507
40.4009	0.997828875537069	0.0910545726862471
40.4509	0.998149435529845	0.0913526907858435
40.5009	0.998469995522621	0.0916508088854398
40.5509	0.998885811056087	0.0917716069949608
40.6009	0.999303372617794	0.0918891548398979
40.6509	0.999720934179502	0.092006702684835
40.7009	1.00013849574121	0.0921242505297721
40.7509	1.00055605730292	0.0922417983747092
40.8009	1.00091825686497	0.0923955754153748
40.8509	1.00126080216699	0.0925622143114345
40.9009	1.001603347469	0.0927288532074941
40.9509	1.00194589277102	0.0928954921035538
41.0009	1.00228843807303	0.0930621309996135
41.0509	1.00264885174647	0.0933368490238504
41.1009	1.00302742199087	0.0937213893880095
41.1509	1.00340599223527	0.0941059297521686
41.2009	1.00378456247967	0.0944904701163276
41.2509	1.00416313272407	0.0948750104804866
41.3009	1.00454013089308	0.0952240726780075
41.3509	1.0049124627431	0.0954678266666183
41.4009	1.00528479459312	0.0957115806552292
41.4509	1.00565712644313	0.09595533464384
41.5009	1.00602945829315	0.0961990886324509
41.5509	1.00640330480854	0.0964400348161649
41.6009	1.00692710319589	0.0964030083150927
41.6509	1.00745090158325	0.0963659818140205
41.7009	1.0079746999706	0.0963289553129483
41.7509	1.00849849835795	0.0962919288118761
41.8009	1.00902229674531	0.0962549023108039
41.8509	1.00954609513266	0.0962178758097317
41.9009	1.01006989352001	0.0961808493086596
41.9509	1.0105701180892	0.0961452823914061
42.0009	1.01093245196858	0.0961182530397771
42.0509	1.01129478584796	0.0960912236881482
42.1009	1.01165711972734	0.0960641943365192
42.1509	1.01201945360671	0.0960371649848903
42.2009	1.01238178748609	0.0960101356332613
42.2509	1.01274412136547	0.0959831062816324
42.3009	1.01310645524485	0.0959560769300034
42.3509	1.01346878912423	0.0959290475783745
42.4009	1.0138311230036	0.0959020182267455
42.4509	1.01419345688298	0.0958749888751166
42.5009	1.01455157889691	0.0959549957559383
42.5509	1.01490753116198	0.096090142514083
42.6009	1.01526348342704	0.0962252892722278
42.6509	1.0156194356921	0.0963604360303725
42.7009	1.01597538795717	0.0964955827885173
42.7509	1.01633134022223	0.096630729546662
42.8009	1.0166872924873	0.0967658763048068
42.8509	1.01704324475236	0.0969010230629515
42.9009	1.01739919701742	0.0970361698210963
42.9509	1.01775514928249	0.097171316579241
43.0009	1.01811258208207	0.0972997041998191
43.0509	1.01847704316622	0.0973960053397645
43.1009	1.01884150425037	0.0974923064797099
43.1509	1.01920596533452	0.0975886076196553
43.2009	1.01957042641867	0.0976849087596007
43.2509	1.01993488750282	0.0977812098995462
43.3009	1.02029934858697	0.0978775110394916
43.3509	1.02066380967112	0.097973812179437
43.4009	1.02102827075527	0.0980701133193824
43.4509	1.02139273183942	0.0981664144593278
43.5009	1.02175719292357	0.0982627155992732
43.5509	1.02212482496096	0.098285546469312
43.6009	1.02249389498878	0.0982750594262535
43.6509	1.0228629650166	0.098264572383195
43.7009	1.02323203504442	0.0982540853401365
43.7509	1.02360110507224	0.098243598297078
43.8009	1.02397017510006	0.0982331112540195
43.8509	1.02433924512788	0.098222624210961
43.9009	1.0247083151557	0.0982121371679025
43.9509	1.02507738518352	0.098201650124844
44.0009	1.02544645521134	0.0981911630817855
44.0509	1.02582025188817	0.0981699054099172
44.1009	1.02621272116847	0.0981060984222552
44.1509	1.02660519044878	0.0980422914345933
44.2009	1.02699765972908	0.0979784844469313
44.2509	1.02739012900939	0.0979146774592694
44.3009	1.02778259828969	0.0978508704716074
44.3509	1.02817506756999	0.0977870634839455
44.4009	1.0285675368503	0.0977232564962835
44.4509	1.0289600061306	0.0976594495086216
44.5009	1.02935247541091	0.0975956425209596
44.5509	1.02974494469121	0.0975318355332977
44.6009	1.03012751396051	0.0975839351152007
44.6509	1.0305061564098	0.0976820088112887
44.7009	1.0308847988591	0.0977800825073767
44.7509	1.03126344130839	0.0978781562034647
44.8009	1.03164208375768	0.0979762298995527
44.8509	1.03202072620697	0.0980743035956407
44.9009	1.03239936865626	0.0981723772917287
44.9509	1.03277801110555	0.0982704509878166
45.0009	1.03315665355484	0.0983685246839046
45.0509	1.03353529600413	0.0984665983799926
45.1009	1.03391116599654	0.0985668462335081
45.1509	1.03427775428546	0.0986743727879764
45.2009	1.03464434257438	0.0987818993424446
45.2509	1.0350109308633	0.0988894258969129
45.3009	1.03537751915222	0.0989969524513812
45.3509	1.03574410744114	0.0991044790058495
45.4009	1.03611069573006	0.0992120055603178
45.4509	1.03647728401898	0.099319532114786
45.5009	1.0368438723079	0.0994270586692543
45.5509	1.03721046059682	0.0995345852237226
45.6009	1.03757704888574	0.0996421117781909
45.6509	1.03794025949651	0.0998199963920573
45.7009	1.03830230789543	0.100022090230663
45.7509	1.03866435629435	0.100224184069268
45.8009	1.03902640469327	0.100426277907874
45.8509	1.03938845309219	0.10062837174648
45.9009	1.03975050149111	0.100830465585085
45.9509	1.04011254989003	0.101032559423691
46.0009	1.04047459828895	0.101234653262296
46.0509	1.04083664668787	0.101436747100902
46.1009	1.04119869508679	0.101638840939508
46.1509	1.04155819061274	0.101839734340422
46.2009	1.04191042026945	0.102037211110986
46.2509	1.04226264992617	0.10223468788155
46.3009	1.04261487958288	0.102432164652114
46.3509	1.0429671092396	0.102629641422678
46.4009	1.04331933889631	0.102827118193242
46.4509	1.04367156855302	0.103024594963806
46.5009	1.04402379820974	0.10322207173437
46.5509	1.04437602786645	0.103419548504934
46.6009	1.04472825752317	0.103617025275497
46.6509	1.04508048717988	0.103814502046061
46.7009	1.04546633198999	0.103794769323215
46.7509	1.04586199207746	0.103711613673352
46.8009	1.04625765216492	0.103628458023489
46.8509	1.04665331225238	0.103545302373625
46.9009	1.04704897233984	0.103462146723762
46.9509	1.0474446324273	0.103378991073899
47.0009	1.04784029251476	0.103295835424036
47.0509	1.04823595260223	0.103212679774173
47.1009	1.04863161268969	0.10312952412431
47.1509	1.04902727277715	0.103046368474447
47.2009	1.04941496860995	0.10302927424037
47.2509	1.04978297503538	0.10317549850643
47.3009	1.05015098146082	0.103321722772491
47.3509	1.05051898788625	0.103467947038552
47.4009	1.05088699431169	0.103614171304612
47.4509	1.05125500073712	0.103760395570673
47.5009	1.05162300716256	0.103906619836734
47.5509	1.05199101358799	0.104052844102794
47.6009	1.05235902001342	0.104199068368855
47.6509	1.05272702643886	0.104345292634916
47.7009	1.05309503286429	0.104491516900977
47.7509	1.05347498141732	0.104501017420939
47.8009	1.05385787827615	0.104476763200592
47.8509	1.05424077513498	0.104452508980246
47.9009	1.05462367199382	0.104428254759899
47.9509	1.05500656885265	0.104404000539553
48.0009	1.05538946571148	0.104379746319206
48.0509	1.05577236257032	0.10435549209886
48.1009	1.05615525942915	0.104331237878513
48.1509	1.05653815628799	0.104306983658167
48.2009	1.05692105314682	0.10428272943782
48.2509	1.0572992446287	0.104254693732441
48.3009	1.05766725105413	0.104218472787307
48.3509	1.05803525747957	0.104182251842174
48.4009	1.058403263905	0.10414603089704
48.4509	1.05877127033044	0.104109809951906
48.5009	1.05913927675587	0.104073589006772
48.5509	1.05950728318131	0.104037368061638
48.6009	1.05987528960674	0.104001147116505
48.6509	1.06024329603218	0.103964926171371
48.7009	1.06061130245761	0.103928705226237
48.7509	1.06097930888305	0.103892484281103
48.8009	1.06134084151529	0.10379996239585
48.8509	1.0617010481899	0.103695908992742
48.9009	1.06206125486451	0.103591855589633
48.9509	1.06242146153911	0.103487802186525
49.0009	1.06278166821372	0.103383748783416
49.0509	1.06314187488833	0.103279695380308
49.1009	1.06350208156293	0.103175641977199
49.1509	1.06386228823754	0.103071588574091
49.2009	1.06422249491215	0.102967535170982
49.2509	1.06458270158675	0.102863481767874
49.3009	1.06494900624837	0.102806032822766
49.3509	1.06532693962941	0.10283745749524
49.4009	1.06570487301044	0.102868882167714
49.4509	1.06608280639147	0.102900306840188
49.5009	1.06646073977251	0.102931731512662
49.5509	1.06683867315354	0.102963156185136
49.6009	1.06721660653458	0.10299458085761
49.6509	1.06759453991561	0.103026005530084
49.7009	1.06797247329664	0.103057430202558
49.7509	1.06835040667768	0.103088854875033
49.8009	1.06872834005871	0.103120279547507
49.8509	1.06909112288353	0.103258944755114
49.9009	1.06945139827365	0.103415358396274
49.9509	1.06981167366376	0.103571772037434
50.0009	1.07017194905387	0.103728185678595
50.0509	1.07053222444398	0.103884599319755
50.1009	1.07089249983409	0.104041012960915
50.1509	1.0712527752242	0.104197426602076
50.2009	1.07161305061431	0.104353840243236
50.2509	1.07197332600442	0.104510253884397
50.3009	1.07233360139454	0.104666667525557
50.3509	1.07270048087325	0.104815859098473
50.4009	1.07307841425429	0.104952962396735
50.4509	1.07345634763532	0.105090065694996
50.5009	1.07383428101635	0.105227168993258
50.5509	1.07421221439739	0.105364272291519
50.6009	1.07459014777842	0.105501375589781
50.6509	1.07496808115946	0.105638478888042
50.7009	1.07534601454049	0.105775582186304
50.7509	1.07572394792152	0.105912685484565
50.8009	1.07610188130256	0.106049788782826
50.8509	1.07647981468359	0.106186892081088
50.9009	1.07685963702246	0.106394097939122
50.9509	1.07723969760827	0.106610145561451
51.0009	1.07761975819407	0.106826193183781
51.0509	1.07799981877988	0.10704224080611
51.1009	1.07837987936569	0.10725828842844
51.1509	1.07875993995149	0.107474336050769
51.2009	1.0791400005373	0.107690383673098
51.2509	1.0795200611231	0.107906431295428
51.3009	1.07990012170891	0.108122478917757
51.3509	1.08028018229471	0.108338526540087
51.4009	1.08065710738069	0.108442641544459
51.4509	1.08102936821566	0.108380249818636
51.5009	1.08140162905064	0.108317858092812
51.5509	1.08177388988562	0.108255466366989
51.6009	1.08214615072059	0.108193074641166
51.6509	1.08251841155557	0.108130682915343
51.7009	1.08289067239055	0.10806829118952
51.7509	1.08326293322553	0.108005899463697
51.8009	1.0836351940605	0.107943507737873
51.8509	1.08400745489548	0.10788111601205
51.9009	1.08437971573046	0.107818724286227
51.9509	1.08475522409805	0.107783388708648
52.0009	1.08513103027432	0.107750534262568
52.0509	1.08550683645058	0.107717679816488
52.1009	1.08588264262684	0.107684825370408
52.1509	1.0862584488031	0.107651970924327
52.2009	1.08663425497937	0.107619116478247
52.2509	1.08701006115563	0.107586262032167
52.3009	1.08738586733189	0.107553407586087
52.3509	1.08776167350816	0.107520553140006
52.4009	1.08813747968442	0.107487698693926
52.4509	1.08850352908146	0.107459978272161
52.5009	1.0888566450735	0.107439063417511
52.5509	1.08920976106554	0.107418148562861
52.6009	1.08956287705757	0.107397233708211
52.6509	1.08991599304961	0.107376318853561
52.7009	1.09026910904164	0.107355403998911
52.7509	1.09062222503368	0.107334489144261
52.8009	1.09097534102571	0.107313574289611
52.8509	1.09132845701775	0.107292659434961
52.9009	1.09168157300978	0.107271744580311
52.9509	1.09203468900182	0.107250829725661
53.0009	1.09240554304538	0.107438530588983
53.0509	1.09277744934622	0.107638606960999
53.1009	1.09314935564707	0.107838683333014
53.1509	1.09352126194792	0.10803875970503
53.2009	1.09389316824877	0.108238836077045
53.2509	1.09426507454962	0.108438912449061
53.3009	1.09463698085047	0.108638988821076
53.3509	1.09500888715132	0.108839065193092
53.4009	1.09538079345217	0.109039141565107
53.4509	1.09575269975301	0.109239217937123
53.5009	1.09612265753429	0.109286231531352
53.5509	1.0964903094256	0.109152109698593
53.6009	1.09685796131691	0.109017987865835
53.6509	1.09722561320821	0.108883866033076
53.7009	1.09759326509952	0.108749744200318
53.7509	1.09796091699082	0.108615622367559
53.8009	1.09832856888213	0.108481500534801
53.8509	1.09869622077344	0.108347378702042
53.9009	1.09906387266474	0.108213256869283
53.9509	1.09943152455605	0.108079135036525
54.0009	1.09979917644735	0.107945013203766
54.0509	1.10019481501658	0.108128673985685
54.1009	1.10059125978641	0.108321488999301
54.1509	1.10098770455624	0.108514304012918
54.2009	1.10138414932606	0.108707119026535
54.2509	1.10178059409589	0.108899934040152
54.3009	1.10217703886572	0.109092749053769
54.3509	1.10257348363555	0.109285564067386
54.4009	1.10296992840537	0.109478379081003
54.4509	1.1033663731752	0.109671194094619
54.5009	1.10376281794503	0.109864009108236
54.5509	1.10414832601792	0.110106848360304
54.6009	1.10452235952354	0.110402172059271
54.6509	1.10489639302916	0.110697495758238
54.7009	1.10527042653478	0.110992819457205
54.7509	1.1056444600404	0.111288143156172
54.8009	1.10601849354602	0.11158346685514
54.8509	1.10639252705164	0.111878790554107
54.9009	1.10676656055726	0.112174114253074
54.9509	1.10714059406288	0.112469437952041
55.0009	1.1075146275685	0.112764761651008
55.0509	1.1078886348386	0.113059859256198
55.1009	1.10824955058146	0.113242136066768
55.1509	1.10861046632432	0.113424412877337
55.2009	1.10897138206719	0.113606689687907
55.2509	1.10933229781005	0.113788966498476
55.3009	1.10969321355291	0.113971243309046
55.3509	1.11005412929578	0.114153520119615
55.4009	1.11041504503864	0.114335796930185
55.4509	1.11077596078151	0.114518073740754
55.5009	1.11113687652437	0.114700350551323
55.5509	1.11149779226723	0.114882627361893
55.6009	1.11185998858737	0.115010806827717
55.6509	1.11222338606913	0.115088243822888
55.7009	1.1125867835509	0.11516568081806
55.7509	1.11295018103266	0.115243117813231
55.8009	1.11331357851442	0.115320554808402
55.8509	1.11367697599619	0.115397991803574
55.9009	1.11404037347795	0.115475428798745
55.9509	1.11440377095971	0.115552865793916
56.0009	1.11476716844148	0.115630302789088
56.0509	1.11513056592324	0.115707739784259
56.1009	1.11549415485343	0.115784044827303
56.1509	1.11586393394951	0.115823750084897
56.2009	1.11623371304559	0.115863455342491
56.2509	1.11660349214167	0.115903160600085
56.3009	1.11697327123774	0.115942865857678
56.3509	1.11734305033382	0.115982571115272
56.4009	1.1177128294299	0.116022276372866
56.4509	1.11808260852598	0.11606198163046
56.5009	1.11845238762205	0.116101686888053
56.5509	1.11882216671813	0.116141392145647
56.6009	1.11919194581421	0.116181097403241
56.6509	1.11956924670636	0.116104187329219
56.7009	1.11995285263345	0.115929526168401
56.7509	1.12033645856054	0.115754865007584
56.8009	1.12072006448763	0.115580203846766
56.8509	1.12110367041472	0.115405542685948
56.9009	1.12148727634181	0.115230881525131
56.9509	1.1218708822689	0.115056220364313
57.0009	1.12225448819599	0.114881559203495
57.0509	1.12263809412309	0.114706898042678
57.1009	1.12302170005018	0.11453223688186
57.1509	1.12340462739895	0.114353014243965
57.2009	1.12377653369979	0.114099706926647
57.2509	1.12414844000064	0.113846399609329
57.3009	1.12452034630149	0.113593092292011
57.3509	1.12489225260234	0.113339784974693
57.4009	1.12526415890319	0.113086477657375
57.4509	1.12563606520404	0.112833170340057
57.5009	1.12600797150489	0.112579863022739
57.5509	1.12637987780574	0.112326555705421
57.6009	1.12675178410658	0.112073248388103
57.6509	1.12712369040743	0.111819941070785
57.7009	1.12749965257871	0.111838939034334
57.7509	1.12787864956213	0.112061689900349
57.8009	1.12825764654555	0.112284440766365
57.8509	1.12863664352897	0.11250719163238
57.9009	1.12901564051239	0.112729942498396
57.9509	1.12939463749581	0.112952693364411
58.0009	1.12977363447923	0.113175444230427
58.0509	1.13015263146265	0.113398195096442
58.1009	1.13053162844607	0.113620945962458
58.1509	1.13091062542949	0.113843696828473
58.2009	1.13128828085577	0.114040671926789
58.2509	1.13165167833753	0.113963704563738
58.3009	1.13201507581929	0.113886737200686
58.3509	1.13237847330106	0.113809769837635
58.4009	1.13274187078282	0.113732802474583
58.4509	1.13310526826459	0.113655835111532
58.5009	1.13346866574635	0.113578867748481
58.5509	1.13383206322811	0.113501900385429
58.6009	1.13419546070988	0.113424933022378
58.6509	1.13455885819164	0.113347965659327
58.7009	1.1349222556734	0.113270998296275
58.7509	1.13529229034246	0.113422875739871
58.8009	1.13566674980305	0.113727316387899
58.8509	1.13604120926364	0.114031757035926
58.9009	1.13641566872423	0.114336197683954
58.9509	1.13679012818481	0.114640638331981
59.0009	1.1371645876454	0.114945078980009
59.0509	1.13753904710599	0.115249519628037
59.1009	1.13791350656658	0.115553960276064
59.1509	1.13828796602717	0.115858400924092
59.2009	1.13866242548775	0.116162841572119
59.2509	1.13903556063284	0.116422564310065
59.3009	1.13939860358047	0.116341505733249
59.3509	1.13976164652811	0.116260447156433
59.4009	1.14012468947574	0.116179388579617
59.4509	1.14048773242338	0.1160983300028
59.5009	1.14085077537101	0.116017271425984
59.5509	1.14121381831865	0.115936212849168
59.6009	1.14157686126628	0.115855154272352
59.6509	1.14193990421392	0.115774095695536
59.7009	1.14230294716155	0.11569303711872
59.7509	1.14266599010919	0.115611978541903
59.8009	1.14303104326533	0.118162683473879
59.8509	1.14339727702013	0.122259027291971
59.9009	1.14376351077492	0.126355371110063
59.9509	1.14412974452971	0.130451714928155
60.0009	1.1444959782845	0.134548058746247
60.0509	1.14486221203929	0.138644402564339
60.1009	1.14522844579409	0.142740746382431
60.1509	1.14559467954888	0.146837090200523
60.2009	1.14596091330367	0.150933434018615
60.2509	1.14632714705846	0.155029777836707
61.2937	1.14920210046935	0.0782435740735266
61.3437	1.14884892420652	0.116662308479978
61.3937	1.1485589479065	0.114426094066638
61.4437	1.14812026581161	0.121472124229551
61.4937	1.14770017194108	0.124027449854674
61.5437	1.14745480737953	0.120876385952648
61.5937	1.14720293693945	0.118583257276803
61.6437	1.14679452605837	0.114353737073847
61.6937	1.14639527859101	0.112790889496792
61.7437	1.14605072116502	0.112904383614353
61.7937	1.14572470839723	0.112523730815402
61.8437	1.14515963363772	0.112423328481302
61.8937	1.14478116722431	0.108079273251108
61.9437	1.14428793667805	0.109369244710191
61.9937	1.14393048004089	0.108489941249396
62.0437	1.14352618253055	0.10764612031438
62.0937	1.14320925693573	0.109908716630894
62.1437	1.14282970862958	0.1123325189421
62.1937	1.14257127422278	0.113208393253175
62.2437	1.1421414033819	0.112467219997483
62.2937	1.14182160242112	0.110099062590891
62.3437	1.14152432858692	0.109531559707349
62.3937	1.14109334505821	0.107825962177539
62.4437	1.14059203494586	0.110118290910848
62.4937	1.14019953647955	0.111232184005265
62.5437	1.13985281825795	0.109716034438654
62.5937	1.139374683281	0.110875677487293
62.6437	1.13901953809851	0.109735109439801
62.6937	1.13865319635848	0.112307823350511
62.7437	1.1383095666265	0.11486728117556
62.7937	1.13800876865592	0.116907887125118
62.8437	1.13769713767012	0.11504931384383
62.8937	1.13735523346082	0.114310486471175
62.9437	1.13700595749187	0.115179359145087
62.9937	1.13670922431275	0.114494771042681
63.0437	1.13623279513277	0.113109830257677
63.0937	1.13582828157483	0.113336499198557
63.1437	1.13531547164932	0.113081993775969
63.1937	1.13493383730848	0.111732927342318
63.2437	1.13451671893328	0.11125492396806
63.2937	1.13419172528204	0.110637186511746
63.3437	1.1337970491208	0.108893368446563
63.3937	1.13350340055455	0.106139824763879
63.4437	1.13325587937326	0.105943660197114
63.4937	1.1328208644395	0.107518638189382
63.5437	1.13251329881239	0.109822484836626
63.5937	1.13207339897428	0.109801448660253
63.6437	1.13176380027824	0.110233154128046
63.6937	1.13121021266656	0.111374271173927
63.7437	1.13084871528758	0.112426149765947
63.7937	1.13035499778971	0.114506015990905
63.8437	1.1300548634817	0.113092800113304
63.8937	1.12962866845013	0.111905009493811
63.9437	1.12928597125238	0.110258459173261
63.9937	1.12895431444622	0.10879813771028
64.0437	1.12860519412676	0.108208341719763
64.0937	1.12829888832407	0.107812515373597
64.1437	1.12797889191249	0.107963636834537
64.1937	1.12765136126057	0.108247275205119
64.2437	1.12728158435769	0.108702167181579
64.2937	1.12673987687329	0.109943993242762
64.3437	1.1263190216274	0.11029357644914
64.3937	1.12592895154658	0.110782797176572
64.4437	1.12553055640778	0.111084555282852
64.4937	1.12507670078477	0.1101698828827
64.5437	1.12473730398963	0.109508038281617
64.5937	1.12442859765702	0.109433533621754
64.6437	1.12413541727099	0.109533698135636
64.6937	1.1238450646825	0.109265535312918
64.7437	1.12337993364877	0.106785429716312
64.7937	1.12300938218145	0.106799390110622
64.8437	1.12267599526661	0.107277382805806
64.8937	1.1223302282008	0.106673848004183
64.9437	1.12191614813419	0.105166171894161
64.9937	1.12142845213951	0.105975909410607
65.0437	1.12099485061657	0.106126592145129
65.0937	1.12065610787161	0.104950277147385
65.1437	1.12032706254493	0.105864949547537
65.1937	1.12000512778603	0.105032176670127
65.2437	1.11965956946195	0.103955959076685
65.2937	1.1193074719166	0.103235418124951
65.3437	1.11901813895693	0.103467040048877
65.3937	1.11869826273417	0.103523442122939
65.4437	1.11831488626516	0.103524647256532
65.4937	1.11789649027863	0.103751572399221
65.5437	1.11749659103622	0.104631838677098
65.5937	1.1170775057059	0.103738790594011
65.6437	1.11659634209246	0.103152772966499
65.6937	1.11614556746504	0.102799180138919
65.7437	1.11581363743532	0.102558634865623
65.7937	1.11547891891335	0.103433127825996
65.8437	1.11517296883056	0.103188352083979
65.8937	1.11484288462185	0.102837954273452
65.9437	1.11446630461327	0.102842536883783
65.9937	1.11412023970073	0.101940865645764
66.0437	1.11377646111661	0.10190519739099
66.0937	1.11337736598039	0.102186974229714
66.1437	1.11292363485779	0.102298171240532
66.1937	1.11249821013182	0.101105972380241
66.2437	1.1121081194819	0.10017467769411
66.2937	1.11174712083744	0.100420186771061
66.3437	1.11140970708331	0.101318831655955
66.3937	1.11108638429157	0.101317651545637
66.4437	1.11067624140345	0.0995023590977809
66.4937	1.11028785489598	0.0992537506340693
66.5437	1.10991726269025	0.100069030311984
66.5937	1.10953958260941	0.100923918537334
66.6437	1.10915808933461	0.101800115698232
66.6937	1.10877584044785	0.102649580957553
66.7437	1.10836811064672	0.102597587091529
66.7937	1.10796038084559	0.102545593225504
66.8437	1.1075468733359	0.102266616207372
66.8937	1.10712496162864	0.101657471747076
66.9437	1.10670304992138	0.101048327286779
66.9937	1.10632128957352	0.10050887328292
67.0437	1.10595046102072	0.099988393525469
67.0937	1.1055875549349	0.0994931615460276
67.1437	1.10526491657052	0.0991262570806045
67.1937	1.10494227820615	0.0987593526151815
67.2437	1.1045830611604	0.0985727486868501
67.2937	1.10419305874192	0.098537889409441
67.3437	1.10380305632344	0.0985030301320318
67.3937	1.10340390487369	0.0979503444667864
67.4437	1.10300397512092	0.0973536075984091
67.4937	1.10260510972021	0.0969558758998132
67.5437	1.10220872544398	0.0970220476582896
67.5937	1.10181234116775	0.0970882194167659
67.6437	1.10147950864522	0.0973974092502658
67.6937	1.10117674804857	0.0978215923154944
67.7437	1.10087139027456	0.0982254323260824
67.7937	1.10052322447916	0.0982939675829071
67.8437	1.10017505868375	0.0983625028397317
67.8937	1.09979877172851	0.0983960210437067
67.9437	1.09938607826023	0.0983842051007843
67.9937	1.09897338479195	0.0983723891578619
68.0437	1.09856877614472	0.0984029157580718
68.0937	1.09816601001073	0.098443092132355
68.1437	1.09776447557529	0.098455445133038
68.1937	1.09736809129906	0.0983514589498075
68.2437	1.09697170702282	0.0982474727665769
68.2937	1.09663613322504	0.0980796672567522
68.3437	1.09634613537018	0.0978640307470797
68.3937	1.09605613751531	0.0976483942374073
68.4437	1.09566776712231	0.0968186961668298
68.4937	1.0952742192273	0.095956679066731
68.5437	1.09488789460254	0.0952781299746885
68.5937	1.09451632866203	0.0949744452180354
68.6437	1.09414476272152	0.0946707604613824
68.6937	1.09372906722735	0.0945383867337787
68.7437	1.09329510089988	0.0944769404231798
68.7937	1.09287099071354	0.0943734696235441
68.8437	1.09255189782569	0.0938222274034268
68.8937	1.09223280493785	0.0932709851833095
68.9437	1.09190911345273	0.0930212835373639
68.9937	1.09158011833132	0.0931193534924657
69.0437	1.09125112320991	0.0932174234475674
69.0937	1.09087788264482	0.0935316100094984
69.1437	1.09049638937002	0.0938861068830023
69.1937	1.09010971530309	0.0941227446966362
69.2437	1.08970482188318	0.0939449061597069
69.2937	1.08929992846327	0.0937670676227776
69.3437	1.08888312224222	0.0941620955501988
69.3937	1.08845837415373	0.0949390344538538
69.4437	1.08803362606525	0.0957159733575089
69.4937	1.08771088431478	0.0950885033067755
69.5437	1.08739037323632	0.0944303216766185
69.5937	1.08705112894747	0.0939004624064598
69.6437	1.08667817327104	0.0936015259050771
69.6937	1.08630521759461	0.0933025894036945
69.7437	1.0859671888909	0.0924994850794335
69.7937	1.0856417141453	0.0915151654583141
69.8437	1.08530036757763	0.0905792236727937
69.8937	1.08483591015199	0.0900185278309997
69.9437	1.08437145272636	0.0894578319892056
69.9937	1.0839653521426	0.0891553952389801
70.0437	1.08361931363311	0.0891187641122194
70.0937	1.08327327512363	0.0890821329854587
70.1437	1.0829241470859	0.0892401133705447
70.1937	1.08257456309988	0.0894268142518707
70.2437	1.08222445400033	0.089463157851772
70.2937	1.0818727695602	0.0890484296073995
70.3437	1.08152108512007	0.088633701363027
70.3937	1.0811756221557	0.0887754956417208
70.4437	1.08083383821806	0.0892463856708467
70.4937	1.08049153805903	0.0897149720631828
70.5437	1.08007600820952	0.0898567711223482
70.5937	1.07966047836002	0.0899985701815136
70.6437	1.07925123733497	0.0902310428878129
70.6937	1.07885201667751	0.0906079914468067
70.7437	1.07845279602005	0.0909849400058005
70.7937	1.07809475905071	0.0908607111648585
70.8437	1.07774942963653	0.0905818400432243
70.8937	1.07740531899743	0.0903170606091082
70.9437	1.0770685244227	0.0901368707726145
70.9937	1.07673172984798	0.0899566809361207
71.0437	1.07634798516046	0.0897185915769036
71.0937	1.07592110978606	0.0894273128633503
71.1437	1.07549423441166	0.0891360341497969
71.1937	1.0751107460263	0.0882642203224046
71.2437	1.07473208913273	0.0873277592196103
71.2937	1.07435426178565	0.0865127419463119
71.3437	1.07397858458497	0.0860125014954425
71.3937	1.07360290738429	0.0855122610445731
71.4437	1.0732893700543	0.0848616450124093
71.4937	1.07300841826626	0.0841321734924936
71.5437	1.0727242074297	0.0834436782759782
71.5937	1.07235272651572	0.0838524374060682
71.6437	1.07198124560174	0.0842611965361583
71.6937	1.07153339661461	0.0842556314082356
71.7437	1.07097745175583	0.0836636073064107
71.7937	1.07042150689705	0.0830715832045859
71.8437	1.06986556203827	0.082479559102761
71.8937	1.06941298852	0.0822477989586082
71.9437	1.06907150702327	0.0824032104536132
71.9937	1.06873002552654	0.0825586219486183
72.0437	1.06838854402981	0.0827140334436234
72.0937	1.06804706253308	0.0828694449386284
72.1437	1.06769234106669	0.0830305836933523
72.1937	1.06729569302972	0.0832098587705193
72.2437	1.06689904499275	0.0833891338476863
72.2937	1.06650239695578	0.0835684089248533
72.3437	1.06610574891882	0.0837476840020202
72.3937	1.06570910088185	0.0839269590791872
72.4437	1.06535150546799	0.0838258567089212
72.4937	1.06499406689197	0.0837236283248101
72.5437	1.06463662831595	0.0836213999406989
72.5937	1.06427918973994	0.0835191715565878
72.6437	1.06392175116392	0.0834169431724767
72.6937	1.06358045144076	0.0835323132912846
72.7437	1.06324441717888	0.0837186770861113
72.7937	1.062908382917	0.0839050408809379
72.8437	1.06257234865511	0.0840914046757645
72.8937	1.06223631439323	0.0842777684705911
72.9437	1.06184776914447	0.0842211150941474
72.9937	1.06140877216321	0.0839309746315813
73.0437	1.06096977518195	0.0836408341690151
73.0937	1.06053077820069	0.083350693706449
73.1437	1.06009178121944	0.0830605532438828
73.1937	1.05967904828858	0.0827182015966845
73.2437	1.05933805149541	0.0822332432810132
73.2937	1.05899705470223	0.0817482849653419
73.3437	1.05865605790905	0.0812633266496707
73.3937	1.05831506111588	0.0807783683339994
73.4437	1.0579725803833	0.080291086808521
73.4937	1.05756975278176	0.0797093280842184
73.5437	1.05716692518022	0.0791275693599159
73.5937	1.05676409757867	0.0785458106356133
73.6437	1.05636126997713	0.0779640519113108
73.6937	1.05595844237559	0.0773822931870082
73.7437	1.05561533137179	0.0771118122910532
73.7937	1.05528886770597	0.0769281070556861
73.8437	1.05496240404015	0.0767444018203191
73.8937	1.05463594037434	0.076560696584952
73.9437	1.05430947670852	0.0763769913495849
73.9937	1.05395146803268	0.0761452433608177
74.0437	1.05356637051923	0.0758722393273092
74.0937	1.05318127300579	0.0755992352938007
74.1437	1.05279617549234	0.0753262312602921
74.1937	1.0524110779789	0.0750532272267836
74.2437	1.0520267152003	0.0747394688139545
74.2937	1.05164409989919	0.074328781066525
74.3437	1.05126148459808	0.0739180933190955
74.3937	1.05087886929696	0.0735074055716661
74.4437	1.05049625399585	0.0730967178242366
74.4937	1.05011563725867	0.0726973621182135
74.5437	1.04977003240072	0.0724965269894216
74.5937	1.04942442754277	0.0722956918606296
74.6437	1.04907882268482	0.0720948567318376
74.6937	1.04873321782687	0.0718940216030457
74.7437	1.04838761296892	0.0716931864742537
74.7937	1.04799508323381	0.0717679878406424
74.8437	1.04759154642874	0.0719074446812093
74.8937	1.04718800962368	0.0720469015217762
74.9437	1.04678447281861	0.0721863583623432
74.9937	1.04638093601355	0.0723258152029101
75.0437	1.04600527112985	0.0722716505329866
75.0937	1.04565080460887	0.0720702244325494
75.1437	1.0452963380879	0.0718687983321122
75.1937	1.04494187156693	0.071667372231675
75.2437	1.04458740504595	0.0714659461312377
75.2937	1.04421680997099	0.0711052025646522
75.3437	1.0438125639624	0.0704120558896833
75.3937	1.04340831795381	0.0697189092147143
75.4437	1.04300407194522	0.0690257625397454
75.4937	1.04259982593663	0.0683326158647764
75.5437	1.04220018503861	0.0676946119221213
75.5937	1.04185209891502	0.0676739375924433
75.6437	1.04150401279142	0.0676532632627654
75.6937	1.04115592666782	0.0676325889330874
75.7437	1.04080784054423	0.0676119146034094
75.7937	1.04045975442063	0.0675912402737315
75.8437	1.04009313331595	0.0675272304125338
75.8937	1.03972292907651	0.0674548430380829
75.9437	1.03935272483706	0.067382455663632
75.9937	1.03898252059762	0.0673100682891811
76.0437	1.03861231635817	0.0672376809147302
76.0937	1.0382326894768	0.0670255451362564
76.1437	1.03784667543546	0.0667186805738476
76.1937	1.03746066139412	0.0664118160114388
76.2437	1.03707464735278	0.0661049514490299
76.2937	1.03668863331144	0.0657980868866211
76.3437	1.03632353715825	0.0654166118123335
76.3937	1.03599694893552	0.0648977855684509
76.4437	1.03567036071279	0.0643789593245683
76.4937	1.03534377249006	0.0638601330806856
76.5437	1.03501718426733	0.063341306836803
76.5937	1.03468088350235	0.0628850115681629
76.6437	1.0342659994409	0.0629346487355761
76.6937	1.03385111537945	0.0629842859029893
76.7437	1.03343623131801	0.0630339230704025
76.7937	1.03302134725656	0.0630835602378156
76.8437	1.03260646319511	0.0631331974052288
76.8937	1.03225448257476	0.0628149407983006
76.9437	1.0319120679155	0.0624407372118643
76.9937	1.03156965325624	0.062066533625428
77.0437	1.03122723859698	0.0616923300389917
77.0937	1.03088482393772	0.0613181264525554
77.1437	1.03051201356196	0.061200840600237
77.1937	1.03012088781856	0.0612383641518101
77.2437	1.02972976207516	0.0612758877033832
77.2937	1.02933863633176	0.0613134112549563
77.3437	1.02894751058836	0.0613509348065295
77.3937	1.02855657723441	0.0612070347804459
77.4437	1.0281659551283	0.0607696275004572
77.4937	1.02777533302218	0.0603322202204685
77.5437	1.02738471091607	0.0598948129404798
77.5937	1.02699408880996	0.0594574056604911
77.6437	1.02661533735243	0.0590395464999454
77.6937	1.02631073443894	0.0587437922593991
77.7437	1.02600613152545	0.0584480380188529
77.7937	1.02570152861196	0.0581522837783067
77.8437	1.02539692569847	0.0578565295377604
77.8937	1.02509232278498	0.0575607752972141
77.9437	1.02466332397648	0.057383411445992
77.9937	1.02421988635874	0.0572197893363879
78.0437	1.023776448741	0.0570561672267838
78.0937	1.02333301112327	0.0568925451171797
78.1437	1.02288957350553	0.0567289230075756
78.1937	1.02251469208183	0.0565904959670121
78.2437	1.02217640200095	0.0564655166013354
78.2937	1.02183811192008	0.0563405372356587
78.3437	1.02149982183921	0.0562155578699819
78.3937	1.02116153175834	0.0560905785043052
78.4437	1.02079532742677	0.0558877073425615
78.4937	1.02038895380761	0.0555727479864777
78.5437	1.01998258018845	0.0552577886303938
78.5937	1.01957620656929	0.0549428292743099
78.6437	1.01916983295012	0.054627869918226
78.6937	1.01877658645125	0.054312633028169
78.7437	1.01844835045283	0.0539960216841498
78.7937	1.0181201144544	0.0536794103401306
78.8437	1.01779187845598	0.0533627989961113
78.8937	1.01746364245756	0.0530461876520921
78.9437	1.01713540645914	0.0527295763080729
78.9937	1.01676314937356	0.0520904359210836
79.0437	1.01638727150593	0.0514247671712526
79.0937	1.01601139363829	0.0507590984214216
79.1437	1.01563551577066	0.0500934296715906
79.1937	1.01525963790302	0.0494277609217596
79.2437	1.01487322097241	0.0485646661670372
79.2937	1.01448188993325	0.0476095164716175
79.3437	1.0140905588941	0.0466543667761978
79.3937	1.01369922785494	0.0456992170807781
79.4437	1.01330789681579	0.0447440673853584
79.4937	1.01293669140493	0.0439921920463568
79.5437	1.01259130928882	0.0435011390550878
79.5937	1.01224592717271	0.0430100860638188
79.6437	1.0119005450566	0.0425190330725498
79.6937	1.01155516294048	0.0420279800812809
79.7437	1.01119855162144	0.0415466310639499
79.7937	1.01079587765361	0.0411050881437931
79.8437	1.01039320368579	0.0406635452236363
79.8937	1.00999052971796	0.0402220023034796
79.9437	1.00958785575013	0.0397804593833228
79.9937	1.00918518178231	0.039338916463166
80.0437	1.00885595418645	0.0385627750032194
80.0937	1.008530429769	0.0377697630286616
80.1437	1.00820490535156	0.0369767510541037
80.1937	1.00787938093412	0.0361837390795459
80.2437	1.00755385651667	0.0353907271049881
80.2937	1.00715744895975	0.0348296437401103
80.3437	1.00673208913458	0.0343632917791865
80.3937	1.00630672930941	0.0338969398182627
80.4437	1.00588136948424	0.0334305878573388
80.4937	1.00545600965907	0.032964235896415
80.5437	1.00506197064717	0.0325648531496522
80.5937	1.00470382286763	0.0322422119487305
80.6437	1.00434567508809	0.0319195707478088
80.6937	1.00398752730855	0.0315969295468871
80.7437	1.00362937952901	0.0312742883459654
80.7937	1.00327091402629	0.0308556160000493
80.8437	1.0029113478397	0.0301042643304022
80.8937	1.00255178165311	0.0293529126607552
80.9437	1.00219221546653	0.0286015609911081
80.9937	1.00183264927994	0.0278502093214611
81.0437	1.00147308309335	0.0270988576518141
81.0937	1.00107953913255	0.0264307357057263
81.1437	1.00068537236123	0.0257641393553861
81.1937	1.00029120558991	0.0250975430050458
81.2437	0.999897038818586	0.0244309466547055
81.2937	0.999502872047263	0.0237643503043652
81.3437	0.999158839940903	0.0227024609668535
81.3937	0.998832606319936	0.0215002372626223
81.4437	0.998506372698969	0.0202980135583911
81.4937	0.998180139078002	0.01909578985416
81.5437	0.997853905457036	0.0178935661499288
81.5937	0.997484834592983	0.0168883087192437
81.6437	0.99707223556257	0.0160831944374843
81.6937	0.996659636532156	0.015278080155725
81.7437	0.996247037501743	0.0144729658739656
81.7937	0.995834438471329	0.0136678515922063
81.8437	0.995439850419048	0.012754922904822
81.8937	0.995098723524081	0.0115219736801065
81.9437	0.994757596629113	0.010289024455391
81.9937	0.994416469734146	0.00905607523067545
82.0437	0.994075342839178	0.0078231260059599
82.0937	0.993732535779377	0.00659294839003309
82.1437	0.993223392401056	0.00563716004418889
82.1937	0.992714249022736	0.00468137169834463
82.2437	0.992205105644415	0.00372558335250037
82.2937	0.991695962266094	0.0027697950066561
82.3437	0.991186818887773	0.00181400666081184
82.3937	0.990677675509452	0.00085821831496765
82.4437	0.990168532131131	-9.75700308766154e-05
82.4937	0.989677665458707	-0.00102297239562221
82.5437	0.989293704997487	-0.00177063758325646
82.5937	0.988909744536268	-0.00251830277089071
82.6437	0.988525784075048	-0.00326596795852491
82.6937	0.988141823613829	-0.00401363314615916
82.7437	0.987757863152609	-0.00476129833379341
82.7937	0.98737390269139	-0.00550896352142766
82.8437	0.98698994223017	-0.00625662870906191
82.8937	0.986605981768951	-0.0070042938966961
82.9437	0.986222021307732	-0.00775195908433035
82.9937	0.985838060846512	-0.00849962427196461
83.0437	0.985462056131137	-0.00916413624903317
83.0937	0.985090149830288	-0.00978581172368911
83.1437	0.98471824352944	-0.010407487198345
83.1937	0.984346337228591	-0.011029162673001
83.2437	0.983974430927742	-0.0116508381476569
83.2937	0.983602524626893	-0.0122725136223128
83.3437	0.983230618326045	-0.0128941890969688
83.3937	0.982858712025196	-0.0135158645716247
83.4437	0.982486805724347	-0.0141375400462806
83.4937	0.982114899423498	-0.0147592155209366
83.5437	0.98174712628152	-0.0154035323918471
83.5937	0.981398973767284	-0.0161553308334836
83.6437	0.981050821253048	-0.01690712927512
83.6937	0.980702668738812	-0.0176589277167564
83.7437	0.980354516224576	-0.0184107261583928
83.7937	0.98000636371034	-0.0191625246000293
83.8437	0.979658211196104	-0.0199143230416657
83.8937	0.979310058681869	-0.0206661214833021
83.9437	0.978961906167633	-0.0214179199249386
83.9937	0.978613753653397	-0.022169718366575
84.0437	0.978265601139161	-0.0229215168082114
84.0937	0.977900130341813	-0.023559502035789
84.1437	0.97752680590445	-0.0241458742942002
84.1937	0.977153481467087	-0.0247322465526115
84.2437	0.976780157029724	-0.0253186188110227
84.2937	0.976406832592361	-0.025904991069434
84.3437	0.976033508154998	-0.0264913633278453
84.3937	0.975660183717636	-0.0270777355862565
84.4437	0.975286859280273	-0.0276641078446678
84.4937	0.97491353484291	-0.028250480103079
84.5437	0.974540210405547	-0.0288368523614903
84.5937	0.974166134001297	-0.0293928521662117
84.6437	0.973789086955584	-0.0298288657429898
84.6937	0.973412039909871	-0.030264879319768
84.7437	0.973034992864159	-0.0307008928965461
84.7937	0.972657945818446	-0.0311369064733243
84.8437	0.972280898772733	-0.0315729200501024
84.8937	0.97190385172702	-0.0320089336268806
84.9437	0.971526804681308	-0.0324449472036588
84.9937	0.971149757635595	-0.0328809607804369
85.0437	0.970772710589882	-0.0333169743572151
85.0937	0.970395663544169	-0.0337529879339932
85.1437	0.970015697264442	-0.034315061004693
85.1937	0.969634573076251	-0.0349271353271716
85.2437	0.96925344888806	-0.0355392096496503
85.2937	0.968872324699869	-0.036151283972129
85.3437	0.968491200511678	-0.0367633582946076
85.3937	0.968110076323487	-0.0373754326170863
85.4437	0.967728952135296	-0.037987506939565
85.4937	0.967347827947105	-0.0385995812620436
85.5437	0.966966703758913	-0.0392116555845223
85.5937	0.966585579570722	-0.0398237299070009
85.6437	0.966205760068124	-0.0404989567613812
85.6937	0.96583030842599	-0.0413856073095187
85.7437	0.965454856783856	-0.0422722578576563
85.7937	0.965079405141722	-0.0431589084057939
85.8437	0.964703953499587	-0.0440455589539314
85.8937	0.964328501857453	-0.044932209502069
85.9437	0.963953050215319	-0.0458188600502065
85.9937	0.963577598573184	-0.0467055105983441
86.0437	0.96320214693105	-0.0475921611464817
86.0937	0.962826695288916	-0.0484788116946192
86.1437	0.962451243646782	-0.0493654622427568
86.1937	0.962082334309357	-0.0503667654762796
86.2437	0.961715676087531	-0.0514075190961716
86.2937	0.961349017865705	-0.0524482727160636
86.3437	0.96098235964388	-0.0534890263359555
86.3937	0.960615701422054	-0.0545297799558476
86.4437	0.960249043200228	-0.0555705335757395
86.4937	0.959882384978403	-0.0566112871956315
86.5437	0.959515726756577	-0.0576520408155235
86.5937	0.959149068534751	-0.0586927944354154
86.6437	0.958782410312926	-0.0597335480553075
86.6937	0.958416599883516	-0.0607399179974165
86.7437	0.958053202401753	-0.061648426702759
86.7937	0.957689804919989	-0.0625569354081014
86.8437	0.957326407438225	-0.0634654441134438
86.8937	0.956963009956462	-0.0643739528187863
86.9437	0.956599612474698	-0.0652824615241287
86.9937	0.956236214992935	-0.0661909702294711
87.0437	0.955872817511171	-0.0670994789348136
87.0937	0.955509420029407	-0.0680079876401559
87.1437	0.955146022547644	-0.0689164963454985
87.1937	0.95478262506588	-0.0698250050508408
87.2437	0.954417306718208	-0.0707212832170683
87.2937	0.954051427497545	-0.0716139901922881
87.3437	0.953685548276881	-0.0725066971675078
87.3937	0.953319669056218	-0.0733994041427276
87.4437	0.952953789835554	-0.0742921111179473
87.4937	0.952587910614891	-0.075184818093167
87.5437	0.952222031394228	-0.0760775250683868
87.5937	0.951856152173564	-0.0769702320436065
87.6437	0.951490272952901	-0.0778629390188263
87.6937	0.951124393732237	-0.078755645994046
87.7437	0.950755042913387	-0.0796850630855455
87.7937	0.950377109532353	-0.0807052357422922
87.8437	0.949999176151319	-0.0817254083990388
87.8937	0.949621242770285	-0.0827455810557855
87.9437	0.949243309389251	-0.0837657537125321
87.9937	0.948865376008216	-0.0847859263692788
88.0437	0.948487442627182	-0.0858060990260254
88.0937	0.948109509246148	-0.086826271682772
88.1437	0.947731575865114	-0.0878464443395188
88.1937	0.94735364248408	-0.0888666169962654
88.2437	0.946975709103046	-0.089886789653012
88.2937	0.946600903422094	-0.090633179563971
88.3437	0.946226869916474	-0.0913119772259699
88.3937	0.945852836410853	-0.0919907748879689
88.4437	0.945478802905233	-0.0926695725499678
88.4937	0.945104769399613	-0.0933483702119667
88.5437	0.944730735893993	-0.0940271678739656
88.5937	0.944356702388373	-0.0947059655359645
88.6437	0.943982668882753	-0.0953847631979635
88.6937	0.943608635377133	-0.0960635608599624
88.7437	0.943234601871513	-0.0967423585219613
88.7937	0.942859672103616	-0.0973871642181254
88.8437	0.942482802324967	-0.0979583923679886
88.8937	0.942105932546319	-0.0985296205178519
88.9437	0.94172906276767	-0.0991008486677152
88.9937	0.941352192989022	-0.0996720768175785
89.0437	0.940975323210373	-0.100243304967442
89.0937	0.940598453431725	-0.100814533117305
89.1437	0.940221583653077	-0.101385761267168
89.1937	0.939844713874428	-0.101956989417032
89.2437	0.93946784409578	-0.102528217566895
89.2937	0.939090974317131	-0.103099445716758
89.3437	0.938717341435076	-0.103469188931875
89.3937	0.938344371531842	-0.10379766414831
89.4437	0.937971401628607	-0.104126139364744
89.4937	0.937598431725373	-0.104454614581179
89.5437	0.937225461822139	-0.104783089797613
89.5937	0.936852491918904	-0.105111565014048
89.6437	0.93647952201567	-0.105440040230482
89.6937	0.936106552112435	-0.105768515446916
89.7437	0.935733582209201	-0.106096990663351
89.7937	0.935360612305966	-0.106425465879785
89.8437	0.934988130241693	-0.106922420460786
89.8937	0.934616578474973	-0.107740661271891
89.9437	0.934245026708252	-0.108558902082995
89.9937	0.933873474941532	-0.109377142894099
90.0437	0.933501923174812	-0.110195383705204
90.0937	0.933130371408092	-0.111013624516308
90.1437	0.932758819641371	-0.111831865327413
90.1937	0.932387267874651	-0.112650106138517
90.2437	0.932015716107931	-0.113468346949621
90.2937	0.931644164341211	-0.114286587760726
90.3437	0.931272612574491	-0.11510482857183
90.3937	0.930910127442278	-0.116099691606171
90.4437	0.930549142848642	-0.117123785824311
90.4937	0.930188158255008	-0.11814788004245
90.5437	0.929827173661373	-0.11917197426059
90.5937	0.929466189067737	-0.12019606847873
90.6437	0.929105204474102	-0.12122016269687
90.6937	0.928744219880468	-0.122244256915009
90.7437	0.928383235286833	-0.123268351133149
90.7937	0.928022250693198	-0.124292445351289
90.8437	0.927661266099563	-0.125316539569429
90.8937	0.927298716106947	-0.12617821983807
90.9437	0.926933545954541	-0.126768052159153
90.9937	0.926568375802134	-0.127357884480237
91.0437	0.926203205649728	-0.127947716801321
91.0937	0.925838035497322	-0.128537549122404
91.1437	0.925472865344916	-0.129127381443488
91.1937	0.925107695192509	-0.129717213764571
91.2437	0.924742525040103	-0.130307046085655
91.2937	0.924377354887697	-0.130896878406739
91.3437	0.92401218473529	-0.131486710727822
91.3937	0.923647014582884	-0.132076543048906
91.4437	0.923269881030844	-0.133258739477074
91.4937	0.922891238581553	-0.134515648495324
91.5437	0.922512596132261	-0.135772557513574
91.5937	0.92213395368297	-0.137029466531824
91.6437	0.921755311233679	-0.138286375550074
91.6937	0.921376668784388	-0.139543284568324
91.7437	0.920998026335097	-0.140800193586574
91.7937	0.920619383885805	-0.142057102604824
91.8437	0.920240741436514	-0.143314011623074
91.8937	0.919862098987223	-0.144570920641324
91.9437	0.919482815185693	-0.145709044042919
91.9937	0.919102577332823	-0.146670466452573
92.0437	0.918722339479954	-0.147631888862228
92.0937	0.918342101627084	-0.148593311271883
92.1437	0.917961863774214	-0.149554733681537
92.1937	0.917581625921345	-0.150516156091192
92.2437	0.917201388068475	-0.151477578500847
92.2937	0.916821150215605	-0.152439000910501
92.3437	0.916440912362735	-0.153400423320156
92.3937	0.916060674509866	-0.154361845729811
92.4437	0.915680436656996	-0.155323268139465
92.4937	0.915298575037818	-0.156437459544776
92.5437	0.914916564514305	-0.157565660333969
92.5937	0.914534553990793	-0.158693861123161
92.6437	0.91415254346728	-0.159822061912353
92.6937	0.913770532943768	-0.160950262701546
92.7437	0.913388522420255	-0.162078463490738
92.7937	0.913006511896743	-0.16320666427993
92.8437	0.91262450137323	-0.164334865069123
92.8937	0.912242490849718	-0.165463065858315
92.9437	0.911860480326205	-0.166591266647507
92.9937	0.91148502513873	-0.167799151646015
93.0437	0.911118259582745	-0.169112664549896
93.0937	0.91075149402676	-0.170426177453776
93.1437	0.910384728470775	-0.171739690357657
93.1937	0.910017962914791	-0.173053203261537
93.2437	0.909651197358806	-0.174366716165417
93.2937	0.909284431802821	-0.175680229069298
93.3437	0.908917666246836	-0.176993741973178
93.3937	0.908550900690851	-0.178307254877059
93.4437	0.908184135134867	-0.179620767780939
93.4937	0.907817369578882	-0.180934280684819
93.5437	0.907468174734308	-0.182198694011808
93.5937	0.907120022220072	-0.183460194652033
93.6437	0.906771869705836	-0.184721695292257
93.6937	0.9064237171916	-0.185983195932481
93.7437	0.906075564677364	-0.187244696572706
93.7937	0.905727412163128	-0.18850619721293
93.8437	0.905379259648892	-0.189767697853155
93.8937	0.905031107134656	-0.191029198493379
93.9437	0.90468295462042	-0.192290699133603
93.9937	0.904334802106184	-0.193552199773828
94.0437	0.903972685201693	-0.195049471317423
94.0937	0.903594042752402	-0.196825755589462
94.1437	0.903215400303111	-0.198602039861502
94.1937	0.902836757853819	-0.200378324133541
94.2437	0.902458115404528	-0.202154608405581
94.2937	0.902079472955237	-0.20393089267762
94.3437	0.901700830505946	-0.205707176949659
94.3937	0.901322188056655	-0.207483461221699
94.4437	0.900943545607363	-0.209259745493738
94.4937	0.900564903158072	-0.211036029765777
94.5437	0.900186260708781	-0.212812314037816
94.5937	0.899806858703733	-0.213950399615664
94.6437	0.899427434818478	-0.215070100868988
94.6937	0.899048010933223	-0.216189802122312
94.7437	0.898668587047969	-0.217309503375636
94.7937	0.898289163162714	-0.218429204628959
94.8437	0.897909739277459	-0.219548905882283
94.8937	0.897530315392204	-0.220668607135607
94.9437	0.897150891506949	-0.221788308388931
94.9937	0.896771467621694	-0.222908009642255
95.0437	0.896392043736439	-0.224027710895578
95.0937	0.896011271065387	-0.22535883554946
95.1437	0.895629083274811	-0.226911781476059
95.1937	0.895246895484234	-0.228464727402658
95.2437	0.894864707693657	-0.230017673329256
95.2937	0.894482519903081	-0.231570619255855
95.3437	0.894100332112504	-0.233123565182454
95.3937	0.893718144321927	-0.234676511109052
95.4437	0.89333595653135	-0.236229457035651
95.4937	0.892953768740774	-0.23778240296225
95.5437	0.892571580950197	-0.239335348888848
95.5937	0.892189411595395	-0.240888877837608
95.6437	0.891816441692161	-0.242733334844784
95.6937	0.891443471788926	-0.244577791851959
95.7437	0.891070501885692	-0.246422248859135
95.7937	0.890697531982457	-0.24826670586631
95.8437	0.890324562079223	-0.250111162873486
95.8937	0.889951592175989	-0.251955619880661
95.9437	0.889578622272754	-0.253800076887837
95.9937	0.88920565236952	-0.255644533895012
96.0437	0.888832682466285	-0.257488990902188
96.0937	0.888459712563051	-0.259333447909363
96.1437	0.888092596727347	-0.26111055398917
96.1937	0.887730971916226	-0.262824485943305
96.2437	0.887369347105105	-0.264538417897441
96.2937	0.887007722293984	-0.266252349851576
96.3437	0.886646097482864	-0.267966281805711
96.3937	0.886284472671743	-0.269680213759847
96.4437	0.885922847860622	-0.271394145713982
96.4937	0.885561223049501	-0.273108077668118
96.5437	0.88519959823838	-0.274822009622253
96.5937	0.884837973427259	-0.276535941576388
96.6437	0.884475859359041	-0.278256564774844
96.6937	0.884097925978007	-0.280193538206314
96.7437	0.883719992596973	-0.282130511637785
96.7937	0.883342059215939	-0.284067485069256
96.8437	0.882964125834905	-0.286004458500727
96.8937	0.88258619245387	-0.287941431932198
96.9437	0.882208259072836	-0.289878405363669
96.9937	0.881830325691802	-0.29181537879514
97.0437	0.881452392310768	-0.293752352226611
97.0937	0.881074458929734	-0.295689325658082
97.1437	0.8806965255487	-0.297626299089553
97.1937	0.880329971295056	-0.299552531571679
97.2437	0.879972955427606	-0.301469760610972
97.2937	0.879615939560156	-0.303386989650265
97.3437	0.879258923692707	-0.305304218689557
97.3937	0.878901907825257	-0.307221447728851
97.4437	0.878544891957807	-0.309138676768144
97.4937	0.878187876090358	-0.311055905807437
97.5437	0.877830860222908	-0.31297313484673
97.5937	0.877473844355458	-0.314890363886022
97.6437	0.877116828488008	-0.316807592925316
97.6937	0.876758784471586	-0.318686761649206
97.7437	0.876384041897709	-0.31994777835397
97.7937	0.876009299323832	-0.321208795058733
97.8437	0.875634556749954	-0.322469811763497
97.8937	0.875259814176077	-0.323730828468261
97.9437	0.8748850716022	-0.324991845173024
97.9937	0.874510329028323	-0.326252861877788
98.0437	0.874135586454446	-0.327513878582552
98.0937	0.873760843880569	-0.328774895287316
98.1437	0.873386101306691	-0.330035911992079
98.1937	0.873011358732814	-0.331296928696843
98.2437	0.872633574256114	-0.332979714264297
98.2937	0.872253513670309	-0.334978089120617
98.3437	0.871873453084503	-0.336976463976936
98.3937	0.871493392498698	-0.338974838833256
98.4437	0.871113331912892	-0.340973213689576
98.4937	0.870733271327087	-0.342971588545895
98.5437	0.870353210741281	-0.344969963402215
98.5937	0.869973150155476	-0.346968338258535
98.6437	0.869593089569671	-0.348966713114855
98.6937	0.869213028983865	-0.350965087971174
98.7437	0.868833669666566	-0.352979868626613
98.7937	0.868461763365717	-0.35516900858896
98.8437	0.868089857064869	-0.357358148551307
98.8937	0.86771795076402	-0.359547288513654
98.9437	0.867346044463171	-0.361736428476002
98.9937	0.866974138162322	-0.363925568438349
99.0437	0.866602231861473	-0.366114708400696
99.0937	0.866230325560625	-0.368303848363044
99.1437	0.865858419259776	-0.370492988325391
99.1937	0.865486512958927	-0.372682128287738
99.2437	0.865114606658078	-0.374871268250086
99.2937	0.864733296302271	-0.378197630165439
99.3437	0.864345716576492	-0.382282140049462
99.3937	0.863958136850713	-0.386366649933486
99.4437	0.863570557124934	-0.390451159817509
99.4937	0.863182977399155	-0.394535669701533
99.5437	0.862795397673376	-0.398620179585556
99.5937	0.862407817947597	-0.402704689469579
99.6437	0.862020238221818	-0.406789199353603
99.6937	0.861632658496039	-0.410873709237626
99.7437	0.86124507877026	-0.414958219121649
99.7937	0.860861825845267	-0.418729780013203
99.8437	0.860511546126259	-0.420116453755251
99.8937	0.860161266407252	-0.421503127497299
99.9437	0.859810986688245	-0.422889801239347
99.9937	0.859460706969238	-0.424276474981395
100.0437	0.859110427250231	-0.425663148723443
100.0937	0.858760147531223	-0.42704982246549
100.1437	0.858409867812216	-0.428436496207538
100.1937	0.858059588093209	-0.429823169949586
100.2437	0.857709308374202	-0.431209843691634
100.2937	0.857359028655194	-0.432596517433682
100.3437	0.856997804467639	-0.432785871619953
100.3937	0.856630152576333	-0.43227203813061
100.4437	0.856262500685026	-0.431758204641266
100.4937	0.85589484879372	-0.431244371151923
100.5437	0.855527196902414	-0.430730537662579
100.5937	0.855159545011108	-0.430216704173235
100.6437	0.854791893119802	-0.429702870683892
100.6937	0.854424241228495	-0.429189037194548
100.7437	0.854056589337189	-0.428675203705205
100.7937	0.853688937445883	-0.428161370215861
101.8365	0.849927970630605	-0.493822555488624
101.8865	0.850032064687021	-0.474444705595771
101.9365	0.850441005622938	-0.462529955663626
101.9865	0.850790464240903	-0.448974130838644
102.0365	0.851322087457596	-0.440846493807291
102.0865	0.85185742831916	-0.440927817111121
102.1365	0.852363028021748	-0.43004222357419
102.1865	0.852656721966634	-0.421330140796989
102.2365	0.852960450648264	-0.414579440006836
102.2865	0.85328872159487	-0.405315634102958
102.3365	0.853629699335471	-0.392566094829989
102.3865	0.853944479297365	-0.380391665429837
102.4365	0.854356063246433	-0.367384610582002
102.4865	0.854765240165667	-0.358073406671757
102.5365	0.855112299014824	-0.358855083371243
102.5865	0.855504437938566	-0.357322307333411
102.6365	0.855979664772991	-0.351728219241877
102.6865	0.856333472745016	-0.346486328310436
102.7365	0.85680526511455	-0.345459212658037
102.7865	0.857115136623449	-0.340643292036838
102.8365	0.857534751266323	-0.335853173747854
102.8865	0.857778578955214	-0.332354556863896
[truncated: 2,747 more rows]
