# Supplementary material for: Unraveling the Local Relation Between Tissue Composition and Human Brain Mechanics Through Machine Learning
Source: Front Bioeng Biotechnol. 2021 Aug 17;9:704738. doi: 10.3389/fbioe.2021.704738 (PMC8415910; doi:10.3389/fbioe.2021.704738)
Supplement: Supplementary file 1 [file DataSheet3.ZIP › Mechanics_cyclicCompTens/cyclicCompTens_HBE_01_26_P1_HS_radial.txt]

0	1	0
0.05	0.999820118964566	0.0384767142401012
0.1	0.999292629982279	0.0323381913660681
0.15	0.998770002649599	0.0334891731310181
0.2	0.998176881397627	0.029329362426461
0.25	0.997705301385813	0.0244511531398566
0.3	0.997005223842502	0.0200089949216879
0.35	0.996368347744073	0.0175384876636896
0.4	0.995930818270322	0.0155735261447545
0.45	0.995434911019658	0.00878626936162372
0.5	0.995084872248003	0.00807355825359769
0.55	0.994559814090519	0.00583950869766545
0.6	0.994268115114139	-0.00107946986568538
0.65	0.993781950153507	-0.0027918908203728
0.7	0.993281656023705	-0.00594698274080581
0.75	0.992931750187781	-0.010144680907926
0.8	0.992358949111898	-0.0106040589908667
0.85	0.99188581660065	-0.017936257815616
0.9	0.991139719555742	-0.0194798155255568
0.95	0.990660149156929	-0.0263975692546564
1	0.990014171708603	-0.030355626704905
1.05	0.989599426695758	-0.0329106391854052
1.1	0.989209714132718	-0.0377528879364343
1.15	0.98864513829841	-0.0428576731675399
1.2	0.988316426714473	-0.0483155449642344
1.25	0.987865322582606	-0.0529855131169879
1.3	0.987304873515534	-0.0555250771971329
1.35	0.986883439972352	-0.0572340452779535
1.4	0.9863219068325	-0.0607228422557673
1.45	0.985901352629828	-0.0645659592253095
1.5	0.985176720566336	-0.0681303975861309
1.55	0.984717348828739	-0.0712482374141197
1.6	0.984098244381404	-0.0765875810720504
1.65	0.983711902721172	-0.0797387160134312
1.7	0.98328613823061	-0.0856003414200998
1.75	0.98280517168933	-0.0876955665375517
1.8	0.982411608346564	-0.0892464788428432
1.85	0.981996232954437	-0.0941368244823379
1.9	0.981621187174614	-0.0999938996939792
1.95	0.98110537243535	-0.103454345304593
2	0.98070455259015	-0.104677877614485
2.05	0.98013610825265	-0.111570389620495
2.1	0.979620979610216	-0.116432112867866
2.15	0.978922891530475	-0.120294043961425
2.2	0.978442613364361	-0.126213646649855
2.25	0.977900010541561	-0.129726469188232
2.3	0.977407406744545	-0.135250641629904
2.35	0.976899314816062	-0.14003398083129
2.4	0.976443586719427	-0.144535832875253
2.45	0.976036451235961	-0.147212916456789
2.5	0.97557166759116	-0.152276365403559
2.55	0.97506094069251	-0.158541446914032
2.6	0.974561965926864	-0.164655835767179
2.65	0.973969739951987	-0.167582688641059
2.7	0.973396135627855	-0.169882459395989
2.75	0.972860008715764	-0.172296628197828
2.8	0.97236672263273	-0.175414780106455
2.85	0.971909085138854	-0.178839512252923
2.9	0.971405572131851	-0.182723520452984
2.95	0.97087234842068	-0.186779591026657
3	0.970460658531832	-0.189817408706382
3.05	0.970110231754499	-0.194124326363602
3.1	0.969677698541601	-0.198139968064868
3.15	0.969195398833766	-0.201554571971731
3.2	0.968779936636369	-0.204297396490279
3.25	0.968371491829397	-0.206951188725516
3.3	0.967898376325566	-0.210123768313186
3.35	0.967316100097647	-0.213111081910341
3.4	0.966582913637807	-0.215030522983808
3.45	0.966071082965185	-0.218011602446188
3.5	0.965592713195759	-0.220886240422386
3.55	0.965083432245785	-0.223937910462596
3.6	0.964515872856101	-0.227204060059499
3.65	0.964133854310593	-0.228659746270072
3.7	0.9637602800793	-0.231209958234005
3.75	0.963280341058383	-0.233605013853317
3.8	0.962694582448137	-0.235648486789463
3.85	0.962267991799024	-0.239201997335377
3.9	0.96182296701148	-0.243667001546237
3.95	0.961316328823942	-0.24788018097844
4	0.9607353116904	-0.251409076683042
4.05	0.960075023555251	-0.253877742354952
4.1	0.959624794469665	-0.258674502507741
4.15	0.959211313257907	-0.263735818625366
4.2	0.958806996613434	-0.268469046965102
4.25	0.958402724560421	-0.272343404892883
4.3	0.957923182243621	-0.276325100629978
4.35	0.957509068930486	-0.28015054157975
4.4	0.957112807415711	-0.283690779667027
4.45	0.956683205013636	-0.286891924007552
4.5	0.956271452300144	-0.291302182885386
4.55	0.955661145844184	-0.295980437821975
4.6	0.955028582475509	-0.300900557725146
4.65	0.954478290005997	-0.30581692375845
4.7	0.953981219162682	-0.308953274446192
4.75	0.953387345498895	-0.313358178231185
4.8	0.952853484122687	-0.318498758458259
4.85	0.952420263696483	-0.323929080410875
4.9	0.952027118397222	-0.328656521812984
4.95	0.951649906609336	-0.333782943534626
5	0.951141012006242	-0.338733449111668
5.05	0.950565649704938	-0.343762119481854
5.1	0.950131706308584	-0.349678220032779
5.15	0.949701140217342	-0.355458204673517
5.2	0.94904226285337	-0.35954792404061
5.25	0.948241136583179	-0.362592422817332
5.3	0.947679936952101	-0.365510175216226
5.35	0.947247815048434	-0.368359739545351
5.4	0.946815159019838	-0.371217165235503
5.45	0.946364491111721	-0.374339693489209
5.5	0.945913823203604	-0.377462221742916
5.55	0.945460133038602	-0.380551048873674
5.6	0.945002046728705	-0.383590854685189
5.65	0.944543960418809	-0.386630660496704
5.7	0.944084443972574	-0.390135102073498
5.75	0.943624538150798	-0.393766047535496
5.8	0.943136880995965	-0.3972271546837
5.85	0.942508171445135	-0.399825020378099
5.9	0.941879461894306	-0.402422886072499
5.95	0.941350450099594	-0.405019784606647
6	0.940905345992812	-0.407615869158778
6.05	0.940460241886029	-0.41021195371091
6.1	0.940011719379707	-0.412866318675347
6.15	0.939562906072035	-0.415525641522081
6.2	0.939114649515417	-0.418112422000338
6.25	0.93866769080819	-0.420530098050015
6.3	0.938220732100963	-0.422947774099691
6.35	0.937688197681165	-0.42558106419392
6.4	0.937115169862903	-0.428316380262087
6.45	0.936547655867465	-0.431083205547392
6.5	0.93607102355312	-0.434369382055022
6.55	0.935594391238774	-0.437655558562652
6.6	0.93511614245468	-0.440832827776824
6.65	0.934635800939444	-0.44386910228019
6.7	0.934155459424208	-0.446905376783557
6.75	0.933717408733838	-0.450327059373374
6.8	0.933288996031061	-0.453836575633187
6.85	0.932862373017712	-0.457127496112574
6.9	0.932443233317159	-0.459504391748416
6.95	0.932024093616606	-0.461881287384258
7	0.931545611703973	-0.464496491563699
7.05	0.931022654277598	-0.467290302076378
7.1	0.930499696851223	-0.470084112589056
7.15	0.929922083537606	-0.472868576352325
7.2	0.929341593598344	-0.475652548181415
7.25	0.928790965322686	-0.478466420355517
7.3	0.928301350805226	-0.481341385322199
7.35	0.927811736287766	-0.484216350288881
7.4	0.927371961560822	-0.487265548611856
7.45	0.926952821860269	-0.490386884274653
7.5	0.926525885048525	-0.493554098432711
7.55	0.926015869926171	-0.497210148492483
7.6	0.925505854803816	-0.500866198552256
7.65	0.924989829275474	-0.504403038350631
7.7	0.9244668718491	-0.507802391034442
7.75	0.923943914422724	-0.511201743718253
7.8	0.923430301712923	-0.514678500033049
7.85	0.922918431990124	-0.518169693759795
7.9	0.922432019996712	-0.521859064657801
7.95	0.922035135501497	-0.526245367559161
8	0.921638251006283	-0.530631670460522
8.05	0.921210209223594	-0.534836120285163
8.1	0.920761395915922	-0.538919334725325
8.15	0.92031258260825	-0.543002549165487
8.2	0.919881918420532	-0.546482706984304
8.25	0.91945165111731	-0.549949677176209
8.3	0.918949854963173	-0.553720224342212
8.35	0.918319338917189	-0.558037074080866
8.4	0.917688822871205	-0.56235392381952
8.45	0.917130576375595	-0.566947857138487
8.5	0.916598306047902	-0.571641383848745
8.55	0.916082555759131	-0.576384301181834
8.6	0.915694944266142	-0.581510320211092
8.65	0.915307332773152	-0.586636339240349
8.7	0.914858486824513	-0.591768769638338
8.75	0.914346617101713	-0.596907798750247
8.8	0.913834747378914	-0.602046827862157
8.85	0.913354391583255	-0.606643206739535
8.9	0.912878686569131	-0.611159502050055
8.95	0.912378419046603	-0.615692990858029
9	0.911804463998862	-0.620278060158367
9.05	0.911230508951121	-0.624863129458705
9.1	0.910757918875771	-0.629851988344042
9.15	0.910345270276775	-0.635079625411724
9.2	0.909932530802357	-0.640306133421066
9.25	0.909506900000247	-0.645372476440258
9.3	0.909081269198136	-0.650438819459449
9.35	0.908658856498718	-0.655472356923316
9.4	0.90824157139861	-0.660453623294883
9.45	0.907824286298502	-0.665434889666449
9.5	0.907270233132202	-0.670333078609524
9.55	0.906673979089159	-0.675205633349983
9.6	0.906079982484057	-0.68005251966698
9.65	0.90549953682996	-0.684745323542862
9.7	0.904919091175863	-0.689438127418745
9.75	0.904417401787117	-0.694171841564681
9.8	0.903988061784117	-0.698943137900375
9.85	0.903558721781117	-0.703714434236069
9.9	0.903079318693706	-0.707909759452215
9.95	0.902594340677358	-0.712040945630598
10	0.902125672049458	-0.716404511168173
10.05	0.901699276606561	-0.721370393320664
10.1	0.901272881163663	-0.726336275473154
10.15	0.900732414935559	-0.730526740173223
10.2	0.900132131100579	-0.734310583526289
10.25	0.899537470777745	-0.738128328292141
10.3	0.899093395613475	-0.742853877555895
10.35	0.898649320449205	-0.747579426819648
10.4	0.898136734211705	-0.751345446213655
10.45	0.897527173363302	-0.753753290478019
10.5	0.896917612514899	-0.756161134742383
10.55	0.896308051666496	-0.758568979006748
10.6	0.895737046776182	-0.760881129368277
10.65	0.89520747754207	-0.76309043856452
10.7	0.894677908307958	-0.765299747760763
10.75	0.894148339073847	-0.767509056957006
10.8	0.893618769839735	-0.769718366153249
10.85	0.893106159164367	-0.771907684144577
10.9	0.892647250591687	-0.774033696653676
10.95	0.892188342019008	-0.776159709162774
11	0.891729433446328	-0.778285721671873
11.05	0.891270524873648	-0.780411734180972
11.1	0.890811616300969	-0.78253774669007
11.15	0.890312812864646	-0.784917971021318
11.2	0.889813849207988	-0.787299216283578
11.25	0.889314885551329	-0.789680461545838
11.3	0.88881592189467	-0.792061706808099
11.35	0.888316958238012	-0.794442952070359
11.4	0.887824429286048	-0.797264000214189
11.45	0.887333999720498	-0.800228538422828
11.5	0.886843570154947	-0.803193076631467
11.55	0.886353140589397	-0.806157614840105
11.6	0.885862711023846	-0.809122153048744
11.65	0.885406714685439	-0.812119863959494
11.7	0.884983801251542	-0.815149446682076
11.75	0.884560887817646	-0.818179029404658
11.8	0.884137974383749	-0.821208612127241
11.85	0.883715060949853	-0.824238194849822
11.9	0.883258648698039	-0.827173216852215
11.95	0.882710739674901	-0.829849961066629
12	0.882162830651762	-0.832526705281042
12.05	0.881614921628623	-0.835203449495455
12.1	0.881067012605484	-0.837880193709868
12.15	0.880521435718434	-0.840567515549379
12.2	0.880070699032307	-0.843684994142866
12.25	0.879619962346181	-0.846802472736352
12.3	0.879169225660054	-0.849919951329838
12.35	0.878718488973928	-0.853037429923324
12.4	0.878267752287801	-0.856154908516811
12.45	0.877765676250556	-0.860181207796661
12.5	0.877249288220288	-0.864460861180894
12.55	0.87673290019002	-0.868740514565128
12.6	0.876216512159752	-0.873020167949361
12.65	0.875700124129485	-0.877299821333594
12.7	0.875209576212888	-0.881866186554459
12.75	0.874741218133683	-0.88667876156812
12.8	0.874272860054477	-0.891491336581781
12.85	0.873804501975271	-0.896303911595442
12.9	0.873336143896066	-0.901116486609103
12.95	0.87286778581686	-0.905778124441519
13	0.872399427737655	-0.91008077654557
13.05	0.871931069658449	-0.914383428649622
13.1	0.871462711579244	-0.918686080753673
13.15	0.870994353500038	-0.922988732857724
13.2	0.870521799795367	-0.927330960006542
13.25	0.869975744948279	-0.932366483309984
13.3	0.869429690101192	-0.937402006613426
13.35	0.868883635254104	-0.942437529916869
13.4	0.868337580407017	-0.947473053220311
13.45	0.867791525559929	-0.952508576523753
13.5	0.86732342965103	-0.957024120361699
13.55	0.866873620406645	-0.961417693707737
13.6	0.866423811162259	-0.965811267053776
13.65	0.865974001917873	-0.970204840399814
13.7	0.865524192673488	-0.974598413745853
13.75	0.865030774232737	-0.979626637559993
13.8	0.864504188234188	-0.985137553279449
13.85	0.863977602235638	-0.990648468998905
13.9	0.863451016237088	-0.996159384718362
13.95	0.862924430238539	-1.00167030043782
14	0.862431133659813	-1.00643821742587
14.05	0.862007292784175	-1.00965592718421
14.1	0.861583451908537	-1.01287363694255
14.15	0.8611596110329	-1.01609134670089
14.2	0.860735770157263	-1.01930905645922
14.25	0.860306773093925	-1.02261970280213
14.3	0.859820051880476	-1.02697078554302
14.35	0.859333330667028	-1.03132186828391
14.4	0.85884660945358	-1.03567295102479
14.45	0.858359888240132	-1.04002403376568
14.5	0.857873167026684	-1.04437511650657
14.55	0.857358311133709	-1.04609747590854
14.6	0.856838016317008	-1.04731165729033
14.65	0.856317721500306	-1.04852583867212
14.7	0.855797426683604	-1.04974002005392
14.75	0.855277131866903	-1.05095420143571
14.8	0.854796738518418	-1.05199967229498
14.85	0.854343392473892	-1.05293078233024
14.9	0.853890046429366	-1.05386189236551
14.95	0.85343670038484	-1.05479300240078
15	0.852983354340314	-1.05572411243604
16.0324	0.851051210186128	-0.912741860954967
16.0824	0.851503343599517	-0.916845090825609
16.1324	0.852096464851489	-0.89104617224597
16.1824	0.852427057024719	-0.870733304983877
16.2324	0.852947253532596	-0.85881456396621
16.2824	0.85332646220189	-0.833034627506338
16.3324	0.853904998505043	-0.80672913462788
16.3824	0.854303387901299	-0.785510905990259
16.4324	0.854833573579851	-0.765528646201132
16.4824	0.85528570699324	-0.743831153534167
16.5324	0.855927444741275	-0.71722976008431
16.5824	0.856489278619316	-0.694650156712001
16.6324	0.856972699406636	-0.672313711394764
16.6824	0.857506683248943	-0.654621656852968
16.7324	0.857949890977508	-0.641521619704064
16.7824	0.858431227522467	-0.630788104764135
16.8324	0.85878123306019	-0.618776747327947
16.8824	0.859224098954016	-0.606065615492942
16.9324	0.859617436792478	-0.592308941212057
16.9824	0.860134566283123	-0.57800465225156
17.0324	0.860503690827647	-0.562416168601168
17.0824	0.86115893588249	-0.5461165765993
17.1324	0.861628705389872	-0.529123282093626
17.1824	0.862281620776746	-0.511030973322497
17.2324	0.862808129420292	-0.495796481673517
17.2824	0.863419246784627	-0.476981515117561
17.3324	0.863917334362151	-0.465801982113079
17.3824	0.864354118118492	-0.456083912924913
17.4324	0.864761817211661	-0.447116819744438
17.4824	0.865203252622208	-0.43701878889669
17.5324	0.865784006858276	-0.430266715888739
17.5824	0.86615896807477	-0.42357673205903
17.6324	0.866583830556495	-0.414550176867479
17.6824	0.867121841738913	-0.405395720687776
17.7324	0.867661876506948	-0.396619320238899
17.7824	0.868241635269446	-0.386819351842743
17.8324	0.868753791244512	-0.377414808709479
17.8824	0.869295410061047	-0.369448007668627
17.9324	0.869742260491754	-0.360401144444903
17.9824	0.870258679560474	-0.349975768904417
18.0324	0.870639731097339	-0.340344218288673
18.0824	0.871041590870138	-0.331125209876332
18.1324	0.871419056348011	-0.322471150900412
18.1824	0.871922412884975	-0.312885319008845
18.2324	0.872340504366149	-0.302464412163575
18.2824	0.872730859075568	-0.293166313042672
18.3324	0.873410604534642	-0.283656236888024
18.3824	0.873899383336837	-0.273881555762905
18.4324	0.874577765193897	-0.264940954266296
18.4824	0.875058472244063	-0.255645928355903
18.5324	0.875703070176456	-0.247888151758225
18.5824	0.876102980541998	-0.239373889564948
18.6324	0.876634037340174	-0.233618326816271
18.6824	0.877049891023424	-0.228926969168193
18.7324	0.877524643168987	-0.224062380567086
18.7824	0.878103775598995	-0.219117879306018
18.8324	0.878511756569926	-0.213597614393466
18.8824	0.878934666224695	-0.209025602591018
18.9324	0.879399514261268	-0.204953184205867
18.9824	0.879930079420076	-0.201171227436679
19.0324	0.880579140055647	-0.197459944648376
19.0824	0.881073378814972	-0.192363292583005
19.1324	0.881536143986294	-0.187901483689147
19.1824	0.88202002352778	-0.184230100775754
19.2324	0.882587574565296	-0.180943661138298
19.2824	0.882960222335268	-0.176181430191749
19.3324	0.883315334906635	-0.170782139452676
19.3824	0.883729904198769	-0.165539377679895
19.4324	0.884278068373681	-0.161319994220693
19.4824	0.884682340426694	-0.155787906523143
19.5324	0.88514079527371	-0.151562752313959
19.5824	0.885644385518574	-0.147630667277861
19.6324	0.886194189576404	-0.143274977312301
19.6824	0.886895175062821	-0.139241100063009
19.7324	0.887446273648125	-0.134786686411734
19.7824	0.887933956924632	-0.130504243826091
19.8324	0.888389751203575	-0.126459459134086
19.8824	0.88877553752973	-0.121630848335748
19.9324	0.889148949476706	-0.116260982138008
19.9824	0.88962784495822	-0.11194826681209
20.0324	0.890169205470899	-0.108523414218845
20.0824	0.890569829732675	-0.104381394148374
20.1324	0.890987063234219	-0.0991898655183522
20.1824	0.891556658542733	-0.0946094812008227
20.2324	0.892182406680949	-0.0908278087316919
20.2824	0.892679401681901	-0.0877947300776548
20.3324	0.893169228086302	-0.0815598512885223
20.3824	0.893741540111592	-0.0761163936446136
20.4324	0.894288184884953	-0.0710235052277721
20.4824	0.894701682894435	-0.0657360279083168
20.5324	0.895061502833252	-0.0615833632292856
20.5824	0.895504480009	-0.0582057764762254
20.6324	0.895959317965334	-0.0549091529058151
20.6824	0.896383579960739	-0.0512538223946052
20.7324	0.89678791370642	-0.0471342529346206
20.7824	0.897259709094242	-0.0421539587123383
20.8324	0.897859854398995	-0.0371724556518689
20.8824	0.898544797227824	-0.0324289346052373
20.9324	0.899060336818363	-0.027656605647405
20.9824	0.899563129599804	-0.0235877988573289
21.0324	0.900043532611276	-0.0190487417907189
21.0824	0.900520430985668	-0.0140900578937652
21.1324	0.901039679494125	-0.0093318809675437
21.1824	0.901431769868008	-0.0045171872750112
21.2324	0.90193650227538	-0.0011250177344086
21.2824	0.902517566082464	0.00137911234775544
21.3324	0.903068110230457	0.0038800397202577
21.3824	0.903602235158596	0.00637924407239737
21.4324	0.904137001036648	0.00885661704491924
21.4824	0.904693381170126	0.010597787382552
21.5324	0.905249761303603	0.0123389577201847
21.5824	0.905762318712248	0.0141528198845748
21.6324	0.90621113201992	0.0160724188593143
21.6824	0.906659945327592	0.0179920178340538
21.7324	0.907088325256518	0.0202374744513877
21.7824	0.907511141899119	0.0225716505795552
21.8324	0.907932439363508	0.0247072218086649
21.8824	0.908346015262726	0.0258333389401303
21.9324	0.908759591161945	0.0269594560715957
21.9824	0.90925977319274	0.0290868498220705
22.0324	0.909832844730222	0.0320569386275863
22.0824	0.910405916267704	0.0350270274331022
22.1324	0.910934548611165	0.0374433566864569
22.1824	0.911459400537079	0.0398125779223536
22.2324	0.91197757145035	0.0419675401909902
22.2824	0.912480168170925	0.0436230406831824
22.3324	0.9129827648915	0.0452785411753746
22.3824	0.913467712290641	0.0472110623893198
22.4324	0.913944308243047	0.0492746664786731
22.4824	0.914416875115828	0.0513406115046919
22.5324	0.914823032613267	0.0534451410602252
22.5824	0.915229190110706	0.0555496706157585
22.6324	0.91571536286066	0.0573524294344563
22.6824	0.916305125802147	0.0587645066337815
22.7324	0.916894888743633	0.0601765838331067
22.7824	0.917395538875581	0.0609472627632653
22.8324	0.917875880390817	0.0615717684140067
22.8824	0.918352284589308	0.062489900497278
22.9324	0.918812225499649	0.0646357866274493
22.9824	0.919272166409991	0.0667816727576206
23.0324	0.919688626905334	0.068944012173609
23.0824	0.920072499909801	0.071118682918576
23.1324	0.920456372914268	0.0732933536635429
23.1824	0.920960080930728	0.07547940864657
23.2324	0.921470096053082	0.0776660628000212
23.2824	0.921988643079324	0.079478403313508
23.3324	0.922524622607907	0.0805259410945779
23.3824	0.923060602136491	0.0815734788756479
23.4324	0.923618878413463	0.0831303559505909
23.4824	0.92418638614961	0.0848981133214136
23.5324	0.924738140538658	0.0867167157698216
23.5824	0.925122042830758	0.0890770731125023
23.6324	0.925505945122858	0.091437430455183
23.6824	0.92594495130117	0.09314610018966
23.7324	0.926447509678998	0.094103168108991
23.7824	0.926950068056826	0.095060236028322
23.8324	0.927476104608746	0.0964107452898032
23.8824	0.928006520335995	0.0978346396711063
23.9324	0.928525849632704	0.0993532399917145
23.9824	0.92900619114794	0.101204893809807
24.0324	0.929486532663175	0.103056547627899
24.0824	0.929995805945352	0.104675651794346
24.1324	0.930524367072156	0.106139722859696
24.1824	0.93105292819896	0.107603793925046
24.2324	0.931421777070168	0.109313014751898
24.2824	0.931787133357818	0.111027596507522
24.3324	0.932190899628239	0.112734323730539
24.3824	0.932663786662727	0.114426916313133
24.4324	0.933136673697215	0.116119508895727
24.4824	0.933617772735916	0.117918676526154
24.5324	0.934101823452041	0.119756150902976
24.5824	0.934600488048753	0.121563532622531
24.6324	0.935212506195578	0.123137498616982
24.6824	0.935824524342403	0.124711464611434
24.7324	0.936383533557472	0.126518940287637
24.7824	0.936887984878491	0.128566748980449
24.8324	0.937392436199511	0.130614557673261
24.8824	0.937809618183835	0.132121261740636
24.9324	0.938213921080829	0.133548110339992
24.9824	0.938617752652088	0.134919397933615
25.0324	0.939020170246142	0.136124002510038
25.0824	0.939422587840196	0.137328607086461
25.1324	0.939938071526899	0.139036349073661
25.1824	0.940520416066605	0.141041617893841
25.2324	0.941102630784281	0.143041142101185
25.2824	0.941666429319538	0.144225751944723
25.3324	0.942230227854796	0.145410361788262
25.3824	0.942732524871939	0.146729614756444
25.4324	0.943136827768932	0.148263402827793
25.4824	0.943541130665926	0.149797190899142
25.5324	0.9439709447048	0.151235259427542
25.5824	0.944408630409802	0.152643792928164
25.6324	0.944844192812694	0.154095420958156
25.6824	0.945267009455295	0.15580573687734
25.7324	0.945689826097896	0.157516052796523
25.7824	0.946216087653258	0.158892322201142
25.8324	0.946837378802308	0.159961720018705
25.8824	0.947458669951358	0.161031117836268
25.9324	0.948034904324439	0.162191423937372
25.9824	0.948606121261476	0.163361853410348
26.0324	0.949123600673789	0.164481187371207
26.0824	0.949501794892707	0.165468084113877
26.1324	0.949879989111625	0.166454980856547
26.1824	0.950296145901296	0.167378097361215
26.2324	0.950732209892704	0.16826776813132
26.2824	0.951171198924679	0.169159200738765
26.3324	0.951688514042972	0.170097811434982
26.3824	0.952205829161266	0.171036422131199
26.4324	0.952790511328053	0.17195319829522
26.4824	0.953470548785703	0.172839068575505
26.5324	0.954150586243353	0.17372493885579
26.5824	0.954830623701003	0.174610809136075
26.6324	0.955385833325366	0.175238447397356
26.6824	0.95580689187578	0.175588566600868
26.7324	0.956227950426195	0.175938685804381
26.7824	0.956649008976609	0.176288805007893
26.8324	0.957070067527024	0.176638924211406
26.8824	0.957519345179631	0.177077615379955
26.9324	0.958057983322513	0.177796784437785
26.9824	0.958596621465396	0.178515953495616
27.0324	0.959135259608279	0.179235122553447
27.0824	0.959673897751161	0.179954291611278
27.1324	0.960212535894044	0.180673460669109
27.1824	0.960707039588777	0.181177490514591
27.2324	0.961201366036731	0.181680656347172
27.2824	0.961695692484684	0.182183822179754
27.3324	0.962190018932638	0.182686988012335
27.3824	0.962684345380592	0.183190153844916
27.4324	0.96317922870107	0.183694287651803
27.4824	0.963674293706749	0.184198737269937
27.5324	0.964169358712427	0.18470318688807
27.5824	0.964664423718106	0.185207636506203
27.6324	0.965159488723785	0.185712086124336
27.6824	0.965648028126281	0.186150785863727
27.7324	0.966130297831602	0.186526314150992
27.7824	0.966612567536922	0.186901842438256
27.8324	0.967094837242243	0.187277370725521
27.8824	0.967577106947563	0.187652899012786
27.9324	0.968046159000792	0.18805553871601
27.9824	0.968479109108754	0.188532229003121
28.0324	0.968912059216717	0.189008919290233
28.0824	0.969345009324679	0.189485609577344
28.1324	0.969777959432642	0.189962299864456
28.1824	0.970213873899083	0.190437342225526
28.2324	0.970770338943684	0.190845368927562
28.2824	0.971326803988285	0.191253395629599
28.3324	0.971883269032885	0.191661422331636
28.3824	0.972439734077486	0.192069449033673
28.4324	0.972996199122087	0.19247747573571
28.4824	0.973466225245941	0.192866674163334
28.5324	0.973912154586262	0.193250623788118
28.5824	0.974358083926583	0.193634573412901
28.6324	0.974804013266904	0.194018523037685
28.6824	0.975249942607225	0.194402472662468
28.7324	0.975726899228019	0.19479683390926
28.7824	0.976230500093383	0.195200135991308
28.8324	0.976734100958746	0.195603438073356
28.8824	0.97723770182411	0.196006740155404
28.9324	0.977741302689474	0.196410042237452
28.9824	0.978230079326049	0.196788331797114
29.0324	0.978683598337398	0.197107132114343
29.0824	0.979137117348748	0.197425932431572
29.1324	0.979590636360098	0.197744732748802
29.1824	0.980044155371447	0.198063533066031
29.2324	0.980498315858382	0.1983944318571
29.2824	0.980963714047241	0.198937277986176
29.3324	0.9814291122361	0.199480124115253
29.3824	0.981894510424959	0.200022970244329
29.4324	0.982359908613818	0.200565816373406
29.4824	0.982825306802677	0.201108662502482
29.5324	0.98337498633403	0.201600940551065
29.5824	0.983944435563005	0.202081356951136
29.6324	0.984513884791979	0.202561773351207
29.6824	0.985083334020954	0.203042189751279
29.7324	0.985652783249929	0.20352260615135
29.7824	0.98614786049416	0.203955946842259
29.8324	0.986586373130276	0.20435348347268
29.8824	0.987024885766392	0.2047510201031
29.9324	0.987463398402508	0.20514855673352
29.9824	0.987901911038624	0.205546093363941
30.0324	0.988371127976987	0.205992213295802
30.0824	0.988904406978063	0.206539698387462
30.1324	0.989437685979139	0.207087183479121
30.1824	0.989970964980214	0.207634668570781
30.2324	0.99050424398129	0.20818215366244
30.2824	0.991028649832777	0.208704918943042
30.3324	0.991453719692521	0.208950942924247
30.3824	0.991878789552266	0.209196966905452
30.4324	0.992303859412011	0.209442990886657
30.4824	0.992728929271755	0.209689014867862
30.5324	0.9931539991315	0.209935038849067
30.5824	0.993655758720459	0.210513905166374
30.6324	0.994172343770197	0.211157115706173
30.6824	0.994688928819934	0.211800326245972
30.7324	0.995205513869672	0.212443536785771
30.7824	0.99572209891941	0.21308674732557
30.8324	0.996218951217097	0.213661517238152
30.8824	0.996702427622456	0.214189894510807
30.9324	0.997185904027814	0.214718271783462
30.9824	0.997669380433173	0.215246649056117
31.0324	0.998152856838531	0.215775026328772
31.0824	0.998629705755113	0.216353187429103
31.1324	0.999094354067354	0.217022996030383
31.1824	0.999559002379596	0.217692804631663
31.2324	1.00002365069184	0.218362613232944
31.2824	1.00048829900408	0.219032421834224
31.3324	1.00095866035745	0.219684842106748
31.3824	1.00147524540718	0.220196574992066
31.4324	1.00199183045692	0.220708307877385
31.4824	1.00250841550666	0.221220040762703
31.5324	1.0030250005564	0.221731773648021
31.5824	1.00354158560613	0.222243506533339
31.6324	1.00397752840235	0.222541011122714
31.6824	1.00440120763005	0.22280593721547
31.7324	1.00482488685776	0.223070863308226
31.7824	1.00524856608547	0.223335789400983
31.8324	1.00567224531317	0.223600715493739
31.8824	1.0061622892667	0.224032371556114
31.9324	1.00669232222168	0.224564493113004
31.9824	1.00722235517666	0.225096614669893
32.0324	1.00775238813165	0.225628736226783
32.0824	1.00828242108663	0.226160857783672
32.1324	1.00880122117073	0.226554920027785
32.1824	1.00930184870456	0.226725629771123
32.2324	1.0098024762384	0.226896339514461
32.2824	1.01030310377223	0.2270670492578
32.3324	1.01080373130606	0.227237759001138
32.3824	1.01130272136828	0.227444766099689
32.4324	1.01179148316579	0.227878500156159
32.4824	1.0122802449633	0.22831223421263
32.5324	1.0127690067608	0.228745968269101
32.5824	1.01325776855831	0.229179702325572
32.6324	1.01374653035582	0.229613436382042
32.6824	1.01424218583415	0.230005739402604
32.7324	1.01473864147187	0.230393233463641
32.7824	1.01523509710959	0.230780727524677
32.8324	1.0157315527473	0.231168221585714
32.8824	1.01622800838502	0.231555715646751
32.9324	1.01667500277581	0.232100502083241
32.9824	1.01709559760535	0.232729242118901
33.0324	1.0175161924349	0.233357982154561
33.0824	1.01793678726444	0.233986722190221
33.1324	1.01835738209399	0.23461546222588
33.1824	1.01883520471616	0.235175030850718
33.2324	1.01939537952772	0.235635060128273
33.2824	1.01995555433929	0.236095089405829
33.3324	1.02051572915085	0.236555118683385
33.3824	1.02107590396242	0.237015147960941
33.4324	1.02161719703639	0.237404888451711
33.4824	1.02206498055276	0.237446532093639
33.5324	1.02251276406913	0.237488175735566
33.5824	1.02296054758551	0.237529819377493
33.6324	1.02340833110188	0.237571463019421
33.6824	1.02385611461825	0.237613106661348
33.7324	1.02434904619383	0.23833044960931
33.7824	1.02484569124613	0.23910336955647
33.8324	1.02534233629844	0.23987628950363
33.8824	1.02583898135074	0.240649209450789
33.9324	1.02633562640305	0.241422129397949
33.9824	1.0268112772315	0.241914864867847
34.0324	1.02727713896437	0.242276957135736
34.0824	1.02774300069725	0.242639049403626
34.1324	1.02820886243012	0.243001141671515
34.1824	1.02867472416299	0.243363233939405
34.2324	1.02913497667409	0.243791906203452
34.2824	1.02958803196457	0.244306007594987
34.3324	1.03004108725505	0.244820108986523
34.3824	1.03049414254553	0.245334210378058
34.4324	1.03094719783601	0.245848311769594
34.4824	1.03142584026433	0.246424371408489
34.5324	1.03200944217646	0.247254586306964
34.5824	1.03259304408858	0.248084801205439
34.6324	1.03317664600071	0.248915016103914
34.6824	1.03376024791283	0.249745231002389
34.7324	1.03434384982496	0.250575445900864
34.7824	1.03477977385303	0.250773092916034
34.8324	1.03520825193738	0.250938845752214
34.8824	1.03563673002172	0.251104598588394
34.9324	1.03606520810606	0.251270351424574
34.9824	1.0364936861904	0.251436104260754
35.0324	1.03699577028882	0.25211451662076
35.0824	1.03752791881552	0.253002325124301
35.1324	1.03806006734223	0.253890133627843
35.1824	1.03859221586893	0.254777942131384
35.2324	1.03912436439563	0.255665750634925
35.2824	1.0396073381205	0.256277383505777
35.3324	1.04003396132136	0.256572540437024
35.3824	1.04046058452222	0.256867697368271
35.4324	1.04088720772308	0.257162854299518
35.4824	1.04131383092394	0.257458011230765
35.5324	1.0417587358564	0.257738362357055
35.5824	1.04226697393046	0.257967421944746
35.6324	1.04277521200453	0.258196481532437
35.6824	1.0432834500786	0.258425541120128
35.7324	1.04379168815267	0.258654600707819
35.7824	1.04429992622674	0.25888366029551
35.8324	1.04479886994941	0.259264097204066
35.8824	1.04529764330719	0.259647308849663
35.9324	1.04579641666498	0.260030520495261
35.9824	1.04629519002276	0.260413732140859
36.0324	1.04679396338054	0.260796943786457
36.0824	1.04725797012664	0.261191187075975
36.1324	1.04770963425451	0.261589346748565
36.1824	1.04816129838238	0.261987506421154
36.2324	1.04861296251025	0.262385666093744
36.2824	1.04906462663811	0.262783825766334
36.3324	1.04955299217818	0.263284060902809
36.3824	1.0500786510887	0.263888017881618
36.4324	1.05060430999923	0.264491974860427
36.4824	1.05112996890975	0.265095931839236
36.5324	1.05165562782027	0.265699888818045
36.5824	1.05215586230133	0.26623852326846
36.6324	1.0525806306187	0.266583263864753
36.6824	1.05300539893608	0.266928004461046
36.7324	1.05343016725346	0.267272745057339
36.7824	1.05385493557084	0.267617485653632
36.8324	1.05428230603689	0.267961860573339
36.8824	1.05496728922151	0.268270033511079
36.9324	1.05565227240612	0.26857820644882
36.9824	1.05633725559074	0.26888637938656
37.0324	1.05702223877535	0.269194552324301
37.0824	1.05770722195997	0.269502725262041
37.1324	1.05839220514458	0.269810898199782
37.1824	1.0590771883292	0.270119071137522
37.2324	1.05973459262626	0.270433820125313
37.2824	1.06023067932078	0.270787034501754
37.3324	1.0607267660153	0.271140248878194
37.3824	1.06122285270983	0.271493463254635
37.4324	1.06171893940435	0.271846677631075
37.4824	1.06221502609887	0.272199892007516
37.5324	1.0627111127934	0.272553106383956
37.5824	1.06320719948792	0.272906320760397
37.6324	1.06370328618244	0.273259535136837
37.6824	1.06419937287697	0.273612749513278
37.7324	1.06469545957149	0.273965963889718
37.7824	1.0651845083258	0.274342169949024
37.8324	1.06566993147456	0.274730220208593
37.8824	1.06615535462331	0.275118270468161
37.9324	1.06664077777206	0.27550632072773
37.9824	1.06712620092082	0.275894370987299
38.0324	1.06761162406957	0.276282421246868
38.0824	1.06809704721832	0.276670471506437
38.1324	1.06858247036708	0.277058521766006
38.1824	1.06906789351583	0.277446572025575
38.2324	1.06955331666458	0.277834622285144
38.2824	1.07003631965208	0.278181701000143
38.3324	1.07050783382809	0.278334282612757
38.3824	1.0709793480041	0.278486864225371
38.4324	1.07145086218011	0.278639445837985
38.4824	1.07192237635612	0.278792027450599
38.5324	1.07239389053213	0.278944609063214
38.5824	1.07286540470814	0.279097190675828
38.6324	1.07333691888414	0.279249772288442
38.6824	1.07380843306015	0.279402353901056
38.7324	1.07427994723616	0.27955493551367
38.7824	1.07475146141217	0.279707517126285
38.8324	1.07522807925391	0.279761124646661
38.8824	1.07570701154872	0.27976984856707
38.9324	1.07618594384353	0.279778572487479
38.9824	1.07666487613833	0.279787296407888
39.0324	1.07714380843314	0.279796020328297
39.0824	1.07762274072795	0.279804744248706
39.1324	1.07810167302275	0.279813468169115
39.1824	1.07858060531756	0.279822192089524
39.2324	1.07905953761236	0.279830916009932
39.2824	1.07953846990717	0.279839639930341
39.3324	1.08002002450697	0.279877593206697
39.3824	1.08051193850967	0.280031016909019
39.4324	1.08100385251237	0.280184440611342
39.4824	1.08149576651507	0.280337864313665
39.5324	1.08198768051777	0.280491288015988
39.5824	1.08247959452047	0.28064471171831
39.6324	1.08297150852317	0.280798135420633
39.6824	1.08346342252587	0.280951559122956
39.7324	1.08395533652857	0.281104982825278
39.7824	1.08444725053127	0.281258406527601
39.8324	1.08493916453397	0.281411830229924
39.8824	1.08542045579056	0.28154875852637
39.9324	1.08589753355566	0.281679143952328
39.9824	1.08637461132077	0.281809529378286
40.0324	1.08685168908588	0.281939914804244
40.0824	1.08732876685098	0.282070300230202
40.1324	1.08780584461609	0.282200685656161
40.1824	1.0882829223812	0.282331071082119
40.2324	1.0887600001463	0.282461456508077
40.2824	1.08923707791141	0.282591841934035
40.3324	1.08971415567652	0.282722227359994
40.3824	1.09019752493363	0.282872117311464
40.4324	1.0907019570118	0.283087305022259
40.4824	1.09120638908997	0.283302492733054
40.5324	1.09171082116814	0.283517680443849
40.5824	1.09221525324631	0.283732868154643
40.6324	1.09271968532448	0.283948055865438
40.6824	1.09322411740265	0.284163243576233
40.7324	1.09372854948082	0.284378431287028
40.7824	1.09423298155898	0.284593618997823
40.8324	1.09473741363715	0.284808806708618
40.8824	1.09524184571532	0.285023994419412
40.9324	1.09573220404639	0.285357960544816
40.9824	1.0962177197978	0.285732796662344
41.0324	1.09670323554922	0.286107632779872
41.0824	1.09718875130063	0.286482468897399
41.1324	1.09767426705204	0.286857305014927
41.1824	1.09815978280346	0.287232141132455
41.2324	1.09864529855487	0.287606977249983
41.2824	1.09913081430629	0.28798181336751
41.3324	1.0996163300577	0.288356649485038
41.3824	1.10010184580911	0.288731485602566
41.4324	1.10058287733991	0.289033706498208
41.4824	1.10105114608895	0.289129253300793
41.5324	1.10151941483798	0.289224800103377
41.5824	1.10198768358702	0.289320346905962
41.6324	1.10245595233605	0.289415893708547
41.6824	1.10292422108509	0.289511440511131
41.7324	1.10339248983413	0.289606987313716
41.7824	1.10386075858316	0.2897025341163
41.8324	1.1043290273322	0.289798080918885
41.8824	1.10479729608123	0.28989362772147
41.9324	1.10526556483027	0.289989174524054
41.9824	1.1057571589266	0.29006484475255
42.0324	1.10625556378324	0.290134711226855
42.0824	1.10675396863989	0.29020457770116
42.1324	1.10725237349654	0.290274444175465
42.1824	1.10775077835319	0.29034431064977
42.2324	1.10824918320983	0.290414177124075
42.2824	1.10874758806648	0.29048404359838
42.3324	1.10924599292313	0.290553910072684
42.3824	1.10974439777977	0.290623776546989
42.4324	1.11024280263642	0.290693643021294
42.4824	1.11073172713725	0.290834319996051
42.5324	1.11119721409173	0.291150056263591
42.5824	1.11166270104622	0.291465792531132
42.6324	1.11212818800071	0.291781528798672
42.6824	1.1125936749552	0.292097265066213
42.7324	1.11305916190968	0.292413001333753
42.7824	1.11352464886417	0.292728737601294
42.8324	1.11399013581866	0.293044473868834
42.8824	1.11445562277314	0.293360210136375
42.9324	1.11492110972763	0.293675946403915
42.9824	1.11538659668212	0.293991682671456
43.0324	1.11587997112696	0.294862262634113
43.0824	1.1163802305133	0.29586982395791
43.1324	1.11688048989965	0.296877385281707
43.1824	1.117380749286	0.297884946605503
43.2324	1.11788100867234	0.2988925079293
43.2824	1.11838126805869	0.299900069253096
43.3324	1.11888152744503	0.300907630576893
43.3824	1.11938178683138	0.30191519190069
43.4324	1.11988204621773	0.302922753224486
43.4824	1.12038230560407	0.303930314548283
43.5324	1.12087919530996	0.304890577151788
43.5824	1.12136879115053	0.305748458980992
43.6324	1.12185838699111	0.306606340810196
43.6824	1.12234798283169	0.3074642226394
43.7324	1.12283757867226	0.308322104468603
43.7824	1.12332717451284	0.309179986297807
43.8324	1.12381677035341	0.310037868127011
43.8824	1.12430636619399	0.310895749956215
43.9324	1.12479596203457	0.311753631785418
43.9824	1.12528555787514	0.312611513614622
44.0324	1.12577515371572	0.313469395443826
44.0824	1.12628360548701	0.314496443602319
44.1324	1.1267959193164	0.315558140286088
44.1824	1.12730823314579	0.316619836969857
44.2324	1.12782054697518	0.317681533653626
44.2824	1.12833286080458	0.318743230337395
44.3324	1.12884517463397	0.319804927021164
44.3824	1.12935748846336	0.320866623704933
44.4324	1.12986980229275	0.321928320388702
44.4824	1.13038211612214	0.322990017072471
44.5324	1.13089442995153	0.32405171375624
44.5824	1.13139398461659	0.325243270692366
44.6324	1.131869207852	0.326682468109731
44.6824	1.13234443108741	0.328121665527096
44.7324	1.13281965432281	0.329560862944461
44.7824	1.13329487755822	0.331000060361826
44.8324	1.13377010079363	0.332439257779191
44.8824	1.13424532402904	0.333878455196556
44.9324	1.13472054726444	0.335317652613922
44.9824	1.13519577049985	0.336756850031287
45.0324	1.13567099373526	0.338196047448652
45.0824	1.13614621697067	0.339635244866017
45.1324	1.13661356053952	0.340537279784395
45.1824	1.13707960001437	0.341350413683126
45.2324	1.13754563948923	0.342163547581858
45.2824	1.13801167896408	0.342976681480589
45.3324	1.13847771843893	0.343789815379321
45.3824	1.13894375791378	0.344602949278053
45.4324	1.13940979738864	0.345416083176784
45.4824	1.13987583686349	0.346229217075516
45.5324	1.14034187633834	0.347042350974248
45.5824	1.1408079158132	0.347855484872979
45.6324	1.14127955749608	0.350344958042805
45.6824	1.1417605761368	0.355640282505957
45.7324	1.14224159477752	0.36093560696911
45.7824	1.14272261341824	0.366230931432262
45.8324	1.14320363205895	0.371526255895414
45.8824	1.14368465069967	0.376821580358566
45.9324	1.14416566934039	0.382116904821719
45.9824	1.14464668798111	0.387412229284871
46.0324	1.14512770662182	0.392707553748024
46.0824	1.14560872526254	0.398002878211176
46.1324	1.14608974390326	0.403298202674328
47.138	1.14886857259537	0.305917485483619
47.188	1.1482049574241	0.318879180141795
47.238	1.14779657885717	0.314260875824525
47.288	1.14720588843	0.319037389753499
47.338	1.14681452563669	0.315174774871838
47.388	1.14637758487833	0.31174727390669
47.438	1.1459734602548	0.303952626296022
47.488	1.14538276982763	0.300570382083777
47.538	1.14499140703432	0.297783006559652
47.588	1.14442745567999	0.295765636343443
47.638	1.1439347578777	0.293453290983337
47.688	1.14334816946738	0.291005791544354
47.738	1.14272913524319	0.28904496688191
47.788	1.14224943665635	0.288025577671334
47.838	1.1417380708792	0.284279533215019
47.888	1.14131113828233	0.283929635615633
47.938	1.14078183567685	0.283186800690952
47.988	1.14039957898114	0.281834864405665
48.038	1.139958213362	0.279283243631563
48.088	1.13963702639177	0.276834347324542
48.138	1.1390737492115	0.27398260967037
48.188	1.13871475026895	0.271753663095557
48.238	1.13816808181184	0.272199052771528
48.288	1.1376628276834	0.269723640552816
48.338	1.13697454683349	0.26731604042122
48.388	1.13645289598598	0.265778079315795
48.438	1.13591950060399	0.264803162730551
48.488	1.13531526893834	0.262814922499698
48.538	1.13493294032729	0.260971951152762
48.588	1.13438350122699	0.260436628890755
48.638	1.13405218358941	0.259897892779602
48.688	1.13355219771705	0.25656433720667
48.738	1.13313846495621	0.255384534144629
48.788	1.13273496880883	0.252941653644354
48.838	1.13215637761369	0.253241894734463
48.888	1.13174748573252	0.252367601447747
48.938	1.13100720139416	0.250758422458578
48.988	1.13055042802393	0.251055874891487
49.038	1.12991516456301	0.248391127809696
49.088	1.12952541778599	0.246961704811501
49.138	1.12897801298641	0.245350658462353
49.188	1.12860457094269	0.242962168511939
49.238	1.12810370383143	0.242107554815509
49.288	1.12779496163544	0.239117972993426
49.338	1.12744105965488	0.23609820499137
49.388	1.12688572634222	0.236101471401684
49.438	1.12650399604892	0.236047313832673
49.488	1.12591520043863	0.234352612069756
49.538	1.12543514184046	0.232189725701998
49.588	1.12482490010609	0.232350936439891
49.638	1.12424587879376	0.228492077511843
49.688	1.12373194739003	0.22709072279234
49.738	1.12308330941806	0.226518334436674
49.788	1.12256388451815	0.226092943693629
49.838	1.12216432736305	0.2258036811579
49.888	1.12179329154382	0.225437854404945
49.938	1.12137789273706	0.224380342371565
49.988	1.12079877693894	0.2230951910518
50.038	1.12027597470732	0.222739725827545
50.088	1.11984108776225	0.222938273172709
50.138	1.11935151059713	0.221027686957209
50.188	1.11867468787611	0.221607975449476
50.238	1.11810480605508	0.221873637055556
50.288	1.11764762897121	0.221588334681698
50.338	1.11720990987038	0.221272809909126
50.388	1.11679660617039	0.219020010695701
50.438	1.11631280304868	0.218159849200929
50.488	1.11584244794921	0.218005772172832
50.538	1.11549345560655	0.217422877706929
50.588	1.11509289247145	0.216587511374386
50.638	1.11458916320074	0.215444064325381
50.688	1.11407155735952	0.214161857542844
50.738	1.11359795524566	0.212953609657987
50.788	1.11304532647595	0.212748016475628
50.838	1.11250678134926	0.213365410314366
50.888	1.1119256916871	0.213062123123555
50.938	1.11131659269634	0.21152963032852
50.988	1.11088258307941	0.211188105090407
51.038	1.11044862847854	0.210529551284178
51.088	1.10999539870901	0.209880160797778
51.138	1.10953599145659	0.209030821734819
51.188	1.10912052925919	0.207168388530794
51.238	1.10866179718729	0.206812841638088
51.288	1.10821994520804	0.205862531104333
51.338	1.10772140475821	0.204715936770194
51.388	1.10703525494346	0.204456002759956
51.438	1.10649964565629	0.202635128136853
51.488	1.10600326445935	0.201203729637639
51.538	1.10554395987507	0.200405397650094
51.588	1.10511695450226	0.200364221944595
51.638	1.10457166036818	0.200261412764339
51.688	1.10413646113097	0.199849963730607
51.738	1.10376628145145	0.199147469142207
51.788	1.1034056842586	0.198307983281574
51.838	1.10284184270499	0.198430885279593
51.888	1.10240428445415	0.197707515569553
51.938	1.10196789274827	0.197096101643463
51.988	1.1014848207071	0.196928713696893
52.038	1.10094331869114	0.197161483487996
52.088	1.10026160177508	0.197624702203921
52.138	1.0996870423794	0.19811082136105
52.188	1.09922672021136	0.198007277107431
52.238	1.09878906789708	0.196052967959513
52.288	1.09835479236325	0.19530888555144
52.338	1.09780880089147	0.194724988452527
52.388	1.09719312051716	0.19418146866725
52.438	1.09664493782846	0.1944527168638
52.488	1.09613306810566	0.195162300710985
52.538	1.09562103814538	0.195833139520965
52.588	1.09510360462125	0.195197409576298
52.638	1.09458617109712	0.194561679631631
52.688	1.09406193749499	0.194025360112302
52.738	1.09352781256685	0.19363364201186
52.788	1.09299368763871	0.193241923911418
52.838	1.09255579665146	0.192806577669503
52.888	1.09214410676261	0.192359353027747
52.938	1.09172722847264	0.191964380159881
52.988	1.09128397896631	0.191834988692634
53.038	1.09084072945997	0.191705597225388
53.088	1.09041157862622	0.191390130012836
53.138	1.08999429352611	0.190918057615008
53.188	1.089577008426	0.190445985217181
53.238	1.08896316535234	0.190727511523216
53.288	1.08833260120106	0.191073146052323
53.338	1.08773154485563	0.191144039728298
53.388	1.08719927452793	0.190574481542108
53.438	1.08666700420024	0.190004923355917
53.488	1.08622917194185	0.189384865930459
53.538	1.08583602664258	0.188740912872042
53.588	1.08543672680517	0.188122100697363
53.638	1.08493598468504	0.187917673578424
53.688	1.08443524256491	0.187713246459486
53.738	1.08395389808175	0.187381365745866
53.788	1.0834976663723	0.186884479713019
53.838	1.08304143466285	0.186387593680172
53.888	1.08246286163861	0.185923907864127
53.938	1.08185640729312	0.18546778830574
53.988	1.08128825230142	0.185126268619514
54.038	1.08088024020353	0.18526393078216
54.088	1.08047222810565	0.185401592944806
54.138	1.08004621365134	0.185451111307147
54.188	1.07960670687811	0.185434568080876
54.238	1.07916720010488	0.185418024854604
54.288	1.07875408953238	0.18564508036499
54.338	1.07834236823361	0.185884956861515
54.388	1.0778782366681	0.185616752954148
54.438	1.07730701973106	0.184310432238585
54.488	1.07673580279403	0.183004111523023
54.538	1.07620524463346	0.182589865153549
54.588	1.07569152031022	0.182544961782569
54.638	1.07517795511169	0.182473951495985
54.688	1.07466608538889	0.182124771719355
54.738	1.07415421566609	0.181775591942725
54.788	1.07366561676819	0.181513670574255
54.838	1.07320385648745	0.18135238573337
54.888	1.07274209620672	0.181191100892485
54.938	1.07229906292116	0.180545799433948
54.988	1.07185952261571	0.17981021865375
55.038	1.07138672301864	0.179238018736822
55.088	1.07079696007716	0.179240382235171
55.138	1.07020719713567	0.179242745733519
55.188	1.0696942146526	0.17907885059779
55.238	1.06923241914182	0.178804116372675
55.288	1.06877062363103	0.17852938214756
55.338	1.06829067900029	0.178182374493441
55.388	1.06781033748505	0.177833786365808
55.438	1.06736975382379	0.177407760840727
55.488	1.06700071649099	0.176842382686644
55.538	1.06663167915819	0.17627700453256
55.588	1.06617394524836	0.175506021833862
55.638	1.0656843307309	0.17466113777356
55.688	1.06518793876157	0.173726987644313
55.738	1.06463897702987	0.172100439232478
55.788	1.06409001529817	0.170473890820644
55.838	1.06354105356648	0.169486146764868
55.888	1.06299209183478	0.169155873426206
55.938	1.06244313010308	0.168825600087544
55.988	1.06201699188229	0.168418614493104
56.038	1.0616089797844	0.168000307810652
56.088	1.06118243087867	0.167544494645971
56.138	1.06070027154939	0.166976162034599
56.188	1.06021811222011	0.166407829423227
56.238	1.05970562857034	0.165854692314393
56.288	1.05917521284309	0.165310540961037
56.338	1.05864486202686	0.164765818866197
56.388	1.05812371930184	0.164140133015101
56.438	1.05760257657681	0.163514447164005
56.488	1.05709001545897	0.162811756766605
56.538	1.05659112793928	0.161986370328621
56.588	1.0560922404196	0.161160983890637
56.638	1.05568831103913	0.160235361617584
56.688	1.05531368174926	0.159278810778828
56.738	1.05492502125345	0.158180032169691
56.788	1.05445213421897	0.156227488541147
56.838	1.05397924718448	0.154274944912602
56.888	1.05349860840362	0.152772534477815
56.938	1.0530108484866	0.151683638573288
56.988	1.05252308856959	0.150594742668761
57.038	1.05193687125323	0.149873732971299
57.088	1.05133968990996	0.149193690375357
57.138	1.05078644249423	0.148378234690249
57.188	1.05034706979873	0.147211794503912
57.238	1.04990769710322	0.146045354317576
57.288	1.04945832223767	0.144831290433654
57.338	1.04900370233173	0.143592253147341
57.388	1.04854675864782	0.142345254305685
57.438	1.04802758935347	0.140885062704292
57.488	1.04750842005913	0.139424871102899
57.538	1.04691446122132	0.138176846237097
57.588	1.04621464085581	0.137229134673366
57.638	1.0455148204903	0.136281423109634
57.688	1.04481500012479	0.135333711545902
57.738	1.04424775484648	0.134536755439312
57.788	1.0438229865291	0.133901814533549
57.838	1.04339821821173	0.133266873627786
57.888	1.04297344989435	0.132631932722023
57.938	1.04254868157697	0.131996991816259
57.988	1.04210170202737	0.131408112187814
58.038	1.04158438690908	0.130965093270874
58.088	1.04106707179078	0.130522074353934
58.138	1.04054975667249	0.130079055436994
58.188	1.0400324415542	0.129636036520055
58.238	1.0395151264359	0.129193017603115
58.288	1.03903456401288	0.128712456569667
58.338	1.03855414919104	0.128231744764667
58.388	1.0380737343692	0.127751032959668
58.438	1.03759331954736	0.127270321154668
58.488	1.03711290472552	0.126789609349668
58.538	1.03664905512774	0.126166958927525
58.588	1.03619061009907	0.125497999619683
58.638	1.0357321650704	0.12482904031184
58.688	1.03527372004174	0.124160081003998
58.738	1.03481527501307	0.123491121696156
58.788	1.034323631109	0.122995017696493
58.838	1.0338000902462	0.122664990365473
58.888	1.03327654938341	0.122334963034453
58.938	1.03275300852061	0.122004935703433
58.988	1.03222946765782	0.121674908372413
59.038	1.03173169587486	0.121294415288113
59.088	1.03130430829505	0.120776082907539
59.138	1.03087692071524	0.120257750526965
59.188	1.03044953313544	0.119739418146391
59.238	1.03002214555563	0.119221085765817
59.288	1.02959228335751	0.118697536729423
59.338	1.02906178668166	0.117961843689663
59.388	1.02853129000581	0.117226150649903
59.438	1.02800079332996	0.116490457610144
59.488	1.0274702966541	0.115754764570384
59.538	1.02693979997825	0.115019071530624
59.588	1.02644172325691	0.114408316932636
59.638	1.0259526843234	0.113832391721228
59.688	1.02546364538988	0.11325646650982
59.738	1.02497460645637	0.112680541298412
59.788	1.02448556752286	0.112104616087005
59.838	1.02398495204259	0.111382809483181
59.888	1.02347439536416	0.110535729267283
59.938	1.02296383868574	0.109688649051385
59.988	1.02245328200732	0.108841568835487
60.038	1.0219427253289	0.107994488619588
60.088	1.02144040433314	0.107154404738698
60.138	1.02095767090695	0.106330960789717
60.188	1.02047493748076	0.105507516840737
60.238	1.01999220405457	0.104684072891756
60.288	1.01950947062838	0.103860628942775
60.338	1.0190299261289	0.103035304053311
60.388	1.0186062469012	0.10217702787315
60.438	1.01818256767349	0.10131875169299
60.488	1.01775888844578	0.100460475512829
60.538	1.01733520921808	0.0996021993326689
60.588	1.01691152999037	0.0987439231525084
60.638	1.01638405039003	0.0978808345684961
60.688	1.01583222255414	0.0970166171490124
60.738	1.01528039471824	0.0961523997295287
60.788	1.01472856688234	0.095288182310045
60.838	1.01417673904645	0.0944239648905613
60.888	1.01368716790003	0.0934456923422065
60.938	1.01324494691182	0.0923806736394988
60.988	1.0128027259236	0.0913156549367912
61.038	1.01236050493538	0.0902506362340836
61.088	1.01191828394716	0.089185617531376
61.138	1.01144986556514	0.0880491492834337
61.188	1.01092678842322	0.0867636072929644
61.238	1.01040371128129	0.0854780653024952
61.288	1.00988063413937	0.084192523312026
61.338	1.00935755699744	0.0829069813215568
61.388	1.00884065393281	0.0816494760597996
61.438	1.00839287041644	0.0807058453950862
61.488	1.00794508690007	0.0797622147303727
61.538	1.0074973033837	0.0788185840656593
61.588	1.00704951986732	0.0778749534009458
61.638	1.00660173635095	0.0769313227362324
61.688	1.00614292892036	0.0755959456888993
61.738	1.00568199037508	0.0741848372406301
61.788	1.0052210518298	0.072773728792361
61.838	1.00476011328452	0.0713626203440919
61.888	1.00429917473925	0.0699515118958228
61.938	1.00379745267843	0.0686581341075277
61.988	1.0032680854158	0.0674445603236447
62.038	1.00273871815318	0.0662309865397616
62.088	1.00220935089055	0.0650174127558786
62.138	1.00167998362792	0.0638038389719955
62.188	1.00116458302952	0.0625045080029962
62.238	1.00067489379028	0.0610473058523054
62.288	1.00018520455103	0.0595901037016147
62.338	0.999695515311779	0.058132901550924
62.388	0.99920582607253	0.0566756994002333
62.438	0.998712362145396	0.0551757267131513
62.488	0.99818835756173	0.0533297015043585
62.538	0.997664352978065	0.0514836762955657
62.588	0.997140348394399	0.0496376510867728
62.638	0.996616343810733	0.04779162587798
62.688	0.996092339227068	0.0459456006691872
62.738	0.995653002915156	0.0442350274686388
62.788	0.995226542423373	0.0425450529605885
62.838	0.99480008193159	0.0408550784525381
62.888	0.994373621439806	0.0391651039444878
62.938	0.993947160948023	0.0374751294364374
62.988	0.99347024996854	0.035630992841136
63.038	0.992962939336213	0.0336939637060808
63.088	0.992455628703885	0.0317569345710256
63.138	0.991948318071558	0.0298199054359704
63.188	0.99144100743923	0.0278828763009152
63.238	0.990938728783908	0.0259070930231952
63.288	0.990444590866255	0.0238686132528921
63.338	0.989950452948602	0.0218301334825887
63.388	0.989456315030949	0.0197916537122857
63.438	0.988962177113296	0.0177531739419824
63.488	0.988473900578633	0.0156255788077776
63.538	0.988022236450765	0.012941335530941
63.588	0.987570572322898	0.0102570922541042
63.638	0.98711890819503	0.00757284897726763
63.688	0.986667244067163	0.00488860570043094
63.738	0.986215579939295	0.00220436242359424
63.788	0.985699277827909	-0.000433449813319775
63.838	0.985175473093437	-0.00306587273310031
63.888	0.984651668358964	-0.00569829565288046
63.938	0.984127863624491	-0.00833071857266081
63.988	0.983604058890018	-0.0109631414924411
64.038	0.983143616515461	-0.0135156972424091
64.088	0.9827169933146	-0.0160256245029685
64.138	0.98229037011374	-0.0185355517635275
64.188	0.981863746912879	-0.0210454790240867
64.238	0.981437123712019	-0.0235554062846459
64.288	0.980967912386411	-0.0263337741534643
64.338	0.980437415710559	-0.0294984346049004
64.388	0.979906919034706	-0.0326630950563361
64.438	0.979376422358853	-0.035827755507772
64.488	0.978845925683001	-0.0389924159592078
64.538	0.978327300057693	-0.0421694265380287
64.588	0.977867464396987	-0.0454075996524719
64.638	0.977407628736282	-0.0486457727669146
64.688	0.976947793075577	-0.0518839458813576
64.738	0.976487957414872	-0.0551221189958005
64.788	0.976028121754166	-0.0583602921102433
64.838	0.975500424446959	-0.0615127953570722
64.888	0.974967145445883	-0.0646582521645732
64.938	0.974433866444808	-0.0678037089720744
64.988	0.973900587443732	-0.0709491657795756
65.038	0.973367308442656	-0.0740946225870765
65.088	0.972858826838374	-0.0774102726691233
65.138	0.972361907656644	-0.0808052797325558
65.188	0.971864988474915	-0.0842002867959886
65.238	0.971368069293185	-0.0875952938594213
65.288	0.970871150111455	-0.0909903009228538
65.338	0.970409082764171	-0.094533274808675
65.388	0.96999173398072	-0.0982661056675144
65.438	0.96957438519727	-0.101998936526354
65.488	0.96915703641382	-0.105731767385194
65.538	0.968739687630369	-0.109464598244033
65.588	0.96829674903994	-0.113237150188852
65.638	0.967748840016801	-0.117172639649627
65.688	0.967200930993662	-0.121108129110401
65.738	0.966653021970523	-0.125043618571176
65.788	0.966105112947385	-0.128979108031951
65.838	0.965557203924246	-0.132914597492726
65.888	0.965112398060392	-0.137205926883909
65.938	0.964672790675157	-0.141515197784188
65.988	0.964233183289923	-0.145824468684467
66.038	0.963793575904688	-0.150133739584746
66.088	0.963353968519454	-0.154443010485026
66.138	0.962853264551264	-0.158527155312336
66.188	0.96232760564074	-0.162519347236603
66.238	0.961801946730216	-0.16651153916087
66.288	0.961276287819691	-0.170503731085136
66.338	0.960750628909168	-0.174495923009403
66.388	0.960255345782774	-0.177617448435104
66.438	0.959794870958367	-0.17974125731524
66.488	0.95933439613396	-0.181865066195376
66.538	0.958873921309553	-0.183988875075511
66.588	0.958413446485146	-0.186112683955647
66.638	0.957946323758339	-0.18835005311857
66.688	0.95745617079822	-0.190980827546864
66.738	0.956966017838101	-0.193611601975158
66.788	0.956475864877982	-0.196242376403451
66.838	0.955985711917863	-0.198873150831746
66.888	0.955495558957744	-0.201503925260039
66.938	0.954967807953004	-0.204016672097158
66.988	0.954439367778403	-0.206527255495742
67.038	0.953910927603802	-0.209037838894325
67.088	0.953382487429201	-0.211548422292909
67.138	0.9528540472546	-0.214059005691493
67.188	0.952379529994469	-0.216567668306393
67.238	0.951924156099637	-0.219075649017059
67.288	0.951468782204806	-0.221583629727724
67.338	0.951013408309974	-0.22409161043839
67.388	0.950558034415143	-0.226599591149056
67.438	0.950070558166492	-0.229123833461257
67.488	0.949550461784122	-0.231664599658888
67.538	0.949030365401751	-0.23420536585652
67.588	0.948510269019381	-0.236746132054151
67.638	0.947990172637011	-0.239286898251783
67.688	0.94749199548915	-0.24193028475636
67.738	0.947058880196102	-0.244878274394253
67.788	0.946625764903055	-0.247826264032146
67.838	0.946192649610007	-0.250774253670039
67.888	0.94575953431696	-0.253722243307932
67.938	0.945324079627599	-0.256661510862491
67.988	0.944657024703231	-0.258737292166952
68.038	0.943989969778863	-0.260813073471413
68.088	0.943322914854495	-0.262888854775875
68.138	0.942655859930128	-0.264964636080336
68.188	0.94198880500576	-0.267040417384798
68.238	0.941321750081392	-0.269116198689259
68.288	0.940654695157025	-0.27119197999372
68.338	0.940013955400895	-0.273202143584117
68.388	0.939527141354867	-0.274828488490872
68.438	0.93904032730884	-0.276454833397628
68.488	0.938553513262812	-0.278081178304383
68.538	0.938066699216785	-0.279707523211138
68.588	0.937579885170757	-0.281333868117894
68.638	0.93709307112473	-0.282960213024649
68.688	0.936606257078702	-0.284586557931404
68.738	0.936119443032675	-0.28621290283816
68.788	0.935632628986647	-0.287839247744915
68.838	0.93514581494062	-0.28946559265167
68.888	0.934667874819203	-0.291343538657777
68.938	0.934194506113494	-0.293351097351428
68.988	0.933721137407785	-0.29535865604508
69.038	0.933247768702077	-0.297366214738731
69.088	0.932774399996368	-0.299373773432382
69.138	0.932301031290659	-0.301381332126033
69.188	0.931827662584951	-0.303388890819685
69.238	0.931354293879242	-0.305396449513336
69.288	0.930880925173533	-0.307404008206987
69.338	0.930407556467825	-0.309411566900639
69.388	0.929930396176146	-0.311498876279875
69.438	0.929435236746473	-0.313964772247005
69.488	0.928940077316799	-0.316430668214135
69.538	0.928444917887125	-0.318896564181266
69.588	0.927949758457452	-0.321362460148396
69.638	0.927454599027778	-0.323828356115526
69.688	0.926959439598104	-0.326294252082656
69.738	0.926464280168431	-0.328760148049786
69.788	0.925969120738757	-0.331226044016916
69.838	0.925473961309083	-0.333691939984046
69.888	0.92497880187941	-0.336157835951176
69.938	0.924504695070881	-0.338948469377267
69.988	0.924040135381243	-0.341886367464979
70.038	0.923575575691605	-0.344824265552691
70.088	0.923111016001968	-0.347762163640402
70.138	0.92264645631233	-0.350700061728114
70.188	0.922181896622692	-0.353637959815826
70.238	0.921717336933055	-0.356575857903538
70.288	0.921252777243417	-0.35951375599125
70.338	0.920788217553779	-0.362451654078961
70.388	0.920323657864142	-0.365389552166673
70.438	0.919853759910765	-0.368272114853726
70.488	0.919362773172914	-0.370936075314415
70.538	0.918871786435064	-0.373600035775104
70.588	0.918380799697213	-0.376263996235793
70.638	0.917889812959363	-0.378927956696481
70.688	0.917398826221512	-0.38159191715717
70.738	0.916907839483661	-0.384255877617859
70.788	0.916416852745811	-0.386919838078548
70.838	0.91592586600796	-0.389583798539237
70.888	0.91543487927011	-0.392247758999925
70.938	0.914943892532259	-0.394911719460614
70.988	0.914448258342982	-0.398063310638069
71.038	0.913950780751185	-0.40140831958586
71.088	0.913453303159387	-0.404753328533652
71.138	0.912955825567589	-0.408098337481444
71.188	0.912458347975792	-0.411443346429235
71.238	0.911960870383994	-0.414788355377027
71.288	0.911463392792197	-0.418133364324819
71.338	0.910965915200399	-0.421478373272611
71.388	0.910468437608601	-0.424823382220402
71.438	0.909970960016804	-0.428168391168194
71.488	0.909471776257683	-0.431500776559822
71.538	0.908966880547089	-0.434790900480815
71.588	0.908461984836495	-0.438081024401809
71.638	0.9079570891259	-0.441371148322802
71.688	0.907452193415306	-0.444661272243795
71.738	0.906947297704712	-0.447951396164788
71.788	0.906442401994118	-0.451241520085781
71.838	0.905937506283523	-0.454531644006774
71.888	0.905432610572929	-0.457821767927768
71.938	0.904927714862335	-0.461111891848761
71.988	0.904422819151741	-0.464402015769754
72.038	0.903929927072483	-0.468128390959958
72.088	0.903441165274975	-0.472004874113762
72.138	0.902952403477468	-0.475881357267565
72.188	0.90246364167996	-0.479757840421369
72.238	0.901974879882453	-0.483634323575172
72.288	0.901486118084945	-0.487510806728976
72.338	0.900997356287437	-0.491387289882779
72.388	0.90050859448993	-0.495263773036583
72.438	0.900019832692422	-0.499140256190386
72.488	0.899531070894914	-0.50301673934419
72.538	0.89905053035634	-0.506910528878264
72.588	0.898593388785499	-0.51085357503311
72.638	0.898136247214658	-0.514796621187955
72.688	0.897679105643817	-0.5187396673428
72.738	0.897221964072976	-0.522682713497645
72.788	0.896764822502135	-0.526625759652491
72.838	0.896307680931294	-0.530568805807336
72.888	0.895850539360453	-0.534511851962181
72.938	0.895393397789612	-0.538454898117027
72.988	0.894936256218771	-0.542397944271872
73.038	0.89447911464793	-0.546340990426717
73.088	0.894003312799256	-0.550956346521503
73.138	0.893522062342326	-0.555768010169812
73.188	0.893040811885396	-0.560579673818122
73.238	0.892559561428466	-0.565391337466431
73.288	0.892078310971536	-0.57020300111474
73.338	0.891597060514606	-0.57501466476305
73.388	0.891115810057675	-0.579826328411359
73.438	0.890634559600745	-0.584637992059668
73.488	0.890153309143815	-0.589449655707977
73.538	0.889672058686885	-0.594261319356286
73.588	0.889192143491339	-0.599012588734841
73.638	0.888715529358657	-0.603614550057612
73.688	0.888238915225974	-0.608216511380383
73.738	0.887762301093292	-0.612818472703155
73.788	0.88728568696061	-0.617420434025926
73.838	0.886809072827928	-0.622022395348698
73.888	0.886332458695246	-0.626624356671469
73.938	0.885855844562564	-0.63122631799424
73.988	0.885379230429881	-0.635828279317011
74.038	0.884902616297199	-0.640430240639783
74.088	0.884426002164517	-0.645032201962554
74.138	0.883917410376232	-0.6500570625191
74.188	0.883400923855018	-0.655186329619644
74.238	0.882884437333805	-0.660315596720189
74.288	0.882367950812591	-0.665444863820734
74.338	0.881851464291377	-0.670574130921279
74.388	0.881334977770163	-0.675703398021823
74.438	0.880818491248949	-0.680832665122368
74.488	0.880302004727735	-0.685961932222912
74.538	0.879785518206521	-0.691091199323457
74.588	0.879269031685307	-0.696220466424002
74.638	0.878759724048559	-0.701295577448214
74.688	0.878265955516159	-0.706253464560367
74.738	0.87777218698376	-0.711211351672519
74.788	0.877278418451361	-0.716169238784672
74.838	0.876784649918961	-0.721127125896825
74.888	0.876290881386562	-0.726085013008977
74.938	0.875797112854163	-0.73104290012113
74.988	0.875303344321763	-0.736000787233282
75.038	0.874809575789364	-0.740958674345435
75.088	0.874315807256965	-0.745916561457587
75.138	0.873822038724565	-0.75087444856974
75.188	0.873339045009718	-0.756317318907727
75.238	0.872858258185213	-0.761859523159439
75.288	0.872377471360708	-0.767401727411151
75.338	0.871896684536202	-0.772943931662863
75.388	0.871415897711697	-0.778486135914575
75.438	0.870935110887192	-0.784028340166287
75.488	0.870454324062687	-0.789570544417999
75.538	0.869973537238181	-0.795112748669711
75.588	0.869492750413676	-0.800654952921423
75.638	0.869011963589171	-0.806197157173135
75.688	0.868532771660207	-0.81157510639625
75.738	0.86805662115995	-0.816639825099716
75.788	0.867580470659692	-0.821704543803181
75.838	0.867104320159435	-0.826769262506647
75.888	0.866628169659177	-0.831833981210112
75.938	0.86615201915892	-0.836898699913578
75.988	0.865675868658663	-0.841963418617044
76.038	0.865199718158405	-0.847028137320509
76.088	0.864723567658148	-0.852092856023975
76.138	0.864247417157891	-0.85715757472744
76.188	0.863771266657633	-0.862222293430906
76.238	0.863295436094528	-0.867925866919562
76.288	0.862819658481394	-0.873735171619754
76.338	0.862343880868261	-0.879544476319946
76.388	0.861868103255127	-0.885353781020137
76.438	0.861392325641994	-0.891163085720329
76.488	0.86091654802886	-0.896972390420521
76.538	0.860440770415727	-0.902781695120713
76.588	0.859964992802593	-0.908590999820905
76.638	0.85948921518946	-0.914400304521096
76.688	0.859013437576326	-0.920209609221288
76.738	0.858528677178538	-0.923780339071559
76.788	0.858028881424616	-0.923604149520629
76.838	0.857529085670694	-0.923427959969698
76.888	0.857029289916773	-0.923251770418768
76.938	0.856529494162851	-0.923075580867837
76.988	0.85602969840893	-0.922899391316906
77.038	0.855529902655008	-0.922723201765976
77.088	0.855030106901087	-0.922547012215045
77.138	0.854530311147165	-0.922370822664115
77.188	0.854030515393244	-0.922194633113184
77.238	0.853530719639322	-0.922018443562253
78.2436	0.850864036676285	-0.964879030875083
78.2936	0.851515497723533	-0.866771637402097
78.3436	0.851933599589677	-0.840772114953517
78.3936	0.852306674224506	-0.812178349169711
78.4436	0.852774664971572	-0.791791745393302
78.4936	0.853338616325905	-0.7692337087909
78.5436	0.853912290979452	-0.746314551982541
78.5936	0.854276914699927	-0.730239902016575
78.6436	0.854845727703867	-0.715530925706978
78.6936	0.85539837952103	-0.69911853149662
78.7436	0.85595418381411	-0.674890200941531
78.7936	0.856503673659947	-0.654360008803637
78.8436	0.856790387546398	-0.627025466741323
78.8936	0.857530160648653	-0.612070733690711
78.9436	0.857935116120501	-0.598269215484087
78.9936	0.85835097707003	-0.584317810724513
79.0436	0.85878261938996	-0.570584715408946
79.0936	0.859273959348709	-0.555293978434991
79.1436	0.859654468889089	-0.540670284438567
79.1936	0.860195156490424	-0.52431609830342
79.2436	0.860550037920867	-0.509798676970431
79.2936	0.860976624022253	-0.492470072479699
79.3436	0.861687481487036	-0.477269935365556
79.3936	0.862151194197115	-0.459425906636294
79.4436	0.86284323622561	-0.445477783041204
79.4936	0.863304825872555	-0.428141121551149
79.5436	0.863948175266339	-0.417800917903437
79.5936	0.864381364571298	-0.411021182789881
79.6436	0.864783694634889	-0.404797561931053
79.6936	0.865215412680493	-0.397113646831309
79.7436	0.865703943930757	-0.386359543297489
79.7936	0.866170872959502	-0.377465732737642
79.8436	0.866593928456417	-0.367454022233032
79.8936	0.867110929360616	-0.358671497773565
79.9436	0.867600218713703	-0.348337462294365
79.9936	0.868230417276313	-0.338853490916845
80.0436	0.868707368130047	-0.331823567708421
80.0936	0.869315278734331	-0.322538422595373
80.1436	0.869750854054569	-0.314582305913407
80.1936	0.870150734911797	-0.306124616750043
80.2436	0.870665421288186	-0.296051022062439
80.2936	0.87097256123164	-0.285467962010846
80.3436	0.871462847541863	-0.27697549735587
80.3936	0.871848957765618	-0.266638019493014
80.4436	0.872381828387803	-0.256116360316136
80.4936	0.872777044746828	-0.24856452496589
80.5436	0.87324210296477	-0.239247606777849
80.5936	0.873953366637127	-0.232079003226023
80.6436	0.87442638719266	-0.221759339684093
80.6936	0.875092753106672	-0.210874299638631
80.7436	0.875530171549893	-0.200062869823063
80.7936	0.876139442914046	-0.190262415303227
80.8436	0.876652759389599	-0.183558178080389
80.8936	0.877068854720736	-0.178644110800999
80.9436	0.877482169578271	-0.174021183067774
80.9936	0.877937389832296	-0.169336509779343
81.0436	0.878486309684093	-0.164010002874541
81.0936	0.878938584923492	-0.158660107592917
81.1436	0.879410757475043	-0.154172060772724
81.1936	0.879951956843304	-0.150527019924411
81.2436	0.880601017478876	-0.146636131159969
81.2936	0.881096869863699	-0.142264598095336
81.3436	0.881564601771692	-0.137136862537714
81.3936	0.882019934500166	-0.131613528169194
81.4436	0.882450234633185	-0.12652374729485
81.4936	0.882934397139808	-0.121351581130845
81.5436	0.883348843496453	-0.115770826149623
81.5936	0.883737358406676	-0.109611779292937
81.6436	0.884164529494821	-0.10274135937268
81.6936	0.884691195839114	-0.0993573471937848
81.7436	0.885194715218912	-0.0948683251552326
81.7936	0.885700879014511	-0.0903570278409712
81.8436	0.886227545358803	-0.0865075188800248
81.8936	0.886754211703096	-0.0816619156026026
81.9436	0.8873884639381	-0.0778073415183738
81.9936	0.887967234819755	-0.0745336721398028
82.0436	0.888424115491526	-0.0713490424337185
82.0936	0.888795063882059	-0.0666988782237839
82.1436	0.889169046619334	-0.0613965088353811
82.1936	0.889645865106814	-0.0566297957778581
82.2436	0.89018291164298	-0.052606338062052
82.2936	0.890590954872567	-0.0490599055411184
82.3436	0.890998942156525	-0.0457273741074284
82.3936	0.891472372762281	-0.0413079733590045
82.4436	0.89203228897002	-0.035995711904567
82.4936	0.892698039736221	-0.0303868272116662
82.5436	0.893200704930885	-0.0277330833075054
82.5936	0.893679510121727	-0.0240274478704562
82.6436	0.894178805186647	-0.0194823181971683
82.6936	0.894728295102921	-0.014566327952569
82.7436	0.895084405557832	-0.0116663256167615
82.7936	0.895443160469069	-0.00932323563248852
82.8436	0.895832015292082	-0.00655148213271464
82.8936	0.896273229120678	-0.00300531955275306
82.9436	0.896811104286951	-0.000673737950975764
82.9936	0.897304885939829	0.00319017121923933
83.0436	0.897820062023246	0.00749293199126898
83.0936	0.898393604672482	0.0116927537733506
83.1436	0.89907790002827	0.0152055488204232
83.1936	0.899598080216908	0.0193416761006991
83.2436	0.90007411619323	0.0229588079927007
83.2936	0.900516526607776	0.0267007362892467
83.3436	0.900896690694325	0.0324821401015732
83.3936	0.901404140148087	0.0374909502570948
83.4436	0.901956238169403	0.0403489133523158
83.4936	0.902529884140651	0.0419062170762171
83.5436	0.903081451113298	0.043983359129025
83.5936	0.903621139842771	0.0463401681265444
83.6436	0.904159172784967	0.0486822755225063
83.6936	0.904641368900648	0.0505286122437244
83.7436	0.905123565016328	0.0523749489649425
83.7936	0.905623139109098	0.0541668868617516
83.8436	0.906147991035012	0.0558796967680235
83.8936	0.906672842960926	0.0575925066742954
83.9436	0.907073767011908	0.0590711785685966
83.9936	0.907440949885746	0.0604861029634553
84.0436	0.907825059110507	0.0619144493770205
84.0936	0.908295200323296	0.0634110162214314
84.1436	0.908765341536084	0.0649075830658424
84.1936	0.909294395059306	0.0663566682289723
84.2436	0.909873030398123	0.0677657918297718
84.2936	0.91045166573694	0.0691749154305713
84.3436	0.910973897483345	0.0708709947670512
84.3936	0.911491331007479	0.0725914852685455
84.4436	0.912004310523185	0.0742229377077496
84.4936	0.91250690724376	0.0756468323988166
84.5436	0.913009503964335	0.0770707270898836
84.5936	0.913441581480345	0.0784512372504111
84.6436	0.913840290156482	0.0798112183726222
84.6936	0.914243774314161	0.0811509620510582
84.7436	0.914725970429841	0.0821571417086707
84.7936	0.915208166545522	0.0831633213662832
84.8436	0.91570006147969	0.0844040678272131
84.8936	0.916204512800709	0.0859484916411297
84.9436	0.916708964121729	0.0874929154550463
84.9936	0.917260237427422	0.0887452691880146
85.0436	0.917822181362234	0.0899310607807274
85.0936	0.918365154589095	0.0912079620472989
85.1436	0.918828804700327	0.0928658244890201
85.1936	0.919292454811558	0.0945236869307413
85.2436	0.919713684354785	0.096392533658327
85.2936	0.920103120736128	0.0984195078667811
85.3436	0.920492557117471	0.100446482075235
85.3936	0.921008876395734	0.102387727670845
85.4436	0.921531873721203	0.104324461234201
85.4936	0.922055480468378	0.106060447698206
85.5436	0.922580332394292	0.107386264951913
85.5936	0.923105184320206	0.10871208220562
85.6436	0.92365692350153	0.109844860467188
85.6936	0.924219794736565	0.110897715345132
85.7436	0.924767071749219	0.111930140977237
85.7936	0.925148192140651	0.112744892756827
85.8436	0.925529312532083	0.113559644536417
85.8936	0.925964675697547	0.114895652219613
85.9436	0.926462597927978	0.116832832732204
85.9936	0.92696052015841	0.118770013244796
86.0436	0.927419397974622	0.120396594006909
86.0936	0.927870993182962	0.121965241355667
86.1436	0.928348456729227	0.123288228909768
86.1936	0.928916891765597	0.123747301756916
86.2436	0.929485326801966	0.124206374604064
86.2936	0.929988665362719	0.125215981086471
86.3436	0.930448606273061	0.126592609992383
86.3936	0.930908547183402	0.127969238898295
86.4436	0.931343079325808	0.129541293282861
86.4936	0.931777055829921	0.131117621226842
86.5436	0.932223937556373	0.132533103734495
86.5936	0.932694042902423	0.133659136503986
86.6436	0.933164148248473	0.134785169273478
86.6936	0.933651333029187	0.13561398958213
86.7436	0.934144656747537	0.13633598148588
86.7936	0.934651005881192	0.137179896222137
86.8436	0.935258387526905	0.138969513629453
86.8936	0.935865769172618	0.140759131036769
86.9436	0.936387696764551	0.14235716529754
86.9936	0.936821673268663	0.14375801820294
87.0436	0.937255649772776	0.14515887110834
87.0936	0.937715483858132	0.146182855740492
87.1436	0.938179133969363	0.147151222677052
87.1936	0.938628866795519	0.148117946247301
87.2436	0.93903684776645	0.149079739718619
87.2936	0.939444828737381	0.150041533189936
87.3436	0.93996237977493	0.151174531511311
87.3936	0.940544724314637	0.152408770638353
87.4436	0.941126419744188	0.153642637541509
87.4936	0.941616034261648	0.154823701827761
87.5436	0.942105648779109	0.156004766114013
87.5936	0.942591687626911	0.157312500096764
87.6436	0.943072029142147	0.158822064633271
87.6936	0.943552370657383	0.160331629169779
87.7436	0.944002949173758	0.161423547056614
87.7936	0.94444434407965	0.162386596741418
87.8436	0.944883615643023	0.163332003947274
87.8936	0.945310141203542	0.164171506860735
87.9436	0.94573666676406	0.165011009774197
87.9936	0.94626373753157	0.166223152442545
88.0436	0.946883174080175	0.167777620350032
88.0936	0.94750261062878	0.169332088257519
88.1436	0.948005233313761	0.170687727306317
88.1936	0.948494847831221	0.172021225155246
88.2436	0.948974604016452	0.173368556190635
88.2936	0.9494288078578	0.174751742209317
88.3436	0.949883011699148	0.176134928227999
88.3936	0.950321663994955	0.177421613777306
88.4436	0.950752161212004	0.178657695421941
88.4936	0.951185984124511	0.179868714277225
88.5436	0.951708861770959	0.18040860732881
88.5936	0.952231739417406	0.180948500380395
88.6436	0.952820704991172	0.181510138686816
88.6936	0.953503215312305	0.182102556508536
88.7436	0.954185725633437	0.182694974330256
88.7936	0.95486823595457	0.183287392151976
88.8436	0.955424950035676	0.184171172057282
88.8936	0.955846472306961	0.185368075529594
88.9436	0.956267994578246	0.186564979001907
88.9936	0.956689516849531	0.18776188247422
89.0436	0.957111039120816	0.188958785946532
89.0936	0.957560780451848	0.190009774111762
89.1436	0.958099882138743	0.190598697137896
89.1936	0.958638983825639	0.19118762016403
89.2436	0.959178085512534	0.191776543190164
89.2936	0.959717187199429	0.192365466216298
89.3436	0.960256288886325	0.192954389242432
89.3936	0.960711073960351	0.193422879821464
89.4436	0.961165520413441	0.19389088673605
89.4936	0.961619966866532	0.194358893650636
89.5436	0.962074413319622	0.194826900565222
89.5936	0.962528859772713	0.195294907479808
89.6436	0.963010437492598	0.195629832906661
89.6936	0.963500867058149	0.195921339174385
89.7436	0.963991296623699	0.19621284544211
89.7936	0.96448172618925	0.196504351709834
89.8436	0.964972155754801	0.196795857977558
89.8936	0.965464099735089	0.196952860289074
89.9436	0.965957498741302	0.196980633309329
89.9936	0.966450897747514	0.197008406329584
90.0436	0.966944296753727	0.19703617934984
90.0936	0.967437695759939	0.197063952370095
90.1436	0.967924584385465	0.197163672445893
90.1936	0.968393690926426	0.197459904628622
90.2436	0.968862797467388	0.19775613681135
90.2936	0.969331904008349	0.198052368994079
90.3436	0.969801010549311	0.198348601176807
90.3936	0.970272124659952	0.198637617422787
90.4436	0.970824879937589	0.198633185574332
90.4936	0.971377635215226	0.198628753725877
90.5436	0.971930390492862	0.198624321877422
90.5936	0.972483145770499	0.198619890028967
90.6436	0.973035901048136	0.198615458180512
90.6936	0.973502218511447	0.198769004640935
90.7436	0.973944439499666	0.198966591090278
90.7936	0.974386660487885	0.199164177539621
90.8436	0.974828881476103	0.199361763988964
90.8936	0.975271102464322	0.199559350438307
90.9436	0.975747343753758	0.199920703134443
90.9936	0.976252799502603	0.200422687812027
91.0436	0.976758255251449	0.200924672489611
91.0936	0.977263711000295	0.201426657167195
91.1436	0.97776916674914	0.201928641844779
91.1936	0.978259523746442	0.202430538944948
91.2436	0.978713970199533	0.202932227752887
91.2936	0.979168416652623	0.203433916560826
91.3436	0.979622863105714	0.203935605368765
91.3936	0.980077309558804	0.204437294176703
91.4436	0.980532447531133	0.204930743140336
91.4936	0.980999699896044	0.205279842238894
91.5436	0.981466952260954	0.205628941337452
91.5936	0.981934204625864	0.20597804043601
91.6436	0.982401456990774	0.206327139534568
91.6936	0.982868709355684	0.206676238633127
91.7436	0.98339470189056	0.206819628902859
91.7936	0.983934472983823	0.206914766484347
91.8436	0.984474244077086	0.207009904065836
91.8936	0.985014015170348	0.207105041647325
91.9436	0.985553786263611	0.207200179228813
91.9936	0.986029723521232	0.207308213390041
92.0436	0.98645711110104	0.20742605621755
92.0936	0.986884498680849	0.207543899045058
92.1436	0.987311886260658	0.207661741872567
92.1936	0.987739273840467	0.207779584700076
92.2436	0.988200669749642	0.207987044237309
92.2936	0.988733021308977	0.208381481847919
92.3436	0.989265372868311	0.208775919458529
92.3936	0.989797724427646	0.209170357069139
92.4436	0.990330075986981	0.209564794679749
92.4936	0.99085397254243	0.209943574901424
92.5436	0.99128321429829	0.210147068744521
92.5936	0.99171245605415	0.210350562587619
92.6436	0.99214169781001	0.210554056430717
92.6936	0.99257093956587	0.210757550273816
92.7436	0.99300018132173	0.210961044116913
92.7936	0.993534481801197	0.21136144173564
92.8436	0.994089091962316	0.211799904284739
92.8936	0.994643702123434	0.212238366833838
92.9436	0.995198312284553	0.212676829382937
92.9936	0.995752922445672	0.213115291932036
93.0436	0.996262650438273	0.213440293146286
93.0936	0.996741954947516	0.213688384328189
93.1436	0.997221259456759	0.213936475510092
93.1936	0.997700563966002	0.214184566691995
93.2436	0.998179868475246	0.214432657873898
93.2936	0.998654014003144	0.214715726940277
93.3436	0.999118662315386	0.215063187112169
93.3936	0.999583310627628	0.215410647284061
93.4436	1.00004795893987	0.215758107455954
93.4936	1.00051260725211	0.216105567627846
93.5436	1.00098337667984	0.216441327549421
93.5936	1.00150367149654	0.216682421809336
93.6436	1.00202396631325	0.216923516069252
93.6936	1.00254426112995	0.217164610329167
93.7436	1.00306455594665	0.217405704589083
93.7936	1.00358485076335	0.217646798848998
93.8436	1.0040212832488	0.217917551462883
93.8936	1.00444496247651	0.218192814333362
93.9436	1.00486864170422	0.218468077203841
93.9936	1.00529232093192	0.21874334007432
94.0436	1.00571600015963	0.219018602944799
94.0936	1.00620575475133	0.21938630115831
94.1436	1.00673532398544	0.21980969759134
94.1936	1.00726489321956	0.22023309402437
94.2436	1.00779446245367	0.220656490457399
94.2936	1.00832403168778	0.221079886890429
94.3436	1.00882731684448	0.221484153310276
94.3936	1.00928807959321	0.221857471174766
94.4436	1.00974884234194	0.222230789039255
94.4936	1.01020960509067	0.222604106903744
94.5436	1.0106703678394	0.222977424768233
94.5936	1.01113448250902	0.223333841348613
94.6436	1.01161953453956	0.223584686139847
94.6936	1.01210458657011	0.22383553093108
94.7436	1.01258963860065	0.224086375722313
94.7936	1.01307469063119	0.224337220513547
94.8436	1.01355974266174	0.22458806530478
94.8936	1.01409280784894	0.224845439616796
94.9436	1.01463144599182	0.225103571819618
94.9936	1.0151700841347	0.22536170402244
95.0436	1.01570872227759	0.225619836225262
95.0936	1.01624736042047	0.225877968428083
95.1436	1.01670994136108	0.226290467726164
95.1936	1.01713192735323	0.226785359277542
95.2436	1.01755391334539	0.22728025082892
95.2936	1.01797589933754	0.227775142380297
95.3436	1.0183978853297	0.228270033931675
95.3936	1.01887576823558	0.228710414382169
95.4436	1.01943408816367	0.229072352028951
95.4936	1.01999240809175	0.229434289675734
95.5436	1.02055072801983	0.229796227322516
95.5936	1.02110904794792	0.230158164969299
95.6436	1.02164864200804	0.230572377224787
95.6936	1.02209549843639	0.231245473256723
95.7436	1.02254235486474	0.231918569288658
95.7936	1.02298921129308	0.232591665320594
95.8436	1.02343606772143	0.23326476135253
95.8936	1.02388292414978	0.233937857384466
95.9436	1.02437621374475	0.234248090116712
95.9936	1.02487332251792	0.234528476949848
96.0436	1.0253704312911	0.234808863782985
96.0936	1.02586754006427	0.235089250616122
96.1436	1.02636464883745	0.235369637449259
96.1936	1.02684076326616	0.235483777701871
96.2436	1.02730708854304	0.235520401220455
96.2936	1.02777341381993	0.23555702473904
96.3436	1.02823973909681	0.235593648257624
96.3936	1.0287060643737	0.235630271776208
96.4436	1.02916759294524	0.235950571495015
96.4936	1.02962296684007	0.236634857571186
96.5436	1.0300783407349	0.237319143647356
96.5936	1.03053371462974	0.238003429723526
96.6436	1.03098908852457	0.238687715799697
96.6936	1.03146187246754	0.239299994874371
96.7436	1.03200607313857	0.239616898289848
96.7936	1.03255027380961	0.239933801705324
96.8436	1.03309447448064	0.240250705120801
96.8936	1.03363867515168	0.240567608536278
96.9436	1.03418287582272	0.240884511951754
96.9936	1.03461955736483	0.240922788377607
97.0436	1.0350508177744	0.240947016383815
97.0936	1.03548207818396	0.240971244390023
97.1436	1.03591333859353	0.240995472396231
97.1936	1.0363445990031	0.241019700402439
97.2436	1.03684090765085	0.241339381718404
97.2936	1.03736378529729	0.241779741146806
97.3436	1.03788666294374	0.242220100575207
97.3936	1.03840954059019	0.242660460003608
97.4436	1.03893241823664	0.24310081943201
97.4936	1.03943075414045	0.243542497048333
97.5436	1.03990096710314	0.243985685206179
97.5936	1.04037118006583	0.244428873364026
97.6436	1.04084139302851	0.244872061521872
97.6936	1.0413116059912	0.245315249679719
97.7436	1.04179095981969	0.245762217583537
97.7936	1.04230198021898	0.246222279607325
97.8436	1.04281300061827	0.246682341631113
97.8936	1.04332402101756	0.247142403654902
97.9436	1.04383504141685	0.24760246567869
97.9936	1.04434606181615	0.248062527702479
98.0436	1.04483959321803	0.248394221162243
98.0936	1.04533280404765	0.248723561634073
98.1436	1.04582601487728	0.249052902105902
98.1936	1.04631922570691	0.249382242577732
98.2436	1.04681243653654	0.249711583049561
98.2936	1.04727635480428	0.249927404056521
98.3436	1.04772987381562	0.250102924115248
98.3936	1.04818339282697	0.250278444173975
98.4436	1.04863691183832	0.250453964232701
98.4936	1.04909043084967	0.250629484291428
98.5436	1.04957835174403	0.250874082040263
98.5936	1.05010122939048	0.251188871635498
98.6436	1.05062410703693	0.251503661230732
98.6936	1.05114698468337	0.251818450825967
98.7436	1.05166986232982	0.252133240421202
98.7936	1.05216941871725	0.252406845024935
98.8436	1.05259975168508	0.252558202114212
98.8936	1.0530300846529	0.252709559203489
98.9436	1.05346041762073	0.252860916292766
98.9936	1.05389075058855	0.253012273382043
99.0436	1.0543233827722	0.253161865265941
99.0936	1.05498363732199	0.253136701817321
99.1436	1.05564389187178	0.253111538368702
99.1936	1.05630414642157	0.253086374920082
99.2436	1.05696440097136	0.253061211471463
99.2936	1.05762465552115	0.253036048022844
99.3436	1.05828491007094	0.253010884574224
99.3936	1.05894516462074	0.252985721125605
99.4436	1.05958395520602	0.253013270438659
99.4936	1.06009719630026	0.253349153302875
99.5436	1.0606104373945	0.253685036167091
99.5936	1.06112367848874	0.254020919031307
99.6436	1.06163691958298	0.254356801895523
99.6936	1.06215016067722	0.254692684759739
99.7436	1.06266340177146	0.255028567623955
99.7936	1.0631766428657	0.255364450488171
99.8436	1.06368988395994	0.255700333352387
99.8936	1.06420312505418	0.256036216216603
99.9436	1.06471636614842	0.256372099080819
99.9936	1.06521124739864	0.256279566963747
100.0436	1.06569667054739	0.255966336219951
100.0936	1.06618209369615	0.255653105476156
100.1436	1.0666675168449	0.25533987473236
100.1936	1.06715293999365	0.255026643988565
100.2436	1.0676383631424	0.254713413244769
100.2936	1.06812378629116	0.254400182500974
100.3436	1.06860920943991	0.254086951757178
100.3936	1.06909463258866	0.253773721013382
100.4436	1.06958005573742	0.253460490269587
100.4936	1.07006313939696	0.253236057062082
100.5436	1.07053511720539	0.253433156986623
100.5936	1.07100709501382	0.253630256911164
100.6436	1.07147907282226	0.253827356835705
100.6936	1.07195105063069	0.254024456760246
100.7436	1.07242302843913	0.254221556684787
100.7936	1.07289500624756	0.254418656609328
100.8436	1.07336698405599	0.254615756533869
100.8936	1.07383896186443	0.25481285645841
100.9436	1.07431093967286	0.255009956382951
100.9936	1.0747829174813	0.255207056307492
101.0436	1.07524628285381	0.255488792186836
101.0936	1.07570574258677	0.255808909487543
101.1436	1.07616520231974	0.25612902678825
101.1936	1.0766246620527	0.256449144088957
101.2436	1.07708412178567	0.256769261389665
101.2936	1.07754358151863	0.257089378690372
101.3436	1.0780030412516	0.257409495991079
101.3936	1.07846250098456	0.257729613291786
101.4436	1.07892196071753	0.258049730592493
101.4936	1.07938142045049	0.258369847893201
101.5436	1.07984781056094	0.258687621671254
101.5936	1.08034157909334	0.258996137374662
101.6436	1.08083534762574	0.25930465307807
101.6936	1.08132911615814	0.259613168781479
101.7436	1.08182288469054	0.259921684484887
101.7936	1.08231665322294	0.260230200188295
101.8436	1.08281042175534	0.260538715891704
101.8936	1.08330419028774	0.260847231595112
101.9436	1.08379795882014	0.261155747298521
101.9936	1.08429172735254	0.261464263001929
102.0436	1.08478549588494	0.261772778705337
102.0936	1.0852805922606	0.262024858922821
102.1436	1.0857762153227	0.262254554115162
102.1936	1.0862718383848	0.262484249307503
102.2436	1.0867674614469	0.262713944499844
102.2936	1.087263084509	0.262943639692184
102.3436	1.08775870757109	0.263173334884525
102.3936	1.08825433063319	0.263403030076866
102.4436	1.08874995369529	0.263632725269207
102.4936	1.08924557675739	0.263862420461547
102.5436	1.08974119981949	0.264092115653888
102.5936	1.09023852904891	0.264367068038402
102.6436	1.0907415702298	0.264793533631494
102.6936	1.0912446114107	0.265219999224587
102.7436	1.09174765259159	0.265646464817679
102.7936	1.09225069377249	0.266072930410772
102.8436	1.09275373495338	0.266499396003864
[truncated: 1,617 more rows]
