# Supplementary material for: Unraveling the Local Relation Between Tissue Composition and Human Brain Mechanics Through Machine Learning
Source: Front Bioeng Biotechnol. 2021 Aug 17;9:704738. doi: 10.3389/fbioe.2021.704738 (PMC8415910; doi:10.3389/fbioe.2021.704738)
Supplement: Supplementary file 1 [file DataSheet3.ZIP › Mechanics_cyclicCompTens/cyclicCompTens_HBE_05_15_P2a_H_06.txt]

0	1	-0.00775885608295715
0.038944	1	-0.00306972001259462
0.079904	1	-0.00596542213868299
0.120864	1	-0.00754128141157195
0.161824	1	-0.00856124305904082
0.202784	1	-0.00919593307619742
0.243744	1	-0.00965366019191058
0.284704	1	-0.01018082331421
0.325664	1	-0.0105182274453779
0.366624	1	-0.0106851104302221
0.407584	1	-0.0108772750160434
0.448544	1	-0.0115884597471291
0.489504	1	-0.0119605049656686
0.530464	1	-0.0122494549808723
0.571424	1	-0.0124776203163596
0.612384	1	-0.012661926714592
0.653344	1	-0.0128652504062043
0.694304	1	-0.0131067935606123
0.735264	1	-0.0134028396156487
0.776224	1	-0.0137457122402016
0.817184	1	-0.0140500013007052
0.858144	1	-0.0143083853884623
0.899104	1	-0.0145697963932451
0.940064	1	-0.0148033222790502
0.981024	1	-0.0150339498209791
1.021984	1	-0.0153609222359246
1.062944	1	-0.0157319799866717
1.103904	1	-0.0161632295841898
1.144864	1	-0.0165567571271985
1.185824	1	-0.0168897223584295
1.226784	1	-0.0171815725115304
1.267744	1	-0.0174272801584395
1.308704	1	-0.0176647504069634
1.349664	1	-0.0178993746125532
1.390624	1	-0.0180531502784376
1.431584	0.99999591187975	-0.0181686307586551
1.472544	0.99999591187975	-0.0181715443569728
1.513504	0.99999591187975	-0.0180622223126908
1.554464	0.99999591187975	-0.0178748629043428
1.595424	0.99999591187975	-0.0176549701307855
1.636384	1	-0.0174945348116035
1.677344	1	-0.0174031672449127
1.718304	1	-0.0173083870417482
1.759264	1	-0.0171562784683941
1.800224	1	-0.0169637761340702
1.841184	1	-0.0166745192360163
1.882144	1	-0.016368127241798
1.923104	1	-0.0160499195930707
1.964064	1	-0.0157584093960935
2.005024	1	-0.0155034226903688
2.045984	1	-0.0152279536281833
2.086944	1	-0.0149612188233331
2.127904	1	-0.0146951029129648
2.168864	1	-0.0144987215920997
2.209824	1	-0.014446289897617
2.250784	1	-0.0144871652630955
2.291744	1	-0.014624849672452
2.332704	1	-0.0148352694378664
2.373664	1	-0.0150465085847075
2.414624	1	-0.0153179591911728
2.455584	1	-0.0155873090431294
2.496544	1	-0.0158797192521523
2.537504	1	-0.0162693939590909
2.578464	1	-0.0167825947745109
2.619424	1	-0.0174746430199477
2.660384	1	-0.0183694881684838
2.701344	1	-0.0193892497588796
2.742304	1	-0.0205760932465194
2.783264	1	-0.021929772381134
2.824224	1	-0.0235029977955643
2.865184	0.999974653654452	-0.0252651952307249
2.906144	0.999627163433236	-0.0271636431577454
2.947104	0.999242062505723	-0.0292219859608791
2.988064	0.998873314059209	-0.031367191912063
3.029024	0.998564252168339	-0.033634058571459
3.069984	0.998274813254667	-0.0360444237616114
3.110944	0.997964933739747	-0.0385757958981995
3.151904	0.997601091037532	-0.0412418691112369
3.192864	0.997261777056815	-0.0440973392901593
3.233824	0.996931456940647	-0.0470423530404159
3.274784	0.996621577425727	-0.050099885730042
3.315744	0.996261005219712	-0.0531948964031142
3.356704	0.995847287450452	-0.0562703879287433
3.397664	0.99545319265839	-0.0593352623631205
3.438624	0.995068091730877	-0.0623543821899599
3.479584	0.994724689629911	-0.0653357385573773
3.520544	0.994394369513743	-0.0682794665761399
3.561504	0.994072225638074	-0.0711466172988041
3.602464	0.993753352258605	-0.0740260739973098
3.643424	0.993301206158998	-0.0768320195424494
3.684384	0.993033843094674	-0.0796374137484907
3.725344	0.99276975052655	-0.0823967177492822
3.766304	0.992485217357177	-0.0850830357853347
3.807264	0.992154897241009	-0.0877631714141866
3.848224	0.991849105846339	-0.0903268698914213
3.889184	0.991543314451669	-0.0928015695988024
3.930144	0.991179471749454	-0.0952556867062504
3.971104	0.990764936356144	-0.0976854642627558
4.012064	0.990346312842584	-0.100083843820337
4.053024	0.989948129930273	-0.102538233328526
4.093984	0.989576110987559	-0.105016703062152
4.134944	0.989228620766343	-0.107550056096923
4.175904	0.988901571146374	-0.110204148035801
4.216864	0.988579427270705	-0.112863716319161
4.257824	0.988253195274787	-0.115560753869144
4.298784	0.987971932601614	-0.118266349160783
4.339744	0.98770865765754	-0.121017964923081
4.380704	0.987415130623618	-0.123795073036255
4.421664	0.987068458026452	-0.126553004137316
4.462624	0.986733232165984	-0.129340042891876
4.503584	0.986402094425766	-0.132090756462923
4.544544	0.985908249499614	-0.134867892905774
4.585504	0.985485537865805	-0.137706628962422
4.626464	0.985079178712994	-0.140551142093969
4.667424	0.98470715977028	-0.143446923224036
4.708384	0.984342499444016	-0.146423666212517
4.749344	0.984020355568347	-0.149442563760352
4.790304	0.983710476053427	-0.152509244756438
4.831264	0.983388332177758	-0.155594499124598
4.872224	0.983082540783088	-0.158597994044977
4.913184	0.982806183854214	-0.161574421048599
4.954144	0.982533915045591	-0.164554286839165
4.995104	0.982261646236967	-0.167501621443729
5.036064	0.981951766722047	-0.170409976591966
5.077024	0.981617358485629	-0.173331280581791
5.117984	0.981307478970709	-0.17622043474665
5.158944	0.98098942321529	-0.179125536340445
5.199904	0.980608410408027	-0.182073675071994
5.240864	0.980184881150168	-0.185077950148093
5.281824	0.979787515861907	-0.188096645029777
5.322784	0.979394238693895	-0.191161327694033
5.363744	0.979037754608129	-0.194231985740928
5.404704	0.978695170131212	-0.197235966624227
5.445664	0.97820541332531	-0.200214603342654
5.486624	0.977882451825591	-0.203100251165184
5.527584	0.97758565429547	-0.205889612953257
5.568544	0.977317473607096	-0.208675708111653
5.609504	0.977011682212425	-0.211424126978865
5.650464	0.976664191991209	-0.21414181686337
5.691424	0.976320789890242	-0.21690758220972
5.732384	0.975998646014573	-0.219684598796245
5.773344	0.975684678379404	-0.22245341285168
5.814304	0.975333100037938	-0.225202877737734
5.855264	0.974918564644628	-0.228068069354274
5.896224	0.974521199356366	-0.230901309453587
5.937184	0.974144274669353	-0.23374737417975
5.978144	0.973792696327887	-0.236578722728322
6.019104	0.973461558587669	-0.239405253052601
6.060064	0.97314350283225	-0.242239578396462
6.101024	0.972670916131395	-0.245097397759369
6.141984	0.972511479441661	-0.247945345319448
6.182944	0.9721092084091	-0.250803493742449
6.223904	0.971980023809212	-0.253734503915451
6.264864	0.971707755000589	-0.256683634185694
6.305824	0.971222086314936	-0.259732598237635
6.346784	0.970916294920265	-0.262888456698461
6.387744	0.970774028335579	-0.266057865461709
6.428704	0.97025074894363	-0.269227420231754
6.469664	0.96983212543007	-0.272396332136053
6.510624	0.96942658390131	-0.275564548873662
6.551584	0.969016136628249	-0.278733271187045
6.592544	0.968643300061485	-0.28194999051086
6.633504	0.968295809840269	-0.285213586733263
6.674464	0.967965489724101	-0.288417509759904
6.715424	0.967651522088931	-0.291614125909088
6.756384	0.967333466333512	-0.294765907075634
6.797344	0.967057109404639	-0.297884897730672
6.838304	0.966780752475766	-0.301010330118415
6.879264	0.966492131186144	-0.304073975480652
6.920224	0.966135647100378	-0.307096361937168
6.961184	0.965797150743711	-0.310124980922621
7.002144	0.965483183108541	-0.313091618933242
7.043104	0.964985250062139	-0.315939932599916
7.084064	0.96456662654858	-0.318729983017061
7.125024	0.964143097290721	-0.321508764760383
7.165984	0.963959131879489	-0.324223654365279
7.206944	0.963406418021742	-0.326932378996621
7.247904	0.963092450386573	-0.329666922859727
7.288864	0.962774394631153	-0.332405077667046
7.329824	0.962464515116233	-0.33511586382719
7.370784	0.962159541345613	-0.337872572393729
7.411744	0.961874190552191	-0.340605041652797
7.452704	0.961610915608116	-0.343346360667114
7.493664	0.961322294318494	-0.346160258134663
7.534624	0.961016502923824	-0.349029503074219
7.575584	0.960685365183606	-0.352012831622995
7.616544	0.960380391412985	-0.355046804917399
7.657504	0.960045165552518	-0.358071538378693
7.698464	0.959660064625005	-0.361140596888441
7.739424	0.959253705472194	-0.364264534340921
7.780384	0.958844075823184	-0.367458066913726
7.821344	0.958458974895671	-0.370760640413249
7.862304	0.958111484674455	-0.374182708490298
7.903264	0.957772170693738	-0.377665330162301
7.944224	0.957274237647336	-0.381161953232352
7.985184	0.956943099907118	-0.384668988548299
8.026144	0.956796745202182	-0.388147295392576
8.067104	0.956378121688623	-0.391532811648695
8.108064	0.956072330293952	-0.394903570322311
8.149024	0.955720751952486	-0.39831072391403
8.189984	0.955385526092019	-0.401680242619476
8.230944	0.9550592940961	-0.404999615617451
8.271904	0.954745326460931	-0.40825470639914
8.312864	0.954393748119465	-0.411466727354987
8.353824	0.953979212726155	-0.414696698430014
8.394784	0.953585935558143	-0.417947474383977
8.435744	0.953213098991379	-0.421268381542922
8.476704	0.952869696890412	-0.424618400713778
8.517664	0.952531200533745	-0.427924319294391
8.558624	0.952212327154276	-0.431231732810266
8.599584	0.951898359519106	-0.434531682545859
8.640544	0.951580303763687	-0.437864734419407
8.681504	0.951308034955063	-0.441182228941878
8.722464	0.950914757787051	-0.444491279041401
8.763424	0.950613054512631	-0.447825769190857
8.804384	0.950286822516712	-0.451208827302697
8.845344	0.949985119242291	-0.454695722397512
8.886304	0.949680145471671	-0.458324588399733
8.927264	0.949315485145406	-0.462026714946639
8.968224	0.948892773511597	-0.465768069379347
9.009184	0.948482326238537	-0.469578580911988
9.050144	0.948084960950275	-0.473476561411926
9.091104	0.947712124383511	-0.47741998707216
9.132064	0.947364634162295	-0.481319229332327
9.173024	0.947034314046127	-0.485170875555952
9.213984	0.946720346410957	-0.489007576785363
9.254944	0.946402290655538	-0.492845786025273
9.295904	0.946108763621617	-0.496655863895936
9.336864	0.945853664918041	-0.500492114029722
9.377824	0.945551961643621	-0.504314053318219
9.418784	0.945212647662903	-0.508148278969703
9.459744	0.944878239426486	-0.512040940027985
9.500704	0.944552007430567	-0.516062372543403
9.541664	0.944224957810599	-0.520199847774166
9.582624	0.943843945003336	-0.52433932133676
9.623584	0.943421233369527	-0.528464080900968
9.664544	0.942839902670033	-0.53256943027803
9.705504	0.942655119634751	-0.536654502143987
9.746464	0.942157186588349	-0.540661704444734
9.787424	0.941847307073429	-0.544599834634579
9.828384	0.941521075077511	-0.548481858988756
9.869344	0.941211195562591	-0.552329329853834
9.910304	0.940934838633718	-0.556177493706395
9.951264	0.940666657945343	-0.560055811231299
9.992224	0.94039030101647	-0.563953924662798
10.033184	0.940093503486349	-0.567866577756208
10.074144	0.939758277625881	-0.571714070413346
10.115104	0.939448398110961	-0.575608838763754
10.156064	0.939130342355542	-0.579485221153799
10.197024	0.93874524142803	-0.583353544840345
10.237984	0.93833070603472	-0.587158978823188
10.278944	0.93791208252116	-0.59084564826249
10.319904	0.937531069713897	-0.594438768749972
10.360864	0.937179491372431	-0.597966055426552
10.401824	0.93666929396528	-0.601510904323657
10.442784	0.936505769155296	-0.605035432125539
10.483744	0.936016012349394	-0.608578890689266
10.524704	0.935723302939522	-0.612156196679373
10.565664	0.935446946010649	-0.615806686941957
10.606624	0.935149330856478	-0.619531730018338
10.647584	0.934981717926244	-0.623321735223254
10.688544	0.934458438534294	-0.627129655680054
10.729504	0.934132206538376	-0.630963761475213
10.770464	0.933814150782957	-0.63476003407636
10.811424	0.93346666056174	-0.63850600406721
10.852384	0.93306030140893	-0.642221415053416
10.893344	0.932658848000419	-0.645909830036661
10.934304	0.932286011433655	-0.64950948814191
10.975264	0.931938521212438	-0.653098189199783
11.016224	0.93161228921652	-0.656674004613039
11.057184	0.931285239596552	-0.660260223555367
11.098144	0.930967183841132	-0.663882510534909
11.139104	0.930653216205963	-0.667542249347427
11.180064	0.93037685927709	-0.671240830326297
11.221024	0.930121760573514	-0.674923119561695
11.261984	0.929837227404142	-0.678631838206515
11.302944	0.929531436009471	-0.682330528145682
11.343904	0.929209292133803	-0.685999888152345
11.384864	0.928753057913947	-0.689686646939089
11.425824	0.928384309467432	-0.693325149389897
11.466784	0.927961597833623	-0.696942121286195
11.507744	0.927551150560563	-0.700649536765874
11.548704	0.927153785272302	-0.704419883354167
11.589664	0.926785036825787	-0.70831912779354
11.630624	0.926433458484321	-0.712345829628877
11.671584	0.926107226488403	-0.716448474611389
11.712544	0.925793258853233	-0.720589347224185
11.753504	0.925470297353514	-0.724772792803872
11.794464	0.925194758048691	-0.728995193868621
11.835424	0.924926577360317	-0.733174980561565
11.876384	0.924633050326396	-0.737328350920324
11.917344	0.92428147198493	-0.741439013201422
11.958304	0.923942975628262	-0.745492279556949
11.999264	0.923620014128544	-0.749497551081249
12.040224	0.923293782132625	-0.75352941327621
12.081184	0.922904593084863	-0.757560456089743
12.122144	0.922280745934773	-0.761532797633357
12.163104	0.921907909368009	-0.765558636503149
12.204064	0.921548154786044	-0.769548108784515
12.245024	0.92138871809631	-0.773565457468035
12.285984	0.92107066234089	-0.777480409623693
12.326944	0.920593169895737	-0.781299175988367
12.367904	0.920292284245366	-0.785007735551155
12.408864	0.920011839196243	-0.788684197589917
12.449824	0.919747746628118	-0.792334709644562
12.490784	0.919471389699245	-0.795978917256473
12.531744	0.919153333943826	-0.799678807938103
12.572704	0.918831190068157	-0.803414829853919
12.613664	0.918517222432988	-0.807185568699279
12.654624	0.91818608469277	-0.811065189389324
12.695584	0.917796895645007	-0.814998409828226
12.736544	0.917391354116247	-0.818963699461476
12.777504	0.916989083083685	-0.82294327596875
12.818464	0.916591717795424	-0.826952141003615
12.859424	0.916244227574208	-0.830897386300795
12.900384	0.915900825473241	-0.834841422138688
12.941344	0.915570505357073	-0.838794937522341
12.982304	0.915239367616855	-0.842693722149264
13.023264	0.914795397757748	-0.846557016228542
13.064224	0.914514952708625	-0.85036366620829
13.105184	0.914218155178504	-0.854259352004392
13.146144	0.913862488716788	-0.858150483260117
13.187104	0.913527262856321	-0.862074328755142
13.228064	0.913205118980652	-0.865931375051042
13.269024	0.912891151345482	-0.869683311707706
13.309984	0.912535484883767	-0.873388491322109
13.350944	0.912120949490457	-0.877035656116457
13.391904	0.911735848562944	-0.880696560804142
13.432864	0.911345841891132	-0.884336460125946
13.473824	0.910999169293965	-0.887957820942971
13.514784	0.910676207794247	-0.891526176934356
13.555744	0.910349975798328	-0.895036208658445
13.596704	0.91002374380241	-0.898564852980315
13.637664	0.909722040527989	-0.902057725636974
13.678624	0.909445683599116	-0.905576942714025
13.719584	0.90919058489554	-0.909117842889999
13.760544	0.908901145981868	-0.912729159746931
13.801504	0.908595354587198	-0.916399143006487
13.842464	0.908277298831779	-0.920096521063689
13.883424	0.907980501301658	-0.923852497968133
13.924384	0.907457221909708	-0.927627161563358
13.965344	0.907034510275899	-0.931490558065314
14.006304	0.906632239243338	-0.935458303663639
14.047264	0.906225880090527	-0.939498690912166
14.088224	0.905853861147813	-0.943591960950801
14.129184	0.905502282806347	-0.947720847931026
14.170144	0.905179321306629	-0.951844870923633
14.211104	0.90485717743096	-0.955967505762067
14.252064	0.90454729791604	-0.960162453190611
14.293024	0.904266852866917	-0.964409671052398
14.333984	0.904003577922842	-0.968687583029598
14.374944	0.903697786528172	-0.9730726901461
14.415904	0.903342120066457	-0.977488443435482
14.456864	0.903010982326239	-0.981992580958647
14.497824	0.90268883845057	-0.9865607065053
14.538784	0.902362606454651	-0.991134944724564
14.579744	0.901968511662589	-0.995712264341002
14.620704	0.90155397626928	-1.00031504797864
14.661664	0.901156610981018	-1.00494862815436
14.702624	0.90062106722832	-1.00958917960983
14.743584	0.900303011472901	-1.0142209706575
14.784544	0.899984138093432	-1.01881621206344
14.825504	0.899675076202561	-1.02337377499898
14.866464	0.899361108567392	-1.027929300377
14.907424	0.899084751638519	-1.03256530818812
14.948384	0.898954749414581	-1.03723918406055
14.989344	0.898544302141521	-1.0419522224426
15.030304	0.898213982025353	-1.04670827834955
15.071264	0.897900014390183	-1.05140917419621
15.112224	0.897594222995513	-1.05616318164959
15.153184	0.897254909014796	-1.06101667203252
15.194144	0.896861631846784	-1.06588375194358
15.235104	0.896447096453474	-1.0707759123356
15.276064	0.896057907405712	-1.07565026643603
15.317024	0.895676894598448	-1.08053386036956
15.357984	0.895317140016483	-1.08536329885673
15.398944	0.894969649795267	-1.09011466075413
15.439904	0.894646688295548	-1.09483498640078
15.480864	0.89431636817938	-1.09962341659091
15.521824	0.894014664904959	-1.10446097915776
15.562784	0.893600129511649	-1.10930679655664
15.603744	0.893290249996729	-1.11417566777496
15.644704	0.892938671655264	-1.11904417942431
15.685664	0.892596087178347	-1.12397662679621
15.726624	0.892282119543177	-1.12891353064421
15.767584	0.891959158043458	-1.13390426087849
15.808544	0.891587139100744	-1.1388947448625
15.849504	0.891180779947934	-1.14386052754739
15.890464	0.890783414659672	-1.1488086935316
15.931424	0.890410578092908	-1.15366309918101
15.972384	0.890063087871692	-1.15851165584174
16.013344	0.889736855875773	-1.163346280839
16.054304	0.889422888240604	-1.16821467481123
16.095264	0.889099926740885	-1.17317876643232
16.136224	0.888790047225965	-1.1782359929561
16.177184	0.888526772281891	-1.18343513808634
16.218144	0.888271673578315	-1.18875592867036
16.259104	0.887982234664643	-1.19416571584502
16.300064	0.887656002668725	-1.19959231341417
16.341024	0.887354299394304	-1.20507078698028
16.381984	0.887048507999634	-1.2106415869637
16.422944	0.886710011642966	-1.21626088517491
16.463904	0.886090252613126	-1.22194338907468
16.504864	0.885683893460316	-1.22773263919733
16.545824	0.885278351931555	-1.23355062215006
16.586784	0.88491369160529	-1.23935863959411
16.627744	0.884570289504324	-1.24530315160109
16.668704	0.884248145628655	-1.25134021448357
16.709664	0.883926001752986	-1.25743778083927
16.750624	0.883616122238066	-1.26359985169025
16.791584	0.883343853429442	-1.26974962528223
16.832544	0.883067496500569	-1.27587752182595
16.873504	0.882758434609699	-1.28193888721287
16.914464	0.882410944388483	-1.28789121167307
16.955424	0.882083894768514	-1.2937396991503
16.996384	0.881757662772596	-1.29953231178769
17.037344	0.881430613152627	-1.30527246658013
17.078304	0.881041424104865	-1.31092207100809
17.119264	0.880614624350807	-1.31655658661425
17.160224	0.880229523423294	-1.32220074956503
17.201184	0.87985259873628	-1.3277688473331
17.242144	0.879371835794927	-1.33329958043643
17.283104	0.879200134744443	-1.33885977858304
17.324064	0.878898431470023	-1.34428699068825
17.365024	0.878434021009668	-1.34965940666056
17.405984	0.878153575960545	-1.35496648350171
17.446944	0.87789765963292	-1.36018117290779
17.487904	0.877609038343297	-1.36540574937115
17.528864	0.877282806347379	-1.37067356999682
17.569824	0.87696475059196	-1.37598719317256
17.610784	0.87665487107704	-1.3814021254524
17.651744	0.876319645216572	-1.38691399970769
17.692704	0.875922279928311	-1.39254854146432
17.733664	0.875503656414751	-1.39830977135722
17.774624	0.875114467366989	-1.40411734642247
17.815584	0.874733454559726	-1.40996474211753
17.856544	0.874385964338509	-1.41578847163628
17.897504	0.874038474117293	-1.42157333937583
17.938464	0.873716330241624	-1.42730242162297
17.979424	0.873385192501406	-1.43292652498324
18.020384	0.873083489226986	-1.43851271887728
18.061344	0.872803044177863	-1.44403612549031
18.102304	0.872502158527492	-1.44947503557291
18.143264	0.87200831360134	-1.45497612057968
18.184224	0.871819442445808	-1.46047556246517
18.225184	0.871337861880405	-1.46600835055969
18.266144	0.871019806124985	-1.47155878804297
18.307104	0.87066413966327	-1.47704895740727
18.348064	0.87024960426996	-1.48241823532305
18.389024	0.869864503342447	-1.48773702539603
18.429984	0.869479402414934	-1.49293664341396
18.470944	0.869136000313968	-1.49808569295847
18.511904	0.8688056801978	-1.50312600448589
18.552864	0.86849171256263	-1.5080538232244
18.593824	0.868173656807211	-1.51300708419206
18.634784	0.867855601051792	-1.51797737347479
18.675744	0.867595596603917	-1.52306532898128
18.716704	0.867332321659842	-1.52828008594275
18.757664	0.867051876610719	-1.53362175767791
18.798624	0.8667338208553	-1.53909586847377
18.839584	0.866419853220131	-1.5446410649668
18.880544	0.86611814994571	-1.55028838340776
18.921504	0.865778835964993	-1.55596945121082
18.962464	0.865377382556481	-1.56165723968495
19.003424	0.864958759042922	-1.56741665865774
19.044384	0.864352081997881	-1.5732359774637
19.085344	0.863987421671616	-1.57908922650587
19.126304	0.863815720621133	-1.58498612722186
19.167264	0.863309611334232	-1.59092012020185
19.208224	0.862990737954762	-1.59681808654954
19.249184	0.862676770319593	-1.60272247937549
19.290144	0.86240123101477	-1.60857822578764
19.331104	0.862141226566895	-1.61445557902651
19.372064	0.861827258931725	-1.62031110751808
19.413024	0.861479768710509	-1.62597491601024
19.453984	0.86115353671459	-1.63138178740738
19.494944	0.860826487094622	-1.63656646696871
19.535904	0.860500255098704	-1.64158260674404
19.576864	0.860102889810442	-1.64639818112314
19.617824	0.859684266296883	-1.65100280183136
19.658784	0.859303253489619	-1.65549958671375
19.699744	0.858918152562107	-1.65979387978186
19.740704	0.858600096806687	-1.66385254838887
19.781664	0.858277135306969	-1.66762136735381
19.822624	0.857967255792049	-1.671065935732
19.863584	0.857528191677241	-1.674124414197
19.904544	0.857277181093916	-1.67690862434227
19.945504	0.857042522991588	-1.67945209543014
19.986464	0.856811953009511	-1.68178654144438
20.027424	0.856560942426185	-1.68389058655411
20.068384	0.85629766748211	-1.68570104686283
20.109344	0.856045839274735	-1.68733095560249
20.150304	0.855824263157206	-1.68878510920535
20.191264	0.855597781295378	-1.69008118103142
20.232224	0.855354946952552	-1.69121992508595
20.273184	0.855095760128727	-1.6921923499653
20.314144	0.854848837665651	-1.69299608687265
20.355104	0.854606003322824	-1.69352384914204
20.396064	0.854396691566044	-1.69375581471641
20.437024	0.854208638034563	-1.69370593051365
20.477984	0.854011590638532	-1.69337679196802
20.518944	0.853848065828548	-1.69284512238241
20.559904	0.853697623003362	-1.69214298223435
20.600864	0.853525921952879	-1.69133254426879
20.641824	0.853341956541646	-1.69036688582382
20.682784	0.853278999489803	-1.68931251190576
20.723744	0.853153085386115	-1.68802046071462
20.764704	0.852977296215382	-1.68647551921385
20.805664	0.852860375976243	-1.684644770498
20.846624	0.852751631977604	-1.6825972561691
20.887584	0.852617541633417	-1.68035605401784
20.928544	0.852542320220824	-1.67787370311847
20.969504	0.852429488101935	-1.6751645273915
21.010464	0.852337096584294	-1.67223747901487
21.051424	0.852265963291951	-1.66917266777746
21.092384	0.85216539553381	-1.66602469368366
21.133344	0.852094262241467	-1.66278319678851
21.174304	0.852019040828875	-1.65949493195507
21.215264	0.851956083777031	-1.65619389697493
21.256224	0.851876774244188	-1.65284690036269
21.297184	0.851792558967047	-1.64943849808598
21.338144	0.851738595779752	-1.6460018097164
21.379104	0.851663374367159	-1.64250603653666
21.420064	0.851587335330516	-1.63896353028592
21.461024	0.851529284022972	-1.63543553536741
21.501984	0.85144915686608	-1.63191794615719
21.542944	0.851391105558535	-1.62848143648249
21.583904	0.851315884145943	-1.62508958527476
21.624864	0.851252927094099	-1.621848230028
21.665824	0.851189970042255	-1.61866596830822
21.706784	0.851144183095459	-1.61553419225204
21.747744	0.851106572389163	-1.61243776945353
21.788704	0.851077137923366	-1.60929377458974
21.829664	0.851022357112021	-1.60614734991135
21.870624	0.850972482044976	-1.60300850233195
21.911584	0.850943047579179	-1.59988976882321
21.952544	0.850884178647584	-1.59679536396939
21.993504	0.850858832302037	-1.59376700430944
22.034464	0.850817133475491	-1.59078429901356
22.075424	0.850796692874243	-1.58784705631162
22.116384	0.850767258408446	-1.58493119161977
22.157344	0.850741912062898	-1.58200841012833
22.198304	0.850712477597101	-1.5791239020305
22.239264	0.850674866890805	-1.57628872243792
22.280224	0.850657696785756	-1.57349346153941
22.321184	0.850607821718711	-1.57072671990881
22.362144	0.850594739733912	-1.56793626633857
22.403104	0.850557129027616	-1.56516215027513
22.444064	0.850540776546618	-1.56237014293106
22.485024	0.85051951832132	-1.55963961534447
22.525984	0.850490083855523	-1.55703956117484
22.566944	0.850490083855523	-1.55449695087331
22.607904	0.850465555134025	-1.55204161123134
22.648864	0.850440208788477	-1.54962540794853
22.689824	0.85041077432268	-1.54722422375292
22.730784	0.850406686202431	-1.54480605482636
22.771744	0.850385427977133	-1.54236187489792
22.812704	0.850373163616384	-1.5399101985011
22.853664	0.850360081631585	-1.53744630111748
22.894624	0.850360081631585	-1.53500938666158
22.935584	0.850331464789838	-1.53255549837075
22.976544	0.850326559045538	-1.53008358804695
23.017504	0.85030611844429	-1.52757144304421
23.058464	0.850288948339242	-1.52503745368131
23.099424	0.850276683978493	-1.52248474929795
23.140384	0.850272595858244	-1.51992360267085
23.181344	0.850255425753195	-1.51741201336563
23.222304	0.850243161392446	-1.51490060493449
23.263264	0.850221903167149	-1.51235255533498
23.304224	0.8502096388064	-1.5097521873597
23.345184	0.8502096388064	-1.5070748672649
23.386144	0.8502096388064	-1.50436698380704
23.427104	0.8502014625659	-1.50170016312637
23.468064	0.850193286325401	-1.49905644202847
23.509024	0.850176116220353	-1.49646441387425
23.549984	0.850167939979854	-1.49391248746741
23.590944	0.850167939979854	-1.49140996147961
23.631904	0.850167939979854	-1.48891611091059
23.672864	0.850155675619105	-1.48645068372441
23.713824	0.850151587498855	-1.48400188605861
23.754784	0.850134417393807	-1.4816156403196
23.795744	0.850130329273557	-1.47928755976586
23.836704	0.850130329273557	-1.4770331058634
23.877664	0.850130329273557	-1.4748067550005
23.918624	0.850126241153308	-1.47255183910638
23.959584	0.85010498292801	-1.47028393950338
24.000544	0.85010498292801	-1.46801267738564
24.041504	0.85010498292801	-1.46582347326689
24.082464	0.85010498292801	-1.46370714833179
24.123424	0.85010089480776	-1.46163264453754
24.164384	0.85010089480776	-1.4596177594589
24.205344	0.85010089480776	-1.45761776925274
24.246304	0.85010089480776	-1.45557496418783
24.287264	0.850071460341963	-1.45357559723456
24.328224	0.850071460341963	-1.45160622051319
24.369184	0.850071460341963	-1.44966569647823
24.410144	0.850067372221713	-1.44772968339953
24.451104	0.850067372221713	-1.44578531960373
24.492064	0.850067372221713	-1.44387689963041
24.533024	0.850067372221713	-1.44195711727741
24.573984	0.850067372221713	-1.44007552114979
24.614944	0.850063284101464	-1.43825209674504
24.655904	0.850063284101464	-1.43644532147354
24.696864	0.850063284101464	-1.43466685844538
24.737824	0.850063284101464	-1.43290612107819
24.778784	0.850063284101464	-1.43115487197358
24.819744	0.850033849635667	-1.42938456789239
24.860704	0.850033849635667	-1.42756475225265
24.901664	0.850033849635667	-1.42576034577799
24.942624	0.850033849635667	-1.42398008054653
24.983584	0.850033849635667	-1.42216285380343
25.024544	0.850033849635667	-1.42033822865622
25.065504	0.850033849635667	-1.41851827790571
25.106464	0.850033849635667	-1.41667796029666
25.147424	0.850033849635667	-1.41482709751016
25.188384	0.850033849635667	-1.41297669017769
25.229344	0.850017497154668	-1.41109811660867
25.270304	0.850017497154668	-1.4091939090404
25.311264	0.850017497154668	-1.40723115056742
25.352224	0.850017497154668	-1.40526777102074
25.393184	0.850017497154668	-1.40327508987125
25.434144	0.850012591410369	-1.40122262438648
25.475104	0.850012591410369	-1.39915287561955
25.516064	0.850012591410369	-1.39708619953298
25.557024	0.850012591410369	-1.39507450481181
25.597984	0.850012591410369	-1.39311142381635
25.638944	0.850008503290119	-1.39116922179282
25.679904	0.850008503290119	-1.38926769246863
25.720864	0.850008503290119	-1.3873695714225
25.761824	0.850008503290119	-1.38549309207038
25.802784	0.850008503290119	-1.38363251002546
25.843744	0.850008503290119	-1.38182011676109
25.884704	0.850008503290119	-1.38005527159073
25.925664	0.850008503290119	-1.37831077802448
25.966624	0.850008503290119	-1.37660269898919
26.007584	0.850008503290119	-1.37491945200538
26.048544	0.850008503290119	-1.37326330562641
26.089504	0.850008503290119	-1.37168112149643
26.130464	0.850008503290119	-1.37021430670717
26.171424	0.850008503290119	-1.36882360940156
26.212384	0.850012591410369	-1.36750051324286
26.253344	0.850012591410369	-1.36620946448644
26.294304	0.850012591410369	-1.36490371480687
26.335264	0.850012591410369	-1.36357197155907
26.376224	0.850012591410369	-1.36223268390036
26.417184	0.850008503290119	-1.36089319575471
26.458144	0.850008503290119	-1.35955593257831
26.499104	0.850008503290119	-1.35821643135742
26.540064	0.850008503290119	-1.35680297224596
26.581024	0.850008503290119	-1.35522035881241
26.621984	0.850008503290119	-1.35338327950336
26.662944	0.850008503290119	-1.35128266882216
26.703904	0.850008503290119	-1.34887514967495
26.744864	0.850008503290119	-1.34611535535282
26.785824	0.850008503290119	-1.34293219580021
26.826784	0.850008503290119	-1.33919741821097
26.867744	0.850008503290119	-1.33490628934986
26.908704	0.850008503290119	-1.32997031384357
26.949664	0.850008503290119	-1.3243711209862
26.990624	0.850008503290119	-1.31812447079497
27.031584	0.850008503290119	-1.31115045832633
27.072544	0.850008503290119	-1.30350029274026
27.113504	0.850008503290119	-1.29518637371843
27.154464	0.850008503290119	-1.28612676747661
27.195424	0.850012591410369	-1.27622541897615
27.236384	0.850067372221713	-1.26554960030388
27.277344	0.850288948339242	-1.2541259914779
27.318304	0.850607004094661	-1.24203104993797
27.359264	0.850963488180427	-1.22933823889493
27.400224	0.851327330882642	-1.21608966714482
27.441184	0.851662556743109	-1.20242166798932
27.482144	0.851988788739028	-1.18825251466873
27.523104	0.852575025182821	-1.17372013784269
27.564064	0.852968302350833	-1.15892076470709
27.605024	0.853337050797347	-1.1438808442842
27.645984	0.853696805379312	-1.12873428659872
27.686944	0.854069641946076	-1.11357454907583
27.727904	0.854421220287542	-1.09848809388968
27.768864	0.85475644614801	-1.08339914569196
27.809824	0.855074501903429	-1.06833050769343
27.850784	0.855354946952552	-1.05344075852983
27.891744	0.855610045656127	-1.03870741533366
27.932704	0.85589049070525	-1.02412332595109
27.973664	0.856208546460669	-1.00976735366522
28.014624	0.856514337855339	-0.995731088321756
28.055584	0.85681604112976	-0.981951346024192
28.096544	0.85713000876493	-0.968485574999043
28.137504	0.857502027707644	-0.955223877891664
28.178464	0.857900210619955	-0.94218860463799
28.219424	0.858293487787967	-0.929461920018104
28.260384	0.85868267683573	-0.916988001493107
28.301344	0.859084947868291	-0.904817254095977
28.342304	0.859456966811005	-0.892882743516819
28.383264	0.859804457032221	-0.881128688621648
28.424224	0.860147859133188	-0.869552703179979
28.465184	0.860566482646747	-0.858186625390333
28.506144	0.86084283957562	-0.847030540241741
28.547104	0.861148630970291	-0.835954105069597
28.588064	0.861492033071258	-0.825026065103916
28.629024	0.861788830601379	-0.814302014066975
28.669984	0.86208644575555	-0.80368651799383
28.710944	0.86239632527047	-0.793200981045048
28.751904	0.862781426197983	-0.782819167760535
28.792864	0.863166527125495	-0.772518396965054
28.833824	0.863546722308709	-0.762290675331284
28.874784	0.863919558875473	-0.752161432013128
28.915744	0.864288307321987	-0.742061616691744
28.956704	0.864652150024202	-0.731968563446334
28.997664	0.864995552125168	-0.721997611108733
29.038624	0.865309519760338	-0.712104425913664
29.079584	0.865615311155008	-0.702336810922231
29.120544	0.865874497978833	-0.692653154197354
29.161504	0.866134502426708	-0.683037397170594
29.202464	0.866419035596081	-0.673536020125061
29.243424	0.866895710417184	-0.66423423219151
29.284384	0.867193325571356	-0.655090700371219
29.325344	0.867507293206525	-0.646023724054968
29.366304	0.867892394134038	-0.637075433830845
29.407264	0.868306929527348	-0.628208896516885
29.448224	0.868708382935859	-0.619371436347542
29.489184	0.869081219502623	-0.610635086974567
29.530144	0.869491666775683	-0.602013119762024
29.571104	0.869859597598148	-0.593560740533536
29.612064	0.870198911578865	-0.585269432952359
29.653024	0.870530049319083	-0.577220185027378
29.693984	0.870814582488455	-0.569386809241028
29.734944	0.871086851297079	-0.561680376558045
29.775904	0.8713836488272	-0.554179776412011
29.816864	0.871718874687668	-0.546772202208374
29.857824	0.872057371044335	-0.53947134153953
29.898784	0.872359074318756	-0.53223431634976
29.939744	0.872660777593176	-0.525008884535494
29.980704	0.872991097709344	-0.517813262079034
30.021664	0.873376198636857	-0.510664721366519
30.062624	0.873753123323871	-0.50352366404714
30.103584	0.874108789785586	-0.49645777843604
30.144544	0.874657415523083	-0.489525240614512
30.185504	0.874837292814066	-0.482722716397494
30.226464	0.875360572206015	-0.476012544748245
30.267424	0.875694980442433	-0.46941770539321
30.308384	0.876008948077602	-0.462932767751232
30.349344	0.876268952525477	-0.456475105050574
30.390304	0.876541221334101	-0.450022184302002
30.431264	0.876817578262974	-0.44362477446588
30.472224	0.877139722138643	-0.437214500777201
30.513184	0.877449601653563	-0.430785446691887
30.554144	0.877746399183684	-0.424415296542643
30.595104	0.878064454939103	-0.418096686792661
30.636064	0.878441379626117	-0.411869893525789
30.677024	0.878835474418179	-0.405730011349497
30.717984	0.879224663465941	-0.399677463029735
30.758944	0.879609764393454	-0.393807294632789
30.799904	0.880024299786764	-0.388086521697824
30.840864	0.880396318729478	-0.382520531221879
30.881824	0.880743808950694	-0.377109811347082
30.922784	0.881083122931411	-0.371826960738168
30.963744	0.881363567980534	-0.366645423591773
31.004704	0.881622754804359	-0.361567298483199
31.045664	0.882083894768514	-0.356685110137483
31.086624	0.882418303004932	-0.351945799248835
31.127584	0.882720006279353	-0.347271332811602
31.168544	0.883016803809474	-0.342786638163672
31.209504	0.883339765309193	-0.338499920015342
31.250464	0.883719960492406	-0.334353945881483
31.291424	0.884105061419919	-0.330284315868689
31.332384	0.884486074227182	-0.326306229938265
31.373344	0.884850734553446	-0.322427622578974
31.414304	0.885218665375911	-0.318623302170356
31.455264	0.885591501942675	-0.314816225066248
31.496224	0.885926727803142	-0.311046451609112
31.537184	0.886244783558562	-0.307344821921157
31.578144	0.886545669208932	-0.303661037750496
31.619104	0.886805673656807	-0.300020643748948
31.660064	0.887068948600882	-0.296365747131989
31.701024	0.887345305529755	-0.292680494176537
31.741984	0.887818709854659	-0.288903976077073
31.782944	0.88812450124933	-0.285081555184067
31.823904	0.888279032194765	-0.281304019395438
31.864864	0.888626522415981	-0.277479528256807
31.905824	0.889238105205322	-0.27361474795909
31.946784	0.889639558613833	-0.269711635429206
31.987744	0.890012395180597	-0.265785586756994
32.028704	0.890418754333407	-0.261861248761429
32.069664	0.890790773276121	-0.257952620661357
32.110624	0.891130087256839	-0.254060375831406
32.151584	0.891469401237556	-0.250230970583421
32.192544	0.891753934406928	-0.246451983443647
32.233504	0.892017209351003	-0.242700188435367
32.274464	0.892314824505174	-0.238990099070022
32.315424	0.892641056501092	-0.235281853312887
32.356384	0.89297628236156	-0.231612151170895
32.397344	0.893290249996729	-0.2280257971178
32.438304	0.893582959406601	-0.224521346340077
32.479264	0.893922273387318	-0.22113984200206
32.520224	0.894303286194581	-0.217804798334299
32.561184	0.894688387122094	-0.214536913434642
32.602144	0.89503996546356	-0.211269200692253
32.643104	0.895399720045525	-0.207959115469917
32.684064	0.895944257662773	-0.204713164277865
32.725024	0.896291747883989	-0.201583578323635
32.765984	0.896622068000157	-0.198511170374385
32.806944	0.896936035635327	-0.195403524665377
32.847904	0.897200128203451	-0.192326376943248
32.888864	0.897472397012075	-0.189284033318898
32.929824	0.897752842061198	-0.186285541855316
32.970784	0.898070897816617	-0.183310200096243
33.011744	0.898375871587237	-0.1803416770725
33.052704	0.898665310500909	-0.177456234095327
33.093664	0.898991542496828	-0.174579926349378
33.134624	0.899364379063592	-0.171711189164803
33.175584	0.899765832472103	-0.168795540214345
33.216544	0.900164015384414	-0.165827333175461
33.257504	0.900549116311927	-0.162834084881327
33.298464	0.900950569720438	-0.15979061242831
33.339424	0.901314412422653	-0.156799586924217
33.380384	0.901666808388169	-0.153843193360635
33.421344	0.902001216624586	-0.150912845666234
33.462304	0.90227348543321	-0.147998336440473
33.503264	0.902700285187269	-0.145082909769019
33.544224	0.902846639892204	-0.14216479831587
33.585184	0.903353566803155	-0.139264109614066
33.626144	0.903655270077576	-0.136400280001227
33.667104	0.903947979487448	-0.133480776035493
33.708064	0.904261947122617	-0.130481794250579
33.749024	0.90465113617038	-0.127420251822056
33.789984	0.905036237097892	-0.124286337964865
33.830944	0.905413161784906	-0.121206880284458
33.871904	0.905777004487121	-0.118114094580632
33.912864	0.906158017294384	-0.115070144881517
33.953824	0.906514501380149	-0.1120512538713
33.994784	0.906840733376068	-0.109109702879253
34.035744	0.907171053492236	-0.106224628187881
34.076704	0.907464580526157	-0.103364108788837
34.117664	0.907715591109483	-0.100565223870885
34.158624	0.907979683677608	-0.0978172277696223
34.199584	0.908272393087479	-0.0950892738252244
34.240544	0.908602713203647	-0.0924382044449598
34.281504	0.908900328357818	-0.0898757829823954
34.322464	0.909377820802972	-0.0873111997475564
34.363424	0.909569962454704	-0.0847070072658795
34.404384	0.910172551379495	-0.0822136709894537
34.445344	0.910578910532306	-0.0797987142124237
34.486304	0.910964011459819	-0.0775285090095552
34.527264	0.911353200507581	-0.0753797618487481
34.568224	0.911726037074345	-0.0733058246480367
34.609184	0.912060445310763	-0.0712684719563434
34.650144	0.91239158305098	-0.0692381864294551
34.691104	0.912667939979854	-0.0672707383053271
34.732064	0.912935303044178	-0.0653045170741331
34.773024	0.913241094438848	-0.0634249999089569
34.813984	0.913563238314517	-0.0616086143393404
34.854944	0.913906640415484	-0.0597958549683781
34.895904	0.914212431810154	-0.0579876893634993
34.936864	0.914514135084575	-0.0561500303856724
34.977824	0.914861625305791	-0.0542763251626901
35.018784	0.915237732368755	-0.0524165472447552
35.059744	0.915626921416517	-0.0506410522950587
35.100704	0.915987493622532	-0.0489093855348651
35.141664	0.916339071963998	-0.0472409331800562
35.182624	0.916698826545964	-0.0455469339942239
35.223584	0.917218017817663	-0.0437044960178102
35.264544	0.917389718868147	-0.0418181775509515
35.305504	0.917854129328502	-0.0399052095748729
35.346464	0.918126398137125	-0.0379642148314317
35.387424	0.91839049070525	-0.036034046383011
35.428384	0.918679111994872	-0.0341756152143358
35.469344	0.918997167750291	-0.0323113459529957
35.510304	0.919311135385461	-0.030400337083041
35.551264	0.919595668554833	-0.0284505732149698
35.592224	0.919926806295051	-0.0264245785445419
35.633184	0.920315995342813	-0.024345792610654
35.674144	0.920705184390576	-0.0222693689359856
35.715104	0.921094373438338	-0.0202000581894465
35.756064	0.9214884682304	-0.0181174150610768
35.797024	0.921885833518661	-0.0160291517606343
35.837984	0.922249676220876	-0.0139243439288321
35.878944	0.922614336547141	-0.0117715390865983
35.919904	0.92293239230256	-0.00965728439712431
35.960864	0.923208749231433	-0.00756477382433983
36.001824	0.923623284624743	-0.00553941548204114
36.042784	0.923777815570178	-0.00370181098436234
36.083744	0.924284742481129	-0.00192266368554061
36.124704	0.924577451891001	-0.000170246526557859
36.165664	0.924866073180623	0.00158140137273442
36.206624	0.92520129904109	0.00335085992202704
36.247584	0.925586399968603	0.00509530554574717
36.288544	0.925975589016366	0.00678049638124279
36.329504	0.926348425583129	0.00842484236014277
36.370464	0.926704092044845	0.00994815306293016
36.411424	0.927081016731859	0.0113939101853662
36.452384	0.927440771313824	0.0128055649143291
36.493344	0.927780085294541	0.0141236118529135
36.534304	0.928106317290459	0.0153726324439191
36.575264	0.928399844324381	0.016542018312918
36.616224	0.928659031148206	0.0176230766074872
36.657184	0.928910041731531	0.0185596295781641
36.698144	0.929207656885703	0.0194390089022719
36.739104	0.929537977001871	0.0203762679356675
36.780064	0.929831504035792	0.0213132480307051
36.821024	0.930145471670962	0.0221953687958627
36.861984	0.930509314373177	0.0231317866557725
36.902944	0.930915673525987	0.0240510737779295
36.943904	0.931522350571029	0.0249990959093737
36.984864	0.931895187137793	0.0259021065424995
37.025824	0.932079152549025	0.0267310263534839
37.066784	0.932657212752319	0.0275479125893672
37.107744	0.932992438612786	0.0283457329526391
37.148704	0.933318670608705	0.0290756688722354
37.189664	0.933599115657828	0.029807860269961
37.230624	0.933867296346202	0.0305109701646578
37.271584	0.934172270116822	0.0311967401178333
37.312544	0.934491143496291	0.0319158453839974
37.353504	0.934838633717508	0.0327004575801762
37.394464	0.935143607488128	0.033536740927971
37.435424	0.935445310762549	0.0344277877205851
37.476384	0.935796889104015	0.0354256984132012
37.517344	0.936177901911278	0.0365119453970706
37.558304	0.936558914718541	0.0375926702731337
37.599264	0.936910493060007	0.0386342522524262
37.640224	0.937266159521723	0.0395824748708153
37.681184	0.937634907968237	0.0404011131882599
37.722144	0.937982398189453	0.0411507905343035
37.763104	0.938488507476354	0.0418495289419208
37.804064	0.938782034510276	0.0425219163915295
37.845024	0.939054303318899	0.0432122517811116
37.885984	0.939321666383224	0.0439606717253382
37.926944	0.939602111432347	0.0447960027601451
37.967904	0.939929161052315	0.045695768555653
38.008864	0.940234134822935	0.0465841828675133
38.049824	0.940523573736607	0.0474166918306512
38.090784	0.940862887717325	0.0482044420833577
38.131744	0.941252076765087	0.0489543678588763
38.172704	0.941645353933099	0.0496038387790094
38.213664	0.94204271922136	0.0501550209744436
38.254624	0.942427820148873	0.0506522220599845
38.295584	0.942826003061184	0.0511153904866418
38.336544	0.943198839627948	0.0515479258156538
38.377504	0.943542241728915	0.052022328048839
38.418464	0.943851303619785	0.0525921163044351
38.459424	0.944119484308159	0.0532786664133307
38.500384	0.944399929357282	0.0540582163141528
38.541344	0.944705720751952	0.0549771329713031
38.582304	0.945212647662903	0.0558836564843751
38.623264	0.945513533313274	0.05676736589065
38.664224	0.945807060347196	0.0576733598566829
38.705184	0.946133292343114	0.0586133058509803
38.746144	0.946518393270627	0.0595314728612935
38.787104	0.946907582318389	0.060464571790584
38.828064	0.947276330764904	0.0614214502148952
38.869024	0.947644261587368	0.0624378340361119
38.909984	0.948029362514881	0.0635244710978413
38.950944	0.948385846600646	0.0646473396372295
38.991904	0.948716166716814	0.0657954847861068
39.032864	0.949038310592483	0.0669906811700456
39.073824	0.949331837626405	0.0682213179798934
39.114784	0.94958284820973	0.0694695475191494
39.155744	0.949842035033555	0.0707152818676248
39.196704	0.950147826428226	0.0719103976209444
39.237664	0.950461794063395	0.0730319520991617
39.278624	0.950759409217567	0.0741162160056422
39.319584	0.951077464972986	0.0752308144585566
39.360544	0.95144539579545	0.0762966335661133
39.401504	0.951843578707762	0.0773079790632384
39.442464	0.952249120236522	0.0783209219183043
39.483424	0.952831268560066	0.0793198023575557
39.524384	0.953224545728078	0.0802244256030638
39.565344	0.953597382294842	0.0810684799991763
39.606304	0.953932608155309	0.0818222433563236
39.647264	0.954258840151228	0.0824767046580181
39.688224	0.954535197080101	0.0830755765958489
39.729184	0.954794383903926	0.0836503944587129
39.770144	0.955104263418846	0.0841404324943882
39.811104	0.955422319174265	0.0846201868573177
39.852064	0.955774715139781	0.0850647906287257
39.893024	0.956083777030651	0.0854848521830403
39.933984	0.956381392184822	0.0859045890356726
39.974944	0.956728882406039	0.0863098428857474
40.015904	0.957109895213302	0.0867143449097791
40.056864	0.957490908020565	0.0870904540598534
40.097824	0.957842486362031	0.0874832711817315
40.138784	0.958198152823746	0.0878241425720473
40.179744	0.958566901270261	0.0881065066417699
40.220704	0.958909485747178	0.088407210908532
40.261664	0.959420500778378	0.0887837689750262
40.302624	0.959575849347863	0.0890840482966334
40.343584	0.959990384741173	0.0894068192025613
40.384544	0.960261835925747	0.0897457205907237
40.425504	0.960542280974869	0.0901177371920765
40.466464	0.960865242474588	0.0905255232794328
40.507424	0.961170216245209	0.0909244073105976
40.548384	0.961459655158881	0.0912109336636312
40.589344	0.961798969139598	0.0914946423034076
40.630304	0.962184070067111	0.0917275231442599
40.671264	0.962577347235123	0.0919236451396201
40.712224	0.962974712523384	0.0920856625623015
40.753184	0.963364719195196	0.0921840863977676
40.794144	0.963753908242959	0.0922391353185627
40.835104	0.964121839065423	0.0922764520407706
40.876064	0.964478323151189	0.0923557032225351
40.917024	0.964792290786358	0.0924446976339769
40.957984	0.965067830091181	0.0925094854260373
40.998944	0.965331922659306	0.0925632987370747
41.039904	0.965637714053976	0.0926389367954207
41.080864	0.965981116154943	0.0926673187733486
41.121824	0.966299171910362	0.0927818382237545
41.162784	0.966587793199984	0.0928776797002031
41.203744	0.967065285645138	0.092971810500003
41.244704	0.9674544746929	0.0931590740232905
41.285664	0.967843663740663	0.0934604712775356
41.326624	0.968216500307427	0.093836129331984
41.367584	0.968572166769142	0.0942998425601218
41.408544	0.968953179576405	0.094751561438865
41.449504	0.969308846038121	0.0952332770871243
41.490464	0.969644071898588	0.0957238991499867
41.531424	0.969970303894507	0.0962044554606955
41.572384	0.970263830928428	0.0966713416126558
41.613344	0.970523017752253	0.0971239321737678
41.654304	0.970774028335579	0.0976008252393217
41.695264	0.97107573161	0.0981182842231133
41.736224	0.971401963605918	0.0986669428980899
41.777184	0.97169549063984	0.0993558683414405
41.818144	0.97200945827501	0.100088480325909
41.859104	0.972373300977224	0.100781663937631
41.900064	0.972771483889536	0.10146404958401
41.941024	0.973181931162596	0.102138768783955
41.981984	0.973562126345809	0.102844245296283
42.022944	0.973952133017621	0.10356339196736
42.063904	0.974345410185633	0.104168278513535
42.104864	0.974684724166351	0.104684471378686
42.145824	0.975190833453252	0.105132206669004
42.186784	0.975463102261875	0.105605035515513
42.227744	0.975597192606062	0.10612542553127
42.268704	0.97603625672087	0.106675775270042
42.309664	0.976358400596539	0.107286550030619
42.350624	0.976701802697505	0.107916913673228
42.391584	0.977007594092176	0.108560278458368
42.432544	0.977309297366596	0.109219821668272
42.473504	0.977656787587813	0.109777249467879
42.514464	0.978032894650776	0.110228480204496
42.555424	0.97841390745804	0.110628318727854
42.596384	0.978765485799506	0.110954646097847
42.637344	0.979126058005521	0.111283117806467
42.678304	0.979493988827985	0.111614967284266
42.719264	0.979841479049201	0.111910912165294
42.760224	0.980348405960152	0.112146771980642
42.801184	0.980645203490274	0.112391777923244
42.842144	0.980921560419147	0.112702273362213
42.883104	0.981047474522835	0.113085268803001
42.924064	0.981318925707408	0.113467741234367
42.965024	0.981796418152562	0.113857734105371
43.005984	0.982102209547232	0.114164298256857
43.046944	0.982386742716605	0.114466591164736
43.087904	0.982726056697322	0.114706484690245
43.128864	0.983115245745084	0.114853672616627
43.169824	0.983516699153596	0.114995020271139
43.210784	0.983905888201358	0.115097357960441
43.251744	0.984290989128871	0.115139893880832
43.292704	0.984685083920932	0.115221378748666
43.333664	0.985061190983896	0.11529547392922
43.374624	0.985400504964613	0.115263245652839
43.415584	0.985706296359284	0.115146817218046
43.456544	0.985982653288157	0.114996796323965
43.497504	0.98626309833728	0.114828060409426
43.538464	0.9865680721079	0.114558564550673
43.579424	0.986919650449366	0.114237733138016
43.620384	0.987221353723787	0.113852894089018
43.661344	0.987669411703144	0.11337202179345
43.702304	0.987995643699062	0.112797142912821
43.743264	0.988192691095093	0.112177106527076
43.784224	0.988774839418637	0.111613563875652
43.825184	0.988962892950118	0.111139651963799
43.866144	0.989506612943316	0.110669952456994
43.907104	0.989892531494878	0.110290846898777
43.948064	0.990248197956594	0.109970344546214
43.989024	0.990578518072762	0.109647724005494
44.029984	0.990900661948431	0.109361103946606
44.070944	0.991194188982352	0.109145022604206
44.111904	0.991445199565678	0.108995812374729
44.152864	0.991704386389503	0.108855846336772
44.193824	0.992006089663924	0.108812830991078
44.234784	0.992328233539593	0.108853235648077
44.275744	0.992621760573514	0.10897014568738
44.316704	0.992943904449183	0.109127911479307
44.357664	0.993307747151398	0.109357464672716
44.398624	0.993705930063709	0.109697163650246
44.439584	0.994120465457019	0.110063860809944
44.480544	0.994697708036263	0.110469770601001
44.521504	0.995099979068824	0.110893881119918
44.562464	0.99545973365079	0.111383605349941
44.603424	0.995614264596224	0.111796837272896
44.644384	0.996117103386926	0.112161231011934
44.685344	0.996393460315799	0.112582151173382
44.726304	0.996669817244672	0.112962023812083
44.767264	0.996966614774794	0.113329320253409
44.808224	0.997284670530213	0.113691371346081
44.849184	0.997632160751429	0.114056490760691
44.890144	0.997942040266349	0.114366177714263
44.931104	0.99823965542052	0.114650936731294
44.972064	0.998587145641737	0.114943146453372
45.013024	0.99896407032875	0.115219633204723
45.053984	0.999353259376513	0.115461348546383
45.094944	0.999704837717979	0.115662168909711
45.135904	1.00006050417969	0.115836243878759
45.176864	1.00042434688191	0.116062068450835
45.217824	1.00077592522337	0.116260343501647
45.258784	1.00111115108384	0.11646597555165
45.299744	1.00144637694431	0.116692442989474
45.340704	1.00172682199343	0.116954923984365
45.381664	1.00198192069701	0.117224145263172
45.422624	1.00240463233082	0.117513674561966
45.463584	1.00255589278005	0.117841638515606
45.504544	1.00303256760116	0.118169105610296
45.545504	1.00333427087558	0.118550882874973
45.586464	1.00366459099175	0.119004281921482
45.627424	1.00404560379901	0.119497320723712
45.668384	1.00443969859107	0.119950922436372
45.709344	1.00483706387933	0.120388360978708
45.750304	1.00521807668659	0.120836120240291
45.791264	1.00561135385461	0.121250053867553
45.832224	1.00598419042137	0.121705841323753
45.873184	1.00633576876284	0.122212689753911
45.914144	1.00664973639801	0.12269948731038
45.955104	1.00693426956738	0.123190909141816
45.996064	1.00719427401525	0.123644584947477
46.037024	1.00749924778587	0.124055304246004
46.077984	1.00784673800709	0.12438254906169
46.118944	1.00816070564226	0.124659818147967
46.159904	1.00844523881163	0.124929717159816
46.200864	1.00875511832655	0.12520504239441
46.241824	1.00931192030455	0.125482629644752
46.282784	1.00949588571578	0.125695699324568
46.323744	1.01007803403932	0.125851830712054
46.364704	1.01042143614029	0.126006336411922
46.405664	1.0108147133083	0.126188537639853
46.446624	1.01117937363457	0.126361438016908
46.487584	1.01150560563049	0.126558213774045
46.528544	1.01182774950616	0.126775580847939
46.569504	1.01212127654008	0.126933187557834
46.610464	1.01237637524365	0.127112405452857
46.651424	1.01263556206748	0.127266647468809
46.692384	1.0129372653419	0.127348145411879
46.733344	1.01326349733782	0.127433256478368
46.774304	1.01355211862744	0.127606579621373
46.815264	1.01387099200691	0.127794178742372
46.856224	1.01423483470912	0.128007233167746
46.897184	1.01463219999738	0.128269241274952
46.938144	1.01504264727044	0.128548580606855
46.979104	1.01542366007771	0.128800333370991
47.020064	1.01581284912547	0.129046788485532
47.061024	1.01620203817323	0.129282099140987
47.101984	1.01654135215395	0.129444861852093
47.142944	1.0170433733206	0.129576843279552
47.183904	1.01718155178504	0.129664743729621
47.224864	1.01758791093785	0.129701831635207
47.265824	1.01789370233252	0.129770565969192
47.306784	1.01821993432844	0.129870321299477
47.347744	1.01855924830915	0.129949184582587
47.388704	1.01886422207977	0.13006433600271
47.429664	1.01916183723395	0.130152870601703
47.470624	1.01950932745516	0.130162003653722
47.511584	1.01990260462317	0.130158852521958
47.552544	1.02027544118994	0.130175231433668
47.593504	1.0206351957719	0.130100698232725
47.634464	1.02099086223362	0.12999434862532
47.675424	1.02135552255988	0.129870264640123
47.716384	1.02170710090135	0.129721865075248
47.757344	1.02203742101752	0.129519447353979
47.798304	1.02235956489319	0.129337222154783
47.839264	1.02264000994231	0.129178198961039
47.880224	1.02289183814968	0.129049909108412
47.921184	1.02317228319881	0.129037794902691
47.962144	1.02365304614016	0.129085151226582
48.003104	1.02380021846915	0.129104212740781
48.044064	1.02425236456875	0.12914582031945
48.085024	1.02458677280517	0.129194684653838
48.125984	1.02498495571748	0.129283232328066
48.166944	1.02538232100574	0.129460035662928
48.207904	1.02577559817375	0.129670087142542
48.248864	1.02615661098102	0.129960952294566
48.289824	1.02656297013383	0.130284204805002
48.330784	1.02692681283604	0.130697408398281
48.371744	1.02726612681676	0.131127136910065
48.412704	1.02758009445193	0.131570110635444
48.453664	1.0278564513808	0.132074193653286
48.494624	1.02812463206918	0.132575343459958
48.535584	1.02843859970435	0.133112088416159
48.576544	1.02877709606101	0.133717465283667
48.617504	1.02908697557593	0.134298727058442
48.658464	1.02937232636936	0.134754294414843
48.699424	1.02969038212478	0.135149968475685
48.740384	1.03005422482699	0.135481726426835
48.781344	1.03063228503028	0.135696487170446
48.822304	1.03083260292252	0.135843871225361
48.863264	1.03136896429926	0.135886535718902
48.904224	1.03174997710653	0.135826463728457
48.945184	1.03211381980874	0.135619184198776
48.986144	1.03243678130846	0.135295574298568
49.027104	1.03275892518413	0.134905071493379
49.068064	1.0330434583535	0.134372486641283
49.109024	1.03329038081658	0.133773096052443
49.149984	1.03356673774545	0.133071840661986
49.190944	1.03388070538062	0.132283865951069
49.231904	1.03419058489554	0.131509509097959
49.272864	1.03448329430541	0.13071132916571
49.313824	1.03480216768488	0.129929835413206
49.354784	1.03517009850735	0.129141814938965
49.395744	1.03558054578041	0.128383017616138
49.436704	1.03598690493322	0.127623884695599
49.477664	1.03635892387593	0.126930483163285
49.518624	1.03675301866799	0.126310278978684
49.559584	1.03714220771575	0.125701068887959
49.600544	1.03748560981672	0.125125666997908
49.641504	1.03782492379744	0.124582332122999
49.682464	1.038243547311	0.124137309944054
49.723424	1.03838172577543	0.123749391677089
49.764384	1.03882487801049	0.123460093374122
49.805344	1.03916010387096	0.123297668439934
49.846304	1.03949532973143	0.123202336897671
49.887264	1.0397962153818	0.123259955102248
49.928224	1.04010200677647	0.12340495728509
49.969184	1.04045358511793	0.123546030359655
50.010144	1.04083868604545	0.123687460823992
50.051104	1.04120743449196	0.123796037579848
50.092064	1.04157536531443	0.123870030337723
50.133024	1.04193184940019	0.123922863006096
50.173984	1.0423038683429	0.124022679354146
50.214944	1.04263909420337	0.124127501338199
50.255904	1.04297023194359	0.124271830146412
50.296864	1.04330055205976	0.124488205681611
50.337824	1.04358099710888	0.124778469372801
50.378784	1.04384018393271	0.125148295872202
50.419744	1.04410427650083	0.125584437787015
50.460704	1.044418244136	0.126062867192744
50.501664	1.04474038801167	0.126483364588243
50.542624	1.04518026975053	0.126925324982868
50.583584	1.04552775997174	0.127362855051853
50.624544	1.04591286089926	0.127676736976825
50.665504	1.04631513193182	0.127977003223196
50.706464	1.04670432097958	0.128224722277171
50.747424	1.04708942190709	0.128464282384175
50.788384	1.0474826990751	0.128758841290237
50.829344	1.04785553564187	0.129132143623083
50.870304	1.04819893774283	0.129554759206739
50.911264	1.04850881725775	0.129972866013341
50.952224	1.04877618032208	0.130340304103052
50.993184	1.0490566253712	0.130629020558037
51.034144	1.04936241676587	0.130851279949226
51.075104	1.04971399510734	0.131049635630656
51.116064	1.05001569838176	0.131187080327361
51.157024	1.05030840779163	0.131226166564778
51.197984	1.0506223754268	0.131234804937052
51.238944	1.05097885951257	0.131189089555221
51.279904	1.05137213668058	0.131076840837386
51.320864	1.05175314948784	0.130997567863562
51.361824	1.05229686948104	0.130987083703871
51.402784	1.05249391687707	0.131011732702055
51.443744	1.05303436637407	0.131004053180386
51.484704	1.05337286273073	0.130953645968205
51.525664	1.0536999123507	0.130889313630182
51.566624	1.05398853364032	0.130742995206963
51.607584	1.05423954422365	0.130533224844913
51.648544	1.05450772491202	0.130256154066375
51.689504	1.05480942818644	0.129967945366369
51.730464	1.05512748394186	0.129754278584131
51.771424	1.05542019335174	0.129631151270334
51.812384	1.0557341609869	0.129513380444692
51.853344	1.05610290943342	0.129418558836615
51.894304	1.05650027472168	0.129348963716291
51.935264	1.05691481011499	0.129324772351351
51.976224	1.057291734802	0.129354714640719
52.017184	1.05768501197002	0.129392863819589
52.058144	1.05807011289753	0.129494606585674
52.099104	1.058405338758	0.129571081459094
52.140064	1.05874874085896	0.129644557745166
52.181024	1.05918780497377	0.129740506002704
52.221984	1.05931371907746	0.129856812401966
52.262944	1.05960234036708	0.130103644519131
52.303904	1.06008392093248	0.130415083554265
52.344864	1.0604314111537	0.130809075268135
52.385824	1.06073311442812	0.131316315955358
52.426784	1.06103400007849	0.131857510850052
52.467744	1.06138639604401	0.132364093417087
52.508704	1.06176740885127	0.132828399389236
52.549664	1.06214760403448	0.133240094972016
52.590624	1.0625	0.133601470510851
52.631584	1.06285566646172	0.133944394713146
52.672544	1.06322359728418	0.134290579007499
52.713504	1.0635710875054	0.134677771598893
52.754464	1.06390631336586	0.135026743097621
52.795424	1.06423254536178	0.135368026357856
52.836384	1.06451299041091	0.135766635809075
52.877344	1.06477299485878	0.1361976304395
52.918304	1.0650534399079	0.136693336589778
52.959264	1.06535023743802	0.137150584113946
53.000224	1.06582772988318	0.137550224329565
53.041184	1.06597408458811	0.137914578842897
53.082144	1.06628396410303	0.138205999692431
53.123104	1.0666568006698	0.138469435179515
53.164064	1.06724303711359	0.138731874769493
53.205024	1.06763222616135	0.139036654151329
53.245984	1.06801323896862	0.139409655753759
53.286944	1.06841060425688	0.139832282233443
53.327904	1.06878752894389	0.140275650395094
53.368864	1.06913501916511	0.140682965773971
53.409824	1.06944489868003	0.141065638692282
53.450784	1.06972534372915	0.141437725028224
53.491744	1.06998453055298	0.141784942266185
53.532704	1.07029032194765	0.142036928205355
53.573664	1.07063372404861	0.142263046970231
53.614624	1.07094769168378	0.14240683315617
53.655584	1.0712412187177	0.142511332617746
53.696544	1.07155518635287	0.142636798219498
53.737504	1.07191085281459	0.142762932837468
53.778464	1.07230004186235	0.142869864292854
53.819424	1.07268514278986	0.142934166121994
53.860384	1.07305389123638	0.143001202854566
53.901344	1.07342591017909	0.143062105122467
53.942304	1.07378648238511	0.14314113838364
53.983264	1.07430567365681	0.14318124884784
54.024224	1.07462781753248	0.143175735456857
54.065184	1.07492052694235	0.143139109542926
54.106144	1.07517153752567	0.14314134104979
54.147104	1.07543154197355	0.143149850848916
54.188064	1.07572833950367	0.143160062607866
54.229024	1.07605130100339	0.143192595973075
54.269984	1.07634809853351	0.143147911355645
54.310944	1.07666615428893	0.14308241532166
54.351904	1.07703490273544	0.142985242350393
54.392864	1.0774322680237	0.142820174039421
54.433824	1.07784680341701	0.142635128947762
54.474784	1.07821963998378	0.14239603301162
54.515744	1.07861700527204	0.142125626244792
54.556704	1.07900210619955	0.14177821723671
54.597664	1.07934142018027	0.141363895710794
54.638624	1.07968891040149	0.140827882967782
54.679584	1.07998161981136	0.140232866045228
54.720544	1.08025388861998	0.139631396493938
54.761504	1.08052615742861	0.139022779147224
54.802464	1.08101182611426	0.138378884815045
54.843424	1.08135931633547	0.137693040768868
54.884384	1.08150158292016	0.136960123695571
54.925344	1.08196599338052	0.136204375081829
54.966304	1.0821295181905	0.135539732530066
55.007264	1.08269858452924	0.13496039499412
55.048224	1.08307959733651	0.134438150474124
55.089184	1.08342299943747	0.13403545065339
55.130144	1.08378275401944	0.133619932743422
55.171104	1.0841555905862	0.133266177887696
55.212064	1.08449899268717	0.133058549685067
55.253024	1.08483748904384	0.132953422612185
55.293984	1.08517271490431	0.132953387744891
55.334944	1.08544498371293	0.133106278653171
55.375904	1.085708258657	0.133427752931575
55.416864	1.08598052746563	0.133889441677411
55.457824	1.08628223074005	0.134484765868001
55.498784	1.08660846273597	0.135143683645806
55.539744	1.08690607789014	0.135860324230072
55.580704	1.08721595740506	0.136610899408956
55.621664	1.08758388822752	0.137385179989858
55.662624	1.08797716539553	0.138161108050438
55.703584	1.08856340183933	0.138927824607586
55.744544	1.08894850276684	0.139689306712108
55.785504	1.08934177993485	0.140373335479752
55.826464	1.08953473921063	0.141061812006683
55.867424	1.09006210672283	0.141817168363359
55.908384	1.09036380999725	0.142574492542983
55.949344	1.09064016692613	0.143341058734922
55.990304	1.09091570623095	0.144097217039377
56.031264	1.09122149762562	0.14471335918414
56.072224	1.09157307596709	0.145154168958038
56.113184	1.09188295548201	0.145434669806697
56.154144	1.09217157677163	0.14549412290266
56.195104	1.0924855444068	0.145413076055216
56.236064	1.09284202849256	0.145246480120893
56.277024	1.09323530566057	0.145026770400633
56.317984	1.09362858282859	0.14478956165682
56.358944	1.09398833741055	0.144504349364957
56.399904	1.09435708585707	0.144174371825045
56.440864	1.09471275231878	0.143861215575645
56.481824	1.09523194359048	0.143565928814805
56.522784	1.0955581755864	0.143305524603158
56.563744	1.09585170262032	0.142996201576975
56.604704	1.09610271320365	0.142621164596214
56.645664	1.09636271765152	0.142153903620835
56.686624	1.09666360330189	0.141582446093503
56.727584	1.09698165905731	0.141008458508095
56.768544	1.09727109797098	0.14046065408184
56.809504	1.0975973299669	0.139928302404778
56.850464	1.09796607841342	0.139522213918835
56.891424	1.09836753182193	0.139286988252411
56.932384	1.09877797909499	0.13909166820483
56.973344	1.0991630800225	0.138979018513105
57.014304	1.09954818095001	0.138928395559537
57.055264	1.09993736999778	0.138914113043925
57.096224	1.10027259585824	0.138885938090559
57.137184	1.10061599795921	0.138868635195539
57.178144	1.10091688360958	0.138883809006374
57.219104	1.1011891524182	0.138894748620102
57.260064	1.10146550934708	0.138908815394328
57.301024	1.1017835651025	0.138952970464719
57.341984	1.1022864038932	0.139001292176833
57.382944	1.10259546578407	0.139077084958799
57.423904	1.10289716905849	0.139260207990835
57.464864	1.10324874739996	0.139499116515268
57.505824	1.10362158396672	0.139769266135798
57.546784	1.10400259677398	0.140067069879477
57.587744	1.10435417511545	0.140340093872618
57.628704	1.10471392969741	0.140655634173297
57.669664	1.10508676626418	0.141005828206547
57.710624	1.10543425648539	0.141356440647334
57.751584	1.10577765858636	0.141747847822981
57.792544	1.10609571434178	0.142180230607579
57.833504	1.10638842375165	0.142663384531746
57.874464	1.10664025195903	0.143132373617421
57.915424	1.1069166088879	0.143661149217566
57.956384	1.10720523017752	0.14417278754234
57.997344	1.10753963841394	0.144653385257961
58.038304	1.10784134168836	0.145164783870084
58.079264	1.10815530932353	0.145711978118681
58.120224	1.1085150639055	0.146259324911692
58.161184	1.10888790047226	0.14677526280975
58.202144	1.10949048939705	0.147272607722882
58.243104	1.10987150220431	0.147703532618718
58.284064	1.11026968511663	0.148083536009775
58.325024	1.11064170405934	0.148455121128355
58.365984	1.11099410002486	0.148797513604404
58.406944	1.11131215578027	0.149111140562284
58.447904	1.11158851270915	0.149340342903539
58.488864	1.11185178765322	0.14949887141754
58.529824	1.11215757904789	0.149583045425482
58.570784	1.11250915738936	0.149629305608794
58.611744	1.11281903690428	0.149655863591365
58.652704	1.1131076581939	0.149616807862831
58.693664	1.11341344958857	0.149580051196545
58.734624	1.11376911605029	0.14955829400462
58.775584	1.11415503460185	0.149531962659465
58.816544	1.11454013552936	0.149483821821442
58.857504	1.11491215447208	0.149408434371777
58.898464	1.11528907915909	0.149327988985168
58.939424	1.1156578276056	0.149298075025477
58.980384	1.11617293075705	0.14929317834977
59.021344	1.11632746170249	0.149276017103134
59.062304	1.11678369592235	0.149223879601451
59.103264	1.11704370037022	0.149142564711678
59.144224	1.11731106343454	0.149024275235027
59.185184	1.11759150848367	0.148933304283814
59.226144	1.11791855810364	0.148886856688793
59.267104	1.11821535563376	0.148890609281391
59.308064	1.11852932326893	0.148910629646196
59.349024	1.11889398359519	0.148979381413829
59.389984	1.11929952512395	0.149073093806091
59.430944	1.11970997239701	0.149140980428973
59.471904	1.12009507332452	0.149208468257171
59.512864	1.12046790989129	0.149288948511075
59.553824	1.1208611870593	0.14933729637366
59.594784	1.12121276540077	0.14942524476626
59.635744	1.12155207938148	0.149552237991363
59.676704	1.12185787077615	0.149633276121984
59.717664	1.12212605146453	0.149713451287059
59.758624	1.1224024083934	0.149809308017949
59.799584	1.12272046414882	0.149979796014049
59.840544	1.12305896050549	0.150215357278185
59.881504	1.12337783388496	0.150496760318096
59.922464	1.12382098612001	0.150897906365008
59.963424	1.12416847634123	0.151412323177333
60.004384	1.12454948914849	0.151956342322901
60.045344	1.12493459007601	0.152533507190543
60.086304	1.12529516228202	0.153125630127634
60.127264	1.12565082874374	0.153747638694738
60.168224	1.12601467144595	0.154349201951883
60.209184	1.12636216166717	0.155008036919863
60.250144	1.12670147564789	0.155692383851571
60.291104	1.1270277076438	0.156381047790211
60.332064	1.12731632893343	0.157064795440291
60.373024	1.12757224526105	0.157815283450937
60.413984	1.12784860218992	0.158596520057143
60.454944	1.12813722347955	0.159356326352312
60.495904	1.12846754359571	0.160179484342839
60.536864	1.12876924687014	0.160953468551736
60.577824	1.1290832145053	0.161733484802625
60.618784	1.12944787483157	0.162422756739718
60.659744	1.12981989377428	0.163023757761734
60.700704	1.13042738844337	0.163585014426146
60.741664	1.13080840125064	0.164021141086517
60.782624	1.1311975902984	0.164380169620575
60.823584	1.13138973195013	0.164667809547835
60.864544	1.13192609332688	0.164910060974151
60.905504	1.13224006096205	0.165073008917761
60.946464	1.13252050601117	0.165101308085864
60.987424	1.13278378095525	0.165096091066887
61.028384	1.13308548422967	0.165050591426442
61.069344	1.13343297445088	0.164982406252349
61.110304	1.1337428539658	0.164900452855242
61.151264	1.13403556337568	0.164812567659614
61.192224	1.1343454428906	0.1646273918156
61.233184	1.13470110935231	0.164315625899578
61.274144	1.13508621027982	0.163922991830997
61.315104	1.13547131120734	0.163439443470557
61.356064	1.1358441477741	0.162925950641544
61.397024	1.13621698434086	0.16234817777545
61.437984	1.13658082704308	0.161743953707874
61.478944	1.13693240538454	0.161107477392654
61.519904	1.13726354312476	0.160505327929117
61.560864	1.13756034065488	0.159901374083076
61.601824	1.1379585235672	0.159255080445177
61.642784	1.13822670425557	0.158555614182782
61.683744	1.13852758990594	0.157846151902823
61.724704	1.13885055140566	0.15710058889756
61.765664	1.13914326081553	0.156343813877828
61.806624	1.13946131657095	0.155487285707018
61.847584	1.13983006501746	0.154535877089571
61.888544	1.14023151842598	0.153581156079123
61.929504	1.14064196569904	0.152612067564031
61.970464	1.14101889038605	0.151664823409101
62.011424	1.14141216755406	0.150798310116756
62.052384	1.14179726848157	0.150001180561762
62.093344	1.14213658246229	0.149298693919958
62.134304	1.14244646197721	0.148632416963755
62.175264	1.14272281890608	0.147963483555533
62.216224	1.14296565324891	0.147297709995897
62.257184	1.14317905312594	0.146602889800528
62.298144	1.14343823994977	0.14590169324863
62.339104	1.14370233251789	0.145159819638993
62.380064	1.14397868944676	0.144457444136692
62.421024	1.14429674520218	0.143783446253907
62.461984	1.14451423319946	0.143183750576238
62.502944	1.14472354495624	0.142672025083227
62.543904	1.14493694483327	0.142292758263772
62.584864	1.14516751481535	0.141972770203806
62.625824	1.14538909093288	0.141789736519213
62.666784	1.14559840268966	0.141648787659386
62.707744	1.14579136196544	0.141427367262477
62.748704	1.14597123925642	0.141155572341476
62.789664	1.14613067594615	0.140764871228548
62.830624	1.14630237699664	0.140261825512725
62.871584	1.14644873170157	0.139738011964465
62.912544	1.14659099828626	0.139219888322867
62.953504	1.1467373529912	0.138712896065118
62.994464	1.14686326709488	0.138274524822647
63.035424	1.14699653981502	0.13794251408361
63.076384	1.14712245391871	0.137709729127819
63.117344	1.14722302167685	0.137597323507157
63.158304	1.14733176567549	0.137526518927546
63.199264	1.14743642155388	0.137375772357893
63.240224	1.14753290119177	0.137165973666167
63.281184	1.14762938082966	0.136892324240926
63.322144	1.14777164741435	0.136494917711376
63.363104	1.14784278070669	0.136018514967155
63.404064	1.14795152470533	0.135621171634577
63.445024	1.14799731165212	0.135227426170976
63.485984	1.14807743880902	0.134891410051454
63.526944	1.14815674834186	0.134625771387183
63.567904	1.14822379351395	0.134439625796533
63.608864	1.1482867505658	0.134314698458644
63.649824	1.14834071375309	0.134229079637175
63.690784	1.14839958268468	0.134110829386231
63.731744	1.14847480409728	0.13397003742923
63.772704	1.14851650292382	0.133816390336495
63.813664	1.14857945997567	0.13359440116684
63.854624	1.14862606454651	0.133284005971343
63.895584	1.14869310971861	0.133017175281433
63.936544	1.1487470729059	0.132775008844147
63.977504	1.1487928598527	0.132529750113658
64.018464	1.14885172878429	0.132402996601206
64.059424	1.14889751573109	0.132343085871999
64.100384	1.14894003218168	0.13233429495531
64.141344	1.14898173100823	0.132382971877989
64.182304	1.14904059993982	0.132445329855446
64.223264	1.14909047500687	0.132454419323347
64.264224	1.14914035007391	0.132419687139363
64.305184	1.14916569641946	0.132344761681353
64.346144	1.14919513088526	0.132298006818297
64.387104	1.14924091783205	0.132323773749119
64.428064	1.1492662641776	0.132438567779471
64.469024	1.1492875224029	0.132625086014333
64.509984	1.14932104498895	0.132881992600475
64.550944	1.14935456757499	0.133165197843683
64.591904	1.14937909629649	0.133443907385075
64.632864	1.14940444264204	0.133730632045847
64.673824	1.14942570086734	0.134038477570415
64.714784	1.14945513533313	0.134319139680313
64.755744	1.14947557593438	0.13462063717803
64.796704	1.14950501040018	0.134912868692168
64.837664	1.14952626862548	0.135185103812765
64.878624	1.14954670922672	0.135474360710819
64.919584	1.14955161497102	0.135790846786868
64.960544	1.14958922567732	0.136152152591114
65.001504	1.14959331379757	0.136574393351351
65.042464	1.14960966627857	0.137029313483593
65.083424	1.14963501262412	0.137470389120614
65.124384	1.14964318886461	0.137890596681725
65.165344	1.14966444708991	0.138302407762419
65.206304	1.14968079957091	0.138650518474808
65.247264	1.14969388155571	0.138950418614585
65.288224	1.14970205779621	0.139250310037538
65.329184	1.14971841027721	0.139548930983438
65.370144	1.14972740414176	0.139846872017091
65.411104	1.149747844743	0.14016891070983
65.452064	1.14975193286325	0.140496443180697
65.493024	1.14975193286325	0.14083215421139
65.533984	1.1497691029683	0.141195039939929
65.574944	1.1497854554493	0.141554881317796
65.615904	1.1497985374341	0.141965502552057
65.656864	1.1497985374341	0.142420821478983
65.697824	1.14980262555435	0.142910920532424
65.738784	1.14981080179485	0.143443723305112
65.779744	1.14981897803535	0.143979247905997
65.820704	1.1498279718999	0.144511553819735
65.861664	1.1498443243809	0.14502489628354
65.902624	1.1498443243809	0.145552543055017
65.943584	1.14986558260619	0.146127260674408
65.984544	1.14986967072644	0.146740005437138
66.025504	1.14986967072644	0.1473272970747
66.066464	1.14986967072644	0.147934184131912
66.107424	1.14987375884669	0.148535191691546
66.148384	1.14987375884669	0.149126523576887
66.189344	1.14989501707199	0.149681857159602
66.230304	1.14989501707199	0.150201504066139
66.271264	1.14989501707199	0.150713212125503
66.312224	1.14989910519224	0.15116622763177
66.353184	1.14991545767324	0.151565126917376
66.394144	1.14991545767324	0.15190788550002
66.435104	1.14992445153779	0.152191101639258
66.476064	1.14992445153779	0.152412530752991
66.517024	1.14992445153779	0.152576380887853
66.557984	1.14991545767324	0.152689488212821
66.598944	1.14991545767324	0.152801922163159
66.639904	1.14991545767324	0.152875200141492
66.680864	1.14991545767324	0.152921952825342
66.721824	1.14991545767324	0.152957770253876
66.762784	1.14992853965804	0.152963588733687
66.803744	1.14992853965804	0.152875200141492
66.844704	1.14992853965804	0.152780653113361
66.885664	1.14992853965804	0.152687954051852
66.926624	1.14992853965804	0.152604671339132
66.967584	1.14997023848458	0.15253060230905
67.008544	1.14997023848458	0.152469445074055
67.049504	1.14997023848458	0.152427870183476
67.090464	1.14997023848458	0.152389187099155
67.131424	1.14997923234913	0.152351791925533
67.172384	1.14997923234913	0.152344513377754
67.213344	1.14997923234913	0.152300711338722
67.254304	1.14997923234913	0.152256388469475
67.295264	1.14997923234913	0.152224175447536
67.336224	1.15000049057443	0.152160028342017
67.377184	1.15000049057443	0.152105186445784
67.418144	1.15000049057443	0.152051327371423
67.459104	1.15000049057443	0.152041612471423
67.500064	1.15000049057443	0.152124696876404
67.541024	1.15000049057443	0.152253819185693
67.581984	1.15000049057443	0.152395243112411
67.622944	1.15000049057443	0.152563181437583
67.663904	1.15000049057443	0.152700175038662
67.704864	1.15000049057443	0.15274845752507
67.745824	1.15001275493518	0.152714664578837
67.786784	1.15001275493518	0.152623867964098
67.827744	1.15001275493518	0.152545736894178
67.868704	1.15001275493518	0.152480349820489
67.909664	1.15001275493518	0.152405324119007
67.950624	1.15000457869468	0.152387493856153
67.991584	1.15000457869468	0.152336101642895
68.032544	1.15000457869468	0.152325545569409
68.073504	1.15000457869468	0.152348148293232
68.114464	1.15000457869468	0.152355143544241
68.155424	1.15000457869468	0.152343552347942
68.196384	1.15000457869468	0.152230133396527
68.237344	1.15000457869468	0.152005230628555
68.278304	1.15000457869468	0.151676055036422
68.319264	1.15000457869468	0.151272666586617
68.360224	1.15000866681493	0.150859046765008
68.401184	1.15000866681493	0.150499410232498
68.442144	1.15000866681493	0.150150035580674
68.483104	1.15000866681493	0.149905271529929
68.524064	1.15000866681493	0.149702890855161
68.565024	1.15001357255923	0.149503197141295
68.605984	1.15001357255923	0.149330444950242
68.646944	1.15001357255923	0.149164086549364
68.687904	1.15001357255923	0.149016321133412
68.728864	1.15001357255923	0.148869909004338
68.769824	1.15001357255923	0.148632870238587
68.810784	1.15001357255923	0.148344798828554
68.851744	1.15001357255923	0.14802678730836
68.892704	1.15001357255923	0.147669382282714
68.933664	1.15001357255923	0.147349851855992
68.974624	1.15000539631873	0.147061963499257
69.015584	1.15000539631873	0.146883684841986
69.056544	1.15000539631873	0.146801801179468
69.097504	1.15000539631873	0.146742807895954
69.138464	1.15000539631873	0.146693237498847
69.179424	1.15000539631873	0.146560576159141
69.220384	1.15000539631873	0.146355233943524
69.261344	1.15000539631873	0.146118800997019
69.302304	1.15000539631873	0.145777633234698
69.343264	1.15000539631873	0.145362217747409
69.384224	1.15000539631873	0.144906500025799
69.425184	1.15000539631873	0.144393867983125
69.466144	1.15000539631873	0.143887928281837
69.507104	1.14996369749218	0.143388364937076
69.548064	1.14973721563036	0.142875976965465
69.589024	1.14944450622048	0.142385764593316
69.629984	1.14909292787902	0.141945687032608
69.670944	1.1487666958831	0.141536281795252
69.711904	1.14843147002263	0.141105723006011
69.752864	1.14803410473437	0.140611195806136
69.793824	1.14760239923601	0.140058754029679
69.834784	1.14718377572245	0.139478544811364
69.875744	1.14678641043419	0.138869352154287
69.916704	1.14642665585223	0.13832489934674
69.957664	1.14609960623226	0.137824355359315
69.998624	1.14575620413129	0.13739760364282
70.039584	1.14542997213537	0.137036284763338
70.080544	1.1451241807407	0.136712326190182
70.121504	1.14470555722714	0.13643063549509
70.162464	1.14455511440196	0.136191480720388
70.203424	1.14422888240604	0.135957294535189
70.244384	1.14370969113434	0.135730009895144
70.285344	1.14339163537892	0.135405340900858
70.326304	1.14307766774375	0.134994240241295
70.367264	1.14271709553774	0.13453634985138
70.408224	1.14230337776848	0.13409448316261
70.449184	1.14191337109666	0.133578726138644
70.490144	1.1415241820489	0.132985838300275
70.531104	1.14118077994793	0.132400987373346
70.572064	1.14084637171152	0.13180901698067
70.613024	1.1405283159561	0.131204819063566
70.653984	1.14021434832093	0.130544218938789
70.694944	1.13990446880601	0.129826458242679
70.735904	1.13962402375688	0.129004847488357
70.776864	1.13936483693306	0.12807080060449
70.817824	1.13908848000419	0.1270646198254
70.858784	1.13876551850447	0.125976376688906
70.899744	1.1384515508693	0.124895969976908
70.940704	1.13815475333918	0.123856813453807
70.981664	1.13782361559896	0.122853744580773
71.022624	1.1374180740702	0.121959357065481
71.063584	1.13679831504036	0.12111082875961
71.104544	1.13639195588755	0.120296126088061
71.145504	1.13603220130558	0.119582002486634
71.186464	1.13568471108437	0.118982825459974
71.227424	1.1353625672087	0.118365811632843
71.268384	1.13504042333303	0.11779956458687
71.309344	1.13472645569786	0.117288911263173
71.350304	1.13445418688923	0.116847332229585
71.391264	1.13418191808061	0.116446190541085
71.432224	1.13388430292644	0.116092618738656
71.473184	1.13352863646472	0.115806445416981
71.514144	1.13319831634856	0.115546849690732
71.555104	1.13287208435264	0.115372319267646
71.596064	1.13255321097317	0.115262594070269
71.637024	1.13214766944441	0.115129682121881
71.677984	1.1317331340511	0.114959004534866
71.718944	1.13133985688309	0.114733953580892
71.759904	1.13096702031632	0.114456640910496
71.800864	1.13064487644065	0.114123963334447
71.841824	1.13032273256498	0.11364596541149
71.882784	1.12985750448058	0.11311318007245
71.923744	1.12954353684541	0.11256047243287
71.964704	1.12926309179629	0.111928942915093
72.005664	1.12900799309271	0.111182214034661
72.046624	1.12872345992334	0.110411278534849
72.087584	1.12840131604767	0.109589728798293
72.128544	1.12807835454795	0.108729323820148
72.169504	1.12776438691278	0.107742984710977
72.210464	1.12742997867636	0.106739222850461
72.251424	1.1270407896286	0.105664318633415
72.292384	1.12662216611504	0.104507794437768
72.333344	1.12622398320273	0.103317010945821
72.374304	1.12584787613977	0.102104686003335
72.415264	1.125491392054	0.100871445042411
72.456224	1.12514880757709	0.0996464436590772
72.497184	1.12482584607737	0.0984660767714375
72.538144	1.1244955259612	0.0973512560395191
72.579104	1.12419791080703	0.0962505369491218
72.620064	1.1239174657579	0.0952073510742707
72.661024	1.12362475634803	0.0942406400728396
72.701984	1.12330261247236	0.0933182039981252
72.742944	1.12294694601065	0.0924685773724702
72.783904	1.12246536544525	0.0916239977877304
72.824864	1.12214730968983	0.0908743596673935
72.865824	1.12177447312306	0.0901851945113915
72.906784	1.121347673369	0.0895844070515553
72.947744	1.12097483680224	0.0890580503699843
72.988704	1.12059382399498	0.0886291782861271
73.029664	1.12025042189401	0.088258593423065
73.070624	1.11991601365759	0.0879509592814711
73.111584	1.11960204602242	0.0876830629598645
73.152544	1.119283990267	0.0875352866478833
73.193504	1.11897411075208	0.0874593391422964
73.234464	1.11870593006371	0.0874619084260784
73.275424	1.11844183749558	0.0875358379869816
73.316384	1.11816139244646	0.0876458225098638
73.357344	1.11783107233029	0.0877236964334857
73.398304	1.11752936905587	0.0878120915632989
73.439264	1.11722439528525	0.0879268703392095
73.480224	1.11688099318429	0.0881081911679478
73.521184	1.11647054591123	0.0882760248912349
73.562144	1.11604374615717	0.0884096625151943
73.603104	1.11544933347287	0.0885454575530164
73.644064	1.11509284938711	0.088676074797568
73.685024	1.11474535916589	0.0888416813724028
73.725984	1.11442730341047	0.088897229331354
73.766944	1.1141051595348	0.0889111609948132
73.807904	1.11379936814013	0.0889432912069269
73.848864	1.11353200507581	0.0889492949192419
73.889824	1.11324665428239	0.0889652576026204
73.930784	1.11294985675227	0.088969792530144
73.971744	1.1125982784108	0.0888980356375451
74.012704	1.11226305255033	0.0887661653495885
74.053664	1.11193682055441	0.0886402856987113
74.094624	1.1116056828142	0.0886061745884146
74.135584	1.11120831752594	0.0886316734769076
74.176544	1.11079378213263	0.0886710321150645
74.217504	1.11040050496461	0.0887216223805433
74.258464	1.11003584463835	0.0887855275942053
74.299424	1.10970961264243	0.0888777494096175
74.340384	1.10938338064651	0.0891240105748307
74.381344	1.10907758925184	0.089338817081766
74.422304	1.10861317879149	0.0896189583614481
74.463264	1.10833273374236	0.0898988664660967
74.504224	1.10807681741474	0.0901343885045264
74.545184	1.10779228424537	0.0905106327653678
74.586144	1.10745787600895	0.0908659522909464
74.627104	1.10714799649403	0.0911995582087184
74.668064	1.10683402885886	0.0914970786556284
74.709024	1.10649471487814	0.0918279191610853
74.749984	1.10609653196583	0.092138072464725
74.790944	1.10568281419657	0.0923606434823604
74.831904	1.10528463128426	0.0925214972090794
74.872864	1.10490770659725	0.0926087831230783
74.913824	1.10455612825578	0.0925888913314225
74.954784	1.10421272615481	0.0925322276190393
74.995744	1.10389058227914	0.092481290859819
75.036704	1.10355617404273	0.0923586887346484
75.077664	1.10326673512905	0.0922096136159377
75.118624	1.10298220195968	0.0919776850880734
75.159584	1.10269358067006	0.0916702492542183
75.200544	1.10236734867414	0.0914218524672016
75.241504	1.10200677646813	0.0911427528479501
75.282464	1.10153010164702	0.0908391785669889
75.323424	1.10121613401185	0.0904959449174536
75.364384	1.10084329744509	0.0901108639765986
75.405344	1.10042467393153	0.0897651634659596
75.446304	1.10003139676352	0.0894131781254417
75.487264	1.09965856019675	0.0891107283147362
75.528224	1.09931924621604	0.0887995921892257
75.569184	1.09898483797962	0.0885679164492483
75.610144	1.0986667822242	0.0884589452571198
75.651104	1.09833973260423	0.0883541821116265
75.692064	1.09803884695386	0.0881584959574506
75.733024	1.09776657814524	0.0879415298574466
75.773984	1.09750248557711	0.0876627178933768
75.814944	1.09722694627229	0.0873573849932366
75.855904	1.09689989665232	0.0870992427973367
75.896864	1.09659410525765	0.0868387012957168
75.937824	1.09629321960728	0.0865824528297632
75.978784	1.09595799374681	0.0862780853178464
76.019744	1.09554754647375	0.0859536603946237
76.060704	1.09512892296019	0.0856630088047799
76.101664	1.09472338143143	0.0853859663559187
76.142624	1.09433828050392	0.0851987965384859
76.183584	1.0939907902827	0.0850383459648625
76.224544	1.09349694535655	0.0848506269875373
76.265504	1.09317888960113	0.0846251946725264
76.306464	1.09286492196596	0.0843198181882678
76.347424	1.09258038879659	0.0839819388476827
76.388384	1.09231629622846	0.0837059315216345
76.429344	1.09200641671354	0.0834427488224371
76.470304	1.09165892649233	0.0832227645222311
76.511264	1.09133269449641	0.0830725801877062
76.552224	1.09099746863594	0.0830087665006929
76.593184	1.09068350100077	0.0830235480544617
76.634144	1.09028613571251	0.0830491755161041
76.675104	1.0898716003192	0.0830674350825244
76.716064	1.08948241127144	0.0830613877860909
76.757024	1.08910957470467	0.0830473515207475
76.797984	1.08877925458851	0.0830433962619991
76.838944	1.08846528695334	0.0829505599105169
76.879904	1.08814723119792	0.0827873940463147
76.920864	1.08784143980325	0.0826322367638757
76.961824	1.08740237568844	0.0825051825210066
77.002784	1.0872723734645	0.0824169203227546
77.043744	1.08685374995094	0.0824063359195916
77.084704	1.08653160607527	0.0824688159325806
77.125664	1.08620864457555	0.0825545742232281
77.166624	1.08590367080493	0.0826905392391122
77.207584	1.08555618058372	0.0827639283569467
77.248544	1.08517107965621	0.0827738677151568
77.289504	1.08476063238315	0.0827325586876998
77.330464	1.08436326709488	0.082662392615424
77.371424	1.08396917230282	0.0825355824436181
77.412384	1.08362168208161	0.0823449498679753
77.453344	1.08328727384519	0.082153465222817
77.494304	1.08296921808977	0.0819641053034326
77.535264	1.0826258159888	0.0818090853109667
77.576224	1.08233719469918	0.0816697970060516
77.617184	1.08205674965006	0.081521502043061
77.658144	1.08175504637564	0.0814059736203132
77.699104	1.08144107874047	0.0812361241315483
77.740064	1.0810813241585	0.0809789712951371
77.781024	1.08074201017778	0.0805928988155875
77.821984	1.08043621878311	0.0800917642633575
77.862944	1.08011407490744	0.0795035856889859
77.903904	1.0794943158776	0.0788642132090951
77.944864	1.07911412069439	0.0782362837395007
77.985824	1.07873310788713	0.0775590584527452
78.026784	1.07839379390641	0.076831212391628
78.067744	1.07805447992569	0.0761281896651681
78.108704	1.07774051229052	0.0754853762191265
78.149664	1.07742245653511	0.0748900280572716
78.190624	1.07710848889994	0.0742841826604905
78.231584	1.07684521395586	0.0736939512741404
78.272544	1.07657703326749	0.0730641651211005
78.313504	1.07629658821836	0.0724621725603894
78.354464	1.0759744443427	0.0718200128761245
78.395424	1.07567274106827	0.071176918312519
78.436384	1.0753669496736	0.0705678455117675
78.477344	1.07502845331694	0.0700244975616228
78.518304	1.07461391792363	0.0695974124266216
78.559264	1.07419529441007	0.0692208805105984
78.600224	1.07379302337751	0.068877788509448
78.641184	1.07340792244999	0.0686057909222963
78.682144	1.07306043222878	0.068422713653585
78.723104	1.07256249918238	0.0683583813155622
78.764064	1.07224444342696	0.0683441794305687
78.805024	1.07193456391204	0.0683745902492099
78.845984	1.0717882092071	0.0684690021665737
78.886944	1.07138593817454	0.0686194850523101
78.927904	1.07107605865962	0.0688048701000928
78.968864	1.07072938606245	0.0690384831541349
79.009824	1.07040642456273	0.0693760290762138
79.050784	1.07008019256682	0.0697549537603392
79.091744	1.0697621368114	0.0701839871054347
79.132704	1.06935986577884	0.0706279240398305
79.173664	1.06894124226528	0.0710985780388299
79.214624	1.06855205321751	0.0715578522245046
79.255584	1.0681751285305	0.0720673265977981
79.296544	1.06784889653458	0.0726199928324651
79.337504	1.06753084077916	0.0732065304647775
79.378464	1.06720869690349	0.0738130775658655
79.419424	1.06674837456339	0.0743937291629825
79.460384	1.06646792951427	0.0748984049248357
79.501344	1.06634201541058	0.0753371379154899
79.542304	1.06592339189702	0.0756756034624678
79.583264	1.0655971599011	0.0759611513520425
79.624224	1.06527828652163	0.0762637863952513
79.665184	1.06497331275101	0.0765305473505726
79.706144	1.06463399877029	0.0767644437013845
79.747104	1.06424889784278	0.0769129522265555
79.788064	1.06383436244947	0.0770256215311337
79.829024	1.06343699716121	0.0770531318266927
79.869984	1.06304780811345	0.0770706395670699
79.910944	1.06269622977198	0.0770994290565051
79.951904	1.06235691579126	0.0770959488646477
79.992864	1.0620347719156	0.0770362909233277
80.033824	1.06169545793488	0.0769307454429085
80.074784	1.06140274852501	0.0767199159867807
80.115744	1.06112230347588	0.0764427057390636
80.156704	1.06082468832171	0.0761357972730417
80.197664	1.06050663256629	0.0758597790509639
80.238624	1.06015096610458	0.0756491130352803
80.279584	1.05981165212386	0.0754799238459097
80.320544	1.05950586072919	0.0753455779800256
80.361504	1.05918371685352	0.0752126006554605
80.402464	1.05876509333996	0.0750593785078804
80.443424	1.05818294501642	0.0748339549096931
80.484384	1.05780193220915	0.0745943751898367
80.525344	1.05745934773224	0.0743346312775842
80.566304	1.05712412187177	0.0740363459293957
80.607264	1.0568101542366	0.0736321903991056
80.648224	1.05649209848118	0.073168302834494
80.689184	1.05618221896626	0.0726355610795716
80.730144	1.05591403827789	0.0720542993047963
80.771104	1.05565076333381	0.071423375606265
80.812064	1.05537031828469	0.0707943238456208
80.853024	1.05503918054447	0.0701223678787846
80.893984	1.05472930102955	0.0694348959657839
80.934944	1.05442841537918	0.0686647188296324
80.975904	1.05408910139846	0.0678181234794148
81.016864	1.05368274224565	0.0668822896466922
81.057824	1.05326411873209	0.0658983520224479
81.098784	1.05285857720333	0.064868176006951
81.139744	1.05247756439607	0.0638496391302834
81.180704	1.05213007417485	0.0628006369548265
81.221664	1.0516362292487	0.0617223615062197
81.262624	1.05131735586923	0.0606697592825797
81.303584	1.05100338823406	0.0596477160635836
81.344544	1.05071476694444	0.0586822690015872
81.385504	1.05045558012062	0.0578007932813824
81.426464	1.0501457006057	0.0570281928682456
81.467424	1.04979821038448	0.0563128053273845
81.508384	1.04946707264426	0.0556079019462139
81.549344	1.04914901688884	0.0549910341258794
81.590304	1.04883096113342	0.054517394614767
81.631264	1.04842051386036	0.0541219384745174
81.672224	1.0480067960911	0.0538874319460474
81.713184	1.04761270129904	0.0537308625381709
81.754144	1.04724477047658	0.0536568327337954
81.795104	1.04691772085661	0.0536280650364194
81.836064	1.04659966510119	0.0536129566017623
81.877024	1.04627752122552	0.0536152447679804
[truncated: 4,425 more rows]
