# Supplementary material for: Unraveling the Local Relation Between Tissue Composition and Human Brain Mechanics Through Machine Learning
Source: Front Bioeng Biotechnol. 2021 Aug 17;9:704738. doi: 10.3389/fbioe.2021.704738 (PMC8415910; doi:10.3389/fbioe.2021.704738)
Supplement: Supplementary file 1 [file DataSheet3.ZIP › Mechanics_cyclicCompTens/cyclicCompTens_HBE_01_01_P1_CC.txt]

0	1	0
0.05	0.999593567278471	-0.036936344712363
0.1	0.999174818413866	-0.0417856035140356
0.15	0.998306530326963	-0.0366558926156202
0.2	0.997589884751691	-0.0346566854148909
0.25	0.99681627701469	-0.0353537866824787
0.3	0.996071150358554	-0.0342264704388903
0.35	0.99551590158401	-0.0352730492982336
0.4	0.994870326408582	-0.0369188419824528
0.45	0.994420787186285	-0.0391811494151091
0.5	0.993804980032453	-0.0419642622965423
0.55	0.993471109118718	-0.0407756140513032
0.6	0.992622630297096	-0.0428095968101019
0.65	0.991966831760716	-0.0424875799167743
0.7	0.991492864719485	-0.0404402145161289
0.75	0.990879896051752	-0.0435929912861182
0.8	0.990032199016556	-0.0456651301943673
0.85	0.989164831032139	-0.0450635403850078
0.9	0.988642062476715	-0.0441763683837273
0.95	0.988139554217201	-0.0454503487970064
1	0.987398973949818	-0.0456107998239092
1.05	0.986913237054103	-0.0463402183096015
1.1	0.986260710800934	-0.0480000763968459
1.15	0.985853545808293	-0.0454704461525259
1.2	0.985251418665731	-0.0457790578173813
1.25	0.984673041157952	-0.0470847508274053
1.3	0.983988826025054	-0.0466675042930533
1.35	0.983334067293904	-0.0455383743471013
1.4	0.982561660587563	-0.0457404844719537
1.45	0.981834042247729	-0.0454565506727797
1.5	0.981134786365547	-0.0463936190029864
1.55	0.980521392078318	-0.0473235099517965
1.6	0.98000112617354	-0.0485433204943637
1.65	0.979310010897372	-0.0489423208107273
1.7	0.978846172997524	-0.0509126095530781
1.75	0.978272720672621	-0.0520786454419528
1.8	0.977793926361713	-0.0508859890285032
1.85	0.977085464399338	-0.0516982413262841
1.9	0.976547643198768	-0.0525189102366002
1.95	0.975890507051889	-0.0519345722182966
2	0.975220801465043	-0.053896451827787
2.05	0.97459559089651	-0.0542642667458776
2.1	0.973700528258713	-0.057693025934004
2.15	0.973171270479566	-0.0586316292067542
2.2	0.972417206445268	-0.0596648255533205
2.25	0.971943754662603	-0.0604374272694686
2.3	0.971256287534842	-0.059635747635292
2.35	0.970842438909814	-0.0606977390773117
2.4	0.970436896919414	-0.0614487514811332
2.45	0.969743131309375	-0.0609972634863635
2.5	0.969252410556855	-0.0616790891881467
2.55	0.968550273892352	-0.0612570741955764
2.6	0.96767005426066	-0.0617032406095826
2.65	0.966933876891293	-0.0618952751807236
2.7	0.966292599624548	-0.0624874172647737
2.75	0.965670556125885	-0.0631150413028234
2.8	0.964923582236205	-0.0636786446453257
2.85	0.964349903314447	-0.063416612543569
2.9	0.963837469985943	-0.063163633847414
2.95	0.963317854277306	-0.0632001964775122
3	0.962678933214435	-0.0635523091834677
3.05	0.962088981398165	-0.0635117231015287
3.1	0.961519536718262	-0.0638744751981271
3.15	0.960963963844478	-0.0642436212480859
3.2	0.960418918599213	-0.0635322004318845
3.25	0.959521417267781	-0.0642428592824949
3.3	0.958771519374648	-0.0647088455844655
3.35	0.958151417610927	-0.064826965595065
3.4	0.957591186938589	-0.0646343851771903
3.45	0.956844213048909	-0.0654638416659353
3.5	0.956244110712708	-0.065509855776701
3.55	0.955737388481132	-0.0649023172224954
3.6	0.9552766437109	-0.0639286656545527
3.65	0.954811546760722	-0.0645903358547544
3.7	0.954138515414529	-0.0641676610723336
3.75	0.953502847566413	-0.0638171407977227
3.8	0.952969499553284	-0.0638968297617427
3.85	0.952306987660332	-0.0635777486285792
3.9	0.951632850580833	-0.0637809378937457
3.95	0.950880614988282	-0.0636831445986273
4	0.950114476440196	-0.06335073882293
4.05	0.949560033863116	-0.0635528441931008
4.1	0.949009888881019	-0.0638154035229423
4.15	0.948388370773499	-0.0629914799370913
4.2	0.94777769672563	-0.0621162524645558
4.25	0.947326693622427	-0.0631063959955208
4.3	0.946780348463207	-0.0622056262220334
4.35	0.946224472549273	-0.0624421933666534
4.4	0.945603770627981	-0.0631872018262417
4.45	0.944867635036243	-0.0637040116203174
4.5	0.944172232481939	-0.0644012410707806
4.55	0.943483705575932	-0.0649632958853336
4.6	0.942759018756269	-0.0654849430041942
4.65	0.942003110280958	-0.0659891775578006
4.7	0.941458065035692	-0.0661995232756822
4.75	0.940931675389175	-0.0665070860410531
4.8	0.940430488415594	-0.066714788946684
4.85	0.939927676710159	-0.0667533328592489
4.9	0.939309896417751	-0.0666281048798174
4.95	0.938736517380853	-0.0667241630101058
5	0.938202576506778	-0.0662654566087314
5.05	0.937657155143702	-0.06560246464643
5.1	0.936990046386881	-0.0658446815148828
5.15	0.936096348768167	-0.0665295036038774
5.2	0.935270802512889	-0.0672600480556758
5.25	0.934498772895254	-0.0679973557902593
5.3	0.933833115221576	-0.0680470519736158
5.35	0.933224684410397	-0.0677268211797049
5.4	0.93261892599648	-0.0674249675215589
5.45	0.932103286756891	-0.0677428317194827
5.5	0.931587647517301	-0.0680606959174065
5.55	0.931020327835728	-0.068317903141934
5.6	0.930377834295738	-0.0684868793344667
5.65	0.929735340755748	-0.0686558555269994
5.7	0.928978415516711	-0.0686571900758033
5.75	0.928190334573354	-0.06861288173433
5.8	0.927439705229564	-0.0685520608565222
5.85	0.926879432069463	-0.0684073112964697
5.9	0.926319158909362	-0.0682625617364173
5.95	0.925744216458912	-0.068200582591688
6	0.925156928031134	-0.0682082647357299
6.05	0.924569639603355	-0.0682159468797717
6.1	0.924049465557441	-0.068382079519253
6.15	0.923535000894707	-0.0685616914543533
6.2	0.922974697195608	-0.0686462353183389
6.25	0.922307537541651	-0.0685091648046896
6.3	0.921640377887694	-0.0683720942910402
6.35	0.920976441750489	-0.0685361974782323
6.4	0.92031403094266	-0.0688428124401891
6.45	0.919652557845162	-0.069103838879237
6.5	0.919006540574606	-0.0686134516924386
6.55	0.918360523304049	-0.0681230645056402
6.6	0.917785145555416	-0.0678662141095789
6.65	0.917301219890927	-0.0679117075807362
6.7	0.916817294226437	-0.0679572010518935
6.75	0.91621284006266	-0.0680897875426717
6.8	0.91558091771437	-0.0682422223444047
6.85	0.914953982619409	-0.0683847359204069
6.9	0.914347900961941	-0.068485765407473
6.95	0.913741819304474	-0.0685867948945391
7	0.913055203647073	-0.0686881563663079
7.05	0.912308229757394	-0.0687897666523641
7.1	0.911561255867714	-0.0688913769384203
7.15	0.91092581263838	-0.0692904778731486
7.2	0.910296239443801	-0.0697052362104386
7.25	0.909721473414795	-0.0703351106077724
7.3	0.909258690133705	-0.0714045130717936
7.35	0.908795906852615	-0.0724739155358148
7.4	0.90822015370922	-0.0730724235200229
7.45	0.907597627975774	-0.0734759684051228
7.5	0.90697107109456	-0.0738313540261806
7.55	0.906301562286892	-0.0736736021275735
7.6	0.905632053479225	-0.0735158502289664
7.65	0.904948387162588	-0.0735685345398846
7.7	0.904248392762825	-0.0738639183207031
7.75	0.903548398363062	-0.0741593021015216
7.8	0.902992889225181	-0.0740682966610949
7.85	0.90246432964018	-0.0739052214703362
7.9	0.901921207181493	-0.0738542533904732
7.95	0.901326871292581	-0.0741975337141483
8	0.900732535403669	-0.0745408140378233
8.05	0.90016216088261	-0.0751382693804357
8.1	0.899607760606787	-0.075905174735673
8.15	0.899053360330964	-0.0766720800909103
8.2	0.898289761809366	-0.077260792943295
8.25	0.897521588545831	-0.0778456090865432
8.3	0.896787837416715	-0.078428193194775
8.35	0.896116030710902	-0.0790067606397691
8.4	0.895444224005089	-0.0795853280847633
8.45	0.894888158106165	-0.079709945437964
8.5	0.894373693443431	-0.0796713974781274
8.55	0.893851314716759	-0.0796548605746607
8.6	0.893267550019547	-0.0798090539140351
8.65	0.892683785322335	-0.0799632472534096
8.7	0.892116806737881	-0.0806415825208845
8.75	0.891567104769481	-0.0818593755520213
8.8	0.89101740280108	-0.0830771685831581
8.85	0.890265042630836	-0.0834626425297637
8.9	0.889482774445035	-0.0837252839835179
8.95	0.888757483810428	-0.0838614448180116
9	0.888203125829408	-0.0836181637947236
9.05	0.887648767848388	-0.0833748827714355
9.1	0.887081835519681	-0.0830379111732877
9.15	0.886507467437313	-0.0826455363007638
9.2	0.885933296683858	-0.0822516015708516
9.25	0.885387118446023	-0.0816363899285606
9.3	0.884840940208189	-0.0810211782862697
9.35	0.884239959033259	-0.0805577107644101
9.4	0.883551656995902	-0.0803360264053953
9.45	0.882863354958545	-0.0801143420463805
9.5	0.882198390823647	-0.0803504977740142
9.55	0.881540627784535	-0.0807279237089648
9.6	0.880886226246746	-0.0809599718589824
9.65	0.880252003132867	-0.080319346078715
9.7	0.879617780018988	-0.0796787202984477
9.75	0.879028833705046	-0.079169170023699
9.8	0.878481480890356	-0.0787800321665297
9.85	0.877934128075666	-0.0783908943093603
9.9	0.877401571640541	-0.0784819557850935
9.95	0.876870662901829	-0.0786264913363511
10	0.876274435025444	-0.0785454092145274
10.05	0.875508902947389	-0.0778795364573032
10.1	0.874743370869334	-0.0772136637000789
10.15	0.874077600209863	-0.0778496017207409
10.2	0.873464143465016	-0.0791681966127333
10.25	0.872850703565662	-0.0804924523986164
10.3	0.872237714751207	-0.0819682943431231
10.35	0.871624725936753	-0.0834441362876298
10.4	0.870949752012486	-0.0849481117790405
10.45	0.870187040710563	-0.0864919091508515
10.5	0.86942432940864	-0.0880357065226625
10.55	0.868661618106717	-0.0895795038944736
10.6	0.86793981753103	-0.0909279946789693
10.65	0.867261983254493	-0.0920665916621592
10.7	0.866584148977956	-0.0932051886453492
10.75	0.865906314701418	-0.0943437856285392
10.8	0.865228480424881	-0.0954823826117291
10.85	0.864581428091878	-0.0963686198937046
10.9	0.864031851913401	-0.0964557181218343
10.95	0.863482275734924	-0.096542816349964
11	0.862932699556448	-0.0966299145780937
11.05	0.862383123377971	-0.0967170128062234
11.1	0.861833547199494	-0.096804111034353
11.15	0.861177286982922	-0.093424926879813
11.2	0.860520598316398	-0.0900318219124912
11.25	0.859863909649874	-0.0866387169451696
11.3	0.85920722098335	-0.0832456119778478
11.35	0.858550532316826	-0.0798525070105262
11.4	0.857950699902526	-0.0806051079363115
11.45	0.85736941740606	-0.0827102866468505
11.5	0.856788134909594	-0.0848154653573895
11.55	0.856206852413128	-0.0869206440679285
11.6	0.855625569916662	-0.0890258227784675
11.65	0.855006429399084	-0.0942980107112886
11.7	0.854350915488671	-0.102613011426302
11.75	0.853695401578259	-0.110928012141315
11.8	0.853039887667847	-0.119243012856329
11.85	0.852384373757435	-0.127558013571342
12.8866	0.849706106035834	-0.0549444641725784
12.9366	0.84986621589583	-0.10306707886276
12.9866	0.850703713625041	-0.11047908563334
13.0366	0.851590475926559	-0.109993163857992
13.0866	0.852107753935777	-0.107484014177254
13.1366	0.852658973503358	-0.103485095755537
13.1866	0.853173725741047	-0.1036742107539
13.2366	0.85388701564843	-0.103689031264992
13.2866	0.854343133904187	-0.0951345202553579
13.3366	0.855091604200729	-0.0939520881119418
13.3866	0.855457744852622	-0.0939389345630033
13.4366	0.85630755872491	-0.0983147922899221
13.4866	0.857089104601003	-0.0966335343582394
13.5366	0.857717757107184	-0.0942474088855893
13.5866	0.858460959365965	-0.0935172939897794
13.6366	0.859253750939106	-0.0919931051296868
13.6866	0.85976145507148	-0.0920232330674765
13.7366	0.860432540539355	-0.0925619544777505
13.7866	0.86082604371615	-0.0926164721271014
13.8366	0.861234015955563	-0.0936447225863442
13.8866	0.86196813145058	-0.0942633707614983
13.9366	0.862421816975249	-0.090590171445182
13.9866	0.86311975430663	-0.0876211123649557
14.0366	0.863721424112919	-0.0841645792114004
14.0866	0.864617493030178	-0.0840316051633056
14.1366	0.865190490450284	-0.0822263443755489
14.1866	0.866038990375073	-0.0774898161078781
14.2366	0.866705217284421	-0.0760080620066506
14.2866	0.867207790713295	-0.0759373951324457
14.3366	0.867902946225597	-0.0730427675474941
14.3866	0.868413190465585	-0.0719175983214051
14.4366	0.868944233465349	-0.0702333720581228
14.4866	0.869471094350921	-0.0689293762986262
14.5366	0.870157103896126	-0.0670816284635398
14.5866	0.870627611004362	-0.0648388768148427
14.6366	0.871362637070167	-0.0618796801746418
14.6866	0.871976170233128	-0.0600971402285566
14.7366	0.872526686415021	-0.0593979694037516
14.7866	0.873365928022898	-0.0568194334383
14.8366	0.873930369196352	-0.0548178119151414
14.8866	0.874742319024639	-0.0533788298961036
14.9366	0.875239767930753	-0.0521972391992354
14.9866	0.875911781346322	-0.0523598424779524
15.0366	0.876304668941318	-0.0516047535456505
15.0866	0.876918476648058	-0.0531309737543427
15.1366	0.877420578402854	-0.051641285413587
15.1866	0.877885289135162	-0.0516911909284611
15.2366	0.878584514057343	-0.0512253448768852
15.2866	0.879160625421375	-0.050820950169087
15.3366	0.88003845057762	-0.0504899861826304
15.3866	0.880640127947175	-0.0508659344777506
15.4366	0.881483368449234	-0.0526040119166714
15.4866	0.882291268445621	-0.0516424767665048
15.5366	0.882887335471966	-0.0500862799775542
15.5866	0.883385674803516	-0.0486075177384301
15.6366	0.883867901721001	-0.0475393909580256
15.6866	0.884520916630846	-0.0473538875276978
15.7366	0.885094856815348	-0.0473247745511141
15.7866	0.885623853176037	-0.0466354555079455
15.8366	0.886146919058414	-0.0455435014500533
15.8866	0.886762350376326	-0.0459015147075996
15.9366	0.887586343207442	-0.0452016342732963
15.9866	0.888310025779535	-0.0445717899227646
16.0366	0.888932514748862	-0.0445076226048847
16.0866	0.889562135980462	-0.045610178030718
16.1366	0.890301834005341	-0.0470550686210559
16.1866	0.890895587107426	-0.0479867733616367
16.2366	0.891377478710073	-0.0482571611059222
16.2866	0.891814917470533	-0.0477892108163649
16.3366	0.89233169185962	-0.0477289508524806
16.3866	0.892969347250727	-0.0491544319685238
16.4366	0.89362389279666	-0.0505482479227396
16.4866	0.89422675616143	-0.0508231753925367
16.5366	0.894907958765226	-0.0507959801993779
16.5866	0.895714685646604	-0.0506407985591485
16.6366	0.896462664179306	-0.0505591019455759
16.6866	0.897087552188511	-0.0505589954068603
16.7366	0.897684282758758	-0.0502210172357133
16.7866	0.898234101013809	-0.0506899830226419
16.8366	0.898808566216514	-0.0512729188642335
16.8866	0.899394961765548	-0.051794293748867
16.9366	0.899907116349461	-0.0522587240828742
16.9866	0.900478302790835	-0.0533866801454295
17.0366	0.90110591611416	-0.0541895137456168
17.0866	0.901759284086093	-0.0548490621278735
17.1366	0.90238880925098	-0.0558664008519973
17.1866	0.903009254220056	-0.054307671065855
17.2366	0.903629445528277	-0.0539584795040827
17.2866	0.904252878364522	-0.0541343693022222
17.3366	0.90488754903486	-0.0540501718387991
17.3866	0.905667527575499	-0.0550581894108386
17.4366	0.906257051592074	-0.0550170509605164
17.4866	0.906738918340973	-0.0547370849437411
17.5366	0.907196537363643	-0.0546743164781356
17.5866	0.907877843920224	-0.0544958478948196
17.6366	0.908417785848954	-0.0554600988895498
17.6866	0.908934052330896	-0.0558873645015295
17.7366	0.909487350043688	-0.0553810623675645
17.7866	0.910149760851517	-0.0547394633349789
17.8366	0.911005922592483	-0.0534440736263068
17.8866	0.911757341594178	-0.0520531040284454
17.9366	0.912391868282883	-0.051203307488131
17.9866	0.913011997549787	-0.0520575772675816
18.0366	0.913710616480703	-0.0513333921622314
18.0866	0.914370947572494	-0.0504684764745091
18.1366	0.915003604703376	-0.0495933363976208
18.1866	0.91562203730093	-0.0492030820667217
18.2366	0.91623281726582	-0.0490736905994755
18.2866	0.916844070820098	-0.0489359103052788
18.3366	0.917471294860965	-0.0485152401244793
18.3866	0.918098518901833	-0.0480945699436797
18.4366	0.91877072406813	-0.0482580864237416
18.4866	0.919508358333421	-0.0492713550275798
18.5366	0.920245992598711	-0.050284623631418
18.5866	0.920833109675727	-0.0502539622646168
18.6366	0.921379246246012	-0.0499390756895245
18.6866	0.921926934469922	-0.0496032052635321
18.7366	0.922482509322601	-0.0491606796926975
18.7866	0.923038084175279	-0.0487181541218628
18.8366	0.923578989737609	-0.048435073749064
18.8866	0.92410754932261	-0.0482861857436729
18.9366	0.924636108907611	-0.0481372977382818
18.9866	0.925385496458748	-0.0471988678729592
19.0366	0.926153669722283	-0.0461932721202466
19.0866	0.926907033450992	-0.0453538714823615
19.1366	0.927625874486593	-0.0449018903693141
19.1866	0.928344715522194	-0.0444499092562667
19.2366	0.928914435088983	-0.0443219767139288
19.2866	0.929413592169351	-0.0443473800597934
19.3366	0.929914901373557	-0.0444097892989678
19.3866	0.930451682996547	-0.0450821488215761
19.4366	0.930988464619537	-0.0457545083441845
19.4866	0.931562101645269	-0.0459255500793917
19.5366	0.932183452801859	-0.0454475704845125
19.5866	0.932804803958449	-0.0449695908896332
19.6366	0.933513203475635	-0.0442693132586493
19.6866	0.934241441126081	-0.0435183743856455
19.7366	0.934947009443214	-0.0427835136376305
19.7866	0.935557789408104	-0.0421158811117189
19.8366	0.936168569372994	-0.0414482485858073
19.8866	0.936755154574835	-0.0413634988934804
19.9366	0.937323606402831	-0.0417156054046312
19.9866	0.937892058230826	-0.0420677119157819
20.0366	0.938482868220667	-0.041470709243298
20.0866	0.939074854955868	-0.040823753455886
20.1366	0.939666841691069	-0.0400851621447312
20.1866	0.94025882842627	-0.0391593398821432
20.2366	0.940850815161471	-0.0382335176195552
20.2866	0.941492641541807	-0.0378312366354866
20.3366	0.942155102888341	-0.0376457159545154
20.3866	0.942820386038313	-0.0374205032788873
20.4366	0.943515735536803	-0.0367723719375786
20.4866	0.944211085035293	-0.03612424059627
20.5366	0.944837685481803	-0.0356166010199455
20.5866	0.945384996539336	-0.0352709928590507
20.6366	0.945932307596868	-0.0349253846981559
20.6866	0.946459855179856	-0.0344094590107331
20.7366	0.946983716457435	-0.0338617655074937
20.7866	0.947550226150808	-0.033457045690503
20.8366	0.948266718032698	-0.0335551231278627
20.8866	0.948983209914588	-0.0336532005652223
20.9366	0.949647550584091	-0.0333599142720103
20.9866	0.95027712377867	-0.032805718825084
21.0366	0.950906696973249	-0.0322515233781576
21.0866	0.951556960104223	-0.0315805391383762
21.1366	0.952207675682202	-0.0309070009642324
21.1866	0.952825650433927	-0.0301634194152429
21.2366	0.953384706363939	-0.0292937911659429
21.2866	0.953943762293951	-0.0284241629166429
21.3366	0.954475201000163	-0.0277861352377015
21.3866	0.954996713124031	-0.0272313527882364
21.4366	0.955546930496756	-0.0267032882177698
21.4866	0.956319802067713	-0.0263824626772235
21.5366	0.95709267363867	-0.0260616371366771
21.5866	0.957790297117952	-0.0255643722551798
21.6366	0.958410473697686	-0.0248855123377038
21.6866	0.959030650277421	-0.0242066524202279
21.7366	0.959630356331717	-0.02353448672307
21.7866	0.96022704137434	-0.0228633089496358
21.8366	0.960809033946195	-0.0223362963109258
21.8866	0.961346949105744	-0.0222417790763882
21.9366	0.961884864265293	-0.0221472618418506
21.9866	0.962471520084903	-0.0215786125216736
22.0366	0.963086998357215	-0.0207295884672133
22.0866	0.963702608182135	-0.0198830169542753
22.1366	0.964336879684136	-0.0193843559744383
22.1866	0.964971151186137	-0.0188856949946014
22.2366	0.965632597698268	-0.0183031967993034
22.2866	0.966337343811603	-0.0175871156548894
22.3366	0.967042089924937	-0.0168710345104753
22.3866	0.967646303535374	-0.0170141721126139
22.4366	0.968219497040886	-0.0174224285062168
22.4866	0.968784130746236	-0.0176783195758353
22.5366	0.969297381673579	-0.0170195919079231
22.5866	0.969810632600921	-0.0163608642400108
22.6366	0.970408386082775	-0.0162006670966788
22.6866	0.971083767774721	-0.0164984446562803
22.7366	0.971759149466667	-0.0167962222158819
22.7866	0.97241339347352	-0.0166585970464765
22.8366	0.973065283628354	-0.016472486265328
22.8866	0.973728872167063	-0.016218980051227
22.9366	0.97442278237892	-0.0157907879735542
22.9866	0.975116692590776	-0.0153625958958813
23.0366	0.97565837482334	-0.0146875188802871
23.0866	0.976120230188714	-0.0138829778118806
23.1366	0.976587484083164	-0.0130970016542689
23.1866	0.977199298589545	-0.0128081525523856
23.2366	0.977811113095927	-0.0125193034505022
23.2866	0.978542780763529	-0.0122696433347618
23.3366	0.979444095659333	-0.0120754536196974
23.3866	0.980345410555137	-0.0118812639046329
23.4366	0.981246725450941	-0.0116870741895684
23.4866	0.981980302048992	-0.0114877942656802
23.5366	0.982533612177673	-0.0112830439513963
23.5866	0.983086922306355	-0.0110782936371125
23.6366	0.983640232435036	-0.0108735433228286
23.6866	0.984193542563717	-0.0106687930085448
23.7366	0.984769066927239	-0.0103952335936082
23.7866	0.985414936367757	-0.00990377869327125
23.8366	0.986060805808274	-0.00941232379293427
23.8866	0.986706675248792	-0.00892086889259736
23.9366	0.98735254468931	-0.00842941399226038
23.9866	0.987998414129827	-0.00793795909192344
24.0366	0.988619957806825	-0.00772323063145391
24.0866	0.989241403789994	-0.00750961352214852
24.1366	0.989862849773162	-0.00729599641284312
24.1866	0.990484295756331	-0.00708237930353772
24.2366	0.9911057417395	-0.00686876219423233
24.2866	0.991685393885956	-0.00664941667051577
24.3366	0.992251410377464	-0.00642820219461737
24.3866	0.992817426868973	-0.006206987718719
24.4366	0.993383443360481	-0.00598577324282057
24.4866	0.993949459851989	-0.0057645587669222
24.5366	0.994571305162628	-0.00561005464340389
24.5866	0.995246789926941	-0.00551964478001549
24.6366	0.995922274691255	-0.00542923491662708
24.6866	0.996597759455569	-0.00533882505323868
24.7366	0.997273244219883	-0.00524841518985028
24.7866	0.997925056349232	-0.00517875237798629
24.8366	0.998512210386066	-0.0051657568859575
24.8866	0.9990993644229	-0.00515276139392873
24.9366	0.999686518459734	-0.00513976590189993
24.9866	1.00027367249657	-0.00512677040987117
25.0366	1.00086269272354	-0.00511230696320134
25.0866	1.00152760468285	-0.00503814669446287
25.1366	1.00219251664216	-0.00496398642572435
25.1866	1.00285742860146	-0.00488982615698585
25.2366	1.00352234056077	-0.00481566588824736
25.2866	1.00418725252008	-0.00474150561950887
25.3366	1.0047840113127	-0.00436619434033142
25.3866	1.00536177088495	-0.00390693047768126
25.4366	1.00593953045719	-0.0034476666150311
25.4866	1.00651729002944	-0.00298840275238094
25.5366	1.00709504960168	-0.00252913888973078
25.5866	1.00769378438785	-0.00235463163647201
25.6366	1.00831053134657	-0.00242465515187279
25.6866	1.00892727830529	-0.0024946786672736
25.7366	1.00954402526401	-0.00256470218267441
25.7866	1.01016077222273	-0.00263472569807519
25.8366	1.01078586464887	-0.00263618389239606
25.8866	1.01143080575428	-0.00247456780955396
25.9366	1.01207574685969	-0.00231295172671184
25.9866	1.01272068796509	-0.00215133564386974
26.0366	1.0133656290705	-0.00198971956102764
26.0866	1.01400478634349	-0.00184907935675283
26.1366	1.01454261944123	-0.00207590546960237
26.1866	1.01508045253897	-0.00230273158245189
26.2366	1.01561828563671	-0.00252955769530144
26.2866	1.01615611873445	-0.00275638380815094
26.3366	1.01669395183219	-0.00298320992100046
26.3866	1.01736041072396	-0.00273912122045253
26.4366	1.01805704109829	-0.00238457102046569
26.4866	1.01875367147262	-0.00203002082047885
26.5366	1.01945030184695	-0.001675470620492
26.5866	1.02014693222127	-0.00132092042050522
26.6366	1.02076937391016	-0.00117261940396152
26.6866	1.02133539040167	-0.00118118396355771
26.7366	1.02190140689317	-0.00118974852315396
26.7866	1.02246742338468	-0.00119831308275012
26.8366	1.02303343987619	-0.00120687764234637
26.8866	1.02361722521251	-0.00118567190894522
26.9366	1.02423808381762	-0.00110235284817933
26.9866	1.02485894242273	-0.00101903378741344
27.0366	1.02547980102785	-0.000935714726647524
27.0866	1.02610065963296	-0.000852395665881633
27.1366	1.02672135438155	-0.000792813468266845
27.1866	1.02734021473637	-0.000998968348368295
27.2366	1.02795907509119	-0.00120512322846977
27.2866	1.02857793544602	-0.00141127810857122
27.3366	1.02919679580084	-0.00161743298867267
27.3866	1.02981565615566	-0.00182358786877415
27.4366	1.0304258543652	-0.00170570466896558
27.4866	1.03103437803114	-0.00152517926277823
27.5366	1.03164290169708	-0.00134465385659088
27.5866	1.03225142536302	-0.00116412845040353
27.6366	1.03285994902895	-0.000983603044216214
27.6866	1.03351522684296	-0.00083374738367567
27.7366	1.03420219706605	-0.000704681282264807
27.7866	1.03488916728915	-0.000575615180853889
27.8366	1.03557613751225	-0.000446549079443054
27.8866	1.03626310773534	-0.000317482978032219
27.9366	1.03689972149199	-0.000222720050128328
27.9866	1.03744363357178	-0.000191106146180509
28.0366	1.03798754565157	-0.000159492242232717
28.0866	1.03853145773135	-0.00012787833828487
28.1366	1.03907536981114	-9.62644343370511e-05
28.1866	1.03963220420816	-3.30926557873534e-05
28.2366	1.04029359189913	0.000285411017268755
28.2866	1.0409549795901	0.000603914690324864
28.3366	1.04161636728107	0.000922418363381056
28.3866	1.04227775497204	0.00124092203643716
28.4366	1.04293914266301	0.00155942570949325
28.4866	1.04351570955403	0.00135382374456955
28.5366	1.0440793774294	0.00106851907893923
28.5866	1.04464304530476	0.000783214413308891
28.6366	1.04520671318012	0.000497909747678549
28.6866	1.04577038105548	0.000212605082048234
28.7366	1.04637889904388	0.000168383998738336
28.7866	1.04701444210039	0.000269431227852279
28.8366	1.0476499851569	0.000370478456966195
28.8866	1.04828552821341	0.000471525686080138
28.9366	1.04892107126992	0.000572572915194053
28.9866	1.04955741890533	0.000658983816707981
29.0366	1.05019506818933	0.000721716052104554
29.0866	1.05083271747334	0.000784448287501099
29.1366	1.05147036675734	0.000847180522897673
29.1866	1.05210801604134	0.000909912758294246
29.2366	1.05273402652191	0.000926223579487351
29.2866	1.05328733665059	0.000652568755438759
29.3366	1.05384064677927	0.00037891393139014
29.3866	1.05439395690795	0.000105259107341549
29.4366	1.05494726703663	-0.00016839571670707
29.4866	1.05550057716531	-0.000442050540755662
29.5366	1.05616102057818	-0.000442285576079587
29.5866	1.05683389910439	-0.000410784385926538
29.6366	1.05750677763061	-0.000379283195773517
29.6866	1.05817965615682	-0.000347782005620495
29.7366	1.05885253468303	-0.000316280815467446
29.7866	1.05947579443049	-8.33877975089103e-05
29.8366	1.06007257053531	0.000256996564124978
29.8866	1.06066934664013	0.000597380925758839
29.9366	1.06126612274495	0.0009377652873927
29.9866	1.06186289884977	0.00127814964902659
30.0366	1.06248231250487	0.00149951967959558
30.0866	1.06313430214695	0.0015496251849737
30.1366	1.06378629178902	0.0015997306903518
30.1866	1.0644382814311	0.00164983619572998
30.2366	1.06509027107318	0.0016999417011081
30.2866	1.06573245339423	0.00174641954397153
30.3366	1.06632606612547	0.00177493182009555
30.3866	1.06691967885671	0.00180344409621958
30.4366	1.06751329158795	0.0018319563723436
30.4866	1.06810690431919	0.00186046864846762
30.5366	1.06870051705043	0.00188898092459164
30.5866	1.06929976642547	0.00202027138119512
30.6366	1.06989947942057	0.00216001545437489
30.6866	1.07049919241567	0.00229975952755462
30.7366	1.07109890541077	0.00243950360073433
30.7866	1.07169861840587	0.00257924767391407
30.8366	1.07233741843876	0.00240150690201679
30.8866	1.07299444380597	0.00207573067449709
30.9366	1.07365146917319	0.00174995444697743
30.9866	1.07430849454041	0.0014241782194577
31.0366	1.07496551990763	0.00109840199193803
31.0866	1.07556888530953	0.00100595824403302
31.1366	1.07610339934042	0.00121290457271125
31.1866	1.07663791337132	0.00141985090138946
31.2366	1.07717242740221	0.00162679723006767
31.2866	1.0777069414331	0.00183374355874588
31.3366	1.07827156704205	0.0019753539652195
31.3866	1.07895971157321	0.00184895375203734
31.4366	1.07964785610438	0.00172255353885517
31.4866	1.08033600063555	0.00159615332567301
31.5366	1.08102414516672	0.00146975311249081
31.5866	1.08171228969789	0.00134335289930865
31.6366	1.08228884739517	0.00200611393996411
31.6866	1.08285977886553	0.00270866462367023
31.7366	1.08343071033589	0.00341121530737634
31.7866	1.08400164180625	0.0041137659910824
31.8366	1.08457257327661	0.00481631667478852
31.8866	1.08517836801367	0.0053169228604715
31.9366	1.08579840267657	0.00573504467372249
31.9866	1.08641843733946	0.0061531664869735
32.0366	1.08703847200236	0.00657128830022446
32.0866	1.08765850666526	0.00698941011347551
32.1366	1.08830164389367	0.0071619648259251
32.1866	1.08897125487743	0.00705311861170524
32.2366	1.08964086586118	0.00694427239748541
32.2866	1.09031047684494	0.00683542618326552
32.3366	1.09098008782869	0.00672657996904569
32.3866	1.09162417371165	0.00664181324076332
32.4366	1.09217983335255	0.00664046473162169
32.4866	1.09273549299346	0.00663911622248001
32.5366	1.09329115263436	0.00663776771333832
32.5866	1.09384681227527	0.00663641920419664
32.6366	1.09440247191617	0.00663507069505498
32.6866	1.09509399757196	0.00679799721698512
32.7366	1.0957880136435	0.00696393489019762
32.7866	1.09648202971503	0.00712987256341013
32.8366	1.09717604578657	0.00729581023662262
32.8866	1.09787006185811	0.00746174790983514
32.9366	1.09845590209377	0.00730774361503517
32.9866	1.09900333844189	0.0070401555863337
33.0366	1.09955077479001	0.00677256755763228
33.0866	1.10009821113813	0.00650497952893081
33.1366	1.10064564748626	0.00623739150022937
33.1866	1.10124481893223	0.00625270429412361
33.2366	1.10189655991311	0.006555480827107
33.2866	1.102548300894	0.00685825736009044
33.3366	1.10320004187489	0.00716103389307385
33.3866	1.10385178285577	0.00746381042605726
33.4366	1.10448449201344	0.00733377944817223
33.4866	1.1050607098863	0.00591906585866164
33.5366	1.10563692775916	0.00450435226915116
33.5866	1.10621314563202	0.00308963867964057
33.6366	1.10678936350489	0.00167492509012995
33.6866	1.10736831552102	0.000272290181429213
33.7366	1.1082179477208	6.544467289335e-05
33.7866	1.10906757992058	-0.000141400835642541
33.8366	1.10991721212036	-0.000348246344178377
33.8866	1.11076684432014	-0.000555091852714268
33.9366	1.11161647651992	-0.000761937361250103
33.9866	1.1124661087197	-0.000968782869785995
34.0366	1.11331574091948	-0.00117562837832183
34.0866	1.11413015432797	-0.00129564220845466
34.1366	1.11473856192989	-0.000907750193682
34.1866	1.11534696953181	-0.000519858178909371
34.2366	1.11595537713372	-0.000131966164136715
34.2866	1.11656378473564	0.000255925850635913
34.3366	1.11717219233756	0.000643817865408597
34.3866	1.11778059993947	0.00103170988018125
34.4366	1.11838900754139	0.00141960189495388
34.4866	1.11899741514331	0.00180749390972654
34.5366	1.11960582274522	0.00219538592449919
34.5866	1.12021423034714	0.00258327793927182
34.6366	1.12083232783847	0.00286361484301786
34.6866	1.12145541709101	0.00308854456835628
34.7366	1.12207850634355	0.00331347429369469
34.7866	1.12270159559609	0.00353840401903308
34.8366	1.12332468484864	0.00376333374437149
34.8866	1.12394777410118	0.00398826346970987
34.9366	1.12457086335372	0.00421319319504829
34.9866	1.12519395260626	0.00443812292038673
35.0366	1.1258170418588	0.00466305264572509
35.0866	1.12644013111135	0.0048879823710635
35.1366	1.12705841770233	0.0051938417287028
35.1866	1.1276539054517	0.00588388428335657
35.2366	1.12824939320107	0.00657392683801031
35.2866	1.12884488095043	0.00726396939266405
35.3366	1.1294403686998	0.00795401194731779
35.3866	1.13003585644917	0.00864405450197153
35.4366	1.13063134419853	0.0093340970566253
35.4866	1.1312268319479	0.0100241396112791
35.5366	1.13182231969726	0.0107141821659328
35.5866	1.13241780744663	0.0114042247205865
35.6366	1.133013295196	0.0120942672752403
35.6866	1.13361403545269	0.0120064892889851
35.7366	1.13421715766038	0.0115659787318525
35.7866	1.13482027986807	0.01112546817472
35.8366	1.13542340207576	0.0106849576175874
35.8866	1.13602652428346	0.0102444470604549
35.9366	1.13662964649115	0.00980393650332234
35.9866	1.13723276869884	0.00936342594618977
36.0366	1.13783589090653	0.00892291538905723
36.0866	1.13843901311422	0.00848240483192472
36.1366	1.13904213532191	0.00804189427479218
36.1866	1.13964988401135	0.00846471241350444
36.2366	1.14027590959402	0.0122981062912467
36.2866	1.14090193517668	0.0161315001689889
36.3366	1.14152796075935	0.0199648940467309
36.3866	1.14215398634202	0.0237982879244731
36.4366	1.14278001192468	0.0276316818022154
36.4866	1.14340603750735	0.0314650756799576
36.5366	1.14403206309002	0.0352984695576998
36.5866	1.14465808867268	0.0391318634354418
36.6366	1.14528411425535	0.042965257313184
36.6866	1.14591013983802	0.0467986511909263
37.7008	1.15011530988955	-0.0214771637955358
37.7508	1.14983819667033	0.0137021133267105
37.8008	1.14908075387112	0.0244701331477504
37.8508	1.14852395355121	0.0262163318217232
37.9008	1.14787069281384	0.0229105182373644
37.9508	1.14741499552	0.0137881621773001
38.0008	1.14659905104118	0.0133480152426378
38.0508	1.14586316149235	0.0106816064914839
38.1008	1.14530213952574	0.00676050815526111
38.1508	1.14452685996853	0.00585303916462546
38.2008	1.14392336895778	0.00358081937585741
38.2508	1.1430920293001	0.00220620073177236
38.3008	1.14259630454127	0.00480487967523285
38.3508	1.14194264990382	0.00580986185609333
38.4008	1.14122381231968	0.00367755042671658
38.4508	1.14075032337092	0.00428475875749318
38.5008	1.14011753040355	0.00573004635868099
38.5508	1.1397168287779	0.00534481408051579
38.6008	1.13925555073173	0.00510966729105045
38.6508	1.13854242018851	0.00642290889599165
38.7008	1.13787614270715	0.00440833139687477
38.7508	1.13728962962745	0.00388471170383464
38.8008	1.13665952883016	0.00307315841377737
38.8508	1.13576361983528	-0.000224392732323914
38.9008	1.13518891283066	-0.000630382870323437
38.9508	1.13450151950415	-0.000530990613433008
39.0008	1.13382115786535	-0.00177398334987006
39.0508	1.13332522260628	-0.000594004093168343
39.1008	1.13267033415437	-0.000877721497898332
39.1508	1.13226010924842	-0.00259614917327886
39.2008	1.13157588492383	-0.00189617556937272
39.2508	1.13104716459005	-0.00218796865299564
39.3008	1.13033789455979	-0.00165556875175485
39.3508	1.12984598735431	-0.00206413581918607
39.4008	1.12893071226077	-0.00089089605249551
39.4508	1.12832588139497	-0.000974554347999618
39.5008	1.12763753672131	-0.00322569880301443
39.5508	1.12696949519962	-0.0039232150103605
39.6008	1.12640799633613	-0.0067466754695556
39.6508	1.12583985352993	-0.00740670564473966
39.7008	1.12531829203407	-0.00669398340136898
39.7508	1.12477225130195	-0.00756875834283274
39.8008	1.12429143501444	-0.00761985290342512
39.8508	1.1236810812398	-0.0096089292560281
39.9008	1.12311784601437	-0.011395481315235
39.9508	1.12251672089072	-0.012119663570878
40.0008	1.12179078615125	-0.0118063130683977
40.0508	1.12100753296483	-0.0128525555300588
40.1008	1.12026307717581	-0.0140058909205362
40.1508	1.1196070918773	-0.0146422710047546
40.2008	1.11898463183342	-0.0144744343165182
40.2508	1.11848030512998	-0.013559035382597
40.3008	1.11777780845329	-0.0132802100830531
40.3508	1.11713258195258	-0.013390686414976
40.4008	1.11652761789529	-0.0134630147278794
40.4508	1.11594969195309	-0.0136807330840033
40.5008	1.11537184422711	-0.013408973191365
40.5508	1.11484292626991	-0.0136718501213756
40.6008	1.11414827938525	-0.0132916594170439
40.6508	1.11330968421515	-0.0124093846942394
40.7008	1.11265197135632	-0.0128831912434768
40.7508	1.11205957660657	-0.0115095344678438
40.8008	1.11138763865269	-0.010871901896129
40.8508	1.11070023470461	-0.0106850520116812
40.9008	1.11017868278888	-0.00945131086986656
40.9508	1.10968584891199	-0.0112112875409836
41.0008	1.10921553911761	-0.0131839640027093
41.0508	1.10867570079067	-0.014417362861995
41.1008	1.10796042191073	-0.0140340190847527
41.1508	1.10746243931761	-0.013572029125709
41.2008	1.10689582688039	-0.0132799993381674
41.2508	1.10617994246401	-0.0135521906869984
41.3008	1.1052905267609	-0.0144890226445155
41.3508	1.10461872005509	-0.0139218696788515
41.4008	1.10402568627961	-0.0138486387487212
41.4508	1.10346143575678	-0.0141101207417584
41.5008	1.10288243602274	-0.0145931998599103
41.5508	1.10218233480253	-0.0150895321114838
41.6008	1.10168723276991	-0.0155769672326893
41.6508	1.10120700842398	-0.0161768707685785
41.7008	1.10068672689059	-0.0167319763331963
41.7508	1.10010879098397	-0.0167189776493637
41.8008	1.09940428700755	-0.0174884933146848
41.8508	1.09870753134372	-0.0174718553314801
41.9008	1.09803016041723	-0.0167486755457505
41.9508	1.09736305166041	-0.0157821559029658
42.0008	1.09673680378474	-0.0164976031790286
42.0508	1.09603798336866	-0.0164000133575154
42.1008	1.09537488810343	-0.015991376896215
42.1508	1.09485469859879	-0.0158708632916955
42.2008	1.09437073601032	-0.0160173989786945
42.2508	1.09379844152101	-0.0167017002677036
42.3008	1.09321761717455	-0.017511427021695
42.3508	1.09267600145642	-0.0181233656036098
42.4008	1.09216384687251	-0.0179957362482195
42.4508	1.09140265102386	-0.0181421047979886
42.5008	1.09064575490446	-0.0185839099755091
42.5508	1.08996606332251	-0.0190947920189666
42.6008	1.0892942566167	-0.0187651323830803
42.6508	1.08870317946636	-0.0180375223461746
42.7008	1.08804282743384	-0.0178544622456612
42.7508	1.08736371622288	-0.0179035039275532
42.8008	1.0868422438848	-0.0170870410419176
42.8508	1.08637296573779	-0.0169890987813864
42.9008	1.08565783613458	-0.0174107072681537
42.9508	1.08478714958812	-0.0181204316018098
43.0008	1.08410225591817	-0.0184535908719969
43.0508	1.08351731664411	-0.0185841625395979
43.1008	1.08292804740992	-0.0187276153933859
43.1508	1.08219276229834	-0.0193054504702539
43.2008	1.08145747718676	-0.0198832855471219
43.2508	1.08079779864771	-0.0200283322038729
43.3008	1.08024809667931	-0.0195438491164873
43.3508	1.07969839471091	-0.0190593660291017
43.4008	1.07914134052868	-0.0192691226387046
43.4508	1.07858228459867	-0.0196678961632639
43.5008	1.07802901466952	-0.0201007698619384
43.5508	1.07750515339194	-0.0207069653701672
43.6008	1.07698129211436	-0.021313160878396
43.6508	1.07635155682818	-0.0218070657174023
43.7008	1.07563271579257	-0.0222064644130668
43.7508	1.07491387475697	-0.0226058631087312
43.8008	1.07417771388089	-0.0227890932890692
43.8508	1.0734400796156	-0.022953934133902
43.9008	1.07276027305772	-0.0233133458672179
43.9508	1.07221526939675	-0.0241263242486368
44.0008	1.07167026573577	-0.0249393026300558
44.0508	1.07111412891068	-0.0252746196411553
44.1008	1.07055272400617	-0.0253839130338892
44.1508	1.06999145102324	-0.0254712062045596
44.2008	1.06943235244	-0.025195880330448
44.2508	1.06887325385675	-0.0249205544563363
44.3008	1.06822304052784	-0.024744359530852
44.3508	1.0674548672643	-0.0246965025613464
44.4008	1.06668669400077	-0.0246486455918407
44.4508	1.06606774649825	-0.0247740097223323
44.5008	1.06548280722419	-0.024938850567165
44.5508	1.06489605440345	-0.0250124675498829
44.6008	1.06430171851454	-0.0247046458967105
44.6508	1.06370738262563	-0.0243968242435381
44.7008	1.06312515671829	-0.0245138326895919
44.7508	1.06255200694131	-0.024949240741154
44.8008	1.06197885716432	-0.0253846487927162
44.8508	1.06142128771741	-0.0253261555038412
44.9008	1.06086453828788	-0.0252416674075749
44.9508	1.06022827987167	-0.0255778952330806
45.0008	1.05942956760989	-0.0267737355658223
45.0508	1.05863085534811	-0.027969575898564
45.1008	1.05800408986205	-0.0282729201850712
45.1508	1.05744851500937	-0.0282067468777755
45.2008	1.05689031991064	-0.0281736761459907
45.2508	1.05630420605972	-0.0284933137420855
45.3008	1.05571809220879	-0.0288129513381802
45.3508	1.05514399862446	-0.0286949737199607
45.4008	1.0545837682072	-0.0280722874264899
45.4508	1.05402353778994	-0.027449601133019
45.5008	1.053365267945	-0.0272969399625006
45.5508	1.0526887116762	-0.0272319484043791
45.6008	1.05201631622846	-0.0272313149623504
45.6508	1.05135855318934	-0.0274570104687855
45.7008	1.05070079015023	-0.0276827059752204
45.7508	1.05006135051007	-0.028025739417089
45.8008	1.0494341264692	-0.0284469981492466
45.8508	1.04880690242833	-0.0288682568814042
45.9008	1.04831531241494	-0.0293583242103644
45.9508	1.04782668844303	-0.0298498962439757
46.0008	1.04730032037034	-0.0303344918030484
46.0508	1.04670602982289	-0.0308065328329122
46.1008	1.04611173927544	-0.0312785738627759
46.1508	1.04542410135143	-0.031769326093836
46.2008	1.04470291116212	-0.0322668037756794
46.2508	1.0439916470869	-0.0327800702196877
46.3008	1.0433573755849	-0.0334158032619934
46.3508	1.0427231040829	-0.0340515363042991
46.4008	1.04208304426615	-0.0346191386314854
46.4508	1.0414370269956	-0.0351166194109676
46.5008	1.04079100972504	-0.0356141001904498
46.5508	1.04029852139527	-0.0355339183435682
46.6008	1.03982869065305	-0.0353684858497386
46.6508	1.03931365111254	-0.0353250515767572
46.7008	1.03866298517719	-0.03564761196632
46.7508	1.03801231924184	-0.0359701723558828
46.8008	1.03736014590287	-0.0364048737390675
46.8508	1.03670708117118	-0.0369058889243367
46.9008	1.03605368755797	-0.0374078098932435
46.9508	1.03535363975206	-0.0380382227410364
47.0008	1.03465359194615	-0.0386686355888293
47.0508	1.03399158915442	-0.0390871739994384
47.1008	1.03339020580437	-0.0391681199458209
47.1508	1.03278882245433	-0.0392490658922035
47.2008	1.03228438116065	-0.0395187451971517
47.2508	1.031809852111	-0.0398466596839238
47.3008	1.0313108415812	-0.0402439169192064
47.3508	1.03066487359484	-0.0410574248829429
47.4008	1.03001890560848	-0.0418709328466795
47.4508	1.02935087311474	-0.0423112500526113
47.5008	1.02866257107738	-0.0424087358409742
47.5508	1.02797426904003	-0.0425062216293371
47.6008	1.02729864961373	-0.0423129074950132
47.6508	1.02662444249864	-0.0420872104397589
47.7008	1.02599737731904	-0.0419797581058264
47.7508	1.02549250186879	-0.0421787906530217
47.8008	1.02498762641853	-0.0423778232002169
47.8508	1.02439610295609	-0.0426076116716343
47.9008	1.0237591421214	-0.0428535282496559
47.9508	1.02312490438343	-0.0430993103078803
48.0008	1.02256358512422	-0.0433414902248658
48.0508	1.02200226586501	-0.0435836701418513
48.1008	1.02131088673032	-0.043752982950451
48.1508	1.02043541318253	-0.0438191553592581
48.2008	1.01955993963474	-0.0438853277680653
48.2508	1.01868446608694	-0.0439515001768724
48.3008	1.01794898703112	-0.0441073954799193
48.3508	1.01736395848742	-0.0443597149722114
48.4008	1.01677892994372	-0.0446120344645035
48.4508	1.01619390140002	-0.0448643539567956
48.5008	1.01560887285632	-0.0451166734490877
48.5508	1.01500106931319	-0.0453636532843024
48.6008	1.01432114493853	-0.0455937242054387
48.6508	1.01364122056388	-0.0458237951265749
48.7008	1.01296129618923	-0.0460538660477112
48.7508	1.01228137181457	-0.0462839369688474
48.8008	1.01160144743992	-0.0465140078899837
48.8508	1.01104353565445	-0.0468574661280222
48.9008	1.01048611387937	-0.0472013797368113
48.9508	1.0099286921043	-0.0475452933456005
49.0008	1.00937127032923	-0.0478892069543897
49.0508	1.00881384855416	-0.0482331205631789
49.1008	1.00818663824033	-0.0485350677811868
49.1508	1.00753665872156	-0.0488233230467648
49.2008	1.00688667920278	-0.0491115783123428
49.2508	1.00623669968401	-0.0493998335779208
49.3008	1.00558672016523	-0.0496880888434988
49.3508	1.00495578619174	-0.0500499362983928
49.4008	1.00434315087941	-0.0504824899743942
49.4508	1.00373051556708	-0.0509150436503956
49.5008	1.00311788025475	-0.0513475973263971
49.5508	1.00250524494242	-0.0517801510023985
49.6008	1.00191108305078	-0.0521273332067589
49.6508	1.00136737841268	-0.0522413366154429
49.7008	1.00082367377457	-0.052355340024127
49.7508	1.00027996913646	-0.0524693434328111
49.8008	0.999736264498351	-0.0525833468414951
49.8508	0.999189058807453	-0.0527028256570508
49.9008	0.998499476969798	-0.0530449710187195
49.9508	0.997809895132142	-0.0533871163803883
50.0008	0.997120313294486	-0.0537292617420571
50.0508	0.99643073145683	-0.0540714071037259
50.1008	0.995741149619174	-0.0544135524653947
50.1508	0.995144522646551	-0.054483289895951
50.2008	0.994573808922748	-0.0544770875196244
50.2508	0.994003095198945	-0.0544708851432978
50.3008	0.993432381475143	-0.0544646827669711
50.3508	0.99286166775134	-0.0544584803906445
50.4008	0.992244067489565	-0.0543235222631742
50.4508	0.991586204066929	-0.0540779969293315
50.5008	0.990928340644293	-0.0538324715954889
50.5508	0.990270477221657	-0.0535869462616462
50.6008	0.989612613799021	-0.0533414209278035
50.6508	0.988979439050832	-0.053244046317752
50.7008	0.988404983312137	-0.0534990301859067
50.7508	0.987830527573442	-0.0537540140540613
50.8008	0.987256071834748	-0.0540089979222159
50.8508	0.986681616096053	-0.0542639817903706
50.9008	0.98610362108064	-0.0544964086643708
50.9508	0.985463623180491	-0.0543336704185558
51.0008	0.984823625280342	-0.0541709321727408
51.0508	0.984183627380192	-0.0540081939269258
51.1008	0.983543629480043	-0.0538454556811108
51.1508	0.982903631579894	-0.0536827174352958
51.2008	0.982254871921234	-0.0536946357085288
51.2508	0.981604057035269	-0.053747522794872
51.3008	0.980953242149304	-0.0538004098812151
51.3508	0.980302427263339	-0.0538532969675583
51.4008	0.979651612377375	-0.0539061840539015
51.4508	0.979050964000419	-0.0538053955722112
51.5008	0.978488470433132	-0.0535877270810308
51.5508	0.977925976865844	-0.0533700585898505
51.6008	0.977363483298557	-0.0531523900986701
51.6508	0.97680098973127	-0.0529347216074897
51.7008	0.976202648258107	-0.0527651756661808
51.7508	0.975529513006017	-0.0526960335634927
51.8008	0.974856377753927	-0.0526268914608045
51.8508	0.974183242501837	-0.0525577493581164
51.9008	0.973510107249747	-0.0524886072554283
51.9508	0.972848163067576	-0.0524411189429207
52.0008	0.972311504277909	-0.05263604745219
52.0508	0.971774845488243	-0.0528309759614593
52.1008	0.971238186698576	-0.0530259044707286
52.1508	0.97070152790891	-0.0532208329799979
52.2008	0.970164869119243	-0.0534157614892672
52.2508	0.969526640847149	-0.0534517969640079
52.3008	0.968868777424513	-0.0534571156468707
52.3508	0.968210914001877	-0.0534624343297334
52.4008	0.967553050579241	-0.0534677530125962
52.4508	0.966895187156605	-0.053473071695459
52.5008	0.966268268326116	-0.0534222376094203
52.5508	0.965662325360103	-0.0533333402370793
52.6008	0.96505638239409	-0.0532444428647382
52.6508	0.964450439428078	-0.0531555454923972
52.7008	0.963844496462065	-0.0530666481200562
52.7508	0.963245088344403	-0.0530379554382436
52.8008	0.962657710288478	-0.0531200941185401
52.8508	0.962070332232553	-0.0532022327988367
52.9008	0.961482954176628	-0.0532843714791333
52.9508	0.960895576120703	-0.0533665101594299
53.0008	0.960299798558578	-0.0534800444120138
53.0508	0.959636061355383	-0.053847597385832
53.1008	0.958972324152188	-0.0542151503596503
53.1508	0.958308586948993	-0.0545827033334685
53.2008	0.957644849745798	-0.0549502563072867
53.2508	0.956981112542602	-0.0553178092811049
53.3008	0.956382830228401	-0.0555211675619461
53.3508	0.955794501883493	-0.0556995561429335
53.4008	0.955206173538585	-0.055877944723921
53.4508	0.954617845193677	-0.0560563333049085
53.5008	0.954029516848769	-0.056234721885896
53.5508	0.953387535945966	-0.0564398889079291
53.6008	0.952713225937764	-0.0566611916572588
53.6508	0.952038915929562	-0.0568824944065886
53.7008	0.95136460592136	-0.0571037971559183
53.7508	0.950690295913158	-0.0573250999052481
53.8008	0.950057578321176	-0.0576564522657985
53.8508	0.949492148983704	-0.0581658430026167
53.9008	0.948926719646233	-0.058675233739435
53.9508	0.948361290308762	-0.0591846244762533
54.0008	0.94779586097129	-0.0596940152130715
54.0508	0.947220755940592	-0.0601419768693967
54.1008	0.946585212884081	-0.0602062293417721
54.1508	0.94594966982757	-0.0602704818141475
54.2008	0.945314126771059	-0.0603347342865229
54.2508	0.944678583714549	-0.0603989867588983
54.3008	0.944043040658038	-0.0604632392312737
54.3508	0.943417184402069	-0.0608358893417951
54.4008	0.942792452506877	-0.0612443356067442
54.4508	0.942167720611686	-0.0616527818716934
54.5008	0.941542988716494	-0.0620612281366425
54.5508	0.940918256821302	-0.0624696744015916
54.6008	0.940352346973634	-0.0628176482344427
54.6508	0.939817832942743	-0.0631333453704071
54.7008	0.939283318911851	-0.0634490425063715
54.7508	0.938748804880959	-0.0637647396423359
54.8008	0.938214290850068	-0.0640804367783004
54.8508	0.937614754068385	-0.0643302658867422
54.9008	0.936921647962394	-0.0644853092970419
54.9508	0.936228541856402	-0.0646403527073417
55.0008	0.935535435750411	-0.0647953961176413
55.0508	0.934842329644419	-0.0649504395279411
55.1008	0.934170180026148	-0.0650469787493662
55.1508	0.933601814918493	-0.0648537829401748
55.2008	0.933033449810837	-0.0646605871309834
55.2508	0.932465084703182	-0.0644673913217919
55.3008	0.931896719595526	-0.0642741955126005
55.3508	0.931328354487871	-0.0640809997034091
55.4008	0.930677292937173	-0.0641818852176428
55.4508	0.930019429514538	-0.0643069592389982
55.5008	0.929361566091902	-0.0644320332603535
55.5508	0.928703702669266	-0.0645571072817089
55.6008	0.92804583924663	-0.0646821813030642
55.6508	0.927411372403817	-0.0648773758040941
55.7008	0.926787814816699	-0.0651052657780515
55.7508	0.926164257229581	-0.0653331557520089
55.8008	0.925540699642463	-0.0655610457259663
55.8508	0.924917142055345	-0.0657889356999236
55.9008	0.924310460189244	-0.0657961548559238
55.9508	0.923725431645543	-0.0655202301770107
56.0008	0.923140403101842	-0.0652443054980977
56.0508	0.92255537455814	-0.0649683808191846
56.1008	0.921970346014439	-0.0646924561402716
56.1508	0.921369710024843	-0.0644896884937142
56.2008	0.920705051655146	-0.0645870139798814
56.2508	0.92004039328545	-0.0646843394660485
56.3008	0.919375734915754	-0.0647816649522156
56.3508	0.918711076546058	-0.0648789904383827
56.4008	0.918046418176361	-0.0649763159245499
56.4508	0.917477698021745	-0.0648867923493185
56.5008	0.916913815088057	-0.0647878478130081
56.5508	0.916349932154369	-0.0646889032766977
56.6008	0.915786049220681	-0.0645899587403874
56.6508	0.915222166286993	-0.064491014204077
56.7008	0.91458339775881	-0.0650101127514392
56.7508	0.913914042156819	-0.065781651431569
56.8008	0.913244686554828	-0.0665531901116988
56.8508	0.912575330952837	-0.0673247287918286
56.9008	0.911905975350846	-0.0680962674719584
56.9508	0.911297266175595	-0.068721352740182
57.0008	0.910758053120256	-0.0691786137123586
57.0508	0.910218840064917	-0.0696358746845352
57.1008	0.909679627009578	-0.0700931356567118
57.1508	0.909140413954239	-0.0705503966288884
57.2008	0.908577254670316	-0.0709482574790112
57.2508	0.907931138808798	-0.0711403393348762
57.3008	0.907285022947281	-0.0713324211907411
57.3508	0.906638907085763	-0.0715245030466061
57.4008	0.905992791224246	-0.0717165849024711
57.4508	0.905346675362728	-0.0719086667583361
57.5008	0.904722711726671	-0.0717417093679069
57.5508	0.904099154139553	-0.0715681708100303
57.6008	0.903475596552435	-0.0713946322521537
57.6508	0.902852038965317	-0.0712210936942772
57.7008	0.902228481378199	-0.0710475551364006
57.7508	0.901642461410234	-0.0701084839143552
57.8008	0.901069767805707	-0.0688976382234585
57.8508	0.90049707420118	-0.0676867925325619
57.9008	0.899924380596653	-0.0664759468416652
57.9508	0.899351686992127	-0.0652651011507685
58.0008	0.898731631493662	-0.0643934955100473
58.0508	0.898063450199745	-0.0638666015332139
58.1008	0.897395268905828	-0.0633397075563805
58.1508	0.89672708761191	-0.0628128135795471
58.2008	0.896058906317993	-0.0622859196027138
58.2508	0.895409311208809	-0.0620714295054305
58.3008	0.894814884616212	-0.0627842334633199
58.3508	0.894220458023616	-0.0634970374212092
58.4008	0.89362603143102	-0.0642098413790987
58.4508	0.893031604838424	-0.0649226453369881
58.5008	0.89243485328039	-0.065629650686041
58.5508	0.891607930144014	-0.0657625937602773
58.6008	0.890781007007638	-0.0658955368345137
58.6508	0.889954083871262	-0.06602847990875
58.7008	0.889127160734885	-0.0661614229829864
58.7508	0.888300237598509	-0.0662943660572227
58.8008	0.887473314462133	-0.0664273091314591
58.8508	0.886646391325757	-0.0665602522056955
58.9008	0.885848627750543	-0.0667799316037057
58.9508	0.885221427635826	-0.067506959087352
59.0008	0.884594227521109	-0.0682339865709983
59.0508	0.883967027406392	-0.0689610140546445
59.1008	0.883339827291675	-0.0696880415382908
59.1508	0.882712627176958	-0.070415069021937
59.2008	0.882085427062241	-0.0711420965055833
59.2508	0.881458226947524	-0.0718691239892295
59.3008	0.880831026832807	-0.0725961514728758
59.3508	0.880203826718089	-0.0733231789565221
59.4008	0.879576626603373	-0.0740502064401683
59.4508	0.878958341186915	-0.0747634685708234
59.5008	0.878344648190774	-0.0754696394590285
59.5508	0.877730955194632	-0.0761758103472336
59.6008	0.87711726219849	-0.0768819812354387
59.6508	0.876503569202349	-0.0775881521236437
59.7008	0.875889876206207	-0.0782943230118489
59.7508	0.875276183210066	-0.079000493900054
59.8008	0.874662490213924	-0.0797066647882591
59.8508	0.874048797217782	-0.0804128356764642
59.9008	0.873435104221641	-0.0811190065646693
59.9508	0.872822484160527	-0.081668844346886
60.0008	0.872214957457648	-0.081476549108721
60.0508	0.871607430754769	-0.0812842538705561
60.1008	0.87099990405189	-0.0810919586323911
60.1508	0.870392377349011	-0.0808996633942262
60.2008	0.869784850646132	-0.0807073681560612
60.2508	0.869177323943253	-0.0805150729178963
60.3008	0.868569797240374	-0.0803227776797314
60.3508	0.867962270537495	-0.0801304824415664
60.4008	0.867354743834616	-0.0799381872034015
60.4508	0.866747217131737	-0.0797458919652365
60.5008	0.866142720721547	-0.0802469030111125
60.5508	0.865539598513855	-0.0810623203950999
60.6008	0.864936476306164	-0.0818777377790875
60.6508	0.864333354098473	-0.0826931551630749
60.7008	0.863730231890781	-0.0835085725470624
60.7508	0.86312710968309	-0.0843239899310499
60.8008	0.862523987475399	-0.0851394073150374
60.8508	0.861920865267707	-0.0859548246990249
60.9008	0.861317743060016	-0.0867702420830123
60.9508	0.860714620852325	-0.0875856594669998
61.0008	0.860108058440259	-0.0882339353481208
61.0508	0.859487905517842	-0.0882219195496008
61.1008	0.858867752595425	-0.0882099037510807
61.1508	0.858247599673008	-0.0881978879525607
61.2008	0.857627446750591	-0.0881858721540406
61.2508	0.857007293828174	-0.0881738563555206
61.3008	0.856387140905758	-0.0881618405570006
61.3508	0.855766987983341	-0.0881498247584806
61.4008	0.855146835060924	-0.0881378089599605
61.4508	0.854526682138507	-0.0881257931614405
61.5008	0.85390652921609	-0.0881137773629205
62.515	0.849727659286218	-0.118087198407499
62.565	0.850115617793132	-0.103361856173155
62.615	0.850676002303119	-0.0976695964653725
62.665	0.851556606533098	-0.101551916953148
62.715	0.85215870235577	-0.104757103257802
62.765	0.85275743048307	-0.106314671160804
62.815	0.853177526425825	-0.104072842818214
62.865	0.853901051721643	-0.101908957925547
62.915	0.854580219658412	-0.0950990427166513
62.965	0.855103475326917	-0.092376936911915
63.015	0.855473140031468	-0.0867147665949988
63.065	0.856492697778014	-0.0849134476915089
63.115	0.856889496485281	-0.0855286262866833
63.165	0.857884067134911	-0.0838598999036088
63.215	0.858452395797732	-0.0816041479141679
63.265	0.859243124657457	-0.0784865875375874
63.315	0.859729726570077	-0.0769297686787887
63.365	0.860406332652866	-0.0771864903583104
63.415	0.860805789433981	-0.0744837508658756
63.465	0.861423996070765	-0.072052905993638
63.515	0.861921843680433	-0.0739764662204456
63.565	0.862393583081932	-0.072372189145754
63.615	0.86307146344649	-0.0726778127845233
63.665	0.863657521440116	-0.0704349517943354
63.715	0.864550997880645	-0.0703692053710852
63.765	0.865143921444091	-0.0686143391947689
63.815	0.866000117078549	-0.0657366528601896
63.865	0.866689340096008	-0.0657415525786199
63.915	0.867330325437666	-0.0642706143125549
63.965	0.86789985779393	-0.0655579550295532
64.015	0.868407503128536	-0.0625474216713615
64.065	0.868962230368347	-0.0620567496259997
64.115	0.869567815724762	-0.0598404999185266
64.165	0.870163897130368	-0.0593108064804311
64.215	0.87063605415829	-0.0589223852726166
64.265	0.871350797299118	-0.0603260347869449
64.315	0.871969029050657	-0.0628528615904957
64.365	0.872745812849841	-0.063628535240827
64.415	0.873350532844052	-0.0641480466883363
64.465	0.874125092832083	-0.0624186794072434
64.515	0.874717264862666	-0.0612512912176642
64.565	0.87519952529969	-0.0608761270284497
64.615	0.875893353171607	-0.0608827030974879
64.665	0.876277221644129	-0.0627095170157299
64.715	0.876896923397675	-0.0628428009076712
64.765	0.877378004649502	-0.0621335465284283
64.815	0.878044502352874	-0.0600054905971912
64.865	0.878532597023036	-0.0586156631777053
64.915	0.879096020166431	-0.0594430281863587
64.965	0.879989080739134	-0.0579628422662644
65.015	0.880582156196207	-0.0555527681859329
65.065	0.881444188494233	-0.0556489891156921
65.115	0.882275375859979	-0.055916441161201
65.165	0.882874648190919	-0.0557582405881818
65.215	0.88337027962467	-0.055798360622385
65.265	0.883853568278627	-0.0561416686612739
65.315	0.884515979086456	-0.0560258846617901
65.365	0.885091777779579	-0.0551033285690645
65.415	0.885620774140268	-0.0538343919199987
65.465	0.886182911924819	-0.0527252852355398
65.515	0.887014448896349	-0.0530313023988314
65.565	0.887682582692158	-0.0515700335787245
65.615	0.888305220717306	-0.0514410674212459
65.665	0.888917119570016	-0.0521914039414365
65.715	0.889546740801616	-0.0517990642583986
65.765	0.890277625474186	-0.0513990205007057
65.815	0.890873768892718	-0.0511111222147691
65.865	0.891359110215441	-0.0507847313154718
65.915	0.891787178900507	-0.050229475305698
65.965	0.892299255340602	-0.0494980794798475
66.015	0.892928946711655	-0.0480865564877885
66.065	0.893566871910568	-0.0474626424345447
66.115	0.894145005271846	-0.0484903827959711
66.165	0.894844999671609	-0.0484147628135363
66.215	0.895666936394053	-0.0488150872162537
66.265	0.896422636714307	-0.0492020161252233
66.315	0.897050182288949	-0.0492649355077791
66.365	0.897665707522826	-0.048547622533177
66.415	0.898214802778941	-0.0486255183609146
66.465	0.898794341766557	-0.0490490731490384
66.515	0.899391882729779	-0.0494741154283543
66.565	0.899904037313692	-0.0492637635147225
66.615	0.900475223755066	-0.0485257580523425
66.665	0.901102837078391	-0.0480830917171133
66.715	0.901756205050324	-0.0477897284474413
66.765	0.902385730215211	-0.0472367615848145
66.815	0.902997094988476	-0.0466415408802991
66.865	0.903623291685538	-0.0460633787980448
66.915	0.904320789096377	-0.04546196617487
66.965	0.905129558990957	-0.044863240527164
67.015	0.905693398899852	-0.0461087938666559
67.065	0.906226581634504	-0.0471353464190037
67.115	0.906777143672739	-0.0479319137324828
67.165	0.907361426236733	-0.0483316953700478
67.215	0.907878279486554	-0.0470707765701628
67.265	0.908391352369158	-0.0469433367951775
67.315	0.908901208186337	-0.0467670872157
67.365	0.909472543048056	-0.0462401265637206
67.415	0.910355757458495	-0.0458348624324114
67.465	0.911061366846893	-0.0457574982754224
67.515	0.911717314129179	-0.0454325130262844
67.565	0.912354075162424	-0.0453218763333564
67.615	0.912983600327311	-0.0466936848866696
67.665	0.913691616485373	-0.0469318566230509
67.715	0.914359413481326	-0.0470773454489281
67.765	0.914998334544197	-0.047220711816872
67.815	0.91561895826516	-0.0471152783645158
67.865	0.91622973823005	-0.0468759935169875
67.915	0.916841093267769	-0.0466463395950203
67.965	0.917471841039203	-0.0467414618850349
68.015	0.918102588810638	-0.0468365841750495
68.065	0.918773532481392	-0.0466166252585667
68.115	0.919502944708693	-0.0459383523436294
68.165	0.920232356935994	-0.0452600794286922
68.215	0.920814021908973	-0.0451121414556488
68.265	0.921355460530267	-0.0451085949298894
68.315	0.921898257645824	-0.0451707095052135
68.365	0.922447959614225	-0.0455665614045361
68.415	0.922997661582626	-0.0459624133038586
68.465	0.923590733626842	-0.0462276935231895
68.515	0.924220306821421	-0.0463830819234482
68.565	0.924849880015999	-0.046538470323707
68.615	0.925514092891541	-0.0460399019682241
68.665	0.926181252545498	-0.0454857018748396
68.715	0.926866747814	-0.0451035497570337
68.765	0.927594985464446	-0.0451224608414593
68.815	0.928323223114891	-0.0451413719258848
68.865	0.928899947084088	-0.045140224021146
68.915	0.929404976600695	-0.0451295844438681
68.965	0.929916592529314	-0.0450911988110144
69.015	0.930536769109048	-0.0445954883320644
69.065	0.931156945688782	-0.0440997778531144
69.115	0.931739243104587	-0.0434292386005975
69.165	0.93227250099701	-0.0425323606742702
69.215	0.932805758889433	-0.041635482747943
69.265	0.933505460899919	-0.041471427615456
69.315	0.934243095165209	-0.0414743812139818
69.365	0.934971208310508	-0.0415686734607232
69.415	0.935659510347865	-0.0420448843038896
69.465	0.936347812385221	-0.042521095147056
69.515	0.936916586437678	-0.0427669773816373
69.565	0.937395777234831	-0.0428402340460335
69.615	0.937874968031984	-0.0429134907104296
69.665	0.938461314970283	-0.0425147153674255
69.715	0.939053301705484	-0.0420910962345584
69.765	0.939642200713047	-0.0418707465178054
69.815	0.940224790833403	-0.0420657196433506
69.865	0.94080738095376	-0.0422606927688958
69.915	0.941526199437485	-0.0421569159860432
69.965	0.942301420162153	-0.0419294486302566
70.015	0.943061120967913	-0.0417449177467709
70.065	0.943655456856825	-0.0420178754760761
70.115	0.944249792745738	-0.0422908332053813
70.165	0.944822290302957	-0.0423176832420549
70.215	0.94536960136049	-0.0420606933128081
70.265	0.945916912418023	-0.0418037033835612
70.315	0.946450399601253	-0.0412534041919322
70.365	0.946981308339965	-0.0406483966281551
70.415	0.947552785083945	-0.0403019973623626
70.465	0.948266927812124	-0.0408650489584082
70.515	0.948981070540303	-0.0414281005544538
70.565	0.949641652563869	-0.0418295074493046
70.615	0.950266527451025	-0.0421231512100256
70.665	0.950891402338182	-0.0424167949707466
70.715	0.951536967161734	-0.0428347452704818
70.765	0.952182984432291	-0.0432554139024621
70.815	0.952760181695959	-0.0436650978737448
70.865	0.953213533773657	-0.044055014376113
70.915	0.953666885851356	-0.0444449308784811
70.965	0.954244682070222	-0.0446601547025505
71.015	0.954867207803668	-0.0448125879554641
71.065	0.955506634758403	-0.0449051721335451
71.115	0.956277157175649	-0.0445335329273286
71.165	0.957047679592894	-0.044161893721112
71.215	0.957746426907312	-0.0441638152037609
71.265	0.958371301794469	-0.04455021310969
71.315	0.958996176681626	-0.0449366110156192
71.365	0.959610816306063	-0.0448194874844891
71.415	0.960223945424664	-0.0446280549600084
71.465	0.960814747591758	-0.0445153500534153
71.515	0.961338568904333	-0.0446388280004853
71.565	0.961862390216907	-0.0447623059475553
71.615	0.962449713595749	-0.0443905090345515
71.665	0.963074588482905	-0.0437258347536237
71.715	0.96369951270229	-0.0430661151133138
71.765	0.96433143505058	-0.0431092466349422
71.815	0.96496335739887	-0.0431523781565705
71.865	0.965620643089948	-0.0432116831215582
71.915	0.966318341742149	-0.0432967582203632
71.965	0.96701604039435	-0.0433818333191682
72.015	0.967620387436718	-0.0434614886780521
72.065	0.968195930095941	-0.0435394717329927
72.115	0.96876106804484	-0.043541696126491
72.165	0.969263748586952	-0.0430891563421998
72.215	0.969766429129064	-0.0426366165579087
72.265	0.970359733699926	-0.0426327261632699
72.315	0.971036289968727	-0.0430409872033309
72.365	0.971712846237528	-0.043449248243392
72.415	0.972368264821237	-0.0439367161116836
72.465	0.973021329552927	-0.0444330043002561
72.515	0.973688707563802	-0.0446536679354423
72.565	0.974393184936245	-0.0441599254006444
72.615	0.975097662308689	-0.0436661828658466
72.665	0.975644521512788	-0.0432380660619305
72.715	0.976108727287146	-0.0428443627510378
72.765	0.976578627451673	-0.0424476505030218
72.815	0.977201010730717	-0.0419703656053725
72.865	0.977823394009761	-0.0414930807077231
72.915	0.978557364680661	-0.0411970832043426
72.965	0.979449282722643	-0.0411576905633815
73.015	0.980341200764624	-0.0411182979224204
73.065	0.981233118806606	-0.0410789052814593
73.115	0.981960412253262	-0.0409569606718339
73.165	0.982510785491664	-0.0407462983863412
73.215	0.983061158730065	-0.0405356361008484
73.265	0.983611531968467	-0.0403249738153557
73.315	0.984161905206869	-0.0401143115298629
73.365	0.984734492948934	-0.0399150097938901
73.415	0.985377426619268	-0.039751683131397
73.465	0.986020360289601	-0.0395883564689038
73.515	0.986663293959934	-0.0394250298064107
73.565	0.987306227630268	-0.0392617031439176
73.615	0.987949161300601	-0.0390983764814245
73.665	0.988581808776849	-0.0390774191436086
73.715	0.98921441494308	-0.0390570335701489
73.765	0.989847021109311	-0.0390366479966892
73.815	0.990479627275542	-0.0390162624232294
73.865	0.991112233441774	-0.0389958768497697
73.915	0.991692860136688	-0.0389358549819898
73.965	0.992256528012049	-0.0388629013789278
74.015	0.99282019588741	-0.0387899477758658
74.065	0.993383863762771	-0.0387169941728038
74.115	0.993947531638132	-0.0386440405697418
74.165	0.994565829624391	-0.0385878002263137
74.215	0.995236615364257	-0.0385476177205732
74.265	0.995907401104123	-0.0385074352148326
74.315	0.996578186843989	-0.038467252709092
74.365	0.997248972583855	-0.0384270702033514
74.415	0.997896400883618	-0.0383673410691038
74.465	0.998480031996231	-0.0382542233823668
74.515	0.999063663108844	-0.0381411056956298
74.565	0.999647294221457	-0.0380279880088928
74.615	1.00023092533407	-0.0379148703221558
74.665	1.00081659176944	-0.0377921503105294
74.715	1.00148502799709	-0.0372789357534017
74.765	1.00215346422473	-0.0367657211962739
74.815	1.00282190045237	-0.0362525066391461
74.865	1.00349033668001	-0.0357392920820183
74.915	1.00415877290766	-0.0352260775248906
74.965	1.00476089153535	-0.0350285104695582
75.015	1.00534452264796	-0.0349189372190743
75.065	1.00592815376057	-0.0348093639685904
75.115	1.00651178487319	-0.0346997907181064
75.165	1.0070954159858	-0.0345902174676225
75.215	1.00769559938604	-0.0345476993629521
75.265	1.00830999683254	-0.0345627639299655
75.315	1.00892439427904	-0.0345778284969789
75.365	1.00953879172554	-0.0345928930639923
75.415	1.01015318917203	-0.0346079576310057
75.465	1.01077662754157	-0.0346113042481908
75.515	1.01142156864697	-0.0345867811468655
75.565	1.01206650975238	-0.0345622580455401
75.615	1.01271145085778	-0.0345377349442148
75.665	1.01335639196319	-0.0345132118428895
75.715	1.01399510534773	-0.0344884819180001
75.765	1.01452471828895	-0.0344601287506729
75.815	1.01505433123018	-0.0344317755833458
75.865	1.0155839441714	-0.0344034224160187
75.915	1.01611355711263	-0.0343750692486916
75.965	1.01664317005385	-0.0343467160813644
76.015	1.01730997022079	-0.034558632795053
76.065	1.01800895010734	-0.0348269091104613
76.115	1.01870792999389	-0.0350951854258696
76.165	1.01940690988044	-0.0353634617412779
76.215	1.02010588976699	-0.0356317380566862
76.265	1.0207323479766	-0.0357667587632
76.315	1.02130364885444	-0.0358004301333717
76.365	1.02187494973228	-0.0358341015035434
76.415	1.02244625061011	-0.0358677728737151
76.465	1.02301755148795	-0.0359014442438867
76.515	1.02362222732403	-0.0359685283543692
76.565	1.02429653733223	-0.0361053254662408
76.615	1.02497084734043	-0.0362421225781124
76.665	1.02564515734864	-0.036378919689984
76.715	1.02631946735684	-0.0365157168018555
76.765	1.02698788238779	-0.0366219701998682
76.815	1.02759030242959	-0.036386282996386
76.865	1.02819272247138	-0.0361505957929038
76.915	1.02879514251317	-0.0359149085894216
76.965	1.02939756255496	-0.0356792213859394
77.015	1.02999998259675	-0.0354435341824572
77.065	1.0305720774332	-0.0354523963149664
77.115	1.03113830987911	-0.0355085340947673
77.165	1.03170454232502	-0.0355646718745684
77.215	1.03227077477093	-0.0356208096543693
77.265	1.03283700721685	-0.0356769474341704
77.315	1.03347869881602	-0.0355100448087098
77.365	1.03417154057948	-0.0351919537206224
77.415	1.03486438234295	-0.0348738626325349
77.465	1.03555722410641	-0.0345557715444475
77.515	1.03625006586988	-0.0342376804563601
77.565	1.03689131141299	-0.0339733168516931
77.615	1.037437573005	-0.0338078606596863
77.665	1.03798383459701	-0.0336424044676795
77.715	1.03853009618902	-0.0334769482756727
77.765	1.03907635778103	-0.033311492083666
77.815	1.03963489557441	-0.0331724587084651
77.865	1.04029275899704	-0.0332472099419661
77.915	1.04095062241968	-0.0333219611754672
77.965	1.04160848584232	-0.0333967124089681
78.015	1.04226634926495	-0.0334714636424692
78.065	1.04292421268759	-0.0335462148759702
78.115	1.04349725647696	-0.0336937474876128
78.165	1.0440574014281	-0.0338523482351018
78.215	1.04461754637924	-0.0340109489825908
78.265	1.04517769133038	-0.0341695497300798
78.315	1.04573783628152	-0.0343281504775689
78.365	1.04634283050697	-0.0343241779862926
78.415	1.04697484929515	-0.0342222446972988
78.465	1.04760686808332	-0.034120311408305
78.515	1.0482388868715	-0.0340183781193112
78.565	1.04887090565968	-0.0339164448303174
78.615	1.04950821539704	-0.0338325315061933
78.665	1.05015408483756	-0.0337777709001042
78.715	1.05079995427808	-0.0337230102940152
78.765	1.0514458237186	-0.0336682496879262
78.815	1.05209169315912	-0.0336134890818371
78.865	1.05273159830102	-0.0335756351822659
78.915	1.0533342481864	-0.0336433869422479
78.965	1.05393689807178	-0.0337111387022299
79.015	1.05453954795716	-0.0337788904622119
79.065	1.05514219784254	-0.0338466422221939
79.115	1.05574484772792	-0.0339143939821759
79.165	1.05640831811542	-0.0338442299391904
79.215	1.05707884802548	-0.0337580578119319
79.265	1.05774937793555	-0.0336718856846735
79.315	1.05841990784561	-0.033585713557415
79.365	1.05909043775567	-0.0334995414301566
79.415	1.0596784128404	-0.0337474480344057
79.465	1.06022232492018	-0.0341736665996435
79.515	1.06076623699997	-0.0345998851648814
79.565	1.06131014907976	-0.0350261037301193
79.615	1.06185406115954	-0.0354523222953571
79.665	1.06244228503987	-0.0355098790920709
79.715	1.06309427468195	-0.0350369226121282
79.765	1.06374626432402	-0.0345639661321854
79.815	1.0643982539661	-0.0340910096522427
79.865	1.06505024360818	-0.0336180531723
79.915	1.06569351098989	-0.0331645981490304
79.965	1.06629358241554	-0.0328077217683326
80.015	1.06689365384118	-0.0324508453876348
80.065	1.06749372526683	-0.0320939690069371
80.115	1.06809379669247	-0.0317370926262393
80.165	1.06869386811812	-0.0313802162455415
80.215	1.06929252287929	-0.0311693575261612
80.265	1.06989106111828	-0.030970508917452
80.315	1.07048959935726	-0.0307716603087429
80.365	1.07108813759625	-0.0305728117000337
80.415	1.07168667583524	-0.0303739630913245
80.465	1.07232310010041	-0.0301434808353183
80.515	1.07297718969745	-0.0298982485795461
80.565	1.07363127929448	-0.0296530163237739
80.615	1.07428536889151	-0.0294077840680017
80.665	1.07493945848855	-0.0291625518122295
80.715	1.0755414312592	-0.0290191896459082
80.765	1.07607653266815	-0.0290065375030379
80.815	1.07661163407709	-0.0289938853601675
80.865	1.07714673548604	-0.0289812332172972
80.915	1.07768183689499	-0.0289685810744268
80.965	1.07824658950932	-0.0289219415478926
81.015	1.07893297257838	-0.028735884386329
81.065	1.07961935564744	-0.0285498272247655
81.115	1.0803057387165	-0.028363770063202
81.165	1.08099212178555	-0.0281777129016385
81.215	1.08167850485461	-0.0279916557400749
81.265	1.08225833310517	-0.0277088355602059
81.315	1.08283278884386	-0.0274211365726912
81.365	1.08340724458256	-0.0271334375851766
81.415	1.08398170032125	-0.026845738597662
81.465	1.08455615605994	-0.0265580396101473
81.515	1.08516380659356	-0.025987450349138
81.565	1.08578501556453	-0.0253013143567012
81.615	1.0864062245355	-0.0246151783642645
81.665	1.08702743350647	-0.0239290423718278
81.715	1.08764864247744	-0.0232429063793911
81.765	1.08829185935002	-0.0229489281365421
81.815	1.08896029557766	-0.0231043323792723
81.865	1.0896287318053	-0.0232597366220025
81.915	1.09029716803294	-0.0234151408647327
81.965	1.09096560426059	-0.0235705451074629
82.015	1.09160693651522	-0.0235603934307721
82.065	1.09215437286334	-0.0229767087475153
82.115	1.09270180921146	-0.0223930240642586
82.165	1.09324924555958	-0.0218093393810019
82.215	1.09379668190771	-0.0212256546977451
82.265	1.09434411825583	-0.0206419700144884
82.315	1.09504356808604	-0.0212333674781586
82.365	1.0957458043141	-0.0218463041257848
82.415	1.09644804054215	-0.0224592407734109
82.465	1.0971502767702	-0.0230721774210371
82.515	1.09785251299826	-0.0236851140686633
82.565	1.09844224085494	-0.0234996639431939
82.615	1.09899202671529	-0.0230307756950265
82.665	1.09954181257563	-0.0225618874468592
82.715	1.10009159843598	-0.0220929991986918
82.765	1.10064138429633	-0.0216241109505244
82.815	1.10123999252605	-0.0216785739671874
82.865	1.10188821058271	-0.0222648293981134
82.915	1.10253642863938	-0.0228510848290394
82.965	1.10318464669604	-0.0234373402599655
83.015	1.10383286475271	-0.0240235956908916
83.065	1.10446249470524	-0.0246318079718062
83.115	1.10503695044394	-0.0253051937598297
83.165	1.10561140618263	-0.0259785795478532
83.215	1.10618586192133	-0.0266519653358767
83.265	1.10676031766002	-0.0273253511239003
83.315	1.10733754865546	-0.0279909301028297
83.365	1.1081895300687	-0.0278836349814443
83.415	1.10904151148193	-0.0277763398600589
83.465	1.10989349289517	-0.0276690447386735
83.515	1.11074547430841	-0.0275617496172881
83.565	1.11159745572164	-0.0274544544959027
83.615	1.11244943713488	-0.0273471593745173
83.665	1.11330141854811	-0.0272398642531319
83.715	1.11412139642974	-0.0271502836244824
83.765	1.1147541755717	-0.0271643206451235
83.815	1.11538695471365	-0.0271783576657646
83.865	1.11601973385561	-0.0271923946864057
83.915	1.11665251299756	-0.0272064317070468
83.965	1.11728529213952	-0.0272204687276879
84.015	1.11791807128147	-0.027234505748329
84.065	1.11855085042342	-0.0272485427689701
84.115	1.11918362956538	-0.0272625797896112
84.165	1.11981640870733	-0.0272766168102523
84.215	1.12044918784929	-0.0272906538308934
84.265	1.12105812986329	-0.0264617862894724
84.315	1.1216547921447	-0.0251986951857769
84.365	1.12225145442612	-0.0239356040820815
84.415	1.12284811670754	-0.0226725129783861
84.465	1.12344477898895	-0.0214094218746907
84.515	1.12404144127037	-0.0201463307709953
84.565	1.12463810355179	-0.0188832396672999
84.615	1.1252347658332	-0.0176201485636045
84.665	1.12583142811462	-0.0163570574599091
84.715	1.12642809039603	-0.0150939663562138
84.765	1.12702485486174	-0.0140827112654928
84.815	1.12762210440918	-0.0142669535696962
84.865	1.12821935395662	-0.0144511958738996
84.915	1.12881660350406	-0.0146354381781031
84.965	1.1294138530515	-0.0148196804823065
85.015	1.13001110259894	-0.0150039227865099
85.065	1.13060835214639	-0.0151881650907134
85.115	1.13120560169383	-0.0153724073949168
85.165	1.13180285124127	-0.0155566496991202
85.215	1.13240010078871	-0.0157408920033236
85.265	1.13299735033615	-0.015925134307527
85.315	1.13359783219579	-0.0163281808783681
85.365	1.13419977987143	-0.0168304526398936
85.415	1.13480172754708	-0.0173327244014191
85.465	1.13540367522272	-0.0178349961629446
85.515	1.13600562289836	-0.0183372679244702
85.565	1.136607570574	-0.0188395396859957
85.615	1.13720951824964	-0.0193418114475212
85.665	1.13781146592528	-0.0198440832090467
85.715	1.13841341360092	-0.0203463549705722
85.765	1.13901536127657	-0.0208486267320978
85.815	1.13962229131716	-0.0212582107006757
85.865	1.14024890416586	-0.0213016320020643
85.915	1.14087551701455	-0.0213450533034531
85.965	1.14150212986324	-0.0213884746048418
86.015	1.14212874271193	-0.0214318959062305
86.065	1.14275535556062	-0.0214753172076192
86.115	1.14338196840931	-0.0215187385090079
86.165	1.14400858125801	-0.0215621598103966
86.215	1.1446351941067	-0.0216055811117854
86.265	1.14526180695539	-0.0216490024131741
86.315	1.14588841980408	-0.0216924237145628
87.3292	1.15004449206686	-0.0389320842917817
87.3792	1.14981048534841	-0.0107961584251288
87.4292	1.1490530425492	-0.00370242890153469
87.4792	1.14853576453998	-0.00686820063170943
87.5292	1.14783374438461	-0.0126792591195988
87.5792	1.14737188901923	-0.0151911372976668
87.6292	1.14655902357618	-0.0163141886702799
87.6792	1.14582005499158	-0.0136615567054486
87.7292	1.14534588348313	-0.0152522274710958
87.7792	1.14446527925315	-0.0162553593480725
87.8292	1.14386794631393	-0.0130058123221242
87.8792	1.14303044858472	-0.0136455526507518
87.9292	1.14238432014505	-0.0149289929834557
87.9792	1.14183270367052	-0.017454242543006
88.0292	1.14120396697195	-0.0170084674244237
88.0792	1.14072539039768	-0.0201033036995598
88.1292	1.1401153895115	-0.0199934204359393
88.1792	1.13970293703449	-0.0207688030714375
88.2292	1.13899619007811	-0.0204173639519446
88.2792	1.13853574794205	-0.0205451361958016
88.3292	1.13784535234946	-0.0212142019550741
88.3792	1.13725628280538	-0.021280216977101
88.4292	1.13637049421603	-0.0221241209354721
88.4792	1.13573590851336	-0.0231911403786255
88.5292	1.13518139276954	-0.0249466314672047
88.5792	1.13440808449076	-0.0242468960824622
88.6292	1.13379181115813	-0.0261823569366635
88.6792	1.13308090952732	-0.0257222063227918
88.7292	1.13264003144379	-0.0248088373359658
88.7792	1.13201698944851	-0.0255718571448369
88.8292	1.13152969938729	-0.0258419815817457
88.8792	1.13100776852939	-0.0245881135100949
88.9292	1.13030307618064	-0.0222404166678317
88.9792	1.12979853149237	-0.021457778973886
89.0292	1.12887221058116	-0.023462510725723
89.0792	1.12826928520346	-0.0228958883240294
89.1292	1.12759135118477	-0.0209554633477426
89.1792	1.1269417838777	-0.0208757553965976
89.2292	1.12638930507627	-0.0212762728206616
89.2792	1.12574416657218	-0.0215095570599364
89.3292	1.12525108223621	-0.022230383900182
89.3792	1.12468301376085	-0.0222689188793192
89.4292	1.12424883495258	-0.0249157823289901
89.4792	1.12356697839428	-0.0262042182143818
89.5292	1.12306454778305	-0.0258750060391594
89.5792	1.12236211044982	-0.026018027574532
89.6292	1.12172822420469	-0.0261803965946011
89.6792	1.12096707892607	-0.0254602009147812
89.7292	1.12022920778235	-0.0245029005787629
89.7792	1.11957619625342	-0.0258132259653976
89.8292	1.11892890758125	-0.0257622809042047
89.8792	1.11833852948572	-0.026083394777107
89.9292	1.11774510552261	-0.027067352928612
89.9792	1.11710142045692	-0.0280156138345885
90.0292	1.11648976779208	-0.0287169947213577
90.0792	1.11590456815302	-0.0287511114953166
90.1292	1.11533611632503	-0.0277172512267387
90.1792	1.11463567046606	-0.0265258894936548
90.2292	1.11392813819345	-0.0256524304585148
90.2792	1.11325203192472	-0.0253196553908587
90.3292	1.11259901701487	-0.0257650959288264
90.3792	1.11201949651651	-0.0259926441082311
90.4292	1.11135902532457	-0.0260051893427026
90.4792	1.11067751336588	-0.0258293734274409
90.5292	1.11015126278425	-0.025518563620739
90.5792	1.10966034092815	-0.0249107800848072
90.6292	1.10909514383921	-0.0247383900205113
90.6792	1.10849924756105	-0.0250925923259216
90.7292	1.10793581687269	-0.026003080966281
90.7792	1.10744253222856	-0.0274103238031631
90.8292	1.10686755594736	-0.0278600662504807
90.8792	1.1061393822516	-0.0281448693899139
90.9292	1.10524299103383	-0.0287474939764747
90.9792	1.10459467407297	-0.0282051543015161
91.0292	1.10400004378029	-0.0287021075995186
91.0792	1.10342639657402	-0.0292363303512541
91.1292	1.10284132269605	-0.0295085881871154
91.1792	1.10215531747356	-0.0302932613574409
91.2292	1.10166064895575	-0.0312957722677114
91.2792	1.10117318976837	-0.0312815585358446
91.3292	1.10060233603169	-0.0304965010740511
91.3792	1.09982705615696	-0.0305000636303923
91.4292	1.09927984773466	-0.0313572661561833
91.4792	1.09866166296713	-0.032560251857994
91.5292	1.09797438448762	-0.0338906194689496
91.5792	1.09728378598584	-0.0350969957595508
91.6292	1.09650692562385	-0.0346956307276005
91.6792	1.09588101033802	-0.0352300123310923
91.7292	1.09534733933054	-0.0358808810686028
91.7792	1.0948310821642	-0.0357673678067879
91.8292	1.0941967622667	-0.03575200544427
91.8792	1.09369169096566	-0.0354869885558962
91.9292	1.09319526433324	-0.0359231060513738
91.9792	1.09264640925853	-0.0372898662719509
92.0292	1.09214600133939	-0.0368750731903386
92.0792	1.09137052503927	-0.0358394345981043
92.1292	1.09060039022486	-0.0351319012884307
92.1792	1.08991959402986	-0.0349676754660372
92.2292	1.08926423014552	-0.0348613416413059
92.2792	1.08867344990555	-0.0352027056769927
92.3292	1.08800946032777	-0.0360095551668804
92.3792	1.08732788496592	-0.0368917272990392
92.4292	1.08681111057683	-0.0369803439819859
92.4792	1.0863378197168	-0.037621100663968
92.5292	1.08561992243344	-0.0378670654108537
92.5792	1.08474766990398	-0.0378402832046829
92.6292	1.08405764619394	-0.0380556473668322
92.6792	1.08346565945874	-0.0384012834447588
92.7292	1.08286971486937	-0.0387582861122217
92.7792	1.08214030264207	-0.0394985954379354
92.8292	1.08141089041477	-0.040238904763649
92.8792	1.08075899885044	-0.040893283482216
92.9292	1.08021986807374	-0.0414226683917622
92.9792	1.07968073729704	-0.0419520533013084
93.0292	1.07912502220286	-0.0417737266276384
93.0792	1.0785647917856	-0.041402715120879
93.1292	1.07801111975621	-0.0411068792955163
93.1792	1.0774907822092	-0.0411931407899536
93.2292	1.07697044466218	-0.041279402284391
93.2792	1.07633211499715	-0.0415148444630656
93.3292	1.07559448073186	-0.0418758401826178
93.3792	1.07485684646657	-0.0422368359021699
93.4292	1.07413220208164	-0.0431053079907088
93.4792	1.07340866273861	-0.0440169508120261
93.5292	1.07273766198342	-0.0447627602539516
93.5792	1.07218913459188	-0.0451219934170684
93.6292	1.07164060720033	-0.0454812265801851
93.6792	1.07108014958521	-0.0454895395038709
93.7292	1.07051404673171	-0.0453318011887451
93.7792	1.06994854607986	-0.0451789624118035
93.8292	1.06939297122718	-0.0451068803586369
93.8792	1.0688373963745	-0.0450347983054704
93.9292	1.06818302856725	-0.04495267464211
93.9792	1.06740076038145	-0.044857550803276
94.0292	1.06661849219565	-0.044762426964442
94.0792	1.06593666442592	-0.045099394089753
94.1292	1.06527772680995	-0.0455348338120007
94.1792	1.06464825932729	-0.0460296825154664
94.2292	1.06414201670254	-0.0467729407932478
94.2792	1.0636357740778	-0.0475161990710291
94.3292	1.06309262999865	-0.048338784718727
94.3792	1.06252182919616	-0.0492208242594834
94.4292	1.06195102839367	-0.0501028638002398
94.4792	1.06139580809152	-0.0502693256046147
94.5292	1.06084140781569	-0.0503981254228642
94.5792	1.06020749855319	-0.0506451621475481
94.6292	1.05941113544513	-0.051133782131453
94.6792	1.05861477233706	-0.0516224021153579
94.7292	1.05798121873643	-0.0523228601552994
94.7792	1.05741507269205	-0.0531110249016993
94.8292	1.05684751574595	-0.0538606637517969
94.8792	1.0562649256256	-0.054199808727772
94.9292	1.05568233550524	-0.0545389537037471
94.9792	1.05510740207161	-0.0551200657314824
95.0292	1.05454129921811	-0.0559802422573286
95.0792	1.05397519636461	-0.0568404187831749
95.1292	1.0533120436392	-0.0571459403631613
95.1792	1.05263078906298	-0.0573480070813903
95.2292	1.05193913243412	-0.0573643229504611
95.2792	1.05121089478368	-0.0567274066101618
95.3292	1.05048265713323	-0.0560904902698625
95.3792	1.04986435987647	-0.0555652431861272
95.4292	1.04931935621549	-0.0551144422734346
95.4792	1.04877435255451	-0.0546636413607421
95.5292	1.04821325672078	-0.0547996960232862
95.5792	1.04765180898382	-0.0549485840286772
95.6292	1.04710631856672	-0.0549050094043085
95.6792	1.04658954417764	-0.0545150882558368
95.7292	1.04607276978855	-0.054125167107365
95.7792	1.045395258912	-0.054241117128552
95.8292	1.04465997380042	-0.0545388946881536
95.8792	1.04393676098976	-0.0548004395457925
95.9292	1.04330718779518	-0.0547809430076477
95.9792	1.0426776146006	-0.0547614464695028
96.0292	1.04204109542833	-0.0550814387749692
96.0792	1.04139742731149	-0.0557508400525936
96.1292	1.04075375919464	-0.0564202413302181
96.1792	1.04025543180841	-0.0568121415324772
96.2292	1.03977855360505	-0.0571630885120004
96.2792	1.03925940295595	-0.0574531803278076
96.3292	1.03861343496959	-0.0575607066524668
96.3792	1.03796746698323	-0.0576682329771259
96.4292	1.03731261077753	-0.0583248791946889
96.4792	1.03665249858471	-0.0593062436684632
96.5292	1.03599217261889	-0.0602786375709901
96.5792	1.03530152142783	-0.0599784918665821
96.6292	1.03461087023676	-0.0596783461621741
96.6792	1.0339573582262	-0.059480266166939
96.7292	1.03336302233729	-0.0594448136917137
96.7792	1.03276868644838	-0.0594093612164885
96.8292	1.0322623164995	-0.0594041617555426
96.8792	1.03178308914243	-0.0594082971032426
96.9292	1.03127921263961	-0.0593646829308733
96.9792	1.03062737221701	-0.0590344378859315
97.0292	1.02997553179441	-0.0587041928409897
97.0792	1.0293046875782	-0.0585790208184379
97.1292	1.02861638554085	-0.0586422389783885
97.1792	1.02792808350349	-0.0587054571383391
97.2292	1.02726303291973	-0.0582561812678446
97.2792	1.0266005715732	-0.0577498350463271
97.3292	1.02598002087519	-0.057303231182654
97.3792	1.02546810065121	-0.0570114767637387
97.4292	1.02495618042724	-0.0567197223448234
97.4792	1.02436146262849	-0.0571071988256361
97.5292	1.0237233265893	-0.0578508573636232
97.5792	1.02308749092821	-0.0586047239155085
97.6292	1.02251325428018	-0.0596319383951133
97.6792	1.02193901763216	-0.0606591528747181
97.7292	1.02122158999459	-0.0612258757944535
97.7792	1.02030148139114	-0.0611407918202674
97.8292	1.01938137278769	-0.0610557078460815
97.8792	1.01846126418424	-0.0609706238718955
97.9292	1.01772418100254	-0.0611321931682669
97.9792	1.01718379319108	-0.0615588379711709
98.0292	1.01664340537963	-0.0619854827740749
98.0792	1.01610301756818	-0.0624121275769789
98.1292	1.01556262975673	-0.0628387723798829
98.1792	1.0149879076683	-0.0632260381399984
98.2292	1.01430446036942	-0.0634886035979501
98.2792	1.01362101307055	-0.0637511690559018
98.3292	1.01293756577167	-0.0640137345138536
98.3792	1.0122541184728	-0.0642762999718053
98.4292	1.01157067117392	-0.064538865429757
98.4792	1.01101099021113	-0.0648521441708475
98.5292	1.01045180630188	-0.0651656265797418
98.5792	1.00989262239264	-0.0654791089886361
98.6292	1.0093334384834	-0.0657925913975304
98.6792	1.00877425457416	-0.0661060738064246
98.7292	1.00814395449047	-0.0662533364364104
98.7792	1.00749045204747	-0.0663463682101476
98.8292	1.00683694960448	-0.0664393999838848
98.8792	1.00618344716148	-0.0665324317576219
98.9292	1.00552994471848	-0.0666254635313591
98.9792	1.00490117882864	-0.066775019475227
99.0292	1.00429617943104	-0.0669788829551032
99.0792	1.00369118003343	-0.0671827464349793
99.1292	1.00308618063583	-0.0673866099148555
99.1792	1.00248118123823	-0.0675904733947316
99.2292	1.00189229412161	-0.0677446875500846
99.2792	1.00134741517542	-0.0677632923563671
99.3292	1.00080253622924	-0.0677818971626495
99.3792	1.00025765728306	-0.0678005019689321
99.4292	0.999712778336878	-0.0678191067752146
99.4792	0.999164398327153	-0.0678433775595218
99.5292	0.998473641733386	-0.0680980647835034
99.5792	0.997782885139618	-0.068352752007485
99.6292	0.99709212854585	-0.0686074392314665
99.6792	0.996401371952082	-0.0688621264554481
99.7292	0.995710615358315	-0.0691168136794297
99.7792	0.995112813979946	-0.069363106669365
99.8292	0.994540925948069	-0.0696070595787095
99.8792	0.993969037916193	-0.0698510124880541
99.9292	0.993397149884316	-0.0700949653973986
99.9792	0.99282526185244	-0.0703389183067431
100.0292	0.99220522300397	-0.0705113925071457
100.0792	0.991543835312999	-0.0706224853626947
100.1292	0.990882447622027	-0.0707335782182438
100.1792	0.990221059931056	-0.0708446710737929
100.2292	0.989559672240084	-0.070955763929342
100.2792	0.988915323211759	-0.0710657189662771
100.3292	0.988311498570268	-0.0711729678400221
100.3792	0.987707673928777	-0.0712802167137672
100.4292	0.987103849287287	-0.0713874655875123
100.4792	0.986500024645796	-0.0714947144612574
100.5292	0.985895895376873	-0.0715967618145094
100.5792	0.985286429486639	-0.0716076862346777
100.6292	0.984676963596405	-0.0716186106548461
100.6792	0.984067497706171	-0.0716295350750145
100.7292	0.983458031815937	-0.0716404594951829
100.7792	0.982848565925703	-0.0716513839153513
100.8292	0.982205607348928	-0.0719006800207157
100.8792	0.981554792462963	-0.0722058904719903
100.9292	0.980903977576998	-0.0725111009232649
100.9792	0.980253162691033	-0.0728163113745395
101.0292	0.979602347805068	-0.0731215218258141
101.0792	0.979002366435098	-0.073518094863525
101.1292	0.978441047175885	-0.0739841549388072
101.1792	0.977879727916671	-0.0744502150140894
101.2292	0.977318408657458	-0.0749162750893716
101.2792	0.976757089398244	-0.0753823351646538
101.3292	0.976159161136358	-0.0757530091655623
101.3792	0.975484851128157	-0.0759246677767281
101.4292	0.974810541119955	-0.0760963263878938
101.4792	0.974136231111753	-0.0762679849990597
101.5292	0.973461921103551	-0.0764396436102255
101.5792	0.972799187375055	-0.0766138883948647
101.6292	0.97226605150961	-0.0768170857069262
101.6792	0.971732915644164	-0.0770202830189878
101.7292	0.971199779778719	-0.0772234803310493
101.7792	0.970666643913273	-0.0774266776431108
101.8292	0.970133508047828	-0.0776298749551723
101.8792	0.969493881598213	-0.0776741838236136
101.9292	0.968833668663354	-0.0776877767876797
101.9792	0.968173455728494	-0.0777013697517458
102.0292	0.967513242793635	-0.0777149627158119
102.0792	0.966853029858775	-0.0777285556798779
102.1292	0.966225161825348	-0.0775536181233383
102.1792	0.965619218859335	-0.0772508847105492
102.2292	0.965013275893322	-0.0769481512977601
102.2792	0.964407332927309	-0.076645417884971
102.3292	0.963801389961296	-0.076342684472182
102.3792	0.963201981843634	-0.0762487459917316
102.4292	0.962614603787709	-0.0765391800003593
102.4792	0.962027225731785	-0.0768296140089871
102.5292	0.961439847675859	-0.0771200480176149
102.5792	0.960852469619935	-0.0774104820262426
102.6292	0.960251910800435	-0.0776781986523236
102.6792	0.959544707621101	-0.0777621110014357
102.7292	0.958837504441768	-0.0778460233505477
102.7792	0.958130301262434	-0.0779299356996598
102.8292	0.9574230980831	-0.0780138480487718
102.8792	0.956715894903767	-0.0780977603978838
102.9292	0.956154685655848	-0.0784900419441955
102.9792	0.955615678250034	-0.0789292183453809
103.0292	0.955076670844221	-0.0793683947465663
103.0792	0.954537663438407	-0.0798075711477516
103.1292	0.953998656032593	-0.080246747548937
103.1792	0.953372654135541	-0.0806167075327013
103.2292	0.952694232480948	-0.0809449601880194
103.2792	0.952015810826354	-0.0812732128433376
103.3292	0.951337389171761	-0.0816014654986558
103.3792	0.950658967517168	-0.081929718153974
103.4292	0.950024381806241	-0.0821763920980512
103.4792	0.94946071393088	-0.0822910879176599
103.5292	0.948897046055519	-0.0824057837372687
103.5792	0.948333378180159	-0.0825204795568774
103.6292	0.947769710304798	-0.0826351753764862
103.6792	0.947195637305408	-0.0827298848647142
103.7292	0.946556569980562	-0.0826997521960573
103.7792	0.945917502655715	-0.0826696195274002
103.8292	0.945278435330869	-0.0826394868587432
[truncated: 861 more rows]
