# Supplementary material for: Unraveling the Local Relation Between Tissue Composition and Human Brain Mechanics Through Machine Learning
Source: Front Bioeng Biotechnol. 2021 Aug 17;9:704738. doi: 10.3389/fbioe.2021.704738 (PMC8415910; doi:10.3389/fbioe.2021.704738)
Supplement: Supplementary file 1 [file DataSheet3.ZIP › Mechanics_cyclicCompTens/cyclicCompTens_HBE_01_29_P1_MH_axial.txt]

0	1	0
0.05	0.999846203140019	-0.0360192534310187
0.1	0.99912207625761	-0.0421769013699124
0.15	0.998571922060237	-0.0516745166253604
0.2	0.997898109580263	-0.0620150641145542
0.25	0.997033002242871	-0.0679054734076106
0.3	0.99607818007049	-0.0765270542882819
0.35	0.995469400833066	-0.0788367780690108
0.4	0.994649150913169	-0.0769229658168183
0.45	0.994136494713233	-0.0785211280950221
0.5	0.993412367830823	-0.0841791375486675
0.55	0.993010215575937	-0.0925756701805609
0.6	0.992320645426146	-0.100995222962361
0.65	0.99171751717198	-0.105290592991723
0.7	0.991227771547581	-0.111894305781549
0.75	0.990423404457706	-0.114990250810059
0.8	0.989929071711791	-0.119568727892211
0.85	0.98936238385133	-0.125212761964768
0.9	0.988455723325857	-0.1298322299059
0.95	0.987804608649071	-0.137783298772254
1	0.986925376982538	-0.144421514282311
1.05	0.986381129995356	-0.151266024169217
1.1	0.985643490334295	-0.155759354023938
1.15	0.985162751335743	-0.161131118568043
1.2	0.984449263086036	-0.169857896730984
1.25	0.984041408411803	-0.176487769649868
1.3	0.983358704025157	-0.181418755694305
1.35	0.982730678423707	-0.183561283894987
1.4	0.98211169143009	-0.187243249397792
1.45	0.981454982670769	-0.192664839432551
1.5	0.980658288810471	-0.195815830707736
1.55	0.979869540182627	-0.200000469447563
1.6	0.979271858457923	-0.2032121504698
1.65	0.978497692059568	-0.205880034588362
1.7	0.977940227329859	-0.20869814443357
1.75	0.977243264420876	-0.213033313164076
1.8	0.976712521698103	-0.218126700846042
1.85	0.976113376296515	-0.222795772240061
1.9	0.975608268360737	-0.226254988420247
1.95	0.975070859931481	-0.229699696841823
2	0.974294655291211	-0.236255353660193
2.05	0.973790271871462	-0.242802748879704
2.1	0.97294949204191	-0.248044385471722
2.15	0.972313567408394	-0.25374075247969
2.2	0.971389499523687	-0.260519060671897
2.25	0.970937994040978	-0.266228094259228
2.3	0.970291678843425	-0.273226175433106
2.35	0.969534540006142	-0.279399995510024
2.4	0.969018637661517	-0.285492537284761
2.45	0.968347628554293	-0.293316644623675
2.5	0.967924769032405	-0.301319971043411
2.55	0.967243000427181	-0.309725527951467
2.6	0.966492837709175	-0.315260500112269
2.65	0.965892534815635	-0.318464096962712
2.7	0.965281123091028	-0.321601028186821
2.75	0.964552696416931	-0.325106215121449
2.8	0.963614052169261	-0.328259804411048
2.85	0.962926324789275	-0.329952929524236
2.9	0.962325748273017	-0.33309171679813
2.95	0.961722591123535	-0.337645957206257
3	0.960989275305042	-0.340152065496093
3.05	0.960449413705212	-0.343506697577526
3.1	0.95995764612271	-0.347127287391573
3.15	0.959449976635438	-0.350711328698256
3.2	0.958848565901879	-0.353853596327399
3.25	0.958123428198653	-0.357875390724173
3.3	0.957463702089178	-0.361445460954271
3.35	0.956806690405929	-0.364984847028932
3.4	0.95606017472276	-0.369106614340185
3.45	0.955165529424199	-0.372184596036959
3.5	0.954481478578556	-0.375616064571449
3.55	0.953904915533262	-0.379333718288911
3.6	0.953352844096959	-0.383276039296473
3.65	0.952805301619152	-0.38740444307251
3.7	0.952203614400276	-0.391079880001445
3.75	0.951626031029819	-0.395278908925121
3.8	0.9510914641579	-0.400304852250657
3.85	0.950516945774217	-0.405464363195161
3.9	0.949948592605615	-0.410405285474695
3.95	0.949190832926506	-0.415655582032162
4	0.948308192001403	-0.42074793318124
4.05	0.947618769940983	-0.424008384744658
4.1	0.946986552063419	-0.427765268599784
4.15	0.946377977453747	-0.431527126309289
4.2	0.945740826439105	-0.435922824723581
4.25	0.944997733076366	-0.44206460201409
4.3	0.944481416163865	-0.447709666176022
4.35	0.943988960837062	-0.453125746887119
4.4	0.943395293305306	-0.458853059874079
4.45	0.942601724347253	-0.465350358818645
4.5	0.942039429758967	-0.470942395081715
4.55	0.941466584704772	-0.476458551755929
4.6	0.94082916704025	-0.4819696339854
4.65	0.940087663193169	-0.487436946232925
4.7	0.939187991851911	-0.492219476759034
4.75	0.938532174524863	-0.496285140015584
4.8	0.93794763942131	-0.50173534444718
4.85	0.937372353426545	-0.508613318117356
4.9	0.936805255860245	-0.514159588820541
4.95	0.936183552664835	-0.521306837249347
5	0.935619883577639	-0.527825969626724
5.05	0.935096278989319	-0.534130558720897
5.1	0.934524292650895	-0.542097852069719
5.15	0.93381624789818	-0.5480998839511
5.2	0.932963960525968	-0.552872587353498
5.25	0.932028575459713	-0.556976562949195
5.3	0.931229307823925	-0.56044354951141
5.35	0.930503269774691	-0.563567843419191
5.4	0.929782652809558	-0.566709067979444
5.45	0.929244846847163	-0.570421231764748
5.5	0.928707040884767	-0.574133395550051
5.55	0.928139357356588	-0.577695604797462
5.6	0.927528214217502	-0.581039691661085
5.65	0.926917071078416	-0.584383778524707
5.7	0.926338626472095	-0.587708151880847
5.75	0.925769084519732	-0.591027157946145
5.8	0.925157940043778	-0.594316872737395
5.85	0.924335341378568	-0.597457708035976
5.9	0.923512742713359	-0.600598543334557
5.95	0.922817574726366	-0.604230881062807
6	0.922229655026566	-0.60827687737367
6.05	0.921641735326765	-0.612322873684532
6.1	0.921039171659523	-0.616190802852728
6.15	0.920435362238106	-0.620043583948023
6.2	0.919826048861578	-0.623987886898278
6.25	0.919203905145989	-0.628145537597039
6.3	0.918581761430399	-0.6323031882958
6.35	0.917954672184852	-0.636353153545941
6.4	0.917325242773979	-0.640352163336305
6.45	0.916687420843213	-0.644346898273615
6.5	0.915911269056574	-0.648271172870718
6.55	0.915135117269935	-0.652195447467821
6.6	0.91444898711214	-0.656359952587482
6.65	0.913879401706512	-0.660835467484167
6.7	0.913309816300884	-0.665310982380852
6.75	0.912718331436467	-0.669536773523796
6.8	0.912121855732719	-0.673705653162941
6.85	0.911526795436482	-0.6779584581813
6.9	0.910937653450403	-0.682562184344876
6.95	0.910348511464324	-0.687165910508452
7	0.909669973660273	-0.691301401941418
7.05	0.908924435911473	-0.695085963075934
7.1	0.908178898162672	-0.698870524210449
7.15	0.907526200134173	-0.703597188962003
7.2	0.906878388406742	-0.708373438114454
7.25	0.906226560246601	-0.712898463295752
7.3	0.905566525656388	-0.716910184234106
7.35	0.904906491066175	-0.72092190517246
7.4	0.904306964535877	-0.725388646044623
7.45	0.903732489985136	-0.730043777522866
7.5	0.9031605323663	-0.734731352448662
7.55	0.902615392686235	-0.739764612686253
7.6	0.90207025300617	-0.744797872923845
7.65	0.901399128449261	-0.749903933772051
7.7	0.900582703504673	-0.755093956737063
7.75	0.899766278560085	-0.760283979702075
7.8	0.899114623978172	-0.76495638967795
7.85	0.89849370254886	-0.769532253899325
7.9	0.897868451292637	-0.774128660963067
7.95	0.897227973282875	-0.778797311283661
8	0.896587495273113	-0.783465961604255
8.05	0.896027688157711	-0.788363673100674
8.1	0.895521661638548	-0.793414092047642
8.15	0.895015635119385	-0.79846451099461
8.2	0.894342150490967	-0.803298518749734
8.25	0.89366500389286	-0.808127794030399
8.3	0.892937233934688	-0.812881701994555
8.35	0.892118364604038	-0.817499982548152
8.4	0.891299495273388	-0.822118263101748
8.45	0.890651411604978	-0.827388433252037
8.5	0.890064714191455	-0.83289291499744
8.55	0.889476900097189	-0.838453273693955
8.6	0.888880424393441	-0.844447045729314
8.65	0.888283948689693	-0.850440817764673
8.7	0.887716385434484	-0.855896828143834
8.75	0.887178579472088	-0.860799363052171
8.8	0.886640773509693	-0.865701897960507
8.85	0.885953853510505	-0.87012948443086
8.9	0.885244927469166	-0.874486978671324
8.95	0.884542737010361	-0.879252676551684
9	0.883860753299163	-0.885242985351732
9.05	0.883178769587965	-0.89123329415178
9.1	0.882502897857423	-0.896420535449569
9.15	0.881830640404428	-0.901132888326226
9.2	0.881159529455963	-0.905856777104694
9.25	0.880651058364243	-0.912217115954483
9.3	0.880142587272524	-0.918577454804271
9.35	0.879568132278363	-0.924581905599607
9.4	0.8788885411077	-0.930019298250089
9.45	0.878208949937036	-0.935456690900571
9.5	0.877570457898019	-0.940635211476832
9.55	0.876944647323595	-0.945733855011611
9.6	0.876298947242033	-0.95100355305282
9.65	0.87553385440474	-0.957300057276888
9.7	0.874768761567446	-0.963596561500955
9.75	0.874057150977315	-0.969569386879303
9.8	0.873394671814545	-0.975244864922022
9.85	0.872732192651776	-0.98092034296474
9.9	0.8722302862152	-0.987323740573916
9.95	0.871746260849044	-0.993808197908096
10	0.871220107680479	-0.999955410088924
10.05	0.870584761184982	-1.00522849833779
10.1	0.869949414689485	-1.01050158658665
10.15	0.869275178488007	-1.01492248971577
10.2	0.868580548904124	-1.01889651528211
10.25	0.867884354674212	-1.023025314798
10.3	0.86714626270062	-1.03129861674114
10.35	0.866408170727028	-1.03957191868427
10.4	0.86566089233079	-1.0458974423637
10.45	0.864900610930516	-1.04946596589208
10.5	0.864140329530242	-1.05303448942047
10.55	0.863380048129968	-1.05660301294886
10.6	0.862649476335432	-1.06080731753095
10.65	0.861950833121336	-1.06569488888861
10.7	0.86125218990724	-1.07058246024626
10.75	0.860553546693144	-1.07547003160392
10.8	0.859854903479048	-1.08035760296157
10.85	0.859178613613984	-1.08606603720928
10.9	0.858573109354192	-1.09437387060884
10.95	0.857967605094399	-1.10268170400839
11	0.857362100834606	-1.11098953740795
11.05	0.856756596574813	-1.1192973708075
11.1	0.856151092315021	-1.12760520420705
11.15	0.855549619499224	-1.13720336222245
11.2	0.854948162873965	-1.14680670226441
11.25	0.854346706248706	-1.15641004230637
11.3	0.853745249623448	-1.16601338234833
11.35	0.853143792998189	-1.1756167223903
12.3623	0.849631528356296	-1.07742505099516
12.4123	0.850054469721243	-1.04805743363255
12.4623	0.850631207946171	-1.00642254429239
12.5123	0.851242427807594	-0.974739950307968
12.5623	0.852179514778917	-0.955139665871388
12.6123	0.852874078820891	-0.931998426128149
12.6623	0.853550144184556	-0.90767189345867
12.7123	0.853966677347004	-0.889753803514764
12.7623	0.854658763216918	-0.869609515565741
12.8123	0.855161807113105	-0.846593052555654
12.8623	0.85583787247677	-0.82073644427406
12.9123	0.856360140980455	-0.794140604245646
12.9623	0.857273309836591	-0.767496616643294
13.0123	0.858078800239306	-0.749792291912293
13.0623	0.858681111823134	-0.736464647469907
13.1123	0.859576088643464	-0.721612803105309
13.1623	0.860136825136174	-0.706904777622475
13.2123	0.860679269464915	-0.697038644355364
13.2623	0.861293305430952	-0.683225983145809
13.3123	0.861940246014899	-0.666375437884532
13.3623	0.86243102421099	-0.647334341046453
13.4123	0.862948669046074	-0.628900829578698
13.4623	0.863650867982813	-0.612879790445125
13.5123	0.864140383033785	-0.597093627880669
13.5623	0.865036325202788	-0.579109585687328
13.6123	0.865629515914681	-0.558497918140777
13.6623	0.866540967309952	-0.547207974393726
13.7123	0.8672432145554	-0.538163181206278
13.7623	0.867804136624755	-0.527926825731606
13.8123	0.868599490961491	-0.51944790469168
13.8623	0.869069260896853	-0.509600447875776
13.9123	0.869681147437838	-0.501952315356307
13.9623	0.870135613560945	-0.492114109353946
14.0123	0.870842162374309	-0.482206917608645
14.0623	0.871346709079046	-0.473186696270503
14.1123	0.872038787126924	-0.464518436869158
14.1623	0.87269919514072	-0.455098948656263
14.2123	0.873572037083879	-0.446003338162441
14.2623	0.874233781278486	-0.436366766688705
14.3123	0.874826820087954	-0.42439842488602
14.3623	0.875687371626955	-0.41298403366177
14.4123	0.876215912425274	-0.400911874255356
14.4623	0.87693477703337	-0.388967745147451
14.5123	0.877378317728536	-0.37850164164552
14.5623	0.878052078525022	-0.368107137610968
14.6123	0.878561310628963	-0.356314028416075
14.6623	0.879323336067969	-0.343481389345789
14.7123	0.879795199558211	-0.33229048936591
14.7623	0.880292508924698	-0.319014409202798
14.8123	0.88117615162793	-0.309955158837985
14.8623	0.881736632654827	-0.298248743492775
14.9123	0.882620428790292	-0.286678139978827
14.9623	0.883470712461085	-0.27771651525267
15.0123	0.884135551180213	-0.271436098524892
15.0623	0.884713379134754	-0.264947645712994
15.1123	0.885273619198091	-0.257259804386181
15.1623	0.885894493257748	-0.252025473079696
15.2123	0.886448763008135	-0.246617959439528
15.2623	0.886988972983374	-0.242051643849922
15.3123	0.887528091129059	-0.238355849114396
15.3623	0.88805118974625	-0.234462569155294
15.4123	0.88892742991817	-0.229679453229536
15.4623	0.88971962011894	-0.224941601238766
15.5123	0.890402858647013	-0.220408289234157
15.5623	0.891082501671115	-0.216068909738137
15.6123	0.891913374477891	-0.210739335187571
15.6623	0.892570269010553	-0.205921600639656
15.7123	0.893091538185205	-0.201366018331682
15.7623	0.893556183773637	-0.196627147948129
15.8123	0.894045060985966	-0.190461737477233
15.8623	0.894731086524767	-0.185314096138064
15.9123	0.895407743639048	-0.180458951202252
15.9623	0.895938398342432	-0.175332853741473
16.0123	0.896564161174213	-0.169903571927309
16.0623	0.897391401968119	-0.165605847000227
16.1123	0.898175119141821	-0.160808592003016
16.1623	0.898831611497663	-0.155051332076399
16.2123	0.899496585967288	-0.149727553207943
16.2623	0.900108675448792	-0.144267031229884
16.3123	0.900760837650038	-0.138345501923704
16.3623	0.901410855796228	-0.132130481130075
16.4123	0.901875360021334	-0.126317464143977
16.4623	0.902392517167168	-0.120420327676839
16.5123	0.903033499115706	-0.114405486587649
16.5623	0.903713751832434	-0.108515470374263
16.6123	0.904280849398735	-0.103148805647217
16.6623	0.904994406755814	-0.0975754664718008
16.7123	0.905690689179051	-0.0918363232882526
16.7623	0.906444337369471	-0.0861217824068297
16.8123	0.907319845336717	-0.0806666796735327
16.8623	0.907931035106594	-0.0767515448759912
16.9123	0.90851739478898	-0.0715381346551625
16.9623	0.909049872026612	-0.0661463335411711
17.0123	0.909542641805683	-0.0611859965152493
17.0623	0.910241842902422	-0.0560477648746654
17.1123	0.910855842136464	-0.0513187950228405
17.1623	0.91141217841089	-0.0469870040813387
17.2123	0.911983643732883	-0.0428235565857755
17.2623	0.912814734993841	-0.0379555024064658
17.3123	0.913469408068449	-0.0326265503775111
17.3623	0.914113993150665	-0.027594265344412
17.4123	0.914771729052125	-0.0232521809949799
17.4623	0.915421935744521	-0.0201399451249558
17.5123	0.916221809666411	-0.0169648318340767
17.5623	0.916949017048811	-0.0144466116466234
17.6123	0.917623667601823	-0.0123402726962209
17.6623	0.918261794017529	-0.0102842850993551
17.7123	0.918880270874284	-0.00825538594214972
17.7623	0.919498325308902	-0.00623424604284364
17.8123	0.920102134730318	-0.00447476556269832
17.8623	0.920705944151735	-0.00271528508255298
17.9123	0.92138743524419	-0.000783942757125317
17.9623	0.922181921325001	0.00139738810417439
18.0123	0.922976407405813	0.00357871896547407
18.0623	0.923630591863108	0.00557882197352996
18.1123	0.924246577150642	0.00752958304698761
18.1623	0.924856139960775	0.00941810848130106
18.2123	0.925433059084072	0.0109903072728592
18.2623	0.926009978207369	0.0125625060644173
18.3123	0.926618091298771	0.0142691266747765
18.3623	0.927252457877142	0.0160888794604435
18.4123	0.927886824455514	0.0179086322461105
18.4623	0.928534708542292	0.0196499669741914
18.5123	0.929183742556002	0.0213846307216791
18.5623	0.929868368812759	0.0232156086212166
18.6123	0.930635964595451	0.0252711056533474
18.6623	0.931403560378143	0.0273266026854784
18.7123	0.932032569097661	0.0289196098909222
18.7623	0.932596000084869	0.0302937724700669
18.8123	0.933160482252562	0.0316968696761607
18.8623	0.933742290520972	0.0335768823767944
18.9123	0.934324098789382	0.0354568950774281
18.9623	0.934887263525191	0.0368716370560907
19.0123	0.935426291773864	0.0376840253373323
19.0623	0.935965320022538	0.0384964136185738
19.1123	0.936730310868714	0.0400209384144287
19.1623	0.937546798102532	0.0417077575829656
19.2123	0.938330023259863	0.0433461128043348
19.2623	0.93897416812846	0.0447818234383242
19.3123	0.939618312997056	0.0462175340723135
19.3623	0.94024775906019	0.0482596784799748
19.4123	0.940866188733785	0.0507563299356436
19.4623	0.941484618407381	0.0532529813913123
19.5123	0.942126316344263	0.0545015027016815
19.5623	0.942769238926581	0.0556843329517717
19.6123	0.943384046479929	0.0567388334657774
19.6623	0.943941409022776	0.0575311289134193
19.7123	0.944498771565622	0.0583234243610611
19.7623	0.945204811055687	0.0596693551430729
19.8123	0.945972406838379	0.0612445059843374
19.8623	0.946728047194527	0.0628866725977021
19.9123	0.947356302341507	0.0652428930438635
19.9623	0.947984557488487	0.0675991134900249
20.0123	0.948601438648305	0.0695206658405884
20.0623	0.949205202005531	0.0709409084753849
20.1123	0.949808965362756	0.0723611511101814
20.1623	0.950348898684617	0.0739194117331769
20.2123	0.950876926356787	0.0755034156259219
20.2623	0.951441757557708	0.0771367347142414
20.3123	0.952136016163709	0.0789434811344234
20.3623	0.952830274769711	0.0807502275546054
20.4123	0.95351573291451	0.0820032524046333
20.4623	0.954195324085173	0.0828871295412253
20.5123	0.954874915255837	0.0837710066778172
20.5623	0.955599959341869	0.0853064996195147
20.6123	0.956325997391103	0.0868562420791248
20.6623	0.956969067858797	0.0884331644222146
20.7123	0.957462833843249	0.090058998380928
20.7623	0.9579565998277	0.0916848323396415
20.8123	0.958552892495253	0.0925706120162406
20.8623	0.959186036787346	0.0931903906702853
20.9123	0.95983146456762	0.093920081855144
20.9623	0.960572170052192	0.0955023169961761
21.0123	0.961312875536764	0.0970845521372082
21.0623	0.962011417033884	0.0984961679335805
21.1123	0.962666562478984	0.0997321787550918
21.1623	0.963321707924084	0.100968189576603
21.2123	0.963991764772864	0.102417862608266
21.2623	0.964664022225858	0.103899067611728
21.3123	0.96528860132914	0.105189273795028
21.3623	0.965770145383283	0.105906483517841
21.4123	0.966251689437426	0.106623693240654
21.4623	0.966833107589281	0.107843274395479
21.5123	0.967473585599043	0.109359929427032
21.5623	0.968114440072978	0.110875347857818
21.6123	0.96880869867898	0.112215345636969
21.6623	0.969502957284981	0.113555343416121
21.7123	0.970224552079137	0.114722878992726
21.7623	0.970989703289272	0.115615620022534
21.8123	0.971754854499408	0.116508361052342
21.8623	0.97240791716869	0.117361369079898
21.9123	0.973026394025445	0.118202117172973
21.9623	0.973634741452886	0.119086134810304
22.0123	0.974182283930694	0.120229890916385
22.0623	0.974729826408502	0.121373647022466
22.1123	0.975332177441646	0.122428761483558
22.1623	0.975984878314189	0.12340244536211
22.2123	0.976637579186733	0.124376129240662
22.2623	0.977296878938436	0.125199894598898
22.3123	0.977956913528648	0.12600696531862
22.3623	0.978637287332423	0.126699675777494
22.4123	0.979370379442612	0.127095969698192
22.4623	0.980103471552801	0.12749226361889
22.5123	0.980702226483487	0.127992723534471
22.5623	0.981230536307848	0.128547807081514
22.6123	0.981761471159056	0.129110424455462
22.6623	0.982362698395823	0.129874780972087
22.7123	0.98296392563259	0.130639137488713
22.7623	0.983697461132752	0.131409607943774
22.8123	0.984618273546803	0.132188732427634
22.8623	0.985539085960854	0.132967856911495
22.9123	0.986459898374905	0.133746981395355
22.9623	0.987229138226346	0.134397936174563
23.0123	0.987835484742867	0.134911148408108
23.0623	0.988441831259388	0.135424360641652
23.1123	0.989048177775909	0.135937572875196
23.1623	0.98965452429243	0.13645078510874
23.2123	0.99026756078444	0.136992870736372
23.2623	0.990901782198835	0.137626388778613
23.3123	0.991536003613229	0.138259906820855
23.3623	0.992170225027624	0.138893424863096
23.4123	0.992804446442018	0.139526942905338
23.4623	0.993438667856412	0.140160460947579
23.5123	0.994116963265059	0.140700639130726
23.5623	0.994795435677698	0.141240442455
23.6123	0.995473908090337	0.141780245779274
23.6623	0.996152380502977	0.142320049103549
23.7123	0.996830852915616	0.142859852427823
23.7623	0.997417912319073	0.143410412375441
23.8123	0.997975147319003	0.143964481778419
23.8623	0.998532382318933	0.144518551181398
23.9123	0.999089617318864	0.145072620584377
23.9623	0.999646852318794	0.145626689987356
24.0123	1.00028773953896	0.145980156069521
24.0623	1.00100899850015	0.146140885627766
24.1123	1.00173025746133	0.146301615186012
24.1623	1.00245151642252	0.146462344744257
24.2123	1.0031727753837	0.146623074302503
24.2623	1.00387218202228	0.146740570020986
24.3123	1.00451190246628	0.14673997928161
24.3623	1.00515162291028	0.146739388542235
24.4123	1.00579134335428	0.146738797802859
24.4623	1.00643106379827	0.146738207063484
24.5123	1.0070711128329	0.146750351787473
24.5623	1.00772452455282	0.147280405354957
24.6123	1.00837793627274	0.147810458922442
24.6623	1.00903134799266	0.148340512489926
24.7123	1.00968475971258	0.148870566057411
24.7623	1.0103381714325	0.149400619624895
24.8123	1.01097418731063	0.149810415421416
24.8623	1.01160535370858	0.15018668667309
24.9123	1.01223652010653	0.150562957924764
24.9623	1.01286768650448	0.150939229176437
25.0123	1.01349885290242	0.151315500428111
25.0623	1.01410811622929	0.151628266273748
25.1123	1.01469857059921	0.151886497737249
25.1623	1.01528902496913	0.15214472920075
25.2123	1.01587947933905	0.152402960664251
25.2623	1.01646993370897	0.152661192127752
25.3123	1.01709802068204	0.15295816628067
25.3623	1.01781561222478	0.153347285208417
25.4123	1.01853320376751	0.153736404136165
25.4623	1.01925079531025	0.154125523063912
25.5123	1.01996838685299	0.154514641991659
25.5623	1.0206777810609	0.154896352749747
25.6123	1.02124357010688	0.155148283350475
25.6623	1.02180935915287	0.155400213951203
25.7123	1.02237514819885	0.15565214455193
25.7623	1.02294093724483	0.155904075152658
25.8123	1.02350672629081	0.156156005753385
25.8623	1.02416923498018	0.156306541898095
25.9123	1.0248544309933	0.156433294158059
25.9623	1.02553962700643	0.156560046418023
26.0123	1.02622482301955	0.156686798677988
26.0623	1.02691001903268	0.156813550937952
26.1123	1.0275402327336	0.157023986144758
26.1623	1.02812862890129	0.157298067536486
26.2123	1.02871702506898	0.157572148928214
26.2623	1.02930542123667	0.157846230319942
26.3123	1.02989381740436	0.15812031171167
26.3623	1.03050268448918	0.158428410733051
26.4123	1.03115426249988	0.158807484808891
26.4623	1.03180584051057	0.159186558884731
26.5123	1.03245741852127	0.159565632960571
26.5623	1.03310899653197	0.159944707036411
26.6123	1.03376546418775	0.160320790393381
26.6623	1.03447667201661	0.160663392287888
26.7123	1.03518787984547	0.161005994182395
26.7623	1.03589908767433	0.161348596076901
26.8123	1.03661029550319	0.161691197971408
26.8623	1.03732150333205	0.162033799865914
26.9123	1.03792844646565	0.162207156597256
26.9623	1.03851523341713	0.162347795289895
27.0123	1.0391020203686	0.162488433982534
27.0623	1.03968880732007	0.162629072675174
27.1123	1.04027559427154	0.162769711367813
27.1623	1.04093070953857	0.163063988752496
27.2123	1.0416321413148	0.163462410485477
27.2623	1.04233357309102	0.163860832218459
27.3123	1.04303500486725	0.16425925395144
27.3623	1.04373643664348	0.164657675684421
27.4123	1.04439191940579	0.164975445810673
27.4623	1.04496281421066	0.1651447436609
27.5123	1.04553370901553	0.165314041511127
27.5623	1.0461046038204	0.165483339361355
27.6123	1.04667549862527	0.165652637211582
27.6623	1.04725782355096	0.165826355120401
27.7123	1.04793262854516	0.166035835321463
27.7623	1.04860743353935	0.166245315522525
27.8123	1.04928223853354	0.166454795723587
27.8623	1.04995704352773	0.166664275924649
27.9123	1.05063184852193	0.166873756125711
27.9623	1.05126081995175	0.167275170279838
28.0123	1.05188282130036	0.167705772546642
28.0623	1.05250482264896	0.168136374813447
28.1123	1.05312682399757	0.168566977080251
28.1623	1.05374882534618	0.168997579347056
28.2123	1.05437097477904	0.169280532176523
28.2623	1.05499321344216	0.169474516755286
28.3123	1.05561545210529	0.16966850133405
28.3623	1.05623769076841	0.169862485912814
28.4123	1.05685992943153	0.170056470491578
28.4623	1.05750681818571	0.170517018465692
28.5123	1.05819358588299	0.17140881297993
28.5623	1.05888035358027	0.172300607494167
28.6123	1.05956712127755	0.173192402008405
28.6623	1.06025388897484	0.174084196522643
28.7123	1.06092247309674	0.174877434138667
28.7623	1.061477475755	0.175055048231074
28.8123	1.06203247841327	0.175232662323481
28.8623	1.06258748107154	0.175410276415888
28.9123	1.0631424837298	0.175587890508295
28.9623	1.06369748638807	0.175765504600701
29.0123	1.06444391002023	0.176077405268496
29.0623	1.0652125521583	0.176404892770934
29.1123	1.06598119429636	0.176732380273372
29.1623	1.06674983643442	0.17705986777581
29.2123	1.06751847857248	0.177387355278248
29.2623	1.06817094228571	0.177661737271517
29.3123	1.06876139665563	0.177907774606518
29.3623	1.06935185102555	0.178153811941518
29.4123	1.06994230539547	0.178399849276519
29.4623	1.07053275976539	0.17864588661152
29.5123	1.07114626997261	0.178874452042777
29.5623	1.07179295809204	0.179077874978403
29.6123	1.07243964621148	0.17928129791403
29.6623	1.07308633433091	0.179484720849656
29.7123	1.07373302245035	0.179688143785283
29.7623	1.07437925854018	0.180024700335414
29.8123	1.0750232560072	0.181020585262143
29.8623	1.07566725347423	0.182016470188871
29.9123	1.07631125094125	0.1830123551156
29.9623	1.07695524840828	0.184008240042329
30.0123	1.0775992458753	0.185004124969057
30.0623	1.07817513170005	0.185037745257015
30.1123	1.07874541526851	0.184992218237021
30.1623	1.07931569883698	0.184946691217028
30.2123	1.07988598240544	0.184901164197034
30.2623	1.0804562659739	0.184855637177041
30.3123	1.08113682783223	0.184851106542048
30.3623	1.08186880977292	0.184865691523523
30.4123	1.08260079171362	0.184880276504997
30.4623	1.08333277365432	0.184894861486471
30.5123	1.08406475559502	0.184909446467945
30.5623	1.08472725225641	0.184989800977433
30.6123	1.08530059200691	0.185154544698665
30.6623	1.08587393175741	0.185319288419896
30.7123	1.08644727150791	0.185484032141128
30.7623	1.08702061125841	0.185648775862359
30.8123	1.0876135482403	0.185783952786875
30.8623	1.08828687386521	0.185797845504454
30.9123	1.08896019949013	0.185811738222033
30.9623	1.08963352511505	0.185825630939612
31.0123	1.09030685073996	0.185839523657192
31.0623	1.09098017636488	0.185853416374771
31.1123	1.09158624649624	0.185676659448843
31.1623	1.09218892559431	0.185490289935848
31.2123	1.09279160469239	0.185303920422853
31.2623	1.09339428379046	0.185117550909858
31.3123	1.09399696288854	0.184931181396863
31.3623	1.09466281539073	0.185592561200119
31.4123	1.09535447111433	0.186600204808606
31.4623	1.09604612683793	0.187607848417092
31.5123	1.09673778256153	0.188615492025578
31.5623	1.09742943828512	0.189623135634064
31.6123	1.09811153255182	0.190070824483559
31.6623	1.09878267012757	0.189876848437557
31.7123	1.09945380770331	0.189682872391555
31.7623	1.10012494527906	0.189488896345553
31.8123	1.10079608285481	0.189294920299551
31.8623	1.10144613521943	0.188938301289592
31.9123	1.10202314238838	0.188018240583068
31.9623	1.10260014955732	0.187098179876543
32.0123	1.10317715672627	0.186178119170018
32.0623	1.10375416389522	0.185258058463494
32.1123	1.10433117106417	0.184337997756969
32.1623	1.10502556315562	0.183680527788698
32.2123	1.10572210690553	0.183027871092615
32.2623	1.10641865065545	0.182375214396532
32.3123	1.10711519440536	0.181722557700449
32.3623	1.10781173815527	0.181069901004366
32.4123	1.1084191617235	0.181347923376082
32.4623	1.10899494641963	0.181956349427694
32.5123	1.10957073111576	0.182564775479306
32.5623	1.11014651581189	0.183173201530918
32.6123	1.11072230050802	0.18378162758253
32.6623	1.11134222269799	0.183777256855034
32.7123	1.11200699427685	0.18315020552941
32.7623	1.11267176585572	0.182523154203786
32.8123	1.11333653743458	0.181896102878162
32.8623	1.11400130901345	0.181269051552539
32.9123	1.11465967518164	0.18098353934633
32.9623	1.11529902846418	0.181711801986638
33.0123	1.11593838174672	0.182440064626947
33.0623	1.11657773502926	0.183168327267256
33.1123	1.1172170883118	0.183896589907564
33.1623	1.11785875096115	0.184611922109791
33.2123	1.11872904092416	0.184047140941945
33.2623	1.11959933088718	0.183482359774098
33.3123	1.12046962085019	0.182917578606252
33.3623	1.12133991081321	0.182352797438406
33.4123	1.12221020077622	0.181788016270559
33.4623	1.12308049073923	0.181223235102713
33.5123	1.12395078070225	0.180658453934866
33.5623	1.1247901020344	0.18003396552107
33.6123	1.12544827808739	0.179060230613837
33.6623	1.12610645414038	0.178086495706605
33.7123	1.12676463019337	0.177112760799372
33.7623	1.12742280624635	0.17613902589214
33.8123	1.12808098229934	0.175165290984907
33.8623	1.12873915835233	0.174191556077675
33.9123	1.12939733440532	0.173217821170442
33.9623	1.13005551045831	0.17224408626321
34.0123	1.1307136865113	0.171270351355977
34.0623	1.13137186256428	0.170296616448745
34.1123	1.13200442658535	0.169723847783728
34.1623	1.13262379652937	0.169357637485914
34.2123	1.13324316647338	0.168991427188099
34.2623	1.13386253641739	0.168625216890285
34.3123	1.13448190636141	0.16825900659247
34.3623	1.13510127630542	0.167892796294656
34.4123	1.13572064624944	0.167526585996841
34.4623	1.13634001619345	0.167160375699027
34.5123	1.13695938613747	0.166794165401212
34.5623	1.13757875608148	0.166427955103398
34.6123	1.13819583982623	0.166160725768279
34.6623	1.13880207069397	0.166363371577909
34.7123	1.13940830156172	0.166566017387539
34.7623	1.14001453242947	0.166768663197168
34.8123	1.14062076329722	0.166971309006798
34.8623	1.14122699416497	0.167173954816428
34.9123	1.14183322503271	0.167376600626058
34.9623	1.14243945590046	0.167579246435688
35.0123	1.14304568676821	0.167781892245318
35.0623	1.14365191763596	0.167984538054948
35.1123	1.14425814850371	0.168187183864578
36.1279	1.14939442486383	0.175991288007447
36.1779	1.1487856456264	0.168547190554427
36.2279	1.14779237423903	0.163799168029765
36.2779	1.1472028196091	0.160098710862457
36.3279	1.14665812239667	0.160219752729371
36.3779	1.14590195450176	0.162280614891058
36.4279	1.14516135653637	0.156638732085442
36.4779	1.14472284524191	0.157781716163518
36.5279	1.14413969881448	0.157762537322011
36.5779	1.1435878925024	0.159992297692511
36.6279	1.14292854854213	0.162186835592176
36.6779	1.14231899331144	0.158869829186179
36.7279	1.14167894905479	0.15824152224974
36.7779	1.14084020045658	0.157264996630334
36.8279	1.13998122596924	0.156991761697319
36.8779	1.1393223263277	0.159307034111458
36.9279	1.13872476770266	0.16189067552647
36.9779	1.13798550895146	0.161034998863753
37.0279	1.13748543135213	0.162663795379832
37.0779	1.13675544071411	0.163228613595522
37.1279	1.13632727391061	0.162704789838956
37.1779	1.13563717602487	0.160569769355608
37.2279	1.13506732720446	0.157334209615006
37.2779	1.13434796539571	0.155807621887814
37.3279	1.13380573137276	0.154303799998553
37.3779	1.13302787568087	0.1543093836855
37.4279	1.13214675957387	0.154522411182225
37.4779	1.13153599255812	0.15565451466906
37.5279	1.13074120140793	0.154461691325004
37.5779	1.13022123160489	0.153521531549311
37.6279	1.1294686892234	0.154177361069472
37.6779	1.12896771132231	0.153738256926641
37.7279	1.12842750004718	0.154531143520021
37.7779	1.12791205920264	0.156566924257432
37.8279	1.1273508535845	0.156897539026067
37.8779	1.12669125262759	0.157455181814991
37.9279	1.12615068117471	0.158852066931611
37.9779	1.12539545424368	0.15712647221348
38.0279	1.12467700029245	0.158121916148301
38.0779	1.12387939199538	0.157474208575443
38.1279	1.12321820829044	0.156858336497736
38.1779	1.12247541412055	0.155961230684923
38.2279	1.12189242608934	0.15352634587077
38.2779	1.12123427807551	0.153941209051372
38.3279	1.12067340880489	0.154859651882554
38.3779	1.12013265585381	0.154337679091877
38.4279	1.11956610835496	0.154339770884155
38.4779	1.11888401652131	0.15438795628093
38.5279	1.11825498407874	0.152732862974498
38.5779	1.11775167941461	0.152476249488728
38.6279	1.11717789958208	0.151559423597815
38.6779	1.11620610554839	0.151296376613906
38.7279	1.11531692342394	0.151427510414413
38.7779	1.11453559060327	0.150888740434307
38.8279	1.11387040811292	0.149961748780699
38.8779	1.11332011181209	0.149274605192168
38.9279	1.11278723565065	0.149315958611743
38.9779	1.11231705219947	0.149286220427536
39.0279	1.11172537185712	0.14913614351448
39.0779	1.11102917941862	0.14891456508431
39.1279	1.11050119202931	0.148850761692069
39.1779	1.1099050724497	0.148274946542694
39.2279	1.10923865880643	0.147586325542896
39.2779	1.10847138749319	0.147031842935343
39.3279	1.10754237904298	0.14696921009699
39.3779	1.10692074332411	0.145237473799391
39.4279	1.1063255568287	0.144799755970249
39.4779	1.10568912257743	0.144804181314241
39.5279	1.10495711324655	0.143967061318261
39.5779	1.10446823603422	0.144269541248001
39.6279	1.10395042214388	0.143490384316478
39.6779	1.10338423490276	0.142512321648095
39.7279	1.10275210102315	0.141935714797733
39.7779	1.10200900766041	0.140853401553517
39.8279	1.10133296283824	0.140904065944137
39.8779	1.1006546002319	0.141277627288809
39.9279	1.09995610826234	0.141323809361972
39.9779	1.09930580234719	0.13959846022808
40.0279	1.09854997747743	0.139106274470649
40.0779	1.09788833105826	0.138743580542477
40.1279	1.09733548348265	0.138546700290469
40.1779	1.09679030220792	0.139401103530953
40.2279	1.09617710339665	0.139126742662562
40.2779	1.09560790670291	0.137874746266471
40.3279	1.09506955109437	0.136517868489194
40.3779	1.09451711984444	0.136442248506759
40.4279	1.0939646885945	0.135977250211731
40.4779	1.09315575662775	0.135202712053609
40.5279	1.09229308736422	0.134281287253607
40.5779	1.09158688725108	0.133377374757569
40.6279	1.09095613940857	0.132506428864161
40.6779	1.09035376132838	0.133050572276183
40.7279	1.08969965926236	0.133150482398056
40.7779	1.0889824883374	0.131828224142065
40.8279	1.0884935365215	0.130317954279175
40.8779	1.08800464374686	0.129956156189664
40.9279	1.08736533692472	0.128978702655885
40.9779	1.08660586240042	0.12692200971358
41.0279	1.08605343115049	0.124441903497494
41.0779	1.08543799340544	0.123483584918434
41.1279	1.08475318714685	0.122206878770823
41.1779	1.08398490953376	0.120420258586206
41.2279	1.08310493055157	0.118497850391032
41.2779	1.08251037983586	0.116418517193661
41.3279	1.08177864774021	0.114714003271268
41.3779	1.08094755647925	0.113250438507926
41.4279	1.08033576961879	0.11226597122675
41.4779	1.07984196596241	0.11153925279095
41.5279	1.07934295243299	0.11081860902294
41.5779	1.07866825040744	0.110302816552126
41.6279	1.07799354838189	0.109787024081312
41.6779	1.07730490349231	0.109278452648712
41.7279	1.07659597745097	0.108780384866691
41.7779	1.07588705140963	0.10828231708467
41.8279	1.07517816787789	0.108192447473845
41.8779	1.07446929592002	0.108213715787492
41.9279	1.07378975287498	0.10807432789958
41.9779	1.07325928063026	0.107118368709821
42.0279	1.07272880838553	0.106162409520063
42.0779	1.072130638593	0.105418511569043
42.1279	1.0714754931479	0.104853088730552
42.1779	1.0708203477028	0.104287665892061
42.2279	1.07023504271781	0.103513696811125
42.2779	1.06965567902195	0.102721986817202
42.3279	1.06900953400409	0.10204822582309
42.3779	1.06820771420561	0.101649417227603
42.4279	1.06740589440713	0.101250608632116
42.4779	1.06669869333876	0.10078886039373
42.5279	1.06603626471606	0.100297329872936
42.5779	1.06538278229368	0.0997854188496236
42.6279	1.06487675577451	0.0989375858372536
42.6779	1.06437072925535	0.0980897528248837
42.7279	1.06381463153435	0.0971739423570972
42.7779	1.06319371010503	0.096170126197833
42.8279	1.06257278867572	0.0951663100385689
42.8779	1.06194987638652	0.0946672416151587
42.9279	1.06132651038465	0.0942832041099391
42.9779	1.06067011820755	0.0937614185011846
43.0279	1.05987563212674	0.0926636602522607
43.0779	1.05908114604593	0.0915659020033368
43.1279	1.05841244360679	0.0905198585173446
43.1779	1.05783801288231	0.0895125739614434
43.2279	1.05726358215782	0.0885052894055421
43.2779	1.05668214276661	0.0877594914217057
43.3279	1.0561003344982	0.0870274558890306
43.3779	1.05551852622979	0.0862189258583851
43.4279	1.05493671796138	0.0852541012265912
43.4779	1.05435490969297	0.0842892765947973
43.5279	1.05363825489103	0.0835810033783823
43.5779	1.05286576996323	0.0829789494131309
43.6279	1.05209664094463	0.0823468345618541
43.6779	1.05136326917773	0.0813944206196182
43.7279	1.05062989741082	0.0804420066773822
43.7779	1.04998395993866	0.0796136403184087
43.8279	1.04943886184692	0.078928340035222
43.8779	1.04889376375517	0.0782430397520354
43.9279	1.04833111818391	0.0768565737398065
43.9779	1.04776519963712	0.0753393255104378
44.0279	1.04719982231869	0.0739125969235179
44.0779	1.04663634834445	0.0728041998343876
44.1279	1.04607287437021	0.0716958027452574
44.1779	1.04535905918376	0.0707100637860735
44.2279	1.0445450165225	0.0698060969135206
44.2779	1.04373097386124	0.0689021300409677
44.3279	1.04310352737886	0.067672061224984
44.3779	1.04248016137699	0.0664348612199655
44.4279	1.04185681236218	0.0652109898904679
44.4779	1.04123349391646	0.0640111042066165
44.5279	1.04061017547074	0.0628112185227651
44.5779	1.04003627330096	0.0615186987154392
44.6279	1.03948013304439	0.0601928830105513
44.6779	1.03891031344872	0.0588180826113517
44.7279	1.03823438913689	0.0570633291279031
44.7779	1.03755846482506	0.0553085756444544
44.8279	1.0368723006877	0.0534463798332112
44.8779	1.03617559750915	0.0514736021456338
44.9279	1.03547889433059	0.0495008244580565
44.9779	1.03479923275624	0.047897708094719
45.0279	1.03412208615813	0.0463491458354637
45.0779	1.03346481311153	0.044683638934527
45.1279	1.03286716071946	0.0426672981085461
45.1779	1.03226950832739	0.0406509572825651
45.2279	1.03171407193991	0.0384292067728106
45.2779	1.03118359969518	0.0360859886652038
45.3279	1.03065180126984	0.0337421170936707
45.3779	1.029931874652	0.0313055469965816
45.4279	1.02921194803416	0.0288689768994925
45.4779	1.02850616082398	0.0264180537000714
45.5279	1.02782290279448	0.0239442608272248
45.5779	1.02713964476498	0.0214704679543783
45.6279	1.02645918894901	0.0193921965513947
45.6779	1.02577959777834	0.0174359664498945
45.7279	1.02512566979845	0.0154289701849557
45.7779	1.02462579284884	0.013117234737248
45.8279	1.02412591589924	0.0108054992895401
45.8779	1.02354065362052	0.00827350078024436
45.9279	1.02287695217147	0.00553915777001177
45.9779	1.02221325072243	0.00280481475977912
46.0279	1.02155504833934	-0.00020066269318661
46.0779	1.02089745832169	-0.00323633315700145
46.1279	1.02021408635512	-0.00625885571109991
46.1779	1.01946388876236	-0.00924729948771563
46.2279	1.0187136911696	-0.0122357432643313
46.2779	1.01809461148438	-0.0149494904673353
46.3279	1.01754428875067	-0.0175191894671041
46.3779	1.0169936291909	-0.0201450849413029
46.4279	1.01643395017781	-0.0242757971196861
46.4779	1.01587427116473	-0.0284065092980692
46.5279	1.01516710708119	-0.0315955049659536
46.5779	1.0142511839366	-0.0334515395827457
46.6279	1.013335260792	-0.0353075741995377
46.6779	1.01241933764741	-0.0371636088163298
46.7279	1.01163848887201	-0.0388644356631588
46.7779	1.01100280300792	-0.0403984624584505
46.8279	1.01036711714382	-0.0419324892537423
46.8779	1.00973143127973	-0.043466516049034
46.9279	1.00909574541564	-0.0450005428443258
46.9779	1.00846774305894	-0.0465732017344662
47.0279	1.00786407180902	-0.0482681955916271
47.0779	1.00726040055909	-0.0499631894487882
47.1279	1.00665672930917	-0.0516581833059492
47.1779	1.00605305805924	-0.0533531771631102
47.2279	1.00544938680932	-0.0550481710202713
47.2779	1.00470911687219	-0.0564763103202889
47.3279	1.00396829834596	-0.0579033779152578
47.3779	1.00322747981972	-0.0593304455102267
47.4279	1.00248666129349	-0.0607575131051956
47.4779	1.00174584276726	-0.0621845807001646
47.5279	1.00113883925505	-0.0637864930624465
47.5779	1.00057549422223	-0.0654454502692363
47.6279	1.00001214918941	-0.0671044074760262
47.6779	0.999448804156582	-0.0687633646828161
47.7279	0.998885459123758	-0.0704223218896059
47.7779	0.998253423749053	-0.072329175503741
47.8279	0.997555391771364	-0.0744742040974821
47.8779	0.996857359793676	-0.0766192326912234
47.9279	0.996159327815987	-0.0787642612849646
47.9779	0.995461295838299	-0.0809092898787057
48.0279	0.994792155011046	-0.083074047104411
48.0779	0.994201925833488	-0.0852926899965256
48.1279	0.99361169665593	-0.0875113328886403
48.1779	0.993021467478372	-0.089729975780755
48.2279	0.992431238300814	-0.0919486186728695
48.2779	0.991839346045502	-0.0941702388174011
48.3279	0.991179821961504	-0.0965129338935544
48.3779	0.990520297877506	-0.0988556289697078
48.4279	0.989860773793508	-0.101198324045861
48.4779	0.98920124970951	-0.103541019122014
48.5279	0.988541725625512	-0.105883714198168
48.5779	0.987888131896547	-0.108225706943091
48.6279	0.98723619138676	-0.110567503897467
48.6779	0.986584250876973	-0.112909300851842
48.7279	0.985932310367186	-0.115251097806218
48.7779	0.985280369857399	-0.117592894760593
48.8279	0.984677622305043	-0.11994264626363
48.8779	0.984117118519106	-0.122299228624439
48.9279	0.983556614733169	-0.124655810985248
48.9779	0.982996110947232	-0.127012393346056
49.0279	0.982435607161295	-0.129368975706865
49.0779	0.981827881695438	-0.131693810108443
49.1279	0.981107845207069	-0.133943135850228
49.1779	0.980387808718701	-0.136192461592013
49.2279	0.979667772230332	-0.138441787333798
49.2779	0.978947735741963	-0.140691113075584
49.3279	0.978232003325813	-0.142972338031992
49.3779	0.977591671878525	-0.145812389970499
49.4279	0.976951340431236	-0.148652441909005
49.4779	0.976311008983948	-0.151492493847512
49.5279	0.97567067753666	-0.154332545786019
49.5779	0.975030346089371	-0.157172597724526
49.6279	0.974353179242265	-0.160019986108516
49.6779	0.973667371992732	-0.162869095387124
49.7279	0.972981564743199	-0.165718204665733
49.7779	0.972295757493667	-0.168567313944342
49.8279	0.971609950244134	-0.171416423222951
49.8779	0.970971490342115	-0.174420763722397
49.9279	0.97036904109877	-0.177543167403889
49.9779	0.969766591855424	-0.180665571085381
50.0279	0.969164142612078	-0.183787974766873
50.0779	0.968561693368732	-0.186910378448365
50.1279	0.967960357896031	-0.189974582269424
50.1779	0.967361346216404	-0.192917356752046
50.2279	0.966762334536776	-0.195860131234668
50.2779	0.966163322857149	-0.19880290571729
50.3279	0.965564311177521	-0.201745680199913
50.3779	0.96495740207267	-0.204707809563303
50.4279	0.964262080329336	-0.207886619177251
50.4779	0.963566758586001	-0.211065428791199
50.5279	0.962871436842667	-0.214244238405146
50.5779	0.962176115099333	-0.217423048019094
50.6279	0.961480793355999	-0.220601857633041
50.6779	0.960877448200465	-0.22396836979815
50.7279	0.960291883721809	-0.227371168136632
50.7779	0.959706319243152	-0.230773966475115
50.8279	0.959120754764496	-0.234176764813598
50.8779	0.95853519028584	-0.237579563152081
50.9279	0.957882753845594	-0.241068194316294
50.9779	0.957184988089102	-0.244615007463049
51.0279	0.95648722233261	-0.248161820609803
51.0779	0.955789456576118	-0.251708633756558
51.1279	0.955091690819627	-0.255255446903313
51.1779	0.954441165500692	-0.259049947638416
51.2279	0.953877605532716	-0.263300418706615
51.2779	0.95331404556474	-0.267550889774815
51.3279	0.952750485596764	-0.271801360843014
51.3779	0.952186925628788	-0.276051831911214
51.4279	0.951611935539986	-0.280257777448073
51.4779	0.950944465382687	-0.284103470958638
51.5279	0.950276995225388	-0.287949164469203
51.5779	0.949609525068089	-0.291794857979767
51.6279	0.948942054910789	-0.295640551490332
51.6779	0.94827458475349	-0.299486245000897
51.7279	0.947617942575956	-0.302382709627454
51.7779	0.946962947049722	-0.305134821474414
51.8279	0.946307951523488	-0.307886933321375
51.8779	0.945652955997254	-0.310639045168336
51.9279	0.94499796047102	-0.313391157015297
51.9779	0.944379424511142	-0.316088048890736
52.0279	0.943782857777146	-0.318751667193592
52.0779	0.943186291043149	-0.321415285496447
52.1279	0.942589724309153	-0.324078903799303
52.1779	0.941993157575157	-0.326742522102159
52.2279	0.941340660973582	-0.329524408627633
52.2779	0.940597680973675	-0.3324976296075
52.3279	0.939854700973768	-0.335470850587367
52.3779	0.939111720973861	-0.338444071567235
52.4279	0.938368740973954	-0.341417292547102
52.4779	0.937650183535956	-0.344465020509177
52.5279	0.937084178622349	-0.347978147157218
52.5779	0.936518173708742	-0.351491273805259
52.6279	0.935952168795134	-0.355004400453301
52.6779	0.935386163881527	-0.358517527101342
52.7279	0.93482015896792	-0.362030653749383
52.7779	0.934139928551719	-0.36527681011671
52.8279	0.933446439818253	-0.368491978862168
52.8779	0.932752951084787	-0.371707147607627
52.9279	0.932059462351321	-0.374922316353085
52.9779	0.931365973617855	-0.378137485098543
53.0279	0.930732888345079	-0.381811297498741
53.0779	0.930132042956228	-0.38572990743245
53.1279	0.929531197567377	-0.38964851736616
53.1779	0.928930352178526	-0.393567127299869
53.2279	0.928329506789675	-0.397485737233578
53.2779	0.927714627412902	-0.401359517338725
53.3279	0.927079552785215	-0.405168786227161
53.3779	0.926444478157528	-0.408978055115597
53.4279	0.925809403529841	-0.412787324004032
53.4779	0.925174328902155	-0.416596592892468
53.5279	0.924533443998249	-0.42042687312184
53.5779	0.92386378439307	-0.424361209515849
53.6279	0.92319412478789	-0.428295545909859
53.6779	0.922524465182711	-0.432229882303868
53.7279	0.921854805577531	-0.436164218697877
53.7779	0.921185145972352	-0.440098555091886
53.8279	0.920615781561712	-0.444394347451115
53.8779	0.920054666539367	-0.448719869954668
53.9279	0.919493551517022	-0.453045392458221
53.9779	0.918932436494676	-0.457370914961775
54.0279	0.918371321472332	-0.461696437465328
54.0779	0.917706176338971	-0.466090305254793
54.1279	0.916992524496955	-0.470516040787542
54.1779	0.916278872654939	-0.474941776320292
54.2279	0.915565220812923	-0.479367511853041
54.2779	0.914851568970907	-0.48379324738579
54.3279	0.914170459897941	-0.488351773565995
54.3779	0.913531106615399	-0.493080684092936
54.4279	0.912891753332858	-0.497809594619878
54.4779	0.912252400050317	-0.502538505146819
54.5279	0.911613046767776	-0.50726741567376
54.5779	0.910964879286524	-0.512170876328146
54.6279	0.910280555602399	-0.517790348729809
54.6779	0.909596231918274	-0.523409821131472
54.7279	0.908911908234149	-0.529029293533135
54.7779	0.908227584550024	-0.534648765934797
54.8279	0.907543260865899	-0.54026823833646
54.8779	0.90692502488649	-0.545198957983417
54.9279	0.906310121060261	-0.550094950600725
54.9779	0.905695217234031	-0.554990943218033
55.0279	0.905080313407801	-0.559886935835341
55.0779	0.904465409581571	-0.564782928452649
55.1279	0.903876701002608	-0.570226928211176
55.1779	0.903298691890838	-0.575894761872455
55.2279	0.902720682779068	-0.581562595533733
55.2779	0.902142673667298	-0.587230429195011
55.3279	0.901564664555528	-0.592898262856289
55.3779	0.90092502806492	-0.59843343732392
55.4279	0.900214771359076	-0.603816594603981
55.4779	0.899504514653231	-0.609199751884041
55.5279	0.898794257947388	-0.614582909164101
55.5779	0.898084001241543	-0.619966066444162
55.6279	0.897401675594589	-0.625505324495444
55.6779	0.896816111115933	-0.631585360218456
55.7279	0.896230546637277	-0.637665395941468
55.7779	0.895644982158621	-0.64374543166448
55.8279	0.895059417679964	-0.649825467387492
55.8779	0.894473853201308	-0.655905503110505
55.9279	0.893776907057357	-0.663008271301934
55.9779	0.893077919294286	-0.67012978611702
56.0279	0.892378931531216	-0.677251300932107
56.0779	0.891679943768145	-0.684372815747193
56.1279	0.890980956005075	-0.69149433056228
56.1779	0.890377403030094	-0.698082286022409
56.2279	0.889807730698041	-0.704480820681726
56.2779	0.889238058365987	-0.710879355341043
56.3279	0.888668386033933	-0.717277890000361
56.3779	0.888098713701879	-0.723676424659678
56.4279	0.887492176102879	-0.729828947643551
56.4779	0.886848178635855	-0.73573149102173
56.5279	0.88620418116883	-0.741634034399909
56.5779	0.885560183701805	-0.747536577778088
56.6279	0.88491618623478	-0.753439121156267
56.6779	0.884265349460358	-0.760050591489272
56.7279	0.883594211884612	-0.768766337069139
56.7779	0.882923074308866	-0.777482082649007
56.8279	0.88225193673312	-0.786197828228874
56.8779	0.881580799157374	-0.794913573808742
56.9279	0.88090745004063	-0.803589396921771
56.9779	0.880015158365067	-0.808312895817786
57.0279	0.879122866689505	-0.813036394713802
57.0779	0.878230575013943	-0.817759893609817
57.1279	0.87733828333838	-0.822483392505832
57.1779	0.876445991662818	-0.827206891401848
57.2279	0.875553699987255	-0.831930390297863
57.2779	0.874661408311693	-0.836653889193879
57.3279	0.873808026362243	-0.841474567711048
57.3779	0.873182239660051	-0.846863680450589
57.4279	0.87255645295786	-0.852252793190129
57.4779	0.871930666255668	-0.85764190592967
57.5279	0.871304879553477	-0.86303101866921
57.5779	0.870679092851285	-0.868420131408751
57.6279	0.870053306149094	-0.873809244148291
57.6779	0.869427519446902	-0.879198356887832
57.7279	0.868801732744711	-0.884587469627372
57.7779	0.868175946042519	-0.889976582366913
57.8279	0.867550159340328	-0.895365695106453
57.8779	0.866931229402588	-0.900488160653474
57.9279	0.866315831737445	-0.905473262495257
57.9779	0.865700434072301	-0.91045836433704
58.0279	0.865085036407158	-0.915443466178823
58.0779	0.864469638742015	-0.920428568020606
58.1279	0.863854241076871	-0.925413669862389
58.1779	0.863238843411728	-0.930398771704172
58.2279	0.862623445746585	-0.935383873545955
58.2779	0.862008048081441	-0.940368975387738
58.3279	0.861392650416298	-0.945354077229521
58.3779	0.860775817230683	-0.950401131263652
58.4279	0.860152169447883	-0.955742280187897
58.4779	0.859528521665084	-0.961083429112143
58.5279	0.858904873882285	-0.966424578036388
58.5779	0.858281226099486	-0.971765726960633
58.6279	0.857657578316686	-0.977106875884878
58.6779	0.857033930533887	-0.982448024809123
58.7279	0.856410282751088	-0.987789173733368
58.7779	0.855786634968289	-0.993130322657613
58.8279	0.855162987185489	-0.998471471581858
58.8779	0.85453933940269	-1.0038126205061
59.8935	0.849653957065043	-1.01306876031916
59.9435	0.849948734380006	-0.96460118680563
59.9935	0.850499839794937	-0.932534798523305
60.0435	0.851396988144825	-0.899518834806438
60.0935	0.851973726369753	-0.884245343358223
60.1435	0.852900137175585	-0.862966547123243
60.1935	0.853454021147068	-0.843982332452457
60.2435	0.85408202499199	-0.830986215224849
60.2935	0.854517782761935	-0.815608935331988
60.3435	0.855267542454342	-0.795055379682369
60.3935	0.855722524831785	-0.771784235775224
60.4435	0.856394322232457	-0.744948186241967
60.4935	0.857125921179109	-0.718930168724033
60.5435	0.857938955613185	-0.700141059335548
60.5935	0.858846648710349	-0.685566264344145
60.6435	0.859463945099728	-0.673371479614849
60.6935	0.860284351469881	-0.65936382235646
60.7435	0.860793728472445	-0.644121118647883
60.7935	0.861252803588593	-0.62724009296769
60.8435	0.861870594360782	-0.612306481466446
60.8935	0.862350283362704	-0.596355035390679
60.9435	0.863116855020091	-0.579277788054952
60.9935	0.863583143688879	-0.560023717605421
61.0435	0.864316241079002	-0.541630800548552
61.0935	0.864944299661468	-0.525374800970563
61.1435	0.86581815884283	-0.511517580254261
61.1935	0.866555880660334	-0.500125880045188
61.2435	0.867134639815314	-0.490453903607417
61.2935	0.867967545788484	-0.482329995235038
61.3435	0.868487515591516	-0.473342536162913
61.3935	0.869190526889371	-0.465132838503234
61.4435	0.869611229196686	-0.458227239213798
61.4935	0.870250467439946	-0.447739257594022
61.5435	0.870748066221743	-0.439824244619048
61.5935	0.871328230498175	-0.431316088473906
61.6435	0.871967292745639	-0.421038299022418
61.6935	0.872636044222074	-0.411054764711234
61.7435	0.873474610699743	-0.402648916061675
61.7935	0.874172727358947	-0.393745076013708
61.8435	0.874979067712166	-0.384826130377014
61.8935	0.875623243647505	-0.377575006262398
61.9435	0.876374900183495	-0.367705157320914
61.9935	0.876900009063783	-0.358540661357325
62.0435	0.87743547040792	-0.34713646893481
62.0935	0.877978384196281	-0.337321319339339
62.1435	0.878622921868524	-0.328050603597375
62.1935	0.879249641739228	-0.319011067440798
62.2435	0.87984141703211	-0.307931923538131
62.2935	0.880466522812917	-0.297733737303797
62.3435	0.881076824489192	-0.288127374176549
62.3935	0.881925123175058	-0.280067593258776
62.4435	0.88263262627674	-0.271637382910758
62.4935	0.88335856891735	-0.264973574927108
62.5435	0.884174200834865	-0.260198725084537
62.5935	0.884857952896631	-0.255819839261114
62.6435	0.885374493144328	-0.251175042386813
62.6935	0.88583892649604	-0.246247942425363
62.7435	0.886332834488392	-0.241632121283333
62.7935	0.886945726905172	-0.236274372479146
62.8435	0.887640124186545	-0.230305595669176
62.8935	0.888180333506168	-0.225404451939921
62.9435	0.888863119552679	-0.22126759536443
62.9935	0.889687480353247	-0.216766735162662
63.0435	0.890546435436137	-0.211978351754974
63.0935	0.89122363370116	-0.207459357461858
63.1435	0.891859464032179	-0.203107254818566
63.1935	0.892451165810822	-0.198746173677915
63.2435	0.893040722889834	-0.194408136679084
63.2935	0.893678166460149	-0.190139029798752
63.3435	0.894206153849463	-0.184746359281073
63.3935	0.894771577602545	-0.179573231150775
63.4435	0.895397558371206	-0.17448812052209
63.4935	0.896092769144261	-0.169472372507202
63.5435	0.896769864083335	-0.165497568916671
63.5935	0.897437713528314	-0.161839637848263
63.6435	0.898091588603568	-0.158268721502831
63.6935	0.898762452197014	-0.154646845814766
63.7435	0.899618117874841	-0.150800276286353
63.7935	0.900258410716892	-0.145972531230985
63.8435	0.900814166331867	-0.14054314249449
63.8935	0.901318072299643	-0.134876650903898
63.9435	0.901767907970272	-0.129715962766865
63.9935	0.902432941446101	-0.125927766586726
64.0435	0.903041846501107	-0.121561988720284
64.0935	0.903592983516918	-0.11672698817291
64.1435	0.904140525994726	-0.112007810640431
64.1935	0.905080202751069	-0.106672046105323
64.2435	0.905854096875926	-0.102257174206568
64.2935	0.906532017497502	-0.097935195988872
64.3435	0.907204999356295	-0.0928999609130542
64.3935	0.907830857680648	-0.0892826527277572
64.4435	0.908541547278777	-0.0848244210491318
64.4935	0.909179700214627	-0.080023515387284
64.5435	0.909672076152485	-0.0753285808149459
64.5935	0.910195254595499	-0.0718353456244482
64.6435	0.910919556525792	-0.0677524958649665
64.6935	0.91157238347337	-0.0631322632337586
64.7435	0.912110605144924	-0.0583679089082707
64.7935	0.912746145520951	-0.0549153738250824
64.8435	0.913390086762994	-0.0511410277948625
64.8935	0.914145396569993	-0.0471917785527969
64.9435	0.914942425419581	-0.0431384244736196
64.9935	0.915582854567731	-0.0390738457716408
65.0435	0.916196178812221	-0.0350568854627218
65.0935	0.916914790429257	-0.0324098901276097
65.1435	0.917700253150398	-0.0306131220935305
65.1935	0.918319921063774	-0.0288137013328929
65.2435	0.918850393308501	-0.0270128534363741
65.2935	0.91938593461888	-0.0252229130444635
65.3435	0.920092416087664	-0.0238007979468449
65.3935	0.920798897556447	-0.0223786828492263
65.4435	0.921496415755495	-0.0208913354769101
65.4935	0.922180896071271	-0.0193091018846973
65.5435	0.922865376387047	-0.0177268682924845
65.5935	0.923578634970736	-0.015978026848992
65.6435	0.92429972885892	-0.0141838239803419
65.6935	0.924997924191214	-0.0124595336485103
65.7435	0.925579732459624	-0.0110905895196328
65.7935	0.926161540728033	-0.00972164539075526
65.8435	0.926723437952972	-0.0080501626021259
65.8935	0.927268577633036	-0.00612405703724134
65.9435	0.927813717313101	-0.00419795147235671
65.9935	0.928554860865075	-0.00219018053325629
66.0435	0.929312678357542	-0.000175462366140938
66.0935	0.930036004397982	0.00199409902549066
66.1435	0.9306789269803	0.00452461740751689
66.1935	0.931321849562618	0.00705513578954323
66.2435	0.931978012845151	0.00871209351502339
66.2935	0.932640441467856	0.00995569283908546
66.3435	0.933292245935635	0.011224779530357
66.3935	0.933768937584122	0.0129139621972422
66.4435	0.934245629232609	0.0146031448641275
66.4935	0.93479476432206	0.016433679545772
66.5435	0.935437686904378	0.0184472128660744
66.5935	0.936080609486697	0.0204607461863768
66.6435	0.936779276145932	0.0222009872695633
66.6935	0.937490646759828	0.0238789456425229
66.7435	0.938211453423791	0.025570929741078
66.7935	0.938971715488814	0.0273215602673816
66.8435	0.939731977553837	0.0290721907936852
66.8935	0.940359471414225	0.0304188606327536
66.9435	0.94088745880354	0.0314627719721517
66.9935	0.941415446192854	0.0325066833115498
67.0435	0.942054944359451	0.0346726765304023
67.0935	0.942700311514325	0.0368977266902787
67.1435	0.943352104961536	0.0389249436984706
67.1935	0.944017028696862	0.0405479453139634
67.2435	0.944681952432187	0.0421709469294562
67.2935	0.945337367758097	0.0434864217968957
67.3435	0.945988846344363	0.0446745722414988
67.3935	0.946646407516063	0.0458726086752628
67.4435	0.947368778706463	0.0471759804387576
67.4935	0.948091149896862	0.0484793522022524
67.5435	0.948714167866942	0.0497489278195064
67.5935	0.949222600167763	0.050979525796953
67.6435	0.949731032468585	0.0522101237743996
67.6935	0.950329119892521	0.0536594056961642
67.7435	0.950943929890441	0.0551494767921656
67.7935	0.951552245147994	0.0567495563983876
67.8435	0.952137720275238	0.0587365042343195
67.8935	0.952723195402483	0.0607234520702515
67.9435	0.953439210704236	0.0623240013807265
67.9935	0.954242252788994	0.0636669516742303
68.0435	0.955045294873753	0.0650099019677341
68.0935	0.955682074978609	0.0662360604370337
68.1435	0.956315219270702	0.0674596649056814
68.1935	0.956927827643797	0.0688275789308708
68.2435	0.957503480561313	0.0704551855174964
68.2935	0.95807913347883	0.072082792104122
68.3435	0.958703370847988	0.073911278892777
68.3935	0.959345071144028	0.075811968951438
68.4435	0.959987190195347	0.0776621904392255
68.4935	0.960632557350222	0.0791209490541597
68.5435	0.961277924505097	0.0805797076690939
68.5935	0.961976297815625	0.0822061706693642
68.6435	0.962729226162979	0.0840052385077889
68.6935	0.963482154510333	0.0858043063462136
68.7435	0.964081708419844	0.087280572807517
68.7935	0.964658627543141	0.0887092006905582
68.8435	0.965230646891127	0.0900778352285173
68.8935	0.965787966913181	0.0912664897312304
68.9435	0.966345286935236	0.0924551442339436
68.9935	0.966898025169172	0.0933186173332559
69.0435	0.96744805399435	0.0939897966555095
69.0935	0.967999828244332	0.0946642763484257
69.1435	0.968799203470257	0.0958069371939198
69.1935	0.969598578696181	0.096949598039414
69.2435	0.970344224172975	0.0981015991813307
69.2935	0.971004258763188	0.0992684827872567
69.3435	0.9716642933534	0.100435366393183
69.3935	0.972305646520138	0.101566131024784
69.4435	0.972941235384787	0.10268575085902
69.4935	0.973563902167066	0.103737782959486
69.5435	0.974109000258812	0.104384099335941
69.5935	0.974654098350558	0.105030415712397
69.6435	0.975251456678006	0.105849203813954
69.6935	0.975896823832881	0.106826432940029
69.7435	0.976542190987756	0.107803662066103
69.7935	0.977295339835554	0.10939173073955
69.8435	0.97806049104569	0.111047821331919
69.8935	0.978787463694835	0.112487518800751
69.9435	0.97941547926923	0.113366335242483
69.9935	0.980043494843626	0.114245151684214
70.0435	0.980660656327122	0.115165602181331
70.0935	0.981272126031244	0.116107885170906
70.1435	0.981880235534436	0.117052502684871
70.1935	0.982398366323845	0.118059633574173
70.2435	0.982916497113254	0.119066764463475
70.2935	0.983597289780156	0.119876438765918
70.3435	0.984508323655296	0.120406621377782
70.3935	0.985419357530436	0.120936803989646
70.4435	0.986330391405577	0.12146698660151
70.4935	0.98712167064113	0.122029291924814
70.5435	0.987784250907167	0.122626119166222
70.5935	0.988446831173204	0.12322294640763
70.6435	0.98910941143924	0.123819773649038
70.6935	0.989771991705278	0.124416600890446
70.7435	0.990429232254815	0.124946956044145
70.7935	0.991069563702103	0.125266816253429
70.8435	0.991709895149392	0.125586676462713
70.8935	0.99235022659668	0.125906536671997
70.9435	0.992990558043968	0.126226396881281
70.9935	0.993630889491257	0.126546257090565
71.0435	0.994297033510792	0.126855939259074
71.0935	0.994963281195275	0.127165580551918
71.1435	0.995629528879759	0.127475221844761
71.1935	0.996295776564243	0.127784863137604
71.2435	0.996962024248726	0.128094504430448
71.2935	0.997545154976096	0.12831609361515
71.3435	0.998101167969448	0.128508954923721
71.3935	0.9986571809628	0.128701816232293
71.4435	0.999213193956151	0.128894677540864
71.4935	0.999769206949503	0.129087538849435
71.5435	1.00041323615326	0.129429313497383
71.5935	1.00114182995134	0.12991416174591
71.6435	1.00187042374942	0.130399009994436
71.6935	1.0025990175475	0.130883858242962
71.7435	1.00332761134557	0.131368706491489
71.7935	1.00401945092312	0.13177308578597
71.8435	1.00461090210725	0.131957676743284
71.8935	1.00520235329139	0.132142267700598
71.9435	1.00579380447553	0.132326858657913
71.9935	1.00638525565966	0.132511449615227
72.0435	1.00697812054829	0.13269946014275
72.0935	1.00762847608617	0.133026533192127
72.1435	1.00827883162405	0.133353606241504
72.1935	1.00892918716193	0.13368067929088
72.2435	1.00957954269981	0.134007752340257
72.2935	1.0102298982377	0.134334825389634
72.3435	1.01086668128187	0.134868511016162
72.3935	1.01149968068968	0.135459794522254
72.4435	1.0121326800975	0.136051078028346
72.4935	1.01276567950531	0.136642361534438
72.5435	1.01339867891313	0.13723364504053
72.5935	1.01400286987718	0.137816783805619
72.6435	1.01458232199176	0.138392928387914
72.6935	1.01516177410634	0.138969072970208
72.7435	1.01574122622092	0.139545217552502
72.7935	1.0163206783355	0.140121362134797
72.8435	1.01695802676262	0.14069654484884
72.8935	1.01773307452769	0.141269439876233
72.9435	1.01850812229276	0.141842334903625
72.9935	1.01928317005783	0.142415229931018
73.0435	1.0200582178229	0.14298812495841
73.0935	1.02082213058802	0.143532555710472
73.1435	1.02139097465045	0.143578334528028
73.1935	1.02195981871288	0.143624113345584
73.2435	1.02252866277531	0.14366989216314
73.2935	1.02309750683774	0.143715670980696
73.3435	1.02366635090017	0.143761449798252
73.3935	1.02432844983968	0.144043932236865
73.4435	1.02501242337999	0.144381937747085
73.4935	1.0256963969203	0.144719943257304
73.5435	1.02638037046061	0.145057948767524
73.5935	1.02706434400092	0.145395954277743
73.6435	1.02768951794529	0.145646988311777
73.6935	1.02826997107022	0.145831875025896
73.7435	1.02885042419514	0.146016761740014
73.7935	1.02943087732007	0.146201648454132
73.8435	1.030011330445	0.14638653516825
73.8935	1.03061779864186	0.146679905298129
73.9435	1.03127854519867	0.147199617369533
73.9935	1.03193929175548	0.147719329440937
74.0435	1.0326000383123	0.148239041512341
74.0935	1.03326078486911	0.148758753583745
74.1435	1.03392211198908	0.149264354321547
74.1935	1.03458993858439	0.149611976958783
74.2435	1.0352577651797	0.149959599596019
74.2935	1.03592559177502	0.150307222233255
74.3435	1.03659341837033	0.15065484487049
74.3935	1.03726124496564	0.151002467507726
74.4435	1.03785808704275	0.151206348776338
74.4935	1.03844120657578	0.15138244233407
74.5435	1.0390243261088	0.151558535891802
74.5935	1.03960744564183	0.151734629449535
74.6435	1.04019056517485	0.151910723007267
74.6935	1.04084019306726	0.152047874853936
74.7435	1.04153490380731	0.152158629970287
74.7935	1.04222961454735	0.152269385086639
74.8435	1.0429243252874	0.15238014020299
74.8935	1.04361903602744	0.152490895319341
74.9435	1.04426973324787	0.152701506673671
74.9935	1.04483940557993	0.153095944284281
75.0435	1.04540907791198	0.153490381894891
75.0935	1.04597875024404	0.153884819505501
75.1435	1.04654842257609	0.154279257116112
75.1935	1.04712939055696	0.154673564714474
75.2435	1.04780175060552	0.155066820395559
75.2935	1.04847411065408	0.155460076076644
75.3435	1.04914647070264	0.155853331757729
75.3935	1.04981883075121	0.156246587438814
75.4435	1.05049119079977	0.156639843119899
75.4935	1.05116491931946	0.156778184325104
75.5435	1.05183885594766	0.156877759734438
75.5935	1.05251279257587	0.156977335143771
75.6435	1.05318672920408	0.157076910553105
75.6935	1.05386066583228	0.157176485962439
75.7435	1.05450844551457	0.157457470988012
75.7935	1.05514046396022	0.157847766936191
75.8435	1.05577248240587	0.158238062884371
75.8935	1.05640450085151	0.15862835883255
75.9435	1.05703651929716	0.159018654780729
75.9935	1.0576864177146	0.159308077966486
76.0435	1.05836524236912	0.15943430909157
76.0935	1.05904406702364	0.159560540216655
76.1435	1.05972289167816	0.159686771341739
76.1935	1.06040171633268	0.159813002466824
76.2435	1.06106294744797	0.159996540366739
76.2935	1.06161428268779	0.160538037976109
76.3435	1.06216561792761	0.161079535585479
76.3935	1.06271695316743	0.161621033194848
76.4435	1.06326828840725	0.162162530804218
76.4935	1.06381962364707	0.162704028413587
76.5435	1.06452405898772	0.162939990885386
76.5935	1.06524626487579	0.163140489457289
76.6435	1.06596847076386	0.163340988029192
76.6935	1.06669067665193	0.163541486601094
76.7435	1.06741288253999	0.163741985172997
76.7935	1.0680499834905	0.163854115049866
76.8435	1.06864166033324	0.163919078813436
76.8935	1.06923333717597	0.163984042577006
76.9435	1.06982501401871	0.164049006340576
76.9935	1.07041669086144	0.164113970104146
77.0435	1.07103092232762	0.164104812578981
77.0935	1.07167761044706	0.163988992711492
77.1435	1.07232429856649	0.163873172844003
77.1935	1.07297098668593	0.163757352976514
77.2435	1.07361767480536	0.163641533109024
77.2935	1.07426534797493	0.163567494578797
77.3435	1.074917899488	0.16370037314739
77.3935	1.07557045100108	0.163833251715983
77.4435	1.07622300251416	0.163966130284576
77.4935	1.07687555402723	0.164099008853169
77.5435	1.07752810554031	0.164231887421763
77.5935	1.07809616973595	0.164294357656338
77.6435	1.07865728475829	0.164351036729241
77.6935	1.07921839978064	0.164407715802143
77.7435	1.07977951480298	0.164464394875046
77.7935	1.08034062982533	0.164521073947949
77.8435	1.08105161242546	0.164755621222304
77.8935	1.08183247462931	0.165073104109654
77.9435	1.08261333683316	0.165390586997004
77.9935	1.08339419903701	0.165708069884353
78.0435	1.08417506124086	0.166025552771703
78.0935	1.08486717038252	0.166192721441035
78.1435	1.08544540002428	0.166167021182226
78.1935	1.08602362966604	0.166141320923417
78.2435	1.0866018593078	0.166115620664608
78.2935	1.08718008894957	0.166089920405799
78.3435	1.0877776759439	0.166168026558822
78.3935	1.08845466758855	0.166671950850175
78.4435	1.0891316592332	0.167175875141529
78.4935	1.08980865087785	0.167679799432883
78.5435	1.09048564252251	0.168183723724237
78.5935	1.09116263416716	0.16868764801559
78.6435	1.09175607853214	0.168291862940052
78.6935	1.09234531042925	0.167850714367023
78.7435	1.09293454232635	0.167409565793994
78.7935	1.09352377422345	0.166968417220966
78.8435	1.09411300612055	0.166527268647937
78.8935	1.09473938632296	0.166785002038095
78.9435	1.09538093977683	0.167328194258287
78.9935	1.09602249323069	0.167871386478479
79.0435	1.09666404668456	0.168414578698672
79.0935	1.09730560013843	0.168957770918864
79.1435	1.09796663651641	0.169382511939828
79.1935	1.09864999882031	0.169671517037212
79.2435	1.09933336112422	0.169960522134597
79.2935	1.10001672342812	0.170249527231982
79.3435	1.10070008573202	0.170538532329366
79.3935	1.1013598983196	0.17071877438208
79.4435	1.10193812796136	0.170522230172899
79.4935	1.10251635760313	0.170325685963717
79.5435	1.10309458724489	0.170129141754536
79.5935	1.10367281688665	0.169932597545354
79.6435	1.10425104652842	0.169736053336173
79.6935	1.10493946057208	0.170378719139099
79.7435	1.1056298942891	0.171036767610272
79.7935	1.10632032800612	0.171694816081444
79.8435	1.10701076172314	0.172352864552617
79.8935	1.10770119544016	0.17301091302379
79.9435	1.10830476271742	0.173830960963591
79.9935	1.10887749123151	0.174708520909871
80.0435	1.1094502197456	0.17558608085615
80.0935	1.11002294825969	0.176463640802429
80.1435	1.11059567677379	0.177341200748709
80.1935	1.11124103077721	0.177925245497675
80.2435	1.11196018164883	0.178211040933243
80.2935	1.11267933252045	0.178496836368811
80.3435	1.11339848339208	0.178782631804378
80.3935	1.1141176342637	0.179068427239946
80.4435	1.11481559792185	0.17890752990835
80.4935	1.11545067254953	0.177420734998028
80.5435	1.11608574717722	0.175933940087706
80.5935	1.11672082180491	0.174447145177384
80.6435	1.11735589643259	0.172960350267062
80.6935	1.1179933395112	0.171501690337732
80.7435	1.1188652592307	0.172828393526593
80.7935	1.1197371789502	0.174155096715454
80.8435	1.1206090986697	0.175481799904314
80.8935	1.12148101838919	0.176808503093175
80.9435	1.12235293810869	0.178135206282036
80.9935	1.12322485782819	0.179461909470897
81.0435	1.12409677754769	0.180788612659758
81.0935	1.12493374330511	0.181978525727883
81.1435	1.12556625232539	0.18236831028157
81.1935	1.12619876134567	0.182758094835258
81.2435	1.12683127036595	0.183147879388945
81.2935	1.12746377938623	0.183537663942632
81.3435	1.12809628840651	0.183927448496319
81.3935	1.12872879742679	0.184317233050006
81.4435	1.12936130644708	0.184707017603693
81.4935	1.12999381546736	0.18509680215738
81.5435	1.13062632448764	0.185486586711068
81.5935	1.13125883350792	0.185876371264755
81.6435	1.13188367908558	0.186379885058718
81.6935	1.13250457682916	0.186941986643127
81.7435	1.13312547457274	0.187504088227536
81.7935	1.13374637231632	0.188066189811945
81.8435	1.1343672700599	0.188628291396354
81.8935	1.13498816780348	0.189190392980763
81.9435	1.13560906554706	0.189752494565172
81.9935	1.13622996329064	0.190314596149581
82.0435	1.13685086103422	0.19087669773399
82.0935	1.1374717587778	0.191438799318399
82.1435	1.13809425154413	0.192431161739693
82.1935	1.13872431608511	0.195466026754473
82.2435	1.13935438062608	0.198500891769253
82.2935	1.13998444516706	0.201535756784033
82.3435	1.14061450970804	0.204570621798812
82.3935	1.14124457424901	0.207605486813592
82.4435	1.14187463878999	0.210640351828372
82.4935	1.14250470333096	0.213675216843152
82.5435	1.14313476787194	0.216710081857932
82.5935	1.14376483241292	0.219744946872711
82.6435	1.14439489695389	0.222779811887491
83.6591	1.15005126561999	0.233896093804638
83.7091	1.14974972965396	0.179884599655152
83.7591	1.1492374239026	0.170848038571721
83.8091	1.14824415251522	0.171137085195573
83.8591	1.1476033322653	0.171113246191644
83.9091	1.1467766741429	0.169671223670322
83.9591	1.1460012816405	0.17198780433581
84.0091	1.14548473295819	0.165451167312059
84.0591	1.14482217238065	0.163165573333696
84.1091	1.1444248638257	0.160404476251311
84.1591	1.14379045177828	0.153342919295527
84.2091	1.14329702018584	0.151544863267409
84.2591	1.14256648510093	0.153172828838372
84.3091	1.1419010020326	0.155856918922297
84.3591	1.1411887215636	0.153337200238879
84.4091	1.14031755021427	0.155441300183441
84.4591	1.13969669927507	0.15402221233
84.5091	1.13886898354894	0.155307753616354
84.5591	1.13832305350849	0.155861807592882
84.6091	1.13757712371836	0.157894736774886
84.6591	1.13706699575457	0.156619195253381
84.7091	1.1364210189042	0.157244473323419
84.7591	1.13595546573118	0.157430691443031
84.8091	1.13520986863185	0.161663317387618
84.8591	1.13463559359641	0.163146215624967
84.9091	1.13412818126371	0.16231183081396
84.9591	1.1333215575766	0.161080277194303
85.0091	1.13255085960747	0.159859119971351
85.0591	1.13177947980922	0.160091124275378
85.1091	1.13106410578442	0.159982622176038
85.1591	1.13043259375663	0.158917380130157
85.2091	1.12980858306078	0.159785307869976
85.2591	1.12920350169059	0.157241619769285
85.3091	1.12860048142672	0.157670486839183
85.3591	1.12811921309933	0.156731939379147
85.4091	1.12757107419132	0.154570661607435
85.4591	1.12701521341701	0.151787669273824
85.5091	1.12636827491951	0.151293034869996
85.5591	1.12580547947268	0.149843586233175
85.6091	1.12495834668376	0.148322917977253
85.6591	1.12424452973288	0.147728110495267
85.7091	1.12340383399021	0.148168012988736
85.7591	1.12276915403807	0.149550836060013
85.8091	1.12205950183217	0.148396404056018
85.8591	1.12147338889781	0.145424645077178
85.9091	1.12098965467376	0.145159483162125
85.9591	1.1203235438064	0.143588815394498
86.0091	1.11987991709034	0.142591577000532
86.0591	1.11910435445866	0.141995681380456
86.1091	1.11858341754369	0.139772372581305
86.1591	1.11807859913604	0.139530729510445
86.2091	1.11726069582676	0.137543295804501
86.2591	1.11630880234737	0.134122108484514
86.3091	1.1155678548371	0.134326558997869
86.3591	1.11486433273993	0.134893470949912
86.4091	1.11412782154261	0.134442024312805
86.4591	1.11359738976723	0.134101734391848
86.5091	1.11306297068641	0.134425948265142
86.5591	1.11256726339345	0.134038621411967
86.6091	1.11206576141599	0.133027977542264
86.6591	1.11135200068599	0.133295010798825
86.7091	1.11078277714168	0.133133353162897
86.7591	1.11021331961609	0.133207737246388
86.8091	1.10953547963948	0.133269079469884
86.8591	1.10858202359848	0.132576577376791
86.9091	1.1078717444322	0.132503717003377
86.9591	1.10722353235883	0.132778620584024
87.0091	1.1066103635391	0.132672808700973
87.0591	1.106013048915	0.131357824577473
87.1091	1.10527973309651	0.13130937810638
87.1591	1.10470945382958	0.130312310943061
87.2091	1.1042013560085	0.129834664938256
87.2591	1.10367142093237	0.130817534969431
87.3091	1.10305543564484	0.131322064653172
87.3591	1.10234240581798	0.130162601255616
87.4091	1.10164567509396	0.12966342535807
87.4591	1.10099486145868	0.130335647800361
87.5091	1.10028099180747	0.129457610870897
87.5591	1.09944942648348	0.127306493049273
87.6091	1.09873625240613	0.126064715307568
87.6591	1.09816060727424	0.12595777299399
87.7091	1.09760809172228	0.126062948950806
87.7591	1.09706004497475	0.125133960217557
87.8091	1.09647221655989	0.125064135537372
87.8591	1.09588055634618	0.124901387725412
87.9091	1.09535256895686	0.122711945468353
87.9591	1.09480095902065	0.122485370174808
88.0091	1.09411383864189	0.121840479891647
88.0591	1.09337118285895	0.12060781038481
88.1091	1.09265741840384	0.118794425958661
88.1591	1.09194354875263	0.118391451270476
88.2091	1.09127928313392	0.118081713511416
88.2591	1.09057342265967	0.117358860366014
88.3091	1.08980586705997	0.116034922608318
88.3591	1.089253351508	0.115038711038206
88.4091	1.08873185446673	0.113678869766862
88.4591	1.08814799867377	0.112110052868884
88.5091	1.08749541066517	0.110624503838615
88.5591	1.08687942537764	0.11014242412754
88.6091	1.0863138452862	0.110210581709326
88.6591	1.08573234591796	0.10970011558696
88.7091	1.08504376575468	0.108453221085059
88.7591	1.08407578887427	0.106611161800475
88.8091	1.08339776039532	0.107097829484249
88.8591	1.08268637571889	0.107027605085441
88.9091	1.08194002317474	0.106496689663038
88.9591	1.08129588893544	0.106437746974511
89.0091	1.08070674694936	0.106632720100056
89.0591	1.08011647850425	0.106816377683169
89.1091	1.07948822335727	0.106618450029806
89.1591	1.07885996821029	0.106420522376444
89.2091	1.07822474163129	0.106351611531295
89.2591	1.07757937447642	0.106470367255974
89.3091	1.07693400732154	0.106589122980652
89.3591	1.07618492934307	0.105854851049226
89.4091	1.07540761457546	0.10488832985774
89.4591	1.07466404862724	0.104125968069212
89.5091	1.07409201864906	0.104401292394504
89.5591	1.07351998867087	0.104676616719797
89.6091	1.07293202985791	0.104159838481215
89.6591	1.07233066500905	0.102976410386851
89.7091	1.07172930016019	0.101792982292486
89.7591	1.07113469406553	0.101049516356439
89.8091	1.07054066293434	0.100343477756776
89.8591	1.06989452769477	0.0997560972141728
89.9091	1.06912693191208	0.0994453219624746
89.9591	1.06835933612939	0.0991345467107765
90.0091	1.06769465355081	0.0989368766726316
90.0591	1.06707866826327	0.098792726661878
90.1091	1.06646058284428	0.0985876767359185
90.1591	1.06580788197173	0.0973788428928925
90.2091	1.06515518109919	0.0961700090498665
90.2591	1.06453870194713	0.0949269318783817
90.3091	1.0639691165415	0.0936395222472448
90.3591	1.06339953113587	0.0923521126161079
90.4091	1.0628488588992	0.0917777930866023
90.4591	1.06230249693286	0.0913659852501994
90.5091	1.06170234948113	0.0908544015985842
90.5591	1.06087730624336	0.0899256206263665
90.6091	1.0600522630056	0.0889968396541488
90.6591	1.05934462147557	0.088112673818128
90.7091	1.05872496960895	0.0872619459183331
90.7591	1.05810531774232	0.0864112180185382
90.8091	1.05747749275936	0.0852432978580516
90.8591	1.05684923761238	0.0840586833680548
90.9091	1.05624990078091	0.0828742644135909
90.9591	1.05570965024596	0.0816902449799935
91.0091	1.05516939971101	0.0805062255463962
91.0591	1.05453579388362	0.0795582820692862
91.1091	1.05386353643062	0.078708080447464
91.1591	1.05318834255707	0.0778431783186969
91.2091	1.05248186108829	0.0768216421170976
91.2591	1.05177537961951	0.0758001059154982
91.3091	1.05108595077378	0.0746949264647944
91.3591	1.05041618899289	0.073493279907673
91.4091	1.049746427212	0.0722916333505516
91.4591	1.04920436008094	0.0707169466250117
91.5091	1.048686110699	0.0690726800294252
91.5591	1.04814729463922	0.0675359357880766
91.6091	1.04753615150014	0.0663773166822729
91.6591	1.04692500836105	0.0652186975764693
91.7091	1.04624052804527	0.0641419695066237
91.7591	1.04550715627837	0.0631198354607501
91.8091	1.04477378451147	0.0620977014148766
91.8591	1.04409543469475	0.0603597794157846
91.9091	1.04341828809664	0.0586062045838714
91.9591	1.04274290622054	0.0568636507295295
92.0091	1.04207070005359	0.0551409296982076
92.0591	1.04139849388664	0.0534182086668857
92.1091	1.0408485294686	0.0520774146495283
92.1591	1.04034250294944	0.0508738983680223
92.2091	1.03981553866633	0.0496932561142923
92.2591	1.03912616920544	0.0486900377993024
92.3091	1.03843679974455	0.0476868194843124
92.3591	1.03776790993471	0.0464707635721778
92.4091	1.03712009820728	0.0450356507824627
92.4591	1.03647228647985	0.0436005379927476
92.5091	1.0357477875335	0.0427209334692107
92.5591	1.03501197119404	0.0419233100829592
92.6091	1.03432016783741	0.0409549684423016
92.6591	1.0337604034293	0.0394744720384257
92.7091	1.03320063902118	0.0379939756345497
92.7591	1.03263777543702	0.0364116724647331
92.8091	1.0320730791765	0.0347691665669987
92.8591	1.03150778399571	0.0331272314324319
92.9091	1.03085752769572	0.0315662631300768
92.9591	1.03020727139574	0.0300052948277218
93.0091	1.02953627729784	0.0283185695077259
93.0591	1.02883224040161	0.0264314678608664
93.1091	1.02812820350539	0.024544366214007
93.1591	1.02739801261629	0.0225064528175217
93.2091	1.02665975170428	0.0204220052538526
93.2591	1.02594872538467	0.0184949205690691
93.3091	1.02540118290686	0.0175124539499771
93.3591	1.02485364042905	0.016529987330885
93.4091	1.02427294928658	0.0149214408134152
93.4591	1.0236618061475	0.0127377464537671
93.5091	1.02305066300841	0.010554052094119
93.5591	1.02247251426512	0.00896950195849511
93.6091	1.02189803971438	0.00745167137304573
93.6591	1.02125627551283	0.00574195229222718
93.7091	1.02044009963015	0.0035348670538709
93.7591	1.01962392374747	0.00132778181551457
93.8091	1.01890513169834	-0.000902346646827978
93.8591	1.01823740678144	-0.00314455875101713
93.9091	1.01757533120655	-0.00540859098912108
93.9591	1.01706453245662	-0.00825691792428004
94.0091	1.01655373370668	-0.0111052448594389
94.0591	1.01591434717007	-0.0135440683140326
94.1091	1.01509294990161	-0.0154032564072466
94.1591	1.01427155263315	-0.0172624445004605
94.2091	1.01345015536469	-0.0191216325936745
94.2591	1.01269234478966	-0.020696775059115
94.3091	1.01200287012168	-0.021966656870641
94.3591	1.0113133954537	-0.0232365386821672
94.4091	1.01062392078572	-0.0245064204936933
94.4591	1.00993444611774	-0.0257763023052194
94.5091	1.00926732395957	-0.027149840798019
94.5591	1.00867098474911	-0.0288516254481847
94.6091	1.00807464553866	-0.0305534100983505
94.6591	1.00747830632821	-0.0322551947485162
94.7091	1.00688196711776	-0.033956979398682
94.7591	1.00628562790731	-0.0356587640488478
94.8091	1.00559652578116	-0.037162851542859
94.8591	1.00490705111318	-0.0386661450723877
94.9091	1.0042175764452	-0.0401694386019164
94.9591	1.00352810177722	-0.0416727321314451
95.0091	1.00283862710924	-0.0431760256609739
95.0591	1.00220831986071	-0.0449372086049823
95.1091	1.00159731657131	-0.0467825305356777
95.1591	1.00098631328192	-0.0486278524663732
95.2091	1.00037530999252	-0.0504731743970687
95.2591	0.999764306703122	-0.0523184963277641
95.3091	0.999120764544279	-0.0541069183699383
95.3591	0.998445959550086	-0.0558406718917684
95.4091	0.997771154555893	-0.0575744254135986
95.4591	0.997096349561701	-0.0593081789354288
95.5091	0.996421544567508	-0.0610419324572589
95.5591	0.995755323488359	-0.0627789919754365
95.6091	0.995112548027913	-0.064525081304533
95.6591	0.994469772567468	-0.0662711706336297
95.7091	0.993826997107022	-0.0680172599627264
95.7591	0.993184221646576	-0.069763349291823
95.8091	0.99254261387426	-0.07151235475787
95.8591	0.991948492085894	-0.0733799497932312
95.9091	0.991354370297529	-0.0752475448285924
95.9591	0.990760248509164	-0.0771151398639537
96.0091	0.990166126720799	-0.0789827348993149
96.0591	0.989572004932433	-0.0808503299346761
96.1091	0.98889826697471	-0.0830508751425895
96.1591	0.988202334228087	-0.0853442376620329
96.2091	0.987506401481463	-0.0876376001814764
96.2591	0.98681046873484	-0.0899309627009197
96.3091	0.986114535988216	-0.0922243252203632
96.3591	0.985489819796505	-0.0944742866496794
96.4091	0.984926259828529	-0.0966869779978827
96.4591	0.984362699860553	-0.0988996693460861
96.5091	0.983799139892577	-0.101112360694289
96.5591	0.9832355799246	-0.103325052042493
96.6091	0.982632578093703	-0.105653271985928
96.6591	0.98193576858883	-0.108256262642348
96.7091	0.981238959083957	-0.110859253298768
96.7591	0.980542149579084	-0.113462243955188
96.8091	0.979845340074211	-0.116065234611608
96.8591	0.979153626023461	-0.118685603903117
96.9091	0.978551176780115	-0.121610421135266
96.9591	0.97794872753677	-0.124535238367416
97.0091	0.977346278293424	-0.127460055599565
97.0591	0.976743829050078	-0.130384872831714
97.1091	0.976141379806732	-0.133309690063863
97.1591	0.975502106870774	-0.13596569332173
97.2091	0.974854196278524	-0.138558641449826
97.2591	0.974206285686274	-0.141151589577922
97.3091	0.973558375094023	-0.143744537706018
97.3591	0.972910464501773	-0.146337485834115
97.4091	0.97222660107913	-0.148782243905992
97.4591	0.971515393250271	-0.151114294047788
97.5091	0.970804185421413	-0.153446344189584
97.5591	0.970092977592554	-0.15577839433138
97.6091	0.969381769763696	-0.158110444473176
97.6591	0.968721568491301	-0.160620455901814
97.7091	0.968167788305849	-0.163501769274605
97.7591	0.967614008120398	-0.166383082647397
97.8091	0.967060227934946	-0.169264396020188
97.8591	0.966506447749495	-0.172145709392979
97.9091	0.965938856656429	-0.175016712635677
97.9591	0.965216650768361	-0.177772292714648
98.0091	0.964494444880293	-0.180527872793619
98.0591	0.963772238992226	-0.18328345287259
98.1091	0.963050033104158	-0.186039032951562
98.1591	0.962327827216091	-0.188794613030533
98.2091	0.961727297854646	-0.191861059900723
98.2591	0.961150290685698	-0.194987602737711
98.3091	0.960573283516751	-0.1981141455747
98.3591	0.959996276347804	-0.201240688411689
98.4091	0.959419269178856	-0.204367231248677
98.4591	0.958771746523575	-0.207796712902577
98.5091	0.95807642478024	-0.21143154234512
98.5591	0.957381103036906	-0.215066371787664
98.6091	0.956685781293572	-0.218701201230207
98.6591	0.955990459550238	-0.222336030672751
98.7091	0.955327317707604	-0.225961362786577
98.7591	0.954723416136714	-0.229569211181628
98.8091	0.954119514565825	-0.23317705957668
98.8591	0.953515612994935	-0.236784907971731
98.9091	0.952911711424045	-0.240392756366782
98.9591	0.952309154573252	-0.244043830852281
99.0091	0.951717477730518	-0.248044643705939
99.0591	0.951125800887784	-0.252045456559597
99.1091	0.95053412404505	-0.256046269413255
99.1591	0.949942447202316	-0.260047082266914
99.2091	0.949350770359582	-0.264047895120572
99.2591	0.948662765532865	-0.266575321601547
99.3091	0.947960111750058	-0.26887868471709
99.3591	0.947257457967251	-0.271182047832633
99.4091	0.946554804184444	-0.273485410948177
99.4591	0.945852150401637	-0.27578877406372
99.5091	0.945213406468177	-0.278286541068758
99.5591	0.944613172315734	-0.280901448879003
99.6091	0.944012938163291	-0.283516356689248
99.6591	0.943412704010848	-0.286131264499493
99.7091	0.942812469858405	-0.288746172309739
99.7591	0.942160974437822	-0.291347259787888
99.8091	0.941426548483966	-0.293925988718302
99.8591	0.940692122530111	-0.296504717648715
99.9091	0.939957696576255	-0.299083446579128
99.9591	0.9392232706224	-0.301662175509542
100.0091	0.938511243265856	-0.304302622483845
100.0591	0.937939125988171	-0.307328583616356
100.1091	0.937367008710486	-0.310354544748868
100.1591	0.936794891432801	-0.313380505881379
100.2091	0.936222774155115	-0.316406467013891
100.2591	0.93565065687743	-0.319432428146402
100.3091	0.935006470524835	-0.322244252336169
100.3591	0.934353919011758	-0.325031221345081
100.4091	0.933701367498682	-0.327818190353994
100.4591	0.933048815985606	-0.330605159362907
100.5091	0.932396264472529	-0.333392128371819
100.5591	0.931735580107971	-0.336322981278473
100.6091	0.931070554896303	-0.339330631112143
100.6591	0.930405529684635	-0.342338280945813
100.7091	0.929740504472967	-0.345345930779482
100.7591	0.929075479261299	-0.348353580613152
100.8091	0.928443032950166	-0.351412448729207
100.8591	0.927857468471509	-0.354545021202841
100.9091	0.927271903992853	-0.357677593676474
100.9591	0.926686339514197	-0.360810166150108
101.0091	0.92610077503554	-0.363942738623742
101.0591	0.925496155445102	-0.367204448159686
101.1091	0.924797167682032	-0.371105693623261
101.1591	0.924098179918962	-0.375006939086836
101.2091	0.923399192155891	-0.378908184550411
101.2591	0.92270020439282	-0.382809430013986
101.3091	0.92200121662975	-0.386710675477561
101.3591	0.921430188061551	-0.390820981008222
101.4091	0.920869684275613	-0.394948481955656
101.4591	0.920309180489676	-0.399075982903089
101.5091	0.919748676703739	-0.403203483850523
101.5591	0.919188172917802	-0.407330984797957
101.6091	0.918537390101893	-0.411341147202318
101.6591	0.917844512371717	-0.415296597500086
101.7091	0.91715163464154	-0.419252047797854
101.7591	0.916458756911364	-0.423207498095621
101.8091	0.915765879181187	-0.427162948393389
101.8591	0.915107689464032	-0.431169618186607
101.9091	0.914494008110618	-0.435242007971706
101.9591	0.913880326757204	-0.439314397756804
102.0091	0.913266645403789	-0.443386787541902
102.0591	0.912652964050375	-0.447459177327
102.1091	0.912036454411456	-0.451707711431771
102.1591	0.911408343029956	-0.456678796725404
102.2091	0.910780231648455	-0.461649882019037
102.2591	0.910152120266955	-0.46662096731267
102.3091	0.909524008885454	-0.471592052606302
102.3591	0.908895897503954	-0.476563137899935
102.4091	0.908175618244233	-0.481805097601058
102.4591	0.907450691864602	-0.487060714835331
102.5091	0.906725765484972	-0.492316332069605
102.5591	0.906000839105341	-0.497571949303878
102.6091	0.90527591272571	-0.502827566538151
102.6591	0.904670047225666	-0.508017685475873
102.7091	0.904112812225736	-0.513181051588243
102.7591	0.903555577225806	-0.518344417700613
102.8091	0.902998342225875	-0.523507783812983
102.8591	0.902441107225945	-0.528671149925353
102.9091	0.901810855094063	-0.533654035213429
102.9591	0.901096930969772	-0.538430103419589
103.0091	0.900383006845481	-0.543206171625749
103.0591	0.89966908272119	-0.547982239831909
103.1091	0.898955158596899	-0.55275830803807
103.1591	0.898270808534963	-0.55776550518239
103.2091	0.897688911474753	-0.563573399005337
103.2591	0.897107014414544	-0.569381292828284
103.3091	0.896525117354334	-0.575189186651231
103.3591	0.895943220294124	-0.580997080474177
103.4091	0.895361323233915	-0.586804974297124
103.4591	0.894682443260401	-0.593188318348762
103.5091	0.894001785596013	-0.599582210367932
103.5591	0.893321127931624	-0.605976102387102
103.6091	0.892640470267236	-0.612369994406272
103.6591	0.891959812602847	-0.618763886425442
103.7091	0.891318659421641	-0.626023558421151
103.7591	0.890691530867255	-0.633590594039967
103.8091	0.89006440231287	-0.641157629658782
[truncated: 736 more rows]
