# Supplementary material for: Unraveling the Local Relation Between Tissue Composition and Human Brain Mechanics Through Machine Learning
Source: Front Bioeng Biotechnol. 2021 Aug 17;9:704738. doi: 10.3389/fbioe.2021.704738 (PMC8415910; doi:10.3389/fbioe.2021.704738)
Supplement: Supplementary file 1 [file DataSheet3.ZIP › Mechanics_cyclicCompTens/cyclicCompTens_HBE_05_16_P2a_C_38.txt]

0	1	-0.00875940116662798
0.038944	1	0.00382374272299723
0.079904	1	0.0100254380666375
0.120864	1	0.0136455903503187
0.161824	1	0.0162002047524063
0.202784	1	0.0180193881669
0.243744	1	0.0196122448178691
0.284704	1	0.0207903683909182
0.325664	1	0.0217068067140304
0.366624	1	0.0225804150514448
0.407584	0.999995699327977	0.0234729563600996
0.448544	0.999995699327977	0.0249324579340674
0.489504	0.999995699327977	0.0260434792742675
0.530464	0.999995699327977	0.0268170561992737
0.571424	0.999995699327977	0.0273238467071172
0.612384	1	0.0277949772389825
0.653344	1	0.0281463261044492
0.694304	1	0.0284072237168822
0.735264	1	0.0286431319370935
0.776224	1	0.0288830011871664
0.817184	1	0.029108498878355
0.858144	1	0.0293261797579014
0.899104	1	0.0295710789194133
0.940064	1	0.0297810345139664
0.981024	1	0.0300407370213063
1.021984	1	0.0303238638131016
1.062944	1	0.0306127785758257
1.103904	1	0.0309216091014707
1.144864	1	0.0311975706641946
1.185824	0.999995699327977	0.0315054532352635
1.226784	0.999995699327977	0.0318302616987285
1.267744	0.999995699327977	0.0321618278797575
1.308704	0.999995699327977	0.0325233951887144
1.349664	0.999995699327977	0.0328875927992192
1.390624	1	0.0332907546116089
1.431584	1	0.0336855569900819
1.472544	1	0.0340549236770336
1.513504	1	0.0344306296740123
1.554464	1	0.0347347749069251
1.595424	0.999995699327977	0.0349622208082079
1.636384	0.999995699327977	0.0351068133003371
1.677344	0.999995699327977	0.0351608292775252
1.718304	0.999995699327977	0.0351506698195169
1.759264	0.999995699327977	0.0351009032938767
1.800224	1	0.0349693925748971
1.841184	1	0.034801251583575
1.882144	1	0.0346102202132485
1.923104	1	0.0344158285073902
1.964064	1	0.0342219968574539
2.005024	1	0.0339941717743407
2.045984	1	0.0337405993732593
2.086944	1	0.0335011155384634
2.127904	1	0.033261089081393
2.168864	1	0.0330200057094504
2.209824	0.999995699327977	0.0326939965035224
2.250784	0.999995699327977	0.0322903400113884
2.291744	0.999995699327977	0.0318984032887028
2.332704	0.999995699327977	0.0315009662502702
2.373664	0.999995699327977	0.0310681367284586
2.414624	1	0.0306146156464179
2.455584	1	0.0300872848597998
2.496544	1	0.029521621841014
2.537504	1	0.0289270799853502
2.578464	1	0.0282431122354721
2.619424	0.999995699327977	0.0274792482588765
2.660384	0.999995699327977	0.0265804086258854
2.701344	0.999995699327977	0.0255607254869028
2.742304	0.999930329113227	0.0243508107461671
2.783264	0.99966540771661	0.0229832130233287
2.824224	0.999274046562516	0.0214273754929499
2.865184	0.998917090784606	0.0197584720425152
2.906144	0.998564435678719	0.0179186578300315
2.947104	0.998146410358083	0.0159906555122972
2.988064	0.99769742019888	0.0139475475377639
3.029024	0.997085004502804	0.0118179730306585
3.069984	0.996891474261768	0.00959296891702363
3.110944	0.996552581306355	0.00716722507067981
3.151904	0.996226590367011	0.00455488235885473
3.192864	0.995900599427667	0.00182521773780809
3.233824	0.995416343757876	-0.00109168207684901
3.274784	0.995129919001143	-0.0041092982516022
3.315744	0.994847794916434	-0.00724225979580572
3.356704	0.994552768815655	-0.0105228799748707
3.397664	0.994235379220357	-0.0138774972702223
3.438624	0.993900786936967	-0.017286076062614
3.479584	0.993574795997623	-0.0207318647961234
3.520544	0.993231602370186	-0.0242428706252599
3.561504	0.992822178393596	-0.0277795039160389
3.602464	0.992381789578439	-0.0313660606352845
3.643424	0.991958603451375	-0.0349959574019064
3.684384	0.991544878802762	-0.0387017820612619
3.725344	0.991139755498194	-0.0424363983892585
3.766304	0.990787100392307	-0.0462388817272834
3.807264	0.990431004748802	-0.0500255113422258
3.848224	0.990074048970892	-0.0537793351912188
3.889184	0.989766120854045	-0.0574769921867787
3.930144	0.989461633274816	-0.0610666542744631
3.971104	0.989153705157968	-0.0645665919167218
4.012064	0.988801050052081	-0.0680325448426273
4.053024	0.988250564033136	-0.0714085641193387
4.093984	0.987920272421769	-0.0747611721868303
4.134944	0.987589980810401	-0.0781378059996117
4.175904	0.987207221000354	-0.0814830156629981
4.216864	0.986762531513174	-0.0847882194640689
4.257824	0.98636170888063	-0.0881073396741575
4.298784	0.985965186920108	-0.091464643930411
4.339744	0.985626293964695	-0.0947716085298667
4.380704	0.985286540874877	-0.0980164897318112
4.421664	0.984951948591487	-0.10120320139008
4.462624	0.984625957652143	-0.104311825562547
4.503584	0.984305127519226	-0.107370545919401
4.544544	0.984018702762494	-0.110396724194221
4.585504	0.98374518002183	-0.113468264819514
4.626464	0.983459615399502	-0.116617108416477
4.667424	0.983125023116112	-0.119825699302203
4.708384	0.98279387137034	-0.123134450850514
4.749344	0.982477341909447	-0.126504555762353
4.790304	0.982133288147606	-0.129866078961272
4.831264	0.981477865731299	-0.133214304645654
4.872224	0.981037476916143	-0.136554262422769
4.913184	0.980605689445033	-0.139863615431915
4.954144	0.980213468156534	-0.143108625207009
4.995104	0.979857372513029	-0.146349154534727
5.036064	0.979496116063096	-0.149587820641382
5.077024	0.979156362973278	-0.152820705314726
5.117984	0.978831232168339	-0.156039152748837
5.158944	0.978531045261133	-0.159421737972992
5.199904	0.978245480638805	-0.162939621376018
5.240864	0.97791948969946	-0.166542995027363
5.281824	0.977545331233459	-0.170156454043716
5.322784	0.977192676127572	-0.17370254290899
5.363744	0.976853783172158	-0.177263461270564
5.404704	0.976509729410318	-0.180791096620091
5.445664	0.976073641267184	-0.184233625261541
5.486624	0.975651315274525	-0.187669775367257
5.527584	0.97525049264198	-0.191029572635086
5.568544	0.974872033503955	-0.194360632714421
5.609504	0.974532280414138	-0.197751494562667
5.650464	0.974048024744347	-0.201060830138166
5.691424	0.973876857997831	-0.204284823651348
5.732384	0.973559468402533	-0.207459880916346
5.773344	0.973114778915353	-0.210664510005706
5.814304	0.97284125617469	-0.213809215290623
5.855264	0.972546230073911	-0.216851794269212
5.896224	0.972203036446475	-0.219727718474919
5.937184	0.971872744835108	-0.222531661329816
5.978144	0.971551054567787	-0.225208979245411
6.019104	0.971199259596304	-0.227770524667194
6.060064	0.970780374141263	-0.230207929444427
6.101024	0.970345146132535	-0.232584813314794
6.141984	0.96992196000547	-0.234957009713223
6.182944	0.96951253602888	-0.23726864597908
6.223904	0.969116014068358	-0.239476249133428
6.264864	0.968763358962471	-0.241553211071959
6.305824	0.968411563990989	-0.243481708069437
6.346784	0.968054608213079	-0.2453750566546
6.387744	0.967750980768255	-0.247251318086129
6.428704	0.96744735332343	-0.249061139887509
6.469664	0.967134264400155	-0.250838617914594
6.510624	0.966588079053233	-0.252568685137641
6.551584	0.966236284081751	-0.254339072028657
6.592544	0.965905992470383	-0.256111540061328
6.633504	0.965570540052589	-0.257928928065668
6.674464	0.965183479570518	-0.259755632175325
6.715424	0.964743090755361	-0.261628640052413
6.756384	0.964342268122817	-0.263541353061398
6.797344	0.963945746162295	-0.265444680230478
6.838304	0.963598251862836	-0.267325334941146
6.879264	0.963258498773018	-0.269226755305044
6.920224	0.962915305145582	-0.271166908874999
6.961184	0.962585013534215	-0.27322633256427
7.002144	0.962277085417367	-0.275376197657715
7.043104	0.961994961332658	-0.277635299806411
7.084064	0.961717137919971	-0.280060261317829
7.125024	0.961431573297644	-0.282632652647486
7.165984	0.961101281686276	-0.285238958958907
7.206944	0.960775290746932	-0.287940760253036
7.247904	0.960457901151634	-0.290713457653424
7.288864	0.960106106180152	-0.293551071419021
7.329824	0.959682920053088	-0.296420440573314
7.370784	0.959022336830353	-0.299219310236825
7.411744	0.95858624868722	-0.302014738934185
7.452704	0.958194887533126	-0.304768799765528
7.493664	0.95782933041117	-0.307549444729914
7.534624	0.957476675305283	-0.310383000814085
7.575584	0.957128320871419	-0.313193795092401
7.616544	0.956816092082549	-0.316001453493395
7.657504	0.956512464637724	-0.318865836624538
7.698464	0.956212277730518	-0.321781433274054
7.739424	0.955891447597602	-0.324704861989653
7.780384	0.955521589803623	-0.327510807534793
7.821344	0.955168934697736	-0.330203388608665
7.862304	0.954834342414346	-0.332866391320558
7.903264	0.954495449458932	-0.335449214508965
7.944224	0.954072263331868	-0.337931746282429
7.985184	0.953644776532781	-0.340363515633147
8.026144	0.953231051884167	-0.342687043825721
8.067104	0.952856893418165	-0.34498456101641
8.108064	0.952522301134775	-0.347278397528296
8.149024	0.952179107507339	-0.349637276799336
8.189984	0.951861717912041	-0.352058712355572
8.230944	0.95154002764472	-0.354400796486571
8.271904	0.951091037485517	-0.356679589939978
8.312864	0.950817514744854	-0.358920896693115
8.353824	0.950522488644076	-0.361111094529764
8.394784	0.950197357839136	-0.363208235915132
8.435744	0.949853304077295	-0.365294614202453
8.476704	0.949523012465928	-0.367374600878803
8.517664	0.949184119510515	-0.369506215122652
8.558624	0.948770394861901	-0.371703443077605
8.599584	0.948330006046745	-0.373938833286664
8.640544	0.947906819919681	-0.376245910653733
8.681504	0.947501696615113	-0.378543987900343
8.722464	0.947100873982568	-0.380866901556847
8.763424	0.946743918204659	-0.383250795932665
8.804384	0.946392123233176	-0.385643827718914
8.845344	0.946035167455267	-0.388086174935177
8.886304	0.945731540010442	-0.390471864976675
8.927264	0.94543221323764	-0.392915116563396
8.968224	0.945114823642342	-0.395399812288341
9.009184	0.944577239639466	-0.397930990475602
9.050144	0.944392310742477	-0.400512133496242
9.091104	0.943890852384594	-0.403192652665336
9.132064	0.943551099294776	-0.405916167567271
9.173024	0.943370471069809	-0.408658974979234
9.213984	0.942952445749173	-0.411445109363337
9.254944	0.94233142870905	-0.414162193428596
9.295904	0.941934906748529	-0.416811719931067
9.336864	0.941587412449069	-0.419371399952582
9.377824	0.941243358687228	-0.421921798736075
9.418784	0.940908766403838	-0.424511142108599
9.459744	0.940578474792471	-0.427056441550234
9.500704	0.940266246003601	-0.429612647917509
9.541664	0.939975520574845	-0.432121436943128
9.582624	0.939706298506205	-0.434609216244453
9.623584	0.939420733883877	-0.437065296816436
9.664544	0.939086141600487	-0.43947440024636
9.705504	0.938764451333165	-0.441983468210337
9.746464	0.938438460393821	-0.444485841653721
9.787424	0.938099567438408	-0.446915828413995
9.828384	0.937659178623252	-0.449277213771845
9.869344	0.937218789808095	-0.451569128224108
9.910304	0.936787002336985	-0.453783554472197
9.951264	0.93616168462484	-0.455958306097272
9.992224	0.93597675572785	-0.45811171240034
10.033184	0.935637862772437	-0.460198199647956
10.074144	0.935117481457653	-0.46228028489961
10.115104	0.934796651324736	-0.464274495851666
10.156064	0.934501625223958	-0.466272383124112
10.197024	0.934210899795202	-0.468229811259411
10.237984	0.933880608183835	-0.470130220471762
10.278944	0.933506449717833	-0.472012853901406
10.319904	0.9331451932679	-0.473902674352181
10.360864	0.932819202328556	-0.475822929592863
10.401824	0.932470847894692	-0.477645541153798
10.442784	0.932052822574055	-0.479406577072202
10.483744	0.931612433758899	-0.481157904628224
10.524704	0.931207310454332	-0.48280570464851
10.565664	0.93083315198833	-0.484408850560249
10.606624	0.930502860376963	-0.485993159415998
10.647584	0.930168268093572	-0.487582685290725
10.688544	0.929837976482205	-0.489185127318951
10.729504	0.929516286214884	-0.490875857695901
10.770464	0.929212658770059	-0.492633369838329
10.811424	0.928934835357373	-0.49442389477127
10.852384	0.92864841060064	-0.496208869266727
10.893344	0.928172756274895	-0.49800002834859
10.934304	0.927833863319482	-0.499857171606566
10.975264	0.927503571708115	-0.501720455866829
11.016224	0.927146615930205	-0.503546116136849
11.057184	0.926732891281592	-0.505356345449737
11.098144	0.926292502466435	-0.507245435866528
11.139104	0.925873617011394	-0.509164915309901
11.180064	0.925468493706827	-0.511082036852467
11.221024	0.925077132552733	-0.513121969723972
11.261984	0.924728778118869	-0.515382662692991
11.302944	0.924371822340959	-0.517751592461743
11.343904	0.924028628713523	-0.520210279364009
11.384864	0.923711239118225	-0.522772288956654
11.425824	0.923416213017446	-0.52539289303813
11.466784	0.92309538288453	-0.528046130728287
11.507744	0.922742727778643	-0.530717684644218
11.548704	0.922372869984664	-0.533420845762842
11.589664	0.9220245155508	-0.536167159517132
11.630624	0.921703685417883	-0.538867171683199
11.671584	0.921139437248464	-0.541626131369454
11.712544	0.920708509911759	-0.544473174559076
11.753504	0.920307687279214	-0.54740531138154
11.794464	0.91990686464667	-0.55037068327352
11.835424	0.919558510212806	-0.553353351522902
11.876384	0.919228218601439	-0.556358598524842
11.917344	0.918880724301979	-0.559329751850133
11.958304	0.918546132018589	-0.562231904978316
11.999264	0.918245945111383	-0.565103697409594
12.040224	0.917960380489055	-0.567928399380104
12.081184	0.917682557076369	-0.570617997121069
12.122144	0.917400432991659	-0.573155547306446
12.163104	0.917057239364223	-0.575634372250638
12.204064	0.916735549096902	-0.578013851555258
12.245024	0.916419019636008	-0.580329410391775
12.285984	0.916062063858099	-0.58262428420568
12.326944	0.915630276386988	-0.58499991067423
12.367904	0.915189887571832	-0.587407303427505
12.408864	0.914758100100722	-0.589788504304803
12.449824	0.914344375452108	-0.592234011369653
12.490784	0.91396161564206	-0.594637570899712
12.531744	0.913441234327276	-0.596949348813954
12.572704	0.913093740027817	-0.599190289460496
12.613664	0.912772049760496	-0.601418111287388
12.654624	0.912472722987694	-0.60366513845607
12.695584	0.912186298230962	-0.605935849234713
12.736544	0.911860307291617	-0.608177646309182
12.777504	0.911494750169662	-0.610455975591728
12.818464	0.911134353854133	-0.612803655923534
12.859424	0.910804062242766	-0.615159575832932
12.900384	0.910455707808902	-0.617479390658614
12.941344	0.910028221009815	-0.619889620738
12.982304	0.909592993001086	-0.622308835683401
13.023264	0.909192170368542	-0.624741899482437
13.064224	0.908812851096112	-0.627151647957314
13.105184	0.908473958140699	-0.6295078947476
13.146144	0.908147967201355	-0.631705626099121
13.187104	0.907813374917965	-0.633806809911475
13.228064	0.907495985322667	-0.63599579175122
13.269024	0.907183756533796	-0.638277280882352
13.309984	0.906905933121109	-0.640647461515303
13.350944	0.906628969842828	-0.643112973690517
13.391904	0.906144714173037	-0.645524395795542
13.432864	0.905968386620093	-0.647860868471291
13.473824	0.905484130950302	-0.650118650021199
13.514784	0.905127175172392	-0.652380602571241
13.555744	0.904713450523779	-0.654661429223773
13.596704	0.904281663052669	-0.657051630221529
13.637664	0.903867938404055	-0.659470374458452
13.678624	0.903453353621037	-0.661886895905334
13.719584	0.903061992466943	-0.664281997937209
13.760544	0.902709337361056	-0.666667962558653
13.801504	0.902352381583146	-0.669052737333663
13.842464	0.901996285939641	-0.671441401991245
13.883424	0.901691798360412	-0.673886372971438
13.924384	0.901396772259633	-0.676348864767245
13.965344	0.90108024279874	-0.678768341217357
14.006304	0.900731888364876	-0.681086658928571
14.047264	0.900362030570897	-0.68321220190472
14.088224	0.900010235599415	-0.685232755097961
14.129184	0.899684244660071	-0.687170180302102
14.170144	0.899344491570253	-0.689066106887871
14.211104	0.898693369825969	-0.690966014882859
14.252064	0.898292547193424	-0.692850086588412
14.293024	0.897896025232903	-0.694689170766912
14.333984	0.897547670799039	-0.696372664000995
14.374944	0.897213078515649	-0.697952664566636
14.415904	0.896874185560236	-0.699390515529987
14.456864	0.896543893948868	-0.700731407084252
14.497824	0.896235965832021	-0.702002019247533
14.538784	0.895949541075288	-0.703269964062764
14.579744	0.895671717662602	-0.704513414603433
14.620704	0.895376691561823	-0.705704699312742
14.661664	0.89503779860641	-0.706865887009063
14.702624	0.894720409011112	-0.707984900533175
14.743584	0.894399578878196	-0.709206256105001
14.784544	0.89403402175624	-0.710556899605766
14.825504	0.893606534957152	-0.712016719144017
14.866464	0.893161845469973	-0.713569817412552
14.907424	0.892734358670886	-0.715147978728396
14.948384	0.892122803109214	-0.716759013365572
14.989344	0.891937874212224	-0.718393326280407
15.030304	0.891598121122407	-0.72012652720157
15.071264	0.89125492749497	-0.721914254034107
15.112224	0.890911733867534	-0.723816848989997
15.153184	0.890467044380355	-0.725805232745418
15.194144	0.890171158145172	-0.727824345483544
15.235104	0.889840866533805	-0.729779208693472
15.276064	0.889471008739826	-0.731760571047412
15.317024	0.889109752289893	-0.733765054776184
15.357984	0.888784621484953	-0.73580658500563
15.398944	0.888436267051089	-0.737887848696651
15.439904	0.88801394105843	-0.740008109277646
15.480864	0.887573552243274	-0.742068975601238
15.521824	0.887172729610729	-0.744069161935931
15.562784	0.8867934103383	-0.745970732665038
15.603744	0.886454517382886	-0.747819387915947
15.644704	0.886132827115565	-0.749589376012279
15.685664	0.885798234832175	-0.751225713409415
15.726624	0.885480845236877	-0.752750458029699
15.767584	0.885172917120029	-0.754208736869363
15.808544	0.884895093707343	-0.755613930252767
15.849504	0.884613829757038	-0.756955896155551
15.890464	0.884300740833763	-0.758313456455913
15.931424	0.883957547206326	-0.7597581283338
15.972384	0.883627255594959	-0.76137990209776
16.013344	0.883116335758626	-0.763116101606271
16.054304	0.882693149631561	-0.764974702753009
16.095264	0.882252760816405	-0.76684077203844
16.136224	0.881834735495769	-0.768774207116538
16.177184	0.881429612191201	-0.770706012148606
16.218144	0.881041691574725	-0.772656471183366
16.259104	0.880689896603243	-0.774696676455611
16.300064	0.880332940825333	-0.77689365598109
16.341024	0.879989747197897	-0.779206170466934
16.381984	0.879672357602599	-0.781614868564555
16.422944	0.879377331501821	-0.784132814613458
16.463904	0.879059941906522	-0.78678612421741
16.504864	0.878712447607063	-0.789607276261474
16.545824	0.878333128334634	-0.792584803764086
16.586784	0.877989934707197	-0.795707220130833
16.627744	0.877676845783922	-0.79893602097228
16.668704	0.877312148796371	-0.802199307747442
16.709664	0.876888962669307	-0.805434088329937
16.750624	0.876263644957161	-0.808569566856981
16.791584	0.875867122996639	-0.8115927639781
16.832544	0.875532530713249	-0.814592033418196
16.873504	0.875189337085813	-0.81765877979046
16.914464	0.874859045474446	-0.820797788631097
16.955424	0.874524453191056	-0.823926125900334
16.996384	0.874202762923734	-0.827039167323205
17.037344	0.873920638839025	-0.830080759121512
17.078304	0.873647976232766	-0.833064041906965
17.119264	0.873352950131988	-0.836040695548002
17.160224	0.87301319704217	-0.839040498893549
17.201184	0.872696667581276	-0.842055044567158
17.242144	0.872374977313955	-0.845087819298305
17.283104	0.872013720864022	-0.848009927415116
17.324064	0.871581933392912	-0.850871518983473
17.365024	0.87113294323371	-0.853669813336621
17.405984	0.870719218585096	-0.856402513591516
17.446944	0.870309794608506	-0.859050431840018
17.487904	0.86992187399203	-0.861689613651978
17.528864	0.869578680364594	-0.864322874561447
17.569824	0.869053998377787	-0.866899968617485
17.610784	0.868891432975317	-0.869403943777222
17.651744	0.868446743488137	-0.871813655205597
17.692704	0.868305681445783	-0.874098349948641
17.733664	0.868006354672981	-0.876302220123245
17.774624	0.867451567982013	-0.878528531760433
17.815584	0.86709031153208	-0.88079938418746
17.856544	0.866764320592736	-0.883192773363481
17.897504	0.866415966158872	-0.885618724234387
17.938464	0.865993640166212	-0.888059556902534
17.979424	0.865553251351056	-0.89042883752344
18.020384	0.865148128046489	-0.892816486671061
18.061344	0.864773109446082	-0.895155421849503
18.102304	0.864434216490669	-0.89752239251213
18.143264	0.864099624207279	-0.899921236240574
18.184224	0.863773633267934	-0.902362801121911
18.225184	0.863456243672636	-0.904800157956613
18.266144	0.863152616227812	-0.907274245307131
18.307104	0.86287565294953	-0.909756722600447
18.348064	0.862580626848751	-0.912266886705002
18.389024	0.862276139269522	-0.914896164026047
18.429984	0.861932945642086	-0.917589852136528
18.470944	0.861444389300272	-0.920354059350644
18.511904	0.861078832178316	-0.923172992963078
18.552864	0.860673708873749	-0.925928332988297
18.593824	0.860233320058592	-0.928514509974617
18.634784	0.859814434603551	-0.930935941172442
18.675744	0.859413611971007	-0.93318304025492
18.716704	0.859021390682508	-0.935366325650384
18.757664	0.858669595711026	-0.93741986330446
18.798624	0.858321241277162	-0.939355577831952
18.839584	0.857986648993772	-0.941079155379764
18.880544	0.857700224237039	-0.942675905322122
18.921504	0.857440463646849	-0.944166748035878
18.962464	0.85718070305666	-0.9455803378997
19.003424	0.856912341122424	-0.946911117938486
19.044384	0.856613014349622	-0.948179356946517
19.085344	0.856339491608959	-0.94933941581417
19.126304	0.856079731018769	-0.950334432521322
19.167264	0.855877599433687	-0.951174627543746
19.208224	0.855657405026109	-0.95178901106933
19.249184	0.855419147796035	-0.952220053642285
19.290144	0.855167988549891	-0.952483661286637
19.331104	0.854793830083889	-0.952582011029102
19.372064	0.854675131536054	-0.95260830314855
19.413024	0.854375804763252	-0.95253256048832
19.453984	0.854190875866263	-0.952335348889999
19.494944	0.854027450329388	-0.951960758646452
19.535904	0.853842521432399	-0.95142118726017
19.576864	0.853702319524449	-0.950770502522338
19.617824	0.853574159498163	-0.94998197865153
19.658784	0.853424496111762	-0.949074256575201
19.699744	0.853283434069408	-0.947944652110307
19.740704	0.853173336865619	-0.946597377661897
19.781664	0.85306323966183	-0.945012763717319
19.822624	0.852940240441971	-0.943236978933235
19.863584	0.852816381087709	-0.941300804593294
19.904544	0.852728647378439	-0.939208108788007
19.945504	0.85261855017465	-0.937049252290928
19.986464	0.852517054314907	-0.934774464218005
20.027424	0.852416418589569	-0.93244640545632
20.068384	0.852332125417918	-0.930041002318051
20.109344	0.852244391708648	-0.927556406836578
20.150304	0.852173860687471	-0.925055887897434
20.191264	0.852045700661185	-0.922556981570671
20.232224	0.851962267623939	-0.920124778557974
20.273184	0.851896037274785	-0.917730258374081
20.314144	0.851825506253607	-0.915398551621682
20.355104	0.851773038054926	-0.913076263397279
20.396064	0.851698206361726	-0.910813389043131
20.437024	0.851627675340549	-0.908628072627748
20.477984	0.851557144319371	-0.906538785100522
20.518944	0.851500375448668	-0.90462675418299
20.559904	0.851438445771536	-0.902800241843455
20.600864	0.851380816766428	-0.901055591374378
20.641824	0.851314586417274	-0.899347124440429
20.682784	0.851262118218593	-0.897618887750357
20.723744	0.851204489213484	-0.895856838501199
20.764704	0.85116062235885	-0.894076558015297
20.805664	0.851108154160169	-0.892316659642384
20.846624	0.85107288864958	-0.890552710125663
20.887584	0.851019560316495	-0.888782774330274
20.928544	0.850971392789837	-0.88700312581409
20.969504	0.850927525935203	-0.885194615894676
21.010464	0.85090086176866	-0.883365013441143
21.051424	0.850869896930094	-0.881533417014191
21.092384	0.850813128059391	-0.879667434896996
21.133344	0.850764100398328	-0.877735063271387
21.174304	0.850751198382259	-0.875748385834203
21.215264	0.850711632199648	-0.873683917283223
21.256224	0.850689268705128	-0.871589377869725
21.297184	0.85066346467299	-0.869506344663495
21.338144	0.850614437011928	-0.867412968945959
21.379104	0.850610136339904	-0.865343518730242
21.420064	0.850570570157293	-0.863378938441107
21.461024	0.850561968813247	-0.861524170517587
21.501984	0.850526703302658	-0.859785798340771
21.542944	0.850517241824207	-0.85819166344552
21.583904	0.850481976313619	-0.856673545790445
21.624864	0.85046907429755	-0.855228507805963
21.665824	0.850447570937435	-0.853806146638305
21.706784	0.850425207442915	-0.852407033239423
21.747744	0.850394242604349	-0.851036554606356
21.788704	0.850394242604349	-0.84968189264987
21.829664	0.850358977093761	-0.848360801360613
21.870624	0.850350375749715	-0.847054676857628
21.911584	0.850350375749715	-0.845805163766084
21.952544	0.850323711583172	-0.844623561268686
21.993504	0.850315110239126	-0.843487645823443
22.034464	0.850297047416629	-0.84236914005431
22.075424	0.850275544056514	-0.841276396857587
22.116384	0.850271243384491	-0.840162306159653
22.157344	0.850271243384491	-0.839038393780628
22.198304	0.850244579217949	-0.837930577016543
22.239264	0.850244579217949	-0.836742637388324
22.280224	0.850213614379383	-0.835479961893012
22.321184	0.850213614379383	-0.834115412879258
22.362144	0.85020931370736	-0.832723397154064
22.403104	0.85020931370736	-0.831359924668036
22.444064	0.85018695021284	-0.829986545511887
22.485024	0.85018695021284	-0.828650151838645
22.525984	0.850165446852725	-0.827322819303627
22.566944	0.850160286046298	-0.826017196018004
22.607904	0.850160286046298	-0.824734436960914
22.648864	0.850151684702252	-0.823411624098979
22.689824	0.850151684702252	-0.82204006675898
22.730784	0.850129321207732	-0.820641326004311
22.771744	0.850120719863686	-0.81920403073847
22.812704	0.850120719863686	-0.817727531558093
22.853664	0.850120719863686	-0.816236784729397
22.894624	0.850120719863686	-0.81468927176564
22.935584	0.850099216503571	-0.813124723949192
22.976544	0.850099216503571	-0.811532545980858
23.017504	0.850099216503571	-0.809957832168783
23.058464	0.850099216503571	-0.808434599917409
23.099424	0.850094055697143	-0.806919430727946
23.140384	0.850094055697143	-0.805470572595483
23.181344	0.850094055697143	-0.804016338362011
23.222304	0.850094055697143	-0.802577291014608
23.263264	0.850094055697143	-0.801141933062832
23.304224	0.850063950992982	-0.799740169749549
23.345184	0.850063950992982	-0.798394235512781
23.386144	0.850063950992982	-0.797059543799365
23.427104	0.850063950992982	-0.795733394573162
23.468064	0.850063950992982	-0.794483068637809
23.509024	0.850063950992982	-0.793341641980789
23.549984	0.850063950992982	-0.792265458569868
23.590944	0.850063090858578	-0.791219067083105
23.631904	0.850063090858578	-0.790239651311149
23.672864	0.850063090858578	-0.789311270362679
23.713824	0.850063090858578	-0.788461658991466
23.754784	0.850063090858578	-0.787655891064197
23.795744	0.85003728682644	-0.786850783436322
23.836704	0.85003728682644	-0.785990491776885
23.877664	0.85003728682644	-0.785095897237029
23.918624	0.85003728682644	-0.784192093372948
23.959584	0.85003728682644	-0.783245849473536
24.000544	0.85001492333192	-0.782302944117596
24.041504	0.85001492333192	-0.781312187758022
24.082464	0.85001492333192	-0.780344317419041
24.123424	0.85001492333192	-0.779401497052132
24.164384	0.85001492333192	-0.778432774643635
24.205344	0.850006321987874	-0.777471570495569
24.246304	0.850006321987874	-0.776507093180208
24.287264	0.850006321987874	-0.77551546731747
24.328224	0.850006321987874	-0.774481057104867
24.369184	0.850006321987874	-0.77340346592692
24.410144	0.850005461853469	-0.772335179958259
24.451104	0.850005461853469	-0.771217515362613
24.492064	0.850005461853469	-0.770068659792605
24.533024	0.850005461853469	-0.768906820513714
24.573984	0.850005461853469	-0.767734769475872
24.614944	0.850005461853469	-0.766612962209768
24.655904	0.850005461853469	-0.765576045910355
24.696864	0.850005461853469	-0.764597074696407
24.737824	0.850005461853469	-0.763657867452917
24.778784	0.850005461853469	-0.762761403154381
24.819744	0.850001161181446	-0.761869850785992
24.860704	0.850001161181446	-0.76099209279109
24.901664	0.850001161181446	-0.760084420836497
24.942624	0.850001161181446	-0.759124482807072
24.983584	0.850001161181446	-0.75816230891237
25.024544	0.850005461853469	-0.757201069897009
25.065504	0.850005461853469	-0.756189268945846
25.106464	0.850005461853469	-0.755145002184858
25.147424	0.850005461853469	-0.754115623758728
25.188384	0.850005461853469	-0.753142475383004
25.229344	0.850005461853469	-0.752212930738572
25.270304	0.850005461853469	-0.751322398238556
25.311264	0.850005461853469	-0.750453568450316
25.352224	0.850005461853469	-0.749546493598146
25.393184	0.850001161181446	-0.748590937951829
25.434144	0.850001161181446	-0.747585650647167
25.475104	0.850001161181446	-0.746490142038129
25.516064	0.850001161181446	-0.745280504056546
25.557024	0.850001161181446	-0.744008357732296
25.597984	0.850001161181446	-0.74266559641935
25.638944	0.850001161181446	-0.741218132978677
25.679904	0.850001161181446	-0.739608554051056
25.720864	0.850001161181446	-0.737855267388911
25.761824	0.850001161181446	-0.735999481776226
25.802784	0.850001161181446	-0.733988994335139
25.843744	0.850001161181446	-0.731757273908852
25.884704	0.850001161181446	-0.72930073788283
25.925664	0.850001161181446	-0.726529927674771
25.966624	0.850001161181446	-0.723391387363407
26.007584	0.850001161181446	-0.719884232191135
26.048544	0.850001161181446	-0.71596706596226
26.089504	0.850001161181446	-0.711682121687551
26.130464	0.850001161181446	-0.707017086853548
26.171424	0.850001161181446	-0.701975003631718
26.212384	0.850006321987874	-0.696562564363448
26.253344	0.850094055697143	-0.690764094020541
26.294304	0.85034951561531	-0.684588135090211
26.335264	0.850644541716089	-0.678044313125015
26.376224	0.851001497493998	-0.671163941134847
26.417184	0.851340390449412	-0.663933789160554
26.458144	0.851670682060779	-0.656384531704694
26.499104	0.85205774254285	-0.648582124613701
26.540064	0.852503292164434	-0.640562995493767
26.581024	0.852965184339705	-0.632285493182106
26.621984	0.853379769122723	-0.623803716465731
26.662944	0.853789193099314	-0.61526934897284
26.703904	0.854211519091973	-0.60673339937645
26.744864	0.854577076213929	-0.598280819661018
26.785824	0.854942633335885	-0.589918644303258
26.826784	0.855260022931183	-0.581606745405324
26.867744	0.855546447687916	-0.573437379649923
26.908704	0.855837173116671	-0.565405887894795
26.949664	0.856180366744107	-0.557514891724662
26.990624	0.856550224538086	-0.549787128974114
27.031584	0.857034480207877	-0.542247640898402
27.072544	0.857356170475198	-0.534883415458966
27.113504	0.857726028269177	-0.52764903800439
27.154464	0.858126850901722	-0.520672855046656
27.195424	0.858523372862243	-0.513799051183137
27.236384	0.858901832000268	-0.507132023452731
27.277344	0.859271689794247	-0.50066120052751
27.318304	0.859659610410723	-0.494331224039438
27.359264	0.860020866860656	-0.488103057872835
27.400224	0.860364060488092	-0.481962155828172
27.441184	0.860708114249933	-0.475939458271129
27.482144	0.861011741694757	-0.469931404977881
27.523104	0.861280103628993	-0.463960012465859
27.564064	0.861570829057749	-0.457994333831764
27.605024	0.861878757174596	-0.452001755079769
27.645984	0.862222810936437	-0.446028861094866
27.686944	0.862535039725307	-0.44005095711555
27.727904	0.862852429320606	-0.434024567983675
27.768864	0.863446782194186	-0.427978949538744
27.809824	0.863865667649227	-0.42199622951434
27.850784	0.864283692969864	-0.416026249127755
27.891744	0.864688816274431	-0.410081665206986
27.932704	0.865106841595068	-0.404192315439514
27.973664	0.865499062883566	-0.398346020243443
28.014624	0.865868920677545	-0.392656754267698
28.055584	0.866194911616889	-0.387112902344715
28.096544	0.866485637045645	-0.381702494096364
28.137504	0.8667763624744	-0.376401734773184
28.178464	0.867092891935294	-0.37116424215633
28.219424	0.867462749729273	-0.36604250459964
28.260384	0.867784439996594	-0.360967628687096
28.301344	0.868083766769395	-0.355994364788283
28.342304	0.868423519859213	-0.35113011348651
28.383264	0.868801978997238	-0.346355004782182
28.424224	0.869202801629783	-0.341694201966079
28.465184	0.869616526278396	-0.33717592139648
28.506144	0.869990684744398	-0.332748986601512
28.547104	0.870378605360874	-0.328471116029225
28.588064	0.870761365170922	-0.32428962519725
28.629024	0.871303249845821	-0.320156780779071
28.669984	0.871642142801234	-0.316106179592387
28.710944	0.871950931052486	-0.31210891664985
28.751904	0.872078230944367	-0.308160489712025
28.792864	0.87234229220658	-0.30423587931572
28.833824	0.872809345188279	-0.30027058968247
28.874784	0.873143937471669	-0.296307398624523
28.915744	0.873452725722921	-0.292305439493224
28.956704	0.873783017334289	-0.288358202401832
28.997664	0.87417007781636	-0.28457975352592
29.038624	0.874588963271401	-0.280913947804116
29.079584	0.875019890608106	-0.277313413658087
29.120544	0.875434475391125	-0.27380454562996
29.161504	0.875839598695692	-0.270322183283462
29.202464	0.87624472200026	-0.266865058320747
29.243424	0.876596516971742	-0.263387008622768
29.284384	0.876967234900126	-0.259903826894843
29.325344	0.877279463688996	-0.25649557498334
29.366304	0.877565888445729	-0.253117459310532
29.407264	0.877860914546507	-0.249705245602662
29.448224	0.878213569652394	-0.246269457245129
29.489184	0.878565364623876	-0.242785859288873
29.530144	0.878887054891197	-0.239310679605094
29.571104	0.879204444486495	-0.235840980624208
29.612064	0.879732567010921	-0.232375629159137
29.653024	0.880146291659535	-0.228929570204093
29.693984	0.880538512948033	-0.225394848076908
29.734944	0.880916972086058	-0.221802305078995
29.775904	0.881286829880037	-0.21814763074104
29.816864	0.881679051168536	-0.214422071192855
29.857824	0.882031706274422	-0.210697474853688
29.898784	0.882383501245905	-0.207045282631278
29.939744	0.882727555007745	-0.203452885640161
29.980704	0.883013119630073	-0.199991051413448
30.021664	0.88329094304276	-0.196607788456252
30.062624	0.883573067127469	-0.193361081079745
30.103584	0.883903358738837	-0.190160997813939
30.144544	0.884233650350204	-0.186911601297324
30.185504	0.884550179811097	-0.183661973784881
30.226464	0.884871870078418	-0.180477199440677
30.267424	0.885272692710963	-0.177331979863162
30.308384	0.885686417359577	-0.174228764479794
30.349344	0.886101002142595	-0.171231116368904
30.390304	0.886703956360221	-0.168320660466158
30.431264	0.887144345175377	-0.165428688588042
30.472224	0.88752796511983	-0.162546832583817
30.513184	0.887699131866345	-0.159689333564181
30.554144	0.888214352374702	-0.15685319076258
30.595104	0.888500777131435	-0.154027512507817
30.636064	0.888795803232213	-0.151194505583539
30.677024	0.889113192827511	-0.148318221808855
30.717984	0.88947358914304	-0.145384827584575
30.758944	0.889799580082384	-0.142323160941315
30.799904	0.890104067661613	-0.139123243295159
30.840864	0.89043435927298	-0.135913536656001
30.881824	0.890825720427074	-0.13269810306368
30.922784	0.891230843731642	-0.12950035154821
30.963744	0.891635967036209	-0.126363476150171
31.004704	0.892023887652685	-0.123305692851864
31.045664	0.892406647462733	-0.120357619496492
31.086624	0.892785966735162	-0.117490181118647
31.127584	0.893151523857118	-0.114699799462202
31.168544	0.893494717484554	-0.111898988126214
31.209504	0.893812107079852	-0.109125565050254
31.250464	0.894102832508608	-0.106449144967499
31.291424	0.894362593098798	-0.103814687673978
31.332384	0.894820184602046	-0.101254789731871
31.373344	0.895159937691864	-0.098746103128931
31.414304	0.895463565136688	-0.096249700709773
31.455264	0.895793856748055	-0.0937640679262814
31.496224	0.896190378708577	-0.0913491612709876
31.537184	0.896621306045283	-0.0889805387702707
31.578144	0.897040191500324	-0.0866945452204974
31.619104	0.897441014132868	-0.0844818013193796
31.660064	0.897863340125528	-0.082279301865301
31.701024	0.898268463430096	-0.080086366946014
31.741984	0.898629719880028	-0.0778165736130647
31.782944	0.898982374985915	-0.0754584744977451
31.823904	0.899290303102763	-0.0730230288266366
31.864864	0.899572427187472	-0.0705830111815038
31.905824	0.899867453288251	-0.0681708851929664
31.946784	0.90021494758771	-0.0657862041238104
31.987744	0.900589106053712	-0.0634413981646148
32.028704	0.900915096993056	-0.0611154161861733
32.069664	0.901218724437881	-0.0587714208915806
32.110624	0.901571379543768	-0.0564172792142152
32.151584	0.902174333761394	-0.0540618452677381
32.192544	0.902562254377869	-0.0517611638700508
32.233504	0.902936412843871	-0.0495299904244508
32.274464	0.903310571309873	-0.0473749410001174
32.315424	0.903684729775875	-0.0453172388835247
32.356384	0.904059748376281	-0.0434133102536105
32.397344	0.904398641331694	-0.0415797590789465
32.438304	0.904741834959131	-0.0398182524520632
32.479264	0.905041161731932	-0.0381720650441592
32.520224	0.905296621650099	-0.0365790633359869
32.561184	0.905591647750878	-0.0350891598599835
32.602144	0.905930540706291	-0.033681488719446
32.643104	0.906260832317658	-0.0323365155124896
32.684064	0.906573921240933	-0.0309456068239039
32.725024	0.9069042128523	-0.0294705066937285
32.765984	0.907300734812822	-0.0279788511361638
32.806944	0.907718760133458	-0.0264929617574686
32.847904	0.908123883438026	-0.025060266795329
32.888864	0.908736299134103	-0.0236598611273353
32.929824	0.909158625126762	-0.0222814392886825
32.970784	0.909542245071215	-0.0209178338710933
33.011744	0.909899200849125	-0.0195138085420632
33.052704	0.910224331654064	-0.017996832790891
33.093664	0.91052451856127	-0.0163591551821123
33.134624	0.910815243990026	-0.0146151693708417
33.175584	0.911131773450919	-0.0127150260216139
33.216544	0.911493029900852	-0.0107121135003116
33.257504	0.911814720168173	-0.0086716249312966
33.298464	0.912118347612998	-0.00652458190952053
33.339424	0.912452939896388	-0.00428555242657184
33.380384	0.912845161184887	-0.00196821535802276
33.421344	0.913254585161477	0.000333407456622928
33.462304	0.913664009138068	0.0026535208335166
33.503264	0.91404762908252	0.00498076675139291
33.544224	0.914426088220545	0.00726455058636128
33.585184	0.91480454735857	0.00956997829454675
33.626144	0.915170104480526	0.011943255579113
33.667104	0.91551845891439	0.0143459020218898
33.708064	0.91583068770326	0.0167560689043033
33.749024	0.916121413132016	0.0190900158803897
33.789984	0.916381173722206	0.0213556709012931
33.830944	0.916676199822984	0.0235064534404313
33.871904	0.917174217643249	0.0255003113611278
33.912864	0.917482145760096	0.0274461853466283
33.953824	0.91782103871551	0.0293999720288314
33.994784	0.918213260004008	0.0313453142880869
34.035744	0.918645047475118	0.0332279760474085
34.076704	0.919067373467778	0.0350775618192464
34.117664	0.9194638954283	0.0368384190427649
34.158624	0.91989568289941	0.038505470168166
34.199584	0.920287904187908	0.0401087119649656
34.240544	0.920653461309864	0.0416646214091399
34.281504	0.921005256281347	0.0431977232841347
34.322464	0.921314044532599	0.044679221562897
34.363424	0.921599609154927	0.0461453172142029
34.404384	0.921898935927728	0.047553923234081
34.445344	0.922238689017546	0.0489048173435273
34.486304	0.922604246139502	0.0503356883103103
34.527264	0.922930237078846	0.0518279366118857
34.568224	0.923242465867717	0.0534022058659526
34.609184	0.923585659495153	0.0550337076051485
34.650144	0.923977880783651	0.056704293402555
34.691104	0.924576534329254	0.0583895539726401
34.732064	0.924960154273707	0.0599962410940024
34.773024	0.925330012067686	0.0615535844556733
34.813984	0.925527842980744	0.0630377631577197
34.854944	0.926082629671713	0.0644804475998057
34.895904	0.926430984105576	0.0659331825396038
34.936864	0.926765576388967	0.0673845511172889
34.977824	0.927060602489745	0.0687760438330618
35.018784	0.927334125230408	0.0700805273939877
35.059744	0.92761108850869	0.071338049067295
35.100704	0.927941380120058	0.0725596443517726
35.141664	0.928271671731425	0.073790769303747
35.182624	0.928589061326723	0.0749859155659496
35.223584	0.92891935293809	0.0761611024811127
35.264544	0.929320175570635	0.0773578221299909
35.305504	0.929733900219248	0.078497091373148
35.346464	0.930143324195839	0.0795629736776765
35.387424	0.93053984615636	0.0805782809711678
35.428384	0.93096217214902	0.08155585531412
35.469344	0.931376756932038	0.0824923058621185
35.510304	0.931732852575544	0.0834167991072232
35.551264	0.932252373755923	0.0844404157128949
35.592224	0.932538798512656	0.085505696556589
35.633184	0.932833824613434	0.0865769636789507
35.674144	0.933151214208732	0.0877926097312613
35.715104	0.933508169986642	0.0890627228563859
35.756064	0.933834160925986	0.0904329595975957
35.797024	0.934142089042834	0.0919092648286459
35.837984	0.934472380654201	0.0934672379808283
35.878944	0.9348646019427	0.0951228635295805
35.919904	0.93527402591929	0.0967958072277945
35.960864	0.935670547879812	0.0984207800660481
36.001824	0.93605330768986	0.10004154267846
36.042784	0.936445528978358	0.101646941889123
36.083744	0.936815386772337	0.10322875119568
36.124704	0.937189545238339	0.104761238534605
36.165664	0.937532738865775	0.106290816633624
36.206624	0.937850128461073	0.107824413188363
36.247584	0.938136553217806	0.109351764138929
36.288544	0.938400614480019	0.110842460845888
36.329504	0.938687039236751	0.112333508405001
36.370464	0.939025932192164	0.113714852558795
36.411424	0.939342461653058	0.11502406063816
36.452384	0.939831878129276	0.116299100947874
36.493344	0.940232700761821	0.117433323150116
36.534304	0.940659327426504	0.118506902409961
36.575264	0.941086814225591	0.119516628757086
36.616224	0.941482476051708	0.120470323361545
36.657184	0.941905662178772	0.121338806656043
36.698144	0.94231078548334	0.122130876094887
36.739104	0.942672041933272	0.122903341397256
36.780064	0.943023836904755	0.123629043119746
36.821024	0.943328324483984	0.124307673994321
36.861984	0.943600987090243	0.124975580996555
36.902944	0.943904614535067	0.12564341172658
36.943904	0.944257269640954	0.126335514452165
36.984864	0.944631428106956	0.127016359399957
37.025824	0.944948817702254	0.127665176558314
37.066784	0.945252445147079	0.128249707141972
37.107744	0.945605100252966	0.128810652179937
37.148704	0.94600592288551	0.129346148451144
37.189664	0.94660027575909	0.12984511033507
37.230624	0.946789505328103	0.130321907515564
37.271584	0.947167964466127	0.130722776803323
37.312544	0.947547283738557	0.131123136156897
37.353504	0.948102070429525	0.131555808775883
37.394464	0.948436662712915	0.132027066414922
37.435424	0.948775555668329	0.132426000567823
37.476384	0.949070581769107	0.132862111973753
37.517344	0.94933464303132	0.133301424633183
37.558304	0.949629669132099	0.133688381870337
37.599264	0.949973722893939	0.13413277425877
37.640224	0.95028595168281	0.134590584018066
37.681184	0.950603341278108	0.134996777105893
37.722144	0.950933632889475	0.135346313018954
37.763104	0.951338756194043	0.135668573990697
37.804064	0.951748180170633	0.136015985177984
37.845024	0.952161904819247	0.136341865810763
37.885984	0.952562727451792	0.136736415401349
37.926944	0.952985913578856	0.137167331580361
37.967904	0.953391036883423	0.137555125632589
38.008864	0.953756594005379	0.137960037347334
38.049824	0.954253751691239	0.138344057014905
38.090784	0.954407715749663	0.138717030287658
38.131744	0.95468553916235	0.139117932263506
38.172704	0.95499776795122	0.139508764128789
38.213664	0.955531051282073	0.139884300147706
38.254624	0.955852741549394	0.14038995873143
38.295584	0.956160669666242	0.140947050933325
38.336544	0.956490961277609	0.141501619614762
38.377504	0.956883182566108	0.142137198097142
38.418464	0.957284005198652	0.142860071210346
38.459424	0.957697729847266	0.143654156414667
38.500384	0.958080489657314	0.144473243648532
38.541344	0.958464109601766	0.145384195308037
38.582304	0.958851170083837	0.146335096170504
38.623264	0.959208125861747	0.147263492373415
38.664224	0.959538417473114	0.14822205750311
38.705184	0.959864408412459	0.149236355824259
38.746144	0.960146532497168	0.15027995356903
38.787104	0.960414894431404	0.151385787255726
38.828064	0.960705619860159	0.152572005311266
38.869024	0.961053114159619	0.153864002022259
38.909984	0.961520167141317	0.155204233277129
38.950944	0.961683592678192	0.156486630586036
38.991904	0.962269344207726	0.157694076286462
39.032864	0.962695970872409	0.158904740674035
39.073824	0.963119156999473	0.160015355538524
39.114784	0.963515678959994	0.161070938915865
39.155744	0.963938004952654	0.162122471149397
39.196704	0.964334526913175	0.16318170905507
39.237664	0.964691482691085	0.164101798125006
39.278624	0.965034676318522	0.164969801994201
39.319584	0.965347765241797	0.165898228705995
39.360544	0.965629029192102	0.166791208454262
39.401504	0.96592405529288	0.167663919408249
39.442464	0.96628101107079	0.168538861869099
39.483424	0.966646568192746	0.169412729981431
39.524384	0.966963097653639	0.170248520828687
39.565344	0.967276186576914	0.171075030437922
39.606304	0.967623680876374	0.171918668605703
39.647264	0.968038265659392	0.172775979111439
39.688224	0.968433927485509	0.173639432798669
39.729184	0.968821848101984	0.174532035544312
39.770144	0.96937233412093	0.175457557374611
39.811104	0.969759394603001	0.176463984403971
39.852064	0.970120651052934	0.177438470812131
39.893024	0.970464704814774	0.178416546372446
39.933984	0.970803597770188	0.179452192194807
39.974944	0.971098623870966	0.180530044877465
40.015904	0.971354083789133	0.181548379087981
40.056864	0.971649109889911	0.182543609357314
40.097824	0.971988002845325	0.18350574838472
40.138784	0.972309693112646	0.184359419616567
40.179744	0.972627082707944	0.185107292580107
40.220704	0.972957374319311	0.185777919231331
40.261664	0.973353036145428	0.186408978040629
40.302624	0.973767620928446	0.186942282030679
40.343584	0.974177044905037	0.1873723919035
40.384544	0.974577867537581	0.187708445069523
40.425504	0.975009655008692	0.18797753777518
40.466464	0.975414778313259	0.188147620438979
40.507424	0.975780335435215	0.188213364902439
40.548384	0.97613643107872	0.188232031980367
40.589344	0.976427156507476	0.188165461597862
40.630304	0.976858943978586	0.187931652415287
40.671264	0.977026670187483	0.18766142652255
40.712224	0.977554792711909	0.187351362566353
40.753184	0.977872182307207	0.186995036247639
40.794144	0.978180110424055	0.186603376284105
40.835104	0.978506101363399	0.186197730176964
40.876064	0.978902623323921	0.185915444558655
40.917024	0.979293984478015	0.185708058247884
40.957984	0.979708569261033	0.185575926455216
40.998944	0.980091329071081	0.185492741806763
41.039904	0.980474949015533	0.185426992984891
41.080864	0.980875771648078	0.185379405665172
41.121824	0.98122756661956	0.185382155823046
41.162784	0.981557858230927	0.185453692615847
41.203744	0.981883849170271	0.185573012856899
41.244704	0.982165973254981	0.18571563752608
41.285664	0.98243863586124	0.185930552993312
41.326624	0.982729361289995	0.186284608579456
41.367584	0.983077715723859	0.186752303216813
41.408544	0.98338994451273	0.187340762908749
41.449504	0.983707334108028	0.188042569638304
41.490464	0.984288784965539	0.188776360573176
41.531424	0.98449091655062	0.189624274342977
41.572384	0.985138597757286	0.190484716367622
41.613344	0.985350190820818	0.191328705387557
41.654304	0.985953145038444	0.192216036634074
41.695264	0.986345366326942	0.193064214087791
41.736224	0.986710923448898	0.193903639850526
41.777184	0.987054117076334	0.194801309249937
41.818144	0.987358604655563	0.195793048431382
41.859104	0.987644169277891	0.196854733585305
41.900064	0.987944356185097	0.197962142837882
41.941024	0.98829615115658	0.199111004945508
41.981984	0.988675470429009	0.200244630045327
42.022944	0.988983398545857	0.201332844852144
42.063904	0.989296487469132	0.202371859726861
42.104864	0.989639681096568	0.203339459844308
42.145824	0.990044804401136	0.204163448112291
42.186784	0.990441326361657	0.204921526297164
42.227744	0.990837848322179	0.205668555908012
42.268704	0.991220608132227	0.2063776607982
42.309664	0.991779695495218	0.207079308445723
42.350624	0.992136651273128	0.207638876225545
42.391584	0.992475544228541	0.208116671482351
42.432544	0.992810136511931	0.208614345455577
42.473504	0.993106022747114	0.20904104487113
42.514464	0.993365783337304	0.209388490925712
42.555424	0.993660809438083	0.209636092302567
42.596384	0.994008303737542	0.20977652033218
42.637344	0.994329994004863	0.209854891114752
42.678304	0.994637922121711	0.209857292599678
42.719264	0.994972514405101	0.209826201868789
42.760224	0.995377637709668	0.209794089090323
42.801184	0.99579652316471	0.209826267244967
42.842144	0.996201646469277	0.209939627357822
42.883104	0.996598168429799	0.210119518627476
42.924064	0.997038557244955	0.210330855838583
42.965024	0.997429918399049	0.210602297728225
43.005984	0.997799776193028	0.210878631935161
43.046944	0.998143829954869	0.211122018727763
43.087904	0.998447457399693	0.211418364582681
43.128864	0.998879244870803	0.211683591377034
43.169824	0.999028908257204	0.211983465366339
43.210784	0.999565632125676	0.212376611548312
43.251744	0.999883021720974	0.212769077818036
43.292704	1.0001866491658	0.213223187285676
43.333664	1.00053070292764	0.213714103541338
43.374624	1.00092722488816	0.214288590164902
43.415584	1.00132804752071	0.214897658607241
43.456544	1.00172801001885	0.215497742183565
43.497504	1.00210732929127	0.216144399748853
43.538464	1.0025038512518	0.216749929160775
43.579424	1.00289951307791	0.217276915632858
43.620384	1.00324786751178	0.21772501702977
43.661344	1.00359106113921	0.218090533059858
43.702304	1.00390415006249	0.218406607265988
43.743264	1.00418111334077	0.218712857611821
43.784224	1.00444603473739	0.219018371386053
43.825184	1.00474966218221	0.219335358679464
43.866144	1.00509715648167	0.2197055294934
43.907104	1.0054016440609	0.220048765322142
43.948064	1.00571817352179	0.220445853687627
43.989024	1.0060923319878	0.22086555785217
44.029984	1.00652411945891	0.221256276398746
44.070944	1.0071580385151	0.221637783441889
44.111904	1.00755456047562	0.221995364983214
44.152864	1.00797774660268	0.222373319920704
44.193824	1.00837426856321	0.222695556921181
44.234784	1.00872606353469	0.222991859191981
44.275744	1.00907441796855	0.223272142120048
44.316704	1.00937374474135	0.223578032896904
44.357664	1.00966447017011	0.223933637898459
44.398624	1.00996379694291	0.224383116553514
44.439584	1.0103164520488	0.2248811435581
44.480544	1.0106906105148	0.225447251134893
44.521504	1.01100283930367	0.226054138192105
44.562464	1.01131592822694	0.226671302384445
44.603424	1.01167288400485	0.227299781013932
44.644384	1.01207284650299	0.227926675360713
44.685344	1.01247796980756	0.228482985227682
44.726304	1.01285728907999	0.229041371877894
44.767264	1.01322714687397	0.229600994137864
44.808224	1.01359700466795	0.230176280530001
44.849184	1.01397546380597	0.230788410756662
44.890144	1.01432381823984	0.231453295200281
44.931104	1.01483473807617	0.232161940278019
44.972064	1.01512546350493	0.232927663117267
45.013024	1.01524846272479	0.233732005843863
45.053984	1.01568455086792	0.23455888809731
45.094944	1.01602774449535	0.235372507703517
45.135904	1.01634513409065	0.236111055844916
45.176864	1.01666252368595	0.236813437884835
45.217824	1.01700141664136	0.237462311702546
45.258784	1.01740653994593	0.238079079279408
45.299744	1.01781596392252	0.238625168670602
45.340704	1.01823398924316	0.239167777869939
45.381664	1.0186348118757	0.239723933013288
45.422624	1.01906229867479	0.24030967959385
45.463584	1.01946742197936	0.240933749689757
45.504544	1.01982437775727	0.241607472992596
45.545504	1.0201675713847	0.242273647526121
45.586464	1.02046689815751	0.242913200880103
45.627424	1.02074472157019	0.243495977202994
45.668384	1.02104834901502	0.243989111890285
45.709344	1.0214010041209	0.244385816715528
45.750304	1.02190762328521	0.244753479263448
45.791264	1.02206158734364	0.245073397588825
45.832224	1.02255014368545	0.245469357125642
45.873184	1.02294236497395	0.245938518368585
45.914144	1.02335178895054	0.246475947595445
45.955104	1.02375691225511	0.247083050394044
45.996064	1.02414483287158	0.247737234936586
46.037024	1.02453189335366	0.248413677888415
46.077984	1.02492411464215	0.249041300089975
46.118944	1.02528537109209	0.249620341253916
46.159904	1.02561566270345	0.250161331303253
46.200864	1.02592789149232	0.250580338121901
46.241824	1.02620571490501	0.250862994205217
46.282784	1.02647837751127	0.251075224890753
46.323744	1.02676910294003	0.251215053638737
46.364704	1.02711745737389	0.251390165909803
46.405664	1.02742968616276	0.251619226602674
46.446624	1.02774277508603	0.251922110075358
46.487584	1.02810403153597	0.252261456021528
46.528544	1.02852635752863	0.252632378661509
46.569504	1.02896244567176	0.252978188132444
46.610464	1.02957056069581	0.253268240440659
46.651424	1.0299971873605	0.253490292807285
46.692384	1.03039370932102	0.253699869220008
46.733344	1.03075496577095	0.253930987083269
46.774304	1.03109815939839	0.254192563707702
46.815264	1.03139748617119	0.254507225788394
46.856224	1.03168391092792	0.25485462172124
46.897184	1.03198323770072	0.255334855509473
46.938144	1.03233589280661	0.255935712703898
46.979104	1.03271005127261	0.256622042712996
47.020064	1.03303174153993	0.257416951657156
47.061024	1.03333536898476	0.258338930098627
47.101984	1.03368372341862	0.259285527029398
47.142944	1.03407594470712	0.260249557607545
47.183904	1.03446730586121	0.261173146482192
47.224864	1.03486382782174	0.26205425173739
47.265824	1.03524658763178	0.262867126055171
47.306784	1.03561730556017	0.263718223644823
47.347744	1.03599576469819	0.264584534271017
47.388704	1.03634841980408	0.265429246787318
47.429664	1.03668301208747	0.266205506087198
47.470624	1.03715866641321	0.266905739430078
47.511584	1.03741412633138	0.267511050921408
47.552544	1.03770915243216	0.26802457643851
47.593504	1.03804804538757	0.268428803882596
47.634464	1.03836973565489	0.268754540687784
47.675424	1.03868626511579	0.269119668819217
47.716384	1.03902171753358	0.269462131029856
47.757344	1.0394173793597	0.26973803375402
47.798304	1.03983196414272	0.269940126773606
47.839264	1.04024138811931	0.270103081254834
47.880224	1.04063791007983	0.270214955149251
47.921184	1.04106023607249	0.27028793021796
47.962144	1.04147052018348	0.270399106766482
48.003104	1.04183607730544	0.270514999116618
48.044064	1.04218787227692	0.270675233948855
48.085024	1.04248719904972	0.270846813727122
48.125984	1.04276932313443	0.270978891039642
48.166944	1.04308241205771	0.271062990954583
48.207904	1.04342560568514	0.271180607056604
48.248864	1.04377826079103	0.271359323734265
48.289824	1.04408618890788	0.271557542125723
48.330784	1.0443898163527	0.271771906253856
48.371744	1.04496266586617	0.271955234131248
48.412704	1.04516995825768	0.272091210043162
48.453664	1.04577721314733	0.272179341489058
48.494624	1.04616083309178	0.272211168791549
48.535584	1.04654359290183	0.272205121495115
48.576544	1.04694011486235	0.272223457333743
48.617504	1.04729707064026	0.272332873083879
48.658464	1.04762736225163	0.272495304555686
48.699424	1.04794389171252	0.272642370446537
48.740384	1.04822171512521	0.272776252141559
48.781344	1.04849437773146	0.272805653987859
48.822304	1.04878940383224	0.272815399396742
48.863264	1.04912485625004	0.272805457859326
48.904224	1.04944138571093	0.272789144323794
48.945184	1.04976307597825	0.272797257507442
48.986144	1.05012863310021	0.272867244884832
49.027104	1.0505561198993	0.27296499970408
49.068064	1.050987047236	0.273108605015927
49.109024	1.05140593269104	0.273271888557248
49.149984	1.05181105599561	0.273440267082016
49.190944	1.05221617930018	0.273619319357389
49.231904	1.05259893911023	0.273874384514527
49.272864	1.05311415961858	0.274110303168435
49.313824	1.05342724854186	0.274262365978465
49.354784	1.05370937262657	0.274349909038762
49.395744	1.05401300007139	0.274424124075641
49.436704	1.05435619369883	0.274433407492869
49.477664	1.05472605149281	0.274441084835332
49.518624	1.05503053907204	0.274523626618039
49.559584	1.05534706853293	0.274675022591056
49.600544	1.05569972363882	0.27489580448063
49.641504	1.05611344828743	0.275168891670743
49.682464	1.0565013689039	0.275427356389119
49.723424	1.05688842938598	0.275742822596796
49.764384	1.05726344798638	0.276077775263828
49.805344	1.05763760645238	0.276404806517333
49.846304	1.05802466693446	0.276746859037259
49.887264	1.0583687206963	0.277074633399984
49.928224	1.05871621499576	0.277471468977582
49.969184	1.05916606528936	0.277951942478466
50.010144	1.0594344272236	0.278530497679486
50.051104	1.05957978993798	0.279183139344235
50.092064	1.06005974493574	0.279902578028906
50.133024	1.06038143520306	0.280648696731679
50.173984	1.06069796466396	0.281447356089231
50.214944	1.0610420184258	0.282199857686149
50.255904	1.06145144240239	0.282901928099621
50.296864	1.06185656570696	0.283607273859594
50.337824	1.06226168901152	0.284306829469432
50.378784	1.06266681231609	0.285049136741047
50.419744	1.06310290045923	0.285869969518855
50.460704	1.06349512174772	0.28665121702109
50.501664	1.06386067886968	0.287417092404752
50.542624	1.06420817316914	0.288119515849583
50.583584	1.06450749994194	0.288821324758344
50.624544	1.06478532335463	0.289481916166297
50.665504	1.0650975521435	0.290136745753793
50.706464	1.06544160590534	0.290769957618542
50.747424	1.06580716302729	0.291351788166063
50.788384	1.0661064898001	0.291857122048105
50.829344	1.06659074546989	0.29231854928923
50.870304	1.06698296675839	0.292733297939507
50.911264	1.06739239073498	0.293179684301359
50.952224	1.06759022164803	0.293753190282258
50.993184	1.06817167250555	0.294375277300776
51.034144	1.06856389379404	0.295056261717747
51.075104	1.06896041575457	0.295704209372941
51.116064	1.06930791005403	0.296250762934997
51.157024	1.06964680300944	0.296684858575449
51.197984	1.06996419260474	0.297050208985886
51.238944	1.07024631668945	0.297391036792084
51.279904	1.07051467862368	0.297786913519076
51.320864	1.07080970472446	0.298270662366461
51.361824	1.07115805915832	0.298815446413308
51.402784	1.07147028794719	0.299282779302482
51.443744	1.07178767754249	0.299711723300135
51.484704	1.07215323466445	0.300150401810641
51.525664	1.07257556065711	0.300584891887365
51.566624	1.07300734812822	0.301026425157629
51.607584	1.07342967412088	0.301436645418
51.648544	1.07382189540938	0.301784291959527
51.689504	1.07443431110545	0.302036781295266
51.730464	1.07462354067447	0.302168516472455
51.771424	1.07497533564595	0.302162151011957
51.812384	1.07543808795562	0.302111852760072
51.853344	1.07572881338438	0.30204275885711
51.894304	1.07602383948516	0.302022134852264
51.935264	1.07637649459104	0.302041590802735
51.976224	1.07675065305705	0.302100686508928
52.017184	1.07704997982985	0.30212118411983
52.058144	1.07737167009717	0.302035743993247
52.099104	1.07771916439663	0.301823118871439
52.140064	1.0781242877012	0.301527949787719
52.181024	1.07852080966172	0.301172752297672
52.221984	1.07891733162224	0.300882172621624
52.262944	1.07928718941622	0.300657224090328
52.303904	1.07966994922627	0.300430388366703
52.344864	1.0800492684987	0.300160683304181
52.385824	1.08040106347018	0.299914696718914
52.426784	1.08073565575357	0.299736391911172
52.467744	1.08104874467684	0.299672763456662
52.508704	1.0813214072831	0.299688669480686
52.549664	1.08159923069579	0.299793766044685
52.590624	1.08191145948466	0.299948696689708
52.631584	1.08240947730492	0.300159491278541
52.672544	1.08257204270739	0.300319240147858
52.713504	1.08306145918361	0.300474360383796
52.754464	1.08345712100973	0.300637639566706
52.795424	1.08386740512072	0.30088645476126
52.836384	1.08428112976934	0.301248022070217
52.877344	1.08467765172986	0.301757457217804
52.918304	1.08510427839454	0.302358920231476
52.959264	1.08551370237113	0.302906460973815
53.000224	1.08587495882107	0.303452027355588
53.041184	1.08622331325493	0.303972369428814
53.082144	1.08653124137178	0.304510156045446
53.123104	1.08680476411244	0.305032871273921
53.164064	1.08712129357333	0.305600635047216
53.205024	1.08746534733517	0.306151370505436
53.245984	1.08781714230666	0.306672222512848
53.286944	1.08812593055791	0.307166161327124
53.327904	1.08842955800273	0.307737756144429
53.368864	1.08899724670977	0.308342256971156
53.409824	1.0892088397733	0.308956801757978
53.450784	1.08981265412533	0.309555490642511
53.491744	1.0901997146074	0.310192084634852
53.532704	1.09058247441745	0.310798254733315
53.573664	1.09097899637797	0.311350859950216
53.614624	1.09132735081184	0.311726058192215
53.655584	1.0916576424232	0.312040835770821
53.696544	1.09197933269053	0.312276353450839
53.737504	1.09226489731285	0.312528180307977
53.778464	1.09253842005352	0.312880124243583
53.819424	1.09282914548227	0.313292791752204
53.860384	1.09318094045376	0.313737798676708
53.901344	1.09348972870501	0.314205486776447
53.942304	1.0938062581659	0.314699103068246
53.983264	1.09416321394381	0.315192324923773
54.024224	1.0945907007429	0.315578464958707
54.065184	1.0950216280796	0.315909442754137
54.106144	1.09544481420667	0.316219744243779
54.147104	1.09584133616719	0.316493583259935
54.188064	1.09624215879973	0.31677284631963
54.229024	1.09680554683475	0.317104974735787
54.269984	1.09698617505971	0.317472153499993
54.310944	1.09745322804141	0.317939590991052
54.351904	1.09774395347017	0.318495358235746
54.392864	1.09804328024297	0.319143427926471
54.433824	1.09839507521445	0.319896007974803
54.474784	1.09876063233641	0.320618669705032
54.515744	1.09908232260373	0.321292458384048
54.556704	1.09938164937653	0.32192487265943
54.597664	1.09974290582646	0.322532104031177
54.638624	1.10014372845901	0.32307322483287
54.679584	1.1005531524356	0.323591947756096
54.720544	1.10093677238005	0.324067034259941
54.761504	1.10130232950201	0.324534149228523
54.802464	1.10167648796801	0.324999357391923
54.843424	1.10205494710603	0.325590591212997
54.884384	1.1024033015399	0.32626444090978
54.925344	1.10275509651138	0.326891479084152
54.966304	1.10306388476263	0.327478454736855
55.007264	1.10332364535282	0.328026283134375
55.048224	1.10361437078158	0.328481142248852
55.089184	1.10392229889843	0.328854204869047
55.130144	1.10427495400431	0.329154967974369
55.171104	1.10458718279318	0.329386837663674
55.212064	1.10490457238848	0.329581689181981
55.253024	1.10547656176754	0.329751237940329
55.293984	1.10589544722258	0.329890493557155
55.334944	1.10631347254322	0.330031252826068
55.375904	1.10671429517576	0.330171260268937
55.416864	1.10714178197485	0.330316059785629
55.457824	1.10752884245692	0.330515550833345
55.498784	1.10789439957888	0.330660906047547
55.539744	1.10824275401274	0.330767447425072
55.580704	1.10853778011352	0.330777524073255
55.621664	1.10881990419823	0.330689682461746
55.662624	1.10913643365912	0.33054160977776
55.703584	1.10949338943703	0.330389544788524
55.744544	1.10983658306447	0.330303947759115
55.785504	1.11013160916525	0.33027704982042
55.826464	1.11044899876055	0.330289697931591
55.867424	1.1108145558825	0.330388012806761
55.908384	1.11122828053112	0.330597578323454
55.949344	1.11163340383568	0.330887929182881
55.990304	1.11202562512418	0.331290406724611
56.031264	1.11260277530967	0.331786034423476
56.072224	1.11299929727019	0.332358999961306
56.113184	1.11334679156965	0.332997077992879
56.154144	1.11369084533149	0.333745665735962
56.195104	1.11399877344834	0.334565944995466
56.236064	1.11428089753305	0.335358583207055
56.277024	1.11454925946728	0.336165041942601
56.317984	1.11484858624009	0.337080994879698
56.358944	1.11520124134597	0.338133599282544
56.399904	1.11550916946282	0.339302804277451
56.440864	1.11581795771407	0.340570975730099
56.481824	1.1161964168521	0.341858400467068
56.522784	1.11661530230714	0.343157442550807
56.563744	1.11704622964384	0.344413262264289
56.604704	1.11746511509889	0.34561235288921
56.645664	1.11786163705941	0.346790196256392
56.686624	1.11827536170802	0.34793777481173
56.727584	1.11865382084605	0.3489881433493
56.768544	1.11900647595193	0.349968999576371
56.809504	1.11947782960565	0.350927891586954
56.850464	1.11976855503441	0.35184760147506
56.891424	1.11990445627034	0.352680833934564
56.932384	1.12041107543465	0.353498108069101
56.973344	1.12078093322863	0.354305915733114
57.014304	1.12110262349595	0.355072281438108
57.055264	1.1214105516128	0.355794975856425
57.096224	1.12177180806273	0.356491925135981
57.137184	1.12217263069527	0.357071040392923
57.178144	1.12257345332782	0.357582983806525
57.219104	1.12295707327227	0.358093512915485
57.260064	1.1233174695878	0.35862279627061
57.301024	1.12369678886023	0.359182496981992
57.341984	1.12407524799825	0.359702950194721
57.382944	1.12442360243212	0.360179753912832
57.423904	1.12477969807562	0.360648191659409
57.464864	1.12507902484842	0.361048716632633
57.505824	1.12534824691706	0.361399786706664
57.546784	1.12563897234582	0.361738485428675
57.587744	1.12594690046267	0.362060443490794
57.628704	1.12629439476213	0.362377598583061
57.669664	1.1266074836854	0.362686823544978
57.710624	1.1269248732807	0.363010609960866
57.751584	1.12751062481023	0.363368655673053
57.792544	1.1279157481148	0.363740214641162
57.833504	1.12833377343544	0.364096983338679
57.874464	1.12873459606798	0.364513185519306
57.915424	1.12916638353909	0.36491547347012
57.956384	1.12956290549961	0.365330503237961
57.997344	1.12991900114312	0.365721810170136
58.038304	1.13026305490496	0.366075859218661
58.079264	1.13055808100574	0.366451451896932
58.120224	1.13083504428402	0.366843105322848
58.161184	1.1311481332073	0.367274747177432
58.202144	1.13149992817878	0.367774539338814
58.243104	1.13185688395669	0.36826014704885
58.284064	1.13215191005747	0.368781049177998
58.325024	1.13246929965276	0.369352925112868
58.365984	1.13283485677472	0.369942661819474
58.406944	1.13324858142333	0.370555088418139
58.447904	1.1336537047279	0.371108968470505
58.488864	1.1340459260164	0.371624625250999
58.529824	1.13442868582645	0.372171902309421
58.570784	1.13501443735598	0.372679003527465
58.611744	1.13536709246187	0.373149977869735
58.652704	1.1357102860893	0.373666859363957
58.693664	1.13601907434056	0.3741525433462
58.734624	1.13630033829086	0.374664772235779
58.775584	1.1365695603595	0.375194245181819
58.816544	1.1368688871323	0.375686889547777
58.857504	1.13721638143176	0.376159016689979
58.898464	1.13752947035504	0.376552962640525
58.939424	1.13783739847189	0.376901374083331
58.980384	1.13821155693789	0.377229168058909
59.021344	1.138643344409	0.377440433356221
59.062304	1.13906222986404	0.37758302751652
59.103264	1.13948885652872	0.377693086132404
59.144224	1.1398767771452	0.377758126712351
59.185184	1.14029480246583	0.377794421386981
59.226144	1.14067412173826	0.377739753827223
59.267104	1.14103451805379	0.377622024406494
59.308064	1.14134760697707	0.377465317708644
59.349024	1.14162973106178	0.377192620596391
59.389984	1.14206065839848	0.37688234525722
59.430944	1.14236944664973	0.376504146248667
59.471904	1.1426997382611	0.376072358387286
59.512864	1.14295949885129	0.375586432513185
59.553824	1.14321495876946	0.375066367199111
59.594784	1.1434661180156	0.374493743796611
59.635744	1.14373447994984	0.373942045129373
59.676704	1.14402520537859	0.373351406231515
59.717664	1.14428496596878	0.372741657876928
59.758624	1.144549027231	0.372162387896365
59.799584	1.14479158513309	0.371583882817081
59.840544	1.14500231806222	0.37109228229076
59.881504	1.1452225124698	0.370635867223255
59.922464	1.14539884002274	0.370158056712008
59.963424	1.14560613241425	0.369633602477207
60.004384	1.14579106131124	0.369031544540318
60.045344	1.14594502536966	0.368408561868166
60.086304	1.14610845090654	0.367768191311963
60.127264	1.14626241496496	0.367111714244791
60.168224	1.14640347700732	0.366476621725331
60.209184	1.14653507757122	0.365811022502169
60.250144	1.1466804402856	0.365143292015616
60.291104	1.14686536918259	0.364430460683301
60.332064	1.14697116571435	0.363768293709467
60.373024	1.1470726615741	0.363107057256561
60.413984	1.14719136012193	0.362486831279901
60.454944	1.14728425463763	0.361857029872419
60.495904	1.14736768767488	0.361238113598518
60.536864	1.14745542138415	0.360572945858129
60.577824	1.14754831589984	0.359811378764575
60.618784	1.14764465095316	0.359005495339392
60.659744	1.14773324479683	0.358193874065016
60.700704	1.1478390413286	0.357457553072068
60.741664	1.14792677503787	0.356858672417414
60.782624	1.14801966955356	0.356368394669087
60.823584	1.14809880191879	0.356003950808313
60.864544	1.14817363361199	0.35573797654633
60.905504	1.14825706664923	0.355565446634281
60.946464	1.14833619901446	0.355476166746863
60.987424	1.14838952734754	0.355413412153928
61.028384	1.14845059689027	0.355380913656013
61.069344	1.14853919073394	0.35534189497398
61.110304	1.14857445624453	0.355331593867587
61.151264	1.14862692444321	0.35527139984161
61.192224	1.14871981895891	0.355203068660721
61.233184	1.14876368581355	0.355106701995645
61.274144	1.14881615401223	0.355054265942751
61.315104	1.14886518167329	0.355021645409304
61.356064	1.14890904852792	0.355041704999816
61.397024	1.14896581739863	0.355108515094972
61.437984	1.14901054438767	0.355179180205404
61.478944	1.1490544112423	0.355247751098945
61.519904	1.14908967675289	0.355267357414625
61.560864	1.14914644562359	0.355129823370477
61.601824	1.14917310979014	0.354905275813071
61.642784	1.14919977395668	0.354600091098933
61.683744	1.14923934013929	0.354250762210434
61.724704	1.14927460564988	0.353865478603428
61.765664	1.14930987116047	0.353438038257862
61.806624	1.14933137452058	0.352985970706171
61.847584	1.14937094070319	0.352510594367939
61.888544	1.14940620621378	0.352077130697204
61.929504	1.14941996836426	0.351631356692216
61.970464	1.1494466325308	0.351176334137295
62.011424	1.14946813589091	0.35070343337699
62.052384	1.14949049938543	0.350204761327452
62.093344	1.14951716355198	0.349654557595477
62.134304	1.14952576489602	0.349057038944524
62.175264	1.14955242906257	0.348376446784619
62.216224	1.14956963175066	0.347606119283258
62.257184	1.14958769457315	0.346811779111844
62.298144	1.14958769457315	0.345979058765731
62.339104	1.14962726075577	0.345112804798892
62.380064	1.14962726075577	0.34424676003582
62.421024	1.14963156142779	0.343349916555454
62.461984	1.14965822559433	0.342410236424279
62.502944	1.1496891904329	0.341452756539133
62.543904	1.14970209244897	0.340453998135413
62.584864	1.14970209244897	0.339443849022339
62.625824	1.14970639312099	0.338444881414851
62.666784	1.14970639312099	0.337472720219409
62.707744	1.14973305728753	0.336474846573294
62.748704	1.14974165863158	0.335500706658874
62.789664	1.1497459593036	0.334564552482881
62.830624	1.14977262347014	0.333651038077212
62.871584	1.14977692414217	0.332790559006065
62.912544	1.14978122481419	0.331988155772739
62.953504	1.14978982615824	0.331247389199711
62.994464	1.14978982615824	0.330563393120156
63.035424	1.1498207909968	0.329925371747937
63.076384	1.14982509166882	0.329295197696243
63.117344	1.14982595180323	0.328735531852154
63.158304	1.14982595180323	0.32824160829232
63.199264	1.14984745516334	0.327783353975017
63.240224	1.14985175583537	0.327381745936449
63.281184	1.14985175583537	0.327073009116659
63.322144	1.14985175583537	0.326791061275267
63.363104	1.14985175583537	0.326554924700768
63.404064	1.14986121731382	0.326342970774384
63.445024	1.14986551798584	0.326110536670746
63.485984	1.14986551798584	0.325838462811387
63.526944	1.14989648282441	0.325589774010777
63.567904	1.14989648282441	0.325336325824433
63.608864	1.14989648282441	0.32503392831467
63.649824	1.14989648282441	0.324668830692119
63.690784	1.14989648282441	0.324230333055705
63.731744	1.14989648282441	0.323784964383018
63.772704	1.14989648282441	0.323308389481529
63.813664	1.14990938484048	0.32278626917627
63.854624	1.14990938484048	0.322233467830836
63.895584	1.14990938484048	0.321657390386949
63.936544	1.1499136855125	0.321023997648108
63.977504	1.1499136855125	0.320354530334434
64.018464	1.1499136855125	0.319679129043036
64.059424	1.1499136855125	0.318987019779833
64.100384	1.1499136855125	0.318274619930291
64.141344	1.1499145456469	0.317592025080144
64.182304	1.1499145456469	0.31696245466849
64.223264	1.1499145456469	0.316377664759327
64.264224	1.1499145456469	0.315817748306558
64.305184	1.1499145456469	0.315330867940263
64.346144	1.14994551048547	0.31487875898366
64.387104	1.14994551048547	0.314504199248996
64.428064	1.14994551048547	0.314189711504778
64.469024	1.14994551048547	0.313950210236335
64.509984	1.14994551048547	0.313818971918095
64.550944	1.14997131451761	0.313724063141781
64.591904	1.14997131451761	0.313715969570987
64.632864	1.14997131451761	0.313839785513856
64.673824	1.14997131451761	0.314029420013187
64.714784	1.14997131451761	0.314283650534457
64.755744	1.14998507666808	0.314570194321138
64.796704	1.14998507666808	0.314814149886485
64.837664	1.14998507666808	0.31504578422155
64.878624	1.14998507666808	0.315298332395848
64.919584	1.1499893773401	0.31547732147425
64.960544	1.1499893773401	0.315584194091076
65.001504	1.1499893773401	0.315604913980982
65.042464	1.1499893773401	0.315548956331317
65.083424	1.1499893773401	0.315451314830777
65.124384	1.14999367801213	0.315294416362806
65.165344	1.14999367801213	0.315084622029491
65.206304	1.14999367801213	0.314816200519258
65.247264	1.14999367801213	0.31451827256084
65.288224	1.14999367801213	0.314214166553634
65.329184	1.14999367801213	0.313786022324555
65.370144	1.14999367801213	0.313302201563375
65.411104	1.14999367801213	0.31277579911848
65.452064	1.14999367801213	0.312172712596396
65.493024	1.14999367801213	0.311553946687703
65.533984	1.14999367801213	0.310936043744556
65.574944	1.14999367801213	0.310283833562579
65.615904	1.14999367801213	0.309667061627305
65.656864	1.14999367801213	0.309151943110673
65.697824	1.14999367801213	0.308725095509118
65.738784	1.15000227935617	0.308396471256083
65.779744	1.15000227935617	0.308115486623709
65.820704	1.15000227935617	0.307896648585818
65.861664	1.15000227935617	0.307774748164955
65.902624	1.15000227935617	0.307689347264078
65.943584	1.1499893773401	0.307579622066701
65.984544	1.1499893773401	0.307460933795366
66.025504	1.1499893773401	0.307341386916898
66.066464	1.1499893773401	0.30731580521858
66.107424	1.1499893773401	0.307281199428539
66.148384	1.14999797868415	0.307341607016696
66.189344	1.14999797868415	0.307393463400816
66.230304	1.14999797868415	0.307436735892808
66.271264	1.14999797868415	0.307443829208084
66.312224	1.14999797868415	0.307423767438367
66.353184	1.15000227935617	0.307413923965217
66.394144	1.15000227935617	0.307293548988499
66.435104	1.15000227935617	0.307045884414672
66.476064	1.15000227935617	0.306588689191447
66.517024	1.15000227935617	0.305918727198029
66.557984	1.1499893773401	0.305136019627826
66.598944	1.1499893773401	0.30426196192458
66.639904	1.1499893773401	0.303289776757873
66.680864	1.1499893773401	0.302259520111757
66.721824	1.1499893773401	0.301135361482463
66.762784	1.1499893773401	0.299906831964741
66.803744	1.14996271317356	0.298570322793586
66.844704	1.1497648822605	0.297129009072025
66.885664	1.14942168863307	0.295576316135792
66.926624	1.14909569769372	0.293946867208574
66.967584	1.14879637092092	0.292180041140035
67.008544	1.14846607930955	0.290402648101981
67.049504	1.14809106070915	0.288514019676845
67.090464	1.14758960235126	0.286636766706622
67.131424	1.14723264657335	0.28477902852543
67.172384	1.14679655843022	0.282906199343228
67.213344	1.14635186894304	0.28118577292718
67.254304	1.14592868281598	0.279547193127149
67.295264	1.14552872031784	0.277993916163729
67.336224	1.14515370171743	0.276532475296272
67.377184	1.14479760607393	0.275082704076528
67.418144	1.14445785298411	0.273642913619907
67.459104	1.1441017573406	0.272232601281792
67.500064	1.14380673123982	0.270834353027661
67.541024	1.14351170513905	0.269487172285105
67.581984	1.14319431554375	0.268170618102578
67.622944	1.14285542258833	0.266913218464802
67.663904	1.14247180264388	0.265683895716125
67.704864	1.14213290968847	0.264426228036021
67.745824	1.14180691874912	0.263266986370589
67.786784	1.14143706095514	0.262112883272721
67.827744	1.14100957415606	0.260874529894703
67.868704	1.1405872481634	0.259670536056457
67.909664	1.13997913313934	0.25845408151875
67.950624	1.1398208684089	0.257188148110584
67.991584	1.13929274588447	0.255796439653425
68.032544	1.13895815360108	0.254264351109184
68.073504	1.13862270118329	0.252729381654714
68.114464	1.13831477306644	0.25124659110684
68.155424	1.13803264898173	0.249763817992613
68.196384	1.13775568570345	0.248339927022398
68.237344	1.1374468974522	0.246928950026477
68.278304	1.13711230516881	0.245526842398658
68.319264	1.13678201355744	0.244064046065118
68.360224	1.13646548409654	0.242621681966302
68.401184	1.13609562630257	0.241234390759547
68.442144	1.13564577600896	0.239842425156089
68.483104	1.13521914934428	0.238395885698727
68.524064	1.13479166254519	0.236983834354287
68.565024	1.13440460206312	0.235532502823102
68.605984	1.13402958346271	0.23410708205033
68.646944	1.1336906905073	0.232740262304006
68.687904	1.13334749687986	0.231454923067104
68.728864	1.1330172052685	0.230233061919504
68.769824	1.13271271768927	0.229090382219079
68.810784	1.13228179035256	0.228005024351226
68.851744	1.13195149874119	0.227040771494075
68.892704	1.13156787879674	0.226097395429657
68.933664	1.13122898584133	0.225121433699087
68.974624	1.13090299490198	0.224040386300547
69.015584	1.1305511999305	0.222894204616206
69.056544	1.13010565030892	0.221722811698552
69.097504	1.12967902364423	0.220570216611182
69.138464	1.12927390033967	0.219517259176977
69.179424	1.12888167905117	0.21848797009829
69.220384	1.12855568811182	0.217553977694572
69.261344	1.12822969717248	0.216695934975646
69.302304	1.12788220287302	0.215921233808001
69.343264	1.1275605126057	0.215221632434838
69.384224	1.12726978717694	0.214527923634489
69.425184	1.12697906174819	0.213863825884207
69.466144	1.12668833631943	0.213196609690251
69.507104	1.12637610753056	0.212451031430547
69.548064	1.12602345242468	0.211651696519159
69.589024	1.12569746148533	0.210793494718201
69.629984	1.12516503828888	0.2099891868589
69.670944	1.12495774589737	0.209209462621604
69.711904	1.12430576401869	0.208534819693866
69.752864	1.12389634004209	0.207927971862361
69.793824	1.123504978888	0.207458342090145
69.834784	1.12312996028759	0.207062698538186
69.875744	1.12277816531611	0.20672689816005
69.916704	1.12243841222629	0.206404946635549
69.957664	1.12208231658279	0.205971833816968
69.998624	1.12177352833154	0.205531812915614
70.039584	1.12148796370921	0.205026108568566
70.080544	1.12116627344189	0.204530456898435
70.121504	1.120813618336	0.204064928391764
70.162464	1.12045666255809	0.203538384298484
70.203424	1.12010916825863	0.203048237302513
70.244384	1.11978747799131	0.202680106225319
70.285344	1.11941762019733	0.202348773219323
70.326304	1.11897293071015	0.202064715906599
70.367264	1.11856780740559	0.201815408211507
70.408224	1.11815838342899	0.20159434520437
70.449184	1.11780142765108	0.201409162822738
70.490144	1.11745393335163	0.20120191380194
70.531104	1.11710557891776	0.20090862537293
70.572064	1.1166084212319	0.200570135854687
70.613024	1.11644499569503	0.200211305628368
70.653984	1.11601320822392	0.199876461921633
70.694944	1.11573624494564	0.199610664175329
70.735904	1.11543261750081	0.199346890911327
70.776864	1.11509286441099	0.199169043736828
70.817824	1.11477203427808	0.198966959434065
70.858784	1.11444174266671	0.198794104820334
70.899744	1.11405812272226	0.198671306566631
70.940704	1.11361343323508	0.198521893671002
70.981664	1.11318594643599	0.198360963672076
71.022624	1.11276362044333	0.198190020221938
71.063584	1.11237139915483	0.197929918919914
71.104544	1.1120101427049	0.197686081031686
71.145504	1.11167124974949	0.197465366697497
71.186464	1.11133235679407	0.197290319802608
71.227424	1.11099776451068	0.197118424039482
71.268384	1.11069327693145	0.196973225728106
71.309344	1.11041201298115	0.196835739626489
71.350304	1.1099363586554	0.196716436819084
71.391264	1.1095622001894	0.196566928038395
71.432224	1.10920094373947	0.196433488722175
71.473184	1.1088706521281	0.196265709479035
71.514144	1.10851799702221	0.196064320342962
71.555104	1.10807760820706	0.195871608804869
71.596064	1.1076552822144	0.195673192105673
71.637024	1.10725445958185	0.195531953411458
71.677984	1.10686653896538	0.195377090321818
71.718944	1.10653624735401	0.195213290308693
71.759904	1.10620595574264	0.195126956707682
71.800864	1.10586276211521	0.19508797507215
71.841824	1.10554107184789	0.195028964354988
71.882784	1.10524604574711	0.194907517208956
71.923744	1.1049639216624	0.194744488634727
71.964704	1.10467835704007	0.194548357922543
72.005664	1.10435666677275	0.194260887973345
72.046624	1.10399971099484	0.193951118209948
72.087584	1.10367802072752	0.19361260472044
72.128544	1.10334342844413	0.193222807977969
72.169504	1.10293830513956	0.192817619504072
72.210464	1.10250737780286	0.192448834665102
72.251424	1.10188206009071	0.192065130982389
72.292384	1.10148983880221	0.191722161016771
72.333344	1.10110277832014	0.191332174683385
72.374304	1.1007587245583	0.190906157359286
72.415264	1.10041123025884	0.190462377327716
72.456224	1.10006287582498	0.189942911295271
72.497184	1.09975494770813	0.189380360182542
72.538144	1.09947282362342	0.188753393921965
72.579104	1.09914683268408	0.188084894175721
72.620064	1.09879503771259	0.18743964873587
72.661024	1.09843378126266	0.186825609524823
72.701984	1.09809058763522	0.186316130793117
72.742944	1.0977688973679	0.185910068457645
72.783904	1.09740334024595	0.185532004559859
72.824864	1.09695865075877	0.185173719135021
72.865824	1.09654922678218	0.184835791851905
72.906784	1.09614840414963	0.184492717284402
72.947744	1.09560651947473	0.18419281496542
72.988704	1.09543449259381	0.183871277490044
73.029664	1.09509129896638	0.183495436382298
73.070624	1.09476100735501	0.183130837797903
73.111584	1.09443501641567	0.182714184521651
73.152544	1.09400752961658	0.182331576979517
73.193504	1.09371680418782	0.181962454363629
73.234464	1.093413176743	0.181621097010392
73.275424	1.09306568244354	0.1813417249904
73.316384	1.09274399217622	0.181065804832589
73.357344	1.0924223019089	0.180769097229488
73.398304	1.09203954209885	0.18046493892134
73.439264	1.09159915328369	0.180081026034859
73.480224	1.09116306514056	0.17963711743014
73.521184	1.09073987901349	0.17917864737145
73.562144	1.09036572054749	0.178691690732949
73.603104	1.08999586275351	0.178180080737852
73.644064	1.08965266912608	0.177648999537842
73.685024	1.08931377617066	0.177121006272624
73.725984	1.08897918388727	0.176659899374768
73.766944	1.08867899698007	0.176188733262377
73.807904	1.08839343235774	0.175715612402274
73.848864	1.08808894477851	0.175321550953815
73.889824	1.08772768832858	0.17494316017514
73.930784	1.08736729201305	0.174585696310934
73.971744	1.08685207150469	0.174164292365772
74.012704	1.08650801774285	0.17370041569719
74.053664	1.08605902758365	0.173245423651152
74.094624	1.08564100226301	0.172773427261305
74.135584	1.08523587895845	0.172284461394943
74.176544	1.08484795834197	0.171790152115661
74.217504	1.0845176667306	0.171275998987253
74.258464	1.08419167579126	0.170773750860796
74.299424	1.08386138417989	0.170266863204932
74.340384	1.08354055404698	0.169762712631706
74.381344	1.08323606646775	0.169204881679004
74.422304	1.08295910318946	0.168599173572196
74.463264	1.08266407708869	0.167992360607986
74.504224	1.08233378547732	0.167349244252321
74.545184	1.08198113037143	0.166615307310652
74.586144	1.08166030023852	0.165850074792737
74.627104	1.08131194580465	0.165067062133705
74.668064	1.08069953010857	0.164242890812425
74.709024	1.08027290344389	0.16344502904424
74.749984	1.0798454166448	0.162631291760914
74.790944	1.07945835616273	0.161841201041048
74.831904	1.07927342726574	0.161095531254695
74.872864	1.07873584326287	0.160296490536106
74.913824	1.07839264963543	0.159459858515364
74.954784	1.07804429520157	0.158626966011984
74.995744	1.07774066775674	0.157778435526908
75.036704	1.07745854367203	0.156889770606366
75.077664	1.07712825206067	0.15599845795063
75.118624	1.07677645708918	0.155162512379753
75.159584	1.07641089996723	0.154326189806252
75.200544	1.07607114687741	0.153503485090557
75.241504	1.07574601607247	0.152688420670824
75.282464	1.07537529814409	0.151877202549544
75.323424	1.07494007013536	0.151115853376582
75.364384	1.07452118468032	0.150456122754968
75.405344	1.07412036204777	0.149868990199439
75.446304	1.07375050425379	0.149388614762822
75.487264	1.07340731062636	0.148984415648413
75.528224	1.07290069146205	0.148602616591677
75.569184	1.07257039985068	0.148265709176933
75.610144	1.07241643579226	0.147988078342473
75.651104	1.07198034764912	0.147735630411647
75.692064	1.07169392289239	0.147594753465615
75.733024	1.07139029544757	0.147567378280823
75.773984	1.07104710182013	0.14760912532867
75.814944	1.07073401289686	0.147710460583248
75.855904	1.07040372128549	0.147878808599133
75.896864	1.07002096147544	0.148073997894359
75.937824	1.06958487333231	0.148333929218321
75.978784	1.06914878518917	0.148662422719
76.019744	1.06872559906211	0.148970786894577
76.060704	1.06833423790802	0.149326049760802
76.101664	1.06797728213011	0.149666060364779
76.142624	1.06763408850267	0.149910161936923
76.183584	1.06729003474083	0.150040864170506
76.224544	1.06695974312946	0.150087479564383
76.265504	1.06665611568464	0.150004979186589
76.306464	1.06637399159993	0.149843905360071
76.347424	1.06588973593014	0.149633686081602
76.388384	1.06570050636112	0.149400112253266
76.429344	1.06534355058321	0.149114342084688
76.470304	1.06483263074688	0.148761750924923
76.511264	1.0644808357754	0.148299504302371
76.552224	1.06402668480977	0.147716871807071
76.593184	1.06361726083318	0.147099674926642
76.634144	1.06321643820063	0.146490695831745
76.675104	1.06282937771856	0.145876116177629
76.716064	1.06249478543517	0.145330349308911
76.757024	1.06216879449583	0.144742087924714
76.797984	1.06182474073399	0.14405253922847
76.838944	1.06150391060107	0.143428379785121
76.879904	1.06121318517231	0.142794780021717
76.920864	1.06093106108761	0.142185221258045
76.961824	1.06064463633087	0.141637065979636
77.002784	1.06031950552593	0.14117292998555
77.043744	1.05996685042005	0.14078201095203
77.084704	1.0596408594807	0.140410085877326
77.125664	1.05930196652529	0.140035504350603
77.166624	1.05889684322072	0.139695866390839
77.207584	1.05846075507759	0.1394203777158
77.248544	1.05804272975695	0.139232214180467
77.289504	1.05762384430191	0.13915118476667
77.330464	1.05724968583591	0.139146580104556
77.371424	1.05672156331148	0.139237740646685
77.412384	1.05637836968405	0.139354888219432
77.453344	1.05602571457816	0.139426873928653
77.494304	1.05571778646131	0.139487525587874
77.535264	1.05543996304863	0.139530436331683
77.576224	1.0551182727813	0.139574680749517
77.617184	1.05476647780982	0.139662485314526
77.658144	1.05440522135989	0.139744493191782
77.699104	1.05405686692603	0.139958177407667
77.740064	1.05373173612109	0.140265822445291
77.781024	1.0533610181927	0.140665900681301
77.821984	1.05292148951195	0.14107398967828
77.862944	1.05250260405691	0.14148462180857
77.903904	1.05211038276841	0.141933037011136
77.944864	1.05174568578086	0.142381245189139
77.985824	1.051397331347	0.142778675689954
78.026784	1.05104983704754	0.143090666064186
78.067744	1.05054751855525	0.14328288510174
78.108704	1.05038495315278	0.1433343884545
78.149664	1.05009852839605	0.143263949981484
78.190624	1.04981640431134	0.143053388567684
78.231584	1.0493803161682	0.142760028224879
78.272544	1.04903712254077	0.142416591909193
78.313504	1.04871543227345	0.142056412754409
78.354464	1.04838514066208	0.141637789476003
78.395424	1.04800238085203	0.141078655358159
78.436384	1.0475662927089	0.140408135488025
78.477344	1.04712590389374	0.139577165044268
78.518304	1.04671647991715	0.138548610357977
78.559264	1.04632855930068	0.137346673690122
78.600224	1.04596300217872	0.1360123110368
78.641184	1.04561550787926	0.134594955505145
78.682144	1.04527145411742	0.133106771422614
78.723104	1.04494116250605	0.131570703648359
78.764064	1.04463753506123	0.129966276363538
78.805024	1.04435541097652	0.128308942317343
78.845984	1.04404748285967	0.126614716494095
78.886944	1.04368192573772	0.124974027222732
78.927904	1.04333013076623	0.123464646004198
78.968864	1.04299037767642	0.122048574024831
79.009824	1.04264718404898	0.120692883483151
79.050784	1.04202616700886	0.11937826007707
79.091744	1.04181457394532	0.118054093928256
79.132704	1.04119871771163	0.116656771836642
79.173664	1.04080649642313	0.1152223095385
79.214624	1.04048050548379	0.113858658357586
79.255584	1.04015451454444	0.112536239931923
79.296544	1.03982422293308	0.111299575438494
79.337504	1.03949393132171	0.110120267644933
79.378464	1.03919460454891	0.109051829131858
79.419424	1.03891678113622	0.107997544561246
79.460384	1.03862175503544	0.106979811811564
79.501344	1.03830092490253	0.106018383205287
79.542304	1.03794826979664	0.105125791355675
79.583264	1.03762657952932	0.104279372521137
79.624224	1.03727478455783	0.103453627813181
79.665184	1.03686966125327	0.102625906565453
79.706144	1.03644217445418	0.101738893483001
79.747104	1.03601468765509	0.100790054149336
79.788064	1.03542893612556	0.0998522764649307
79.829024	1.03523540588452	0.0989845341004462
79.869984	1.03470298268807	0.0982023974821948
79.910944	1.03435892892623	0.0975286807169737
79.951904	1.03400713395475	0.0969265377910541
79.992864	1.03371210785397	0.0963773757195095
80.033824	1.03342138242522	0.0958504676988403
80.074784	1.03310399282992	0.0953409671750758
80.115744	1.03273843570796	0.0948018730348908
80.156704	1.03237287858601	0.0942503399873032
80.197664	1.03203828630262	0.0936647633848024
80.238624	1.03170799469125	0.0930494144709955
80.279584	1.03132953555323	0.0924205893477672
80.320544	1.03090204875414	0.0917060059338912
80.361504	1.0304840234335	0.0909449945378475
80.402464	1.03008320080096	0.0901965092174432
80.443424	1.02971334300698	0.089484279345963
80.484384	1.02937014937954	0.088815306712034
80.525344	1.02903039628972	0.0881280091355072
80.566304	1.02869580400633	0.087436333534283
80.607264	1.02837927454544	0.0866357259666369
80.648224	1.02807994777264	0.085747019641183
80.689184	1.02766966366164	0.0847948504808693
80.730144	1.0275113989312	0.0837805783101909
80.771104	1.0271948694703	0.0827005311671695
80.812064	1.02669255097802	0.081620486203354
80.853024	1.02636656003867	0.0805312101232531
80.893984	1.02598380022862	0.0794997309426148
80.934944	1.02554341141347	0.0785409784012107
80.975904	1.02510732327033	0.0776455187166046
81.016864	1.02469789929374	0.0768268411734535
81.057824	1.02430997867727	0.0761030854818519
81.098784	1.02393582021127	0.0753676536049203
81.139744	1.02358316510538	0.07469207143943
81.180704	1.02325287349401	0.0740290807257568
81.221664	1.02292258188265	0.0733340360721773
81.262624	1.0226146537658	0.0725979569710869
81.303584	1.02233683035311	0.0718550918227555
81.344544	1.02202890223626	0.0711812944269152
81.385504	1.02167194645835	0.070547940913781
81.426464	1.02131155014283	0.0699974168385353
81.467424	1.02097179705301	0.069454783667933
81.508384	1.02062860342557	0.0688929364387167
81.549344	1.0202406828091	0.068315483915893
81.590304	1.01979599332192	0.0677894715488577
81.631264	1.01938656934533	0.0672279294084704
81.672224	1.01878791579972	0.066629159893318
81.713184	1.01844902284431	0.0660033072069672
81.754144	1.01812733257699	0.065371738463483
81.795104	1.01778843962158	0.0647102949860145
81.836064	1.01746674935425	0.0639502882039008
81.877024	1.01717172325348	0.0631433565806692
[truncated: 4,113 more rows]
