# Supplementary material for: Unraveling the Local Relation Between Tissue Composition and Human Brain Mechanics Through Machine Learning
Source: Front Bioeng Biotechnol. 2021 Aug 17;9:704738. doi: 10.3389/fbioe.2021.704738 (PMC8415910; doi:10.3389/fbioe.2021.704738)
Supplement: Supplementary file 1 [file DataSheet3.ZIP › Mechanics_cyclicCompTens/cyclicCompTens_HBE_03_35_P1_WM_06.txt]

0	1	0
0.05	0.999931220897842	0.0290826117222881
0.1	0.99952886315022	0.0366664817037773
0.15	0.999047409435117	0.0404388349501962
0.2	0.99863791854233	0.0415640826838618
0.25	0.99821518229901	0.0349949240939572
0.3	0.997797349253403	0.0305350772337714
0.35	0.997511724553237	0.0287035559107317
0.4	0.997240809446208	0.0266293009262429
0.45	0.996860086218903	0.0247134148733422
0.5	0.996628104516724	0.0184037610064468
0.55	0.996354707585647	0.0169094732464805
0.6	0.996021390891841	0.0153020507252474
0.65	0.995635420235478	0.0136914422480333
0.7	0.995370823872624	0.0124276033813111
0.75	0.994899826394561	0.0140252485169674
0.8	0.994553877249936	0.0141465572180429
0.85	0.994039347100402	0.0135999857917724
0.9	0.993722993455668	0.014401380152703
0.95	0.993428156788841	0.0129054115398927
1	0.993005756380981	0.00972922960196637
1.05	0.992725285172308	0.00942444031715981
1.1	0.992380994958492	0.00988839166516826
1.15	0.992118971338069	0.0111025965495021
1.2	0.99169975033102	0.0134555869982097
1.25	0.991400586228054	0.0110157920519187
1.3	0.990997892562961	0.00988436503489586
1.35	0.99066229712492	0.0109928937436332
1.4	0.990227317052463	0.0103029152990885
1.45	0.989836354975734	0.00874186699016061
1.5	0.989447324884465	0.00802189776948688
1.55	0.989111167809736	0.00667630907658866
1.6	0.988841548272285	0.00548765349474051
1.65	0.988458133636855	0.00577147349150924
1.7	0.988204351972608	0.00561385958119729
1.75	0.987889888544504	0.00451992473025155
1.8	0.987640025833061	0.000389885895612903
1.85	0.987276735546772	-0.0012767973274708
1.9	0.987000632681687	-0.00159052784047726
1.95	0.986640575830736	-0.00334861444570457
2	0.986263956970971	-0.00415973083543397
2.05	0.985908747644187	-0.00411784638802217
2.1	0.985384721511831	-0.00425200615499196
2.15	0.98507373586744	-0.00536370596480117
2.2	0.984639465204093	-0.0066124588488354
2.25	0.98436392377965	-0.00835912047699048
2.3	0.983970727916447	-0.0100212418631835
2.35	0.983734606538547	-0.0105615478798882
2.4	0.983492391600939	-0.0108537691434644
2.45	0.983078665480844	-0.0128007029035011
2.5	0.982785233500781	-0.012559428560929
2.55	0.982383162245299	-0.0138784313490859
2.6	0.981921608560022	-0.0140037874217972
2.65	0.981518855335407	-0.0138842479943994
2.7	0.981158513108074	-0.0145503044531066
2.75	0.980809444651441	-0.0156045936750176
2.8	0.9804185350458	-0.0162520914007526
2.85	0.980111775046419	-0.0191170314836927
2.9	0.979828364909325	-0.0209444765632153
2.95	0.979554285329394	-0.0211971881386283
3	0.979310294770168	-0.0217383461545674
3.05	0.978945281263909	-0.0220708667326454
3.1	0.97861358313892	-0.0222756847500902
3.15	0.978317791346663	-0.0223524807982516
3.2	0.978008164685035	-0.0222721219186956
3.25	0.97750909349666	-0.0231404855325809
3.3	0.977081420547919	-0.0238759139612855
3.35	0.976713573104701	-0.0248252415541403
3.4	0.976367378765724	-0.0264813911272611
3.45	0.976049928683291	-0.0270119139022856
3.5	0.975668617233117	-0.0264279718823874
3.55	0.975314771485862	-0.0257061016513844
3.6	0.975047668461791	-0.0255985927257019
3.65	0.974753830368961	-0.0261456584172574
3.7	0.974355877332084	-0.0266224756749167
3.75	0.973984897007471	-0.027330676067886
3.8	0.97367986891696	-0.0283723971662671
3.85	0.973338754798218	-0.0295765969713259
3.9	0.972964989184943	-0.0302741153020994
3.95	0.97254228209997	-0.0308948621632461
4	0.97211675125277	-0.0315988553328111
4.05	0.971828116229218	-0.0325253448872398
4.1	0.971532448201628	-0.0340080675219591
4.15	0.971242129404403	-0.0343269769463351
4.2	0.970943039945351	-0.03388500111634
4.25	0.970609848536516	-0.0337018585261289
4.3	0.97033750679902	-0.033682002579314
4.35	0.970051771278147	-0.0342574095109065
4.4	0.969756998688691	-0.0354400684012916
4.45	0.969453446093262	-0.0371549170367174
4.5	0.968949646779426	-0.0379466862306782
4.55	0.968531331266368	-0.0376422841587694
4.6	0.968155415798836	-0.0374078927293253
4.65	0.967786936214889	-0.0378907687506946
4.7	0.967361855543841	-0.0385679081714813
4.75	0.967032335125384	-0.0386006901258347
4.8	0.966744374439629	-0.0390480368745042
4.85	0.966475006118181	-0.0399146274524449
4.9	0.966210027123753	-0.0397444818724859
4.95	0.965798527863179	-0.0405306555523501
5	0.965439247156144	-0.0413193829064403
5.05	0.965136512214164	-0.0420252497153996
5.1	0.96481381502293	-0.0428724326381363
5.15	0.964425397218654	-0.043499544056168
5.2	0.963960686028916	-0.0438616399067106
5.25	0.963451716475263	-0.0440695954985364
5.3	0.963057021342718	-0.0442053399410153
5.35	0.962723804513008	-0.0443022356292008
5.4	0.962392703478979	-0.0444221878007299
5.45	0.962132951777079	-0.0453196558272345
5.5	0.961873200075179	-0.0462171238537392
5.55	0.961576570715747	-0.0471283121052468
5.6	0.961226299481367	-0.0480594576599863
5.65	0.960876028246987	-0.0489906032147259
5.7	0.96050206370783	-0.0490677428853623
5.75	0.96012164831979	-0.0489123669590546
5.8	0.959738208743479	-0.048866651011446
5.85	0.959339398049653	-0.0493783065857408
5.9	0.958940587355827	-0.0498899621600357
5.95	0.958598052261781	-0.0508956810361435
6	0.958302879873258	-0.0523172137776815
6.05	0.958007707484736	-0.0537387465192196
6.1	0.957658128921561	-0.0545313728050854
6.15	0.957303922055334	-0.0552704983681598
6.2	0.956945776933505	-0.0558265812907109
6.25	0.956578451294455	-0.0559559712091378
6.3	0.956211125655405	-0.0560853611275647
6.35	0.955844709472738	-0.0571443164124085
6.4	0.9554787236339	-0.0586431308541365
6.45	0.955113636670437	-0.0601199172954597
6.5	0.954763365436057	-0.0612336268350059
6.55	0.954413094201677	-0.0623473363745522
6.6	0.954097697650594	-0.0631626235281193
6.65	0.953827450930436	-0.0635915639396729
6.7	0.953557204210277	-0.0640205043512265
6.75	0.95324422177577	-0.0642969135999494
6.8	0.952921499964319	-0.0645385613262983
6.85	0.952597258998974	-0.0646329968948981
6.9	0.952266665923829	-0.0641118873272099
6.95	0.951936072848684	-0.0635907777595216
7	0.951542509994499	-0.0636826008518086
7.05	0.951101752855252	-0.0642338017459384
7.1	0.950660995716006	-0.0647850026400683
7.15	0.950338603555256	-0.06464642140474
7.2	0.950022441130217	-0.0644715358468086
7.25	0.949707140870927	-0.0646086430596089
7.3	0.949393602200452	-0.0653832181551517
7.35	0.949080063529977	-0.0661577932506945
7.4	0.948727558955711	-0.0669703912410866
7.45	0.948358921439379	-0.067798731742242
7.5	0.947991071836542	-0.0686318880502018
7.55	0.947631617461185	-0.0695163568357906
7.6	0.947272163085829	-0.0704008256213793
7.65	0.946902060632185	-0.0708150110521774
7.7	0.946519677578345	-0.0706868111151336
7.75	0.946137294524505	-0.0705586111780897
7.8	0.945834493695349	-0.0708138245831991
7.85	0.945546536631879	-0.0711405526743389
7.9	0.94525494894803	-0.0714729054953598
7.95	0.944950593418532	-0.0718250388705153
8	0.944646237889033	-0.0721771722456708
8.05	0.944312758683866	-0.0726895384492659
8.1	0.943959863694922	-0.0733087265384873
8.15	0.943606968705977	-0.0739279146277088
8.2	0.943225830048646	-0.0750142734997987
8.25	0.94284407375949	-0.0761108484507291
8.3	0.942476150594466	-0.0770031197852526
8.35	0.94213312085663	-0.0775277361236217
8.4	0.941790091118794	-0.0780523524619909
8.45	0.94144607711228	-0.0789242526483176
8.5	0.94110170932567	-0.0799209786223006
8.55	0.940756068099783	-0.0807822871610208
8.6	0.940400549356273	-0.0805932212325271
8.65	0.940045030612764	-0.0804041553040334
8.7	0.939714078607994	-0.080491401049634
8.75	0.939408411201213	-0.0808630325117537
8.8	0.939102743794432	-0.0812346639738735
8.85	0.938690190005384	-0.0817592043846126
8.9	0.938261862072706	-0.0823063108853134
8.95	0.937864697017739	-0.0828017132410782
9	0.937561020595907	-0.0831420031620351
9.05	0.937257344174075	-0.0834822930829921
9.1	0.936946645931512	-0.0840037827237125
9.15	0.936631795383755	-0.0846324235672719
9.2	0.936317183597663	-0.0852609858310162
9.25	0.936036441859246	-0.0858784009867125
9.3	0.935755700120829	-0.0864958161424089
9.35	0.935437524751287	-0.0869840551687907
9.4	0.935059704093978	-0.087266469989128
9.45	0.934681883436669	-0.0875488848094653
9.5	0.93425744482657	-0.0884584478115558
9.55	0.933818621875633	-0.0895615223829442
9.6	0.933397318292103	-0.0906035057488405
9.65	0.93308117998687	-0.0912787707579594
9.7	0.932765041681637	-0.0919540357670783
9.75	0.932451283931699	-0.0930148673268627
9.8	0.932139713077147	-0.0944298993173046
9.85	0.931828142222595	-0.0958449313077465
9.9	0.931507718164204	-0.0960409435655588
9.95	0.931186308230035	-0.0961012081269836
10	0.930840471564128	-0.0963839313344367
10.05	0.930431321932623	-0.0972432571244109
10.1	0.930022172301118	-0.0981025829143852
10.15	0.929665300937711	-0.0987080349401346
10.2	0.929335843788063	-0.0991803580407417
10.25	0.929005970734319	-0.0996665116523602
10.3	0.92866496069311	-0.100523015614394
10.35	0.928323950651902	-0.101379519576428
10.4	0.927958282766758	-0.102075487122684
10.45	0.927557712716043	-0.102544221964483
10.5	0.927157142665329	-0.103012956806281
10.55	0.926756572614615	-0.103481691648079
10.6	0.926361248186981	-0.103866053106513
10.65	0.925971561171704	-0.104159739435107
10.7	0.925581874156428	-0.104453425763701
10.75	0.925192187141151	-0.104747112092295
10.8	0.924802500125874	-0.105040798420889
10.85	0.924428902483368	-0.105402222081358
10.9	0.924106254521301	-0.105978147292766
10.95	0.923783606559235	-0.106554072504174
11	0.923460958597168	-0.107129997715582
11.05	0.923138310635102	-0.10770592292699
11.1	0.922815662673035	-0.108281848138397
11.15	0.922451073568439	-0.108626984479764
11.2	0.922086316025521	-0.108971193958198
11.25	0.921721558482602	-0.109315403436632
11.3	0.921356800939683	-0.109659612915067
11.35	0.920992043396764	-0.110003822393501
11.4	0.920661014336046	-0.110546350676699
11.45	0.920340989528143	-0.111153582442619
11.5	0.92002096472024	-0.111760814208538
11.55	0.919700939912336	-0.112368045974458
11.6	0.919380915104433	-0.112975277740377
11.65	0.919046273805806	-0.113328574485921
11.7	0.91869758921217	-0.113437894447182
11.75	0.918348904618535	-0.113547214408444
11.8	0.918000220024899	-0.113656534369705
11.85	0.917651535431263	-0.113765854330967
11.9	0.917295241294587	-0.113885452968355
11.95	0.916918162883635	-0.114033126198746
12	0.916541084472683	-0.114180799429137
12.05	0.916164006061731	-0.114328472659527
12.1	0.91578692765078	-0.114476145889918
12.15	0.915411294320544	-0.114624125382459
12.2	0.915094427606102	-0.114784559535776
12.25	0.91477756089166	-0.114944993689093
12.3	0.914460694177218	-0.11510542784241
12.35	0.914143827462775	-0.115265861995727
12.4	0.913826960748333	-0.115426296149044
12.45	0.913468649580248	-0.115636569700128
12.5	0.913098784843245	-0.115860737098672
12.55	0.912728920106242	-0.116084904497215
12.6	0.912359055369239	-0.116309071895759
12.65	0.911989190632236	-0.116533239294302
12.7	0.911658427296735	-0.116805934968637
12.75	0.911361241744681	-0.117120303623298
12.8	0.911064056192626	-0.117434672277959
12.85	0.910766870640572	-0.11774904093262
12.9	0.910469685088517	-0.11806340958728
12.95	0.910153274977042	-0.118343233023394
13	0.909791141589108	-0.118540894858639
13.05	0.909429008201174	-0.118738556693884
13.1	0.90906687481324	-0.118936218529129
13.15	0.908704741425306	-0.119133880364374
13.2	0.908343217509378	-0.119338826697519
13.25	0.907992370640057	-0.119671386642028
13.3	0.907641523770737	-0.120003946586537
13.35	0.907290676901417	-0.120336506531046
13.4	0.906939830032096	-0.120669066475555
13.45	0.906588983162776	-0.121001626420064
13.5	0.906258752130909	-0.121412068289188
13.55	0.905933356912765	-0.121840778757913
13.6	0.905607961694622	-0.122269489226638
13.65	0.905282566476478	-0.122698199695364
13.7	0.904957171258335	-0.123126910164089
13.75	0.90460688984137	-0.123520802497814
13.8	0.904237680892908	-0.123888213433087
13.85	0.903868471944445	-0.124255624368361
13.9	0.903499262995983	-0.124623035303635
13.95	0.903130054047521	-0.124990446238908
14	0.902783968122941	-0.125307357946001
14.05	0.90248612653214	-0.125518907065902
14.1	0.902188284941339	-0.125730456185802
14.15	0.901890443350539	-0.125942005305703
14.2	0.901592601759738	-0.126153554425603
14.25	0.901286165537931	-0.126322690428627
14.3	0.900883511373889	-0.126017006415891
14.35	0.900480857209846	-0.125711322403154
14.4	0.900078203045804	-0.125405638390417
14.45	0.899675548881762	-0.12509995437768
14.5	0.899272894717719	-0.124794270364944
14.55	0.898937732352687	-0.125058204512958
14.6	0.898615617328275	-0.12543225577558
14.65	0.898293502303862	-0.125806307038203
14.7	0.89797138727945	-0.126180358300825
14.75	0.897649272255038	-0.126554409563448
14.8	0.89730925135112	-0.126722986957354
14.85	0.896957092904718	-0.126752283406694
14.9	0.896604934458316	-0.126781579856034
14.95	0.896252776011914	-0.126810876305374
15	0.895900617565512	-0.126840172754714
15.05	0.895550721080658	-0.126908553997817
15.1	0.89520498866138	-0.127048886793074
15.15	0.894859256242103	-0.127189219588331
15.2	0.894513523822825	-0.127329552383587
15.25	0.894167791403548	-0.127469885178844
15.3	0.893827038318355	-0.127653318757635
15.35	0.893526572572569	-0.12818547685775
15.4	0.893226106826783	-0.128717634957865
15.45	0.892925641080997	-0.12924979305798
15.5	0.892625175335211	-0.129781951158095
15.55	0.892324709589426	-0.13031410925821
15.6	0.891949205683475	-0.130872142634222
15.65	0.891562290444411	-0.131434110960026
15.7	0.891175375205348	-0.131996079285829
15.75	0.890788459966284	-0.132558047611633
15.8	0.89040154472722	-0.133120015937436
15.85	0.89005670229481	-0.133273812931269
15.9	0.889737211425383	-0.13318166053276
15.95	0.889417720555956	-0.133089508134251
16	0.889098229686528	-0.132997355735743
16.05	0.888778738817101	-0.132905203337234
16.1	0.888442510242486	-0.133028300177833
16.15	0.88807920339089	-0.133499627462852
16.2	0.887715896539295	-0.133970954747872
16.25	0.8873525896877	-0.134442282032891
16.3	0.886989282836105	-0.13491360931791
16.35	0.88663048352315	-0.135354780215588
16.4	0.886299839995036	-0.135607582954657
16.45	0.885969196466923	-0.135860385693725
16.5	0.885638552938809	-0.136113188432793
16.55	0.885307909410695	-0.136365991171861
16.6	0.884977265882582	-0.136618793910929
16.65	0.884641447064463	-0.136827048405091
16.7	0.88430502754304	-0.137030132120826
16.75	0.883968608021617	-0.137233215836561
16.8	0.883632188500194	-0.137436299552296
16.85	0.883295768978771	-0.13763938326803
16.9	0.882928468686718	-0.137761866427147
16.95	0.882544686020158	-0.137841329657271
17	0.882160903353597	-0.137920792887395
17.05	0.881777120687037	-0.138000256117519
17.1	0.881393338020477	-0.138079719347643
17.15	0.881036990894285	-0.138301222662965
17.2	0.880720124179842	-0.138727125125278
17.25	0.8804032574654	-0.139153027587591
17.3	0.880086390750958	-0.139578930049904
17.35	0.879769524036516	-0.140004832512217
17.4	0.879443312964384	-0.140428877244904
17.45	0.879070825073218	-0.140843721792777
17.5	0.878698337182051	-0.141258566340651
17.55	0.878325849290885	-0.141673410888524
17.6	0.877953361399719	-0.142088255436398
17.65	0.877580873508553	-0.142503099984271
17.7	0.877275540259519	-0.142864935306027
17.75	0.87697573055248	-0.143222410561565
17.8	0.87667592084544	-0.143579885817103
17.85	0.876376111138401	-0.143937361072641
17.9	0.876076301431361	-0.144294836328179
17.95	0.875742578875216	-0.144383916634883
18	0.875393043582977	-0.144347850909726
18.05	0.875043508290738	-0.14431178518457
18.1	0.8746939729985	-0.144275719459413
18.15	0.874344437706261	-0.144239653734256
18.2	0.873989097103137	-0.144060160516275
18.25	0.873626307676457	-0.143696634761839
18.3	0.873263518249776	-0.143333109007403
18.35	0.872900728823096	-0.142969583252967
18.4	0.872537939396416	-0.142606057498531
18.45	0.872183274765908	-0.142322064702811
18.5	0.871861938380923	-0.142364319349989
18.55	0.871540601995938	-0.142406573997166
18.6	0.871219265610953	-0.142448828644344
18.65	0.870897929225968	-0.142491083291521
18.7	0.870576592840983	-0.142533337938699
18.75	0.870210796769213	-0.14310719375833
18.8	0.869842759032562	-0.143707852998421
18.85	0.869474721295912	-0.144308512238512
18.9	0.869106683559262	-0.144909171478603
18.95	0.868738645822612	-0.145509830718694
19	0.868401437996324	-0.146305524697463
19.05	0.868076822668635	-0.147180880752595
19.1	0.867752207340946	-0.148056236807726
19.15	0.867427592013257	-0.148931592862858
19.2	0.867102976685568	-0.14980694891799
19.25	0.866755069374746	-0.150050854248016
19.3	0.866380471250633	-0.149571165828673
19.35	0.86600587312652	-0.14909147740933
19.4	0.865631275002407	-0.148611788989987
19.45	0.865256676878295	-0.148132100570644
19.5	0.864892806299761	-0.147881031107247
19.55	0.864566099004124	-0.148421963026949
19.6	0.864239391708488	-0.148962894946651
19.65	0.863912684412852	-0.149503826866353
19.7	0.863585977117216	-0.150044758786055
19.75	0.86325926982158	-0.150585690705758
19.8	0.862915297308057	-0.150835012791114
19.85	0.862571008324144	-0.151078989686024
19.9	0.862226719340232	-0.151322966580934
19.95	0.861882430356319	-0.151566943475844
20	0.861538141372407	-0.151810920370754
20.05	0.861186493097463	-0.153041645226291
20.1	0.860832232174484	-0.154622678978418
20.15	0.860477971251506	-0.156203712730545
20.2	0.860123710328527	-0.157784746482672
20.25	0.859769449405548	-0.159365780234799
20.3	0.85944225300025	-0.16014949561961
20.35	0.859142557637111	-0.160123032663438
20.4	0.858842862273971	-0.160096569707266
20.45	0.858543166910832	-0.160070106751094
20.5	0.858243471547693	-0.160043643794922
20.55	0.857922420862328	-0.159531569055544
20.6	0.857537982157021	-0.157578075213633
20.65	0.857153543451715	-0.155624581371721
20.7	0.856769104746408	-0.15367108752981
20.75	0.856384666041101	-0.151717593687898
20.8	0.85599952376594	-0.149851027039949
20.85	0.855544728075173	-0.156590252594171
20.9	0.855089932384405	-0.163329478148394
20.95	0.854635136693638	-0.170068703702617
21	0.85418034100287	-0.17680792925684
21.05	0.853725545312103	-0.183547154811063
21.1	0.853270749621335	-0.190286380365286
21.15	0.852815953930568	-0.197025605919508
22.1927	0.85007875207197	-0.208852068790734
22.2427	0.85043640340319	-0.14843858886813
22.2927	0.850752787273115	-0.139945973481038
22.3427	0.851282386359728	-0.132574855996191
22.3927	0.851609087094977	-0.127386866383602
22.4427	0.851942665740441	-0.117573254660062
22.4927	0.85242849874994	-0.117417945686527
22.5427	0.852869833561021	-0.113549006103964
22.5927	0.853201323309925	-0.113000912248266
22.6427	0.853474370972124	-0.113000949478837
22.6927	0.853813457319128	-0.108030683366881
22.7427	0.854183097976261	-0.107689950708985
22.7927	0.854445674288824	-0.107460100905987
22.8427	0.854825121341382	-0.105499832331092
22.8927	0.8551358027252	-0.105187307338211
22.9427	0.855495106366881	-0.103607284083773
22.9927	0.855914820091063	-0.101230071050834
23.0427	0.856366904995211	-0.103004901651808
23.0927	0.856661798754066	-0.104230754077839
23.1427	0.857078103748332	-0.104264155748529
23.1927	0.857345821701784	-0.101493386553969
23.2427	0.857580990101125	-0.0985979047941211
23.2927	0.85790366822466	-0.0957561923904124
23.3427	0.858151840816437	-0.0945547882397629
23.3927	0.858548535513519	-0.0946572577985962
23.4427	0.858800248750246	-0.0938572342841768
23.4927	0.859236632838182	-0.0933400623048249
23.5427	0.859632495731828	-0.0932841257612667
23.5927	0.860057681550998	-0.0933461311964017
23.6427	0.860453890736528	-0.092519035275202
23.6927	0.860800965995249	-0.0921014381074411
23.7427	0.861249002973245	-0.0919525149830958
23.7927	0.861578764871768	-0.0911674056662236
23.8427	0.861862000656556	-0.0913195424864391
23.8927	0.862117343860382	-0.0887096339268633
23.9427	0.862501438521113	-0.0881178520514254
23.9927	0.86278448609166	-0.0864660061185696
24.0427	0.863045910012911	-0.0845199545147445
24.0927	0.863443640859993	-0.0830805244631875
24.1427	0.863880526013503	-0.0819613666912248
24.1927	0.864243586733337	-0.0813772988191352
24.2427	0.864553463138927	-0.0787233095900484
24.2927	0.865011466475379	-0.0762004095679826
24.3427	0.865311590604553	-0.0744173037246624
24.3927	0.865733124435997	-0.0718954785154808
24.4427	0.865977444513656	-0.0704968405281265
24.4927	0.866310081663469	-0.0688897136133623
24.5427	0.866536369691355	-0.0680094896267037
24.5927	0.866784100389734	-0.0670581677590446
24.6427	0.867169374300048	-0.0646385420710502
24.6927	0.867424864723396	-0.062862232663281
24.7427	0.867882823984134	-0.0621083024429547
24.7927	0.868395595341518	-0.0603667083083189
24.8427	0.86879807507337	-0.0587196305953089
24.8927	0.869205720781013	-0.0575591166746333
24.9427	0.869659095194309	-0.0570491854798675
24.9927	0.869984415939943	-0.0565623805575209
25.0427	0.870257153097733	-0.0567049856802311
25.0927	0.870522064091457	-0.0568029486244912
25.1427	0.870819801835548	-0.0564464380724674
25.1927	0.871242194093993	-0.0549671196107279
25.2427	0.871543651876798	-0.0537209851789315
25.2927	0.871838755733697	-0.0523452179386942
25.3427	0.872156798207747	-0.0509291564396154
25.3927	0.872516280009807	-0.0497828621155381
25.4427	0.87296922433634	-0.0480315969353476
25.4927	0.873349362677035	-0.0468999034077262
25.5427	0.873679249296283	-0.0456617937164786
25.5927	0.8740019041464	-0.0433567143337048
25.6427	0.874308860011232	-0.04275884195042
25.6927	0.874646850456764	-0.0423604845169299
25.7427	0.874960116988363	-0.0418235136882313
25.7927	0.875215840082866	-0.0409946072614811
25.8427	0.875520172393298	-0.0410501408990281
25.8927	0.875880583604778	-0.0394299126703464
25.9427	0.876240611450542	-0.0376082518683613
25.9927	0.876584993706219	-0.0362707187727707
26.0427	0.876965467146355	-0.0355214908695271
26.0927	0.877328455164844	-0.0338191820015763
26.1427	0.877756094532088	-0.031988511370069
26.1927	0.878212681124342	-0.0308404782598246
26.2427	0.878540675469287	-0.0320434977744782
26.2927	0.878819116798209	-0.0304985306450568
26.3427	0.879139804109119	-0.0291288540433806
26.3927	0.879483841529498	-0.0282103022181822
26.4427	0.879801291611931	-0.0275805265900756
26.4927	0.880085781455723	-0.0261914114678092
26.5427	0.880376034737273	-0.0244627554505252
26.5927	0.880733261039228	-0.0228737992781979
26.6427	0.881206532687194	-0.0218710637557425
26.6927	0.881560766579734	-0.0211135642162497
26.7427	0.881910215352868	-0.0210580868439347
26.7927	0.882294658421623	-0.0199557931894622
26.8427	0.882717168107447	-0.0171624095606685
26.8927	0.883013674995278	-0.0159487581387429
26.9427	0.883274849303508	-0.0153879447165893
26.9927	0.883525467924893	-0.0145147222636761
27.0427	0.883797929382147	-0.0131872345300039
27.0927	0.884183591878987	-0.0121982639853315
27.1427	0.884479088058199	-0.0115311129038129
27.1927	0.88479796475657	-0.0114694508266743
27.2427	0.885155736581882	-0.0116856619875297
27.2927	0.885537463747122	-0.0113335564055997
27.3427	0.88602140596683	-0.0106801438232689
27.3927	0.88649098051416	-0.0102286029520055
27.4427	0.886946604461674	-0.00991745770863467
27.4927	0.887311550527275	-0.00944597539804323
27.5427	0.887627712952315	-0.00888823361942075
27.5927	0.887943686467026	-0.00831510953833468
27.6427	0.888253289505654	-0.00722326003528161
27.6927	0.888562892544282	-0.00613141053222855
27.7427	0.888900020211359	-0.0053989306600983
27.7927	0.889277184930026	-0.00518918628940367
27.8427	0.889654349648694	-0.00497944191870905
27.8927	0.8900459265476	-0.00427656490137812
27.9427	0.890441427373442	-0.00343942530595538
27.9927	0.890824100638816	-0.00272126214960905
28.0427	0.891141574941138	-0.00260782352180446
28.0927	0.89145904924346	-0.00249438489399987
28.1427	0.891766906829365	-0.00220802465721651
28.1927	0.892066670788375	-0.00177613002760941
28.2427	0.892366434747386	-0.00134423539800228
28.2927	0.892657735523673	-0.00117697066697372
28.3427	0.892948316341707	-0.00103221785440061
28.3927	0.893274144547375	-0.000713646003976373
28.4427	0.893682138382178	1.01175942433737e-05
28.4927	0.89409013221698	0.000733881192463131
28.5427	0.894469611024122	0.00119975002999067
28.5927	0.89483559686296	0.00154358616696674
28.6427	0.895201246621777	0.00191266886597372
28.6927	0.895561356935775	0.00269787846502858
28.7427	0.895921467249773	0.00348308806408346
28.7927	0.89624956146107	0.00405484490275946
28.8427	0.896536206647258	0.00435025927377655
28.8927	0.896822851833445	0.00464567364479365
28.9427	0.897151164341123	0.00481261519753834
28.9927	0.897488972741321	0.00495027807264137
29.0427	0.897830958814725	0.00511473789446704
29.0927	0.898190413190081	0.00539124505310702
29.1427	0.898549867565437	0.005667752211747
29.1927	0.898929926091891	0.00638020762540165
29.2427	0.899325426917732	0.0074193954261247
29.2927	0.899720927743574	0.00845858322684774
29.3427	0.900052273639417	0.00874459963374212
29.3927	0.900380242959998	0.00899097544096131
29.4427	0.900690537882705	0.00921987809728549
29.4927	0.90096472023471	0.00941307937347911
29.5427	0.901238902586715	0.00960628064967272
29.5927	0.901573389313635	0.00995366174247833
29.6427	0.901932843688991	0.0103648774652387
29.6927	0.902293817611804	0.0107937850993449
29.7427	0.902670982330471	0.0114112002550413
29.7927	0.903048147049139	0.0120286154107376
29.8427	0.903436263813305	0.0122026437315058
29.8927	0.903837011747947	0.0118653068740064
29.9427	0.904237759682589	0.011527970016507
29.9927	0.904529074018751	0.0123617894172098
30.0427	0.904799976677551	0.0134140541949765
30.0927	0.905088887213429	0.0142691893872779
30.1427	0.905441126263733	0.0144310766335849
30.1927	0.905793365314036	0.014592963879892
30.2427	0.906162134018097	0.0151082839608003
30.2927	0.906541922491329	0.0158592259314428
30.3427	0.906921710964562	0.0166101679020854
30.3927	0.907261701541431	0.0175871788063262
30.4427	0.907600821818912	0.0185691333802778
30.4927	0.907952349875804	0.0194265550154651
30.5427	0.908326206377843	0.0200598731427078
30.5927	0.908700062879883	0.0206931912699506
30.6427	0.908989983890939	0.0215290746537022
30.6927	0.909249735592839	0.0224377669741324
30.7427	0.909517951920528	0.0232856665906912
30.7927	0.909851824688879	0.0236620235006883
30.8427	0.91018569745723	0.0240383804106853
30.8927	0.910522479444642	0.0243570884301793
30.9427	0.910862255660764	0.0246164630136687
30.9927	0.911202031876885	0.024875837597158
31.0427	0.911621829983474	0.0252381800862682
31.0927	0.912053437609358	0.0256157184356756
31.1427	0.912456341877229	0.0258378738905474
31.1927	0.912773136071062	0.0255938806618125
31.2427	0.913089930264896	0.0253498874330775
31.2927	0.913412510332851	0.0254660197308359
31.3427	0.913738511837508	0.0257951097715047
31.3927	0.914064623539857	0.0261287574718028
31.4427	0.914406367571902	0.0271089417452222
31.4927	0.914748111603947	0.0280891260186416
31.5427	0.915095925954552	0.0287396499959275
31.5927	0.915453412513985	0.0288649061154739
31.6427	0.915810899073418	0.0289901622350202
31.6927	0.916199464268045	0.0295267433552064
31.7427	0.916597619023229	0.0301902420822374
31.7927	0.916980128071893	0.0308577831416767
31.8427	0.917268719055924	0.0315495895186253
31.8927	0.917557310039954	0.032241395895574
31.9427	0.917858220007719	0.0330403923170265
31.9927	0.918170446800912	0.0339378587947118
32.0427	0.918482673594105	0.0348353252723971
32.0927	0.918778374406797	0.0353489588191196
32.1427	0.919072234918037	0.0358198494677732
32.1927	0.919406223842356	0.0363281786888762
32.2427	0.91984422376839	0.0369335469684543
32.2927	0.920282223694424	0.0375389152480324
32.3427	0.920662796380833	0.0381966102143019
32.3927	0.921013254783048	0.0388817447845681
32.4427	0.921362759226193	0.039569518678728
32.4927	0.921686718765341	0.0403279678015983
32.5427	0.922010678304489	0.0410864169244686
32.5927	0.922386631486377	0.0416119149946416
32.6427	0.922836179534559	0.0418076804153446
32.6927	0.923285727582741	0.0420034458360475
32.7427	0.923735275630923	0.0421992112567504
32.7927	0.924142057391513	0.0424890279762178
32.8427	0.924502878701955	0.0428799205727805
32.8927	0.924863700012396	0.0432708131693433
32.9427	0.925224521322838	0.043661705765906
32.9927	0.925585342633279	0.0440525983624688
33.0427	0.925931336327118	0.0444129044615848
33.0927	0.926230375901716	0.0446763533187862
33.1427	0.926529415476315	0.0449398021759875
33.1927	0.926828455050913	0.0452032510331888
33.2427	0.927127494625511	0.0454666998903902
33.2927	0.927426534200109	0.0457301487475915
33.3427	0.927804750577572	0.0458244884576392
33.3927	0.928183284934162	0.0459181490144854
33.4427	0.928561819290753	0.0460118095713317
33.4927	0.928940353647343	0.0461054701281779
33.5427	0.929318888003933	0.0461991306850242
33.5927	0.929658250806411	0.0465361654096837
33.6427	0.929984833499722	0.046952603377423
33.6927	0.930311416193034	0.0473690413451622
33.7427	0.930637998886345	0.0477854793129015
33.7927	0.930964581579656	0.0482019172806407
33.8427	0.931315819432557	0.0485462585770179
33.8927	0.931690745576043	0.0488213305224785
33.9427	0.932065671719529	0.0490964024679392
33.9927	0.932440597863015	0.0493714744133998
34.0427	0.932815524006501	0.0496465463588605
34.0927	0.93318241514255	0.0500387365126047
34.1427	0.933527359915003	0.0507508166979295
34.1927	0.933872304687456	0.0514628968832543
34.2427	0.93421724945991	0.0521749770685791
34.2927	0.934562194232363	0.0528870572539039
34.3427	0.934906110870501	0.053590032004214
34.3927	0.935208216713152	0.0539227190639292
34.4427	0.935510322555804	0.0542554061236444
34.4927	0.935812428398455	0.0545880931833596
34.5427	0.936114534241106	0.0549207802430748
34.5927	0.936416640083758	0.05525346730279
34.6427	0.936790195140793	0.0555514105158392
34.6927	0.937183668265264	0.0558396681041146
34.7427	0.937577141389735	0.05612792569239
34.7927	0.937970614514207	0.0564161832806655
34.8427	0.938364087638678	0.0567044408689408
34.8927	0.938715993565708	0.0568512864201485
34.9427	0.939032204241404	0.0568766963558815
34.9927	0.9393484149171	0.0569021062916146
35.0427	0.939664625592796	0.0569275162273476
35.0927	0.939980836268492	0.0569529261630807
35.1427	0.940308892379791	0.0570309843393514
35.1927	0.940665121419008	0.0572342599525764
35.2427	0.941021350458226	0.0574375355658015
35.2927	0.941377579497443	0.0576408111790265
35.3427	0.941733808536661	0.0578440867922516
35.3927	0.94208815337255	0.0580341367656984
35.4427	0.942409489757535	0.057992493123771
35.4927	0.94273082614252	0.0579508494818436
35.5427	0.943052162527505	0.0579092058399162
35.5927	0.94337349891249	0.0578675621979887
35.6427	0.943694835297475	0.0578259185560613
35.6927	0.944020522120087	0.0580108992073384
35.7427	0.944347229415723	0.0582490386434413
35.7927	0.94467393671136	0.0584871780795441
35.8427	0.945000644006996	0.058725317515647
35.8927	0.945327351302632	0.0589634569517498
35.9427	0.94568676675857	0.059269989675808
35.9927	0.94607105884347	0.0596285398301419
36.0427	0.946455350928371	0.0599870899844759
36.0927	0.946839643013271	0.0603456401388098
36.1427	0.947223935098171	0.0607041902931438
36.1927	0.947589994824458	0.0609702151793787
36.2427	0.947918014197586	0.0610431935185921
36.2927	0.948246033570715	0.0611161718578056
36.3427	0.948574052943844	0.061189150197019
36.3927	0.948902072316972	0.0612621285362324
36.4427	0.949234168305863	0.0613617448438957
36.4927	0.949611902505355	0.0617595764568875
36.5427	0.949989636704848	0.0621574080698793
36.5927	0.95036737090434	0.0625552396828711
36.6427	0.950745105103833	0.062953071295863
36.6927	0.951122839303325	0.0633509029088548
36.7427	0.951438021580489	0.0640415183141756
36.7927	0.95174111148126	0.06478873392756
36.8427	0.952044201382031	0.0655359495409444
36.8927	0.952347291282801	0.0662831651543288
36.9427	0.952650381183572	0.0670303807677131
36.9927	0.952989751237005	0.0673713340609915
37.0427	0.953353713877141	0.0674369014862784
37.0927	0.953717676517277	0.0675024689115653
37.1427	0.954081639157413	0.0675680363368523
37.1927	0.954445601797549	0.0676336037621392
37.2427	0.954801761846111	0.0677642846741242
37.2927	0.955143558032911	0.0680148335957123
37.3427	0.955485354219711	0.0682653825173004
37.3927	0.955827150406511	0.0685159314388885
37.4427	0.956168946593311	0.0687664803604766
37.4927	0.956509299494869	0.0689676936383502
37.5427	0.956837974906744	0.0687697367079879
37.5927	0.957166650318619	0.0685717797776256
37.6427	0.957495325730493	0.0683738228472633
37.6927	0.957824001142368	0.068175865916901
37.7427	0.958152676554243	0.0679779089865387
37.7927	0.958512550504702	0.0681196943773149
37.8427	0.958877168933379	0.0683131456510292
37.8927	0.959241787362056	0.0685065969247435
37.9427	0.959606405790732	0.0687000481984578
37.9927	0.959971024219409	0.0688934994721721
38.0427	0.960296839478495	0.0692553238530012
38.0927	0.96059927334052	0.0697186038240149
38.1427	0.960901707202544	0.0701818837950286
38.1927	0.961204141064569	0.0706451637660422
38.2427	0.961506574926593	0.0711084437370559
38.2927	0.96183476738286	0.0714499209376021
38.3427	0.962204632119863	0.0715943454885438
38.3927	0.962574496856866	0.0717387700394854
38.4427	0.962944361593869	0.0718831945904271
38.4927	0.963314226330872	0.0720276191413688
38.5427	0.963678769074395	0.0722001847773803
38.5927	0.964010068641255	0.0725485302346245
38.6427	0.964341368208115	0.0728968756918687
38.6927	0.964672667774975	0.0732452211491129
38.7427	0.965003967341835	0.0735935666063571
38.7927	0.965335266908695	0.0739419120636013
38.8427	0.9657028836276	0.0743390951469108
38.8927	0.966074715730226	0.0747419468832458
38.9427	0.966446547832851	0.0751447986195807
38.9927	0.966818379935477	0.0755476503559157
39.0427	0.967190212038102	0.0759505020922507
39.0927	0.967549304519811	0.0763241730810376
39.1427	0.967901597326551	0.0766822690695996
39.1927	0.968253890133291	0.0770403650581617
39.2427	0.968606182940031	0.0773984610467237
39.2927	0.968958475746771	0.0777565570352857
39.3427	0.969288443554976	0.0781171969683722
39.3927	0.969586285145777	0.0784814976996768
39.4427	0.969884126736577	0.0788457984309815
39.4927	0.970181968327378	0.0792100991622861
39.5427	0.970479809918179	0.0795743998935908
39.5927	0.970794048124061	0.0799142651571268
39.6427	0.971189488614155	0.0801331166755232
39.6927	0.971584929104248	0.0803519681939196
39.7427	0.971980369594342	0.0805708197123159
39.7927	0.972375810084436	0.0807896712307123
39.8427	0.97277125057453	0.0810085227491086
39.8927	0.973094695075723	0.081484348370314
39.9427	0.973412217828912	0.081981310389586
39.9927	0.9737297405821	0.082478272408858
40.0427	0.974047263335288	0.08297523442813
40.0927	0.974364786088477	0.0834721964474019
40.1427	0.974705035888867	0.0838159452259266
40.1927	0.975055882758188	0.0840882543995282
40.2427	0.975406729627508	0.0843605635731297
40.2927	0.975757576496828	0.0846328727467313
40.3427	0.976108423366149	0.0849051819203328
40.3927	0.976449846482079	0.0850952311096443
40.4427	0.9767791779327	0.0851797320999353
40.4927	0.977108509383321	0.0852642330902263
40.5427	0.977437840833942	0.0853487340805172
40.5927	0.977767172284563	0.0854332350708082
40.6427	0.978094294029549	0.0854629099108518
40.6927	0.97841235147183	0.0852676856447784
40.7427	0.978730408914112	0.0850724613787051
40.7927	0.979048466356393	0.0848772371126318
40.8427	0.979366523798674	0.0846820128465585
40.8927	0.979684581240955	0.0844867885804852
40.9427	0.980069580938955	0.0845027325340889
40.9927	0.980457955876739	0.0845293236248191
41.0427	0.980846330814523	0.0845559147155493
41.0927	0.981234705752308	0.0845825058062796
41.1427	0.981623080690092	0.0846090968970098
41.1927	0.981954080448245	0.0847556269798594
41.2427	0.982261645273874	0.0849511462285043
41.2927	0.982569210099502	0.0851466654771491
41.3427	0.982876774925131	0.0853421847257939
41.3927	0.983184339750759	0.0855377039744388
41.4427	0.983533536371377	0.0857043446060559
41.4927	0.983930439812863	0.0858378925735254
41.5427	0.984327343254348	0.0859714405409948
41.5927	0.984724246695834	0.0861049885084643
41.6427	0.985121150137319	0.0862385364759338
41.6927	0.985497259774704	0.0863888948210138
41.7427	0.985801333733594	0.0865974891171016
41.7927	0.986105407692484	0.0868060834131894
41.8427	0.986409481651374	0.0870146777092773
41.8927	0.986713555610264	0.0872232720053651
41.9427	0.987017629569155	0.0874318663014529
41.9927	0.987375684330425	0.0871798139910483
42.0427	0.987734728556505	0.086919318056492
42.0927	0.988093772782586	0.0866588221219358
42.1427	0.988452817008666	0.0863983261873795
42.1927	0.988811861234746	0.0861378302528233
42.2427	0.989165680835056	0.0861598527816634
42.2927	0.989517645622423	0.0862821731931726
42.3427	0.98986961040979	0.0864044936046819
42.3927	0.990221575197157	0.0865268140161912
42.4427	0.990573539984524	0.0866491344277005
42.4927	0.990909825177635	0.086841014846168
42.5427	0.991230177879809	0.0871035772071898
42.5927	0.991550530581983	0.0873661395682117
42.6427	0.991870883284156	0.0876287019292335
42.6927	0.99219123598633	0.0878912642902553
42.7427	0.992524266604248	0.0881033712519807
42.7927	0.992894928495883	0.0881657137745243
42.8427	0.993265590387519	0.0882280562970679
42.8927	0.993636252279154	0.0882903988196116
42.9427	0.994006914170789	0.0883527413421552
42.9927	0.994378308074529	0.0884137021905078
43.0427	0.994822171176576	0.0883378772939496
43.0927	0.995266034278623	0.0882620523973913
43.1427	0.99570989738067	0.0881862275008331
43.1927	0.996153760482717	0.0881104026042748
43.2427	0.996597623584764	0.0880345777077166
43.2927	0.997041486686811	0.0879587528111583
43.3427	0.997485349788858	0.0878829279146001
43.3927	0.997915929581004	0.0878434900189569
43.4427	0.998268811108381	0.0880168911560634
43.4927	0.998621692635758	0.0881902922931699
43.5427	0.998974574163136	0.0883636934302764
43.5927	0.999327455690513	0.0885370945673829
43.6427	0.99968033721789	0.0887104957044894
43.6927	1.00003321874527	0.0888838968415959
43.7427	1.00038610027265	0.0890572979787024
43.7927	1.00073898180002	0.0892306991158089
43.8427	1.0010918633274	0.0894041002529154
43.8927	1.00144474485478	0.0895775013900219
43.9427	1.00177944445662	0.0896488381868849
43.9927	1.00210477761197	0.0896675963842287
44.0427	1.00243011076732	0.0896863545815724
44.0927	1.00275544392267	0.0897051127789161
44.1427	1.00308077707802	0.0897238709762598
44.1927	1.00340611023338	0.0897426291736036
44.2427	1.00373144338873	0.0897613873709473
44.2927	1.00405677654408	0.089780145568291
44.3427	1.00438210969943	0.0897989037656347
44.3927	1.00470744285478	0.0898176619629784
44.4427	1.0050381971362	0.0898287100800705
44.4927	1.00539468618849	0.0898031574713703
44.5427	1.00575117524077	0.0897776048626701
44.5927	1.00610766429306	0.0897520522539699
44.6427	1.00646415334534	0.0897264996452697
44.6927	1.00682064239763	0.0897009470365695
44.7427	1.00717713144991	0.0896753944278693
44.7927	1.0075336205022	0.0896498418191691
44.8427	1.00789010955448	0.0896242892104689
44.8927	1.00824659860677	0.0895987366017687
44.9427	1.00860308765905	0.0895731839930685
44.9927	1.00895077697422	0.0895131830466289
45.0427	1.00929447571092	0.0894375601795867
45.0927	1.00963817444762	0.0893619373125444
45.1427	1.00998187318433	0.0892863144455021
45.1927	1.01032557192103	0.0892106915784599
45.2427	1.01066927065773	0.0891350687114176
45.2927	1.01101296939443	0.0890594458443753
45.3427	1.01135666813113	0.0889838229773331
45.3927	1.01170036686784	0.0889082001102908
45.4427	1.01204406560454	0.0888325772432485
45.4927	1.01238902303948	0.0887966357472702
45.5427	1.01273895295557	0.0889174553112376
45.5927	1.01308888287165	0.089038274875205
45.6427	1.01343881278774	0.0891590944391725
45.6927	1.01378874270383	0.0892799140031399
45.7427	1.01413867261992	0.0894007335671073
45.7927	1.01448860253601	0.0895215531310747
45.8427	1.0148385324521	0.0896423726950421
45.8927	1.01518846236819	0.0897631922590095
45.9427	1.01553839228428	0.0898840118229769
45.9927	1.01588832220036	0.0900048313869443
46.0427	1.01623907397622	0.0900641021564102
46.0927	1.01659015174114	0.0900989597168837
46.1427	1.01694122950607	0.0901338172773573
46.1927	1.01729230727099	0.0901686748378309
46.2427	1.01764338503591	0.0902035323983044
46.2927	1.01799446280084	0.090238389958778
46.3427	1.01834554056576	0.0902732475192516
46.3927	1.01869661833068	0.0903081050797252
46.4427	1.01904769609561	0.0903429626401987
46.4927	1.01939877386053	0.0903778202006723
46.5427	1.01974532582148	0.0904486869875088
46.5927	1.02007672617781	0.0906401064017344
46.6427	1.02040812653414	0.0908315258159599
46.6927	1.02073952689048	0.0910229452301855
46.7427	1.02107092724681	0.0912143646444111
46.7927	1.02140232760314	0.0914057840586366
46.8427	1.02173372795948	0.0915972034728622
46.8927	1.02206512831581	0.0917886228870878
46.9427	1.02239652867214	0.0919800423013133
46.9927	1.02272792902848	0.0921714617155389
47.0427	1.02305932938481	0.0923628811297644
47.0927	1.02339480354281	0.0924004537418129
47.1427	1.02373167943901	0.0923850898197789
47.1927	1.02406855533521	0.092369725897745
47.2427	1.02440543123142	0.092354361975711
47.2927	1.02474230712762	0.092338998053677
47.3427	1.02507918302382	0.092323634131643
47.3927	1.02541605892003	0.0923082702096091
47.4427	1.02575293481623	0.0922929062875751
47.4927	1.02608981071243	0.0922775423655411
47.5427	1.02642668660863	0.0922621784435071
47.5927	1.0267638016055	0.0922887505389422
47.6427	1.02710159711962	0.092434678991789
47.6927	1.02743939263375	0.0925806074446359
47.7427	1.02777718814787	0.0927265358974828
47.7927	1.028114983662	0.0928724643503296
47.8427	1.02845277917612	0.0930183928031765
47.8927	1.02879057469025	0.0931643212560233
47.9427	1.02912837020437	0.0933102497088702
47.9927	1.0294661657185	0.0934561781617171
48.0427	1.02980396123262	0.0936021066145639
48.0927	1.03014175674675	0.0937480350674108
48.1427	1.0304993516694	0.0936969891853399
48.1927	1.03086272781469	0.0935884288333835
48.2427	1.03122610395998	0.0934798684814271
48.2927	1.03158948010527	0.0933713081294707
48.3427	1.03195285625057	0.0932627477775143
48.3927	1.03231623239586	0.0931541874255579
48.4427	1.03267960854115	0.0930456270736015
48.4927	1.03304298468644	0.0929370667216451
48.5427	1.03340636083173	0.0928285063696886
48.5927	1.03376973697702	0.0927199460177322
48.6427	1.03412942951143	0.0926722574832193
48.6927	1.03448001534114	0.0927750576084975
48.7427	1.03483060117085	0.0928778577337756
48.7927	1.03518118700055	0.0929806578590538
48.8427	1.03553177283026	0.0930834579843319
48.8927	1.03588235865997	0.09318625810961
48.9427	1.03623294448968	0.0932890582348882
48.9927	1.03658353031939	0.0933918583601663
49.0427	1.0369341161491	0.0934946584854444
49.0927	1.03728470197881	0.0935974586107226
49.1427	1.03763528780851	0.0937002587360007
49.1927	1.03797903508282	0.0938421494817391
49.2427	1.03832109403548	0.0939936910290374
49.2927	1.03866315298813	0.0941452325763358
49.3427	1.03900521194078	0.0942967741236342
49.3927	1.03934727089344	0.0944483156709325
49.4427	1.03968932984609	0.0945998572182309
49.4927	1.04003138879874	0.0947513987655293
49.5427	1.04037344775139	0.0949029403128276
49.5927	1.04071550670405	0.095054481860126
49.6427	1.0410575656567	0.0952060234074244
49.6927	1.04139703375056	0.0953343214887499
49.7427	1.04173089378296	0.0954123077639823
49.7927	1.04206475381537	0.0954902940392146
49.8427	1.04239861384778	0.095568280314447
49.8927	1.04273247388018	0.0956462665896794
49.9427	1.04306633391259	0.0957242528649117
49.9927	1.043400193945	0.0958022391401441
50.0427	1.04373405397741	0.0958802254153765
50.0927	1.04406791400981	0.0959582116906088
50.1427	1.04440177404222	0.0960361979658412
50.1927	1.04473563407463	0.0961141842410736
50.2427	1.04505996696171	0.096241575345921
50.2927	1.04538234850577	0.0963790855122559
50.3427	1.04570473004984	0.0965165956785907
50.3927	1.0460271115939	0.0966541058449256
50.4427	1.04634949313796	0.0967916160112605
50.4927	1.04667187468203	0.0969291261775953
50.5427	1.04699425622609	0.0970666363439302
50.5927	1.04731663777015	0.097204146510265
50.6427	1.04763901931421	0.0973416566765999
50.6927	1.04796140085828	0.0974791668429348
50.7427	1.04829856144802	0.0975864959211745
50.7927	1.04866390533417	0.0976362703663028
50.8427	1.04902924922032	0.097686044811431
50.8927	1.04939459310647	0.0977358192565592
50.9427	1.04975993699262	0.0977855937016875
50.9927	1.05012528087877	0.0978353681468157
51.0427	1.05049062476492	0.0978851425919439
51.0927	1.05085596865108	0.0979349170370722
51.1427	1.05122131253723	0.0979846914822004
51.1927	1.05158665642338	0.0980344659273286
51.2427	1.05195200030953	0.0980842403724569
51.2927	1.05229615522746	0.0981911887790775
51.3427	1.05263680334645	0.0983075995429615
51.3927	1.05297745146545	0.0984240103068455
51.4427	1.05331809958444	0.0985404210707295
51.4927	1.05365874770343	0.0986568318346134
51.5427	1.05399939582243	0.0987732425984974
51.5927	1.05434004394142	0.0988896533623814
51.6427	1.05468069206042	0.0990060641262654
51.6927	1.05502134017941	0.0991224748901493
51.7427	1.0553619882984	0.0992388856540333
51.7927	1.05570825428683	0.0993853728948891
51.8427	1.05606392344709	0.0995822020463984
51.8927	1.05641959260735	0.0997790311979075
51.9427	1.05677526176762	0.0999758603494168
51.9927	1.05713093092788	0.100172689500926
52.0427	1.05748660008814	0.100369518652435
52.0927	1.0578422692484	0.100566347803944
52.1427	1.05819793840866	0.100763176955454
52.1927	1.05855360756892	0.100960006106963
52.2427	1.05890927672918	0.101156835258472
52.2927	1.05926494588944	0.101353664409981
52.3427	1.05960634499299	0.101536609490037
52.3927	1.05994594426957	0.101717803425946
52.4427	1.06028554354615	0.101898997361855
52.4927	1.06062514282273	0.102080191297764
52.5427	1.06096474209931	0.102261385233673
52.5927	1.06130434137589	0.102442579169582
52.6427	1.06164394065247	0.10262377310549
52.6927	1.06198353992905	0.102804967041399
52.7427	1.06232313920563	0.102986160977308
52.7927	1.06266273848221	0.103167354913217
52.8427	1.06299844851898	0.103243075224694
52.8927	1.06332837306967	0.103161896960524
52.9427	1.06365829762036	0.103080718696353
52.9927	1.06398822217105	0.102999540432183
53.0427	1.06431814672173	0.102918362168013
53.0927	1.06464807127242	0.102837183903842
53.1427	1.06497799582311	0.102756005639672
53.1927	1.0653079203738	0.102674827375502
53.2427	1.06563784492449	0.102593649111331
53.2927	1.06596776947518	0.102512470847161
53.3427	1.06629769402587	0.102431292582991
53.3927	1.06664804635033	0.102460249070264
53.4427	1.06700027196409	0.102499305250901
53.4927	1.06735249757785	0.102538361431538
53.5427	1.0677047231916	0.102577417612175
53.5927	1.06805694880536	0.102616473792812
53.6427	1.06840917441912	0.102655529973449
53.6927	1.06876140003288	0.102694586154086
53.7427	1.06911362564663	0.102733642334723
53.7927	1.06946585126039	0.10277269851536
53.8427	1.06981807687415	0.102811754695997
53.8927	1.0701622642665	0.102803857349675
53.9427	1.0704957963421	0.102733719281569
53.9927	1.07082932841769	0.102663581213464
54.0427	1.07116286049329	0.102593443145359
54.0927	1.07149639256889	0.102523305077253
54.1427	1.07182992464448	0.102453167009148
54.1927	1.07216345672008	0.102383028941043
54.2427	1.07249698879568	0.102312890872937
54.2927	1.07283052087128	0.102242752804832
54.3427	1.07316405294687	0.102172614736726
54.3927	1.07349758502247	0.102102476668621
54.4427	1.07384845420686	0.102418301754862
54.4927	1.07420035186381	0.102757022960429
54.5427	1.07455224952076	0.103095744165995
54.5927	1.07490414717771	0.103434465371562
54.6427	1.07525604483466	0.103773186577129
54.6927	1.0756079424916	0.104111907782695
54.7427	1.07595984014855	0.104450628988262
54.7927	1.0763117378055	0.104789350193829
54.8427	1.07666363546245	0.105128071399395
54.8927	1.07701553311939	0.105466792604962
54.9427	1.07736698016369	0.105683646796521
54.9927	1.0777178939502	0.105756282818665
55.0427	1.07806880773672	0.105828918840809
55.0927	1.07841972152324	0.105901554862953
55.1427	1.07877063530976	0.105974190885097
55.1927	1.07912154909628	0.106046826907241
55.2427	1.0794724628828	0.106119462929385
55.2927	1.07982337666931	0.106192098951529
55.3427	1.08017429045583	0.106264734973673
55.3927	1.08052520424235	0.106337370995818
55.4427	1.08087611802887	0.106410007017962
55.4927	1.08123187940618	0.106504648689257
55.5427	1.08158778042603	0.106599924268141
55.5927	1.08194368144587	0.106695199847025
55.6427	1.08229958246571	0.106790475425909
55.6927	1.08265548348556	0.106885751004793
55.7427	1.0830113845054	0.106981026583677
55.7927	1.08336728552525	0.107076302162561
55.8427	1.08372318654509	0.107171577741445
55.8927	1.08407908756494	0.107266853320329
55.9427	1.08443498858478	0.107362128899213
55.9927	1.08478125390322	0.107381705807199
56.0427	1.08511740963329	0.107321861158835
56.0927	1.08545356536337	0.10726201651047
56.1427	1.08578972109345	0.107202171862105
56.1927	1.08612587682352	0.10714232721374
56.2427	1.0864620325536	0.107082482565375
56.2927	1.08679818828367	0.107022637917011
56.3427	1.08713434401375	0.106962793268646
56.3927	1.08747049974383	0.106902948620281
56.4427	1.0878066554739	0.106843103971916
56.4927	1.08814279480614	0.106783014214007
56.5427	1.08847075161597	0.106600614793445
56.5927	1.0887987084258	0.106418215372883
56.6427	1.08912666523563	0.106235815952321
56.6927	1.08945462204546	0.106053416531759
56.7427	1.08978257885529	0.105871017111197
56.7927	1.09011053566512	0.105688617690635
56.8427	1.09043849247495	0.105506218270073
56.8927	1.09076644928478	0.105323818849511
56.9427	1.09109440609461	0.105141419428949
56.9927	1.09142236290444	0.104959020008387
57.0427	1.09175878099996	0.104776923374439
57.0927	1.09210313565029	0.104595110749641
57.1427	1.09244749030061	0.104413298124843
57.1927	1.09279184495093	0.104231485500045
57.2427	1.09313619960125	0.104049672875246
57.2927	1.09348055425157	0.103867860250448
57.3427	1.0938249089019	0.10368604762565
57.3927	1.09416926355222	0.103504235000852
57.4427	1.09451361820254	0.103322422376053
57.4927	1.09485797285286	0.103140609751255
57.5427	1.0952021307291	0.102973678738981
57.5927	1.09553992624322	0.103287919864982
57.6427	1.09587772175735	0.103602160990984
57.6927	1.09621551727147	0.103916402116985
57.7427	1.0965533127856	0.104230643242987
57.7927	1.09689110829972	0.104544884368988
57.8427	1.09722890381385	0.10485912549499
57.8927	1.09756669932797	0.105173366620991
57.9427	1.0979044948421	0.105487607746992
57.9927	1.09824229035622	0.105801848872994
58.0427	1.09858008587035	0.106116089998995
58.0927	1.09893358133287	0.106383201487639
58.1427	1.09930023704626	0.10661080725085
58.1927	1.09966689275965	0.106838413014062
58.2427	1.10003354847304	0.107066018777273
58.2927	1.10040020418643	0.107293624540484
58.3427	1.10076685989982	0.107521230303696
58.3927	1.10113351561321	0.107748836066907
58.4427	1.10150017132661	0.107976441830119
58.4927	1.10186682704	0.10820404759333
58.5427	1.10223348275339	0.108431653356542
58.5927	1.10259899717708	0.10863606783707
58.6427	1.10294597548188	0.108463823898855
58.6927	1.10329295378668	0.10829157996064
58.7427	1.10363993209148	0.108119336022426
58.7927	1.10398691039628	0.107947092084211
58.8427	1.10433388870108	0.107774848145996
58.8927	1.10468086700588	0.107602604207781
58.9427	1.10502784531068	0.107430360269566
58.9927	1.10537482361548	0.107258116331351
59.0427	1.10572180192028	0.107085872393136
59.0927	1.10606878022508	0.106913628454921
59.1427	1.10640994319973	0.107226566575002
59.1927	1.10674675484343	0.107902543018422
59.2427	1.10708356648712	0.108578519461842
59.2927	1.10742037813082	0.109254495905262
59.3427	1.10775718977451	0.109930472348683
59.3927	1.10809400141821	0.110606448792103
59.4427	1.1084308130619	0.111282425235523
59.4927	1.1087676247056	0.111958401678943
59.5427	1.1091044363493	0.112634378122363
59.5927	1.10944124799299	0.113310354565784
59.6427	1.10977791861526	0.113950289746766
59.6927	1.11011309047491	0.11420718174324
59.7427	1.11044826233455	0.114464073739713
59.7927	1.1107834341942	0.114720965736187
59.8427	1.11111860605384	0.11497785773266
59.8927	1.11145377791349	0.115234749729134
59.9427	1.11178894977314	0.115491641725607
59.9927	1.11212412163278	0.11574853372208
60.0427	1.11245929349243	0.116005425718554
60.0927	1.11279446535208	0.116262317715027
60.1427	1.11312963721172	0.116519209711501
60.1927	1.1134674059863	0.116868202678273
60.2427	1.11380690603748	0.117278596291911
60.2927	1.11414640608867	0.117688989905549
60.3427	1.11448590613986	0.118099383519187
60.3927	1.11482540619105	0.118509777132825
60.4427	1.11516490624224	0.118920170746462
60.4927	1.11550440629342	0.1193305643601
60.5427	1.11584390634461	0.119740957973738
60.5927	1.1161834063958	0.120151351587376
60.6427	1.11652290644699	0.120561745201014
60.6927	1.11686414896436	0.120987614352247
60.7427	1.11721867027579	0.121531417772742
60.7927	1.11757319158722	0.122075221193236
60.8427	1.11792771289864	0.12261902461373
60.8927	1.11828223421007	0.123162828034225
60.9427	1.1186367555215	0.123706631454719
60.9927	1.11899127683292	0.124250434875213
61.0427	1.11934579814435	0.124794238295708
61.0927	1.11970031945578	0.125338041716202
61.1427	1.1200548407672	0.125881845136696
61.1927	1.12040936207863	0.126425648557191
61.2427	1.1207566519424	0.126700253218441
61.2927	1.12109969476548	0.126816757021086
61.3427	1.12144273758856	0.126933260823732
61.3927	1.12178578041165	0.127049764626377
61.4427	1.12212882323473	0.127166268429023
61.4927	1.12247186605781	0.127282772231669
61.5427	1.12281490888089	0.127399276034314
61.5927	1.12315795170398	0.12751577983696
61.6427	1.12350099452706	0.127632283639606
61.6927	1.12384403735014	0.127748787442251
61.7427	1.12418840249508	0.127799912018029
61.7927	1.12454062810884	0.127462393411868
61.8427	1.1248928537226	0.127124874805708
61.8927	1.12524507933635	0.126787356199548
61.9427	1.12559730495011	0.126449837593387
61.9927	1.12594953056387	0.126112318987227
62.0427	1.12630175617763	0.125774800381066
62.0927	1.12665398179138	0.125437281774906
62.1427	1.12700620740514	0.125099763168745
62.1927	1.1273584330189	0.124762244562585
62.2427	1.12771065863266	0.124424725956424
62.2927	1.12805209446737	0.124146021582908
62.3427	1.12838792224064	0.123897886309035
62.3927	1.1287237500139	0.123649751035161
62.4427	1.12905957778717	0.123401615761287
62.4927	1.12939540556044	0.123153480487414
62.5427	1.1297312333337	0.12290534521354
62.5927	1.13006706110697	0.122657209939666
62.6427	1.13040288888023	0.122409074665793
62.6927	1.1307387166535	0.122160939391919
62.7427	1.13107454442677	0.121912804118045
62.7927	1.13141172600574	0.121930775950941
62.8427	1.13175542474245	0.12322977501875
62.8927	1.13209912347915	0.124528774086559
62.9427	1.13244282221585	0.125827773154368
62.9927	1.13278652095255	0.127126772222177
63.0427	1.13313021968925	0.128425771289986
63.0927	1.13347391842596	0.129724770357795
63.1427	1.13381761716266	0.131023769425604
63.1927	1.13416131589936	0.132322768493413
63.2427	1.13450501463606	0.133621767561222
63.2927	1.13484871337277	0.134920766629031
63.3427	1.13518723760692	0.135345862513951
63.3927	1.135523393337	0.13537095023644
63.4427	1.13585954906707	0.135396037958928
63.4927	1.13619570479715	0.135421125681417
63.5427	1.13653186052723	0.135446213403906
63.5927	1.1368680162573	0.135471301126395
63.6427	1.13720417198738	0.135496388848884
63.6927	1.13754032771745	0.135521476571373
63.7427	1.13787648344753	0.135546564293862
63.7927	1.13821263917761	0.135571652016351
63.8427	1.13857379108011	0.135279371679888
63.8927	1.13903492767234	0.133717619107619
63.9427	1.13949606426456	0.13215586653535
63.9927	1.13995720085679	0.130594113963081
64.0427	1.14041833744901	0.129032361390812
64.0927	1.14087947404124	0.127470608818543
64.1427	1.14134061063346	0.125908856246274
64.1927	1.14180174722569	0.124347103674005
64.2427	1.14226288381791	0.122785351101736
64.2927	1.14272402041014	0.121223598529467
64.3427	1.14318515700236	0.119661845957198
64.3927	1.14364629359459	0.118100093384929
64.4427	1.14410743018681	0.11653834081266
64.4927	1.14456856677904	0.114976588240391
64.5427	1.14502970337127	0.113414835668122
64.5927	1.14549083996349	0.111853083095853
65.6191	1.14958766928257	0.0394632639143509
65.6691	1.14925237115955	0.100244663273018
65.7191	1.14892223146919	0.101630919860632
65.7691	1.14844249723164	0.103488473214634
65.8191	1.14801262784316	0.100284677945625
65.8691	1.14765493621168	0.102570751051545
65.9191	1.14732999525424	0.10030795159647
65.9691	1.14698609974345	0.0952957920756028
66.0191	1.14673849497569	0.097579517562056
66.0691	1.14631206454231	0.0977048856308691
66.1191	1.14604038708879	0.0966437908374333
66.1691	1.14564490725138	0.0891882281047756
66.2191	1.14536635188764	0.0903237035450249
66.2691	1.1449156942842	0.0858299873854854
66.3191	1.14443461670481	0.0899191380457562
66.3691	1.14411908753613	0.0903660066726065
66.4191	1.14383429738708	0.0860334385842853
66.4691	1.14345024099284	0.0852270241050637
66.5191	1.14305951154801	0.0863398617046045
66.5691	1.1428201280323	0.0832311814576259
66.6191	1.14259789227516	0.0820780825160923
66.6691	1.14225347081898	0.0802356274189538
66.7191	1.14197635045269	0.0798335949972232
66.7691	1.14159464902278	0.0804727797822731
66.8191	1.14131837020956	0.080603134276863
66.8691	1.14086475965143	0.0802393785168661
66.9191	1.14038086738543	0.0812695473055423
66.9691	1.14003417853335	0.080205853909175
67.0191	1.13959598775502	0.0796719750317355
67.0691	1.13931731380662	0.0805105094494114
67.1191	1.13891057262431	0.0794135625696345
67.1691	1.13865717452371	0.0801087472821526
67.2191	1.13831057937545	0.0799460012875223
67.2691	1.13806683700447	0.082104474696862
67.3191	1.13764304324326	0.0803530055841078
67.3691	1.13735204278687	0.0796064255172935
67.4191	1.13704563624436	0.0784383170366093
67.4691	1.1366318676592	0.0783279209645784
67.5191	1.13623287750601	0.0796231991469403
67.5691	1.13583154652532	0.0808327179979547
67.6191	1.13550580557853	0.0816680269427109
67.6691	1.13510494640518	0.0826540253030411
67.7191	1.13481589367558	0.0822048967474941
67.7691	1.13449008180056	0.0818498739762212
67.8191	1.13421484995553	0.0826588087913203
67.8691	1.13392403577151	0.0815030275258793
67.9191	1.13362342557266	0.0816615675127254
67.9691	1.13327743507872	0.0800498553281673
68.0191	1.13296085391751	0.0783052957049533
68.0691	1.13259297038777	0.0786133857067127
68.1191	1.1321554552487	0.0795836963063656
68.1691	1.13181623596127	0.0796332538033134
68.2191	1.13134128156206	0.0788994061447101
68.2691	1.13090174937579	0.0792211131524543
68.3191	1.13052667860397	0.0791303534910351
68.3691	1.13022804185659	0.0785070858823848
68.4191	1.12995388042176	0.0799485952821276
68.4691	1.12968389529787	0.080279230789277
68.5191	1.12933435139977	0.0801088344157993
68.5691	1.12892613053277	0.0796418170158235
68.6191	1.12862966888554	0.0788950673662272
68.6691	1.12831490515386	0.0795557128390444
68.7191	1.12795634046995	0.0799288770114798
68.7691	1.12754323731924	0.0797154883974186
68.8191	1.12706305359824	0.0789142632805447
68.8691	1.12675766207646	0.0795029741203773
68.9191	1.12645395102371	0.0797878192893247
68.9691	1.12612111051698	0.0796934928437153
69.0191	1.12573877429188	0.0792939868100335
69.0691	1.12548691306945	0.0798942231308375
69.1191	1.12522225959515	0.0788116515126886
69.1691	1.12494293165762	0.0773276992081142
69.2191	1.12464156291424	0.0763963231638771
69.2691	1.1242454061998	0.0756247602235752
69.3191	1.1238592111343	0.0766911350178394
69.3691	1.12347495380031	0.077442511600162
69.4191	1.12307778113839	0.0771528562885903
69.4691	1.12261071719119	0.0770630426942924
69.5191	1.12227013209183	0.076146702350192
69.5691	1.12196212680524	0.0758533942006764
69.6191	1.12166534879938	0.0760930584093181
69.6691	1.12138720959487	0.0755860911525976
69.7191	1.12104309779766	0.0749050629756476
69.7691	1.12070924712064	0.0750865114970911
69.8191	1.12039109887935	0.0755832266838559
69.8691	1.12008151946012	0.0752890168185508
69.9191	1.11965277610118	0.0752448727087869
69.9691	1.11924479015541	0.0748166222688989
70.0191	1.11886348264577	0.0745420054390703
70.0691	1.11850933525802	0.0748847104813749
70.1191	1.11819314870949	0.0733602585463726
70.1691	1.11782099415287	0.0722412342736714
70.2191	1.11747511313611	0.0713931596459496
70.2691	1.11719968847485	0.0707484133497367
70.3191	1.11694778881794	0.0704399765153456
70.3691	1.11668242375189	0.0705486286249951
70.4191	1.11635043607069	0.0706150245972409
70.4691	1.11596768751484	0.0704805854686885
70.5191	1.11566991409041	0.070168652266794
70.5691	1.11531240548055	0.0703754866253786
70.6191	1.11486593340307	0.0702150050272363
70.6691	1.11439296142667	0.0701186937163238
70.7191	1.11404402869143	0.0714219598517086
70.7691	1.11372301926522	0.0713933094776564
70.8191	1.11331987695491	0.0708604244529629
70.8691	1.11286425300739	0.0700790159028674
70.9191	1.11251124869832	0.0697983801490912
70.9691	1.11221345255523	0.0697871543063463
71.0191	1.11191388065505	0.0697874822199038
71.0691	1.1115544262797	0.0701774284709941
71.1191	1.11119497190434	0.0705673747220845
71.1691	1.11083017294094	0.0708379321738475
71.2191	1.11045759979276	0.070934827862033
71.2691	1.11008502664458	0.0710317235502185
71.3191	1.1097171155931	0.0708105310834029
71.3691	1.10935047386566	0.0705027344624268
71.4191	1.10899870895061	0.0701805580569079
71.4691	1.10872255878268	0.0697852931601241
71.5191	1.10844640861475	0.0693900282633402
71.5691	1.10814532621907	0.0688244086008848
71.6191	1.10782326034626	0.0681154148538771
71.6691	1.10750119447345	0.0674064211068693
71.7191	1.10711746826937	0.0672865833769834
71.7691	1.10672849665516	0.0672168648221652
71.8191	1.10634484168601	0.0671501619691925
71.8691	1.10597358041511	0.0670904890567645
71.9191	1.10560231914422	0.0670308161443364
71.9691	1.10523597448815	0.0665629048486345
72.0191	1.10487195631511	0.0659018200574883
72.0691	1.10451345194794	0.0653041323404434
72.1191	1.10424582898234	0.0657513880056135
72.1691	1.10397820601675	0.0661986436707836
72.2191	1.1036682760583	0.0661157432212331
72.2691	1.10330357417382	0.0653464864616199
72.3191	1.10293887228933	0.0645772297020067
72.3691	1.10258752531558	0.0639667590558376
72.4191	1.10223922189712	0.0633924754217695
72.4691	1.10188129717068	0.0629023455434296
72.5191	1.10148314241549	0.0627640917317867
72.5691	1.10108498766031	0.0626258379201438
72.6191	1.10074758502709	0.0622870023770883
72.6691	1.10045571460006	0.0617978358093003
72.7191	1.10016384417303	0.0613086692415123
72.7691	1.09986198232379	0.0611242441253853
72.8191	1.09955959461021	0.06095585803303
72.8691	1.0992397480402	0.0606779735691147
72.9191	1.09888422929669	0.0601763605395713
72.9691	1.09852871055318	0.0596747475100279
73.0191	1.09815788377604	0.0596427791944114
73.0691	1.09778071905737	0.0598052565408958
73.1191	1.09740220362985	0.059979545433824
73.1691	1.0970092963838	0.060279686491774
73.2191	1.09661638913774	0.0605798275497239
73.2691	1.09626735744378	0.0607735059704102
73.3191	1.09596892813075	0.0608443993167676
73.3691	1.09567049881772	0.060915292663125
73.4191	1.09533445820933	0.0609443633994994
73.4691	1.0949914023	0.0609656333358151
73.5191	1.09465807645329	0.0609366723048304
73.5691	1.09435896843292	0.0607310634367177
73.6191	1.09405986041255	0.0605254545686049
73.6691	1.09367889124977	0.0601628037806812
73.7191	1.09324334799203	0.0596954583795501
73.7691	1.0928078047343	0.0592281129784191
73.8191	1.09249358087032	0.0594973746856414
73.8691	1.09218201001577	0.0597827444984419
73.9191	1.09186459056649	0.0599136343321666
73.9691	1.09153664626646	0.059766529399514
74.0191	1.09120870196643	0.0596194244668614
74.0691	1.09088508183746	0.0596096495859003
74.1191	1.09056301596465	0.0596492358600061
74.1691	1.09024124972461	0.0595986787643173
74.2191	1.08992180760636	0.058848918542849
74.2691	1.08960236548812	0.0580991583213806
74.3191	1.08922376924896	0.0577852643174504
74.3691	1.08878429035938	0.0579199728815708
74.4191	1.0883448114698	0.0580546814456911
74.4691	1.08801793481181	0.0578686396824115
74.5191	1.08770767583454	0.0576352620319347
74.5691	1.08739463524808	0.0573535921982602
74.6191	1.08707324983405	0.0569270458149928
74.6691	1.08675186442001	0.0565004994317254
74.7191	1.08643376113226	0.0561192289603934
74.7691	1.08611759870722	0.0557647320868895
74.8191	1.08580087151902	0.0554152312477498
74.8691	1.08540402864111	0.055774453569131
74.9191	1.08500718576321	0.0561336758905122
74.9691	1.08463007142063	0.0562129037229017
75.0191	1.08428439175674	0.0558459992574787
75.0691	1.08393871209285	0.0554790947920557
75.1191	1.08359253116064	0.0548020025967304
75.1691	1.08324619555811	0.0540291995054211
75.2191	1.08290585802569	0.0533729956668365
75.2691	1.08260152571526	0.0534167139531508
75.3191	1.08229719340483	0.0534604322394651
75.3691	1.08199626774481	0.0536904554502594
75.4191	1.08169847160173	0.0540916275440947
75.4691	1.08140067545864	0.0544927996379301
75.5191	1.08098365617051	0.0547525589391661
75.5691	1.08055336042191	0.0549965707833911
75.6191	1.08014830138257	0.0551300638429667
75.6691	1.07980865473334	0.0549770972940543
75.7191	1.07946900808411	0.0548241307451418
75.7691	1.07912226892492	0.0545481427238207
75.8191	1.07877181052271	0.054207643442578
75.8691	1.07842358093249	0.0538856114860728
75.9191	1.07813503397454	0.0540580934475376
75.9691	1.0778464870166	0.0542305754090024
76.0191	1.07747571585174	0.0542814237689286
76.0691	1.07698855969836	0.0541601047604934
76.1191	1.07650140354498	0.0540387857520583
76.1691	1.0760142473916	0.0539174667436231
76.2191	1.07560347895563	0.0536870058318775
76.2691	1.07527480354375	0.0533392513393958
76.3191	1.07494612813188	0.0529914968469141
76.3691	1.07461745272	0.0526437423544325
76.4191	1.07428877730813	0.0522959878619508
76.4691	1.07395698419596	0.0520450912088987
76.5191	1.07361531836621	0.0521009110473734
76.5691	1.07327365253646	0.0521567308858482
76.6191	1.07293198670672	0.0522125507243229
76.6691	1.07259032087697	0.0522683705627977
76.7191	1.07224865504722	0.0523241904012725
76.7691	1.07187222840851	0.0522155317706396
76.8191	1.07149566216816	0.052106212583906
76.8691	1.0711190959278	0.0519968933971724
76.9191	1.07074252968745	0.0518875742104388
76.9691	1.0703659634471	0.0517782550237052
77.0191	1.07003499623417	0.0515431464650794
77.0691	1.06971890615751	0.0512669978726532
77.1191	1.06940281608086	0.0509908492802271
77.1691	1.0690867260042	0.050714700687801
77.2191	1.06877063592754	0.0504385520953749
77.2691	1.06842637964548	0.0502018285700441
77.3191	1.0680550617151	0.0500029840307463
77.3691	1.06768374378472	0.0498041394914484
77.4191	1.06731242585434	0.0496052949521505
77.4691	1.06694110792396	0.0494064504128526
77.5191	1.06658810608495	0.0492669909402273
77.5691	1.06628513177911	0.0492897324706033
77.6191	1.06598215747326	0.0493124740009793
77.6691	1.06567918316742	0.0493352155313553
77.7191	1.06537620886158	0.0493579570617314
77.7691	1.06507194856967	0.049370260835272
77.8191	1.06471539151108	0.0489580958308418
77.8691	1.06435883445249	0.0485459308264115
77.9191	1.0640022773939	0.0481337658219813
77.9691	1.06364572033531	0.0477216008175511
78.0191	1.06328916327672	0.0473094358131208
78.0691	1.06293476386626	0.0473105823405126
78.1191	1.06258096594851	0.0474269487066986
78.1691	1.06222716803075	0.0475433150728847
78.2191	1.061873370113	0.0476596814390708
78.2691	1.06151957219524	0.0477760478052569
78.3191	1.06118440794391	0.047691039550262
78.3691	1.06086524509386	0.0474331036465951
78.4191	1.0605460822438	0.0471751677429281
78.4691	1.06022691939375	0.0469172318392612
78.5191	1.0599077565437	0.0466592959355942
78.5691	1.05957228194625	0.0465325439842018
78.6191	1.05919801184151	0.0467177971084894
78.6691	1.05882374173678	0.046903050232777
78.7191	1.05844947163204	0.0470883033570645
78.7691	1.0580752015273	0.0472735564813521
78.8191	1.05770363048681	0.0474332400271613
78.8691	1.05737934305339	0.0471449824388859
78.9191	1.05705505561997	0.0468567248506105
78.9691	1.05673076818655	0.046568467262335
79.0191	1.05640648075313	0.0462802096740596
79.0691	1.05608219331972	0.0459919520857842
79.1191	1.05571343448714	0.0461367776276623
79.1691	1.05533424409181	0.0463831905704406
79.2191	1.05495505369647	0.0466296035132189
79.2691	1.05457586330113	0.0468760164559971
79.3191	1.0541966729058	0.0471224293987754
79.3691	1.05385257851569	0.0473154420648759
79.4191	1.05353517686195	0.0474678404360383
79.4691	1.05321777520821	0.0476202388072006
79.5191	1.05290037355447	0.047772637178363
79.5691	1.05258297190073	0.0479250355495254
79.6191	1.05225554085274	0.0479816286367182
79.6691	1.05190718427847	0.0478383316869866
79.7191	1.05155882770421	0.0476950347372551
79.7691	1.05121047112995	0.0475517377875235
79.8191	1.05086211455569	0.047408440837792
79.8691	1.05051341934058	0.0472902870242628
79.9191	1.05016093299991	0.047453613686756
79.9691	1.04980844665923	0.0476169403492491
80.0191	1.04945596031856	0.0477802670117422
80.0691	1.04910347397789	0.0479435936742353
80.1191	1.04875098763722	0.0481069203367284
80.1691	1.04844099503412	0.0478810807952899
80.2191	1.04813921721084	0.0475800086464087
80.2691	1.04783743938756	0.0472789364975276
80.3191	1.04753566156429	0.0469778643486464
80.3691	1.04723388374101	0.0466767921997653
80.4191	1.04688273199282	0.0464087050298743
80.4691	1.04649811201365	0.0461629768054734
80.5191	1.04611349203448	0.0459172485810724
80.5691	1.0457288720553	0.0456715203566715
80.6191	1.04534425207613	0.0454257921322706
80.6691	1.04498348124615	0.0452088393033127
80.7191	1.0446666145317	0.0450448593614205
80.7691	1.04434974781726	0.0448808794195282
80.8191	1.04403288110282	0.044716899477636
80.8691	1.04371601438838	0.0445529195357438
80.9191	1.04339413225772	0.0443374913874278
80.9691	1.04303167085041	0.0437058004780475
81.0191	1.04266920944311	0.0430741095686673
81.0691	1.0423067480358	0.042442418659287
81.1191	1.04194428662849	0.0418107277499067
81.1691	1.04158182522119	0.0411790368405264
81.2191	1.04122289915164	0.0412594679238825
81.2691	1.0408645107141	0.0414481940568252
81.3191	1.04050612227656	0.0416369201897679
81.3691	1.04014773383902	0.0418256463227106
81.4191	1.03978934540148	0.0420143724556533
81.4691	1.03946014146457	0.0417728325668509
81.5191	1.0391485230601	0.041272029818792
81.5691	1.03883690465563	0.0407712270707331
81.6191	1.03852528625116	0.0402704243226742
81.6691	1.03821366784669	0.0397696215746153
81.7191	1.03787503962996	0.0393568930722415
81.7691	1.03749271491068	0.0390866511767612
81.8191	1.0371103901914	0.038816409281281
81.8691	1.03672806547212	0.0385461673858007
81.9191	1.03634574075285	0.0382759254903205
81.9691	1.0359726755716	0.0380001648928015
82.0191	1.03565744895403	0.0376899324028372
82.0691	1.03534222233645	0.0373796999128729
82.1191	1.03502699571887	0.0370694674229086
82.1691	1.0347117691013	0.0367592349329443
82.2191	1.03439654248372	0.03644900244298
82.2691	1.03402854079867	0.0361055333791569
82.3191	1.03365441343616	0.0357582064987252
82.3691	1.03328028607364	0.0354108796182934
82.4191	1.03290615871112	0.0350635527378617
82.4691	1.0325320313486	0.03471622585743
82.5191	1.03220315106799	0.0345456552787303
82.5691	1.03189842107035	0.0344694270205869
82.6191	1.03159369107271	0.0343931987624434
82.6691	1.03128896107508	0.0343169705043
82.7191	1.03098423107744	0.0342407422461566
82.7691	1.03066255559899	0.0340517342680848
82.8191	1.03031649516034	0.0337004335223113
82.8691	1.02997043472169	0.0333491327765377
82.9191	1.02962437428304	0.0329978320307641
82.9691	1.02927831384439	0.0326465312849905
83.0191	1.02892957635331	0.0323575238634626
83.0691	1.0285675810788	0.0323770167143896
83.1191	1.02820558580428	0.0323965095653165
83.1691	1.02784359052977	0.0324160024162434
83.2191	1.02748159525526	0.0324354952671704
83.2691	1.02711959998074	0.0324549881180973
83.3191	1.02679748495633	0.0321943856375392
83.3691	1.02647865012565	0.0319107450128331
83.4191	1.02615981529497	0.0316271043881269
83.4691	1.02584098046429	0.0313434637634207
83.5191	1.02552214563361	0.0310598231387145
83.5691	1.02516761391124	0.0307559124841213
83.6191	1.02479643759716	0.0304425504079678
83.6691	1.02442526128307	0.0301291883318143
83.7191	1.02405408496899	0.0298158262556609
83.7691	1.0236829086549	0.0295024641795074
83.8191	1.02333178446084	0.029232402406379
83.8691	1.0230063892427	0.0290178994695521
83.9191	1.02268099402455	0.0288033965327252
83.9691	1.02235559880641	0.0285888935958983
84.0191	1.02203020358827	0.0283743906590714
84.0691	1.02169557820621	0.0282353895593064
84.1191	1.02132309031505	0.0284061000768772
84.1691	1.02095060242388	0.028576810594448
84.2191	1.02057811453271	0.0287475211120187
84.2691	1.02020562664155	0.0289182316295895
84.3191	1.01983313875038	0.0290889421471603
84.3691	1.01950173579061	0.0290749154564498
84.4191	1.01917240433999	0.0290515742846496
84.4691	1.01884307288937	0.0290282331128493
84.5191	1.01851374143875	0.029004891941049
84.5691	1.01818440998813	0.0289815507692488
84.6191	1.01785190844669	0.0290341257882945
84.6691	1.01751811207943	0.0291177088289533
84.7191	1.01718431571217	0.0292012918696122
84.7691	1.01685051934491	0.029284874910271
84.8191	1.01651672297765	0.0293684579509299
84.8691	1.01616880441659	0.0293229082455429
84.9191	1.01580470291242	0.0291293823891078
84.9691	1.01544060140825	0.0289358565326727
85.0191	1.01507649990408	0.0287423306762376
85.0691	1.0147123983999	0.0285488048198024
85.1191	1.01436240435293	0.0283274823057608
85.1691	1.0140612825684	0.0280098642278678
85.2191	1.01376016078387	0.0276922461499748
85.2691	1.01345903899933	0.0273746280720818
85.3191	1.0131579172148	0.0270570099941889
85.3691	1.01285679543027	0.0267393919162959
85.4191	1.01247657634816	0.0262658561224281
85.4691	1.01209490741743	0.0257894623663531
85.5191	1.01171323848669	0.025313068610278
85.5691	1.01133156955595	0.0248366748542029
85.6191	1.01094990062521	0.0243602810981279
85.6691	1.01061508741691	0.0238449408850256
85.7191	1.01029690862498	0.0233157741519489
85.7691	1.00997872983304	0.0227866074188721
85.8191	1.00966055104111	0.0222574406857954
85.8691	1.00934237224917	0.0217282739527187
85.9191	1.00900408683746	0.0212075574371413
85.9691	1.00864537050565	0.0206954274328939
86.0191	1.00828665417384	0.0201832974286465
86.0691	1.00792793784203	0.0196711674243992
86.1191	1.00756922151022	0.0191590374201518
86.1691	1.00721377712437	0.0185898994745051
86.2191	1.00686804470509	0.017851547480578
86.2691	1.00652231228582	0.0171131954866509
86.3191	1.00617657986654	0.0163748434927238
86.3691	1.00583084744726	0.0156364914987967
86.4191	1.00548383635474	0.0149013378897114
86.4691	1.00501023661138	0.0144828243799628
86.5191	1.00453663686801	0.0140643108702142
86.5691	1.00406303712464	0.0136457973604656
86.6191	1.00358943738128	0.0132272838507171
86.6691	1.00311583763791	0.0128087703409685
86.7191	1.00264223789454	0.0123902568312199
86.7691	1.00216863815118	0.0119717433214713
86.8191	1.00171400395478	0.0115801747955943
86.8691	1.00137030521808	0.0113462159698972
86.9191	1.00102660648138	0.0111122571442001
86.9691	1.00068290774468	0.0108782983185029
87.0191	1.00033920900798	0.0106443394928058
87.0691	0.999995510271273	0.0104103806671087
87.1191	0.999651811534571	0.0101764218414116
87.1691	0.999308112797869	0.00994246301571446
87.2191	0.998964414061167	0.00970850419001734
87.2691	0.998620715324465	0.00947454536432022
87.3191	0.998277016587763	0.00924058653862312
87.3691	0.997947170746708	0.00910693765701553
87.4191	0.997624461245835	0.00902496359509043
87.4691	0.997301751744962	0.00894298953316534
87.5191	0.996979042244089	0.00886101547124024
87.5691	0.996656332743216	0.00877904140931515
87.6191	0.996333623242343	0.00869706734739006
87.6691	0.99601091374147	0.00861509328546498
87.7191	0.995688204240597	0.00853311922353988
87.7691	0.995365494739724	0.00845114516161478
87.8191	0.995042785238851	0.0083691710996897
87.8691	0.994716195353004	0.00827943557359614
87.9191	0.994371184789063	0.00815285539576039
87.9691	0.994026174225122	0.00802627521792463
88.0191	0.99368116366118	0.00789969504008887
88.0691	0.993336153097239	0.00777311486225311
88.1191	0.992991142533297	0.00764653468441735
88.1691	0.992646131969356	0.00751995450658159
88.2191	0.992301121405414	0.00739337432874583
88.2691	0.991956110841473	0.00726679415091006
88.3191	0.991611100277532	0.00714021397307431
88.3691	0.99126608971359	0.00701363379523855
88.4191	0.990918371538227	0.0067404183568261
88.4691	0.990569425492567	0.00640070553280329
88.5191	0.990220479446908	0.00606099270878047
88.5691	0.989871533401249	0.00572127988475767
88.6191	0.989522587355589	0.00538156706073484
88.6691	0.98917364130993	0.00504185423671202
88.7191	0.988824695264271	0.00470214141268921
88.7691	0.988475749218611	0.00436242858866639
88.8191	0.988126803172952	0.00402271576464359
88.8691	0.987777857127292	0.00368300294062077
88.9191	0.987428116114326	0.00337321527360521
88.9691	0.987075234586949	0.00318164679120252
89.0191	0.986722353059571	0.00299007830879982
89.0691	0.986369471532194	0.00279850982639714
89.1191	0.986016590004817	0.00260694134399445
89.1691	0.985663708477439	0.00241537286159176
89.2191	0.985310826950062	0.00222380437918907
89.2691	0.984957945422684	0.00203223589678637
89.3191	0.984605063895307	0.00184066741438368
89.3691	0.98425218236793	0.001649098931981
89.4191	0.983899300840552	0.00145753044957831
89.4691	0.983551350471768	0.00115798689327848
89.5191	0.983205356037397	0.000815615235041797
89.5691	0.982859361603026	0.000473243576805102
89.6191	0.982513367168655	0.000130871918568438
89.6691	0.982167372734284	-0.000211499739668251
89.7191	0.981821378299913	-0.000553871397904943
89.7691	0.981475383865542	-0.000896243056141627
89.8191	0.981129389431171	-0.00123861471437832
89.8691	0.9807833949968	-0.00158098637261498
89.9191	0.980437400562429	-0.00192335803085168
89.9691	0.980092839299317	-0.00222024203044097
90.0191	0.979753076044333	-0.00236484125977594
90.0691	0.979413312789349	-0.00250944048911091
90.1191	0.979073549534365	-0.00265403971844587
90.1691	0.978733786279381	-0.00279863894778084
90.2191	0.978394023024397	-0.0029432381771158
90.2691	0.978054259769413	-0.00308783740645078
90.3191	0.977714496514428	-0.00323243663578574
90.3691	0.977374733259444	-0.0033770358651207
90.4191	0.97703497000446	-0.00352163509445566
90.4691	0.976695206749476	-0.00366623432379063
90.5191	0.976357835735839	-0.00388878105671966
90.5691	0.976021287859009	-0.00413814843604666
90.6191	0.975684739982179	-0.00438751581537364
90.6691	0.975348192105349	-0.00463688319470064
90.7191	0.975011644228519	-0.00488625057402764
90.7691	0.974675096351689	-0.00513561795335463
90.8191	0.974338548474859	-0.00538498533268163
90.8691	0.974002000598029	-0.00563435271200861
90.9191	0.973665452721199	-0.00588372009133561
90.9691	0.973328904844369	-0.0061330874706626
91.0191	0.972992032581843	-0.00636289570426243
91.0691	0.972654237067717	-0.00653703560002337
91.1191	0.972316441553592	-0.0067111754957843
91.1691	0.971978646039467	-0.00688531539154524
91.2191	0.971640850525342	-0.00705945528730618
91.2691	0.971303055011217	-0.00723359518306713
91.3191	0.970965259497092	-0.00740773507882807
91.3691	0.970627463982967	-0.007581874974589
91.4191	0.970289668468841	-0.00775601487034994
91.4691	0.969951872954716	-0.00793015476611088
91.5191	0.969614077440591	-0.00810429466187183
91.5691	0.969266889899346	-0.00835560107714547
91.6191	0.968916959983257	-0.00862943931853006
91.6691	0.968567030067168	-0.00890327755991466
91.7191	0.968217100151079	-0.00917711580129926
91.7691	0.96786717023499	-0.00945095404268385
91.8191	0.967517240318902	-0.00972479228406845
91.8691	0.967167310402813	-0.00999863052545303
91.9191	0.966817380486724	-0.0102724687668376
91.9691	0.966467450570635	-0.0105463070082222
92.0191	0.966117520654546	-0.0108201452496068
92.0691	0.965768913060314	-0.0111050433492352
92.1191	0.965423574539563	-0.0114172838761885
92.1691	0.965078236018812	-0.0117295244031417
92.2191	0.964732897498061	-0.012041764930095
92.2691	0.964387558977309	-0.0123540054570482
92.3191	0.964042220456558	-0.0126662459840015
92.3691	0.963696881935807	-0.0129784865109547
92.4191	0.963351543415056	-0.013290727037908
92.4691	0.963006204894304	-0.0136029675648612
92.5191	0.962660866373553	-0.0139152080918145
92.5691	0.962315527852802	-0.0142274486187677
92.6191	0.961967296097074	-0.0145935869087798
92.6691	0.961618350051415	-0.0149730316290733
92.7191	0.961269404005755	-0.0153524763493667
92.7691	0.960920457960096	-0.0157319210696602
92.8191	0.960571511914437	-0.0161113657899536
92.8691	0.960222565868777	-0.0164908105102471
92.9191	0.959873619823118	-0.0168702552305405
92.9691	0.959524673777459	-0.0172496999508339
93.0191	0.959175727731799	-0.0176291446711274
93.0691	0.95882678168614	-0.0180085893914208
93.1191	0.958474622975571	-0.0183556892428856
93.1691	0.958115510268807	-0.0186327767833415
93.2191	0.957756397562043	-0.0189098643237975
93.2691	0.957397284855279	-0.0191869518642534
93.3191	0.957038172148515	-0.0194640394047093
93.3691	0.956679059441751	-0.0197411269451652
93.4191	0.956319946734987	-0.0200182144856211
93.4691	0.955960834028222	-0.0202953020260771
93.5191	0.955601721321458	-0.020572389566533
93.5691	0.955242608614694	-0.0208494771069889
93.6191	0.95488349590793	-0.0211265646474448
93.6691	0.954549425983165	-0.021444720416493
93.7191	0.954220485302905	-0.0217712877504335
93.7691	0.953891544622645	-0.022097855084374
93.8191	0.953562603942385	-0.0224244224183145
93.8691	0.953233663262126	-0.0227509897522551
93.9191	0.952904722581866	-0.0230775570861956
93.9691	0.952575781901606	-0.0234041244201361
94.0191	0.952246841221346	-0.0237306917540767
94.0691	0.951917900541087	-0.0240572590880172
94.1191	0.951588959860827	-0.0243838264219577
94.1691	0.951257988472001	-0.0247650138321004
94.2191	0.950923144569164	-0.0252503604573265
94.2691	0.950588300666327	-0.0257357070825526
94.3191	0.950253456763491	-0.0262210537077786
94.3691	0.949918612860654	-0.0267064003330047
94.4191	0.949583768957817	-0.0271917469582307
94.4691	0.94924892505498	-0.0276770935834568
94.5191	0.948914081152144	-0.0281624402086829
94.5691	0.948579237249307	-0.0286477868339089
94.6191	0.94824439334647	-0.029133133459135
94.6691	0.947909549443634	-0.0296184800843611
94.7191	0.947572680649867	-0.0299187217396462
94.7691	0.94723547673429	-0.0301883283066661
94.8191	0.946898272818714	-0.0304579348736859
94.8691	0.946561068903138	-0.0307275414407058
94.9191	0.946223864987562	-0.0309971480077257
94.9691	0.945886661071986	-0.0312667545747456
95.0191	0.945549457156409	-0.0315363611417655
95.0691	0.945212253240833	-0.0318059677087853
95.1191	0.944875049325257	-0.0320755742758052
95.1691	0.944537845409681	-0.0323451808428251
95.2191	0.944195759314066	-0.0325930186899855
95.2691	0.943845501441167	-0.0328044201236914
95.3191	0.943495243568269	-0.0330158215573974
95.3691	0.94314498569537	-0.0332272229911033
95.4191	0.942794727822471	-0.0334386244248092
95.4691	0.942444469949573	-0.0336500258585151
95.5191	0.942094212076674	-0.033861427292221
95.5691	0.941743954203775	-0.0340728287259269
95.6191	0.941393696330876	-0.0342842301596329
95.6691	0.941043438457978	-0.0344956315933388
95.7191	0.940693180585079	-0.0347070330270447
95.7691	0.940331564911942	-0.0350639425506204
95.8191	0.93996851672346	-0.0354392044458914
95.8691	0.939605468534978	-0.0358144663411625
95.9191	0.939242420346496	-0.0361897282364335
95.9691	0.938879372158014	-0.0365649901317045
96.0191	0.938516323969532	-0.0369402520269756
96.0691	0.93815327578105	-0.0373155139222466
96.1191	0.937790227592568	-0.0376907758175176
96.1691	0.937427179404086	-0.0380660377127886
96.2191	0.937064131215604	-0.0384412996080597
96.2691	0.936708993345375	-0.0389005558313929
96.3191	0.936365622565482	-0.0394847588412464
96.3691	0.93602225178559	-0.0400689618511
96.4191	0.935678881005698	-0.0406531648609535
96.4691	0.935335510225805	-0.041237367870807
96.5191	0.934992139445913	-0.0418215708806606
96.5691	0.934648768666021	-0.0424057738905141
96.6191	0.934305397886129	-0.0429899769003677
96.6691	0.933962027106236	-0.0435741799102212
96.7191	0.933618656326344	-0.0441583829200748
96.7691	0.933275285546452	-0.0447425859299283
96.8191	0.932935820076251	-0.045166208444357
96.8691	0.932596712734887	-0.0455751052364978
96.9191	0.932257605393522	-0.0459840020286386
96.9691	0.931918498052158	-0.0463928988207794
97.0191	0.931579390710793	-0.0468017956129202
97.0691	0.931240283369429	-0.0472106924050609
97.1191	0.930901176028064	-0.0476195891972018
97.1691	0.9305620686867	-0.0480284859893426
97.2191	0.930222961345335	-0.0484373827814834
97.2691	0.929883854003971	-0.0488462795736242
97.3191	0.929552784884015	-0.0492018716166801
97.3691	0.929232371080811	-0.0494868038760655
97.4191	0.928911957277607	-0.0497717361354509
97.4691	0.928591543474403	-0.0500566683948363
97.5191	0.928271129671199	-0.0503416006542218
97.5691	0.927950715867994	-0.0506265329136071
97.6191	0.92763030206479	-0.0509114651729926
97.6691	0.927309888261586	-0.051196397432378
97.7191	0.926989474458382	-0.0514813296917633
97.7691	0.926669060655178	-0.0517662619511488
97.8191	0.926348646851973	-0.0520511942105342
97.8691	0.925999441064521	-0.0522544145924444
97.9191	0.925648527278002	-0.0524527876595891
97.9691	0.925297613491484	-0.0526511607267339
98.0191	0.924946699704966	-0.0528495337938786
98.0691	0.924595785918447	-0.0530479068610233
98.1191	0.924244872131929	-0.0532462799281681
98.1691	0.923893958345411	-0.0534446529953128
98.2191	0.923543044558892	-0.0536430260624575
98.2691	0.923192130772374	-0.0538413991296023
98.3191	0.922841216985856	-0.054039772196747
98.3691	0.92248985258668	-0.0542562946694711
98.4191	0.922137954929732	-0.0544942952597147
98.4691	0.921786057272785	-0.0547322958499583
98.5191	0.921434159615837	-0.0549702964402019
98.5691	0.921082261958889	-0.0552082970304456
98.6191	0.920730364301941	-0.0554462976206892
98.6691	0.920378466644993	-0.0556842982109328
98.7191	0.920026568988045	-0.0559222988011764
98.7691	0.919674671331097	-0.0561602993914201
98.8191	0.91932277367415	-0.0563982999816637
98.8691	0.918970876017202	-0.0566363005719073
98.9191	0.918618275439825	-0.0567090059432092
98.9691	0.918265654613712	-0.056776949723842
99.0191	0.917913033787599	-0.0568448935044749
99.0691	0.917560412961486	-0.0569128372851077
99.1191	0.917207792135372	-0.0569807810657405
99.1691	0.916855171309259	-0.0570487248463733
99.2191	0.916502550483146	-0.0571166686270061
99.2691	0.916149929657033	-0.057184612407639
99.3191	0.915797308830919	-0.0572525561882718
99.3691	0.915444688004806	-0.0573204999689046
99.4191	0.915095780986633	-0.0574697317359374
99.4691	0.914750770422691	-0.0577042492591931
99.5191	0.91440575985875	-0.0579387667824488
99.5691	0.914060749294809	-0.0581732843057045
99.6191	0.913715738730867	-0.0584078018289602
99.6691	0.913370728166926	-0.0586423193522159
99.7191	0.913025717602984	-0.0588768368754716
99.7691	0.912680707039043	-0.0591113543987273
99.8191	0.912335696475101	-0.059345871921983
99.8691	0.91199068591116	-0.0595803894452387
99.9191	0.911645696336454	-0.0598155860903829
99.9691	0.911311180390428	-0.0603896645579104
100.0191	0.910976664444401	-0.0609637430254379
100.0691	0.910642148498374	-0.0615378214929654
100.1191	0.910307632552347	-0.0621118999604929
100.1691	0.90997311660632	-0.0626859784280204
100.2191	0.909638600660293	-0.0632600568955478
100.2691	0.909304084714266	-0.0638341353630754
100.3191	0.908969568768239	-0.0644082138306028
100.3691	0.908635052822213	-0.0649822922981304
100.4191	0.908300536876186	-0.0655563707656578
100.4691	0.907958405773035	-0.066064512826335
100.5191	0.907609131770565	-0.0665108075596567
100.5691	0.907259857768096	-0.0669571022929782
100.6191	0.906910583765627	-0.0674033970262999
100.6691	0.906561309763158	-0.0678496917596214
100.7191	0.906212035760689	-0.068295986492943
100.7691	0.905862761758219	-0.0687422812262646
100.8191	0.90551348775575	-0.0691885759595862
100.8691	0.905164213753281	-0.0696348706929078
100.9191	0.904814939750812	-0.0700811654262293
100.9691	0.904466226554487	-0.0705360725850468
101.0191	0.904135646090179	-0.0712694481682352
101.0691	0.90380506562587	-0.0720028237514234
101.1191	0.903474485161561	-0.0727361993346117
101.1691	0.903143904697252	-0.0734695749177999
101.2191	0.902813324232943	-0.0742029505009881
101.2691	0.902482743768634	-0.0749363260841765
101.3191	0.902152163304325	-0.0756697016673647
101.3691	0.901821582840016	-0.076403077250553
101.4191	0.901491002375707	-0.0771364528337412
101.4691	0.901160421911398	-0.0778698284169294
101.5191	0.90082083181761	-0.0786784076846968
101.5691	0.900473689534405	-0.0795500253351259
101.6191	0.900126547251199	-0.0804216429855551
101.6691	0.899779404967994	-0.0812932606359841
101.7191	0.899432262684789	-0.0821648782864132
101.7691	0.899085120401583	-0.0830364959368424
101.8191	0.898737978118378	-0.0839081135872715
101.8691	0.898390835835173	-0.0847797312377007
101.9191	0.898043693551967	-0.0856513488881298
[truncated: 2,700 more rows]
