# Supplementary material for: Unraveling the Local Relation Between Tissue Composition and Human Brain Mechanics Through Machine Learning
Source: Front Bioeng Biotechnol. 2021 Aug 17;9:704738. doi: 10.3389/fbioe.2021.704738 (PMC8415910; doi:10.3389/fbioe.2021.704738)
Supplement: Supplementary file 1 [file DataSheet3.ZIP › Mechanics_cyclicCompTens/cyclicCompTens_HBE_05_07_P2a_M_20.txt]

0	1	0.00842320843478989
0.038944	1	-0.00311929542851075
0.079904	1	-0.00356351386553996
0.120864	1	-0.00328690242896346
0.161824	1	-0.00292908734466699
0.202784	1	-0.00277386838436958
0.243744	1	-0.00269983217910838
0.284704	1	-0.00273192915195095
0.325664	1	-0.00275187671497776
0.366624	1	-0.00279531889060247
0.407584	1	-0.0028868058484596
0.448544	1	-0.0029811576303902
0.489504	1	-0.00295389360611809
0.530464	1	-0.00302235201028908
0.571424	1	-0.00313036511174383
0.612384	1	-0.00331210204111881
0.653344	1	-0.00349382134335116
0.694304	1	-0.00377404564847603
0.735264	1	-0.00407867257507485
0.776224	1	-0.00436582980414196
0.817184	1	-0.00463845500259927
0.858144	0.999991714515341	-0.00491116736929351
0.899104	0.999991714515341	-0.0051762525152608
0.940064	0.999991714515341	-0.00542116039359636
0.981024	0.999991714515341	-0.00566565422280679
1.021984	0.999991714515341	-0.00595604648714598
1.062944	1	-0.00627258486413701
1.103904	1	-0.00658132168392742
1.144864	1	-0.00686992046179286
1.185824	1	-0.00712984742734277
1.226784	1	-0.0073661321878451
1.267744	0.999999171451534	-0.00754676220830608
1.308704	0.999999171451534	-0.00762918849309893
1.349664	0.999999171451534	-0.00766647034801218
1.390624	0.999999171451534	-0.00764677904330127
1.431584	0.999999171451534	-0.00757741709801055
1.472544	0.999999171451534	-0.00750996413710756
1.513504	0.999999171451534	-0.00740310895392929
1.554464	0.999999171451534	-0.00724910229221715
1.595424	0.999999171451534	-0.00708919434086824
1.636384	0.999999171451534	-0.0069803124961825
1.677344	0.999999171451534	-0.00685790432033906
1.718304	0.999999171451534	-0.00672466767026927
1.759264	0.999999171451534	-0.00655783202329446
1.800224	0.999999171451534	-0.00638663142685778
1.841184	0.999990885966875	-0.00617701143001684
1.882144	0.999990885966875	-0.00598810914387604
1.923104	0.999990885966875	-0.00585732410046844
1.964064	0.999990885966875	-0.00577440967354897
2.005024	0.999990885966875	-0.00571216283559361
2.045984	0.999999171451534	-0.00570022950396484
2.086944	0.999999171451534	-0.00582206454865095
2.127904	0.999999171451534	-0.00607754157570817
2.168864	0.999999171451534	-0.00636997575599632
2.209824	0.999999171451534	-0.00668615456401017
2.250784	0.999999171451534	-0.00707551110688412
2.291744	0.999999171451534	-0.0075436546606614
2.332704	0.999999171451534	-0.00804052014849027
2.373664	0.999999171451534	-0.00857995424479902
2.414624	0.999999171451534	-0.00921055977926571
2.455584	0.999999171451534	-0.00989642997591364
2.496544	0.999999171451534	-0.0106671323006924
2.537504	0.999974314997556	-0.0114981267157146
2.578464	0.999791205786583	-0.0124415790523404
2.619424	0.999434929946227	-0.0134246580694516
2.660384	0.998985856677686	-0.0144697747207495
2.701344	0.998565782605453	-0.0155417653394773
2.742304	0.99816227950254	-0.0166475380084076
2.783264	0.997645265259791	-0.0177644202691283
2.824224	0.997301417646425	-0.0188585646952589
2.865184	0.996983255035503	-0.0199367072123046
2.906144	0.996669235166911	-0.0209751816439523
2.947104	0.996372614816104	-0.0219966669862324
2.988064	0.996104993661604	-0.0230320687375302
3.029024	0.99584648654023	-0.0241686531989914
3.069984	0.995558151674082	-0.0253919395472645
3.110944	0.995231703578501	-0.026608060666466
3.151904	0.994921826452238	-0.0278936919169609
3.192864	0.994616092068306	-0.0292519430255999
3.233824	0.994247388000961	-0.0306074265427179
3.274784	0.993819028444069	-0.0319778746669021
3.315744	0.993389840338711	-0.0333094043525258
3.356704	0.992970594814944	-0.0346036957673546
3.397664	0.992592776714474	-0.0358923473972574
3.438624	0.992240643616448	-0.0372895409157222
3.479584	0.991905081487742	-0.0387627233446864
3.520544	0.991566205165171	-0.0402962588816597
3.561504	0.991248042554249	-0.0418957262938024
3.602464	0.990955564945772	-0.0435019339898619
3.643424	0.990675515564283	-0.0452129723867981
3.684384	0.99036978118035	-0.047006779203857
3.725344	0.989831224677488	-0.0488238860906337
3.766304	0.989504776581906	-0.0506314654891194
3.807264	0.989186613970984	-0.0524615844144562
3.848224	0.988842766357618	-0.0542174948405318
3.889184	0.988410264058396	-0.0558436706004544
3.930144	0.988006760955482	-0.0574271448203357
3.971104	0.987616514628023	-0.0590050533482923
4.012064	0.987264381529998	-0.0605639592006093
4.053024	0.986955332952201	-0.062164402897005
4.093984	0.986645455825939	-0.0637672458991209
4.134944	0.986335578699676	-0.0653854435861631
4.175904	0.986021558831084	-0.0670473910112949
4.216864	0.985724938480276	-0.0686771907906656
4.257824	0.985457317325777	-0.0702064725176792
4.298784	0.985190524719743	-0.0716888185075452
4.339744	0.984884790335811	-0.0731521640009775
4.380704	0.984540942722445	-0.074547853867356
4.421664	0.984240179629307	-0.075925070605134
4.462624	0.98391704572759	-0.0772381228037451
4.503584	0.98330640550819	-0.0784936940877523
4.544544	0.983111696618694	-0.0797665660875741
4.585504	0.982491942366169	-0.0810804093379349
4.626464	0.98210169603871	-0.0824043270572731
4.667424	0.981732991971365	-0.0837719487513765
4.708384	0.981393287100329	-0.0851764012047673
4.749344	0.981045296744633	-0.0865563920716839
4.790304	0.980718848649052	-0.0878822580011163
4.831264	0.980417257007449	-0.0891525650755679
4.872224	0.98013720762596	-0.0903088887842704
4.913184	0.979832301790493	-0.0913644895952591
4.954144	0.979466911917013	-0.0923964961437305
4.995104	0.979118921561317	-0.0933770516403839
5.036064	0.97880573024119	-0.0943434619113978
5.077024	0.978482596339473	-0.0953767934170698
5.117984	0.978122177756788	-0.0963959993099554
5.158944	0.977697960942225	-0.0973507464708749
5.199904	0.977303571872437	-0.0983046088741901
5.240864	0.976929896514297	-0.0992968144057024
5.281824	0.976582734707067	-0.100355263438831
5.322784	0.976255458063019	-0.101425244829699
5.363744	0.975924867225108	-0.102442044879247
5.404704	0.975606704614186	-0.103437216310019
5.445664	0.975314227005709	-0.10444147285028
5.486624	0.974894152933476	-0.105505943029371
5.527584	0.974634817263636	-0.106613764151868
5.568544	0.974346482397488	-0.107796401772078
5.609504	0.974020034301907	-0.108990321141347
5.650464	0.973706014433314	-0.110269702429257
5.691424	0.973400280049382	-0.111633887515622
5.732384	0.973019147755048	-0.113088627324868
5.773344	0.972603216425145	-0.114554032167897
5.814304	0.972178999610582	-0.11601864377997
5.855264	0.971758925538349	-0.117495992850657
5.896224	0.97138110743788	-0.118908841784465
5.937184	0.971020688855195	-0.120324273077291
5.978144	0.970685126726488	-0.12173903971231
6.019104	0.970358678630907	-0.123140596001031
6.060064	0.970032230535325	-0.124545976796144
6.101024	0.969743895669177	-0.125887234457004
6.141984	0.969476274514678	-0.127186629572102
6.182944	0.969162254646086	-0.128432801940967
6.223904	0.968631983627882	-0.129634148044018
6.264864	0.968466273934694	-0.130804749909921
6.305824	0.967983230179049	-0.131830096805095
6.346784	0.967809235001201	-0.132729117312178
6.387744	0.967197766233336	-0.133549433618182
6.428704	0.966795091678888	-0.134312809452651
6.469664	0.966417273578418	-0.135028345179515
6.510624	0.966052712253403	-0.135759924220377
6.551584	0.965746977869471	-0.136492603760229
6.592544	0.965428815258549	-0.137229075118385
6.633504	0.965114795389956	-0.137998424156286
6.674464	0.964814032296819	-0.138714127682006
6.715424	0.964521554688341	-0.139432130269974
6.756384	0.964249790791512	-0.140083518891318
6.797344	0.963982169637013	-0.140754622788639
6.838304	0.96367229251075	-0.14146057872627
6.879264	0.96333341618818	-0.142136618525004
6.920224	0.963031824546577	-0.142825055826228
6.961184	0.962697090966336	-0.143503355461503
7.002144	0.962302701896547	-0.144233217288098
7.043104	0.961687090386352	-0.145064098384412
7.084064	0.961474981979071	-0.145930478745195
7.125024	0.961080592909282	-0.146904259090637
7.165984	0.960524636888635	-0.147926696745905
7.206944	0.960181617823735	-0.148871432634819
7.247904	0.959829484725709	-0.149739144490421
7.288864	0.959511322114787	-0.150619354091985
7.329824	0.959209730473184	-0.151449069313131
7.370784	0.958925538349366	-0.152225485515837
7.411744	0.958619803965433	-0.152965598327089
7.452704	0.958255242640418	-0.153722131454963
7.493664	0.957911395027052	-0.154526114612582
7.534624	0.95759323241613	-0.155317700267711
7.575584	0.957279212547538	-0.156119271044375
7.616544	0.956910508480194	-0.15693629021182
7.657504	0.956490434407961	-0.157742513593127
7.698464	0.956104330822832	-0.158619203777127
7.739424	0.955718227237702	-0.159549014284681
7.780384	0.955374379624336	-0.160475213848023
7.821344	0.955056217013414	-0.16134538602711
7.862304	0.954721483433173	-0.162129932847111
7.903264	0.954246725162188	-0.162932342618055
7.944224	0.954101729180648	-0.163800642859255
7.985184	0.953830793832285	-0.16473853822078
8.026144	0.953427290729371	-0.165858314466965
8.067104	0.953134813120894	-0.167103802565171
8.108064	0.952804222282982	-0.168336184918963
8.149024	0.95249434515672	-0.16960168466515
8.189984	0.952184468030457	-0.170901384869077
8.230944	0.951806649929988	-0.172185952667082
8.271904	0.951378290373095	-0.173454026055464
8.312864	0.950954073558533	-0.174694199070426
8.353824	0.9505339994863	-0.17595217183936
8.394784	0.950165295418956	-0.177167194638777
8.435744	0.94981730506326	-0.178343440648018
8.476704	0.949482571483019	-0.179517734088753
8.517664	0.949147009354312	-0.180699526177066
8.558624	0.94883298948572	-0.181840841694583
8.599584	0.948552940104231	-0.183047195612843
8.640544	0.948268747980413	-0.18430085355405
8.681504	0.947950585369491	-0.185490778438864
8.722464	0.947590166786806	-0.18655047397778
8.763424	0.947076466737922	-0.187418743710097
8.804384	0.946924013820188	-0.188124721439787
8.845344	0.94641114231977	-0.188663310004199
8.886304	0.945995210989867	-0.189139117825203
8.927264	0.945583422402293	-0.189620955508994
8.968224	0.94520643285029	-0.190079497481479
9.009184	0.944841042976809	-0.190539004842188
9.050144	0.944531165850546	-0.191010284273287
9.091104	0.94422211727275	-0.191420029466767
9.132064	0.943894840628703	-0.191814592132588
9.173024	0.943594077535565	-0.19218076846207
9.213984	0.943314028154077	-0.192592374697407
9.254944	0.943051378290373	-0.193006417284966
9.295904	0.942771328908884	-0.1933793840201
9.336864	0.942461451782622	-0.1936611509874
9.377824	0.942130860944711	-0.193897825825763
9.418784	0.941812698333789	-0.194100539919037
9.459744	0.941485421689742	-0.194328992613456
9.500704	0.941091032619953	-0.19468141815357
9.541664	0.940666815805391	-0.195260661983662
9.582624	0.940259998508613	-0.195956726505613
9.623584	0.939674214743191	-0.196761341632949
9.664544	0.939313796160506	-0.197606718807056
9.705504	0.93896994854714	-0.198460588346642
9.746464	0.938617815449115	-0.199283173206011
9.787424	0.938303795580522	-0.200170282173524
9.828384	0.938007175229715	-0.201067023231212
9.869344	0.937718840363567	-0.201953395627124
9.910304	0.937413105979634	-0.202825712144838
9.951264	0.93704854465462	-0.203714717021504
9.992224	0.936704697041253	-0.20466196335564
10.033184	0.936382391688002	-0.205653632802495
10.074144	0.936072514561739	-0.206761318814225
10.115104	0.935699667752065	-0.207962808744866
10.156064	0.935287879164492	-0.209235881231633
10.197024	0.934885204610044	-0.210575811756086
10.237984	0.934507386509574	-0.211936638686125
10.278944	0.934163538896208	-0.213281657656405
10.319904	0.933841233542956	-0.214616732910064
10.360864	0.933510642705045	-0.215853216529401
10.401824	0.933035055885594	-0.21709419802976
10.442784	0.93289088845252	-0.218398356889004
10.483744	0.932484071155742	-0.219716985675569
10.524704	0.932208164516583	-0.221052655852445
10.565664	0.932068139825839	-0.222448079855701
10.606624	0.931584267521729	-0.223817954848727
10.647584	0.931279361686262	-0.225249660451378
10.688544	0.93096534181767	-0.226721145278929
10.729504	0.93059166645953	-0.228212234242954
10.770464	0.930167449644967	-0.229592497510611
10.811424	0.929743232830404	-0.230869466417566
10.852384	0.929332272791297	-0.232096570734615
10.893344	0.928958597433157	-0.233160655194257
10.934304	0.928606464335131	-0.23403750446029
10.975264	0.928262616721765	-0.234836083187223
11.016224	0.927932025883854	-0.235543549314557
11.057184	0.927622148757592	-0.236148013094784
11.098144	0.927342099376103	-0.236734077839411
11.139104	0.927057907252285	-0.237290529354765
11.180064	0.926739744641363	-0.237830939735327
11.221024	0.926383468801008	-0.238351985692066
11.261984	0.926043763929971	-0.238834642757283
11.302944	0.92571731583439	-0.239312838987979
11.343904	0.925195330300846	-0.239748392517193
11.384864	0.924780227519409	-0.240059652857441
11.425824	0.924372581674165	-0.240347608769559
11.466784	0.923999734864491	-0.240592189767006
11.507744	0.92363848773334	-0.240857826252072
11.548704	0.923329439155543	-0.241122573621121
11.589664	0.923015419286951	-0.241436745380481
11.630624	0.922705542160689	-0.241807591748254
11.671584	0.922395665034426	-0.242240639190658
11.712544	0.922103187425948	-0.24269445882391
11.753504	0.921840537562245	-0.243261475129573
11.794464	0.921560488180756	-0.243895761342842
11.835424	0.921250611054494	-0.244601037368225
11.876384	0.920910906183457	-0.245390395874902
11.917344	0.92060600034799	-0.246200681296047
11.958304	0.920274580961613	-0.247022292050369
11.999264	0.919867763664836	-0.247804714144597
12.040224	0.919447689592603	-0.248600876132162
12.081184	0.919035901005029	-0.249433184608355
12.122144	0.91864565467757	-0.250305065284885
12.163104	0.918281093352556	-0.251212242559734
12.204064	0.9179248175122	-0.252230925443198
12.245024	0.917406974720986	-0.253248967640122
12.285984	0.917092954852394	-0.254327672392295
12.326944	0.916796334501587	-0.255467970220647
12.367904	0.916512142377768	-0.256702823793954
12.408864	0.916189837024517	-0.258056054012149
12.449824	0.915841846668821	-0.259403759943331
12.490784	0.915497999055455	-0.260707685627541
12.531744	0.915175693702203	-0.262077061582412
12.572704	0.914857531091281	-0.263457863113932
12.613664	0.914488827023937	-0.264784714044441
12.654624	0.914064610209374	-0.266082097752473
12.695584	0.913674363881915	-0.267380039337221
12.736544	0.913296545781445	-0.268692500971027
12.777504	0.912952698168079	-0.270034826442789
12.818464	0.912630392814828	-0.271453528723703
12.859424	0.912299801976917	-0.272893537100917
12.900384	0.911985782108324	-0.274305241951616
12.941344	0.911684190466721	-0.275714885273513
12.982304	0.911395855600573	-0.27716955534817
13.023264	0.911005609273114	-0.278602160962867
13.064224	0.91086144184004	-0.280051775279785
13.105184	0.910543279229118	-0.281450130315006
13.146144	0.910072663700463	-0.282822404613753
13.187104	0.909762786574201	-0.284184186035985
13.228064	0.909376682989071	-0.285506828919859
13.269024	0.908948323432179	-0.286789125985293
13.309984	0.908524106617617	-0.28808583413949
13.350944	0.908108175287713	-0.289356662044157
13.391904	0.907743613962699	-0.290685217113697
13.432864	0.907395623607003	-0.292060354889025
13.473824	0.907051775993637	-0.293399093387839
13.514784	0.906725327898055	-0.294692051128643
13.555744	0.906411308029463	-0.29591002893129
13.596704	0.906131258647975	-0.297116097373574
13.637664	0.905838781039497	-0.298285655399841
13.678624	0.905541332140224	-0.299424652242257
13.719584	0.905176770815209	-0.300542449769465
13.760544	0.904842037234968	-0.301666981042972
13.801504	0.904354022188528	-0.30266611427011
13.842464	0.90418416975301	-0.303551920072482
13.883424	0.90356938679128	-0.30439878782344
13.924384	0.903170026430696	-0.305227925555017
13.965344	0.902788065587897	-0.30603396370382
14.006304	0.902427647005212	-0.306785894348787
14.047264	0.902122741169745	-0.307488919254453
14.088224	0.901804578558823	-0.308165660757494
14.129184	0.901481444657105	-0.30877688443449
14.170144	0.901176538821638	-0.30943853057811
14.211104	0.90089234669782	-0.310046740413316
14.252064	0.900624725543321	-0.310664460303166
14.293024	0.900348818904162	-0.31129379536058
14.333984	0.900018228066251	-0.311919284119542
14.374944	0.899695922712999	-0.312528051831464
14.415904	0.899394331071396	-0.313124045038272
14.456864	0.899059597491155	-0.313716074269508
14.497824	0.898647808903582	-0.314277398489303
14.538784	0.898232706122145	-0.314927597264214
14.579744	0.897825060276901	-0.315558294325329
14.620704	0.897248390544605	-0.316270528555222
14.661664	0.897070252624427	-0.317019913887672
14.702624	0.896718119526402	-0.31782910752665
14.743584	0.896196133992858	-0.318701371743423
14.784544	0.896039538332795	-0.319604401989402
14.825504	0.895589636515788	-0.320570727271385
14.866464	0.89530544439197	-0.321591617690448
14.907424	0.895157134216566	-0.32268031628098
14.948384	0.894631005940692	-0.323782379941431
14.989344	0.894283015584997	-0.324856602067023
15.030304	0.893968995716404	-0.325946972108497
15.071264	0.893646690363153	-0.327123756381601
15.112224	0.893273015005013	-0.328339293473615
15.153184	0.892853769481246	-0.329588970005603
15.194144	0.892463523153787	-0.33087628360307
15.235104	0.892081562310987	-0.332163618992596
15.276064	0.891741857439951	-0.333468028460521
15.317024	0.891423694829029	-0.334838805644799
15.357984	0.891088961248788	-0.33618907214294
15.398944	0.890770798637866	-0.337546915740071
15.439904	0.890469206996263	-0.338854535178319
15.480864	0.890197443099434	-0.340167127564481
15.521824	0.88993479323573	-0.341441437840211
15.562784	0.889502290936508	-0.342645845727582
15.603744	0.889324153016331	-0.34382118518716
15.644704	0.888856851681539	-0.344959003079173
15.685664	0.888538689070617	-0.34601124355463
15.726624	0.888161699518613	-0.34704982912578
15.767584	0.887733339961721	-0.348042760332864
15.808544	0.887309123147158	-0.348958366776219
15.849504	0.886897334559585	-0.349816949938213
15.890464	0.886527801943775	-0.350585298720596
15.931424	0.886184782878874	-0.351328534333934
15.972384	0.885840935265508	-0.352051311562077
16.013344	0.885510344427597	-0.352736310076356
16.054304	0.885200467301335	-0.353361964454968
16.095264	0.884916275177516	-0.354004326805384
16.136224	0.884627940311368	-0.354606253989917
16.177184	0.884330491412095	-0.355204868781449
16.218144	0.88396593008708	-0.355817722504475
16.259104	0.883630367958374	-0.356520115440424
16.300064	0.883308062605122	-0.357274593577113
16.341024	0.882977471767211	-0.357969274303304
16.381984	0.882561540437308	-0.358683886046857
16.422944	0.881959185702568	-0.359411786588122
16.463904	0.881759505522276	-0.360132683161554
16.504864	0.881216806277083	-0.360901308703089
16.545824	0.88091107189315	-0.361673224845566
16.586784	0.880588766539899	-0.362443975112875
16.627744	0.880266461186647	-0.363262500111612
16.668704	0.87996569809351	-0.364164384095276
16.709664	0.879680677421226	-0.365129663358417
16.750624	0.879405599330533	-0.366152308038247
16.791584	0.879133835433704	-0.367166024511416
16.832544	0.878807387338122	-0.368171797778998
16.873504	0.878485081984871	-0.369216552682113
16.914464	0.878183490343268	-0.370255430266856
16.955424	0.877848756763027	-0.371302431931277
16.996384	0.877436968175453	-0.372306655783449
17.037344	0.87702103684555	-0.373273445236293
17.078304	0.876622505033432	-0.374183128597952
17.119264	0.876223973221314	-0.375067319608736
17.160224	0.875858583347833	-0.376013726948592
17.201184	0.875506450249807	-0.377037864384479
17.242144	0.875163431184907	-0.378120092912628
17.283104	0.874823726313871	-0.379279541602623
17.324064	0.874527105963063	-0.380489556586831
17.365024	0.874089632373046	-0.381690447235844
17.405984	0.873779755246783	-0.382871579024762
17.446944	0.873415193921768	-0.384015921459306
17.487904	0.873075489050732	-0.38508623626868
17.528864	0.87275732643981	-0.386126294983033
17.569824	0.872439163828888	-0.387130588569794
17.610784	0.872048917501429	-0.388116524525869
17.651744	0.871637957462322	-0.389108111162899
17.692704	0.871251853877193	-0.390067369280077
17.733664	0.870869893034393	-0.390973642184468
17.774624	0.870530188163357	-0.391897398857971
17.815584	0.870207882810105	-0.392841714160142
17.856544	0.869881434714524	-0.393780267641856
17.897504	0.869563272103602	-0.394669730151764
17.938464	0.869257537719669	-0.395476408987109
17.979424	0.868986602371306	-0.396251221294257
18.020384	0.868714838474477	-0.396910683873542
18.061344	0.868434789092988	-0.397503266623082
18.102304	0.868108340997407	-0.398078845028813
18.143264	0.867798463871144	-0.398713155213347
18.184224	0.867327848342489	-0.399419462003131
18.225184	0.867149710422311	-0.400204745394734
18.266144	0.866517527942797	-0.401030836596432
18.307104	0.866089168385905	-0.401922253854053
18.348064	0.865681522540661	-0.402806769566518
18.389024	0.865316961215646	-0.403699232842982
18.429984	0.864968970859951	-0.404649804645355
18.470944	0.864629265988914	-0.405653843265023
18.511904	0.864298675151003	-0.406722514953132
18.552864	0.86398879802474	-0.407894027727111
18.593824	0.863708748643252	-0.409132126138036
18.634784	0.863420413777104	-0.41042374802561
18.675744	0.863119650683967	-0.411766500621732
18.716704	0.862763374843611	-0.413195499650628
18.757664	0.862419527230245	-0.414740800720374
18.798624	0.862097221876994	-0.416336748714953
18.839584	0.861765802490617	-0.417974350051524
18.880544	0.861350699709179	-0.419633481942605
18.921504	0.860943053863936	-0.421241103943307
18.962464	0.860552807536477	-0.422778753821061
19.003424	0.860174989436007	-0.424261886504265
19.044384	0.859852684082755	-0.425728672963848
19.085344	0.859373783069441	-0.42717745700331
19.126304	0.859055620458519	-0.428557818335234
19.167264	0.858754028816916	-0.429959389878395
19.208224	0.858469836693097	-0.431345508672365
19.249184	0.858193930053939	-0.432659027221043
19.290144	0.857931280190235	-0.433860994397781
19.331104	0.857625545806302	-0.43495368093515
19.372064	0.857319811422369	-0.435904069684226
19.413024	0.857057161558665	-0.436725536610957
19.453984	0.856777112177177	-0.437460223199463
19.494944	0.856475520535574	-0.43810852170681
19.535904	0.856153215182322	-0.438640481126807
19.576864	0.855852452089185	-0.438989184583206
19.617824	0.855580688192356	-0.43917739606107
19.658784	0.855318038328652	-0.439254125901583
19.699744	0.855080244918927	-0.439237618416724
19.740704	0.854859851026986	-0.439105968228565
19.781664	0.854656028104364	-0.438856130986434
19.822624	0.854482032926516	-0.438517685052309
19.863584	0.854210269029687	-0.438075188573028
19.904544	0.854125757086161	-0.437499405321941
19.945504	0.853883820934106	-0.436858522652346
19.986464	0.853747938985691	-0.436119325107581
20.027424	0.853595486067958	-0.435357479075669
20.068384	0.853459604119543	-0.434574926229087
20.109344	0.853332007655788	-0.4337821049642
20.150304	0.853217667967488	-0.432976544061493
20.191264	0.853124041990836	-0.432150071498759
20.232224	0.852993131333217	-0.431345393174451
20.273184	0.852882934387247	-0.430515671415687
20.314144	0.852781022925936	-0.429666979669373
20.355104	0.852670825979966	-0.428822899122789
20.396064	0.852534944031551	-0.42799615633852
20.437024	0.85243303257024	-0.427164229223364
20.477984	0.852335263851259	-0.426355196845623
20.518944	0.852233352389948	-0.425548271760009
20.559904	0.852148840446422	-0.424754001323184
20.600864	0.852004673013348	-0.424001103110788
20.641824	0.851962417041585	-0.423254733799334
20.682784	0.851890333325048	-0.42256226714636
20.723744	0.851775165088282	-0.421878785359403
20.764704	0.8517163381472	-0.421165768794585
20.805664	0.851652539915322	-0.420441263456146
20.846624	0.851580456198785	-0.419656557554113
20.887584	0.851520800709238	-0.418836561591379
20.928544	0.85146114521969	-0.41795536045112
20.969504	0.851398175536278	-0.417016924646527
21.010464	0.85133852004673	-0.416061953027397
21.051424	0.851283007299512	-0.415104338031484
21.092384	0.85122832310076	-0.414104790755221
21.133344	0.851176953095871	-0.413177686821422
21.174304	0.851126411639449	-0.41230473833399
21.215264	0.851080012925356	-0.411496704032561
21.256224	0.851050185180582	-0.410720425119828
21.297184	0.850982244206375	-0.409912510674726
21.338144	0.850939988234612	-0.40908311579685
21.379104	0.850906017747508	-0.40824245878277
21.420064	0.850872047260405	-0.407379841910614
21.461024	0.850825648546312	-0.406488986888121
21.501984	0.850786706768412	-0.405571667588912
21.542944	0.850770135799094	-0.404681976262381
21.583904	0.850702194824886	-0.403820812920575
21.624864	0.850689766597897	-0.402946404365175
21.665824	0.850659938853123	-0.402123998200691
21.706784	0.850650824819998	-0.401346450990112
21.747744	0.850604426105905	-0.400566903268496
21.788704	0.850570455618801	-0.399850234354552
21.829664	0.850566312876472	-0.399168125467326
21.870624	0.850536485131698	-0.398409186496114
21.911584	0.850515771420049	-0.397683785504041
21.952544	0.850515771420049	-0.396933107902479
21.993504	0.850485943675275	-0.396165611189612
22.034464	0.850434573670387	-0.39542649209626
22.075424	0.850430430928057	-0.394743053893421
22.116384	0.850430430928057	-0.394108331838968
22.157344	0.850426288185727	-0.3935918382434
22.198304	0.850404745925613	-0.393177843598372
22.239264	0.850379889471635	-0.392833326396549
22.280224	0.85035834721152	-0.392532164496543
22.321184	0.850345090436065	-0.392325290299164
22.362144	0.850332662209076	-0.392175557060265
22.403104	0.850306977206632	-0.392024520656224
22.444064	0.850302834464302	-0.391932067844984
22.485024	0.850286263494983	-0.391840902944444
22.525984	0.850268863977198	-0.391762440635223
22.566944	0.850268863977198	-0.391749476539193
22.607904	0.850260578492539	-0.391704497728964
22.648864	0.85024815026555	-0.391618933387643
22.689824	0.850247321717084	-0.391566826394843
22.730784	0.850218322520776	-0.391509452261329
22.771744	0.85021335122998	-0.39142768627593
22.812704	0.850218322520776	-0.391295194914286
22.853664	0.850196780260661	-0.391043200258292
22.894624	0.850192637518332	-0.390692125825849
22.935584	0.850192637518332	-0.39029923461097
22.976544	0.850171095258217	-0.389799969817421
23.017504	0.850166952515887	-0.389178619370505
23.058464	0.850162809773558	-0.388534640049295
23.099424	0.850162809773558	-0.387857813557224
23.140384	0.850154524288898	-0.387161354599001
23.181344	0.850162809773558	-0.38647617521063
23.222304	0.850116411059465	-0.385834285747899
23.263264	0.850124696544124	-0.38518100775502
23.304224	0.850124696544124	-0.384578269905884
23.345184	0.85010729702634	-0.383972082373773
23.386144	0.850112268317135	-0.3833996529206
23.427104	0.85009901154168	-0.382872343926041
23.468064	0.85010729702634	-0.382403779785521
23.509024	0.85010729702634	-0.38197684937414
23.549984	0.85010729702634	-0.381556290960875
23.590944	0.85010729702634	-0.381171087984488
23.631904	0.85009901154168	-0.380812499650027
23.672864	0.850082440572361	-0.380522767685082
23.713824	0.850082440572361	-0.380313311128685
23.754784	0.850073326539236	-0.380102706130767
23.795744	0.850073326539236	-0.379947160949674
23.836704	0.850073326539236	-0.379877522245231
23.877664	0.850073326539236	-0.379823131444625
23.918624	0.850073326539236	-0.379812656001758
23.959584	0.850065041054576	-0.379802463855661
24.000544	0.850065041054576	-0.379765349799603
24.041504	0.850065041054576	-0.379708932337489
24.082464	0.850065041054576	-0.379669782903101
24.123424	0.850065041054576	-0.379595284569452
24.164384	0.850026927825143	-0.379549950548657
24.205344	0.850026927825143	-0.379544576626854
24.246304	0.850026927825143	-0.37959389641528
24.287264	0.850026927825143	-0.379724476613331
24.328224	0.850026927825143	-0.379900959604922
24.369184	0.850022785082813	-0.38012370060062
24.410144	0.850022785082813	-0.38037684587734
24.451104	0.850022785082813	-0.380701336176741
24.492064	0.850022785082813	-0.381074446739466
24.533024	0.850022785082813	-0.381425651924264
24.573984	0.850018642340484	-0.381807997961687
24.614944	0.850018642340484	-0.382136419548571
24.655904	0.850018642340484	-0.382417040253556
24.696864	0.850018642340484	-0.382631408740101
24.737824	0.850018642340484	-0.382818301798382
24.778784	0.850017813792018	-0.382979467151547
24.819744	0.850017813792018	-0.383072541036475
24.860704	0.850017813792018	-0.38315837559933
24.901664	0.850017813792018	-0.383185901149331
24.942624	0.850017813792018	-0.38312056855579
24.983584	0.850013671049688	-0.382932219787953
25.024544	0.850013671049688	-0.382593571187678
25.065504	0.850013671049688	-0.382134830907454
25.106464	0.850013671049688	-0.381543897816797
25.147424	0.850013671049688	-0.380834814718668
25.188384	0.849992957338039	-0.380050941273297
25.229344	0.849992957338039	-0.379188378881289
25.270304	0.849992957338039	-0.378229968475214
25.311264	0.849992957338039	-0.377201973844845
25.352224	0.849992957338039	-0.376163163815486
25.393184	0.850009528307358	-0.375101162676704
25.434144	0.850009528307358	-0.374060801052728
25.475104	0.850009528307358	-0.373045659378887
25.516064	0.850009528307358	-0.372062552032099
25.557024	0.850005385565029	-0.371086910644799
25.597984	0.850005385565029	-0.370088317860729
25.638944	0.850005385565029	-0.369093896076794
25.679904	0.850005385565029	-0.368135581555781
25.720864	0.850005385565029	-0.367229304292978
25.761824	0.850009528307358	-0.36640387556988
25.802784	0.850009528307358	-0.365666970549746
25.843744	0.850009528307358	-0.36501901853614
25.884704	0.850009528307358	-0.36442873920726
25.925664	0.850009528307358	-0.363862036707249
25.966624	0.850009528307358	-0.363368904199165
26.007584	0.850009528307358	-0.362967185021095
26.048544	0.850009528307358	-0.362589798856351
26.089504	0.850009528307358	-0.362230770322293
26.130464	0.850009528307358	-0.361894505773296
26.171424	0.850009528307358	-0.361505964253437
26.212384	0.850009528307358	-0.361090651188826
26.253344	0.850009528307358	-0.360606773768292
26.294304	0.850009528307358	-0.360020318945805
26.335264	0.850009528307358	-0.35932748400703
26.376224	0.850001242822699	-0.358485994536288
26.417184	0.850001242822699	-0.357524705399191
26.458144	0.850001242822699	-0.356504847923734
26.499104	0.850001242822699	-0.355322221199554
26.540064	0.850001242822699	-0.353935919352287
26.581024	0.850001242822699	-0.352398958103604
26.621984	0.850001242822699	-0.350725256041729
26.662944	0.850005385565029	-0.348859910252664
26.703904	0.850149552998103	-0.346775501967497
26.744864	0.850485115126809	-0.344499903229972
26.785824	0.850875361454268	-0.34203941848282
26.826784	0.85119352406519	-0.339330785378126
26.867744	0.851477716189008	-0.336449722604856
26.908704	0.851821563802375	-0.333432160910251
26.949664	0.852186125127389	-0.33028885249633
26.990624	0.8525167159653	-0.327084715907509
27.031584	0.852830735833893	-0.323849723942038
27.072544	0.853170440704929	-0.320641340080875
27.113504	0.853560687032388	-0.317474367669847
27.154464	0.853950933359847	-0.314310773027998
27.195424	0.854332894202646	-0.311199468432247
27.236384	0.854693312785331	-0.308116005371355
27.277344	0.855057874110346	-0.305103436237518
27.318304	0.855410007208372	-0.302171436705027
27.359264	0.855753854821738	-0.299335625142727
27.400224	0.856088588401979	-0.296536631264478
27.441184	0.856390180043582	-0.293727743791344
27.482144	0.856665258134275	-0.290990940091697
27.523104	0.857060475752529	-0.288363425748243
27.564064	0.857373667072655	-0.285876086646515
27.605024	0.857696800974373	-0.283480742722782
27.645984	0.85799756406751	-0.281222032831152
27.686944	0.858311583936102	-0.279017341095916
27.727904	0.858684430745776	-0.276839739069496
27.768864	0.859087933848691	-0.274613242199805
27.809824	0.859490608403139	-0.272392472283277
27.850784	0.859876711988268	-0.27017031203337
27.891744	0.860275243800386	-0.267876501671954
27.932704	0.86068288964563	-0.265515632785908
27.973664	0.861030880001326	-0.263112482946563
28.014624	0.861373899066226	-0.260643383798402
28.055584	0.86166720522317	-0.258132337115448
28.096544	0.861951397346988	-0.255532683919706
28.137504	0.862239732213136	-0.252903504662928
28.178464	0.862570323051047	-0.250302088489596
28.219424	0.862922456149072	-0.247719008154891
28.260384	0.863224047790676	-0.245217672013526
28.301344	0.863512382656824	-0.242730744781716
28.342304	0.864050939159686	-0.240206056269691
28.383264	0.864237362564523	-0.237617933252483
28.424224	0.864835574556934	-0.235036411050012
28.465184	0.865200964430414	-0.232420947715307
28.506144	0.865573811240088	-0.22984865227071
28.547104	0.865943343855899	-0.227321601499465
28.588064	0.866286362920799	-0.224871204296526
28.629024	0.866617782307176	-0.222506750616738
28.669984	0.866926830884973	-0.22018876632403
28.710944	0.867198594781802	-0.217932508039062
28.751904	0.867452959160846	-0.21569487542711
28.792864	0.867737151284664	-0.213520343901834
28.833824	0.868055313895586	-0.211437676802199
28.874784	0.868369333764179	-0.20938974624496
28.915744	0.868666782663452	-0.207342565334559
28.956704	0.869005658986022	-0.20529191512833
28.997664	0.869400048055811	-0.203206232007699
29.038624	0.869815979385714	-0.201112533767687
29.079584	0.870227767973288	-0.198999174731847
29.120544	0.870618014300746	-0.196904131921781
29.161504	0.871020688855195	-0.194894984692336
29.202464	0.871572502133512	-0.193018385483889
29.243424	0.871907235713753	-0.191136978947179
29.284384	0.872208827355356	-0.18923178637783
29.325344	0.872488876736845	-0.187261677443271
29.366304	0.872777211602993	-0.18525770582789
29.407264	0.873099516956244	-0.183230477726911
29.448224	0.87345165005427	-0.181122880511528
29.489184	0.873761527180532	-0.178966259879725
29.530144	0.87406229027367	-0.176806169952094
29.571104	0.874397852402376	-0.174593591670626
29.612064	0.874788098729835	-0.172419321650061
29.653024	0.875160945539509	-0.170274300931381
29.693984	0.875538763639979	-0.168142224695877
29.734944	0.875903324964994	-0.166008291776927
29.775904	0.876259600805349	-0.163893084774466
29.816864	0.876611733903375	-0.161804435754575
29.857824	0.876959724259071	-0.159734288192962
29.898784	0.877282029612322	-0.157654815809208
29.939744	0.877587763996255	-0.155488865996853
29.980704	0.877876098862403	-0.153294131053475
30.021664	0.878126320499118	-0.15105504055276
30.062624	0.878580365058454	-0.148897792309651
30.103584	0.878902670411706	-0.146832759344337
30.144544	0.87904683784478	-0.144872836018258
30.185504	0.879509167888776	-0.142978654976433
30.226464	0.879895271473905	-0.141156862796924
30.267424	0.880302917319149	-0.139460446871724
30.308384	0.880701449131267	-0.137849013439864
30.349344	0.881083409974066	-0.136270860840844
30.390304	0.881486084528515	-0.134783921084894
30.431264	0.881897873116088	-0.133358846805864
30.472224	0.882250006214114	-0.131987749278315
30.513184	0.882593025279014	-0.130667006662005
30.554144	0.882877217402832	-0.129409079656396
30.595104	0.883153124041991	-0.128181262739011
30.636064	0.883450572941264	-0.126970428373376
30.677024	0.883785306521505	-0.125821282968981
30.717984	0.884129154134871	-0.124767534483026
30.758944	0.884421631743349	-0.123826276606763
30.799904	0.884723223384952	-0.122851169124915
30.840864	0.885265922630144	-0.121842477900603
30.881824	0.885469745552766	-0.120808741062629
30.922784	0.886046415285062	-0.119794248792153
30.963744	0.886420090643202	-0.118798865978406
31.004704	0.886788794710547	-0.117788254873677
31.045664	0.887153356035561	-0.11674344766962
31.086624	0.887497203648927	-0.115585914501631
31.127584	0.887827794486838	-0.114340452553896
31.168544	0.888133528870771	-0.113099985346134
31.209504	0.88840943550993	-0.111901528870136
31.250464	0.888663799888974	-0.110663094861499
31.291424	0.888947992012793	-0.109334245599159
31.332384	0.889266154623715	-0.108003090736954
31.373344	0.889576031749977	-0.106773044491911
31.414304	0.889864366616125	-0.105586392774392
31.455264	0.890216499714151	-0.104412227906807
31.496224	0.890610888783939	-0.103218565683837
31.537184	0.891030962856172	-0.102064462585969
31.578144	0.891446894186075	-0.100972179201696
31.619104	0.891837140513534	-0.0999466536116364
31.660064	0.892231529583323	-0.098934366697553
31.701024	0.892617633168452	-0.0978868333068875
31.741984	0.892957338039489	-0.0968347911391695
31.782944	0.893262243874955	-0.0958570228468902
31.823904	0.893682317947188	-0.095000529543375
31.864864	0.893979766846462	-0.094222709932055
31.905824	0.894310357684373	-0.0934773038296186
31.946784	0.894674919009387	-0.0928095646262414
31.987744	0.89497651065099	-0.0921723146929187
32.028704	0.895273131001798	-0.0915392008924359
32.069664	0.895612835872834	-0.0908394033907406
32.110624	0.895994796715634	-0.0901361300555996
32.151584	0.896371786267638	-0.0894392287185745
32.192544	0.896753747110437	-0.0887301695917108
32.233504	0.897114165693122	-0.0880702842464765
32.274464	0.897470441533478	-0.0874178975488197
32.315424	0.897822574631503	-0.0867533530613242
32.356384	0.898170564987199	-0.0860579444803556
32.397344	0.898492870340451	-0.0853790738931291
32.438304	0.898802747466713	-0.0847678153488378
32.479264	0.899074511363542	-0.0841870460746009
32.520224	0.899341303969576	-0.0836493117589113
32.561184	0.899625496093394	-0.0830975302818485
32.602144	0.899961058222101	-0.082533061467908
32.643104	0.900270935348363	-0.0819004772144642
32.684064	0.900567555699171	-0.0813000732948702
32.725024	0.901123511719818	-0.0807666734197594
32.765984	0.901314077866985	-0.0803435413643007
32.806944	0.901916432601725	-0.0799941514580358
32.847904	0.902302536186854	-0.0797207221325933
32.888864	0.902701067998973	-0.0795354787331956
32.929824	0.903112856586546	-0.0794004377006224
32.970784	0.903460846942242	-0.079351625667176
33.011744	0.903803866007142	-0.0793150215453045
33.052704	0.904093029421756	-0.0793265539030436
33.093664	0.904363964770119	-0.0794222406558718
33.134624	0.904661413669393	-0.0796110971786882
33.175584	0.904996147249633	-0.0798609671089082
33.216544	0.90533585212067	-0.0801401386419551
33.257504	0.905632472471477	-0.0804676929048818
33.298464	0.90593406411308	-0.0808127679834212
33.339424	0.906286197211106	-0.0811794150213823
33.380384	0.906680586280895	-0.0816345814038941
33.421344	0.907062547123694	-0.082105693036137
33.462304	0.907626788629001	-0.0826181551007495
33.503264	0.907800783806849	-0.0831085570638137
33.544224	0.908177773358853	-0.0836251334692069
33.585184	0.908543163232333	-0.0841065571038726
33.626144	0.909039463763433	-0.0846329377567088
33.667104	0.9093443695989	-0.0850353738935265
33.708064	0.909620276238059	-0.0854482222762394
33.749024	0.909870497874773	-0.0858980452458305
33.789984	0.910150547256262	-0.086273757780427
33.830944	0.910476995351843	-0.0864960128132037
33.871904	0.910786872478106	-0.0866289639872976
33.912864	0.911079350086583	-0.0866941854413365
33.953824	0.911431483184609	-0.0866833940136109
33.994784	0.911839129029853	-0.0865814594774045
34.035744	0.912255060359756	-0.0863752216081543
34.076704	0.912666020398863	-0.0860669642136667
34.117664	0.913052123983992	-0.0856686140879527
34.158624	0.913446513053781	-0.0852225480693711
34.199584	0.91383261663891	-0.0847373478708426
34.240544	0.914172321509947	-0.0841681894057579
34.281504	0.914482198636209	-0.0834699957996212
34.322464	0.914766390760028	-0.0826647465233613
34.363424	0.915177350799135	-0.0817791564623759
34.404384	0.915517055670171	-0.0808369549899492
34.445344	0.915877474252856	-0.0797786105587048
34.486304	0.916183208636789	-0.0787986042219437
34.527264	0.916479828987597	-0.0778550102369329
34.568224	0.916819533858633	-0.0769575522204963
34.609184	0.917209780186092	-0.0760131279580293
34.650144	0.917582626995766	-0.0751160774531001
34.691104	0.917964587838566	-0.074163387462571
34.732064	0.918334120454376	-0.0732431066225135
34.773024	0.918690396294731	-0.0723246040144884
34.813984	0.919046672135087	-0.0713966240399086
34.854944	0.919385548457657	-0.0704703612795953
34.895904	0.919716967844034	-0.0695481300502377
34.936864	0.920013588194841	-0.0686767375158338
34.977824	0.920285352091671	-0.0678715013148094
35.018784	0.920548001955374	-0.0670791202495188
35.059744	0.920836336821522	-0.0663410275621566
35.100704	0.921176041692559	-0.065627019458644
35.141664	0.921480947528026	-0.0649492820584968
35.182624	0.921782539169629	-0.0642151903932073
35.223584	0.922329381157151	-0.063415818435319
35.264544	0.922723770226939	-0.0625660283692197
35.305504	0.923127273329853	-0.0616573866679916
35.346464	0.923509234172653	-0.0607012949370183
35.387424	0.923907765984771	-0.0596510048508615
35.428384	0.924314583281549	-0.058641431048151
35.469344	0.924666716379575	-0.0576265247285494
35.510304	0.925006421250611	-0.0566424933984503
35.551264	0.925298898859089	-0.0556680309615547
35.592224	0.925570662755918	-0.0546609109447123
35.633184	0.925871425849055	-0.0536433416354741
35.674144	0.926206987977762	-0.0526356354122387
35.715104	0.926550835591128	-0.0516099420233232
35.756064	0.926843313199606	-0.0505640016321867
35.797024	0.927139933550413	-0.0495425664116429
35.837984	0.927492066648439	-0.0485179974929832
35.878944	0.927886455718227	-0.0475263345837454
35.919904	0.928272559303357	-0.0466184599630017
35.960864	0.928646234661497	-0.0457691711142646
36.001824	0.929193076649019	-0.044974469194667
36.042784	0.929388614086981	-0.0442070073490943
36.083744	0.929910599620525	-0.0435172712411407
36.124704	0.930253618685425	-0.0428916996723539
36.165664	0.930551067584698	-0.042334084461038
36.206624	0.930817860190732	-0.0418648883508005
36.247584	0.931072224569776	-0.0414723567048982
36.288544	0.931356416693594	-0.0411984610293884
36.329504	0.931687836079972	-0.0410141481509192
36.370464	0.931992741915438	-0.0408671628906877
36.411424	0.932298476299371	-0.0407848564622205
36.452384	0.932642323912737	-0.0408116650534726
36.493344	0.93305825524264	-0.0408397942435134
36.534304	0.933473358024078	-0.0409210001729901
36.575264	0.933881003869321	-0.0410621974622929
36.616224	0.934262964712121	-0.0411921021065079
36.657184	0.93465735378191	-0.0414002772898227
36.698144	0.935030200591584	-0.0416835435507971
36.739104	0.93537404820495	-0.0420487348792023
36.780064	0.935679782588883	-0.0424727429754416
36.821024	0.935963974712701	-0.042981548332517
36.861984	0.93623988135186	-0.043542874731518
36.902944	0.936558043962782	-0.0441282399510444
36.943904	0.937084172238655	-0.0446974289250119
36.984864	0.937240767898718	-0.0451994569516699
37.025824	0.937686526973395	-0.0456420035526875
37.066784	0.938029546038295	-0.0459772765629898
37.107744	0.93842476365655	-0.0462844356376927
37.148704	0.938810867241679	-0.0465269485687201
37.189664	0.939179571309024	-0.0467279301932864
37.230624	0.939544132634038	-0.0469105607247838
37.271584	0.939900408474394	-0.047091378156954
37.312544	0.940261655605545	-0.0472760811132832
37.353504	0.940596389185785	-0.0474158270514419
37.394464	0.940914551796707	-0.0474130768935683
37.435424	0.94122028618064	-0.0472016895607246
37.476384	0.941492050077469	-0.0468076302914709
37.517344	0.941750557198843	-0.0463134691981912
37.558304	0.942047177549651	-0.0457065559905084
37.599264	0.942391025163017	-0.0450113086707781
37.640224	0.942683502771495	-0.0442805228608723
37.681184	0.942989237155427	-0.0434963334306424
37.722144	0.943341370253453	-0.0426503090323764
37.763104	0.943943724988193	-0.0418061129878788
37.804064	0.944342256800312	-0.0409941626534089
37.845024	0.944728360385441	-0.0401584044942413
37.885984	0.945140148973014	-0.0393538699975237
37.926944	0.945526252558143	-0.0384726252731467
37.967904	0.945882528398499	-0.0374816597098039
38.008864	0.946217261978739	-0.0364042559435659
38.049824	0.946501454102558	-0.0352954018774618
38.090784	0.946777360741717	-0.0340959473251516
38.131744	0.94707895238332	-0.0329594827200161
38.172704	0.94741368596356	-0.0319195852669012
38.213664	0.947757533576927	-0.0309448286372061
38.254624	0.948041725700745	-0.0301204873378638
38.295584	0.948338346051552	-0.0293475229973379
38.336544	0.948707878667363	-0.0285007598482644
38.377504	0.949102267737151	-0.0276443776842511
38.418464	0.949466829062166	-0.0268047209256891
38.459424	0.949857075389625	-0.0259070733183374
38.500384	0.95022163671464	-0.0249465665161661
38.541344	0.950799134995402	-0.0238990941432665
38.582304	0.951129725833313	-0.0227384926533391
38.623264	0.951447888444235	-0.0215252873116611
38.664224	0.951617740879753	-0.0203956327250318
38.705184	0.951901933003571	-0.0192960642553613
38.746144	0.9522880365887	-0.018200124163551
38.787104	0.952568085970189	-0.0171967109759819
38.828064	0.9528986768081	-0.0163030251649962
38.869024	0.953204411192033	-0.0154017884054909
38.909984	0.95350103154284	-0.0145262597382472
38.950944	0.953869735610185	-0.0136198735151482
38.991904	0.954273238713099	-0.0126405100441341
39.032864	0.954693312785331	-0.0117597011609414
39.073824	0.95509184459745	-0.0109222846260672
39.114784	0.955473805440249	-0.0101268090883674
39.155744	0.955880622737027	-0.00947461198162577
39.196704	0.956241041319712	-0.00894803737946256
39.237664	0.956589031675408	-0.00851673112259052
39.278624	0.956886480574681	-0.00816659374869444
39.319584	0.957174815440829	-0.00794530410414124
39.360544	0.957450722079988	-0.00784735969397787
39.401504	0.95776888469091	-0.00782668120898422
39.442464	0.958294184418318	-0.00787763540185182
39.483424	0.958591633317591	-0.00792556485689985
39.524384	0.958748228977654	-0.00795531755535256
39.565344	0.959253643541879	-0.00800757491336154
39.606304	0.959638918578542	-0.00813206858927246
39.647264	0.960020879421342	-0.00825094209311042
39.688224	0.960386269294822	-0.00839077084109421
39.729184	0.960746687877507	-0.00852113093934687
39.770144	0.961098820975533	-0.00860926020603775
39.811104	0.961467525042877	-0.00871748175132911
39.852064	0.961798115880788	-0.00879141567064412
39.893024	0.962125392524836	-0.00874879911963389
39.933984	0.962430298360303	-0.00856429665024949
39.974944	0.962693776772472	-0.00832606803806479
40.015904	0.962956426636176	-0.00799550647096575
40.056864	0.963248904244654	-0.00757484345581666
40.097824	0.96359275185802	-0.00717049397619945
40.138784	0.963890200757293	-0.00677136369476536
40.179744	0.96419924933509	-0.00641540784105754
40.220704	0.964559667917775	-0.00606165952294865
40.261664	0.965157879910185	-0.00569103543418004
40.302624	0.965361702832807	-0.00521180408067179
40.343584	0.965943343855899	-0.00475234684169976
40.384544	0.966142195487725	-0.00424710230710074
40.425504	0.966736264737806	-0.00372581881691611
40.466464	0.967092540578161	-0.00322040866266723
40.507424	0.967427274158402	-0.00275249174630587
40.548384	0.96770732353989	-0.00225606209966139
40.589344	0.96797908743672	-0.00174742672064793
40.630304	0.968284821820652	-0.0013000313864539
40.671264	0.968632812176348	-0.000814576220832475
40.712224	0.96895097478727	-0.000391969354000987
40.753184	0.969251737880407	-0.000111455430106183
40.794144	0.96955747226434	0.000184979772254706
40.835104	0.969917890847025	0.000521699775289264
40.876064	0.970299851689825	0.000893321940370145
40.917024	0.970681812532624	0.00134668394037851
40.957984	0.971067087569287	0.0018706151657584
40.998944	0.971436620185098	0.00240389518454356
41.039904	0.971822723770227	0.00293617930622228
41.080864	0.972178999610582	0.00347287631989307
41.121824	0.972505447706164	0.00390097478564805
41.162784	0.972827753059415	0.00437839521903524
41.203744	0.973103659698574	0.00486075155383561
41.244704	0.973358024077618	0.00535802455317178
41.285664	0.973633930716777	0.00587631163521363
41.326624	0.974117803020888	0.00636782063488639
41.367584	0.974419394662491	0.00682182332143585
41.408544	0.974711872270968	0.00722666530159141
41.449504	0.975076433595983	0.00767759312858504
41.490464	0.975484079441227	0.00815461476728835
41.531424	0.97590415351346	0.00863424273627433
41.572384	0.976310970810238	0.00911044717275689
41.613344	0.976688788910707	0.00958965019658817
41.654304	0.977091463465155	0.0100453243340798
41.695264	0.977456853338636	0.0104606068898076
41.736224	0.977795729661207	0.01087514415711
41.777184	0.978105606787469	0.011277460437602
41.818144	0.978385656168958	0.0117492214732097
41.859104	0.978665705550446	0.0122409026301501
41.900064	0.978983868161368	0.0127137641647485
41.941024	0.979509996437242	0.0132469962410034
41.981984	0.979658306612645	0.0137690163027896
42.022944	0.980112351171982	0.0142854358053564
42.063904	0.980460341527678	0.0147967864749486
42.104864	0.980850587855137	0.0152605716168817
42.145824	0.98123172014947	0.0157460115280618
42.186784	0.981601252765281	0.0162295250212067
42.227744	0.981957528605636	0.0167472585849445
42.268704	0.982309661703661	0.0173033527105269
42.309664	0.982678365771006	0.0177973416465387
42.350624	0.983009785157383	0.0182329867024014
42.391584	0.983344518737624	0.0187179428298666
42.432544	0.983632853603772	0.0191928353843842
42.473504	0.983900474758271	0.0196201536944191
42.514464	0.9841722386551	0.0200250632299581
42.555424	0.984464716263578	0.0203937151373673
42.596384	0.984804421134614	0.0207208313799038
42.637344	0.985101041485422	0.0208981969498937
42.678304	0.985410918611684	0.0209672472687375
42.719264	0.985775479936699	0.0209891090625468
42.760224	0.986178983039613	0.0209485801908098
42.801184	0.986768080998898	0.0208601545521135
42.842144	0.987162470068687	0.0207087040989479
42.883104	0.987358007506649	0.0205280283151626
42.924064	0.98795621949906	0.020343425602306
42.965024	0.988304209854755	0.0201563930748462
43.005984	0.988634800692667	0.0199655055321105
43.046944	0.988914850074155	0.0197811490695231
43.087904	0.989194899455644	0.0195596654756428
43.128864	0.989500633839576	0.0192764297235514
43.169824	0.989839510162147	0.0189756077796696
43.210784	0.990170929548524	0.0185889904986395
43.251744	0.990467549899331	0.0181806138464786
43.292704	0.990773284283264	0.0177647930268881
43.333664	0.991129560123619	0.0173913207159794
43.374624	0.991519806451078	0.0171385785923543
43.415584	0.991905910036208	0.0169075762270066
43.456544	0.992282899588211	0.0168026866875699
43.497504	0.992652432204022	0.0167690550025761
43.538464	0.993038535789151	0.0167896245272736
43.579424	0.993390668887177	0.0168148226853496
43.620384	0.993721259725088	0.0169152361358225
43.661344	0.994183589769083	0.0169776616686634
43.702304	0.994451210923583	0.0170403225557439
43.743264	0.994569693354213	0.0170912222684636
43.784224	0.994993910168775	0.017154336430376
43.825184	0.995320358264357	0.0171982822969986
43.866144	0.995630235390619	0.0172245918500947
43.907104	0.995922712999097	0.0172519190923563
43.948064	0.996292245614907	0.0174127510270161
43.989024	0.996694920169355	0.0176291941175988
44.029984	0.997114994241588	0.0179453402375238
44.070944	0.997522640086832	0.0182463299802615
44.111904	0.997899629638836	0.018565346114386
44.152864	0.998307275484079	0.0188294331840409
44.193824	0.998675979551424	0.018981877355107
44.234784	0.999011541680131	0.0191062228450152
44.275744	0.999316447515597	0.0191849858846534
44.316704	0.999596496897086	0.0192491722158793
44.357664	0.999872403536245	0.0193243330281282
44.398624	1.0001947088895	0.0194447842770536
44.439584	1.00054684198752	0.0195265132159515
44.480544	1.00086914734077	0.0197058182792119
44.521504	1.00117073898238	0.019916612868045
44.562464	1.00167118225581	0.02013204480708
44.603424	1.00205314309861	0.0203859048633431
44.644384	1.0022478519881	0.0206358096608578
44.685344	1.00280795075108	0.0208806325501624
44.726304	1.00316422659143	0.0211189548682019
44.767264	1.00352050243179	0.0212520694827399
44.808224	1.00389417778993	0.0213386231835491
44.849184	1.00422476862784	0.0214052894511143
44.890144	1.00456033075655	0.0215224762495687
44.931104	1.0048486656227	0.0216372942511859
44.972064	1.0051162867772	0.0218275934083227
45.013024	1.00538722212556	0.0220841927264298
45.053984	1.00567555699171	0.0223902404061124
45.094944	1.00601940460507	0.0227313449714621
45.135904	1.00632513898901	0.0231218564934747
45.176864	1.00662590208214	0.023546928042204
45.217824	1.00698632066483	0.0238901878422103
45.258784	1.00738568102541	0.0242489832012345
45.299744	1.00778421283753	0.0245774047881181
45.340704	1.00817031642266	0.0249466712315974
45.381664	1.00856884823478	0.0253656758710399
45.422624	1.00915877474253	0.0256994975301982
45.463584	1.00951505058288	0.0260428880825599
45.504544	1.00968904576073	0.0264567149287317
45.545504	1.01012983354461	0.0269392216287407
45.586464	1.01040159744144	0.0274711701527075
45.627424	1.0107114745677	0.0281128634869051
45.668384	1.01105449363261	0.0287586733410894
45.709344	1.01138177027665	0.0293933147649235
45.750304	1.01167839062746	0.0300078878814221
45.791264	1.01197998226906	0.0306226157215411
45.832224	1.01234040085175	0.031188106583059
45.873184	1.01273064717921	0.0317045565945087
45.914144	1.01312089350667	0.0322225473045452
45.955104	1.01349374031634	0.0327511660018632
45.996064	1.01385913018982	0.0333209607950771
46.037024	1.01424523377495	0.0339033819074028
46.077984	1.0146015096153	0.0343939821782061
46.118944	1.01493210045322	0.034795043236087
46.159904	1.01525026306414	0.0352303396190023
46.200864	1.01553031244563	0.0356423599034648
46.241824	1.01578053408234	0.0360560036963392
46.282784	1.0162047508969	0.0364100287736002
46.323744	1.01653202754095	0.036679596546149
46.364704	1.01683693337642	0.0368389335455463
46.405664	1.01713438227569	0.0369848357404347
46.446624	1.01750308634304	0.0370487518501263
46.487584	1.01791073218828	0.0370354870236792
46.528544	1.01832583496972	0.0369849447007307
46.569504	1.01873348081496	0.0369582842954812
46.610464	1.01911129891543	0.0368609849302707
46.651424	1.01952225895454	0.0367652022923819
46.692384	1.01988350608569	0.0367000048096081
46.733344	1.02022238240826	0.0366151988319484
46.774304	1.02052397404986	0.036503708477774
46.815264	1.02080816617368	0.0363652155830205
46.856224	1.02108407281284	0.0362642529726552
46.897184	1.02140637816609	0.0361738246437168
46.938144	1.02175851126412	0.0361709829591944
46.979104	1.02208081661737	0.0361338645447254
47.020064	1.02237329422585	0.036073435164509
47.061024	1.02269974232143	0.0360140997456655
47.101984	1.02306513219491	0.0359610360814653
47.142944	1.02365008741186	0.0358923823780993
47.183904	1.02401962002767	0.0358763543185432
47.224864	1.02437589586803	0.0358851779233212
47.265824	1.02473631445071	0.0358718913048149
47.306784	1.02510584706652	0.03585990785145
47.347744	1.02543643790444	0.0358214993470752
47.388704	1.02576702874235	0.0357255859568311
47.429664	1.02606033489929	0.0355977624542716
47.470624	1.02632712750532	0.0354618889650362
47.511584	1.02659889140215	0.0353608631576992
47.552544	1.02689136901063	0.0352719450184646
47.593504	1.027235216624	0.0352211150403344
47.634464	1.0275368082656	0.0351375185219613
47.675424	1.02783342861641	0.0350299398424169
47.716384	1.02819798994142	0.0350097647539912
47.757344	1.02858823626888	0.0350071714989442
47.798304	1.02899588211412	0.0350439129107889
47.839264	1.02938198569925	0.0351170274486772
47.880224	1.02978051751137	0.0352876636307801
47.921184	1.03037044401912	0.0354388939841476
47.962144	1.03056101016629	0.0356148997296421
48.003104	1.03105731069739	0.035843345886443
48.044064	1.03134150282121	0.036114748550378
48.085024	1.03161740946037	0.0363994901337614
48.125984	1.03191900110197	0.0367357219946694
48.166944	1.03227527694232	0.0371111446948783
48.207904	1.03258515406859	0.0375418233404448
48.248864	1.03288591716172	0.0379702334326466
48.289824	1.03319165154566	0.0383553579576202
48.330784	1.03355207012834	0.0386741583503582
48.371744	1.03393403097114	0.0390094771239849
48.412704	1.03431516326548	0.0392765279136937
48.453664	1.0347012668506	0.0395206425610737
48.494624	1.03507494220874	0.039762041917875
48.535584	1.0354651885362	0.0399812286287135
48.576544	1.0358131788919	0.0402074737875335
48.617504	1.03613548424515	0.0403978165287888
48.658464	1.0364577895984	0.0406016224042299
48.699424	1.03673369623756	0.0407151307030879
48.740384	1.03698806061661	0.0408342548156069
48.781344	1.03726396725576	0.0409686290111679
48.822304	1.0377519823022	0.041034961860227
48.863264	1.03790443521994	0.0411050560187074
48.904224	1.03819691282842	0.0411992827035678
48.945184	1.03851921818167	0.0412870524012814
48.986144	1.03912157291641	0.0414345781045817
49.027104	1.03954578973097	0.0415856624511525
49.068064	1.03994515009155	0.0417485537354085
49.109024	1.04032213964356	0.0419881966522367
49.149984	1.04073392823113	0.0423000584533192
49.190944	1.04109848955615	0.0425421856648983
49.231904	1.04143405168485	0.0427908112685368
49.272864	1.04173895752032	0.0430447149089185
49.313824	1.04201486415948	0.0432629732780342
49.354784	1.04229491354097	0.0434187233044839
49.395744	1.04261307615189	0.0435069114097346
49.436704	1.04296520924992	0.0435276204036111
49.477664	1.0432916573455	0.0434837529884016
49.518624	1.04358910624477	0.0434999379507842
49.559584	1.04391141159802	0.0436009986254159
49.600544	1.04428011566537	0.0436119099094672
49.641504	1.04467036199282	0.0435927481517952
49.682464	1.04506060832028	0.0435012389367194
49.723424	1.04541688416064	0.0433710161284397
49.764384	1.04595626921197	0.0432298384519903
49.805344	1.04631668779465	0.0430378939943825
49.846304	1.04664727863256	0.0428216688243921
49.887264	1.04698284076127	0.0426068928263396
49.928224	1.04727531836975	0.0423602546585019
49.969184	1.04753382549112	0.0420504674614572
50.010144	1.04780973213028	0.0417610035388409
50.051104	1.04809806699643	0.0414836102378262
50.092064	1.04843777186747	0.0412040159388305
50.133024	1.04873439221827	0.0409672452154077
50.173984	1.04904426934454	0.0408216415717307
50.214944	1.04940883066955	0.0407154771968296
50.255904	1.04980819103013	0.0405939712122378
50.296864	1.05020672284225	0.0404763028092746
50.337824	1.05059696916971	0.0403475596818158
50.378784	1.0509913582395	0.0401804603509243
50.419744	1.05139900408474	0.0400749388417704
50.460704	1.05177185089442	0.0399880037799248
50.501664	1.05210741302312	0.0398960303939877
50.542624	1.05255234354934	0.0397722166303246
50.583584	1.05282825018849	0.039682045447685
50.624544	1.05313398457243	0.0395907933789081
50.665504	1.05347700363733	0.039529265678907
50.706464	1.05380428028137	0.0394677052908171
50.747424	1.05409675788985	0.0394336573774921
50.788384	1.05439337824066	0.0395118015226483
50.829344	1.05476291085647	0.0396675406530684
50.870304	1.05515315718393	0.039874103224001
50.911264	1.05553926076906	0.0401439782645847
50.952224	1.05591625032106	0.0404651605293955
50.993184	1.05628164019454	0.0407935080232778
51.034144	1.05666691523121	0.0411819340452232
51.075104	1.05701904832923	0.0417041415187187
51.116064	1.05735046771561	0.0422481214385806
51.157024	1.05767277306886	0.0428046405093177
51.197984	1.05795282245035	0.0434477067432462
51.238944	1.05820304408706	0.0441409579103519
51.279904	1.05847895072622	0.0448683180085485
51.320864	1.05896199448187	0.0456484301444984
51.361824	1.05911527594807	0.0465404575797774
51.402784	1.05956434921661	0.0474588294354472
51.443744	1.05992559634776	0.0483845844407806
51.484704	1.06033241364454	0.0493038650253199
51.525664	1.06074834497444	0.050212428275135
51.566624	1.06116013356201	0.0510741625688926
51.607584	1.06152883762936	0.0518390812811544
51.648544	1.06194476895926	0.0525477830182469
51.689504	1.06230104479962	0.0532333982478021
51.730464	1.06264489241298	0.0538705740881235
51.771424	1.06294151276379	0.0544125426009196
51.812384	1.06322984762994	0.054903888160148
51.853344	1.06350161152677	0.0553446608875451
51.894304	1.06382391688002	0.0557403698156817
51.935264	1.0641843354627	0.0561505573879638
51.976224	1.06450249807362	0.0564782227903925
52.017184	1.0647999469729	0.0567376550761981
52.058144	1.06512225232615	0.0569643644058794
52.099104	1.06549095639349	0.0571894436895309
52.140064	1.06588120272095	0.0573957926982832
52.181024	1.06625487807909	0.0575539006255404
52.221984	1.06662358214644	0.0576263810145054
52.262944	1.06715799590697	0.0576953768532011
52.303904	1.06752338578045	0.0577986080169312
52.344864	1.06785397661836	0.057933130398495
52.385824	1.06818042471394	0.0580524441019293
52.426784	1.06849030184021	0.0581631804508546
52.467744	1.06875792299471	0.0582627745199009
52.508704	1.06902057285841	0.0583246247423785
52.549664	1.06930890772456	0.0583911057774404
52.590624	1.06965275533792	0.058455693082556
52.631584	1.06995766117339	0.0584238614216535
52.672544	1.07026339555732	0.0583499209647209
52.713504	1.07061967139768	0.0582496796715158
52.754464	1.0710182032098	0.0580848924781075
52.795424	1.07142170631271	0.0579346209753457
52.836384	1.0718160953825	0.0577359166209678
52.877344	1.07220219896763	0.0575210229457956
52.918304	1.07260901626441	0.0573273460194796
52.959264	1.07297440613789	0.0570850597258681
53.000224	1.07333068197824	0.0568271942891204
53.041184	1.07362315958672	0.0565198565195319
53.082144	1.07390735171054	0.0561824108409253
53.123104	1.07433985400976	0.0558462247433418
53.164064	1.07467541613847	0.0555168377682348
53.205024	1.0750151210095	0.0552733071480419
53.245984	1.07530345587565	0.0551033269069217
53.286944	1.07560421896879	0.0549685560958828
53.327904	1.07596132335761	0.054915540374213
53.368864	1.0763557124274	0.0549045441011307
53.409824	1.0767376732702	0.054958104624281
53.450784	1.07712294830686	0.0551114488073929
53.491744	1.07749248092267	0.0552715071239503
53.532704	1.07786615628081	0.0554557829559187
53.573664	1.07823486034816	0.0557036676295439
53.614624	1.07856130844374	0.0558913866068689
53.655584	1.07888775653932	0.0561046110103049
53.696544	1.07916366317848	0.0563233095790169
53.737504	1.07941388481519	0.0565215410457097
53.778464	1.07969393419668	0.0568022467397256
53.819424	1.0800120968076	0.0571027069354244
53.860384	1.0804744268516	0.0574241921098584
53.901344	1.0807760184932	0.0577146824384641
53.942304	1.08093675689559	0.0579212166797196
53.983264	1.0815399401788	0.0580805602167347
54.024224	1.08195090021791	0.058147583874071
54.065184	1.08236683154781	0.0581882587526048
54.106144	1.08274050690595	0.058193475771582
54.147104	1.08314732420273	0.0581238370671393
54.188064	1.08351188552774	0.0580241536506503
54.229024	1.08385159039878	0.0579043038625592
54.269984	1.08415732478271	0.0577288886818695
54.310944	1.0844373741642	0.0575890882635628
54.351904	1.08471742354569	0.0574752814134935
54.392864	1.08503972889894	0.0573816801607325
54.433824	1.08538771925464	0.0573614026496284
54.474784	1.08571416735022	0.0572909837894656
54.515744	1.08601078770103	0.0571601529827338
54.556704	1.08633723579661	0.0569749618842781
54.597664	1.08670262567009	0.0567250788788225
54.638624	1.08709287199755	0.0564703209897196
54.679584	1.08747897558268	0.0562578549499445
54.720544	1.08783525142303	0.0560787656280703
54.761504	1.08818738452106	0.0559124355568693
54.802464	1.08873422650858	0.0557734545199892
54.843424	1.08906564589496	0.0557318382244972
54.884384	1.08939209399054	0.0556798031454921
54.925344	1.08969285708368	0.0556586517728134
54.966304	1.08996047823817	0.0556789423591529
55.007264	1.09023638487733	0.0556612297734191
55.048224	1.09052471974348	0.055634697941319
55.089184	1.09086856735685	0.0555707426059207
55.130144	1.09116933044998	0.055404018098448
55.171104	1.09147092209159	0.0551451415101525
55.212064	1.09183962615893	0.0548791519937277
55.253024	1.09223815797105	0.0545922224875986
55.293984	1.09263751833163	0.0543610697570424
55.334944	1.09302776465909	0.0541825731791792
55.375904	1.09342215372888	0.0540349450532007
55.416864	1.093820685541	0.0538892150155802
55.457824	1.09419436089914	0.0537289823625489
55.498784	1.09453737996404	0.0535335272042007
55.539744	1.09483482886331	0.0532783530867666
55.580704	1.09511073550247	0.05300006849053
55.621664	1.0955432378017	0.0526842034881688
55.662624	1.09571723297954	0.0522378585312292
55.703584	1.09622596173763	0.0517687997109647
55.744544	1.09651843934611	0.051297513742248
55.785504	1.09681588824538	0.050846904079319
55.826464	1.0971804495704	0.0504837873549515
55.867424	1.09756655315553	0.0502266824610706
55.908384	1.09795679948299	0.0501069372748638
55.949344	1.09833461758346	0.0501138475368423
55.990304	1.0987033216508	0.0501943452243943
56.031264	1.09908942523593	0.0503162151363752
56.072224	1.09944570107628	0.0504769337523269
56.113184	1.09977712046266	0.0505936738135673
56.154144	1.10009942581591	0.0507416462540815
56.195104	1.10037533245507	0.0509639557670062
56.236064	1.10062969683412	0.0512385357131756
56.277024	1.10090146073095	0.0515395385311488
56.317984	1.10122790882653	0.051897579884924
56.358944	1.10153778595279	0.0523190688191176
56.399904	1.1018344063036	0.0527787309034464
56.440864	1.10234810635248	0.0532763068124059
56.481824	1.10255607201743	0.0538012731605987
56.522784	1.10317085497916	0.0543252305364496
56.563744	1.10357850082441	0.0548168136291236
56.604704	1.10395549037641	0.0552402115477048
56.645664	1.10435899347932	0.0555909896081419
56.686624	1.10471941206201	0.0559102193044466
56.727584	1.1050674024177	0.0561901840684491
56.768544	1.10536816551084	0.0564211907922084
56.809504	1.10565235763466	0.056670151993559
56.850464	1.10592826427382	0.0569458193634834
56.891424	1.10624228414241	0.0571900560463952
56.932384	1.10660684546743	0.0575279310285684
56.973344	1.10692915082068	0.057836434673325
57.014304	1.10722245697762	0.058183113647423
57.055264	1.10754061958854	0.0585667192658689
57.096224	1.10791346639822	0.0590279765289326
57.137184	1.10829956998335	0.0595420817148103
57.178144	1.10867738808382	0.0601253091333271
57.219104	1.10904194940883	0.0607285438414137
57.260064	1.10939822524919	0.0613932800990303
57.301024	1.109767757865	0.0620998810816142
57.341984	1.11011989096302	0.0628315385738889
57.382944	1.11061204875179	0.0635456185911968
57.423904	1.11091281184493	0.0642862609494879
57.464864	1.11118457574176	0.0650066737392052
57.505824	1.11144722560546	0.0656897676275086
57.546784	1.11173556047161	0.0663749927792037
57.587744	1.11207940808498	0.0670837250251791
57.628704	1.11238017117811	0.067732729595245
57.669664	1.11268590556205	0.0683233358050137
57.710624	1.1130421814024	0.0689136478219829
57.751584	1.11344071321452	0.0693900941503227
57.792544	1.11384421631743	0.0698115809053103
57.833504	1.11423860538722	0.0701850706498663
57.874464	1.11461642348769	0.0705047884882976
57.915424	1.11502324078447	0.0707868845156918
57.956384	1.11538780210948	0.0710975107070167
57.997344	1.11574490649831	0.0713978096414771
58.038304	1.11604566959144	0.071741219806692
58.079264	1.11631743348827	0.0721066944318672
58.120224	1.11660576835442	0.0724465067281049
58.161184	1.11710206888552	0.0728057640787846
58.202144	1.11743680246576	0.0732074876152659
58.243104	1.11772596588037	0.0736510628014786
58.284064	1.11802672897351	0.0741960495144767
58.325024	1.11820072415136	0.0747778626283503
58.365984	1.11858682773649	0.0753563894996935
58.406944	1.11916764021111	0.0759733226962056
58.447904	1.11954545831158	0.0766626077085333
58.488864	1.11991416237893	0.0774264150257749
58.529824	1.1202919804794	0.0782511224317121
58.570784	1.12065239906208	0.0791279978482156
58.611744	1.12098381844846	0.0800108246760919
58.652704	1.12131026654404	0.0808131777876815
58.693664	1.12157705915007	0.0816053888749102
58.734624	1.12183225207759	0.0823334441397957
58.775584	1.12210318742595	0.0829459230394033
58.816544	1.12243460681233	0.0835440235383378
58.857504	1.12274862668092	0.0841046351577963
58.898464	1.1230411042894	0.0845967565143332
58.939424	1.12336340964265	0.0851395988887041
58.980384	1.12396576437739	0.0856216152673806
59.021344	1.12417787278467	0.0860382467515741
59.062304	1.1247926557464	0.0864049853161838
59.103264	1.12516633110454	0.086706131961748
59.144224	1.12557811969211	0.0869329349972839
59.185184	1.12593439553247	0.0871324521954706
59.226144	1.12627741459737	0.0872848614992418
59.267104	1.12657486349664	0.0874054696509937
59.308064	1.12685905562046	0.0875368343631765
59.349024	1.12713496225962	0.0876818256499894
59.389984	1.12745312487054	0.0878486547593465
59.430944	1.12781354345322	0.0880589306971701
59.471904	1.12812756332182	0.0883771318082796
59.512864	1.12842004093029	0.0887271253545848
59.553824	1.12875063176821	0.0891233398584954
59.594784	1.12912016438402	0.0895578735193379
59.635744	1.12951041071147	0.0899447174377839
59.676704	1.1298965142966	0.0902915772859734
59.717664	1.13025693287929	0.0905794394922371
59.758624	1.13060906597731	0.0908486825631034
59.799584	1.13098605552932	0.0912299368183594
59.840544	1.13132990314268	0.0917052608556497
59.881504	1.13165635123827	0.092192254540652
59.922464	1.13197865659152	0.0926982312884407
59.963424	1.13225456323068	0.0932386503858262
60.004384	1.13250892760972	0.0937472617935744
60.045344	1.13294640119974	0.0942069086234619
60.086304	1.13328942026464	0.0946003991199698
60.127264	1.13359101190624	0.0948279452647251
60.168224	1.13389674629017	0.094940900045279
60.209184	1.13426545035752	0.0950235704011352
60.250144	1.13465155394265	0.0950925030428592
60.291104	1.1350542284971	0.0951207477308139
60.332064	1.13544944611535	0.0951966647275178
60.373024	1.13583472115201	0.0952999372961605
60.413984	1.13624236699726	0.0954709897065942
60.454944	1.1366110710646	0.0957205654440147
60.495904	1.13694249045098	0.0959632047689855
60.536864	1.13725651031957	0.0961306571312362
60.577824	1.13751916018327	0.0962393014424765
60.618784	1.13781163779175	0.0962262719702691
60.659744	1.138133943145	0.0960797639561345
60.700704	1.13849519027616	0.0958627520928061
60.741664	1.13879595336929	0.0955920772836491
60.782624	1.13923756970164	0.0953153464612348
60.823584	1.13940659358869	0.095146804496023
60.864544	1.13998823461178	0.0951297761809487
60.905504	1.1403867664239	0.095242301657936
60.946464	1.14076044178204	0.0954393345613716
60.987424	1.14112500310706	0.0956623893627217
61.028384	1.14151110669219	0.0958750558894416
61.069344	1.14184998301476	0.096029169332244
61.110304	1.14216814562568	0.0960912549089612
61.151264	1.14247802275194	0.0960622213484626
61.192224	1.14272410164633	0.0959695527958364
61.233184	1.14295775231372	0.0958291552751071
61.274144	1.14317814620566	0.0956528814872842
61.315104	1.14340682558226	0.095502980449529
61.356064	1.14368273222142	0.0955100824816287
61.397024	1.14391224014649	0.0955613940642675
61.437984	1.14414091952309	0.095663635868509
61.478944	1.1443571706727	0.0958107235514189
61.519904	1.14459496408242	0.0959787664784745
61.560864	1.14499763863687	0.0961094120527029
61.601824	1.14522714656194	0.0961571780673068
61.642784	1.14545996868087	0.0961181877149508
61.683744	1.14565964886116	0.0959355397498062
61.724704	1.14586347178378	0.0956626966307567
61.765664	1.14603746696163	0.0953511137680321
61.806624	1.14619820536402	0.0950545325588746
61.847584	1.1463763432842	0.0947573193799996
61.888544	1.14651636797494	0.0944896845631037
61.929504	1.14666053540802	0.0942802977412962
61.970464	1.14680056009876	0.0941064472304586
62.011424	1.14692815656252	0.0940242933464059
62.052384	1.14703006802383	0.093987392852529
62.093344	1.14715269319679	0.0939576575877236
62.134304	1.14725874740043	0.0939418605239952
62.175264	1.14736480160407	0.0939069910500377
62.216224	1.14747085580771	0.093884190018476
62.257184	1.14756448178436	0.0938650151855685
62.298144	1.14765313647022	0.0938608921279641
62.339104	1.14773847696221	0.093873797385434
62.380064	1.14781470342108	0.0939255186587862
62.421024	1.14789507262227	0.0940476173873887
62.461984	1.1479795845658	0.0941836150913617
62.502944	1.14803924005535	0.0943191137571785
62.543904	1.14811132377188	0.0944703811570467
62.584864	1.14822566346018	0.0946658820787193
62.625824	1.14830188991905	0.0949005171803388
62.666784	1.14835740266627	0.0951456190080014
62.707744	1.14842120089815	0.0953337694680991
62.748704	1.14848914187235	0.0954316419644671
62.789664	1.14855294010423	0.0954872160738895
62.830624	1.14861590978764	0.0954522964781957
62.871584	1.14867556527719	0.0953766954663504
62.912544	1.14873936350907	0.0952681099936702
62.953504	1.14878990496549	0.0951336573466958
62.994464	1.14884127497038	0.0949893045672181
63.035424	1.14887938819981	0.0948481617580635
63.076384	1.14891335868692	0.0947263354302012
63.117344	1.14898544240345	0.094640561885112
63.158304	1.1490111274059	0.0945599290867929
63.199264	1.14905752611999	0.0944804643428479
63.240224	1.14908321112243	0.0944513457933183
63.281184	1.14911303886721	0.0944446164054313
63.322144	1.14917186580829	0.0944132380193607
63.363104	1.14921412178005	0.0943857778455378
63.404064	1.14926134904261	0.0943713515023342
63.445024	1.1492737772696	0.0943733585509882
63.485984	1.14931189049903	0.094367446365322
63.526944	1.14931189049903	0.0944018015466821
63.567904	1.14936326050392	0.0944857402003848
63.608864	1.14936740324625	0.0946237253401586
63.649824	1.14940965921802	0.0947818071169448
63.690784	1.14941380196035	0.0949155689556419
63.731744	1.14945191518978	0.0950606844571923
63.772704	1.14946931470756	0.0951349823038963
63.813664	1.14949002841921	0.0951350411424562
63.854624	1.14951985616399	0.0950563282245544
63.895584	1.14951985616399	0.0949687154296671
63.936544	1.14955796939342	0.09485584781735
63.977504	1.14957039762041	0.0946942553398234
64.018464	1.14959193988052	0.0945348856523373
64.059424	1.1496217676253	0.0943168234117544
64.100384	1.1496217676253	0.0940506726340914
64.141344	1.14964248133695	0.0938005019734542
64.182304	1.14966402359706	0.0935504642443782
64.223264	1.14967645182405	0.0932878699307797
64.264224	1.14969799408416	0.0929895235648254
64.305184	1.14969799408416	0.0926707885482649
64.346144	1.14969799408416	0.092349107245298
64.387104	1.14972782182894	0.092012428647176
64.428064	1.14973196457127	0.0916675693100229
64.469024	1.14974853554059	0.0913058799655344
64.509984	1.14975350683138	0.0909367464536164
64.550944	1.14975764957371	0.0905495342493697
64.591904	1.1497700778007	0.0902070153793768
64.632864	1.14977422054303	0.0899088128410133
64.673824	1.14978747731849	0.0896907789301074
64.714784	1.1498040482878	0.0894316342994835
64.755744	1.1498040482878	0.089178258026935
64.796704	1.14983387603258	0.0889853394642801
64.837664	1.14983387603258	0.0887867767582871
64.878624	1.14983387603258	0.0886280608325775
64.919584	1.14983801877491	0.0885067531557247
64.960544	1.14983801877491	0.0883982831809583
65.001504	1.14985956103502	0.088296259297309
65.042464	1.14986370377735	0.0881745397505368
65.083424	1.14986370377735	0.0880951708916524
65.124384	1.14988856023133	0.0880443234798749
65.165344	1.14989353152213	0.0880088939499955
65.206304	1.14989353152213	0.0880057166677612
65.247264	1.14989767426446	0.088038038649996
65.288224	1.14989767426446	0.0881085490368074
65.329184	1.14989767426446	0.0882089995337811
65.370144	1.14990181700679	0.0882913865928675
65.411104	1.14989767426446	0.0883781407806214
65.452064	1.14989767426446	0.0884726071781332
65.493024	1.14989767426446	0.0885060819603006
65.533984	1.14991010249145	0.0885440284730201
65.574944	1.14992667346076	0.0885841847005445
65.615904	1.14992667346076	0.0885653367485252
65.656864	1.14992667346076	0.0885354206096284
65.697824	1.14992667346076	0.0884828145786718
65.738784	1.14992667346076	0.0883930988500698
65.779744	1.14992667346076	0.088276596322275
65.820704	1.14992667346076	0.0881300011399036
65.861664	1.14992667346076	0.0879810197270475
65.902624	1.14992667346076	0.0878220989559813
65.943584	1.14992667346076	0.0876584580248882
65.984544	1.14992667346076	0.0874801357834986
66.025504	1.14992667346076	0.0872885356404264
66.066464	1.14995650120554	0.0870678169478248
66.107424	1.14995650120554	0.086852016722989
66.148384	1.14995650120554	0.0866474067205626
66.189344	1.14995650120554	0.0865211064829425
66.230304	1.14995650120554	0.0864241231025906
66.271264	1.14998632895031	0.0863392670031947
66.312224	1.14998632895031	0.0862485248686036
66.353184	1.14998632895031	0.0861593365078348
66.394144	1.14998632895031	0.0860419034591112
66.435104	1.14998632895031	0.0859845576552744
66.476064	1.14999461443497	0.0859492458025145
66.517024	1.14999461443497	0.0859224088815853
66.557984	1.14999461443497	0.0859331828756637
66.598944	1.14999461443497	0.0859356671704146
66.639904	1.14999461443497	0.0859545870362292
66.680864	1.14999544298344	0.085963085939325
66.721824	1.14999544298344	0.0859738577541973
66.762784	1.14999544298344	0.0859880313095138
66.803744	1.14999544298344	0.0860138832293662
66.844704	1.14999544298344	0.0860357755320584
66.885664	1.15000787121043	0.086027071783606
66.926624	1.15000787121043	0.0859634716587731
66.967584	1.15000787121043	0.0858867505350839
67.008544	1.15000787121043	0.0857984077062129
67.049504	1.15000787121043	0.0857049982235731
67.090464	1.15000787121043	0.0856353072181882
67.131424	1.15000787121043	0.0856142909562766
67.172384	1.15000787121043	0.085639700497327
67.213344	1.15000787121043	0.0857063798401277
67.254304	1.15000787121043	0.0857796294887831
67.295264	1.15000787121043	0.0858228845471283
67.336224	1.15000787121043	0.0858735641600498
67.377184	1.15000787121043	0.0859442031200107
67.418144	1.15000787121043	0.0860387043848172
67.459104	1.15000787121043	0.0861078789183986
67.500064	1.15000787121043	0.0861908957679964
67.541024	1.15000787121043	0.0862410087873784
67.581984	1.15000787121043	0.0862421201823986
67.622944	1.15000787121043	0.0862325512891952
67.663904	1.15000787121043	0.0861893136644973
67.704864	1.15000787121043	0.086122287827955
67.745824	1.15000787121043	0.0860059378445747
67.786784	1.15000787121043	0.0858764951920151
67.827744	1.15000787121043	0.0857001821784857
67.868704	1.15000787121043	0.0854581377767314
67.909664	1.15000787121043	0.0851614388904541
67.950624	1.15000787121043	0.0848539921605695
67.991584	1.15000787121043	0.0845134084254352
68.032544	1.15000787121043	0.0841709113475015
68.073504	1.15000787121043	0.0838031376600788
68.114464	1.15000787121043	0.0834547458301262
68.155424	1.15000787121043	0.0830828055009807
68.196384	1.15000787121043	0.0826667732984158
68.237344	1.15000787121043	0.082253861718731
68.278304	1.15000787121043	0.0818592968737036
68.319264	1.15000787121043	0.0814784109042483
68.360224	1.15000787121043	0.0811200818952915
68.401184	1.15000787121043	0.0808148514178297
68.442144	1.15000787121043	0.0805085465918483
68.483104	1.15000787121043	0.0802564996349122
68.524064	1.14999958572577	0.0800405751953389
68.565024	1.14991010249145	0.0799067806685531
68.605984	1.14969799408416	0.0797887134709062
68.646944	1.14938480276404	0.0796123525148465
68.687904	1.14900698466357	0.0794369961727166
68.728864	1.14863330930543	0.0792110081601956
68.769824	1.14830271846752	0.0789169373962602
68.810784	1.14794644262716	0.0785898189745179
68.851744	1.14752636855493	0.0782089744099752
68.892704	1.14709800899804	0.0778424581243695
68.933664	1.14669450589512	0.0773971308565954
68.974624	1.14632165908545	0.0768840498975011
69.015584	1.14599106824754	0.0763318674465487
69.056544	1.14566793434582	0.0757307923315308
69.097504	1.14533320076558	0.0751002652484773
69.138464	1.14503160912398	0.0745041630813734
69.179424	1.14473498877317	0.0738746885547802
69.220384	1.14447233890946	0.0732501542880123
69.261344	1.14420057501264	0.0725842848433162
69.302304	1.14372995948398	0.0718157617244594
69.343264	1.14342008235772	0.0710275538385094
69.384224	1.14311020523146	0.0702397294928016
69.425184	1.14276221487576	0.0694377403086009
69.466144	1.14233385531887	0.0686854718867162
69.507104	1.14192206673129	0.0678848861111293
69.548064	1.14150282120753	0.0670890771549233
69.589024	1.14112086036473	0.0662533604006683
69.629984	1.14076044178204	0.0653997719786471
69.670944	1.14042487965334	0.06461198467944
69.711904	1.14009843155775	0.0638284490109867
69.752864	1.13976701217138	0.0630882555691156
69.793824	1.13948282004756	0.0624232469107588
69.834784	1.13919862792374	0.0617842427166689
69.875744	1.13891029305759	0.0611351357239246
69.916704	1.13857970221968	0.0604597191780843
69.957664	1.13821016960387	0.0596950859417982
69.998624	1.13788372150829	0.0589451928543684
70.039584	1.13756141615504	0.0581853625879343
70.080544	1.13697563238962	0.0574437417661844
70.121504	1.13656881509284	0.0567071679853496
70.162464	1.13617856876538	0.0559387102426705
70.203424	1.13580489340724	0.0551029869507977
70.244384	1.13548258805399	0.0542585250431776
70.285344	1.13516028270074	0.0534300171021124
70.326304	1.13484626283214	0.0526667262566743
70.367264	1.13453224296355	0.0519257134333766
70.408224	1.1342439080974	0.0511722595234703
70.449184	1.13395971597359	0.050473804412623
70.490144	1.13369623756142	0.0497367032639553
70.531104	1.13339133172595	0.0489292486313024
70.572064	1.13304334137025	0.0480988970820273
70.613024	1.13272932150166	0.0472824532249461
70.653984	1.13241115889074	0.0464798429670578
70.694944	1.13203831208107	0.0457204420041903
70.735904	1.1316140952665	0.0450040084444865
70.776864	1.1311981639366	0.0443458207006653
70.817824	1.13079963212448	0.0436859222801955
70.858784	1.13043009950867	0.0430119723399408
70.899744	1.1300912231861	0.0423948125060128
70.940704	1.12957752313722	0.0418387706813726
70.981664	1.12924278955698	0.0413185332100305
71.022624	1.12908950809078	0.0408725238508028
71.063584	1.12880531596696	0.0405224954372027
71.104544	1.12836867092541	0.0402766853676153
71.145504	1.1280331087967	0.0401004333718516
71.186464	1.12766026198702	0.0399838131669371
71.227424	1.12734624211843	0.0399961104259548
71.268384	1.12702807950751	0.0400297137812718
71.309344	1.12668008915181	0.0400573068866558
71.350304	1.12624758685259	0.0401741951338989
71.391264	1.12585734052513	0.0403350183517349
71.432224	1.12546709419767	0.0404874886732721
71.473184	1.12511081835732	0.0406381023113637
71.514144	1.12477608477708	0.0407042477487136
71.555104	1.12444880813303	0.0407211278777852
71.596064	1.12413064552211	0.0407335580683641
71.637024	1.12382159694431	0.0408192095779217
71.677984	1.12353657627203	0.0409612654743576
71.718944	1.123269783666	0.0411422158380891
71.759904	1.1230021625115	0.0412811140651442
71.800864	1.12251911875585	0.0413258575211344
71.841824	1.12220924162959	0.041301648722547
71.882784	1.12205678871186	0.0412020655495304
71.923744	1.12153894592064	0.0409524462279914
71.964704	1.12111472910608	0.0406331250050379
72.005664	1.12070708326084	0.040266416949311
72.046624	1.12028783773707	0.0398239379036771
72.087584	1.1199100196366	0.0393330042143678
72.128544	1.11954545831158	0.03884722652627
72.169504	1.11921403892521	0.0383417248453723
72.210464	1.11888759082963	0.037876488352295
72.251424	1.11856528547637	0.0374880775847911
72.292384	1.1182728078679	0.037230501982431
72.333344	1.11800104397107	0.0370901240745549
72.374304	1.11770442362026	0.036985515652682
72.415264	1.11735643326456	0.0368064241516021
72.456224	1.11700015742421	0.0365427620271019
72.497184	1.11667785207096	0.0362161121346328
72.538144	1.11635057542691	0.0357652496838169
72.579104	1.11597358587491	0.0353233089020456
72.620064	1.11554936906034	0.0349767606803029
72.661024	1.11495944255259	0.0346397137963801
72.701984	1.11477301914775	0.0343291311891737
72.742944	1.11427671861666	0.0341602536262501
72.783904	1.1139544132634	0.0340954353253068
72.824864	1.11364039339481	0.0340675741775943
72.865824	1.11332223078389	0.034065320878671
72.906784	1.11303389591774	0.0341341510977168
72.947744	1.11275798927858	0.0342129010621192
72.988704	1.11249036812408	0.0342705955389036
73.029664	1.11218131954629	0.0342632581525643
73.070624	1.11183747193292	0.0341373479928043
73.111584	1.11152345206433	0.0339002852557878
73.152544	1.11120114671108	0.0336575740170215
73.193504	1.11081504312595	0.0334711712800733
73.234464	1.11039082631139	0.0334355434424549
73.275424	1.10997903772381	0.0334784302149994
73.316384	1.10957636316936	0.0335653434847856
73.357344	1.10921594458668	0.0337204506454883
73.398304	1.10887209697331	0.0338821738753702
73.439264	1.10853736339307	0.0339769017775926
73.480224	1.10821008674902	0.0339728658882252
73.521184	1.10788363865344	0.0338528548388959
73.562144	1.10759530378729	0.033644433405312
73.603104	1.10730696892115	0.0333497481053065
73.644064	1.10680238290539	0.0329790237730654
73.685024	1.10646267803435	0.0326308455052931
73.725984	1.10613208719644	0.0322127278026609
73.766944	1.10581806732785	0.0317444992598528
73.807904	1.10546593422982	0.0313091549344073
73.848864	1.10503757467293	0.0309349918152214
73.889824	1.10462992882769	0.0305702254319709
73.930784	1.10425708201801	0.0301968468269168
73.971744	1.10389583488686	0.02983483060154
74.012704	1.10356938679128	0.0294779180764324
74.053664	1.10323879595337	0.0290928785404899
74.094624	1.10291649060012	0.0287020466752068
74.135584	1.10261075621618	0.0283619597990227
74.176544	1.10232656409237	0.0280430918509011
74.217504	1.10206391422866	0.027798617634544
74.258464	1.10177972210484	0.0275924451414714
74.299424	1.10148227320557	0.0274641661848743
74.340384	1.10114753962533	0.0274279172735681
74.381344	1.10068935232366	0.0273982364889107
74.422304	1.10051535714582	0.0273981275286147
74.463264	1.1001118540429	0.0274675744629362
74.504224	1.09947967156339	0.0275159550136101
74.545184	1.09907285426661	0.0275833992576894
74.586144	1.09868675068148	0.0276845362045285
74.627104	1.09833461758346	0.0277928514556745
74.668064	1.09800402674554	0.0278825998723652
74.709024	1.09767260735917	0.0279620471826629
74.749984	1.09735858749058	0.0280051867430943
74.790944	1.09706196713977	0.0279589222013707
74.831904	1.09678191775828	0.0278049307941
74.872864	1.0964894401498	0.0275578785771371
74.913824	1.09614559253644	0.027281781903646
74.954784	1.09578931669608	0.0269692271150804
74.995744	1.09547115408516	0.0267095180701226
75.036704	1.09514884873191	0.0264734664846539
75.077664	1.09476274514678	0.0262890620795361
75.118624	1.09433852833221	0.0261544154832349
75.159584	1.0939399965201	0.0260110259127745
75.200544	1.09356217841963	0.0258830956291248
75.241504	1.09322661629092	0.0257822267246142
75.282464	1.09291342497079	0.0256547627910317
75.323424	1.09257372009976	0.0255253419305314
75.364384	1.09211139005576	0.0253244104277014
75.405344	1.09180979841416	0.0250907276390698
75.446304	1.09153886306579	0.024795630469145
75.487264	1.09126295642664	0.0244365300212917
75.528224	1.0909621933335	0.0240690156593736
75.569184	1.09061834572013	0.0237647549285469
75.610144	1.09030846859387	0.0235170097241009
75.651104	1.08999030598295	0.023298256675241
75.692064	1.08960420239782	0.0230562188111046
75.733024	1.08918827106792	0.0227232339670205
75.773984	1.08877731102881	0.0222827619700406
75.814944	1.08837795066822	0.0216746545575125
75.855904	1.08800924660088	0.0209116840553448
75.896864	1.08766954172984	0.0200474545708065
75.937824	1.08732237992261	0.0191123551304796
75.978784	1.08698681779391	0.0181243031654544
76.019744	1.08666865518298	0.0171137879457856
76.060704	1.08638032031684	0.0161003002892393
76.101664	1.08609612819302	0.0151378256641203
76.142624	1.08577382283977	0.0141856630414244
76.183584	1.08523940907923	0.0133300065529832
76.224544	1.08491710372598	0.0125552726972489
76.265504	1.08460722659972	0.0118524243072627
76.306464	1.08425923624402	0.01114863885873
76.347424	1.08383501942946	0.0104500464579096
76.388384	1.08344063035967	0.00971856766052062
76.429344	1.08304624128988	0.00897532986797653
76.470304	1.08268996544953	0.00819511313014229
76.511264	1.08236766009628	0.00744981162958996
76.552224	1.0820362407099	0.0067670576974104
76.593184	1.08171393535665	0.00617892488636329
76.634144	1.08139991548806	0.00566677226899179
76.675104	1.08111572336424	0.00526907590505438
76.716064	1.08084064527355	0.00493679058607105
76.757024	1.08057302411905	0.00466645791224374
76.797984	1.08027143247744	0.00436748611418974
76.838944	1.0799366988972	0.00402310838154535
76.879904	1.0796351072556	0.0036730777887394
76.920864	1.07911809301285	0.00322967693900034
76.961824	1.07869801894062	0.00275799871321766
77.002784	1.07827794486839	0.00228267249672162
77.043744	1.07805340823411	0.00176915351723705
77.084704	1.07747590995335	0.0012901466219388
77.125664	1.07712377685533	0.000884426421796536
77.166624	1.07679732875975	0.000529039340834286
77.207584	1.07646673792183	0.000229293924678103
77.248544	1.07614857531091	-3.50192714315689e-06
77.289504	1.07585112641164	-0.000202082066783488
77.330464	1.07557190557862	-0.000393571070353677
77.371424	1.075282742164	-0.000553376599024241
77.412384	1.07494386584143	-0.000722474261746042
77.453344	1.07458344725875	-0.000902158506836753
77.494304	1.07426031335703	-0.00106319964526497
77.535264	1.07394215074611	-0.00113739506929067
77.576224	1.07355190441865	-0.00122499478894236
77.617184	1.07312768760409	-0.00131567808497363
77.658144	1.0727332985343	-0.00138148356619963
77.699104	1.0723513376915	-0.0015032488762961
77.740064	1.07201660411126	-0.00162716288343159
77.781024	1.07169429875801	-0.00178716889904712
77.821984	1.07136370792009	-0.00203886718303561
77.862944	1.07090054932763	-0.00233018125147971
77.903904	1.07060807171916	-0.0027384511225505
77.944864	1.07033216508	-0.00322323073433614
77.985824	1.07005211569851	-0.00372173498501827
78.026784	1.06975135260537	-0.00424754686510878
78.067744	1.06941164773433	-0.00485528599183616
78.108704	1.06910259915654	-0.00543122614574984
78.149664	1.06877946525482	-0.00606391064266606
78.190624	1.06840247570282	-0.00674615899907177
78.231584	1.06797825888825	-0.00747370650897761
78.272544	1.06756647030068	-0.00825359854512936
78.313504	1.06716793848856	-0.00909518390093231
78.354464	1.06680337716355	-0.0099993822012856
78.395424	1.06645952955018	-0.0109318230103876
78.436384	1.06610739645216	-0.0118242514195563
78.477344	1.06577183432345	-0.0127158996730048
78.518304	1.06545864300332	-0.0135533074910554
78.559264	1.06517362233104	-0.0143665784243141
78.600224	1.06488943020722	-0.0151056081702228
78.641184	1.06456712485397	-0.0157518081022672
78.682144	1.06420670627128	-0.016386094315536
78.723104	1.06371040574018	-0.0169926588502714
78.764064	1.06339224312926	-0.0174794128226223
78.805024	1.0630483955159	-0.0179431500220253
78.845984	1.062620035959	-0.0184292436949818
78.886944	1.06222978963154	-0.0188840243580455
78.927904	1.06183540056176	-0.0193761348185525
78.968864	1.0614791247214	-0.0198534833381442
79.009824	1.06114356259269	-0.0203462758901048
79.050784	1.06082539998177	-0.0208023531806921
79.091744	1.06049895188619	-0.0211479883151534
79.132704	1.06018907475993	-0.0214190880694653
79.173664	1.05990488263611	-0.0217222613765369
79.214624	1.05962980454542	-0.0219478985369044
79.255584	1.05935804064859	-0.0221336235408109
79.296544	1.05906142029778	-0.022306905278903
79.337504	1.05872171542674	-0.0224735447973449
79.378464	1.05841598104281	-0.0226147006817352
79.419424	1.05809367568956	-0.0227707645138377
79.460384	1.05769514387744	-0.0229878787998445
79.501344	1.05705467591327	-0.0232856215257584
79.542304	1.05685913847531	-0.0235937045837722
79.583264	1.05644403569387	-0.024000298645489
79.624224	1.05591790741799	-0.0244575287360089
79.665184	1.05558234528929	-0.0249617468646186
79.706144	1.05524346896672	-0.025450915397131
79.747104	1.0549253063558	-0.02589968145185
79.788064	1.05464111423198	-0.0263182981926383
79.829024	1.05435692210816	-0.0267971481851102
79.869984	1.05407687272667	-0.0272763773594125
79.910944	1.05372473962864	-0.0278090254084803
79.951904	1.05336846378829	-0.0284272138276035
79.992864	1.05304201569271	-0.0290518047537254
80.033824	1.05271971033946	-0.0296484124966033
80.074784	1.05234189223899	-0.0302822781231292
80.115744	1.05192181816675	-0.0309073419369362
80.156704	1.05152328635464	-0.0314892749071355
80.197664	1.05114132551184	-0.0320418125686531
80.238624	1.0508016206408	-0.0325580294050691
80.279584	1.05047931528755	-0.0330259724719015
80.320544	1.05015286719197	-0.0333846872003066
80.361504	1.04969053714797	-0.0336483798336897
80.402464	1.04938894550637	-0.0338263577605436
80.443424	1.049118010158	-0.0339031943821467
80.484384	1.04884210351885	-0.0339073130813392
80.525344	1.04854548316804	-0.0338914637166687
80.566304	1.04819749281234	-0.0338466396300595
80.607264	1.04788761568608	-0.0337883567676762
80.648224	1.04756945307516	-0.0336475168681446
80.689184	1.04719163497469	-0.0334690028566339
80.730144	1.04676741816013	-0.0332754980875858
80.771104	1.04636888634801	-0.0330205658620091
80.812064	1.04596124050276	-0.0327328758130132
80.853024	1.04559253643542	-0.032480665415633
80.893984	1.04524868882205	-0.0322320136615234
80.934944	1.04490069846636	-0.0319785981632684
80.975904	1.04456182214379	-0.0317612267309628
81.016864	1.04424780227519	-0.0315742661172985
81.057824	1.04395532466672	-0.0314187819539713
81.098784	1.0436711325429	-0.0312473961250313
81.139744	1.04336125541664	-0.0311194745582053
81.180704	1.04300083683395	-0.0310825457346515
81.221664	1.04265698922058	-0.0311037450498604
81.262624	1.04218637369193	-0.031176909709485
81.303584	1.04183838333623	-0.0313259412440772
81.344544	1.041418309264	-0.0314488332036353
81.385504	1.04101977745188	-0.0316199706031002
81.426464	1.04062538838209	-0.0318261757842615
81.467424	1.04025585576628	-0.0320560100952348
81.508384	1.03994680718849	-0.0323628727979323
81.549344	1.03961538780211	-0.0327553434260688
81.590304	1.03929308244886	-0.0331979074607338
81.631264	1.03897906258027	-0.0336617078571085
81.672224	1.03868658497179	-0.0341237322006568
81.713184	1.03841482107496	-0.0345738232125763
81.754144	1.03814802846893	-0.0350177078460301
81.795104	1.03784229408499	-0.0355133834874255
81.836064	1.03751584598941	-0.0360025890664387
81.877024	1.03721425434781	-0.0364601721883179
[truncated: 4,306 more rows]
