# Supplementary material for: Unraveling the Local Relation Between Tissue Composition and Human Brain Mechanics Through Machine Learning
Source: Front Bioeng Biotechnol. 2021 Aug 17;9:704738. doi: 10.3389/fbioe.2021.704738 (PMC8415910; doi:10.3389/fbioe.2021.704738)
Supplement: Supplementary file 1 [file DataSheet3.ZIP › Mechanics_cyclicCompTens/cyclicCompTens_HBE_05_26_P2a_WM_03.txt]

0	1	-0.013863765327985
0.038944	1	-0.00106326251070901
0.079904	0.999995813405142	-0.00286840441870934
0.120864	0.999995813405142	-0.00376246787513632
0.161824	0.999995813405142	-0.0036981126134111
0.202784	0.999995813405142	-0.00337012199768669
0.243744	0.999995813405142	-0.00297066183800876
0.284704	0.999995813405142	-0.0024081087946127
0.325664	0.999995813405142	-0.0017380523481853
0.366624	0.999995813405142	-0.00105099561192509
0.407584	0.999995813405142	-0.000333327322660393
0.448544	0.999995813405142	-2.83595697278538e-06
0.489504	1	0.000479991664374207
0.530464	1	0.00105381592752274
0.571424	1	0.00172168151222812
0.612384	1	0.00241674163602218
0.653344	1	0.00314875768869638
0.694304	1	0.00388337527310839
0.735264	1	0.0045634855737795
0.776224	1	0.00523389971860105
0.817184	1	0.00589975172964965
0.858144	1	0.00654450466896181
0.899104	1	0.00717556783667209
0.940064	1	0.00774071656286018
0.981024	1	0.00828288774180694
1.021984	1	0.00879507740567917
1.062944	1	0.00924560207957711
1.103904	1	0.00961530436424077
1.144864	1	0.00991315387124495
1.185824	1	0.0101262235510605
1.226784	1	0.0102508675921799
1.267744	1	0.0102752006055047
1.308704	1	0.0102444999524759
1.349664	1	0.0101807930465529
1.390624	1	0.010062697519229
1.431584	1	0.00985142132588723
1.472544	1	0.00957663653436125
1.513504	1	0.00920723933852666
1.554464	1	0.00878064016644614
1.595424	1	0.00829151739725817
1.636384	1	0.00776403188701952
1.677344	1	0.00717649617839475
1.718304	1	0.00653040302744062
1.759264	1	0.00588599440266407
1.800224	1	0.00520289179753705
1.841184	1	0.004493590778816
1.882144	1	0.00380159701352734
1.923104	1	0.00314172692273443
1.964064	1	0.00254889792292542
2.005024	1	0.00202017680292901
2.045984	1	0.00153101698724029
2.086944	1	0.00104416930903475
2.127904	1	0.000564550056872393
2.168864	1	5.90505551806009e-05
2.209824	1	-0.000430285776187866
2.250784	1	-0.000923200363680293
2.291744	1	-0.00147880198872435
2.332704	1	-0.00206077200542418
2.373664	1	-0.00258681923975421
2.414624	1	-0.00308688816028846
2.455584	1	-0.00364652131628812
2.496544	1	-0.0042505405385066
2.537504	1	-0.00485176819793895
2.578464	1	-0.00550746293018511
2.619424	1	-0.00617824866344122
2.660384	1	-0.00687168942146227
2.701344	1	-0.00758930628998161
2.742304	1	-0.00831192879450379
2.783264	1	-0.00908966995441046
2.824224	1	-0.00994773228618942
2.865184	0.999969856517021	-0.0108350460990592
2.906144	0.999716986187586	-0.0117790977173138
2.947104	0.999103231381375	-0.0127553558198892
2.988064	0.998910648017899	-0.0137842548207158
3.029024	0.998554787454952	-0.0148593682415298
3.069984	0.998057419985799	-0.0159632711517791
3.110944	0.997766032983669	-0.0170704058244106
3.151904	0.997483019171255	-0.0181989228655488
3.192864	0.997200005358841	-0.0193728393036594
3.233824	0.996900245166995	-0.0205845017675445
3.274784	0.99656531757834	-0.0218167446521569
3.315744	0.996252160282947	-0.0230742053076985
3.356704	0.995934816392696	-0.0243965539987728
3.397664	0.995544625751912	-0.0258068576200641
3.438624	0.995111731843575	-0.0273713901820716
3.479584	0.994683024530097	-0.0290619767314301
3.520544	0.994267714320164	-0.0308178871575057
3.561504	0.993894270058813	-0.0326003882542414
3.602464	0.993551806599413	-0.0344394876871827
3.643424	0.993208505821041	-0.036271744413529
3.684384	0.992878602146216	-0.0380887902825398
3.725344	0.992578004635398	-0.0398313269218723
3.766304	0.992145110727061	-0.041607432049227
3.807264	0.992003603820854	-0.0434020495308888
3.848224	0.991690446525461	-0.0451940018437081
3.889184	0.991326212772799	-0.0469492454327715
3.930144	0.990820472113929	-0.048703569396936
3.971104	0.990653008319601	-0.0504525107224732
4.012064	0.990125497367469	-0.0522308756863689
4.053024	0.989688416864274	-0.0540036270158096
4.093984	0.989294039628632	-0.0557081604830687
4.134944	0.988899662392991	-0.0573394769897612
4.175904	0.988552175019761	-0.0588555483704757
4.216864	0.988230644534652	-0.0602277202465444
4.257824	0.987896554264968	-0.0614492719469035
4.298784	0.987587583564433	-0.0626327289485406
4.339744	0.987274426269041	-0.0637911621285754
4.380704	0.986974666077194	-0.0649316125013422
4.421664	0.986713422558043	-0.0660318085823182
4.462624	0.986430408745629	-0.0671331792552862
4.503584	0.986095481156974	-0.0682521513744859
4.544544	0.985765577482148	-0.0693780250388406
4.585504	0.985444046997039	-0.070435114247474
4.626464	0.985109956727356	-0.0714348641898883
4.667424	0.984693809198451	-0.0724267384821005
4.708384	0.984277661669547	-0.0734238450477314
4.749344	0.983870724649331	-0.0744052569723122
4.790304	0.983292137239929	-0.0753732667804728
4.831264	0.982936276676982	-0.0763356498789428
4.872224	0.982588789303752	-0.0773509615308459
4.913184	0.982249675120239	-0.078478779046883
4.954144	0.981932331229988	-0.0797429494774583
4.995104	0.981632571038141	-0.081101207123715
5.036064	0.981331973527323	-0.082478367202139
5.077024	0.98102384014576	-0.0838713352403209
5.117984	0.980654582479268	-0.0852928225464039
5.158944	0.980316305614726	-0.086746897697844
5.199904	0.979998961724475	-0.0882341142129457
5.240864	0.97966905804965	-0.0897792649174832
5.281824	0.979274680814008	-0.0913933983854808
5.322784	0.978858533285104	-0.0930689571308013
5.363744	0.97846834264432	-0.0947764368844669
5.404704	0.978083175917367	-0.0964865186100033
5.445664	0.977744061733853	-0.0981605301191192
5.486624	0.977405784869311	-0.0997828247132947
5.527584	0.977079230470372	-0.101411598086676
5.568544	0.97660781988934	-0.103081050697003
5.609504	0.976441193413984	-0.104692845877047
5.650464	0.976041792264512	-0.106286242021491
5.691424	0.975905309272135	-0.107799639516539
5.732384	0.975459018260252	-0.10921615823312
5.773344	0.975129114585427	-0.110542006728905
5.814304	0.974815957290034	-0.111874475652281
5.855264	0.974490240210067	-0.113229490640126
5.896224	0.974100049569283	-0.114535072520836
5.937184	0.973671342255804	-0.115722382358543
5.978144	0.973238448347467	-0.116848275635751
6.019104	0.972826487413421	-0.117911233445933
6.060064	0.9724580670659	-0.118928713407728
6.101024	0.972114766287529	-0.119790410654985
6.141984	0.971776489422987	-0.120589551617046
6.182944	0.971441561834331	-0.121381398776885
6.223904	0.971137615047627	-0.122238763762769
6.264864	0.970850414640355	-0.123123780692597
6.305824	0.970563214233083	-0.124047984103315
6.346784	0.970254243532548	-0.124946392253533
6.387744	0.969890009779886	-0.125768072742445
6.428704	0.969384269121016	-0.12663796816238
6.469664	0.969220991921547	-0.127496261489987
6.510624	0.968689294374556	-0.128313245790137
6.551584	0.968256400466219	-0.129139615930192
6.592544	0.967857836635719	-0.129975785959279
6.633504	0.967467645994936	-0.130802210579483
6.674464	0.967115972026848	-0.131663027427547
6.715424	0.966794441541739	-0.132558827068277
6.756384	0.966456164677197	-0.133496827031686
6.797344	0.966147193976662	-0.134512068949
6.838304	0.965838223276128	-0.135692355206021
6.879264	0.965546836273998	-0.136908818460552
6.920224	0.965281406159988	-0.138230084086283
6.961184	0.964998392347574	-0.139606723334492
7.002144	0.964659278164061	-0.140996664455648
7.043104	0.964329374489235	-0.142344804048809
7.084064	0.964007844004126	-0.143718200638606
7.125024	0.963673753734443	-0.145124980483921
7.165984	0.963265979395255	-0.146581703370556
7.206944	0.962841458676634	-0.14817590146278
7.247904	0.962434521656418	-0.149771391824115
7.288864	0.961855934247016	-0.151383646816608
7.329824	0.96150007368407	-0.153061206072965
7.370784	0.961148399715981	-0.154771815166334
7.411744	0.960814309446298	-0.156513846229893
7.452704	0.960496965556047	-0.158285475268284
7.493664	0.960196368045229	-0.160095713297994
7.534624	0.95990079444824	-0.161874237343922
7.575584	0.959591823747706	-0.163638496307885
7.616544	0.959223403400185	-0.165381211642103
7.657504	0.958885126535643	-0.167012094486817
7.698464	0.958563596050534	-0.16860223707682
7.739424	0.958237878970567	-0.170246177723418
7.780384	0.957842664415953	-0.171947283299762
7.821344	0.957423167611162	-0.173672734964666
7.862304	0.957032976970379	-0.17543977241618
7.903264	0.956646972924454	-0.177138103863385
7.944224	0.95630785874094	-0.178791907595986
7.985184	0.955969581876398	-0.180448032182894
8.026144	0.955643864796431	-0.182002084943623
8.067104	0.955167430301569	-0.183575343046142
8.108064	0.955017550205645	-0.185153120821744
8.149024	0.954734536393232	-0.186693248456631
8.189984	0.954327599373016	-0.188188464836672
8.230944	0.954027001862197	-0.18964255742176
8.271904	0.953692911592514	-0.191109356956578
8.312864	0.953379754297121	-0.192568542345905
8.353824	0.953054037217154	-0.194120060690147
8.394784	0.952655473386654	-0.195757115046032
8.435744	0.952218392883459	-0.197360781787986
8.476704	0.951806431949413	-0.198893554602887
8.517664	0.951386935144622	-0.20037856358239
8.558624	0.951017677478129	-0.201778210886722
8.599584	0.950679400613587	-0.20311330793244
8.640544	0.950344473024932	-0.204458507776813
8.681504	0.950014569350107	-0.205806357535586
8.722464	0.949705598649572	-0.20724110748891
8.763424	0.9494183982423	-0.208778277941361
8.804384	0.949140408343716	-0.210339406583719
8.845344	0.948818877858607	-0.211996261204611
8.886304	0.948453806786973	-0.213746934998856
8.927264	0.948107156732714	-0.215541929483142
8.968224	0.947785626247605	-0.217414828399933
9.009184	0.947244718191927	-0.219316808819753
9.050144	0.946807637688732	-0.221207028065212
9.091104	0.946417447047948	-0.22303751527635
9.132064	0.946027256407165	-0.22479100242544
9.173024	0.945680606352907	-0.226500829183884
9.213984	0.945354051953968	-0.228195170505046
9.254944	0.945028334874	-0.229935466920691
9.295904	0.944706804388891	-0.231777754531896
9.336864	0.944402857602186	-0.233751276102928
9.377824	0.944119843789773	-0.235768107212454
9.418784	0.943849389761933	-0.23775572388739
9.459744	0.943562189354662	-0.239657488565824
9.500704	0.943228099084978	-0.241506154712763
9.541664	0.942893171496322	-0.243253522651624
9.582624	0.942589224709618	-0.244876381660134
9.623584	0.942245923931246	-0.246423341105586
9.664544	0.941821403212625	-0.247870418826811
9.705504	0.941392695899147	-0.249229517646554
9.746464	0.940994132068647	-0.250554132711787
9.787424	0.940603941427863	-0.251845942011071
9.828384	0.940235521080342	-0.253174335819372
9.869344	0.939712196723068	-0.254605692749076
9.910304	0.939378106453385	-0.25611922099648
9.951264	0.939210642659057	-0.257735915031436
9.992224	0.938915069062069	-0.259364681867199
10.033184	0.938472964645044	-0.260978824052021
10.074144	0.938155620754793	-0.262575737434823
10.115104	0.937795573596988	-0.264216073674826
10.156064	0.937453110137588	-0.265873730243498
10.197024	0.937127393057621	-0.267539007495278
10.237984	0.93681004916737	-0.269298151862942
10.278944	0.93640646142304	-0.271135823916005
10.319904	0.935986964618249	-0.273035834333671
10.360864	0.935596773977466	-0.275093205210964
10.401824	0.935210769931541	-0.277242815337316
10.442784	0.934871655748027	-0.279417327249739
10.483744	0.934533378883485	-0.281649537997357
10.524704	0.934207661803518	-0.283930959573106
10.565664	0.933886131318409	-0.286193620365073
10.606624	0.933577160617874	-0.288444062349435
10.647584	0.933165199683828	-0.290657316184739
10.688544	0.93303290328631	-0.292797998104428
10.729504	0.932590798869284	-0.294896209479905
10.770464	0.932248335409884	-0.296971271150872
10.811424	0.931943551304208	-0.299062073226214
10.852384	0.931626207413957	-0.301158759157545
10.893344	0.931223456988599	-0.303309138543587
10.934304	0.930782189890546	-0.30539074872835
10.975264	0.9303702289565	-0.307420892606853
11.016224	0.929949894832737	-0.309470533840741
11.057184	0.929585661080074	-0.311477946422272
11.098144	0.929247384215533	-0.313448687326548
11.139104	0.928904083437161	-0.315459654192938
11.180064	0.928582552952052	-0.317465857315182
11.221024	0.928269395656659	-0.319440505535677
11.261984	0.927990568439103	-0.321446523425418
11.302944	0.927699181436973	-0.323480001488982
11.343904	0.927381837546722	-0.325525380196086
11.384864	0.927013417199201	-0.327653337732397
11.425824	0.92667514033466	-0.329797369091589
11.466784	0.926348585935721	-0.331920591213432
11.507744	0.925808515199014	-0.334002375734668
11.548704	0.925585788352558	-0.336093761837197
11.589664	0.924972870865319	-0.338154227186899
11.630624	0.92459524000911	-0.340187426312105
11.671584	0.924243566041022	-0.342217252026544
11.712544	0.923922035555913	-0.344244044286339
11.753504	0.923592131881087	-0.34628799779277
11.794464	0.923274787990836	-0.348344656069726
11.835424	0.922966654609274	-0.350386591631473
11.876384	0.92268364079686	-0.352437806252036
11.917344	0.922417373363879	-0.354497587331079
11.958304	0.922125986361749	-0.356496629582663
11.999264	0.921787709497207	-0.358451115789968
12.040224	0.92145696850341	-0.360382430500703
12.081184	0.9211354380183	-0.362266909717764
12.122144	0.920797161153759	-0.364096655998888
12.163104	0.920376827029996	-0.36595210165545
12.204064	0.91996989000978	-0.367874008734221
12.245024	0.919557929075734	-0.369836374950139
12.285984	0.91916773843495	-0.371884588804147
12.326944	0.91879931808743	-0.374009066148601
12.367904	0.918275993730156	-0.37614054092327
12.408864	0.917941903460472	-0.378351482621091
12.449824	0.917778626261002	-0.38060005048836
12.490784	0.917328985973233	-0.382925592267205
12.531744	0.917041785565961	-0.385202256636426
12.572704	0.916720255080852	-0.387451524028797
12.613664	0.916350997414359	-0.389709059328435
12.654624	0.916008533954959	-0.391972258384264
12.695584	0.915691190064708	-0.394219113395679
12.736544	0.915369659579599	-0.396467478596797
12.777504	0.914966909154241	-0.398775004880285
12.818464	0.914554948220195	-0.401151751460679
12.859424	0.914148011199979	-0.403616679608706
12.900384	0.913774566938628	-0.406148622697246
12.941344	0.913436290074086	-0.408736288081211
12.982304	0.913092989295714	-0.411304179350639
13.023264	0.912767272215747	-0.41381624808117
13.064224	0.912454114920354	-0.416306302473478
13.105184	0.912145981538791	-0.418734116565447
13.146144	0.911875527510952	-0.421106458970673
13.187104	0.911610097396943	-0.423374975288952
13.228064	0.911313686480983	-0.42557519311443
13.269024	0.910975409616441	-0.42777084114509
13.309984	0.910508185630267	-0.429871290565048
13.350944	0.91017744463647	-0.431965361449273
13.391904	0.909774694211112	-0.434063653455368
13.432864	0.909345986897633	-0.436148148908772
13.473824	0.90892565277387	-0.438212783079402
13.514784	0.908514529158796	-0.440274004613559
13.555744	0.90815866859585	-0.442330571363867
13.596704	0.90781118122262	-0.444301068197079
13.637664	0.907477090952936	-0.446129905749334
13.678624	0.907143000683252	-0.447865102823121
13.719584	0.906838216577576	-0.449546480048254
13.760544	0.906555202765162	-0.451148111411877
13.801504	0.90626800235789	-0.452755646244343
13.842464	0.905950658467639	-0.454354183135557
13.883424	0.90557805152526	-0.456030973132223
13.924384	0.905234750746889	-0.457825734441476
13.965344	0.904913220261779	-0.459759988901
14.006304	0.904561546293691	-0.461843658435359
14.047264	0.904150422678617	-0.464049577063529
14.088224	0.903738461744571	-0.466325278223733
14.129184	0.903344084508929	-0.468708592930776
14.170144	0.90297147756655	-0.471136409201952
14.211104	0.902486669881972	-0.473579656430261
14.252064	0.902160952802004	-0.475969999076402
14.293024	0.901843608911753	-0.478408876996838
14.333984	0.90153547553019	-0.480951212718419
14.374944	0.901247437803947	-0.483525656860055
14.415904	0.900986194284796	-0.48615101161044
14.456864	0.900690620687807	-0.488878597269037
14.497824	0.900343133314577	-0.491708814809736
14.538784	0.900021602829468	-0.494612818083747
14.579744	0.899700072344359	-0.497630543218796
14.620704	0.899352584971129	-0.500636385143953
14.661664	0.898933088166338	-0.503592937789566
14.702624	0.898512754042576	-0.506480947871316
14.743584	0.898114190212076	-0.50926615173449
14.784544	0.897732372761009	-0.5119646711445
14.825504	0.89735976581863	-0.514618547341992
14.866464	0.897020651635116	-0.517231269235647
14.907424	0.896682374770575	-0.519823948972438
14.948384	0.896343260587061	-0.52246168161246
14.989344	0.896043500395215	-0.525200383400465
15.030304	0.895605582573048	-0.5279377711273
15.071264	0.895447329287408	-0.530758936246598
15.112224	0.894915631740418	-0.533618198243825
15.153184	0.894572330962046	-0.53644532349132
15.194144	0.894255824390767	-0.539280119543661
15.235104	0.893929269991828	-0.542121817141156
15.276064	0.893534892756186	-0.544918832300427
15.317024	0.893111209356537	-0.547674006705997
15.357984	0.892711808207066	-0.55039551891769
15.398944	0.89233082807497	-0.553119940369288
15.439904	0.891995900486315	-0.55590680696658
15.480864	0.891670183406348	-0.5587992953165
15.521824	0.891336093136664	-0.561747756570525
15.562784	0.891018749246413	-0.564761971004833
15.603744	0.890709778545878	-0.567851049879386
15.644704	0.890440161837011	-0.570958405754006
15.685664	0.890178080998888	-0.574019383768195
15.726624	0.889874134212183	-0.577049332069261
15.767584	0.889548417132216	-0.580055200144889
15.808544	0.889226886647107	-0.582971886397365
15.849504	0.888909542756856	-0.585939435316061
15.890464	0.88833932853717	-0.588896423802859
15.931424	0.887906434628833	-0.591829940062671
15.972384	0.887692080972094	-0.59475439518426
16.013344	0.887074976889996	-0.597643231185054
16.054304	0.886723302921908	-0.600526473164246
16.095264	0.886375815548678	-0.60342128890609
16.136224	0.886036701365165	-0.60626811417512
16.177184	0.885710984285198	-0.609046098329075
16.218144	0.885398664308776	-0.611731592625289
16.259104	0.885119837091221	-0.614313709750976
16.300064	0.884828450089091	-0.616798939381372
16.341024	0.884515292793698	-0.619156726870245
16.381984	0.884151059041035	-0.621448484419682
16.422944	0.883799385072947	-0.623629897877259
16.463904	0.883482041182696	-0.62568234810758
16.504864	0.88312618061975	-0.627737672710512
16.545824	0.882714219685704	-0.62978542675207
16.586784	0.88230309607063	-0.631795620000358
16.627744	0.88190453224013	-0.633811073851741
16.668704	0.881531087978779	-0.635837957638185
16.709664	0.88120955749367	-0.637895579124159
16.750624	0.880721400533205	-0.639943978210671
16.791584	0.880562309928593	-0.64202971581145
16.832544	0.880099272537277	-0.644162866395473
16.873504	0.879812072130005	-0.646326926836294
16.914464	0.879550828610854	-0.648511450020723
16.955424	0.879254417694894	-0.650817248193915
16.996384	0.878907767640636	-0.653232468654861
17.037344	0.878586237155527	-0.655733525857869
17.078304	0.878277266454992	-0.65833508150038
17.119264	0.877917219297188	-0.661013353908168
17.160224	0.877496885173426	-0.66381080708783
17.201184	0.877076551049663	-0.666665085241113
17.242144	0.876677987219163	-0.669617002715731
17.283104	0.876297007087068	-0.672664192894051
17.324064	0.875927749420575	-0.675775118307971
17.365024	0.875422008761706	-0.678878255239927
17.405984	0.875246171777662	-0.681964638436754
17.446944	0.87490789491312	-0.685007770933648
17.487904	0.874607297402302	-0.688031573874013
17.528864	0.874166030304248	-0.690984349955764
17.569824	0.873844499819139	-0.693903509606962
17.610784	0.873664476240237	-0.69682181936785
17.651744	0.873132778693247	-0.699699262480084
17.692704	0.872823807992712	-0.702577450880743
17.733664	0.872498090912745	-0.70552224017279
17.774624	0.872099527082245	-0.708442696451511
17.815584	0.871675006363624	-0.711364209645105
17.856544	0.871280629127983	-0.714308669877058
17.897504	0.870894625082057	-0.717278184439495
17.938464	0.870564721407232	-0.720274760381072
17.979424	0.870233980413435	-0.72323675014546
18.020384	0.869904076738609	-0.726146266810454
18.061344	0.8695825462535	-0.729078355690387
18.102304	0.869278599466795	-0.732073456309555
18.143264	0.869003958844098	-0.735103927620042
18.184224	0.868742715324947	-0.738223280023263
18.225184	0.86843793121927	-0.741410512511747
18.266144	0.868108027544445	-0.744723611575874
18.307104	0.867794870249052	-0.748122133332935
18.348064	0.867469153169085	-0.751640093008169
18.389024	0.867104919416422	-0.755271835562206
18.429984	0.866676212102943	-0.758893619145181
18.470944	0.8660457109173	-0.762574199883136
18.511904	0.865634587302225	-0.766306909405951
18.552864	0.865278726739279	-0.770056239732333
18.593824	0.864935425960907	-0.773843183152928
18.634784	0.864596311777394	-0.777623983392029
18.675744	0.86426222150771	-0.781373814935773
18.716704	0.863962461315864	-0.785095083627498
18.757664	0.86367944750345	-0.788838026701322
18.798624	0.863392247096178	-0.792578101940153
18.839584	0.863079089800785	-0.796367747576092
18.880544	0.862701458944576	-0.800168293600052
18.921504	0.862363182080034	-0.803965444421186
18.962464	0.862045838189783	-0.807711288018092
19.003424	0.861698350816553	-0.811402082694204
19.044384	0.861278854011763	-0.814988358295885
19.085344	0.860866893077717	-0.818439634269906
19.126304	0.860279932478598	-0.821742831022323
19.167264	0.860094884985866	-0.824899502326957
19.208224	0.859610914620259	-0.827929247961872
19.249184	0.85944763742079	-0.830852027274107
19.290144	0.858967853650041	-0.833679540420256
19.331104	0.85865050975979	-0.836383590654896
19.372064	0.858375869137093	-0.838916743202722
19.413024	0.858110439023083	-0.841300716029954
19.453984	0.857827425210669	-0.843539135335244
19.494944	0.857523478423965	-0.845659890595983
19.535904	0.857222880913147	-0.847623862886666
19.576864	0.856953264204279	-0.849348765391678
19.617824	0.856686996771298	-0.850846341851733
19.658784	0.856387236579451	-0.852119159371406
19.699744	0.856061519499484	-0.853114173899352
19.740704	0.855782692281929	-0.853894255526419
19.781664	0.855508051659231	-0.854544920651398
19.822624	0.855255181329796	-0.855044913299724
19.863584	0.85500649759522	-0.855417038861374
19.904544	0.854800517128197	-0.855666241954581
19.945504	0.854595373980146	-0.855822449614275
19.986464	0.854436283375534	-0.855871239855662
20.027424	0.854256259796632	-0.855760128683318
20.068384	0.854089633321276	-0.855529398718711
20.109344	0.853943102501239	-0.855211108260158
20.150304	0.853699442680492	-0.854808761470784
20.191264	0.853643342309393	-0.85434274264278
20.232224	0.853433175247511	-0.853706909193306
20.273184	0.853300041531021	-0.852997765077412
20.314144	0.853180304918077	-0.852217694346374
20.355104	0.853068941494849	-0.851419889237544
20.396064	0.852953391476763	-0.850655685304825
20.437024	0.852841190734563	-0.849941980110935
20.477984	0.852738200501052	-0.849199971390531
20.518944	0.85264023418137	-0.848382359479076
20.559904	0.852533057353	-0.847496237691845
20.600864	0.852425880524631	-0.8465636704888
20.641824	0.852318703696261	-0.845580236261124
20.682784	0.852219900057608	-0.844576234687955
20.723744	0.852121096418954	-0.843510947306644
20.764704	0.852039876478705	-0.842399194896663
20.805664	0.851962843133315	-0.841229024513533
20.846624	0.851876599279236	-0.840046199481613
20.887584	0.851791192744129	-0.838842423563959
20.928544	0.851722532588454	-0.837591923292133
20.969504	0.851623728949801	-0.83626247692737
21.010464	0.851568465897673	-0.834889389784815
21.051424	0.851503992336857	-0.833510253166619
21.092384	0.851431145586324	-0.832093932757778
21.133344	0.851379231810083	-0.830602545242541
21.174304	0.851340715137387	-0.829017432259807
21.215264	0.851289638680117	-0.827436246206144
21.256224	0.851233538309018	-0.825832416023745
21.297184	0.85117325134306	-0.824260145101508
21.338144	0.85112217488579	-0.822769112796838
21.379104	0.851061887919832	-0.82123626370973
21.420064	0.851031744436853	-0.819601918106806
21.461024	0.850980667979583	-0.817916858023665
21.501984	0.850954711091462	-0.816237047647591
21.542944	0.850890237530646	-0.814583209047695
21.583904	0.850877677746071	-0.812894605575725
21.624864	0.850809017590397	-0.811195746760687
21.665824	0.850800644400681	-0.809524199933469
21.706784	0.850757941133127	-0.807857458255309
21.747744	0.850719424460432	-0.806197291241416
21.788704	0.850685094382594	-0.804523140263121
21.829664	0.850646577709899	-0.80287428986558
21.870624	0.850612247632062	-0.801293825129077
21.911584	0.850603874442346	-0.799729682644929
21.952544	0.850577917554225	-0.798170796405466
21.993504	0.850556147260962	-0.796623222423943
22.034464	0.850551960666104	-0.79498263993367
22.075424	0.850505070803692	-0.79328243001096
22.116384	0.850470740725855	-0.791585656695989
22.157344	0.850470740725855	-0.789904244603562
22.198304	0.850470740725855	-0.788291259577086
22.239264	0.850428037458302	-0.786713368482777
22.280224	0.850414640354755	-0.785176962931604
22.321184	0.850414640354755	-0.783633599175922
22.362144	0.850389520785606	-0.782043975236929
22.403104	0.850363563897485	-0.780461331294504
22.444064	0.850329233819648	-0.778873635952752
22.485024	0.850329233819648	-0.777280660395051
22.525984	0.85032504722479	-0.775687510500876
22.566944	0.85032504722479	-0.774053201944453
22.607904	0.85032504722479	-0.772411660603575
22.648864	0.850290717146953	-0.770753197728712
22.689824	0.850282343957236	-0.76912448319389
22.730784	0.850256387069116	-0.767518005276297
22.771744	0.850248013879399	-0.765935243656751
22.812704	0.850248013879399	-0.764376533932967
22.853664	0.850230430180995	-0.762894630321904
22.894624	0.850222056991279	-0.761457783972483
22.935584	0.850222056991279	-0.760031267059132
22.976544	0.850200286698016	-0.758567062958566
23.017504	0.850196100103158	-0.757079029241244
23.058464	0.850200286698016	-0.755594015903329
23.099424	0.850170143215037	-0.754138720396573
23.140384	0.850170143215037	-0.75271739871014
23.181344	0.850170143215037	-0.751326701404529
23.222304	0.850170143215037	-0.749947815395015
23.263264	0.850161770025321	-0.748617124703671
23.304224	0.850149210240746	-0.747319924048936
23.345184	0.85014083705103	-0.746042009366611
23.386144	0.85014083705103	-0.74479045871753
23.427104	0.85014083705103	-0.743558222370535
23.468064	0.850110693568051	-0.742322024227174
23.509024	0.850110693568051	-0.741084108869547
23.549984	0.850110693568051	-0.739864520633724
23.590944	0.850110693568051	-0.73866963151782
23.631904	0.850110693568051	-0.737512577775134
23.672864	0.850110693568051	-0.73635595551522
23.713824	0.850106506973192	-0.735198516053085
23.754784	0.850088923274788	-0.734060874676752
23.795744	0.850088923274788	-0.732930363662195
23.836704	0.85008473667993	-0.731827744304234
23.877664	0.85008473667993	-0.730760273358588
23.918624	0.85008473667993	-0.729713746761059
23.959584	0.85008473667993	-0.728687218736275
24.000544	0.850076363490213	-0.727668799536727
24.041504	0.850076363490213	-0.726654618892697
24.082464	0.850058779791809	-0.72561810574638
24.123424	0.850058779791809	-0.724598376844073
24.164384	0.850058779791809	-0.723651877977568
24.205344	0.850058779791809	-0.722737269610526
24.246304	0.850058779791809	-0.721850496240724
24.287264	0.850054593196951	-0.720967562631758
24.328224	0.850054593196951	-0.720037416526492
24.369184	0.850054593196951	-0.719044951669475
24.410144	0.850054593196951	-0.718048100070937
24.451104	0.850054593196951	-0.717017529619168
24.492064	0.850020263119114	-0.716014637261814
24.533024	0.850020263119114	-0.715117778527006
24.573984	0.850020263119114	-0.714275306234393
24.614944	0.850020263119114	-0.713562801782966
24.655904	0.850020263119114	-0.712948335447558
24.696864	0.850020263119114	-0.712414103115785
24.737824	0.850020263119114	-0.711950084798818
24.778784	0.850020263119114	-0.711566962964087
24.819744	0.850020263119114	-0.71124238549645
24.860704	0.850020263119114	-0.710950306526727
24.901664	0.850016076524255	-0.710673695560638
24.942624	0.850016076524255	-0.710384759005855
24.983584	0.850016076524255	-0.710102628111166
25.024544	0.850016076524255	-0.709852527185118
25.065504	0.850016076524255	-0.709673313648506
25.106464	0.849998492825851	-0.709573946216876
25.147424	0.849998492825851	-0.709579666632421
25.188384	0.849998492825851	-0.709713888283568
25.229344	0.849998492825851	-0.709854133259883
25.270304	0.849998492825851	-0.709986153913048
25.311264	0.850002679420709	-0.71005866263169
25.352224	0.850002679420709	-0.710018175164866
25.393184	0.850002679420709	-0.709907072709345
25.434144	0.850002679420709	-0.709648167791373
25.475104	0.850002679420709	-0.709277927242846
25.516064	0.850002679420709	-0.708816598065987
25.557024	0.850002679420709	-0.708306038448145
25.597984	0.850002679420709	-0.70779654882041
25.638944	0.850002679420709	-0.707317269524371
25.679904	0.850002679420709	-0.706854567447781
25.720864	0.849998492825851	-0.706356732213317
25.761824	0.849998492825851	-0.705835067362096
25.802784	0.849998492825851	-0.705261049267805
25.843744	0.849998492825851	-0.704707341372707
25.884704	0.850002679420709	-0.704057972875253
25.925664	0.850002679420709	-0.703339126934593
25.966624	0.850002679420709	-0.702540088395211
26.007584	0.850002679420709	-0.701723777469691
26.048544	0.850002679420709	-0.700925512548412
26.089504	0.849998492825851	-0.700144415411385
26.130464	0.849998492825851	-0.699418247338828
26.171424	0.849998492825851	-0.698778552336461
26.212384	0.849998492825851	-0.6981677100205
26.253344	0.849998492825851	-0.697590845883276
26.294304	0.849998492825851	-0.696887441795779
26.335264	0.849998492825851	-0.69603856045855
26.376224	0.849998492825851	-0.694990654423671
26.417184	0.849998492825851	-0.693686726560255
26.458144	0.849998492825851	-0.692151737492932
26.499104	0.849998492825851	-0.690380271894985
26.540064	0.849998492825851	-0.688346150965674
26.581024	0.849998492825851	-0.686026377544905
26.621984	0.849998492825851	-0.683430721012824
26.662944	0.849998492825851	-0.680465549607789
26.703904	0.849998492825851	-0.677128718991173
26.744864	0.849998492825851	-0.673363293049851
26.785824	0.849998492825851	-0.669164054764847
26.826784	0.849998492825851	-0.664440634645782
26.867744	0.850016076524255	-0.659231055477583
26.908704	0.850105669654221	-0.653574203010722
26.949664	0.850230430180995	-0.647451865621308
26.990624	0.850813204185255	-0.640840725805977
27.031584	0.851126361480648	-0.633818441746963
27.072544	0.851434494862211	-0.626430626403421
27.113504	0.851773609045724	-0.618829098514317
27.154464	0.852142029393245	-0.610997766823121
27.195424	0.852471933068071	-0.602969179949486
27.236384	0.852789276958322	-0.594793416045499
27.277344	0.853136764331552	-0.586437488471118
27.318304	0.85353951475691	-0.577980936063289
27.359264	0.853933891992551	-0.569483495214746
27.400224	0.854315709443618	-0.560966463304965
27.441184	0.854684129791139	-0.552414330925399
27.482144	0.855053387457632	-0.543905872011715
27.523104	0.855417621210294	-0.535564976599783
27.564064	0.855751711479978	-0.52746578127507
27.605024	0.856090825663492	-0.519545202384546
27.645984	0.856394772450196	-0.511772654773096
27.686944	0.856660202564206	-0.504175361081098
27.727904	0.856926469997187	-0.49675987853917
27.768864	0.857235440697721	-0.489549620535739
27.809824	0.857577904157121	-0.482568538723093
27.850784	0.858023357850033	-0.475714611396788
27.891744	0.858349912248972	-0.469075427380446
27.932704	0.85875266267433	-0.46262312334715
27.973664	0.85915122650483	-0.456315954428258
28.014624	0.859553976930188	-0.450148402874375
28.055584	0.859948354165829	-0.44407207070118
28.096544	0.860356128505017	-0.43817810319636
28.137504	0.860750505740659	-0.432433265290399
28.178464	0.861105528984634	-0.426868366596621
28.219424	0.861448829763005	-0.421445837604932
28.260384	0.861736030170277	-0.416069782358736
28.301344	0.862006484198116	-0.410699022582929
28.342304	0.862314617579679	-0.405362175609681
28.383264	0.862649545168335	-0.400053895846864
28.424224	0.862992008627735	-0.394815520651612
28.465184	0.863292606138553	-0.389715457477022
28.506144	0.863592366330399	-0.384686575884667
28.547104	0.863948226893346	-0.37971641299588
28.588064	0.864342604128987	-0.374750671715909
28.629024	0.864736981364629	-0.369771920576584
28.669984	0.865311382179173	-0.364838507816466
28.710944	0.865679802526694	-0.359909767273844
28.751904	0.866065806572619	-0.35496029376608
28.792864	0.866404083437161	-0.349954723139473
28.833824	0.866739011025816	-0.345012900823702
28.874784	0.867042957812521	-0.34012645648882
28.915744	0.867325971624935	-0.335199293691286
28.956704	0.86757884195437	-0.330230222584666
28.997664	0.867866042361641	-0.325258811010886
29.038624	0.868205156545155	-0.32032866705965
29.079584	0.86850910333186	-0.315540629126587
29.120544	0.868808863523706	-0.310900857826837
29.161504	0.869164724086652	-0.306313038796267
29.202464	0.869576685020699	-0.301681842671821
29.243424	0.869992832549603	-0.297073029171399
29.284384	0.870403956164677	-0.292506646989483
29.325344	0.870794146805461	-0.288049641331998
29.366304	0.871188524041102	-0.283666682912536
29.407264	0.871570341492169	-0.279358057207073
29.448224	0.872076082151039	-0.275205026804438
29.489184	0.872375842342885	-0.271261278621727
29.530144	0.872513162654234	-0.267441904258601
29.571104	0.872787803276932	-0.263726122807388
29.612064	0.873289357340943	-0.260159540689623
29.653024	0.873640193990059	-0.256682661225225
29.693984	0.873940791500878	-0.253283701447773
29.734944	0.874253111477299	-0.250034178537215
29.775904	0.87459641225567	-0.246899451836214
29.816864	0.87499497608617	-0.243754402236762
29.857824	0.875380980132095	-0.240653760495587
29.898784	0.875753587074474	-0.237571088486445
29.939744	0.876118658146109	-0.23451758950698
29.980704	0.876491265088488	-0.231547543218298
30.021664	0.876851312246292	-0.228721191588905
30.062624	0.877190426429806	-0.225952248960321
30.103584	0.87752451669949	-0.223214017880795
30.144544	0.877828463486194	-0.220508405155509
30.185504	0.878103104108892	-0.217800844220129
30.226464	0.878364347628043	-0.215094507998477
30.267424	0.878669131733719	-0.212321318097551
30.308384	0.879153102099326	-0.20949450011809
30.349344	0.879453699610144	-0.206693673527662
30.390304	0.879779416690112	-0.2039220897015
30.431264	0.88018216711547	-0.201164624950507
30.472224	0.880580730945969	-0.198376254701128
30.513184	0.880980132095441	-0.195590732673889
30.554144	0.881369485417253	-0.192826423037095
30.595104	0.881794006135873	-0.190112958632872
30.636064	0.882180010181799	-0.187536361435785
30.677024	0.882535870744745	-0.184981068155792
30.717984	0.8828707983334	-0.182457159799486
30.758944	0.883157998740672	-0.17994055178302
30.799904	0.88342761544954	-0.177399806881761
30.840864	0.883736586150074	-0.174821753975118
30.881824	0.884079049609474	-0.172296150196606
30.922784	0.884422350387846	-0.16974879358458
30.963744	0.884713737389976	-0.167189359813335
31.004704	0.885022708090511	-0.16465040839855
31.045664	0.885382755248315	-0.162122692969499
31.086624	0.885781319078815	-0.1596030188103
31.127584	0.886171509719599	-0.157087214920819
31.168544	0.886561700360382	-0.154563184528982
31.209504	0.886921747518187	-0.152070702501278
31.250464	0.88731193815897	-0.149646074408366
31.291424	0.887830238602414	-0.147328772207111
31.332384	0.888169352785928	-0.144987457335803
31.373344	0.888473299572632	-0.142685130637644
31.414304	0.888752126790188	-0.140403558696687
31.455264	0.889009183714481	-0.138113620784195
31.496224	0.889297221440725	-0.135883863822444
31.537184	0.889635498305266	-0.133690708803359
31.578144	0.889940282410943	-0.131532431975055
31.619104	0.890240042602789	-0.129442558241436
31.660064	0.89060846295031	-0.127443712118384
31.701024	0.891016237289498	-0.125509424970771
31.741984	0.891435734094289	-0.123660013535407
31.782944	0.891851881623193	-0.121894100554149
31.823904	0.892229512479402	-0.120201570153108
31.864864	0.892644822689335	-0.118604356039889
31.905824	0.893000683252281	-0.117129016197062
31.946784	0.893515634419838	-0.115684132936201
31.987744	0.893811208016827	-0.114198932186577
32.028704	0.894090035234382	-0.112693974756065
32.069664	0.894222331631901	-0.111191342538271
32.110624	0.894711325911338	-0.109634419763343
32.151584	0.895075559664001	-0.108137329266209
32.192544	0.895392903554252	-0.106596813732667
32.233504	0.89568847715124	-0.105080799011307
32.274464	0.896040151119328	-0.103631420048629
32.315424	0.896421968570395	-0.102160220697053
32.356384	0.896820532400895	-0.100727473433972
32.397344	0.897198163257104	-0.0993597645716314
32.438304	0.89755402382005	-0.097989682554042
32.479264	0.897914070977855	-0.0966393768301946
32.520224	0.898286677920234	-0.0953103532313813
32.561184	0.898625792103747	-0.0940026422664849
32.602144	0.898964068968289	-0.0926699336304574
32.643104	0.899264666479107	-0.0913564194401908
32.684064	0.899517536808542	-0.090075700119844
32.725024	0.899804737215814	-0.0888600584259452
32.765984	0.90010449740766	-0.0876341374177126
32.806944	0.900589305092239	-0.0864945696233442
32.847904	0.900743371783021	-0.0853917497784381
32.888864	0.901056529078413	-0.084283174650692
32.929824	0.901420762831076	-0.0832069324012103
32.970784	0.902016933938882	-0.0820935172571116
33.011744	0.902423870959099	-0.0810112364280202
33.052704	0.90281824819474	-0.0798414604811613
33.093664	0.903226022533928	-0.0785844116955391
33.134624	0.903607002666024	-0.0773390478120705
33.175584	0.903967049823828	-0.0760676010129217
33.216544	0.904297790817625	-0.0747870342369895
33.257504	0.904593364414614	-0.073514238509375
33.298464	0.904872191632169	-0.0722150024763091
33.339424	0.905171951824016	-0.0708600724774953
33.380384	0.905519439197246	-0.0694505860584247
33.421344	0.905853529466929	-0.0679914638660693
33.462304	0.906149103063918	-0.0665286609949115
33.503264	0.906458073764452	-0.0651030615272538
33.544224	0.906822307517115	-0.0636397944852347
33.585184	0.907216684752756	-0.0622314477908613
33.626144	0.907804482670847	-0.0609239547465571
33.667104	0.907997066034323	-0.059721784903668
33.708064	0.90835292659727	-0.0586119371196636
33.749024	0.908931514006672	-0.0575557348478405
33.789984	0.909270628190185	-0.0565852407449288
33.830944	0.909613091649585	-0.0556301144021789
33.871904	0.909909502565545	-0.0547710736069409
33.912864	0.910179119274413	-0.0539329575469657
33.953824	0.910436176198706	-0.0530654657911623
33.994784	0.910727563200836	-0.052214503312277
34.035744	0.91106667738435	-0.0513946620731636
34.076704	0.911362250981338	-0.0506053841971058
34.117664	0.911679594871589	-0.049905630279529
34.158624	0.912043828624251	-0.0492464379217779
34.199584	0.912464162748014	-0.0485911921059514
34.240544	0.912879472957946	-0.0479814045256575
34.281504	0.913287247297134	-0.0473499774305582
34.322464	0.913677437937918	-0.0466123903189699
34.363424	0.914080188363276	-0.0457419195886711
34.404384	0.914452795305655	-0.0447366475384506
34.445344	0.91478772289431	-0.0436116455564646
34.486304	0.915105066784561	-0.0424352949453391
34.527264	0.915374683493429	-0.0412503473668515
34.568224	0.915807577401766	-0.0400568246130608
34.609184	0.91598341438581	-0.0388740932869957
34.650144	0.916510925337942	-0.0377694734179981
34.691104	0.91681152284876	-0.0366907926370898
34.732064	0.917123842825181	-0.0356493435893585
34.773024	0.917467143603553	-0.0346178077493663
34.813984	0.917865707434053	-0.0335370719772735
34.854944	0.918260084669694	-0.0324304276259745
34.895904	0.918633528931045	-0.0313237680202338
34.936864	0.918984365580162	-0.0301576662145594
34.977824	0.919361996436371	-0.0289985291510116
35.018784	0.919722043594175	-0.0278910174757556
35.059744	0.920061157777688	-0.0268598019790339
35.100704	0.920382688262798	-0.0259268229060691
35.141664	0.920695008239219	-0.0250458767329034
35.182624	0.920952065163512	-0.024325466122392
35.223584	0.921230892381067	-0.0237234277983566
35.264544	0.921539863081602	-0.0232136309025866
35.305504	0.921878139946144	-0.022735306098742
35.346464	0.922324430958027	-0.0222670819143456
35.387424	0.922662707822569	-0.0218370352384965
35.428384	0.922860315099875	-0.0214113469744913
35.469344	0.923456486207682	-0.0209789227849813
35.510304	0.923867609822756	-0.0205222832592661
35.551264	0.92425780046354	-0.0200989485376566
35.592224	0.924660550888898	-0.0197144123982821
35.633184	0.925054928124539	-0.019385112591412
35.674144	0.925406602092628	-0.0190727473937615
35.715104	0.925732319172595	-0.018757505644294
35.756064	0.926023706174725	-0.0184883017991342
35.797024	0.926306719987139	-0.0182563928841232
35.837984	0.926611504092815	-0.0180944604504729
35.878944	0.926958991466045	-0.0179285858333095
35.919904	0.927293081735729	-0.0177013818238841
35.960864	0.927588655332717	-0.0174930366625074
36.001824	0.927893439438393	-0.0172259074213853
36.042784	0.928266046380772	-0.0169042849569782
36.083744	0.928652050426698	-0.0164475996679388
36.124704	0.929046427662339	-0.015896293257767
36.165664	0.929432431708265	-0.0152654850571496
36.206624	0.929792478866069	-0.0146279409310275
36.247584	0.930182669506853	-0.0139901265833709
36.288544	0.930705993864127	-0.0133304635171406
36.329504	0.93104008413381	-0.0126553956442479
36.370464	0.931202524014308	-0.0119836837484751
36.411424	0.93160192516378	-0.0113516028915993
36.452384	0.931871541872647	-0.0107602296013461
36.493344	0.932158742279919	-0.0101858170707837
36.534304	0.932502043058291	-0.00962731492265748
36.575264	0.932810176439854	-0.00902632915508234
36.616224	0.93311496054553	-0.00838458569914852
36.657184	0.933491754082767	-0.00769772832221791
36.698144	0.933903715016813	-0.00695675254542077
36.739104	0.934314838631888	-0.00625206054722463
36.780064	0.934726799565934	-0.00557160131888096
36.821024	0.935116990206717	-0.00493052469995922
36.861984	0.935519740632075	-0.00431248446683871
36.902944	0.935888160979596	-0.00377980155047622
36.943904	0.936209691464705	-0.00324585251547299
36.984864	0.936531221949814	-0.00269067147717195
37.025824	0.93681004916737	-0.00214818213416049
37.066784	0.937097249574642	-0.00163384377324918
37.107744	0.937418780059751	-0.00110903214867686
37.148704	0.937774640622697	-0.000575514596446253
37.189664	0.93824605120373	-2.3715685736253e-05
37.230624	0.938555021904264	0.000576797194153822
37.271584	0.938902509277494	0.00128515025829884
37.312544	0.939296049194164	0.00200984082924097
37.353504	0.939695450343636	0.00276900861707474
37.394464	0.940068057286015	0.00351983004622736
37.435424	0.940423917848961	0.00425424205478744
37.476384	0.94079652479134	0.00501638445870461
37.517344	0.941157409268116	0.00579630046612156
37.558304	0.941495686132658	0.00657733440617647
37.599264	0.941817216617767	0.00732848489542332
37.640224	0.94213037391316	0.00800518499355166
37.681184	0.942387430837453	0.00860746303023849
37.722144	0.942666258055008	0.00916716374162169
37.763104	0.942974391436571	0.00967465285832017
37.804064	0.943317692214943	0.0100767207093369
37.845024	0.943613265811932	0.0104389766473652
37.885984	0.943922236512466	0.0107736307631856
37.926944	0.94449663732701	0.0111153346101637
37.967904	0.944693407285345	0.0113833333544486
38.008864	0.945307162091556	0.0115810330948963
38.049824	0.945697352732339	0.0116627860050593
38.090784	0.946095916562839	0.0116846499780745
38.131744	0.946486107203623	0.0116421031616539
38.172704	0.946846154361427	0.0115551920710736
38.213664	0.947167684846536	0.0113711494141389
38.254624	0.947463258443525	0.0110786084527606
38.295584	0.947746272255938	0.0107294277502641
38.336544	0.948050219042643	0.0103598867268388
38.377504	0.948401893010731	0.0100370090398207
38.418464	0.948727610090698	0.00977411399580502
38.459424	0.9490198344118	0.00959439924183125
38.500384	0.949319594603647	0.00950896565286596
38.541344	0.949692201546026	0.00952832135986498
38.582304	0.950086578781667	0.00962163713665001
38.623264	0.950485979931139	0.00975918643523946
38.664224	0.950866960063234	0.00996599089802924
38.705184	0.951420427903487	0.0101951845224615
38.746144	0.951617197861822	0.0103886021232726
38.787104	0.951964685235052	0.0106125678326981
38.828064	0.952303799418566	0.0108940929081408
38.869024	0.95277102340474	0.0112621172042445
38.909984	0.953044826708466	0.011632104964884
38.950944	0.95316958723524	0.0120692253431559
38.991904	0.953598294548719	0.0125682874705541
39.032864	0.953940758008119	0.013114004217536
39.073824	0.954241355518937	0.013770688309271
39.114784	0.9545494889005	0.0144028781264429
39.155744	0.954927119756709	0.014980537673829
39.196704	0.955342429966641	0.0155120133101107
39.237664	0.955750204305829	0.0160009508467954
39.278624	0.956161327920903	0.0164934862524573
39.319584	0.956547331966829	0.0169740207711069
39.360544	0.956945895797329	0.0174582882695007
39.401504	0.957310129549991	0.017912266984785
39.442464	0.957645057138647	0.0184371461647408
39.483424	0.957957377115068	0.019027434210445
39.524384	0.958240390927481	0.0196226755912098
39.565344	0.958527591334753	0.0202075439517861
39.606304	0.958844935225004	0.0207808821338289
39.647264	0.959209168977667	0.0213382641701113
39.688224	0.959535723376606	0.0218089944413178
39.729184	0.959831296973594	0.0223044390868856
39.770144	0.96016120064842	0.0228097402808385
39.811104	0.960735601462964	0.0232479110363648
39.852064	0.961125792103747	0.0237073682753368
39.893024	0.961503422959956	0.0241598760266239
39.933984	0.961859283522902	0.0246669750654623
39.974944	0.962227703870423	0.0252098610239515
40.015904	0.962591937623086	0.0258109949775294
40.056864	0.962931051806599	0.0264263722210132
40.097824	0.963251744972737	0.0269798142529886
40.138784	0.963552342483555	0.0274642844175333
40.179744	0.963821959192423	0.0278788304016594
40.220704	0.964088226625404	0.0282737504572523
40.261664	0.964396360006966	0.0286472881443385
40.302624	0.96473547419048	0.0289992081086788
40.343584	0.965039420977185	0.0294137584512167
40.384544	0.965356764867436	0.0299468902839992
40.425504	0.965734395723645	0.030583327373513
40.466464	0.966132959554144	0.0312333736040097
40.507424	0.966539896574361	0.0319449584305369
40.548384	0.966930087215144	0.0326141337306166
40.589344	0.967534631512667	0.0332631165086233
40.630304	0.96792482215345	0.033947456902714
40.671264	0.968280682716397	0.0346500089206948
40.712224	0.968593840011789	0.0353263232993749
40.753184	0.968889413608778	0.0359712396791311
40.794144	0.969164054231475	0.0366176836822387
40.835104	0.96946800101818	0.0372775341601783
40.876064	0.969823861581126	0.0379736444454537
40.917024	0.970158789169781	0.038675093785238
40.957984	0.970445989577053	0.0394021509738113
40.998944	0.970754122958616	0.040180816117029
41.039904	0.971127567219967	0.0409595793245132
41.080864	0.971521944455609	0.0416667948431669
41.121824	0.971920508286109	0.0423083966507158
41.162784	0.972306512332034	0.042886923522059
41.203744	0.972674932679555	0.0434373560706561
41.244704	0.973052563535764	0.0439989265407204
41.285664	0.973412610693568	0.0446539849448375
41.326624	0.973746700963252	0.0453384321200185
41.367584	0.974055671663786	0.0460150755587929
41.408544	0.974480192382407	0.0467027653923857
41.449504	0.974591555805635	0.0473088461434063
41.490464	0.974887129402623	0.04783965276347
41.531424	0.97537612368206	0.0483559850977999
41.572384	0.975675883873906	0.0487919788266101
41.613344	0.975984854574441	0.0491475119143691
41.654304	0.976361648111678	0.0494376906165279
41.695264	0.976773609045724	0.0496296372533418
41.736224	0.97718556997977	0.0498168092499806
41.777184	0.977592506999987	0.0500096493612222
41.818144	0.977991070830486	0.0501365641349124
41.859104	0.978389634660986	0.0502423275359238
41.900064	0.978745495223933	0.0503903871446747
41.941024	0.979088796002304	0.0504973316752958
41.981984	0.979392742789009	0.0505096725184319
42.022944	0.979671570006565	0.0504085573636521
42.063904	0.979962957008695	0.050193330269974
42.104864	0.980288674088662	0.0498291457347048
42.145824	0.98064034805675	0.0493964796533375
42.186784	0.980957691947001	0.0489916856157122
42.227744	0.981270849242394	0.048659646546998
42.268704	0.981596566322361	0.0484532561333334
42.309664	0.98218352692148	0.0483699538077599
42.350624	0.982569530967405	0.0483220330695356
42.391584	0.982938788633897	0.0483949449412731
42.432544	0.983289625283014	0.0485053151836036
42.473504	0.98348723256032	0.0486034317510348
42.514464	0.984023116702169	0.0488283584902717
42.555424	0.984361393566711	0.049102323900371
42.596384	0.984696321155366	0.0493221861650454
42.637344	0.984987708157496	0.0495586430828155
42.678304	0.985257324866364	0.049827798985445
42.719264	0.985523592299345	0.0501149791002553
42.760224	0.985840936189596	0.0504536080876775
42.801184	0.986175026459279	0.050872950504038
42.842144	0.986475623970098	0.051343499901153
42.883104	0.986792130541377	0.0518505727895204
42.924064	0.987178134587302	0.0523772868608627
42.965024	0.987576698417802	0.0528618550896738
43.005984	0.98798447275699	0.0532689329351053
43.046944	0.988571433356108	0.0535823986317462
43.087904	0.988773227228273	0.0538518988489113
43.128864	0.989175977653631	0.0540615428170176
43.169824	0.98971186179548	0.0543002290624459
43.210784	0.990029205685731	0.0545292156623155
43.251744	0.990312219498145	0.0547268304137324
43.292704	0.990599419905416	0.0549257810183794
43.333664	0.990903366692121	0.0550538115455016
43.374624	0.991272624358614	0.0551507273704697
43.415584	0.991594154843723	0.0552938053144831
43.456544	0.991885541845853	0.0554541556446342
43.497504	0.992189488632558	0.0556307040124033
43.538464	0.992571306083625	0.0558910755359613
43.579424	0.992965683319266	0.0562286432500995
43.620384	0.993368433744624	0.0566601260226512
43.661344	0.993741878005975	0.0570950039980295
43.702304	0.994114484948354	0.0575830829275809
43.743264	0.994487929209705	0.0582017573096246
43.784224	0.994847976367509	0.0589904511584954
43.825184	0.995186253232051	0.0598611310925627
43.866144	0.995645104028509	0.0608045659955411
43.907104	0.995774051150141	0.0617656154199869
43.948064	0.996031108074434	0.0627388814728313
43.989024	0.99646818857763	0.0637078218019207
44.029984	0.996798092252455	0.0647078136361923
44.070944	0.997098689763273	0.0657156375365475
44.111904	0.997420220248382	0.0667653697459882
44.152864	0.997801200380478	0.067893139319495
44.193824	0.998011367442359	0.0690482862569996
44.234784	0.99862009833474	0.0701630350751228
44.275744	0.999027872673928	0.0712454008932451
44.316704	0.99942224990957	0.0722554671964941
44.357664	0.999825000334928	0.0731538339418
44.398624	1.00018086089787	0.0739802999669163
44.439584	1.0005283482711	0.0746844057587193
44.480544	1.00082810846295	0.0753161902435896
44.521504	1.00110693568051	0.0758717482845152
44.562464	1.00138994949292	0.0763680994797465
44.603424	1.00171985316775	0.0767990113003467
44.644384	1.00207152713583	0.0771937570194658
44.685344	1.00239305762094	0.0775512121668479
44.726304	1.00270202832148	0.0779518155914853
44.767264	1.00302774540144	0.0783701468562979
44.808224	1.00342212263709	0.0788107561432509
44.849184	1.00379891617432	0.0792254938974982
44.890144	1.00437331698887	0.0797129844414507
44.931104	1.00472499095696	0.0802334964927389
44.972064	1.00511518159774	0.0807337419289529
45.013024	1.00546266897097	0.0811792239203473
45.053984	1.00579675924065	0.0816752743851613
45.094944	1.00612247632062	0.0822648912354415
45.135904	1.00640967672789	0.0829020518213213
45.176864	1.00668850394545	0.0835655328563268
45.217824	1.00695477137843	0.0842512788382373
45.258784	1.00728886164811	0.0850098865701492
45.299744	1.00761876532294	0.085804466454215
45.340704	1.00791015232507	0.0866605587838406
45.381664	1.00822749621532	0.0875684072541134
45.422624	1.00861350026124	0.0884733355884504
45.463584	1.0090162506866	0.089383810001859
45.504544	1.00941146524121	0.0902714506956172
45.545504	1.00980081856303	0.0911112403857406
45.586464	1.01021277949707	0.0918806155741128
45.627424	1.01079136690647	0.0925543541313931
45.668384	1.01097557708024	0.093270055477907
45.709344	1.01131469126375	0.0939898275810831
45.750304	1.01175177176694	0.0947063025456994
45.791264	1.01203897217422	0.0953799888020376
45.832224	1.01235212946961	0.0960816778544733
45.873184	1.01269459292901	0.0967745607357781
45.914144	1.01301612341412	0.0974114794298006
45.955104	1.01331672092494	0.0980270266513465
45.996064	1.01363406481519	0.0985858600387728
46.037024	1.01401923154214	0.0991119377819858
46.077984	1.01440523558807	0.0995779413555476
46.118944	1.01479542622885	0.100021374893376
46.159904	1.01518143027477	0.10042687499372
46.200864	1.0155498506223	0.100830790811358
46.241824	1.01592329488365	0.101270421634852
46.282784	1.01629171523117	0.101767520297715
46.323744	1.01662161890599	0.102288370125921
46.364704	1.01693477620139	0.102827067650628
46.405664	1.01721360341894	0.103406699379374
46.446624	1.01760798065458	0.104036838563773
46.487584	1.01790774084643	0.104672247068092
46.528544	1.01824266843508	0.105318194212249
46.569504	1.01854661522179	0.106006167342612
46.610464	1.01885977251718	0.106743011344981
46.651424	1.01923656605442	0.107553965782344
46.692384	1.01964852698847	0.10844352635652
46.733344	1.02006886111223	0.109391376330696
46.774304	1.02047161153759	0.110431666040877
46.815264	1.02087017536809	0.111555218850925
46.856224	1.02126455260373	0.112751687891122
46.897184	1.02162041316667	0.113982200486232
46.938144	1.02195952735019	0.115213610914182
46.979104	1.02226347413689	0.116407382097448
47.020064	1.02253811475959	0.117564241890807
47.061024	1.02282531516686	0.118721637768823
47.101984	1.02315521884169	0.11982098395949
47.142944	1.02351945259435	0.120904284656953
47.183904	1.0238367964846	0.121966880718951
47.224864	1.02412818348673	0.12304570532745
47.265824	1.02446311107539	0.124126018333594
47.306784	1.02485330171617	0.125208506187248
47.347744	1.02523930576209	0.126271091353217
47.388704	1.02580951998178	0.127280390575981
47.429664	1.0261603566309	0.128286264087036
47.470624	1.02654217408196	0.129235770257713
47.511584	1.02689803464491	0.130173975066479
47.552544	1.02723714882842	0.131086360643481
47.593504	1.02755867931353	0.132010677372906
47.634464	1.02787099928995	0.133046955164984
47.675424	1.02812889353322	0.134179645385463
47.716384	1.0284068834318	0.13539282457667
47.757344	1.02871166753748	0.136655874895401
47.798304	1.02904575780716	0.137983336003569
47.839264	1.02934635531798	0.139357608634146
47.880224	1.02966788580309	0.140810145266205
47.921184	1.03004886593518	0.14235481654544
47.962144	1.03043905657597	0.143931862107851
48.003104	1.03084683091516	0.145536243629348
48.044064	1.03123702155594	0.14714317700098
48.085024	1.03164395857616	0.148752485707066
48.125984	1.0320383358118	0.150342464856624
48.166944	1.03240256956446	0.151982452423681
48.207904	1.03275005693769	0.153653938233133
48.248864	1.03305484104337	0.155298781070983
48.289824	1.0334701512533	0.156951366627474
48.330784	1.03378330854869	0.158492492338674
48.371744	1.03413498251678	0.159924585839979
48.412704	1.03446488619161	0.161254805822843
48.453664	1.03475627319374	0.162445391007051
48.494624	1.03506943048913	0.16351847122874
48.535584	1.03543366424179	0.164523420756484
48.576544	1.03582804147743	0.165453972194052
48.617504	1.03622660530793	0.166338731977581
48.658464	1.03661260935386	0.167125492870799
48.699424	1.03698102970138	0.167818179623571
48.740384	1.03735866055759	0.16848770795501
48.781344	1.03771870771539	0.169179769275682
48.822304	1.03805698457993	0.16982888498525
48.863264	1.03837014187533	0.170434290182435
48.904224	1.03864896909288	0.171012849741867
48.945184	1.03890183942232	0.171510674080301
48.986144	1.03919322642445	0.171909963443768
49.027104	1.03951894350441	0.17222999072944
49.068064	1.03983210079981	0.17255221029627
49.109024	1.04029095159626	0.172874020172386
49.149984	1.04067276904733	0.173251375828248
49.190944	1.04108807925726	0.173743697671729
49.231904	1.04150422678617	0.174269023588899
49.272864	1.04189441742695	0.174814387304522
49.313824	1.04229298125745	0.175403648944237
49.354784	1.04269154508795	0.17595948592352
49.395744	1.0430474056509	0.176551427986519
49.436704	1.04339489302413	0.177156667564054
49.477664	1.04369883981083	0.177705829635598
49.518624	1.04397348043353	0.178211679989444
49.559584	1.0442606808408	0.178666295032857
49.600544	1.04458639792077	0.179061254314156
49.641504	1.04493807188886	0.179483102817327
49.682464	1.04525960237397	0.179918791457308
49.723424	1.04557275966936	0.18041937467044
49.764384	1.04589429015447	0.181016468376238
49.805344	1.04629285398497	0.181676828788364
49.846304	1.04666964752221	0.182368617708296
49.887264	1.04724404833675	0.18308078656201
49.928224	1.04742407191565	0.183807926560409
49.969184	1.04778914298729	0.184581544662711
50.010144	1.04815337673995	0.185386070442605
50.051104	1.04867167718339	0.186256449646255
50.092064	1.04901079136691	0.187153086102059
50.133024	1.04929380517932	0.188110491894203
50.173984	1.04956342188819	0.189174430347049
50.214944	1.04984224910574	0.19033869072372
50.255904	1.05015540640114	0.191545868381817
50.296864	1.05048949667082	0.1928052576346
50.337824	1.05078088367295	0.194125074088393
50.378784	1.05110241415806	0.195492331855107
50.419744	1.05148423160913	0.196923950289522
50.460704	1.05188279543963	0.198376870461823
50.501664	1.05228973245984	0.199865143891797
50.542624	1.05267154991091	0.201290157153062
50.583584	1.05308267352598	0.202682872403357
50.624544	1.05347705076163	0.204013667696585
50.665504	1.0538379352384	0.205372803562828
50.706464	1.05433446538858	0.206688427224427
50.747424	1.05449355599319	0.207912920852781
50.788384	1.05476735929692	0.209062360449976
50.829344	1.05521783690366	0.210130910102553
50.870304	1.05557788406147	0.211077138747523
50.911264	1.055886854762	0.21197522219606
50.952224	1.05619080154871	0.212825794597085
50.993184	1.05649558565438	0.213746759707802
51.034144	1.05687237919162	0.214670294102301
51.075104	1.05726675642726	0.215579722496867
51.116064	1.05766615757673	0.216536385179791
51.157024	1.05804713770883	0.217471458469647
51.197984	1.05842058197018	0.218374538837363
51.238944	1.05879318891256	0.219265189014499
51.279904	1.05915323607036	0.220172684453412
51.320864	1.05949235025388	0.221046737798247
51.361824	1.05980048363544	0.221929372856002
51.402784	1.06008349744785	0.222813034319747
51.443744	1.060344740967	0.223772028753008
51.484704	1.06063277869325	0.224804774052287
51.525664	1.06095430917836	0.225949231984744
51.566624	1.0614165092507	0.227187999411887
51.607584	1.06156304007074	0.228483118924966
51.648544	1.0621072974023	0.229794220734277
51.689504	1.06231746446418	0.231118829261893
51.730464	1.06273277467412	0.23240802351407
51.771424	1.06333731897164	0.233657085509988
51.812384	1.06372332301756	0.234782050445473
51.853344	1.06413026003778	0.235863091306395
51.894304	1.06448612060073	0.236963912819471
51.935264	1.0648294213791	0.238037633727701
51.976224	1.06513839207963	0.239079167764463
52.017184	1.06541638197822	0.240126167249678
52.058144	1.06570358238549	0.241177050079845
52.099104	1.06601673968088	0.242216147764387
52.140064	1.0663851600284	0.243263386962252
52.181024	1.06670669051351	0.244264139339391
52.221984	1.06700728802433	0.245255989660338
52.262944	1.06733719169915	0.246193438284649
52.303904	1.06772319574508	0.247060603159564
52.344864	1.06810919979101	0.24786960067001
52.385824	1.06849855311282	0.248638995471236
52.426784	1.06885943758959	0.24936561899783
52.467744	1.06941206811087	0.250134591033107
52.508704	1.06977211526868	0.250939212698061
52.549664	1.07010620553836	0.251759576946596
52.590624	1.07043694653216	0.252596888879586
52.631584	1.07073670672401	0.25343738899084
52.672544	1.07099795024316	0.254280288407814
52.713504	1.07127677746071	0.255104069651234
52.754464	1.0715723510577	0.25595954744479
52.795424	1.07192402502579	0.25689355510295
52.836384	1.07221541202792	0.257823786197247
52.877344	1.07253694251303	0.258775203531518
52.918304	1.0729187599641	0.259722552288332
52.959264	1.07330476401002	0.260665296383033
53.000224	1.07370751443538	0.26166106927464
53.041184	1.07410189167102	0.262638902943097
53.082144	1.07451385260507	0.263611783276493
53.123104	1.07490822984071	0.264591556438221
53.164064	1.07528083678309	0.265442658386284
53.205024	1.07561074045791	0.26622267681638
53.245984	1.07592389775331	0.266982297879045
53.286944	1.07620272497086	0.267689343419637
53.327904	1.07664399206891	0.268345831382839
53.368864	1.07681982905296	0.269011838117509
53.409824	1.07732138311697	0.269622338298139
53.450784	1.07762198062779	0.270229569669887
53.491744	1.07793011400935	0.270844325839683
53.532704	1.0783035582707	0.271413745809478
53.573664	1.07869793550634	0.271972712128465
53.614624	1.07909649933684	0.272445055012054
53.655584	1.07947747946894	0.272927664134741
53.696544	1.07985092373029	0.273391830637711
53.737504	1.08022771726753	0.273846426068271
53.778464	1.08058357783047	0.274256441483285
53.819424	1.08092687860884	0.274666215006442
53.860384	1.08123584930938	0.275133221014728
53.901344	1.08151383920796	0.275675795346771
53.942304	1.08177173345123	0.276300216294831
53.983264	1.08206312045336	0.277117385827484
54.024224	1.08238465093847	0.278055887008255
54.065184	1.08270618142358	0.27906272808674
54.106144	1.08299756842571	0.280197065786895
54.147104	1.08353763916241	0.281453972924133
54.188064	1.08375199281915	0.282697384239095
54.229024	1.08415976715834	0.283945520072497
54.269984	1.08457507736827	0.285175182777297
54.310944	1.08516706188122	0.286403302604305
54.351904	1.08556143911686	0.287727571175797
54.392864	1.08592148627467	0.289052911916602
54.433824	1.08625557654435	0.290435761901688
54.474784	1.08656454724489	0.291899554132334
54.515744	1.08684337446244	0.293402667954637
54.556704	1.08713057486971	0.294945519596926
54.597664	1.08745629194968	0.296559661781748
54.638624	1.08781215251263	0.298164228535748
54.679584	1.08813368299774	0.299704537044727
54.720544	1.08844600297416	0.301181698703704
54.761504	1.08876753345927	0.302569896460123
54.802464	1.08915772410005	0.303797569549918
54.843424	1.08953954155112	0.304946154898391
54.884384	1.09011394236566	0.306008062331318
54.925344	1.09029396594456	0.306989836004082
54.966304	1.09065819969723	0.307926038122605
55.007264	1.09119827043393	0.30882332616098
55.048224	1.09153738461745	0.309682338626541
55.089184	1.09187147488713	0.310522690551792
55.130144	1.0921586752944	0.311272753617284
55.171104	1.09242912932224	0.31186303512537
55.212064	1.09270293262597	0.312358379527465
55.253024	1.09302948702491	0.312807027905065
55.293984	1.09335018019104	0.313130304386766
55.334944	1.09365077770186	0.313388559901374
55.375904	1.09396812159211	0.313596279630651
55.416864	1.09435328831907	0.313741037742431
55.457824	1.0947568760634	0.31384015456538
55.498784	1.09516381308361	0.314002725506365
55.539744	1.09554144393982	0.314192257583018
55.580704	1.09595256755489	0.314401918984771
55.621664	1.09634694479054	0.314729878579999
55.662624	1.09671620245703	0.315099090543331
55.703584	1.09706285251129	0.315552297819719
55.744544	1.09735842610828	0.316033636465353
55.785504	1.09763306673097	0.316527673343895
55.826464	1.09793366424179	0.31707793591443
55.867424	1.09824598421821	0.317751380278911
55.908384	1.09860603137602	0.318518009667822
55.949344	1.09891081548169	0.319410204901957
55.990304	1.09936547968329	0.320443998399284
56.031264	1.09974645981539	0.321640532815659
56.072224	1.09993569390298	0.322920317256665
56.113184	1.10053521428667	0.324228387790539
56.154144	1.1009212183326	0.32560980821654
56.195104	1.10128545208526	0.327059424712664
56.236064	1.10166308294147	0.328638276836785
56.277024	1.10202313009927	0.330359045388162
56.317984	1.10236559355867	0.332121356142031
56.358944	1.10267456425921	0.333876181323558
56.399904	1.10295339147676	0.335657407584829
56.440864	1.10321463499591	0.33746139347275
56.481824	1.10349346221347	0.339264030432204
56.522784	1.10381917929344	0.341067026960636
56.563744	1.10413652318369	0.342854021579983
56.604704	1.10443209678068	0.344635683682438
56.645664	1.10477958415391	0.346512973699162
56.686624	1.10518652117412	0.348385399728268
56.727584	1.10559429551331	0.350217373157845
56.768544	1.10620721300055	0.352031198160503
56.809504	1.10660577683105	0.353869683057374
56.850464	1.10700434066155	0.355694513049939
56.891424	1.10735601462964	0.357470753288061
56.932384	1.10769847808904	0.359208027145091
56.973344	1.10800326219471	0.360831134583076
57.014304	1.10827790281741	0.362389029283845
57.055264	1.10856510322468	0.363868298234949
57.096224	1.10889500689951	0.36528670850227
57.137184	1.10925505405731	0.366647707589577
57.178144	1.10956821135271	0.367990584400436
57.219104	1.10986797154455	0.369317749136598
57.260064	1.11020206181424	0.370595567933863
57.301024	1.11059225245502	0.371906098791222
57.341984	1.11097406990609	0.373154945045754
57.382944	1.11136007395201	0.374307823429894
57.423904	1.11172430770467	0.375401786981933
57.464864	1.11208435486248	0.376384887791103
57.505824	1.11245696180486	0.377251505685332
57.546784	1.11297609956727	0.378046741510381
57.587744	1.1131435633616	0.37879708351423
57.628704	1.11359739024423	0.379410458067472
57.669664	1.11386784427207	0.379870987475757
57.710624	1.11414667148962	0.380307800585994
57.751584	1.11446401537987	0.380745674969516
57.792544	1.1147939190547	0.38123545150048
57.833504	1.11509367924655	0.381672240639452
57.874464	1.11540683654194	0.382074596145651
57.915424	1.11578865399301	0.382458572229103
57.956384	1.11618721782351	0.382800443874937
57.997344	1.11659415484372	0.383178350869897
58.038304	1.11697597229479	0.383509398399917
58.079264	1.11738290931501	0.383854676144607
58.120224	1.11777309995579	0.384192629578193
58.161184	1.11814235762228	0.38451447650081
58.202144	1.11849738086626	0.384923722656134
58.243104	1.11879379178222	0.385387695209776
58.284064	1.11920491539729	0.385830344233472
58.325024	1.1193640060019	0.386374929972581
58.365984	1.11967632597832	0.38710399856822
58.406944	1.12004139704996	0.387936516248182
58.447904	1.12033697064695	0.388855241135211
58.488864	1.12080000803826	0.389919153437586
58.529824	1.12118182548933	0.391056271804498
58.570784	1.12157620272497	0.392282088210847
58.611744	1.12196639336575	0.393575950322109
58.652704	1.12235658400654	0.395016422870184
58.693664	1.12272500435406	0.39649206780184
58.734624	1.12309761129644	0.398031918677575
58.775584	1.12345347185938	0.399700418974915
58.816544	1.12378421285318	0.401374476247355
58.857504	1.12410071942446	0.403154453823633
58.898464	1.12438373323687	0.404999648495538
58.939424	1.12464162748014	0.406855662924846
58.980384	1.12492380397358	0.408792656646214
59.021344	1.12525873156224	0.410766067077744
59.062304	1.12557188885763	0.412719145518023
59.103264	1.12587164904948	0.414664871317521
59.144224	1.12621913642271	0.416614964245686
59.185184	1.12663444663264	0.418476387464093
59.226144	1.12704222097183	0.42028911196776
59.267104	1.12745753118176	0.422088451788655
59.308064	1.12804114250499	0.423876113245014
59.349024	1.12844389293035	0.42553788197526
59.389984	1.12879138030358	0.427099167520444
59.430944	1.12913384376298	0.428560342524778
59.471904	1.12943025467894	0.429859502285636
59.512864	1.12971243117238	0.431101120114125
59.553824	1.13000046889862	0.43226715218521
59.594784	1.13033037257345	0.433330327915983
59.635744	1.13068204654154	0.434388757336258
59.676704	1.13099855311282	0.435403083987085
59.717664	1.13130333721849	0.436410764059849
59.758624	1.13163324089332	0.437478481255764
59.799584	1.13203180472382	0.438597165719782
59.840544	1.13241362217489	0.439736055781109
59.881504	1.13280381281567	0.440919961699166
59.922464	1.13316385997347	0.442152511851813
59.963424	1.13353646691585	0.443378095083128
60.004384	1.13406816446284	0.444625747132814
60.045344	1.13424400144689	0.445914858575167
60.086304	1.13473299572632	0.447256539001975
60.127264	1.13502856932331	0.448673151424411
60.168224	1.13517426282438	0.450249362350954
60.209184	1.13543131974867	0.451928272714982
60.250144	1.13589938105382	0.45368188407881
60.291104	1.13622928472864	0.455520264373798
60.332064	1.13652904492049	0.457367043328408
60.373024	1.13684220221588	0.459203216087796
60.413984	1.13722401966695	0.461034189261854
60.454944	1.13762677009231	0.462769024587459
60.495904	1.13802114732795	0.464410164954447
60.536864	1.13841133796873	0.46588003499041
60.577824	1.13882246158381	0.467167424860084
60.618784	1.13922186273328	0.468309049824843
60.659744	1.13957772329622	0.469324699253663
60.700704	1.13992939726431	0.470262993409872
60.741664	1.14022915745616	0.471161961616012
60.782624	1.14050379807886	0.472005451597791
60.823584	1.1408035582707	0.472724548147131
60.864544	1.14112090216095	0.473299252691288
60.905504	1.14148094931876	0.473738094642237
60.946464	1.14178573342443	0.47402090762838
60.987424	1.14221862733277	0.474145041735314
61.028384	1.14238944040298	0.474210624937536
61.069344	1.14290439157054	0.474222743501668
61.110304	1.14323010865051	0.474237202532961
61.151264	1.14353405543721	0.474283504121185
61.192224	1.14381706924963	0.474279503099112
61.233184	1.14406993957906	0.474306357453688
61.274144	1.14433202041719	0.474430949193866
61.315104	1.1445765175569	0.474593986484918
61.356064	1.1447950578085	0.474849655282097
61.397024	1.1449960143617	0.475153536831093
61.437984	1.14519780823386	0.475462256217235
61.478944	1.1453736452179	0.47575495408144
61.519904	1.1455360850984	0.476036315716439
61.560864	1.14568177859947	0.476326339694977
61.601824	1.14581909891082	0.476582235129572
61.642784	1.14596479241188	0.476874078745055
61.683744	1.14608955293865	0.477177323965922
61.724704	1.14622687325	0.477474554578444
61.765664	1.14637675334593	0.477754523700859
61.806624	1.14659529359752	0.478029127618293
61.847584	1.14673680050373	0.478229363954434
61.888544	1.14686072371153	0.47842834724717
61.929504	1.14692519727235	0.478580876407267
61.970464	1.14709266106668	0.478667340760633
62.011424	1.14721239767962	0.478697130505587
62.052384	1.14732376110285	0.478572593245557
62.093344	1.14743596184505	0.478308174936602
62.134304	1.14755151186314	0.477936936311764
62.175264	1.1476796216658	0.477450751112158
62.216224	1.14778261189931	0.476902227547949
62.257184	1.14789397532254	0.476317350470549
62.298144	1.14798859236633	0.475711058336554
62.339104	1.14807902281527	0.475081705845493
62.380064	1.14816024275552	0.474399259181348
62.421024	1.14823308950605	0.473713040311753
62.461984	1.14831012285144	0.473042694778093
62.502944	1.14837878300711	0.472374685353181
62.543904	1.14846000294736	0.471714900251419
62.584864	1.14852028991332	0.470981691164528
62.625824	1.14860569644843	0.470217622342576
62.666784	1.14866179681953	0.469417295892494
62.707744	1.14870450008708	0.468588838073165
62.748704	1.14876060045818	0.467753252071265
62.789664	1.14883763380357	0.46694358118619
62.830624	1.148854380183	0.466174842325947
62.871584	1.14890629395925	0.465480037385018
62.912544	1.14895318382166	0.464853212772826
62.953504	1.14900426027893	0.464294274783516
62.994464	1.14902603057219	0.463798897693332
63.035424	1.14906036065003	0.463308789923067
63.076384	1.14910306391758	0.462782864724268
63.117344	1.14912064761599	0.462295844888795
63.158304	1.1491675374784	0.461798931458436
63.199264	1.14921861393567	0.461309444761859
63.240224	1.1492236378495	0.460765898503975
63.281184	1.14927052771191	0.460194868101004
63.322144	1.14930067119489	0.4596511671195
63.363104	1.14933081467787	0.459123032205897
63.404064	1.14935593424702	0.458702724401313
63.445024	1.14938189113514	0.458367133226946
63.485984	1.14941203461812	0.45804518388165
63.526944	1.14943296759241	0.45773342232404
63.567904	1.14944217810109	0.457426258890925
63.608864	1.14947650817893	0.457132830992737
63.649824	1.14948906796351	0.4567969565216
63.690784	1.14952339804134	0.456394840728053
63.731744	1.14952339804134	0.455929235949175
63.772704	1.14957028790376	0.455463251988466
63.813664	1.14958787160216	0.454992763609117
63.854624	1.14959205819702	0.454515360609377
63.895584	1.14959205819702	0.454038310640997
63.936544	1.14963894805943	0.453516863710368
63.977504	1.14963894805943	0.453010701730076
64.018464	1.14964313465429	0.452468088172327
64.059424	1.14964732124915	0.451883764613231
64.100384	1.14966909154241	0.451214153471967
64.141344	1.14969504843053	0.450424300285546
64.182304	1.14970342162025	0.449551282063525
64.223264	1.14971179480996	0.44856642045597
64.264224	1.14972937850837	0.447459248736837
64.305184	1.14973356510322	0.446296093217569
64.346144	1.14975868467237	0.445057046852069
64.387104	1.14977208177592	0.443770053597873
64.428064	1.14978464156049	0.442469915373555
64.469024	1.14978882815535	0.441201464982549
64.509984	1.14979301475021	0.439962106990601
64.550944	1.14979301475021	0.438745255837416
64.591904	1.14979720134507	0.43751769606633
64.632864	1.14979720134507	0.436267912753252
64.673824	1.14979720134507	0.435021980097037
64.714784	1.14981897163833	0.4338090842026
64.755744	1.14982315823319	0.432630295060048
64.796704	1.14982315823319	0.431509623160229
64.837664	1.14984492852645	0.430478124366737
64.878624	1.14985748831103	0.429555483446667
64.919584	1.14984492852645	0.428774913677473
64.960544	1.14986586150074	0.428132054468107
65.001504	1.14987842128532	0.427558888443332
65.042464	1.14987842128532	0.427049525209541
65.083424	1.14987842128532	0.426633695673127
65.124384	1.14987842128532	0.426259833284358
65.165344	1.14988344519915	0.425956564092225
65.206304	1.14987842128532	0.425678216299017
65.247264	1.14990437817344	0.425375119264153
65.288224	1.14990437817344	0.425052936743823
65.329184	1.1499085647683	0.42472400740196
65.370144	1.1499085647683	0.424386845020123
65.411104	1.1499085647683	0.424020211057398
65.452064	1.1499085647683	0.423663002160285
65.493024	1.1499085647683	0.423299811342916
65.533984	1.14993033506156	0.422867082064577
65.574944	1.14993033506156	0.422391463834488
65.615904	1.14993870825128	0.421808687511596
65.656864	1.14993870825128	0.421164882526861
65.697824	1.14993870825128	0.420461038239768
65.738784	1.14993870825128	0.419740939255703
65.779744	1.14993870825128	0.418986798895932
65.820704	1.14993870825128	0.418242552131046
65.861664	1.14993870825128	0.417516872200615
65.902624	1.14993870825128	0.416784244961705
65.943584	1.14993870825128	0.416062742569027
65.984544	1.14993870825128	0.415354831883684
66.025504	1.14996885173426	0.414646219494034
66.066464	1.14996885173426	0.413959926531437
66.107424	1.14996885173426	0.41330700592833
66.148384	1.14996885173426	0.412668502951602
66.189344	1.14996885173426	0.412034637325076
66.230304	1.14998559811369	0.411436761284351
66.271264	1.14998559811369	0.410779987845174
66.312224	1.14998559811369	0.410122543210572
66.353184	1.14998559811369	0.409499126876442
66.394144	1.14998559811369	0.408909969838611
66.435104	1.14998978470855	0.408371719051118
66.476064	1.14998978470855	0.407833542356627
66.517024	1.14998978470855	0.407346483295447
66.557984	1.14998978470855	0.406797778857146
66.598944	1.14998978470855	0.406243092498589
66.639904	1.14998978470855	0.405730384183707
66.680864	1.14998978470855	0.405238142970845
66.721824	1.14998978470855	0.40474262205307
66.762784	1.14998978470855	0.404263194571029
66.803744	1.14998978470855	0.403787842204062
66.844704	1.14998978470855	0.403324100646247
66.885664	1.14998978470855	0.402849033755255
66.926624	1.14998978470855	0.402399829680146
66.967584	1.14998978470855	0.402015570299924
67.008544	1.14998978470855	0.401735448633095
67.049504	1.15000653108798	0.401527181923131
67.090464	1.15000653108798	0.401419433265525
67.131424	1.15000653108798	0.401392724917745
67.172384	1.15000653108798	0.401393982319562
67.213344	1.15000653108798	0.40140938930543
67.254304	1.14999815789826	0.401463230946145
67.295264	1.14999815789826	0.401542859130534
67.336224	1.14999815789826	0.401588251989888
67.377184	1.14999815789826	0.401604336708799
67.418144	1.14999815789826	0.401590644757991
67.459104	1.14999815789826	0.401533532129188
67.500064	1.14999815789826	0.401464728060614
67.541024	1.14999815789826	0.401370738909199
67.581984	1.14999815789826	0.401287410433154
67.622944	1.14999815789826	0.401187803288872
67.663904	1.15000234449312	0.401082429965721
67.704864	1.15000234449312	0.400966467880995
67.745824	1.15000234449312	0.40079002411511
67.786784	1.15000234449312	0.400541317880852
67.827744	1.15000234449312	0.400152556261195
67.868704	1.15000234449312	0.399656797809974
67.909664	1.15000234449312	0.399114530745967
67.950624	1.15000234449312	0.398474458740975
67.991584	1.15000234449312	0.397753254899508
68.032544	1.15000653108798	0.396974058030045
68.073504	1.15000653108798	0.396108043775857
68.114464	1.15000653108798	0.39521646961541
68.155424	1.15000653108798	0.394316701640696
68.196384	1.15000653108798	0.3933833063394
68.237344	1.15001071768284	0.392405017216905
68.278304	1.15001071768284	0.391294744487746
68.319264	1.15001071768284	0.390079704254682
68.360224	1.15001071768284	0.388719267402503
68.401184	1.15001071768284	0.387217685561964
68.442144	1.15000653108798	0.385573156529767
68.483104	1.15000653108798	0.383849160574418
68.524064	1.15000653108798	0.381990419958502
68.565024	1.15000653108798	0.379996019415531
68.605984	1.14998559811369	0.377867246856205
68.646944	1.14980055062096	0.375612954214978
68.687904	1.1492353603151	0.373187922968971
68.728864	1.1488753131573	0.370543075221614
68.769824	1.1485060554908	0.36770999638354
68.810784	1.1481635920314	0.364751702552395
68.851744	1.14783703763246	0.361597439270304
68.892704	1.14755402382005	0.358272036409542
68.933664	1.14728859370604	0.354699322006313
68.974624	1.14698380960036	0.350985521453283
69.015584	1.14665390592554	0.347174066324478
69.056544	1.14633656203529	0.343281930454823
69.097504	1.14601921814504	0.33933643019055
69.138464	1.14565498439237	0.335332287494917
69.179424	1.14521790388918	0.331286781291679
69.220384	1.14480175636027	0.327156639088844
69.261344	1.1443730490468	0.323037100902024
69.302304	1.14399960478545	0.318890834754572
69.343264	1.1436437442225	0.31473277474467
69.384224	1.14330546735796	0.310614857887056
69.425184	1.14297975027799	0.306573450770157
69.466144	1.14265821979288	0.302670466813423
69.507104	1.1423534356872	0.298837352556958
69.548064	1.1420880055732	0.295111971703659
69.589024	1.14178322146752	0.29152444959619
69.629984	1.14142736090457	0.28803079678381
69.670944	1.14107568693648	0.284674043866655
69.711904	1.14059171657088	0.281387912475814
69.752864	1.14023166941307	0.27812601603403
69.793824	1.13980296209959	0.27487276450214
69.834784	1.13939518776041	0.271645101206185
69.875744	1.13900499711962	0.268475803582438
69.916704	1.1386365767721	0.265351364912596
69.957664	1.13831504628699	0.262285363828757
69.998624	1.13799351580188	0.259321683000572
70.039584	1.1376594255322	0.256462545218083
70.080544	1.13735464142652	0.253625946962445
70.121504	1.13706325442439	0.250850686815893
70.162464	1.1367886138017	0.2481201221828
70.203424	1.13650141339442	0.245401822120637
70.244384	1.13618825609903	0.24266730004959
70.285344	1.13584160604477	0.239900488684398
70.326304	1.13553263534424	0.237214626102383
70.367264	1.13520691826427	0.234579342889817
70.408224	1.13480416783891	0.23197598940242
70.449184	1.13417366665327	0.229460100523908
70.490144	1.13376672963305	0.227026446160067
70.531104	1.13338909877684	0.224726326997507
70.572064	1.13301649183447	0.222556748807292
70.613024	1.13268156424581	0.22045038066405
70.653984	1.13234747397613	0.218401428059234
70.694944	1.1320175703013	0.216368359686383
70.735904	1.13170441300591	0.214317358628001
70.776864	1.13142977238321	0.212221457210802
70.817824	1.13111745240679	0.210094693879336
70.858784	1.13077415162842	0.207956472283132
70.899744	1.13042666425519	0.205822382461356
70.940704	1.13008838739065	0.203725156086956
70.981664	1.12977523009525	0.201728907577363
71.022624	1.12941099634259	0.199731643557811
71.063584	1.12897810243425	0.197745983809793
71.104544	1.12857953860375	0.195816227231291
71.145504	1.12818516136811	0.193917550487649
71.186464	1.12783348740002	0.192024668252553
71.227424	1.12749939713034	0.190101900387443
71.268384	1.1269928191525	0.188124196920246
71.309344	1.12683875246172	0.18610247131422
71.350304	1.12637152847554	0.184071325000992
71.391264	1.12609688785285	0.182025268560847
71.432224	1.12583564433369	0.17996314919385
71.473184	1.12554007073671	0.177952929795092
71.514144	1.12521435365674	0.176021604188326
71.555104	1.12489700976649	0.174143004468843
71.596064	1.1245838524711	0.172362983308447
71.637024	1.12421124552872	0.170665360103166
71.677984	1.12377835162038	0.168975544992704
71.718944	1.1233496443069	0.16727090692356
71.759904	1.12293768337285	0.1655420121133
71.800864	1.12256507643048	0.163753594472486
71.841824	1.12221340246239	0.162032422768013
71.882784	1.12187010168402	0.160337089908156
71.923744	1.12154438460405	0.158608718107316
71.964704	1.12122285411894	0.156890854437433
72.005664	1.12093146711681	0.155250367832221
72.046624	1.12065263989925	0.153678101268396
72.087584	1.12035287970741	0.15213982160013
72.128544	1.11981699556556	0.15067323126908
72.169504	1.11946950819233	0.149175757231704
72.210464	1.11915635089694	0.147752567965796
72.251424	1.11880970084268	0.146456648684144
72.292384	1.1183809935292	0.145162374702962
72.333344	1.11796484600029	0.143818667614646
72.374304	1.11757465535951	0.142461022325254
72.415264	1.11720204841713	0.141074626772132
72.456224	1.11688889112174	0.139653370461877
72.497184	1.11656317404177	0.1382176442243
72.538144	1.11624164355666	0.136746076586924
72.579104	1.11592848626127	0.13515386157209
72.620064	1.11562872606942	0.133601846368898
72.661024	1.11535827204158	0.132037775798546
72.701984	1.11507525822917	0.130465071214331
72.742944	1.11474535455435	0.12886472122379
72.783904	1.11440624037083	0.127183226321538
72.824864	1.11409392039441	0.125416849169419
72.865824	1.11357896922685	0.123668249979211
72.906784	1.11336880216497	0.12189652505576
72.947744	1.11273495170344	0.120021767276317
72.988704	1.11253315783128	0.118142757866121
73.029664	1.11195038382702	0.11624063361871
73.070624	1.11159452326407	0.114316488495458
73.111584	1.11124703589084	0.112435642014669
73.152544	1.11091713221601	0.110607902782199
73.193504	1.11058220462736	0.108889415859422
73.234464	1.11028663103037	0.107200533449094
73.275424	1.11000361721796	0.105596498421339
73.316384	1.10969967043125	0.104095635718754
73.357344	1.10933962327345	0.102655799498808
73.398304	1.1089837627105	0.101309856545216
73.439264	1.1086530217167	0.0998881142720404
73.480224	1.10834070174028	0.0983782645242331
73.521184	1.10796307088407	0.0969087300859825
73.562144	1.10753855016545	0.0954565290516351
73.603104	1.10714417292981	0.0939724614890908
73.644064	1.10674560909931	0.0925123564748645
73.685024	1.10639812172608	0.0909948075925349
73.725984	1.10606821805126	0.0895130303754144
73.766944	1.1055708505821	0.0880762058180527
73.807904	1.10525350669185	0.0866180751643918
73.848864	1.10510362659593	0.0850433983988174
73.889824	1.10467910587731	0.083404402370456
73.930784	1.10440111597873	0.0816665749951208
73.971744	1.10410889165762	0.0799270936024909
74.012704	1.10377061479308	0.0781111090067641
74.053664	1.10345745749769	0.0762274513503362
74.094624	1.10314932411613	0.0742766719723054
74.135584	1.10275913347534	0.0722509170145289
74.176544	1.10233042616186	0.0702577825901985
74.217504	1.10191427863296	0.0682676314987752
74.258464	1.10149813110406	0.0662659676624661
74.299424	1.10111715097196	0.0643580837738036
74.340384	1.10076547700387	0.0624416573979268
74.381344	1.10042636282036	0.0605077254608788
74.422304	1.10010901893011	0.0585878210723505
74.463264	1.09977911525528	0.0566437841574423
74.504224	1.09950028803773	0.054694105278402
74.545184	1.09921727422531	0.0527951387003722
74.586144	1.09891332743861	0.0509269751980495
74.627104	1.09837744329676	0.0491465007628211
74.668064	1.09803832911325	0.0474815939760473
74.709024	1.09788426242246	0.0457758641247371
74.749984	1.09737433516874	0.0440877444364824
74.790944	1.09694562785526	0.042435867121916
74.831904	1.09652110713664	0.0408167236595038
74.872864	1.09613510309071	0.039287923536999
74.913824	1.09575328563964	0.0378623741910775
74.954784	1.09544933885294	0.0365897680543782
74.995744	1.09511441126428	0.0353553002005195
75.036704	1.09480209128786	0.0342265347299063
75.077664	1.09448893399247	0.0332896723119886
75.118624	1.09418414988679	0.0324406057422555
75.159584	1.09391453317793	0.0316464093984318
75.200544	1.09363151936551	0.0309479085242601
75.241504	1.09331417547526	0.0303380512093767
75.282464	1.09297087469689	0.0298300107535799
75.323424	1.09266274131533	0.0294570222263859
75.364384	1.09232362713181	0.0291168154938763
75.405344	1.09192506330131	0.0288599764631177
75.446304	1.09150472917755	0.0287253189707868
75.487264	1.09110197875219	0.0286549959956845
75.528224	1.09051920474793	0.0287686328676919
75.569184	1.09015915759013	0.0290109191613034
75.610144	1.08981585681176	0.0292976830477825
75.651104	1.08947757994722	0.0296600392292832
75.692064	1.0891384657637	0.0300598908278775
75.733024	1.08885126535643	0.0304734191228381
75.773984	1.0885598783543	0.0308544162317954
75.814944	1.08825174497274	0.0312199300826769
75.855904	1.08789588440979	0.0315440520962765
75.896864	1.08754002384684	0.0317932965943968
75.937824	1.08721849336174	0.0319951651557733
75.978784	1.08690533606634	0.0321907837545657
76.019744	1.08653272912396	0.0323246567327647
76.060704	1.08610820840534	0.0324657407033596
76.101664	1.08570964457484	0.0326024640829045
76.142624	1.08531945393406	0.0326716756629866
76.183584	1.08496777996597	0.0327074407905781
76.224544	1.08463285237732	0.032741573692934
76.265504	1.08429876210763	0.032679710395221
76.306464	1.08382316493174	0.0325640098152054
76.347424	1.08366826092199	0.03231507258512
76.388384	1.08324457752234	0.0319417223097429
76.429344	1.08296575030478	0.0314976110388732
76.470304	1.08282424339858	0.030952657013964
76.511264	1.08233524911914	0.0303165969270746
76.552224	1.08202627841861	0.0296706410660936
76.593184	1.08171395844218	0.0290268535150049
76.634144	1.0813237678014	0.0284029991604847
76.675104	1.08090343367764	0.0278178453239329
76.716064	1.08047891295902	0.027243777107906
76.757024	1.0800543922404	0.026686196763885
76.797984	1.07968178529802	0.0261239659944263
76.838944	1.07933429792479	0.0255763250086153
76.879904	1.07900020765511	0.0250357228579323
76.920864	1.07867449057514	0.0244211649958752
76.961824	1.07835714668489	0.0237498301027267
77.002784	1.07806575968276	0.023072219096523
77.043744	1.0777869324652	0.022359618760036
77.084704	1.07748214835952	0.0216589299631186
77.125664	1.07712210120172	0.0210034139257579
77.166624	1.07677545114746	0.0204322832793139
77.207584	1.07644889674852	0.0200222221009752
77.248544	1.07592222311536	0.0196717425917492
77.289504	1.07549770239674	0.0193731325418783
77.330464	1.07509411465241	0.0191434529545253
77.371424	1.07469973741677	0.0188869015789486
77.412384	1.07433969025897	0.0185637667456317
77.453344	1.07400978658414	0.0181707665704562
77.494304	1.07367569631446	0.0176457130540266
77.535264	1.07336672561392	0.0170661619559
77.576224	1.07305356831853	0.0164415884634256
77.617184	1.0727621813164	0.0157890731926193
77.658144	1.07249256460753	0.0151393473053933
77.699104	1.07220955079512	0.0144540502399027
77.740064	1.07188383371515	0.0137851320861218
77.781024	1.07153634634192	0.0131810191580486
77.821984	1.07122737564139	0.0125768473914155
77.862944	1.07090165856142	0.0119616662764647
77.903904	1.07049053494634	0.0113151547179735
77.944864	1.07007020082258	0.0105634398143929
77.985824	1.06966326380237	0.00976139615004429
78.026784	1.06925967605804	0.0088454105248591
78.067744	1.06872379191619	0.00790940671407456
78.108704	1.06837714186193	0.00703231119777295
78.149664	1.06803384108356	0.00620713962097438
78.190624	1.06771231059845	0.00545723999592679
78.231584	1.0674125504066	0.00477276667027479
78.272544	1.06712534999933	0.00417070001656233
78.313504	1.0668163792988	0.00372114944771135
78.354464	1.06645633214099	0.00336811372993903
78.395424	1.06611721795748	0.0030768650376726
78.436384	1.06578312768779	0.00287692071512521
78.477344	1.0654699703924	0.00278780644735768
78.518304	1.06509317685516	0.00272648359271324
78.559264	1.06466865613654	0.00271462653329171
78.600224	1.0642742789009	0.00267545094843241
78.641184	1.06387990166526	0.00264457160051795
78.682144	1.06352822769717	0.00260288992884827
78.723104	1.06319832402235	0.00256529208907633
78.764064	1.06286339643369	0.00254443055078518
78.805024	1.06253349275887	0.00247796694937077
78.845984	1.06208803906595	0.00236000653281396
78.886944	1.0618092118484	0.00224290690259649
78.927904	1.06153038463084	0.00212194571948526
78.968864	1.06139725091435	0.00199650408899835
79.009824	1.06088732366062	0.00178833980171328
79.050784	1.06058756346878	0.00156756009134573
79.091744	1.06027440617339	0.0013282680266711
79.132704	1.05988840212746	0.0010451608477291
79.173664	1.05945969481398	0.000674068229687297
79.214624	1.05903936069022	0.000207724700001688
79.255584	1.05861986388543	-0.000326888992807695
79.296544	1.05825479281379	-0.000943752454730329
79.337504	1.05789893225085	-0.00150783772842858
79.378464	1.05756484198116	-0.0020014126153152
79.419424	1.0572391249012	-0.00245021789574085
79.460384	1.05691759441609	-0.00285801487912671
79.501344	1.05663039400882	-0.00320212239023676
79.542304	1.0563473801964	-0.00347192987543687
79.583264	1.0560434334097	-0.00368910735841529
79.624224	1.05568757284675	-0.00385032501252328
79.665184	1.05534008547352	-0.00396574447497494
79.706144	1.05501436839355	-0.00405192988998329
79.747104	1.05468027812387	-0.00415737294772406
79.788064	1.05427250378468	-0.0043291815426128
79.829024	1.05385216966092	-0.00447559585089294
79.869984	1.0532652090618	-0.00466157364268641
79.910944	1.05289678871428	-0.00482703638993026
79.951904	1.05258363141889	-0.00497481706032338
79.992864	1.05225372774406	-0.00510483938165826
80.033824	1.05191880015541	-0.00518836180702986
80.074784	1.0516148533687	-0.00539603795218843
80.115744	1.05131509317686	-0.0056667977503766
80.156704	1.05104882574387	-0.00598076248517387
80.197664	1.05076999852632	-0.00638215260314892
80.238624	1.05044009485149	-0.00684427719016956
80.279584	1.05010181798695	-0.00733644866844257
80.320544	1.04979284728642	-0.00791443945512887
80.361504	1.04945457042187	-0.00855377053010706
80.402464	1.0490551692724	-0.00921997121410334
80.443424	1.04863567246761	-0.00994483176310743
80.484384	1.04822789812842	-0.0106571553404423
80.525344	1.04781258791849	-0.0113979763936189
80.566304	1.04746510054526	-0.0121330290887201
80.607264	1.04710923998232	-0.0128175067727839
80.648224	1.0466076859183	-0.0135246046143179
80.689184	1.04627778224348	-0.0141860916759048
80.730144	1.04598137132752	-0.0148680894236295
80.771104	1.04569417092025	-0.0155805742622026
80.812064	1.04537682703	-0.0162821805048133
80.853024	1.04502599038088	-0.0169790164656606
80.893984	1.04467012981793	-0.0175461373732081
80.934944	1.04435697252254	-0.0180639145210644
80.975904	1.04404381522715	-0.0186675175149518
81.016864	1.04366618437094	-0.019281907578153
81.057824	1.04324250097129	-0.0199018502580434
81.098784	1.04283891322696	-0.0205991612857817
81.139744	1.04244453599132	-0.021309351420519
81.180704	1.04209788593706	-0.0220011752077459
81.221664	1.04176714494326	-0.0227152704794953
81.262624	1.041420494889	-0.0234421990949193
81.303584	1.04108975389521	-0.0242825837082591
81.344544	1.04078999370336	-0.0252272237121125
81.385504	1.04050279329609	-0.0262207236919425
81.426464	1.04023652586311	-0.027263146844721
81.467424	1.03995351205069	-0.0282542649524783
81.508384	1.03946535509023	-0.0292385403536406
81.549344	1.03915219779484	-0.0301439110667798
81.590304	1.0388432270943	-0.0310421601349661
81.631264	1.03845303645352	-0.0319531728122374
81.672224	1.03803353964873	-0.0327736503794801
81.713184	1.03760901893011	-0.0335383882176505
81.754144	1.0371928714012	-0.0342542421085789
81.795104	1.03681105395014	-0.0348317491115506
81.836064	1.03646440389588	-0.0353352742526771
81.877024	1.03612528971236	-0.0357053426439356
[truncated: 4,285 more rows]
