# Supplementary material for: Unraveling the Local Relation Between Tissue Composition and Human Brain Mechanics Through Machine Learning
Source: Front Bioeng Biotechnol. 2021 Aug 17;9:704738. doi: 10.3389/fbioe.2021.704738 (PMC8415910; doi:10.3389/fbioe.2021.704738)
Supplement: Supplementary file 1 [file DataSheet3.ZIP › Mechanics_cyclicCompTens/cyclicCompTens_HBE_03_10_P1_NC_31.txt]

0	1	0
0.05	0.999746017411917	0.00667235851271111
0.1	0.999375122203924	0.008901219413226
0.15	0.998810716452629	0.00535908530182997
0.2	0.998298719806812	0.00480692702518616
0.25	0.997964107825687	-0.00115398481819649
0.3	0.997639291055983	-0.00254015072657129
0.35	0.997040901275355	-0.00158575969407394
0.4	0.996766761339012	-0.00434899555016799
0.45	0.996446668947807	-0.0045427229841366
0.5	0.996049159740938	-0.0100338679037651
0.55	0.995606682324727	-0.0154958593749913
0.6	0.995242865810517	-0.0157601114676638
0.65	0.994822876435959	-0.0203452240106092
0.7	0.99436803689601	-0.0206090093445215
0.75	0.993824914469852	-0.0227335645198642
0.8	0.99342870446707	-0.0235995509161619
0.85	0.992955565834403	-0.024332662813486
0.9	0.992618379066997	-0.0281615417304037
0.95	0.992149464816104	-0.0271281895846136
1	0.991844352641721	-0.0290312536325622
1.05	0.991462494202886	-0.0312052118902304
1.1	0.99118238335972	-0.0345794201105567
1.15	0.990739714209116	-0.0335963384560752
1.2	0.990411497481863	-0.0356281085558843
1.25	0.990102884754535	-0.0333694922180673
1.3	0.989532860050118	-0.0337125068034833
1.35	0.989027219222719	-0.0347909817963715
1.4	0.988473207700014	-0.0332516131602909
1.45	0.988115333265532	-0.0332142322832033
1.5	0.987712413893207	-0.034106507071283
1.55	0.987325064334711	-0.0346428003986802
1.6	0.986947634135325	-0.0340383153722295
1.65	0.986605034259037	-0.0330481514529229
1.7	0.98628235429627	-0.032520067691744
1.75	0.985867554575324	-0.0317861053213356
1.8	0.985476268779736	-0.0317067366664224
1.85	0.985091395173169	-0.0324803449012789
1.9	0.984703872151987	-0.0344179219804958
1.95	0.984144584273188	-0.033946400711639
2	0.983701027775455	-0.0329655806461128
2.05	0.983212591299094	-0.0332304842914521
2.1	0.982831172688169	-0.0335526195848355
2.15	0.982418298280011	-0.0351623899227838
2.2	0.982049568280009	-0.0367332994522069
2.25	0.981685766588651	-0.0359045431077364
2.3	0.981370047115254	-0.0348463428727466
2.35	0.981080427334233	-0.0365399588987249
2.4	0.980599426378951	-0.0368061412864541
2.45	0.980295054994156	-0.0393164055575534
2.5	0.979810136712653	-0.0398455764309557
2.55	0.97940022347247	-0.0387071859625035
2.6	0.978809134664704	-0.0395908353124337
2.65	0.978359736462915	-0.0408166283874636
2.7	0.977922097863264	-0.0416441890470369
2.75	0.97744900138759	-0.0419717416671008
2.8	0.97710146090034	-0.042774024644504
2.85	0.976778553932205	-0.0435707174060292
2.9	0.976463256618146	-0.0448811932415757
2.95	0.976115627554205	-0.04636746497278
3	0.975614308090295	-0.0462363116625383
3.05	0.975241377870308	-0.0477511587903872
3.1	0.974882501005473	-0.0486241299573465
3.15	0.974457627686863	-0.0486509361759333
3.2	0.973845493961265	-0.0482337825135106
3.25	0.973420965927593	-0.047606104904602
3.3	0.973033915315427	-0.0480946588359285
3.35	0.972666618532859	-0.0492718397495891
3.4	0.972309154998431	-0.0504767897776901
3.45	0.971841666909386	-0.0501896698665012
3.5	0.97149598691543	-0.0506573048401063
3.55	0.971194321389704	-0.0511132008625703
3.6	0.970866444927757	-0.0511602161206487
3.65	0.970398956838712	-0.0529739186861702
3.7	0.97002057791489	-0.0542424643261517
3.75	0.969629600003369	-0.0548968713167218
3.8	0.96918891273337	-0.0550394028500818
3.85	0.968742885646879	-0.0553442926175072
3.9	0.968217704164039	-0.0553752650842374
3.95	0.967769161644918	-0.0563279854275978
4	0.967409449221204	-0.0584377441181393
4.05	0.967061855698628	-0.0615102965469239
4.1	0.966642453223614	-0.0630704755861658
4.15	0.966285425281079	-0.0639085834062973
4.2	0.965959929840347	-0.0644117393038477
4.25	0.965587784716831	-0.0650497825184667
4.3	0.96523050079362	-0.0653270007923954
4.35	0.964778914965601	-0.0650454981620276
4.4	0.964287095067146	-0.0649964411919909
4.45	0.963815241761933	-0.065952219158853
4.5	0.963393823066421	-0.0674388553327629
4.55	0.963008058727606	-0.0682319379784345
4.6	0.962594016829457	-0.0698107170461952
4.65	0.962132920488365	-0.072683332115464
4.7	0.961782250916917	-0.0737894439018883
4.75	0.961477869948269	-0.0745363481999611
4.8	0.961122099453212	-0.0752908502708207
4.85	0.960708072689937	-0.0762267734873447
4.9	0.960345154305021	-0.0775087821499905
4.95	0.959990163533909	-0.0784202330505507
5	0.959594269658209	-0.0799463129004183
5.05	0.959126338427856	-0.0820554382876918
5.1	0.958538902737017	-0.0842507872911471
5.15	0.958128176779283	-0.0856938525197868
5.2	0.9576296632135	-0.0871268281772018
5.25	0.957067857352104	-0.0885903921145705
5.3	0.956667348434722	-0.0890992732866098
5.35	0.956353615387866	-0.0890945462899131
5.4	0.956036604753414	-0.089086620329488
5.45	0.955609066581717	-0.0889708182033351
5.5	0.955181528410021	-0.0888550160771822
5.55	0.954762135301867	-0.0892502267095308
5.6	0.954354589922373	-0.0903887514329154
5.65	0.953947044542878	-0.0915272761562999
5.7	0.953488758085407	-0.0918331441052657
5.75	0.953016656627063	-0.0919123090647587
5.8	0.952563005977787	-0.0921128900690732
5.85	0.952203135718158	-0.0929305954471889
5.9	0.951843265458528	-0.0937483008253045
5.95	0.951483395198899	-0.0942997259609886
6	0.951123524939269	-0.0946270441523058
6.05	0.95076365467964	-0.0949543623436231
6.1	0.950422209777304	-0.0956372438635049
6.15	0.950082332309876	-0.0963503729582126
6.2	0.949691670074442	-0.0971206139408006
6.25	0.949182622826847	-0.0980239891643567
6.3	0.948673575579251	-0.0989273643879129
6.35	0.948203177205415	-0.0996642691674808
6.4	0.947751067014037	-0.10032240213413
6.45	0.947305288566182	-0.100961612141261
6.5	0.946963873191662	-0.101288924137301
6.55	0.946622457817142	-0.101616236133341
6.6	0.946260935845295	-0.101949215223498
6.65	0.945873383258002	-0.102289531106912
6.7	0.945485830670709	-0.102629846990325
6.75	0.945120822571065	-0.103463362872622
6.8	0.944760952311436	-0.10440927796881
6.85	0.944371103628854	-0.105314484353755
6.9	0.943855904752888	-0.106049473484956
6.95	0.943340705876923	-0.106784462616157
7	0.942912550529642	-0.10736036728508
7.05	0.942549632144726	-0.107817042101588
7.1	0.942186713759809	-0.108273716918096
7.15	0.941806236929586	-0.109489285299076
7.2	0.941424835970663	-0.110744795446607
7.25	0.941058595699856	-0.11171238639276
7.3	0.940723331953706	-0.112091696901283
7.35	0.940388068207556	-0.112471007409806
7.4	0.939971233869223	-0.113335842654884
7.45	0.93952062709114	-0.114401698322563
7.5	0.939066325645058	-0.115420763745602
7.55	0.938572657468387	-0.115941278566655
7.6	0.938078989291716	-0.116461793387708
7.65	0.937648897916606	-0.117160351315065
7.7	0.937292130690756	-0.118064249224628
7.75	0.936935363464906	-0.118968147134191
7.8	0.936561723373114	-0.119096794832492
7.85	0.936184936135468	-0.119080841993051
7.9	0.935809510868343	-0.119283340796259
7.95	0.935438875259067	-0.120254071076285
8	0.93506823964979	-0.121224801356311
8.05	0.934641316640931	-0.121972552759065
8.1	0.934176868699016	-0.122571651576972
8.15	0.933712420757101	-0.123170750394878
8.2	0.933297637679248	-0.124362493149429
8.25	0.932883940671383	-0.125567195826567
8.3	0.932469705638479	-0.126717420117665
8.35	0.932054502401498	-0.127769607716302
8.4	0.931639299164518	-0.12882179531494
8.45	0.93130778767505	-0.129806240397085
8.5	0.931006357884933	-0.130766336483363
8.55	0.930693863468449	-0.131673332343844
8.6	0.930295545531509	-0.132168452722616
8.65	0.929897227594569	-0.132663573101389
8.7	0.929441310730877	-0.133631828068221
8.75	0.928926111854912	-0.135087042984452
8.8	0.928410912978947	-0.136542257900683
8.85	0.928002924682209	-0.13774827506701
8.9	0.927610758373639	-0.138917515976007
8.95	0.927217061754824	-0.140097963055776
9	0.926818774205276	-0.14131202864786
9.05	0.926420486655728	-0.142526094239944
9.1	0.926070501051587	-0.143237876126393
9.15	0.925749078469268	-0.143652636012502
9.2	0.925426923843174	-0.144067900462142
9.25	0.92500092357857	-0.144554740852599
9.3	0.924574923313966	-0.145041581243055
9.35	0.924141806845664	-0.145618870724141
9.4	0.923697351695951	-0.146340278258345
9.45	0.923252896546238	-0.14706168579255
9.5	0.922816668276725	-0.148022835445233
9.55	0.922382978476658	-0.149057959439106
9.6	0.921963786762249	-0.150154743751345
9.65	0.921631624172665	-0.151621662691757
9.7	0.92129946158308	-0.15308858163217
9.75	0.920940032841043	-0.154054230107601
9.8	0.920555556067935	-0.154559386835848
9.85	0.920171079294827	-0.155064543564094
9.9	0.919796289183331	-0.156626046369278
9.95	0.919422577759869	-0.158305181844953
10	0.919013382834927	-0.159732074968716
10.05	0.91851221630557	-0.160505167513669
10.1	0.918011049776213	-0.161278260058622
10.15	0.917557024176523	-0.162069274696699
10.2	0.917127718820441	-0.16286968750556
10.25	0.91670241059606	-0.16370471872846
10.3	0.916384136676157	-0.165466754149533
10.35	0.916065862756254	-0.167228789570606
10.4	0.915653110048862	-0.168393755811041
10.45	0.915106626497344	-0.168713595143615
10.5	0.914560142945825	-0.169033434476189
10.55	0.914013659394306	-0.169353273808763
10.6	0.913527070911491	-0.169825989617152
10.65	0.913104850987987	-0.170463000061376
10.7	0.912682631064484	-0.1711000105056
10.75	0.91226041114098	-0.171737020949823
10.8	0.911838191217477	-0.172374031394047
10.85	0.911433538070028	-0.172979795278888
10.9	0.911084513046753	-0.173486611725686
10.95	0.910735488023478	-0.173993428172484
11	0.910386463000203	-0.174500244619281
11.05	0.910037437976927	-0.175007061066079
11.1	0.909688412953652	-0.175513877512877
11.15	0.909208270218985	-0.175978211831145
11.2	0.908727600907164	-0.176442375538455
11.25	0.908246931595343	-0.176906539245764
11.3	0.907766262283523	-0.177370702953074
11.35	0.907285592971702	-0.177834866660384
11.4	0.906894329262369	-0.17826260032634
11.45	0.90653223502016	-0.178678448328936
11.5	0.906170140777952	-0.179094296331532
11.55	0.905808046535743	-0.179510144334129
11.6	0.905445952293535	-0.179925992336725
11.65	0.905046133883014	-0.180560261807961
11.7	0.90461007068333	-0.181404387200046
11.75	0.904174007483646	-0.182248512592132
11.8	0.903737944283962	-0.183092637984217
11.85	0.903301881084278	-0.183936763376303
11.9	0.902880902820168	-0.184580796346659
11.95	0.90250112669352	-0.184678308224827
12	0.902121350566873	-0.184775820102995
12.05	0.901741574440225	-0.184873331981163
12.1	0.901361798313578	-0.184970843859331
12.15	0.900982000251691	-0.185076463580965
12.2	0.900601310156729	-0.185511802270214
12.25	0.900220620061766	-0.185947140959462
12.3	0.899839929966804	-0.18638247964871
12.35	0.899459239871842	-0.186817818337959
12.4	0.89907854977688	-0.187253157027207
12.45	0.898655289152033	-0.187841351383067
12.5	0.898220161039315	-0.188472157676679
12.55	0.897785032926598	-0.18910296397029
12.6	0.89734990481388	-0.189733770263902
12.65	0.896914776701163	-0.190364576557513
12.7	0.896512246323146	-0.190932888139831
12.75	0.896137708795375	-0.191447533260033
12.8	0.895763171267605	-0.191962178380236
12.85	0.895388633739834	-0.192476823500438
12.9	0.895014096212063	-0.192991468620641
12.95	0.894621802375378	-0.193524704701608
13	0.894187277317492	-0.19410215712169
13.05	0.893752752259606	-0.194679609541771
13.1	0.89331822720172	-0.195257061961853
13.15	0.892883702143834	-0.195834514381935
13.2	0.892453005322015	-0.196430067335636
13.25	0.892089373524638	-0.197342714822727
13.3	0.891725741727261	-0.198255362309819
13.35	0.891362109929884	-0.199168009796911
13.4	0.890998478132507	-0.200080657284003
13.45	0.89063484633513	-0.200993304771095
13.5	0.890204446785319	-0.201457688435988
13.55	0.889758385663949	-0.201816923796909
13.6	0.889312324542579	-0.20217615915783
13.65	0.888866263421209	-0.20253539451875
13.7	0.888420202299839	-0.202894629879671
13.75	0.887997381088432	-0.203333310434598
13.8	0.887592235301502	-0.203832414094826
13.85	0.887187089514572	-0.204331517755054
13.9	0.886781943727643	-0.204830621415281
13.95	0.886376797940713	-0.205329725075509
14	0.885982815124607	-0.205893039557797
14.05	0.885612122951331	-0.206590324767594
14.1	0.885241430778055	-0.20728760997739
14.15	0.884870738604778	-0.207984895187187
14.2	0.884500046431502	-0.208682180396983
14.25	0.884123503153334	-0.20936412520193
14.3	0.883681456042358	-0.20987433230381
14.35	0.883239408931382	-0.21038453940569
14.4	0.882797361820405	-0.210894746507569
14.45	0.882355314709429	-0.211404953609449
14.5	0.881913267598452	-0.211915160711329
14.55	0.881542616590708	-0.21248260631518
14.6	0.881185767693612	-0.213061117118696
14.65	0.880828918796516	-0.213639627922212
14.7	0.880472069899421	-0.214218138725728
14.75	0.880115221002325	-0.214796649529244
14.8	0.879711259501278	-0.215872479378366
14.85	0.879275362610976	-0.217285418110751
14.9	0.878839465720674	-0.218698356843136
14.95	0.878403568830372	-0.220111295575521
15	0.87796767194007	-0.221524234307906
15.05	0.877551478554685	-0.222744937113835
15.1	0.877171557530621	-0.223611751055152
15.15	0.876791636506558	-0.224478564996469
15.2	0.876411715482495	-0.225345378937786
15.25	0.876031794458431	-0.226212192879103
15.3	0.875650012282793	-0.227050302004154
15.35	0.875253171698954	-0.227656163070325
15.4	0.874856331115114	-0.228262024136495
15.45	0.874459490531275	-0.228867885202665
15.5	0.874062649947436	-0.229473746268836
15.55	0.873665809363596	-0.230079607335006
15.6	0.873242408194122	-0.230467352779853
15.65	0.872814967857248	-0.230821928568001
15.7	0.872387527520373	-0.231176504356149
15.75	0.871960087183499	-0.231531080144297
15.8	0.871532646846624	-0.231885655932445
15.85	0.871150215368653	-0.232113318628283
15.9	0.870794904613355	-0.232264508050551
15.95	0.870439593858057	-0.232415697472818
16	0.870084283102759	-0.232566886895085
16.05	0.869728972347461	-0.232718076317352
16.1	0.869327459854139	-0.233414981624
16.15	0.868851202140661	-0.234994746659828
16.2	0.868374944427183	-0.236574511695657
16.25	0.867898686713705	-0.238154276731485
16.3	0.867422429000227	-0.239734041767314
16.35	0.866962225176273	-0.241175364088047
16.4	0.866602299995582	-0.241751921043475
16.45	0.86624237481489	-0.242328477998904
16.5	0.865882449634199	-0.242905034954332
16.55	0.865522524453507	-0.24348159190976
16.6	0.865162599272816	-0.244058148865189
16.65	0.864736325502102	-0.244863574602014
16.7	0.864302350555761	-0.245695565465251
16.75	0.86386837560942	-0.246527556328488
16.8	0.863434400663079	-0.247359547191725
16.85	0.863000425716738	-0.248191538054962
16.9	0.86259417241433	-0.249173667686561
16.95	0.862202715326783	-0.250235932734403
17	0.861811258239236	-0.251298197782244
17.05	0.861419801151689	-0.252360462830086
17.1	0.861028344064142	-0.253422727877927
17.15	0.860647607824926	-0.254766943128541
17.2	0.860282299147942	-0.256516891597777
17.25	0.859916990470959	-0.258266840067013
17.3	0.859551681793975	-0.260016788536249
17.35	0.859186373116991	-0.261766737005485
17.4	0.858807978651145	-0.263404972066599
17.45	0.858364778373792	-0.264489959773203
17.5	0.857921578096439	-0.265574947479808
17.55	0.857478377819086	-0.266659935186412
17.6	0.857035177541734	-0.267744922893016
17.65	0.856591977264381	-0.268829910599621
17.7	0.856212221367642	-0.270017300580626
17.75	0.855837683839871	-0.271213113259526
17.8	0.8554631463121	-0.272408925938426
17.85	0.855088608784329	-0.273604738617326
17.9	0.854714071256558	-0.274800551296226
17.95	0.854299259562479	-0.281655440745109
18	0.85386566900493	-0.291149019948912
18.05	0.853432078447381	-0.300642599152715
18.1	0.852998487889832	-0.310136178356517
18.15	0.852564897332283	-0.31962975756032
19.1781	0.849837834133244	-0.225093432845904
19.2281	0.849970872631764	-0.263926193490994
19.2781	0.850270209253432	-0.257253635189601
19.3281	0.85069250569949	-0.254121077284241
19.3781	0.851313352025914	-0.248310454207684
19.4281	0.851692310173212	-0.242295945738225
19.4781	0.85209085874335	-0.243706607246822
19.5281	0.852809027266845	-0.236905141561674
19.5781	0.853139607778317	-0.235241299004849
19.6281	0.853521337561001	-0.233552600652531
19.6781	0.853861240846044	-0.228393975723266
19.7281	0.854284545159515	-0.220828314412166
19.7781	0.854554874097203	-0.219417635251758
19.8281	0.855020264749132	-0.216372189175394
19.8781	0.855461797289643	-0.210241093905481
19.9281	0.855793523462901	-0.204353382809859
19.9781	0.856360767778277	-0.20260043079573
20.0281	0.856735753510654	-0.201110135791309
20.0781	0.857106573915988	-0.200918840239225
20.1281	0.857623267381429	-0.195762643020751
20.1781	0.857978694186822	-0.194582994161889
20.2281	0.858453084779791	-0.191839226366999
20.2781	0.858762095205775	-0.185859985143706
20.3281	0.859166787732717	-0.187819050958299
20.3781	0.859438431060337	-0.188665447239773
20.4281	0.859856036218723	-0.18918673091434
20.4781	0.860269382457584	-0.18656355724954
20.5281	0.860570095979408	-0.185652142012039
20.5781	0.861124009083567	-0.182334816838885
20.6281	0.861512854603948	-0.179466222022942
20.6781	0.862084913627353	-0.177933285833067
20.7281	0.862459222728628	-0.17792983658185
20.7781	0.86290881094479	-0.175465206222209
20.8281	0.863350255026347	-0.173944246587255
20.8781	0.863702565122338	-0.173353263632254
20.9281	0.864054894902037	-0.171392967553626
20.9781	0.864388158778167	-0.170128466749162
21.0281	0.864819935469064	-0.168870487535734
21.0781	0.865159971542253	-0.167069481346587
21.1281	0.865560100606876	-0.166924417047251
21.1781	0.865942120943107	-0.165218281371026
21.2281	0.866419074435723	-0.164480217790548
21.2781	0.866844139210918	-0.162263222446632
21.3281	0.867323471971861	-0.159707027148994
21.3781	0.86775773888102	-0.158694072491958
21.4281	0.868110440190727	-0.157095798829615
21.4781	0.868597414272958	-0.155704227794373
21.5281	0.868950315758955	-0.154239251583358
21.5781	0.86926334578338	-0.153977672926778
21.6281	0.869550566422348	-0.150437320787405
21.6781	0.870005458520102	-0.148850533452749
21.7281	0.87031174687419	-0.146311646111453
21.7781	0.870812302645232	-0.143726159256254
21.8281	0.871386570883885	-0.142733972304819
21.8781	0.871903318260683	-0.142117888874668
21.9281	0.872316544324306	-0.141362336351158
21.9781	0.872737898720353	-0.140955882817324
22.0281	0.87312229060135	-0.138537715896255
22.0781	0.873529291467935	-0.136630376695056
22.1281	0.873946300685218	-0.135759816769412
22.1781	0.874260009797603	-0.134868917109062
22.2281	0.874605874509373	-0.134155762985792
22.2781	0.874961675587884	-0.134204222533288
22.3281	0.87534447321705	-0.134517309952871
22.3781	0.875796652401286	-0.133880349662074
22.4281	0.876219917934201	-0.132729234105071
22.4781	0.876633556316315	-0.131460386414293
22.5281	0.877036788573405	-0.130326407230862
22.5781	0.877428266999098	-0.1295946514542
22.6281	0.877960342258339	-0.12942568815274
22.6781	0.878377029834396	-0.129492422062101
22.7281	0.878728871147672	-0.129408686685606
22.7781	0.879062485410796	-0.128812500657045
22.8281	0.879453084011511	-0.12688419729976
22.8781	0.879817917568861	-0.125965267579372
22.9281	0.880163588402255	-0.125356510125357
22.9781	0.88051837573136	-0.124774169219618
23.0281	0.881010543550937	-0.124379465857895
23.0781	0.881464321110054	-0.122575172513947
23.1281	0.881897485731509	-0.120953826195741
23.1781	0.8823214276167	-0.119828112316589
23.2281	0.882755150507701	-0.118935877825637
23.2781	0.883268961689498	-0.118419642683109
23.3281	0.883674330510059	-0.11669337005798
23.3781	0.883991334126545	-0.114664376892712
23.4281	0.884292740920797	-0.114136217125986
23.4781	0.884626842355719	-0.112926377409215
23.5281	0.885048830342552	-0.111335543587643
23.5781	0.88546967786169	-0.109940290981591
23.6281	0.885804472206611	-0.109266032298175
23.6781	0.886213586706634	-0.108403345339729
23.7281	0.88673393050553	-0.107693803940545
23.7781	0.887233281598538	-0.10673010937655
23.8281	0.887642340043508	-0.105430258090565
23.8781	0.888051454543531	-0.105086372271642
23.9281	0.888431311478986	-0.103640996817308
23.9781	0.888830094179379	-0.102606002106497
24.0281	0.889233602850202	-0.102218024223711
24.0781	0.889519631746789	-0.10129167479278
24.1281	0.889853226326204	-0.099981580916977
24.1781	0.890253685906245	-0.0980731831214312
24.2281	0.890688876663269	-0.0959419978888108
24.2781	0.891079475263984	-0.094509941761223
24.3281	0.891521456071013	-0.091298613743713
24.3781	0.892095722811083	-0.0895852351383321
24.4281	0.892749796058475	-0.0888912621283978
24.4781	0.893214578417607	-0.0883246666976528
24.5281	0.893577524491421	-0.0878265989156319
24.5781	0.893940780607305	-0.0873240048738163
24.6281	0.894314492030766	-0.0866687752933657
24.6781	0.894688203454227	-0.0860135457129152
24.7281	0.895051890184097	-0.0852798476013336
24.7781	0.89540099509408	-0.0844320099425055
24.8281	0.895750100004062	-0.0835841722836775
24.8781	0.896193462795544	-0.0829216638712024
24.9281	0.896662488674355	-0.0823096140576071
24.9781	0.897120395831375	-0.0817899289884516
25.0281	0.8975217895825	-0.0817397085205976
25.0781	0.897923183333625	-0.0816894880527436
25.1281	0.898331257753159	-0.0812266938418233
25.1781	0.898744954761024	-0.0804166690589301
25.2281	0.899158651768889	-0.0796066442760369
25.2781	0.899477387319935	-0.0789452695156249
25.3281	0.899788044552607	-0.078296540330042
25.3781	0.900126864247536	-0.0776103868704001
25.4281	0.900531333812846	-0.0768369932142677
25.4781	0.900935803378156	-0.0760635995581351
25.5281	0.901408102358023	-0.0756551776831166
25.5781	0.901912497401466	-0.0754194560675172
25.6281	0.902411616548988	-0.0751294578680948
25.6781	0.90282377564976	-0.0739448449269175
25.7281	0.903235934750532	-0.0727602319857401
25.7781	0.903633349013265	-0.0717259900816658
25.8281	0.904011674158004	-0.0708864231182376
25.8781	0.904389999302742	-0.0700468561548095
25.9281	0.904743275016759	-0.0692207630227656
25.9781	0.905090842019649	-0.0683977405477758
26.0281	0.905452953009912	-0.0676221543256464
26.0781	0.905875877460331	-0.0670449155442333
26.1281	0.90629880191075	-0.0664676767628202
26.1781	0.906718191916199	-0.0655352119892192
26.2281	0.907134932942946	-0.064336514159192
26.2781	0.907551673969693	-0.0631378163291648
26.3281	0.908007892518898	-0.0627871355954121
26.3781	0.908466188832443	-0.0624810873404107
26.4281	0.908876223622148	-0.0620892263675777
26.4781	0.909187649808366	-0.0615220316797354
26.5281	0.909499075994584	-0.0609548369918931
26.5781	0.909863794967694	-0.0601461351782846
26.6281	0.910250578601441	-0.0592374428578543
26.6781	0.910644751571186	-0.0583266213946507
26.7281	0.911117658002109	-0.0573931138903821
26.7781	0.911590564433032	-0.0564596063861136
26.8281	0.912043457921581	-0.0556306622110921
26.8781	0.912473270161344	-0.0549223126078722
26.9281	0.912903082401107	-0.0542139630046524
26.9781	0.913327089612011	-0.0539442629660408
27.0281	0.91375001406243	-0.0537563803355406
27.0781	0.914150125506622	-0.0533533164503573
27.1281	0.914470010181848	-0.0521935221004208
27.1781	0.914789894857074	-0.0510337277504843
27.2281	0.915161453210606	-0.0500362925411384
27.2781	0.915567460683008	-0.049147096758853
27.3281	0.91597346815541	-0.0482579009765676
27.3781	0.916377218133992	-0.0468865004347698
27.4281	0.916780918745755	-0.0455045550515112
27.4781	0.917207129595152	-0.0443575207145533
27.5281	0.917673848789313	-0.0436332210376238
27.5781	0.918140567983474	-0.0429089213606943
27.6281	0.918531517312537	-0.0424166633487317
27.6781	0.918895232339898	-0.0420078091108545
27.7281	0.919259035181753	-0.0415360032130776
27.7781	0.91962351916266	-0.0405759085207373
27.8281	0.919988003143566	-0.0396158138283969
27.8781	0.920371434139852	-0.038732584654139
27.9281	0.920774365798069	-0.0379284670682974
27.9781	0.921177297456287	-0.0371243494824557
28.0281	0.921605021560951	-0.0357044756475735
28.0781	0.922036404500378	-0.0341937293618918
28.1281	0.922480850425347	-0.0329394117637378
28.1781	0.922964485306941	-0.032454380228167
28.2281	0.923448120188535	-0.0319693486925961
28.2781	0.923829820861265	-0.031620180069543
28.3281	0.924151243443583	-0.0313513530414797
28.3781	0.924473247354783	-0.0310769923287132
28.4281	0.924877716920093	-0.0300176389144847
28.4781	0.925282186485403	-0.0289582855002563
28.5281	0.925667086490543	-0.0280996442732551
28.5781	0.926020805121802	-0.0275608100167736
28.6281	0.926374523753062	-0.0270219757602921
28.6781	0.926829315483925	-0.0271048705374466
28.7281	0.927315294125133	-0.0273796047625614
28.7781	0.927788750478453	-0.0275310808239532
28.8281	0.928187038028001	-0.0269426626420441
28.8781	0.928585325577549	-0.026354244460135
28.9281	0.928965994707121	-0.0254446216408136
28.9781	0.929330478688028	-0.0242399244155194
29.0281	0.929694962668935	-0.0230352271902252
29.0781	0.930082971399471	-0.0221069753554529
29.1281	0.930473599800949	-0.021209507948476
29.1781	0.930867610652955	-0.0202261423777135
29.2281	0.931270388661211	-0.0190201327157596
29.2781	0.931673166669467	-0.0178141230538056
29.3281	0.932139779300425	-0.0164134934026977
29.3781	0.932639866184751	-0.0149108069280088
29.4281	0.93313534512187	-0.0134255989542281
29.4781	0.933507433472675	-0.0124084263936518
29.5281	0.933879521823479	-0.0113912538330754
29.5781	0.934296643505614	-0.0104339846834538
29.6281	0.934777508019051	-0.0095615063522366
29.6781	0.935258372532489	-0.00868902802101948
29.7281	0.935739237045927	-0.00781654968980233
29.7781	0.936212964320893	-0.00716409070283425
29.8281	0.936679021285634	-0.00674808404018364
29.8781	0.937145078250376	-0.00633207737753302
29.9281	0.937611135215118	-0.00591607071488243
29.9781	0.938077192179859	-0.00550006405223182
30.0281	0.938518298091193	-0.00502377408708554
30.0781	0.938880392333401	-0.00435658699736975
30.1281	0.939242486575609	-0.00368939990765395
30.1781	0.939604580817818	-0.00302221281793816
30.2281	0.939966675060027	-0.00235502572822235
30.2781	0.940328769302235	-0.00168783863850655
30.3281	0.940746152755321	-0.00158599796649405
30.3781	0.941163758253431	-0.0014864277620225
30.4281	0.941581363751541	-0.00138685755755097
30.4781	0.941998969249651	-0.00128728735307942
30.5281	0.942416574747762	-0.00118771714860787
30.5781	0.942823626307044	-0.00104987317577776
30.6281	0.943227234538805	-0.00089954200531342
30.6781	0.943630842770566	-0.000749210834849086
30.7281	0.944034451002327	-0.000598879664384745
30.7781	0.944438059234088	-0.000448548493920412
30.8281	0.944829390876844	-0.000304366410770758
30.8781	0.945208927365458	-0.000166092274256777
30.9281	0.945588463854072	-2.78181377427952e-05
30.9781	0.945968000342686	0.000110455998771193
31.0281	0.946347536831299	0.000248730135285168
31.0781	0.946743311085725	0.000355803952378074
31.1281	0.94718343625274	0.000377658986574575
31.1781	0.947623561419756	0.000399514020771076
31.2281	0.948063686586772	0.000421369054967584
31.2781	0.948503811753787	0.000443224089164092
31.3281	0.948941809086414	0.000471439975587143
31.3781	0.949293274487217	0.000758330519223319
31.4281	0.949644739888021	0.00104522106285949
31.4781	0.949996205288824	0.00133211160649566
31.5281	0.950347670689628	0.00161900215013183
31.5781	0.950699136090431	0.001905892693768
31.6281	0.951122939348767	0.00208114367038633
31.6781	0.951566908403704	0.00222527261937053
31.7281	0.952010877458641	0.00236940156835472
31.7781	0.952454846513578	0.00251353051733892
31.8281	0.952898815568515	0.00265765946632312
31.8781	0.953306051102053	0.00286269845120601
31.9281	0.953681742236172	0.00312004308029928
31.9781	0.954057433370291	0.00337738770939255
32.0281	0.95443312450441	0.00363473233848584
32.0781	0.954808815638529	0.00389207696757912
32.1281	0.955202604549042	0.00419017593014094
32.1781	0.955639436819625	0.00458520411824961
32.2281	0.956076269090208	0.00498023230635827
32.2781	0.95651310136079	0.00537526049446694
32.3281	0.956949933631373	0.00577028868257561
32.3781	0.95738544921474	0.00617081103965666
32.4281	0.95779789838872	0.0066675830976243
32.4781	0.958210347562701	0.00716435515559196
32.5281	0.958622796736681	0.00766112721355963
32.5781	0.959035245910662	0.00815789927152726
32.6281	0.959447695084642	0.00865467132949492
32.6781	0.959810747402349	0.00907668944251538
32.7281	0.960162212803153	0.0094811726795606
32.7781	0.960513678203956	0.00988565591660581
32.8281	0.96086514360476	0.010290139153651
32.8781	0.961216609005563	0.0106946223906962
32.9281	0.961629349795272	0.0109918216495746
32.9781	0.962088694401895	0.0112074246433684
33.0281	0.962548039008519	0.0114230276371622
33.0781	0.963007383615142	0.0116386306309559
33.1281	0.963466728221765	0.0118542336247497
33.1781	0.963896228134613	0.0121098778786528
33.2281	0.964263459488845	0.0124490650085863
33.2781	0.964630690843076	0.0127882521385198
33.3281	0.964997922197307	0.0131274392684533
33.3781	0.965365153551538	0.0134666263983868
33.4281	0.965736502525441	0.01380253339405
33.4781	0.96615394875372	0.0141017188865398
33.5281	0.966571394981998	0.0144009043790297
33.5781	0.966988841210277	0.0147000898715196
33.6281	0.967406287438555	0.0149992753640095
33.6781	0.967823733666834	0.0152984608564994
33.7281	0.968215211865993	0.0155014279221075
33.7781	0.968601669992697	0.0156857942894402
33.8281	0.968988128119401	0.0158701606567728
33.8781	0.969374586246105	0.0160545270241054
33.9281	0.969761044372809	0.016238893391438
33.9781	0.970147414654721	0.0164318432735614
34.0281	0.970533725390836	0.0166306115113483
34.0781	0.97092003612695	0.0168293797491352
34.1281	0.971306346863064	0.0170281479869221
34.1781	0.971692657599178	0.017226916224709
34.2281	0.972099188332033	0.0174792718682456
34.2781	0.972542942240706	0.0178302770541852
34.3281	0.972986696149379	0.0181812822401247
34.3781	0.973430450058052	0.0185322874260642
34.4281	0.973874203966725	0.0188832926120038
34.4781	0.974308990508717	0.0192438204709079
34.5281	0.974671222902105	0.0196813954110712
34.5781	0.975033455295493	0.0201189703512345
34.6281	0.975395687688882	0.0205565452913977
34.6781	0.97575792008227	0.020994120231561
34.7281	0.976120152475658	0.0214316951717243
34.7781	0.976567011919606	0.0220524231417784
34.8281	0.977026740915021	0.0227010038767468
34.8781	0.977486469910437	0.0233495846117151
34.9281	0.977946198905852	0.0239981653466835
34.9781	0.978405927901267	0.0246467460816519
35.0281	0.978805298917259	0.0251422729371979
35.0781	0.979168300381546	0.0255455750192459
35.1281	0.979531301845833	0.025948877101294
35.1781	0.97989430331012	0.026352179183342
35.2281	0.980257304774407	0.02675548126539
35.2781	0.980639929446391	0.0272058838998984
35.3281	0.981054300564332	0.0277324858574971
35.3781	0.981468671682273	0.0282590878150957
35.4281	0.981883042800214	0.0287856897726944
35.4781	0.982297413918156	0.0293122917302931
35.5281	0.982711488458072	0.02981747475631
35.5781	0.98312371045989	0.030188867064765
35.6281	0.983535932461707	0.03056025937322
35.6781	0.983948154463525	0.030931651681675
35.7281	0.984360376465342	0.03130304399013
35.7781	0.98477259846716	0.031674436298585
35.8281	0.985145416594092	0.0321430857189904
35.8781	0.985513661056975	0.0326230239113185
35.9281	0.985881905519858	0.0331029621036466
35.9781	0.986250149982741	0.0335829002959747
36.0281	0.986618394445624	0.0340628384883028
36.0781	0.98703737536984	0.0344693073486734
36.1281	0.98748343649121	0.0348365625165268
36.1781	0.98792949761258	0.0352038176843801
36.2281	0.98837555873395	0.0355710728522335
36.2781	0.988821619855319	0.0359383280200869
36.3281	0.989229842688463	0.0362905622926806
36.3781	0.989583615301963	0.0366211811306325
36.4281	0.989937387915463	0.0369517999685844
36.4781	0.990291160528963	0.0372824188065364
36.5281	0.990644933142463	0.0376130376444883
36.5781	0.991012502634466	0.0379253757938303
36.6281	0.991448399524768	0.0381471810091042
36.6781	0.99188429641507	0.0383689862243781
36.7281	0.992320193305372	0.038590791439652
36.7781	0.992756090195674	0.0388125966549259
36.8281	0.993191987085976	0.0390344018701998
36.8781	0.993580426004936	0.0393523824613036
36.9281	0.993964961454393	0.0396782735811553
36.9781	0.99434949690385	0.0400041647010069
37.0281	0.994734032353307	0.0403300558208586
37.0781	0.995118567802764	0.0406559469407103
37.1281	0.995535510223314	0.0411418873764497
37.1781	0.995967563225695	0.0417024549125592
37.2281	0.996399616228075	0.0422630224486686
37.2781	0.996831669230455	0.042823589984778
37.3281	0.997263722232836	0.0433841575208874
37.3781	0.997690457787507	0.0437705020734464
37.4281	0.998110370498314	0.0439333002407191
37.4781	0.99853028320912	0.0440960984079918
37.5281	0.998950195919927	0.0442588965752646
37.5781	0.999370108630734	0.0444216947425373
37.6281	0.999775825993971	0.0446080410438178
37.6781	1.00012331346208	0.044890982751946
37.7281	1.00047080093018	0.0451739244600743
37.7781	1.00081828839829	0.0454568661682026
37.8281	1.0011657758664	0.0457398078763309
37.8781	1.0015132633345	0.0460227495844591
37.9281	1.00196447701971	0.0462889173625937
37.9781	1.00242092059822	0.0465542393963588
38.0281	1.00287736417672	0.046819561430124
38.0781	1.00333380775523	0.0470848834638891
38.1281	1.00379025133373	0.0473502054976543
38.1781	1.0041857110364	0.047612100451276
38.2281	1.00455626183203	0.0478725956115998
38.2781	1.00492681262767	0.0481330907719236
38.3281	1.00529736342331	0.0483935859322474
38.3781	1.00566791421894	0.0486540810925712
38.4281	1.00605716702258	0.0489870442520492
38.4781	1.0064678508826	0.049403050140172
38.5281	1.00687853474262	0.0498190560282947
38.5781	1.00728921860264	0.0502350619164175
38.6281	1.00769990246266	0.0506510678045402
38.6781	1.00810748542882	0.0510236577821658
38.7281	1.00850432601265	0.0512458426412833
38.7781	1.00890116659649	0.0514680275004008
38.8281	1.00929800718033	0.0516902123595183
38.8781	1.00969484776417	0.0519123972186358
38.9281	1.01009168834801	0.0521345820777533
38.9781	1.01046724199736	0.0525489733745561
39.0281	1.0108424054585	0.0529668878036179
39.0781	1.01121756891965	0.0533848022326797
39.1281	1.01159273238079	0.0538027166617414
39.1781	1.01196789584193	0.0542206310908032
39.2281	1.01239935479658	0.0540383752307943
39.2781	1.01285079941425	0.0536430507857765
39.3281	1.01330224403191	0.0532477263407587
39.3781	1.01375368864957	0.0528524018957409
39.4281	1.01420513326723	0.0524570774507232
39.4781	1.01462598739121	0.0522516811731181
39.5281	1.01501575762646	0.0522392764204649
39.5781	1.0154055278617	0.0522268716678116
39.6281	1.01579529809694	0.0522144669151583
39.6781	1.01618506833219	0.0522020621625051
39.7281	1.01658427562701	0.0522871186311165
39.7781	1.01701149451135	0.0526614647564979
39.8281	1.0174387133957	0.0530358108818794
39.8781	1.01786593228004	0.0534101570072608
39.9281	1.01829315116439	0.0537845031326423
39.9781	1.01872128330185	0.0541556434634672
40.0281	1.01923982749731	0.0542094101332032
40.0781	1.01975837169277	0.0542631768029393
40.1281	1.02027691588823	0.0543169434726753
40.1781	1.02079546008369	0.0543707101424113
40.2281	1.02131400427915	0.0544244768121474
40.2781	1.02183254847461	0.0544782434818834
40.3281	1.02235109267007	0.0545320101516194
40.3781	1.02285112737848	0.0545942080209543
40.4281	1.02324289426533	0.0547057226331484
40.4781	1.02363466115217	0.0548172372453424
40.5281	1.02402642803902	0.0549287518575364
40.5781	1.02441819492587	0.0550402664697305
40.6281	1.02480996181272	0.0551517810819245
40.6781	1.02520172869957	0.0552632956941186
40.7281	1.02559349558642	0.0553748103063126
40.7781	1.02598526247327	0.0554863249185067
40.8281	1.02637702936012	0.0555978395307007
40.8781	1.02676879624696	0.0557093541428948
40.9281	1.02716665301358	0.0559147446525899
40.9781	1.027567646991	0.0561684954731188
41.0281	1.02796864096841	0.0564222462936478
41.0781	1.02836963494582	0.0566759971141768
41.1281	1.02877062892323	0.0569297479347057
41.1781	1.02917162290065	0.0571834987552347
41.2281	1.02957261687806	0.0574372495757637
41.2781	1.02997361085547	0.0576910003962927
41.3281	1.03037460483288	0.0579447512168217
41.3781	1.03077559881029	0.0581985020373506
41.4281	1.03117826519787	0.0584456480000684
41.4781	1.03158887072795	0.0586614398676594
41.5281	1.03199947625804	0.0588772317352504
41.5781	1.03241008178812	0.0590930236028414
41.6281	1.0328206873182	0.0593088154704324
41.6781	1.03323129284828	0.0595246073380234
41.7281	1.03364189837837	0.0597403992056144
41.7781	1.03405250390845	0.0599561910732054
41.8281	1.03446310943853	0.0601719829407964
41.8781	1.03487371496862	0.0603877748083873
41.9281	1.0352843204987	0.0606035666759784
41.9781	1.03570524191603	0.0606962983574987
42.0281	1.03613084146828	0.0607332236755684
42.0781	1.03655644102053	0.060770148993638
42.1281	1.03698204057278	0.0608070743117077
42.1781	1.03740764012503	0.0608439996297774
42.2281	1.03783323967727	0.060880924947847
42.2781	1.03825883922952	0.0609178502659167
42.3281	1.03868443878177	0.0609547755839864
42.3781	1.03911003833402	0.0609917009020561
42.4281	1.03953563788627	0.0610286262201257
42.4781	1.03995587880567	0.0610584506490012
42.5281	1.04035495047255	0.0610602230502677
42.5781	1.04075402213943	0.0610619954515343
42.6281	1.04115309380631	0.0610637678528008
42.6781	1.04155216547319	0.0610655402540674
42.7281	1.04195123714006	0.0610673126553339
42.7781	1.04235030880694	0.0610690850566005
42.8281	1.04274938047382	0.061070857457867
42.8781	1.0431484521407	0.0610726298591336
42.9281	1.04354752380758	0.0610744022604001
42.9781	1.04394659547445	0.0610761746616667
43.0281	1.04434043691883	0.0610728845231496
43.0781	1.04473220380568	0.0610675863381263
43.1281	1.04512397069253	0.0610622881531029
43.1781	1.04551573757938	0.0610569899680795
43.2281	1.04590750446623	0.0610516917830561
43.2781	1.04629927135307	0.0610463935980327
43.3281	1.04669103823992	0.0610410954130093
43.3781	1.04708280512677	0.0610357972279859
43.4281	1.04747457201362	0.0610304990429625
43.4781	1.04786633890047	0.0610252008579391
43.5281	1.04825598355649	0.061008290072874
43.5781	1.04863852335277	0.060952502322452
43.6281	1.04902106314906	0.0608967145720299
43.6781	1.04940360294534	0.0608409268216079
43.7281	1.04978614274163	0.0607851390711858
43.7781	1.05016868253791	0.0607293513207638
43.8281	1.0505512223342	0.0606735635703417
43.8781	1.05093376213048	0.0606177758199197
43.9281	1.05131630192677	0.0605619880694976
43.9781	1.05169884172305	0.0605062003190756
44.0281	1.05208138151934	0.0604504125686535
44.0781	1.05248629097091	0.060485066272083
44.1281	1.05289889750818	0.0605508396155475
44.1781	1.05331150404545	0.0606166129590119
44.2281	1.05372411058271	0.0606823863024764
44.2781	1.05413671711998	0.0607481596459408
44.3281	1.05454932365725	0.0608139329894053
44.3781	1.05496193019452	0.0608797063328697
44.4281	1.05537453673178	0.0609454796763342
44.4781	1.05578714326905	0.0610112530197987
44.5281	1.05619974980632	0.0610770263632631
44.5781	1.05661253580275	0.0612176677792976
44.6281	1.05702583256758	0.0615713952480316
44.6781	1.05743912933241	0.0619251227167656
44.7281	1.05785242609724	0.0622788501854995
44.7781	1.05826572286207	0.0626325776542335
44.8281	1.0586790196269	0.0629863051229674
44.8781	1.05909231639173	0.0633400325917014
44.9281	1.05950561315656	0.0636937600604354
44.9781	1.05991890992139	0.0640474875291693
45.0281	1.06033220668622	0.0644012149979033
45.0781	1.06074550345105	0.0647549424666372
45.1281	1.06115939536323	0.0650864791447822
45.1781	1.06157346105227	0.0654115363414374
45.2281	1.06198752674131	0.0657365935380926
45.2781	1.06240159243036	0.0660616507347477
45.3281	1.0628156581194	0.0663867079314029
45.3781	1.06322972380845	0.0667117651280581
45.4281	1.06364378949749	0.0670368223247133
45.4781	1.06405785518653	0.0673618795213684
45.5281	1.06447192087558	0.0676869367180236
45.5781	1.06488598656462	0.0680119939146788
45.6281	1.0652963983258	0.0682467280190023
45.6781	1.06569777676532	0.0682581633672838
45.7281	1.06609915520484	0.0682695987155652
45.7781	1.06650053364436	0.0682810340638466
45.8281	1.06690191208388	0.0682924694121281
45.8781	1.0673032905234	0.0683039047604095
45.9281	1.06770466896292	0.0683153401086909
45.9781	1.06810604740244	0.0683267754569724
46.0281	1.06850742584196	0.0683382108052538
46.0781	1.06890880428148	0.0683496461535352
46.1281	1.06931018272099	0.0683610815018166
46.1781	1.06970354435666	0.0685229858311177
46.2281	1.0700949267814	0.0687220383627153
46.2781	1.07048630920615	0.068921090894313
46.3281	1.07087769163089	0.0691201434259106
46.3781	1.07126907405563	0.0693191959575083
46.4281	1.07166045648037	0.0695182484891059
46.4781	1.07205183890511	0.0697173010207036
46.5281	1.07244322132985	0.0699163535523012
46.5781	1.0728346037546	0.0701154060838989
46.6281	1.07322598617934	0.0703144586154965
46.6781	1.07362289640025	0.0704649999009847
46.7281	1.07403177185085	0.0705105358309702
46.7781	1.07444064730146	0.0705560717609557
46.8281	1.07484952275206	0.0706016076909411
46.8781	1.07525839820266	0.0706471436209266
46.9281	1.07566727365326	0.0706926795509121
46.9781	1.07607614910386	0.0707382154808976
47.0281	1.07648502455447	0.070783751410883
47.0781	1.07689390000507	0.0708292873408685
47.1281	1.07730277545567	0.070874823270854
47.1781	1.07771165090627	0.0709203592008394
47.2281	1.07810536893831	0.0710515758619321
47.2781	1.07849598243884	0.0712003415884322
47.3281	1.07888659593937	0.0713491073149323
47.3781	1.0792772094399	0.0714978730414324
47.4281	1.07966782294043	0.0716466387679325
47.4781	1.08005843644095	0.0717954044944327
47.5281	1.08044904994148	0.0719441702209328
47.5781	1.08083966344201	0.0720929359474329
47.6281	1.08123027694254	0.072241701673933
47.6781	1.08162089044307	0.0723904674004331
47.7281	1.08201811669183	0.0725468927350511
47.7781	1.0824279532977	0.0727179247642196
47.8281	1.08283778990357	0.0728889567933881
47.8781	1.08324762650944	0.0730599888225565
47.9281	1.08365746311531	0.073231020851725
47.9781	1.08406729972118	0.0734020528808934
48.0281	1.08447713632705	0.0735730849100619
48.0781	1.08488697293292	0.0737441169392304
48.1281	1.08529680953878	0.0739151489683988
48.1781	1.08570664614465	0.0740861809975673
48.2281	1.08611648275052	0.0742572130267357
48.2781	1.08652754119758	0.0744946433643593
48.3281	1.08693880186077	0.0747430626994194
48.3781	1.08735006252396	0.0749914820344795
48.4281	1.08776132318716	0.0752399013695397
48.4781	1.08817258385035	0.0754883207045998
48.5281	1.08858384451355	0.07573674003966
48.5781	1.08899510517674	0.0759851593747201
48.6281	1.08940636583993	0.0762335787097802
48.6781	1.08981762650313	0.0764819980448404
48.7281	1.09022888716632	0.0767304173799005
48.7781	1.09063738650524	0.0768226133424358
48.8281	1.09104126394846	0.0766533231252905
48.8781	1.09144514139167	0.0764840329081451
48.9281	1.09184901883488	0.0763147426909997
48.9781	1.0922528962781	0.0761454524738544
49.0281	1.09265677372131	0.075976162256709
49.0781	1.09306065116452	0.0758068720395637
49.1281	1.09346452860774	0.0756375818224183
49.1781	1.09386840605095	0.075468291605273
49.2281	1.09427228349416	0.0752990013881276
49.2781	1.09467616093738	0.0751297111709823
49.3281	1.09508328170292	0.0748068589287593
49.3781	1.09549081153615	0.0744646385031933
49.4281	1.09589834136938	0.0741224180776272
49.4781	1.09630587120261	0.0737801976520612
49.5281	1.09671340103584	0.0734379772264951
49.5781	1.09712093086906	0.0730957568009291
49.6281	1.09752846070229	0.072753536375363
49.6781	1.09793599053552	0.0724113159497969
49.7281	1.09834352036875	0.0720690955242309
49.7781	1.09875105020198	0.0717268750986648
49.8281	1.09914961591672	0.0714354806637546
49.8781	1.09953484694776	0.0712196930507652
49.9281	1.09992007797879	0.0710039054377758
49.9781	1.10030530900982	0.0707881178247865
50.0281	1.10069054004085	0.0705723302117971
50.0781	1.10107577107189	0.0703565425988077
50.1281	1.10146100210292	0.0701407549858183
50.1781	1.10184623313395	0.0699249673728289
50.2281	1.10223146416498	0.0697091797598396
50.2781	1.10261669519602	0.0694933921468502
50.3281	1.10300192622705	0.0692776045338608
50.3781	1.1034005396151	0.0693471396317879
50.4281	1.10380038020619	0.0694428396944715
50.4781	1.10420022079728	0.0695385397571551
50.5281	1.10460006138837	0.0696342398198388
50.5781	1.10499990197946	0.0697299398825224
50.6281	1.10539974257056	0.069825639945206
50.6781	1.10579958316165	0.0699213400078896
50.7281	1.10619942375274	0.0700170400705732
50.7781	1.10659926434383	0.0701127401332569
50.8281	1.10699910493492	0.0702084401959405
50.8781	1.1073984495699	0.0701820175545891
50.9281	1.10779713677467	0.0699937113288192
50.9781	1.10819582397944	0.0698054051030493
51.0281	1.10859451118421	0.0696170988772793
51.0781	1.10899319838898	0.0694287926515094
51.1281	1.10939188559375	0.0692404864257395
51.1781	1.10979057279852	0.0690521801999696
51.2281	1.1101892600033	0.0688638739741997
51.2781	1.11058794720807	0.0686755677484298
51.3281	1.11098663441284	0.0684872615226599
51.3781	1.11138532161761	0.0682989552968899
51.4281	1.11181268046846	0.0679366245734422
51.4781	1.11224174017967	0.067563970362844
51.5281	1.11267079989088	0.0671913161522458
51.5781	1.11309985960209	0.0668186619416477
51.6281	1.1135289193133	0.0664460077310496
51.6781	1.11395797902451	0.0660733535204514
51.7281	1.11438703873572	0.0657006993098532
51.7781	1.11481609844693	0.065328045099255
51.8281	1.11524515815814	0.0649553908886569
51.8781	1.11567421786935	0.0645827366780587
51.9281	1.11609394514738	0.0642118778103698
51.9781	1.11650262836693	0.0638431435624557
52.0281	1.11691131158648	0.0634744093145415
52.0781	1.11731999480602	0.0631056750666274
52.1281	1.11772867802557	0.0627369408187132
52.1781	1.11813736124512	0.062368206570799
52.2281	1.11854604446467	0.0619994723228849
52.2781	1.11895472768422	0.0616307380749707
52.3281	1.11936341090377	0.0612620038270565
52.3781	1.11977209412332	0.0608932695791424
52.4281	1.12018077734286	0.0605245353312282
52.4781	1.12057495937285	0.0605351708878988
52.5281	1.12096872367309	0.0605567347928496
52.5781	1.12136248797334	0.0605782986978004
52.6281	1.12175625227358	0.0605998626027512
52.6781	1.12215001657382	0.060621426507702
52.7281	1.12254378087407	0.0606429904126528
52.7781	1.12293754517431	0.0606645543176036
52.8281	1.12333130947456	0.0606861182225545
52.8781	1.1237250737748	0.0607076821275053
52.9281	1.12411883807504	0.0607292460324561
52.9781	1.12451219049007	0.0604474304212127
53.0281	1.12490511076324	0.0598473149897001
53.0781	1.12529803103641	0.0592471995581876
53.1281	1.12569095130958	0.0586470841266751
53.1781	1.12608387158275	0.0580469686951625
53.2281	1.12647679185592	0.05744685326365
53.2781	1.12686971212909	0.0568467378321373
53.3281	1.12726263240226	0.0562466224006248
53.3781	1.12765555267543	0.0556465069691123
53.4281	1.12804847294859	0.0550463915375997
53.4781	1.12844137630543	0.0544498995932126
53.5281	1.12882583841225	0.0556615277244868
53.5781	1.12921030051907	0.0568731558557609
53.6281	1.12959476262589	0.0580847839870349
53.6781	1.12997922473271	0.0592964121183091
53.7281	1.13036368683953	0.0605080402495832
53.7781	1.13074814894635	0.0617196683808574
53.8281	1.13113261105316	0.0629312965121315
53.8781	1.13151707315998	0.0641429246434055
53.9281	1.1319015352668	0.0653545527746797
53.9781	1.13228599737362	0.0665661809059538
54.0281	1.1326867268411	0.0674399506414935
54.0781	1.13310271484068	0.0679968144399488
54.1281	1.13351870284026	0.0685536782384041
54.1781	1.13393469083984	0.0691105420368595
54.2281	1.13435067883942	0.0696674058353148
54.2781	1.134766666839	0.0702242696337702
54.3281	1.13518265483857	0.0707811334322255
54.3781	1.13559864283815	0.0713379972306808
54.4281	1.13601463083773	0.0718948610291362
54.4781	1.13643061883731	0.0724517248275915
54.5281	1.13684661260382	0.0729969199447931
54.5781	1.13726279283445	0.0731648277014554
54.6281	1.13767897306508	0.0733327354581176
54.6781	1.13809515329571	0.0735006432147799
54.7281	1.13851133352634	0.0736685509714421
54.7781	1.13892751375698	0.0738364587281044
54.8281	1.13934369398761	0.0740043664847666
54.8781	1.13975987421824	0.0741722742414288
54.9281	1.14017605444887	0.0743401819980911
54.9781	1.1405922346795	0.0745080897547533
55.0281	1.14100841491013	0.0746759975114156
55.0781	1.14142302653537	0.0738470232245819
55.1281	1.1418363233002	0.072182427224818
55.1781	1.14224962006503	0.0705178312250538
55.2281	1.14266291682986	0.0688532352252899
55.2781	1.14307621359469	0.0671886392255257
55.3281	1.14348951035952	0.0655240432257618
55.3781	1.14390280712435	0.0638594472259979
55.4281	1.14431610388918	0.0621948512262337
55.4781	1.14472940065401	0.0605302552264698
55.5281	1.14514269741884	0.0588656592267056
56.5752	1.1500956466175	0.056614596356649
56.6252	1.14999485987619	0.0892889283472018
56.6752	1.14947883176072	0.0857581922913847
56.7252	1.1489507092363	0.0877132387349093
56.7752	1.14862012872483	0.0879345096198831
56.8252	1.14812425795762	0.0915723397132587
56.8752	1.14783049610258	0.0911129535339573
56.9252	1.14740912878429	0.0871734563711911
56.9752	1.14706824912769	0.0843577219347391
57.0252	1.14655037850461	0.0861181086352814
57.0752	1.14622871132057	0.0849586194822659
57.1252	1.14580616290766	0.0846184651062559
57.1752	1.14519337952054	0.0825610150462563
57.2252	1.14482248431254	0.0819624477502736
57.2752	1.14431451913638	0.0803332172541973
57.3252	1.14388142748545	0.077996599393052
57.3752	1.14357113817963	0.0767158642600239
57.4252	1.14311925531323	0.0718764330699116
57.4752	1.14284778858772	0.0723333352183603
57.5252	1.14258905012528	0.0714306868341641
57.5752	1.1421519270047	0.0720875268144749
57.6252	1.14181950213009	0.0698145535254387
57.6752	1.14136561968538	0.0682062306976711
57.7252	1.14085954964453	0.0669784034316837
57.7752	1.14040794633267	0.0707406656525649
57.8252	1.14000955438618	0.071607651440835
57.8752	1.13944797164813	0.0700461644030604
57.9252	1.139034418324	0.0700032147513832
57.9752	1.13863610001866	0.0698066083830691
58.0252	1.1382352597381	0.0698229469670605
58.0752	1.13788465843409	0.0700663019289483
58.1252	1.1375342121393	0.068921796994861
58.1752	1.13715197173352	0.0691106850212282
58.2252	1.13672720221396	0.0706179442729229
58.2752	1.13639602873076	0.0690499545185542
58.3252	1.13594658814241	0.0679634038891273
58.3752	1.13552562979389	0.068475368142526
58.4252	1.13497394103597	0.0705773667193737
58.4752	1.13456353570306	0.0727041829018923
58.5252	1.13410251854548	0.073889393800184
58.5752	1.13374244331416	0.0744808162084233
58.6252	1.13331630085589	0.0754075729642494
58.6752	1.13297194789927	0.0753047224137183
58.7252	1.13270614893462	0.0751020120450246
58.7752	1.13231046209513	0.0777778945808738
58.8252	1.13200069710594	0.0761612700464786
58.8752	1.13167705792737	0.0735289605027698
58.9252	1.13123550768086	0.0744910846042214
58.9752	1.13089125929394	0.0758087654735616
59.0252	1.13029034558292	0.074488000815343
59.0752	1.12987378869138	0.0737621856738709
59.1252	1.12931778296291	0.0745825484250386
59.1752	1.12882699319351	0.0746152912614663
59.2252	1.1284341099119	0.0742583995866686
59.2752	1.12804641079541	0.0738656414974235
59.3252	1.12763785836377	0.0737854787114639
59.3752	1.12733030041045	0.0724916642995328
59.4252	1.12696594985942	0.0712119105871655
59.4752	1.12659669595695	0.0704532643130943
59.5252	1.12620904991258	0.0699827821310301
59.5752	1.12569542813054	0.0683923960844563
59.6252	1.12522990908355	0.067405302566117
59.6752	1.12479226267156	0.0664846389873163
59.7252	1.12438542169991	0.06592982013127
59.7752	1.12402244793298	0.0665372384657354
59.8252	1.12356720951911	0.0671357015358481
59.8752	1.12317917472149	0.0666212164905258
59.9252	1.12285318515729	0.0661241394369741
59.9752	1.12256691664335	0.0670861107231161
60.0252	1.1222470563719	0.0668379815329432
60.0752	1.12181813162433	0.066287584201987
60.1252	1.12138866212419	0.0659147901899691
60.1752	1.12102908504888	0.0659945894335452
60.2252	1.1205954283347	0.0655172382169899
60.2752	1.12004205422677	0.0650109834451949
60.3252	1.11953633099339	0.0647362143901268
60.3752	1.11913864082051	0.0646533338182237
60.4252	1.1187725910047	0.063966738443545
60.4752	1.11841169797315	0.0631526180398159
60.5252	1.11801667053791	0.0632722405385999
60.5752	1.11760974363655	0.06403081163241
60.6252	1.11728060640721	0.0638559145892728
60.6752	1.11689623998955	0.0634039213062661
60.7252	1.11645859571268	0.0630914954561652
60.7752	1.11601440921068	0.0627521444593096
60.8252	1.11563918850763	0.0620302071711981
60.8752	1.11519857852324	0.061128997272687
60.9252	1.11476573405004	0.0598712767724203
60.9752	1.11431271996541	0.0586053167604405
61.0252	1.11381634232608	0.0576768158170208
61.0752	1.11345952065689	0.0568543206898527
61.1252	1.11310941485095	0.0569287909395203
61.1752	1.11274029117676	0.0571229815205794
61.2252	1.11234924480959	0.0569521229181729
61.2752	1.11203548782461	0.0563588875851828
61.3252	1.11169256056229	0.0556086279406787
61.3752	1.11134931052661	0.0550054790712288
61.4252	1.11097481625733	0.054641210131232
61.4752	1.11040890962322	0.0544486149193204
61.5252	1.1099328492789	0.0538012108584396
61.5752	1.10950183803471	0.0517558558135052
61.6252	1.10910239667125	0.0494727166894125
61.6752	1.10872410038867	0.0499205304571066
61.7252	1.1082487996832	0.0515252318183635
61.7752	1.10781077239476	0.0519679300114867
61.8252	1.10740069512366	0.0516307909954038
61.8752	1.10698126466938	0.0513334587982784
61.9252	1.10655680231187	0.0510575422044616
61.9752	1.10613273857988	0.0507848586221312
62.0252	1.1057221173862	0.0506211993715907
62.0752	1.10531149619252	0.0504575401210501
62.1252	1.10487643980821	0.0502907516698182
62.1752	1.10440584023792	0.0501194115142913
62.2252	1.10393524066764	0.0499480713587644
62.2752	1.10356499164489	0.0503242164256111
62.3252	1.10322206452694	0.050849422354529
62.3752	1.1028763519565	0.0512451577265347
62.4252	1.10251648169687	0.0509828298542835
62.4752	1.10215661143724	0.0507205019820323
62.5252	1.10176751325332	0.0507225294510097
62.5752	1.10135381624545	0.0509470438277983
62.6252	1.10094011923759	0.0511715582045869
62.6752	1.10050303619931	0.0508706240633978
62.7252	1.10006396372442	0.0505249903087002
62.7752	1.09961888941331	0.0503435976465397
62.8252	1.09915982414622	0.0505450694632512
62.8752	1.09870075887913	0.0507465412799628
62.9252	1.09831844048429	0.0509840946763044
62.9752	1.09797243778681	0.0512387214423826
63.0252	1.09762313476863	0.0514767220107205
63.0752	1.09721943415686	0.0514406809841372
63.1252	1.0968157335451	0.0514046399575539
63.1752	1.09643247464062	0.051221319011569
63.2252	1.09607568019517	0.0508473249803925
63.2752	1.09571888574973	0.050473330949216
63.3252	1.09524310650836	0.0505150679364405
63.3752	1.09474021088913	0.0506515491243221
63.4252	1.09425126562514	0.0507386554297155
63.4752	1.09382065163926	0.0506193082109219
63.5252	1.09339003765338	0.0504999609921284
63.5752	1.09302185149003	0.0508010444326063
63.6252	1.09270045342882	0.0514172302076395
63.6752	1.0923790553676	0.0520334159826728
63.7252	1.09200138505943	0.0515035006215902
63.7752	1.09162075305405	0.0509132641480805
63.8252	1.09124012104867	0.0505793004016817
63.8752	1.0908594890433	0.0507689565852347
63.9252	1.09047885703792	0.0509586127687877
63.9752	1.09000849738114	0.0512715292761418
64.0252	1.08950098804064	0.0516354789039835
64.0752	1.08900575027599	0.0519661739050623
64.1252	1.08864126629508	0.0519425404703982
64.1752	1.08827678231417	0.051918907035734
64.2252	1.08790802634907	0.0518618027339542
64.2752	1.08753434343579	0.0517660959420211
64.3252	1.08716066052251	0.051670389150088
64.3752	1.08679084202514	0.0517668843332943
64.4252	1.08642174432296	0.0518992292441844
64.4752	1.0860305145998	0.0519253572196126
64.5252	1.08556145293661	0.0515779508411538
64.5752	1.08509239127342	0.051230544462695
64.6252	1.0846611621247	0.0507126249672728
64.6752	1.0842551546523	0.0500810300605419
64.7252	1.0838491471799	0.049449435153811
64.7752	1.08344464470338	0.048814948643023
64.8252	1.08304017513807	0.0481803988987109
64.8752	1.0826516462514	0.0476625651487759
64.9252	1.08229180344602	0.0473547679083193
64.9752	1.08193196064064	0.0470469706678627
65.0252	1.08158114791557	0.0472198371535103
65.0752	1.08123358091268	0.047565470753326
65.1252	1.08086757286584	0.0478327014089039
65.1752	1.08035852561825	0.0474917943411392
65.2252	1.07984947837065	0.0471508872733744
65.2752	1.07939651428858	0.0469348873308041
65.3252	1.07900127216582	0.0468474443969565
65.3752	1.07860603004307	0.0467600014631089
65.4252	1.07819872673015	0.0464944222224235
65.4752	1.07778964344356	0.0462025538733386
65.5252	1.07739786809401	0.0461480378360697
65.5752	1.0770580165556	0.0468055787342486
65.6252	1.07671816501718	0.0474631196324275
65.6752	1.07633094256494	0.047584940328787
65.7252	1.07591570764999	0.047389966583714
65.7752	1.07550030048944	0.0471952740765136
65.8252	1.075060459061	0.0470404771703697
65.8752	1.07462061763257	0.0468856802642258
65.9252	1.07418196223808	0.046950277511771
65.9752	1.07374519662383	0.0473644488465223
66.0252	1.07330843100958	0.0477786201812736
66.0752	1.07291632560213	0.0477336049684986
66.1252	1.07253800045739	0.0475469040871727
66.1752	1.07216670651828	0.0473990124639937
66.2252	1.07183761950823	0.047484085099103
66.2752	1.07150853249818	0.0475691577342124
66.3252	1.0711241249568	0.0476274432396188
66.3752	1.07068889724964	0.0476611207678538
66.4252	1.07025366954248	0.0476947982960887
66.4752	1.06980737136491	0.0476556430309356
66.5252	1.06935984040101	0.0476083772457809
66.5752	1.06891877679903	0.0477553009131011
66.6252	1.06849447630178	0.0484055547129856
66.6752	1.06807017580453	0.0490558085128701
66.7252	1.06771425995596	0.0497475584824031
66.7752	1.06739420435	0.0504610686384591
66.8252	1.06707055965364	0.0511446181620953
66.8752	1.06665080709261	0.0510258885287142
66.9252	1.06623105453158	0.0509071588953331
66.9752	1.06574185641439	0.0508967786337772
67.0252	1.06515436096407	0.0510397624589113
67.0752	1.06456686551375	0.0511827462840453
67.1252	1.06397937006343	0.0513257301091794
67.1752	1.06350601178915	0.0514604627910526
67.2252	1.06315531545924	0.0515863280617036
67.2752	1.06280461912934	0.0517121933323547
67.3252	1.06245392279943	0.0518380586030057
67.3752	1.06210322646953	0.0519639238736567
67.4252	1.06173540312429	0.0519972043625791
67.4752	1.06131334423051	0.0517372997093611
67.5252	1.06089128533673	0.0514773950561431
67.5752	1.06046922644294	0.0512174904029251
67.6252	1.06004716754916	0.0509575857497071
67.6752	1.05962510865537	0.050697681096489
67.7252	1.05921514528983	0.0504750513663153
67.7752	1.05880523050071	0.0502525713346277
67.8252	1.05839531571159	0.0500300913029401
67.8752	1.05798540092247	0.0498076112712525
67.9252	1.05757548613335	0.0495851312395648
67.9752	1.05716742819698	0.0492892265539695
68.0252	1.0567599760773	0.0489693663446854
68.0752	1.05635252395762	0.0486495061354013
68.1252	1.05594507183794	0.0483296459261172
68.1752	1.05553761971825	0.0480097857168331
68.2252	1.05513048054179	0.0478046847832401
68.2752	1.05472364203627	0.0477098427615855
68.3252	1.05431680353074	0.0476150007399309
68.3752	1.05390996502522	0.0475201587182764
68.4252	1.05350312651969	0.0474253166966218
68.4752	1.05310230453735	0.0473754432799083
68.5252	1.0527179157452	0.0474483945602729
68.5752	1.05233352695304	0.0475213458406375
68.6252	1.05194913816089	0.0475942971210021
68.6752	1.05156474936874	0.0476672484013667
68.7252	1.05117900964459	0.0477357259047231
68.7752	1.05073833201952	0.0476222698097462
68.8252	1.05029765439444	0.0475088137147693
68.8752	1.04985697676936	0.0473953576197924
68.9252	1.04941629914428	0.0472819015248155
68.9752	1.04897562151921	0.0471684454298386
69.0252	1.04858797952254	0.0466168907623175
69.0752	1.04821512239415	0.0459432063137035
69.1252	1.04784226526576	0.0452695218650896
69.1752	1.04746940813737	0.0445958374164756
69.2252	1.04709655100898	0.0439221529678617
69.2752	1.0467054118997	0.0436285549110104
69.3252	1.04629857339417	0.0436613507444833
69.3752	1.04589173488865	0.0436941465779562
69.4252	1.04548489638312	0.0437269424114291
69.4752	1.04507805787759	0.0437597382449019
69.5252	1.04466848763224	0.043671932504065
69.5752	1.04425242027592	0.0432972905864911
69.6252	1.04383635291961	0.0429226486689173
69.6752	1.0434202855633	0.0425480067513435
69.7252	1.04300421820699	0.0421733648337696
69.7752	1.04259148053873	0.0418192725535043
69.8252	1.04223707407237	0.0418251794749776
69.8752	1.041882667606	0.0418310863964509
69.9252	1.04152826113964	0.0418369933179243
69.9752	1.04117385467327	0.0418429002393976
70.0252	1.04081944820691	0.0418488071608709
70.0752	1.04038799820656	0.0417805261226895
70.1252	1.03993847626615	0.0416948429705152
70.1752	1.03948895432573	0.0416091598183408
70.2252	1.03903943238532	0.0415234766661664
70.2752	1.0385899104449	0.041437793513992
70.3252	1.03818546244755	0.0411122368898331
70.3752	1.03781529604071	0.0406042412869819
70.4252	1.03744512963387	0.0400962456841306
70.4752	1.03707496322702	0.0395882500812793
70.5252	1.03670479682018	0.0390802544784281
70.5752	1.0363050569464	0.0386550971323675
70.6252	1.03584361440706	0.0384027751615862
70.6752	1.03538217186771	0.0381504531908049
70.7252	1.03492072932836	0.0378981312200237
70.7752	1.03445928678901	0.0376458092492424
70.8252	1.03400406809729	0.037406742640324
70.8752	1.03361852613876	0.0373160714239682
70.9252	1.03323298418023	0.0372254002076125
70.9752	1.0328474422217	0.0371347289912567
71.0252	1.03246190026317	0.0370440577749009
71.0752	1.03207635830464	0.0369533865585452
71.1252	1.03170906079887	0.0367324513896828
71.1752	1.03134529026369	0.0364863339292858
71.2252	1.0309815197285	0.0362402164688888
71.2752	1.03061774919332	0.0359940990084918
71.3252	1.03025397865813	0.0357479815480948
71.3752	1.02983943156081	0.0354610821353713
71.4252	1.02939046545158	0.0351465385804668
71.4752	1.02894149934234	0.0348319950255624
71.5252	1.02849253323311	0.0345174514706579
71.5752	1.02804356712387	0.0342029079157534
71.6252	1.02762350700487	0.0338797941321341
71.6752	1.02725666018609	0.0335409033365625
71.7252	1.02688981336731	0.0332020125409909
71.7752	1.02652296654853	0.0328631217454193
71.8252	1.02615611972975	0.0325242309498477
71.8752	1.02578115152227	0.0321833250496339
71.9252	1.0253404738972	0.0318261151209518
71.9752	1.02489979627212	0.0314689051922696
72.0252	1.02445911864704	0.0311116952635875
72.0752	1.02401844102196	0.0307544853349053
72.1252	1.02357776339689	0.0303972754062232
72.1752	1.02320996724074	0.0299760934809102
72.2252	1.02285325444162	0.0295451830952802
72.2752	1.02249654164251	0.0291142727096501
72.3252	1.02213982884339	0.0286833623240201
72.3752	1.02178311604427	0.02825245193839
72.4252	1.02139512480435	0.0280406507104027
72.4752	1.02098828629883	0.0279608767953538
72.5252	1.0205814477933	0.027881102880305
72.5752	1.02017460928778	0.0278013289652561
72.6252	1.01976777078225	0.0277215550502072
72.6752	1.01935453074234	0.0274757183705917
72.7252	1.01893093429338	0.0269612251765725
72.7752	1.01850733784443	0.0264467319825534
72.8252	1.01808374139548	0.0259322387885343
72.8752	1.01766014494653	0.0254177455945151
72.9252	1.01723939175269	0.0248837764702419
72.9752	1.01683639860165	0.0242281533468461
73.0252	1.01643340545062	0.0235725302234502
73.0752	1.01603041229959	0.0229169071000544
73.1252	1.01562741914856	0.0222612839766585
73.1752	1.01522442599753	0.0216056608532626
73.2252	1.0147912622714	0.0214355932986327
73.2752	1.01435459660351	0.0213218848725202
73.3252	1.01391793093563	0.0212081764464076
73.3752	1.01348126526774	0.0210944680202951
73.4252	1.01304459959985	0.0209807595941826
73.4752	1.01266298307188	0.0207847661719817
73.5252	1.01231074860018	0.0205448537641384
73.5752	1.01195851412848	0.0203049413562952
73.6252	1.01160627965677	0.020065028948452
73.6752	1.01125404518507	0.0198251165406087
73.7252	1.01086807157303	0.019572605684942
73.7752	1.01043354651515	0.019301965355578
73.8252	1.00999902145726	0.019031325026214
73.8752	1.00956449639937	0.0187606846968501
73.9252	1.00912997134149	0.0184900443674861
73.9752	1.00870296509381	0.0181394368109868
74.0252	1.00831319485856	0.0173928010820084
74.0752	1.00792342462332	0.0166461653530298
74.1252	1.00753365438808	0.0158995296240513
74.1752	1.00714388415283	0.0151528938950727
74.2252	1.00675411391759	0.0144062581660942
74.2752	1.00636775938139	0.0138294407895081
74.3252	1.00598168579014	0.0132665911561924
74.3752	1.00559561219888	0.0127037415228767
74.4252	1.00520953860763	0.012140891889561
74.4752	1.00482346501637	0.0115780422562453
74.5252	1.00440760638567	0.0109883485774563
74.5752	1.00397785971604	0.010386138173652
74.6252	1.00354811304641	0.00978392776984757
74.6752	1.00311836637679	0.00918171736604319
74.7252	1.00268861970716	0.00857950696223881
74.7752	1.00229248652717	0.00799660741820937
74.8252	1.00193948298457	0.0074384857353523
74.8752	1.00158647944197	0.0068803640524952
74.9252	1.00123347589936	0.00632224236963809
74.9752	1.00088047235676	0.00576412068678098
75.0252	1.00050896151191	0.00527533245901502
75.0752	1.00006153295785	0.00507095289397
75.1252	0.999614104403781	0.00486657332892497
75.1752	0.999166675849715	0.00466219376387993
75.2252	0.998719247295648	0.0044578141988349
75.2752	0.998271818741582	0.00425343463378985
75.3252	0.997898907533019	0.0037969573724245
75.3752	0.997529753501541	0.00332776930284127
75.4252	0.997160599470062	0.00285858123325804
75.4752	0.996791445438584	0.0023893931636748
75.5252	0.996422291407105	0.00192020509409156
75.5752	0.996016120755475	0.00111625847751588
75.6252	0.995594830639274	0.000175579496675543
75.6752	0.995173540523074	-0.000765099484164783
75.7252	0.994752250406874	-0.00170577846500511
75.7752	0.994330960290674	-0.00264645744584543
75.8252	0.993903861078687	-0.0033648061468032
75.8752	0.9934701050917	-0.00382838152274534
75.9252	0.993036349104713	-0.00429195689868749
75.9752	0.992602593117726	-0.00475553227462963
76.0252	0.992168837130739	-0.00521910765057178
76.0752	0.991752480603769	-0.00568486707613138
76.1252	0.991396400777572	-0.00615819267358019
76.1752	0.991040320951375	-0.00663151827102899
76.2252	0.990684241125178	-0.00710484386847782
76.2752	0.990328161298981	-0.00757816946592662
76.3252	0.989972081472784	-0.0080514950633754
76.3752	0.989523277437468	-0.00873143424756612
76.4252	0.989072773773064	-0.0094151606461778
76.4752	0.98862227010866	-0.0100988870447895
76.5252	0.988171766444257	-0.0107826134434011
76.5752	0.987721262779853	-0.0114663398420128
76.6252	0.987332497867518	-0.0122448935713028
76.6752	0.986965651048737	-0.0130571122879068
76.7252	0.986598804229955	-0.0138693310045108
76.7752	0.986231957411173	-0.0146815497211148
76.8252	0.985865110592391	-0.0154937684377188
76.8752	0.985462489683408	-0.0165493005958263
76.9252	0.985023517682769	-0.0178520706057843
76.9752	0.98458454568213	-0.0191548406157423
77.0252	0.984145573681491	-0.0204576106257002
77.0752	0.983706601680852	-0.0217603806356583
77.1252	0.983286580449507	-0.0229821189696391
77.1752	0.982922809914321	-0.0239633347098467
77.2252	0.982559039379135	-0.0249445504500543
77.2752	0.982195268843949	-0.0259257661902619
77.3252	0.981831498308763	-0.0269069819304696
77.3752	0.981465859631515	-0.0278835573581345
77.4252	0.980915274890116	-0.0284007418440828
77.4752	0.980364690148717	-0.028917926330031
77.5252	0.979814105407318	-0.0294351108159793
77.5752	0.979263520665919	-0.0299522953019276
77.6252	0.978712935924521	-0.0304694797878758
77.6752	0.978162351183122	-0.0309866642738241
77.7252	0.977611766441723	-0.0315038487597723
77.7752	0.977080131181285	-0.0320326877023298
77.8252	0.976659337405372	-0.032629697233547
77.8752	0.976238543629458	-0.033226706764764
77.9252	0.975817749853545	-0.0338237162959811
77.9752	0.975396956077631	-0.0344207258271982
78.0252	0.974976162301718	-0.0350177353584153
78.0752	0.974555368525805	-0.0356147448896324
78.1252	0.974134574749891	-0.0362117544208495
78.1752	0.973713780973978	-0.0368087639520666
78.2252	0.973292987198064	-0.0374057734832837
78.2752	0.972872193422151	-0.0380027830145007
78.3252	0.972471318627992	-0.0386378095307036
78.3752	0.972080705127464	-0.0392924205543233
78.4252	0.971690091626936	-0.039947031577943
78.4752	0.971299478126407	-0.0406016426015628
78.5252	0.970908864625879	-0.0412562536251825
78.5752	0.970518251125351	-0.0419108646488022
78.6252	0.970127637624823	-0.0425654756724219
78.6752	0.969737024124295	-0.0432200866960417
78.7252	0.969346410623767	-0.0438746977196614
78.7752	0.968955797123239	-0.0445293087432811
78.8252	0.968565651897556	-0.0451526174352921
78.8752	0.968177729631776	-0.0456273300013899
78.9252	0.967789807365996	-0.0461020425674877
78.9752	0.967401885100215	-0.0465767551335855
79.0252	0.967013962834435	-0.0470514676996833
79.0752	0.966626040568654	-0.0475261802657811
79.1252	0.966238118302874	-0.0480008928318789
79.1752	0.965850196037094	-0.0484756053979767
79.2252	0.965462273771313	-0.0489503179640746
79.2752	0.965074351505533	-0.0494250305301724
79.3252	0.964686429239753	-0.0498997430962702
79.3752	0.964293216775382	-0.0504094127189191
79.4252	0.963897605267465	-0.0509349349602366
79.4752	0.963501993759549	-0.051460457201554
79.5252	0.963106382251632	-0.0519859794428714
79.5752	0.962710770743715	-0.0525115016841889
79.6252	0.962315159235798	-0.0530370239255063
79.6752	0.961919547727882	-0.0535625461668238
79.7252	0.961523936219965	-0.0540880684081412
79.7752	0.961128324712048	-0.0546135906494586
79.8252	0.960732713204131	-0.0551391128907761
79.8752	0.960331898386061	-0.0556558630645934
79.9252	0.959910527916987	-0.056137959229178
79.9752	0.959489157447913	-0.0566200553937625
80.0252	0.95906778697884	-0.057102151558347
80.0752	0.958646416509766	-0.0575842477229316
80.1252	0.958225046040693	-0.0580663438875161
80.1752	0.957803675571619	-0.0585484400521006
80.2252	0.957382305102545	-0.0590305362166851
80.2752	0.956960934633472	-0.0595126323812696
80.3252	0.956539564164398	-0.0599947285458542
80.3752	0.956118193695324	-0.0604768247104387
80.4252	0.955702053448752	-0.0611230474373886
80.4752	0.955287987759708	-0.0618343706443828
80.5252	0.954873922070664	-0.062545693851377
80.5752	0.954459856381619	-0.0632570170583713
80.6252	0.954045790692575	-0.0639683402653655
80.6752	0.953631725003531	-0.0646796634723598
80.7252	0.953217659314487	-0.0653909866793541
80.7752	0.952803593625443	-0.0661023098863483
80.8252	0.952389527936399	-0.0668136330933426
80.8752	0.951975462247355	-0.0675249563003368
80.9252	0.951564226199417	-0.0681852000702343
80.9752	0.951162463297791	-0.0686744387681123
81.0252	0.950760700396165	-0.0691636774659903
81.0752	0.950358937494539	-0.0696529161638683
81.1252	0.949957174592914	-0.0701421548617462
81.1752	0.949555411691288	-0.0706313935596242
81.2252	0.949153648789662	-0.0711206322575022
81.2752	0.948751885888036	-0.0716098709553801
81.3252	0.94835012298641	-0.0720991096532582
81.3752	0.947948360084784	-0.0725883483511361
81.4252	0.947546597183158	-0.0730775870490141
81.4752	0.947145921636596	-0.0735104585068689
81.5252	0.946745620233711	-0.0739239347853609
81.5752	0.946345318830827	-0.0743374110638528
81.6252	0.945945017427943	-0.0747508873423448
81.6752	0.945544716025058	-0.0751643636208368
81.7252	0.945144414622174	-0.0755778398993288
81.7752	0.944744113219289	-0.0759913161778208
81.8252	0.944343811816405	-0.0764047924563128
81.8752	0.94394351041352	-0.0768182687348047
81.9252	0.943543209010636	-0.0772317450132967
81.9752	0.943148475246871	-0.077572662045442
82.0252	0.942769587840601	-0.0777070642995236
82.0752	0.942390700434331	-0.0778414665536052
82.1252	0.942011813028061	-0.0779758688076869
82.1752	0.94163292562179	-0.0781102710617685
82.2252	0.94125403821552	-0.0782446733158501
82.2752	0.94087515080925	-0.0783790755699317
82.3252	0.94049626340298	-0.0785134778240133
82.3752	0.94011737599671	-0.0786478800780949
82.4252	0.93973848859044	-0.0787822823321765
82.4752	0.93935960118417	-0.0789166845862581
82.5252	0.938948278247795	-0.0792553750108032
82.5752	0.938527484471882	-0.079653715469618
82.6252	0.938106690695969	-0.0800520559284328
82.6752	0.937685896920055	-0.0804503963872476
82.7252	0.937265103144142	-0.0808487368460624
82.7752	0.936844309368228	-0.0812470773048771
82.8252	0.936423515592315	-0.0816454177636919
82.8752	0.936002721816402	-0.0820437582225067
82.9252	0.935581928040488	-0.0824420986813215
82.9752	0.935161134264575	-0.0828404391401363
83.0252	0.934747592981844	-0.0832037486232018
83.0752	0.934351981473927	-0.083480453749554
83.1252	0.933956369966011	-0.0837571588759062
83.1752	0.933560758458094	-0.0840338640022583
83.2252	0.933165146950177	-0.0843105691286105
83.2752	0.93276953544226	-0.0845872742549627
83.3252	0.932373923934343	-0.0848639793813149
83.3752	0.931978312426427	-0.085140684507667
83.4252	0.93158270091851	-0.0854173896340192
83.4752	0.931187089410593	-0.0856940947603713
83.5252	0.930791477902676	-0.0859707998867235
83.5752	0.930380757802886	-0.0863519721956507
83.6252	0.929966307651735	-0.0867589356543907
83.6752	0.929551857500584	-0.0871658991131306
83.7252	0.929137407349433	-0.0875728625718706
83.7752	0.928722957198282	-0.0879798260306106
83.8252	0.928308507047131	-0.0883867894893506
83.8752	0.92789405689598	-0.0887937529480905
83.9252	0.92747960674483	-0.0892007164068305
83.9752	0.927065156593679	-0.0896076798655704
84.0252	0.926650706442528	-0.0900146433243104
84.0752	0.926239172051995	-0.0905173091820514
84.1252	0.925833948991408	-0.0912271283338327
84.1752	0.92542872593082	-0.091936947485614
84.2252	0.925023502870233	-0.0926467666373953
84.2752	0.924618279809646	-0.0933565857891765
84.3252	0.924213056749059	-0.0940664049409579
84.3752	0.923807833688471	-0.0947762240927391
84.4252	0.923402610627884	-0.0954860432445205
84.4752	0.922997387567297	-0.0961958623963017
84.5252	0.92259216450671	-0.096905681548083
84.5752	0.922186941446122	-0.0976155006998643
84.6252	0.921788738663606	-0.0981403249225564
84.6752	0.921391973769368	-0.0986272586176036
84.7252	0.920995208875131	-0.0991141923126509
84.7752	0.920598443980894	-0.0996011260076981
84.8252	0.920201679086657	-0.100088059702745
84.8752	0.919804914192419	-0.100574993397793
84.9252	0.919408149298182	-0.10106192709284
84.9752	0.919011384403945	-0.101548860787887
85.0252	0.918614619509708	-0.102035794482934
85.0752	0.918217854615471	-0.102522728177982
85.1252	0.917816328542503	-0.103110288619949
85.1752	0.91740572301242	-0.103889741928137
85.2252	0.916995117482337	-0.104669195236324
85.2752	0.916584511952254	-0.105448648544511
85.3252	0.916173906422172	-0.106228101852699
85.3752	0.915763300892089	-0.107007555160886
85.4252	0.915352695362006	-0.107787008469074
85.4752	0.914942089831923	-0.108566461777261
85.5252	0.914531484301841	-0.109345915085449
85.5752	0.914120878771758	-0.110125368393636
85.6252	0.913710273241675	-0.110904821701823
85.6752	0.913325665086342	-0.111703908249981
85.7252	0.912945359526829	-0.112506244122237
85.7752	0.912565053967316	-0.113308579994492
85.8252	0.912184748407804	-0.114110915866747
85.8752	0.911804442848291	-0.114913251739003
85.9252	0.911424137288778	-0.115715587611258
85.9752	0.911043831729265	-0.116517923483514
86.0252	0.910663526169753	-0.117320259355769
86.0752	0.91028322061024	-0.118122595228025
86.1252	0.909902915050727	-0.11892493110028
86.1752	0.909512283824017	-0.119627855393157
86.2252	0.909104369528682	-0.120164384903439
86.2752	0.908696455233347	-0.12070091441372
86.3252	0.908288540938012	-0.121237443924002
86.3752	0.907880626642677	-0.121773973434283
86.4252	0.907472712347342	-0.122310502944565
86.4752	0.907064798052007	-0.122847032454847
86.5252	0.906656883756672	-0.123383561965128
86.5752	0.906248969461337	-0.12392009147541
86.6252	0.905841055166002	-0.124456620985691
86.6752	0.905433140870667	-0.124993150495973
86.7252	0.905023519563578	-0.125834961443243
86.7752	0.904613682957709	-0.126715276355539
86.8252	0.90420384635184	-0.127595591267835
86.8752	0.903794009745971	-0.12847590618013
86.9252	0.903384173140102	-0.129356221092426
86.9752	0.902974336534232	-0.130236536004722
87.0252	0.902564499928363	-0.131116850917018
87.0752	0.902154663322494	-0.131997165829314
87.1252	0.901744826716625	-0.132877480741609
87.1752	0.901334990110756	-0.133757795653905
87.2252	0.90092654448879	-0.134626131927264
87.2752	0.900520168041882	-0.135476649230263
87.3252	0.900113791594974	-0.136327166533263
87.3752	0.899707415148066	-0.137177683836262
87.4252	0.899301038701159	-0.138028201139261
87.4752	0.898894662254251	-0.138878718442261
87.5252	0.898488285807343	-0.13972923574526
87.5752	0.898081909360435	-0.140579753048259
87.6252	0.897675532913528	-0.141430270351259
87.6752	0.89726915646662	-0.142280787654258
87.7252	0.896862780019712	-0.143131304957258
87.7752	0.89644372555037	-0.144330415418987
87.8252	0.896023508467617	-0.14556149293894
87.8752	0.895603291384864	-0.146792570458893
87.9252	0.895183074302111	-0.148023647978846
87.9752	0.894762857219357	-0.149254725498799
88.0252	0.894342640136604	-0.150485803018753
88.0752	0.893922423053851	-0.151716880538706
88.1252	0.893502205971098	-0.152947958058659
88.1752	0.893081988888345	-0.154179035578612
88.2252	0.892661771805591	-0.155410113098565
88.2752	0.89225692936249	-0.156322368162212
88.3252	0.891872467255671	-0.156811998109359
88.3752	0.891488005148852	-0.157301628056506
88.4252	0.891103543042033	-0.157791258003653
88.4752	0.890719080935214	-0.1582808879508
88.5252	0.890334618828395	-0.158770517897946
88.5752	0.889950156721576	-0.159260147845093
88.6252	0.889565694614757	-0.15974977779224
88.6752	0.889181232507938	-0.160239407739387
88.7252	0.888796770401118	-0.160729037686534
88.7752	0.8884123082943	-0.161218667633681
88.8252	0.888019498746217	-0.162081153980761
88.8752	0.887626194010941	-0.162965758927836
88.9252	0.887232889275665	-0.163850363874912
88.9752	0.88683958454039	-0.164734968821988
89.0252	0.886446279805114	-0.165619573769063
89.0752	0.886052975069838	-0.166504178716139
89.1252	0.885659670334562	-0.167388783663215
89.1752	0.885266365599286	-0.168273388610291
89.2252	0.88487306086401	-0.169157993557366
89.2752	0.884479756128735	-0.170042598504442
89.3252	0.884084866640654	-0.170977665934378
89.3752	0.883688101746417	-0.171972450975034
89.4252	0.88329133685218	-0.17296723601569
89.4752	0.882894571957943	-0.173962021056346
89.5252	0.882497807063705	-0.174956806097002
89.5752	0.882101042169468	-0.175951591137659
89.6252	0.881704277275231	-0.176946376178315
89.6752	0.881307512380994	-0.177941161218971
89.7252	0.880910747486756	-0.178935946259627
89.7752	0.880513982592519	-0.179930731300284
89.8252	0.880117217698282	-0.18092551634094
89.8752	0.8796930941364	-0.18193890705768
89.9252	0.87926818246475	-0.182952833740398
89.9752	0.8788432707931	-0.183966760423116
90.0252	0.878418359121451	-0.184980687105834
90.0752	0.877993447449801	-0.185994613788553
90.1252	0.877568535778151	-0.187008540471271
90.1752	0.877143624106502	-0.188022467153989
90.2252	0.876718712434852	-0.189036393836707
90.2752	0.876293800763202	-0.190050320519425
90.3252	0.875868889091553	-0.191064247202143
90.3752	0.875449833111939	-0.192361521957885
90.4252	0.875036920809215	-0.193956079937782
90.4752	0.874624008506492	-0.19555063791768
90.5252	0.874211096203768	-0.197145195897578
90.5752	0.873798183901044	-0.198739753877475
90.6252	0.873385271598321	-0.200334311857373
90.6752	0.872972359295597	-0.201928869837271
90.7252	0.872559446992873	-0.203523427817168
90.7752	0.87214653469015	-0.205117985797066
90.8252	0.871733622387426	-0.206712543776964
90.8752	0.87132073699705	-0.20830464786322
90.9252	0.870921280868065	-0.208672259022453
90.9752	0.87052182473908	-0.209039870181687
91.0252	0.870122368610095	-0.20940748134092
91.0752	0.86972291248111	-0.209775092500153
91.1252	0.869323456352125	-0.210142703659386
91.1752	0.86892400022314	-0.21051031481862
91.2252	0.868524544094155	-0.210877925977853
91.2752	0.86812508796517	-0.211245537137086
91.3252	0.867725631836185	-0.211613148296319
91.3752	0.8673261757072	-0.211980759455553
91.4252	0.866928108255345	-0.212874322519376
91.4752	0.866531343361108	-0.214261220315411
91.5252	0.866134578466871	-0.215648118111446
91.5752	0.865737813572633	-0.217035015907482
91.6252	0.865341048678396	-0.218421913703517
91.6752	0.864944283784159	-0.219808811499552
91.7252	0.864547518889922	-0.221195709295588
91.7752	0.864150753995685	-0.222582607091623
91.8252	0.863753989101447	-0.223969504887658
91.8752	0.86335722420721	-0.225356402683693
91.9252	0.862961064840791	-0.226646284524963
91.9752	0.862584484207162	-0.224799317162135
92.0252	0.862207903573533	-0.222952349799307
92.0752	0.861831322939903	-0.221105382436479
92.1252	0.861454742306274	-0.219258415073651
92.1752	0.861078161672645	-0.217411447710823
92.2252	0.860701581039016	-0.215564480347995
92.2752	0.860325000405387	-0.213717512985167
92.3252	0.859948419771757	-0.211870545622339
92.3752	0.859571839138128	-0.210023578259511
92.4252	0.859195258504499	-0.208176610896683
92.4752	0.858790652121131	-0.208271397384178
92.5252	0.858362553565188	-0.209993830481503
92.5752	0.857934455009245	-0.211716263578827
92.6252	0.857506356453302	-0.213438696676152
92.6752	0.857078257897359	-0.215161129773476
92.7252	0.856650159341416	-0.216883562870801
92.7752	0.856222060785473	-0.218605995968125
92.8252	0.85579396222953	-0.22032842906545
92.8752	0.855365863673587	-0.222050862162774
92.9252	0.854937765117644	-0.223773295260099
93.9723	0.850303468878062	-0.291650040610146
94.0223	0.850597766162666	-0.246893339875855
94.0723	0.8510530702665	-0.240034433009756
94.1223	0.851593539166735	-0.239176912164988
94.1723	0.852166007857334	-0.234576608254018
94.2223	0.852548997474284	-0.240045249462118
94.2723	0.853073088529058	-0.240204733176133
94.3223	0.853540739008702	-0.23632868044512
94.3723	0.853802784536089	-0.233334697897997
94.4223	0.854134388662903	-0.231086949696328
94.4723	0.854528449073467	-0.233031605363525
94.5223	0.854957745473667	-0.223418986705185
94.5723	0.855306522716323	-0.220437813774235
94.6223	0.855709008268544	-0.223501313370928
94.6723	0.85626407549834	-0.223999232969469
94.7223	0.856630962858574	-0.221017553869276
94.7723	0.857171179791956	-0.215584647388194
94.8223	0.85752282709455	-0.214532249442103
94.8723	0.858044363047952	-0.21065696647595
94.9223	0.85838334901617	-0.207085440112368
94.9723	0.858689177721292	-0.204353376933852
95.0223	0.859079978310693	-0.202161381617713
95.0723	0.859348674040156	-0.201013475157987
95.1223	0.859806304510876	-0.198418931679443
95.1723	0.860106608414693	-0.192948633315738
95.2223	0.860507118567538	-0.189860003532526
95.2723	0.860995234047278	-0.186367634809364
95.3223	0.861403891126898	-0.183958698068746
95.3723	0.86195672039683	-0.180720101662771
95.4223	0.862349379635832	-0.179391582715279
95.4723	0.862914471856479	-0.177219428954201
95.5223	0.863256782628291	-0.175326466801065
95.5723	0.863640363986743	-0.172653634235244
95.6223	0.863989532070682	-0.171309956047781
95.6723	0.864408186107899	-0.169943389745213
95.7223	0.864727716677225	-0.16757001543945
95.7723	0.865091650232459	-0.165168080945082
95.8223	0.865452296150144	-0.163597962932005
95.8723	0.865818659184138	-0.162276985725744
95.9223	0.866378954115828	-0.159984057649259
95.9723	0.86679335462655	-0.157790008606228
96.0223	0.867296006431514	-0.155539380226034
96.0723	0.86769300346789	-0.154995563074019
96.1223	0.868127058777177	-0.154014907962054
96.1723	0.868502946265869	-0.151563994167741
96.2223	0.868876685769815	-0.148641931908388
96.2723	0.869188135331652	-0.146227115573692
96.3223	0.869535018489821	-0.141737747101038
96.3723	0.86991781742084	-0.137731142336246
96.4223	0.870221806119423	-0.135491892408974
96.4723	0.870669502591301	-0.130711222431201
96.5223	0.87105699608692	-0.128882919245951
96.5723	0.87165744591703	-0.126078688513173
96.6223	0.872124833610148	-0.123694549829215
96.6723	0.872595729786936	-0.12171854700218
96.7223	0.873114914331617	-0.120500981643159
96.7723	0.8734839838756	-0.121089401373769
96.8223	0.87380374647194	-0.118124806865607
96.8723	0.874173318437301	-0.11525445208951
96.9223	0.874596409920668	-0.113666781865193
96.9723	0.874971630623717	-0.113344212183423
97.0223	0.875314787192198	-0.112144602827249
97.0723	0.875737427168193	-0.110834554559722
97.1223	0.876209639339234	-0.109687289501342
97.1723	0.876631058034746	-0.108982969014823
97.2223	0.877029337268543	-0.107664747248185
97.2723	0.877428016031808	-0.106483064847143
97.3223	0.87786387136492	-0.105296304497549
97.3723	0.878376661315574	-0.103864190498852
97.4223	0.878733428541424	-0.101244646040558
97.4723	0.879043200818139	-0.0997672802948731
97.5223	0.879337061464317	-0.0992254247858255
97.5723	0.879650691841867	-0.0992963257691383
97.6223	0.880118179930911	-0.0983262565031918
97.6723	0.880482480394254	-0.0969044582747282
97.7223	0.880842486292368	-0.0959075974394922
97.7723	0.881263571025844	-0.0952761739338102
97.8223	0.881851096360464	-0.092704686690145
97.8723	0.882305677262269	-0.0910297671197561
97.9223	0.882731583516025	-0.0898649302167699
97.9723	0.883147661418726	-0.0886992696065346
98.0223	0.88353216752777	-0.0863877777246463
98.0723	0.883941494360209	-0.0840638579158666
98.1223	0.884297607837907	-0.0823009784143828
98.1723	0.884627215731075	-0.0810979771710898
98.2223	0.884990134115991	-0.0803264142307879
98.2723	0.885427358502429	-0.0779756543598478
98.3223	0.885816793935579	-0.0759563486013428
98.3723	0.886204153319315	-0.074568122978779
98.4223	0.886637286292385	-0.0739948389886288
98.4723	0.887055628939025	-0.0734819609862571
98.5223	0.887567395950895	-0.0729896585305354
98.5723	0.888045021150081	-0.0725359442806322
98.6223	0.888421127022097	-0.0720761525274156
98.6723	0.88877794869129	-0.0711780258780625
98.7223	0.889088481014813	-0.0695525057281677
98.7723	0.889438576327361	-0.0680122826054716
98.8223	0.889834670124648	-0.0666933471368961
98.8723	0.890182210611898	-0.0649930838372342
98.9223	0.890516538409474	-0.0636765596598675
98.9723	0.89088752761634	-0.0624234624639929
99.0223	0.891335820512264	-0.0614661628436349
99.0723	0.891929407362169	-0.0614555263637593
99.1223	0.892363394332952	-0.0609048193111815
99.1723	0.892897888698655	-0.0602761938400948
99.2223	0.893502752673515	-0.059625545230135
99.2723	0.893919323266179	-0.0592531205508061
99.3223	0.894234594220128	-0.0590303770940775
99.3723	0.894552766282016	-0.0588154609640007
99.4223	0.894968770150519	-0.0588644996826805
99.4723	0.895384774019022	-0.0589135384013604
99.5223	0.895787933748861	-0.0586626604723864
99.5723	0.89617241052197	-0.0579755267618718
99.6223	0.896556887295078	-0.0572883930513573
99.6723	0.897004797908378	-0.056698351775542
99.7223	0.897469979312773	-0.0561347453356373
99.7723	0.897921260795969	-0.0555637497122752
99.8223	0.898301892801346	-0.0549551969009755
99.8723	0.898682524806723	-0.0543466440896758
99.9223	0.899048125308179	-0.0537419414171855
99.9723	0.899401074985892	-0.0531404791009309
100.0223	0.899754024663606	-0.0525390167846762
100.0723	0.900147368393846	-0.052009973197746
100.1223	0.900544148423694	-0.0514870902318869
100.1723	0.900948315328888	-0.0510108548637854
100.2223	0.901369701872215	-0.050643360298185
100.2723	0.901791088415542	-0.0502758657325845
100.3223	0.902260992241045	-0.0503447034236636
100.3723	0.902753853861239	-0.05062000829336
100.4223	0.903238624550037	-0.0508620597643238
100.4723	0.903590036320658	-0.0505560115093223
100.5223	0.903941448091279	-0.0502499632543209
100.5723	0.904309280249717	-0.0500051960230136
100.6223	0.904698370744102	-0.0498397650780034
100.6723	0.905087461238488	-0.0496743341329932
100.7223	0.905432715229111	-0.0487505782482031
100.7723	0.905767978975261	-0.0476540017484533
100.8223	0.90613307273633	-0.0468211762071622
100.8723	0.90662289614527	-0.0470911849843997
100.9223	0.90711271955421	-0.0473611937616372
100.9723	0.907554176568759	-0.0476582055607195
101.0223	0.907959384172257	-0.0479754554538506
101.0723	0.908364591775754	-0.0482927053469816
101.1223	0.908753027113858	-0.0474032135599319
101.1723	0.909140579701151	-0.0464502090528727
101.2223	0.909523584082009	-0.0456544627002917
101.2723	0.90989729550547	-0.045180028352935
101.3223	0.910271006928931	-0.0447055940055783
101.3723	0.910640367920809	-0.0443886827354949
101.4223	0.911007927715901	-0.0441369902960474
101.4723	0.911387759086846	-0.0438814959108538
101.5223	0.911898344241534	-0.0435854917494232
101.5723	0.912408929396222	-0.0432894875879925
101.6223	0.912867363543082	-0.0430223014249104
101.6723	0.91326565109263	-0.0427883515234896
101.7223	0.913663938642178	-0.0425544016220687
101.7723	0.914038921136465	-0.0421083102893476
101.8223	0.914409556745742	-0.0416226500992459
101.8723	0.914777979152922	-0.041216914361453
101.9223	0.915138618366097	-0.0410922498909034
101.9723	0.915499257579273	-0.0409675854203539
102.0223	0.915903727144583	-0.0410325763589476
102.0723	0.916337416944649	-0.0412240042369703
102.1223	0.916771106744715	-0.041415432114993
102.1723	0.917175449125108	-0.0407112530080949
102.2223	0.917579149736872	-0.0399874887903474
102.2723	0.917998769004213	-0.0391759573898704
102.3223	0.918447034721175	-0.0382064843738878
102.3723	0.918895300438137	-0.0372370113579052
102.4223	0.919235553647312	-0.0362244558959772
102.4723	0.919536983437429	-0.0351964151176979
102.5223	0.919848599708963	-0.0342544693372302
102.5723	0.920239228110441	-0.0339803252122928
102.6223	0.920629856511919	-0.0337061810873554
102.6723	0.921062168347231	-0.032810410723985
102.7223	0.921537381638793	-0.0312748497191109
102.7723	0.922012594930355	-0.0297392887142367
102.8223	0.922448944386946	-0.0289234842045728
102.8723	0.922879558372828	-0.0282139003573876
102.9223	0.923307088566367	-0.027439786875525
[truncated: 2,363 more rows]
