# Supplementary material for: Unraveling the Local Relation Between Tissue Composition and Human Brain Mechanics Through Machine Learning
Source: Front Bioeng Biotechnol. 2021 Aug 17;9:704738. doi: 10.3389/fbioe.2021.704738 (PMC8415910; doi:10.3389/fbioe.2021.704738)
Supplement: Supplementary file 1 [file DataSheet3.ZIP › Mechanics_cyclicCompTens/cyclicCompTens_HBE_04_09_P2a_Pa_13.txt]

0	1	0.0255974926868752
0.038944	0.999992199973948	-0.0045751815866661
0.079904	0.999992199973948	-0.00578525430274732
0.120864	0.999992199973948	-0.00637830994864005
0.161824	0.999992199973948	-0.00670216623326016
0.202784	0.999992199973948	-0.00702602766902377
0.243744	1	-0.00742010862538339
0.284704	1	-0.0077669753687615
0.325664	1	-0.00788202903395796
0.366624	1	-0.00783155490468428
0.407584	1	-0.00783820391974815
0.448544	0.999992199973948	-0.00789845134950942
0.489504	0.999992199973948	-0.00772968797550388
0.530464	0.999992199973948	-0.00754606775701082
0.571424	0.999992199973948	-0.00727733202019276
0.612384	0.999992199973948	-0.00699136725570128
0.653344	1	-0.00664838808914416
0.694304	1	-0.00625439577263517
0.735264	1	-0.00575863532788701
0.776224	1	-0.00517645139552661
0.817184	1	-0.00447276836967239
0.858144	1	-0.00371726164778755
0.899104	1	-0.00284388385678887
0.940064	1	-0.00191934702756574
0.981024	1	-0.00102835471509974
1.021984	1	-0.00014162492941705
1.062944	1	0.000722181789172299
1.103904	1	0.00158365675742519
1.144864	1	0.00244445181343045
1.185824	1	0.00326597975792756
1.226784	1	0.0040600584246314
1.267744	1	0.00481966641206143
1.308704	1	0.00553955837156335
1.349664	1	0.0062116908540792
1.390624	1	0.00683666749964937
1.431584	1	0.00741262072879871
1.472544	1	0.00796676882349276
1.513504	1	0.00842484880432227
1.554464	1	0.00875641062693946
1.595424	1	0.00890696760567709
1.636384	0.999992199973948	0.00894736136664685
1.677344	0.999992199973948	0.0088827435526483
1.718304	0.999992199973948	0.00868998189281968
1.759264	0.999992199973948	0.00840481972269323
1.800224	0.999992199973948	0.00804911883607835
1.841184	1	0.00761104178640667
1.882144	1	0.00706080536634261
1.923104	1	0.00639913525145813
1.964064	1	0.00563016757459324
2.005024	1	0.00476524510257183
2.045984	1	0.00380509569017175
2.086944	1	0.00273375883322052
2.127904	1	0.00151179526294211
2.168864	1	0.000155383404101345
2.209824	1	-0.0013083630632206
2.250784	1	-0.0028218172176228
2.291744	0.999991419971343	-0.00441341987559318
2.332704	0.999911859705611	-0.00612653941418484
2.373664	0.999616238718237	-0.00792605575075934
2.414624	0.999264457543288	-0.00973413854581313
2.455584	0.998893176303209	-0.0115855483130076
2.496544	0.998401774661927	-0.0134604629952766
2.537504	0.998094453635475	-0.015338413311395
2.578464	0.99771927238237	-0.0172404591073926
2.619424	0.997323811061529	-0.0192008139162446
2.660384	0.996948629808424	-0.0211929742355279
2.701344	0.996589048607422	-0.0232367076421607
2.742304	0.996277047565339	-0.0253335461179062
2.783264	0.995969726538887	-0.0274505618612833
2.824224	0.995670205538487	-0.0295668279578232
2.865184	0.995370684538086	-0.0316943496529502
2.906144	0.995082863576764	-0.0338583207463281
2.947104	0.994831702737887	-0.0360479062261131
2.988064	0.994579761896405	-0.0382343906958711
3.029024	0.99432002102887	-0.0404326450568136
3.069984	0.993861379497007	-0.0426677911948093
3.110944	0.99372097902807	-0.0448905158590498
3.151904	0.993425358040696	-0.0470530312428719
3.192864	0.993093856933482	-0.0491890060777703
3.233824	0.992499494948313	-0.0513415080103809
3.274784	0.992104033627472	-0.0535391260431942
3.315744	0.991712472319658	-0.0557685953497632
3.356704	0.991368491170761	-0.058057644146239
3.397664	0.991041670079178	-0.0603619234129036
3.438624	0.990729669037095	-0.0625744537518411
3.479584	0.99041454798459	-0.0647624244400378
3.520544	0.990126727023268	-0.0668803096865778
3.561504	0.98985138610363	-0.0689098782547178
3.602464	0.989579165194412	-0.0709011429203671
3.643424	0.989288224222669	-0.0728466747705378
3.684384	0.988944243073772	-0.074726416393924
3.725344	0.988629122021268	-0.0765243963903235
3.766304	0.988329601020867	-0.0783780093347051
3.807264	0.988009799952732	-0.0802828880984013
3.848224	0.987626818673574	-0.0822385750481685
3.889184	0.98723525736576	-0.0842459701960523
3.930144	0.986871776151732	-0.0862791300955517
3.971104	0.986376474497425	-0.0883782545583093
4.012064	0.986076953497025	-0.0905282787337867
4.053024	0.985920952975983	-0.0926965254291836
4.093984	0.985485711522276	-0.094815657181511
4.134944	0.985338291029892	-0.0969220732672836
4.175904	0.984938929696025	-0.098978134441817
4.216864	0.984686988854543	-0.101091428101479
4.257824	0.98441554794793	-0.103307161873122
4.298784	0.984103546905847	-0.105614404859841
4.339744	0.983808705921078	-0.107964181587744
4.380704	0.983513084933704	-0.110369133630387
4.421664	0.983189383852542	-0.112879986364013
4.462624	0.982810302586411	-0.115400442858138
4.503584	0.98241484126557	-0.11787527549708
4.544544	0.982027179970781	-0.12033444182465
4.585504	0.981663698756754	-0.122655666596563
4.626464	0.981304117555753	-0.124975562052865
4.667424	0.980992896516274	-0.12728503000883
4.708384	0.980673095448139	-0.129540957054497
4.749344	0.980354074382608	-0.131745465736436
4.790304	0.980074053447339	-0.133882867951213
4.831264	0.97966689208742	-0.135970948198358
4.872224	0.979359571060967	-0.138053493262462
4.913184	0.979187970487821	-0.140133307781545
4.954144	0.978860369393634	-0.142151764578688
4.995104	0.978552268364576	-0.14412033281466
5.036064	0.978105326871792	-0.145944757474923
5.077024	0.97772624560566	-0.147679222335521
5.117984	0.977334684297846	-0.1493017392087
5.158944	0.976963403057766	-0.150906098938138
5.199904	0.976619421908869	-0.152508408034803
5.240864	0.976308200869391	-0.154013825277765
5.281824	0.976000879842939	-0.155535046122073
5.322784	0.975701358842539	-0.157076385395453
5.363744	0.975394037816086	-0.158549864196422
5.404704	0.97511011686779	-0.159975631462936
5.445664	0.974862856041939	-0.161298008483687
5.486624	0.974610915200457	-0.162532966658878
5.527584	0.974351174332922	-0.163780036860584
5.568544	0.974039953293444	-0.165096168277163
5.609504	0.973752132332122	-0.166404227915007
5.650464	0.973460411357774	-0.167711729676135
5.691424	0.973132810263586	-0.169048175650318
5.732384	0.97252986824976	-0.170484989311651
5.773344	0.972134406928919	-0.172084456723793
5.814304	0.97174362562371	-0.173746881395022
5.855264	0.97140822450347	-0.175490939120088
5.896224	0.971072043380625	-0.177273616732503
5.937184	0.970756922328121	-0.179069742224663
5.978144	0.970444921286037	-0.1808898520572
6.019104	0.97015788032732	-0.182707516820693
6.060064	0.96989423944676	-0.184518681012921
6.101024	0.969618118524516	-0.186348488311811
6.141984	0.969331077565799	-0.188261438854242
6.182944	0.968975396377824	-0.190270437897684
6.223904	0.968664175338346	-0.192321513049068
6.264864	0.968364654337945	-0.194405483313844
6.305824	0.968048753282836	-0.196543053327477
6.346784	0.967649391948969	-0.19868618685383
6.387744	0.967274210695864	-0.200798661132065
6.428704	0.966902929455784	-0.202911752125577
6.469664	0.966551148280835	-0.204887289462087
6.510624	0.966251627280435	-0.206781601256268
6.551584	0.965808585800677	-0.20859737446902
6.592544	0.965660385305687	-0.210303594641663
6.633504	0.965232943878033	-0.211987384247751
6.674464	0.964969302997472	-0.213709135620999
6.715424	0.964718142158595	-0.215413211455015
6.756384	0.964446701251982	-0.217203344130889
6.797344	0.964134700209899	-0.218992504880923
6.838304	0.963839079222525	-0.220746087915073
6.879264	0.963543458235151	-0.222473699173046
6.920224	0.963212737130542	-0.224216883036538
6.961184	0.962840675887857	-0.225930492896462
7.002144	0.962437414540965	-0.227619876524151
7.043104	0.962058333274833	-0.229331089257561
7.084064	0.961694852060806	-0.231048397229935
7.125024	0.961346970898883	-0.232738853026938
7.165984	0.961024049820326	-0.234473269945005
7.206944	0.960708148765217	-0.236287020854662
7.247904	0.96038522768666	-0.238129805324817
7.288864	0.960109106764417	-0.240117138702984
7.329824	0.959849365896882	-0.242140359244273
7.370784	0.959398524391071	-0.244147529933947
7.411744	0.959218343789268	-0.24616310146245
7.452704	0.958727722150592	-0.248185313031397
7.493664	0.958436001176244	-0.250194850338702
7.534624	0.958120100121134	-0.252232930885174
7.575584	0.957752718894081	-0.254215273881778
7.616544	0.95735725757324	-0.256143807925758
7.657504	0.95700235638787	-0.258122365641676
7.698464	0.956646675199895	-0.260143302375159
7.739424	0.956339354173443	-0.262144813667053
7.780384	0.956023453118333	-0.264196209161708
7.821344	0.955723932117933	-0.266288083406363
7.862304	0.955424411117533	-0.268363489391866
7.903264	0.955149070197894	-0.27040204936364
7.944224	0.95488932933036	-0.272413231971416
7.985184	0.954645968517535	-0.274362544743862
8.026144	0.954382327636974	-0.276235796692012
8.067104	0.954071106597496	-0.278108756626569
8.108064	0.953779385623148	-0.279996609254397
8.149024	0.9534876646488	-0.281881853372736
8.189984	0.95315226352856	-0.283755885476607
8.230944	0.952756802207719	-0.285637010895753
8.271904	0.952361340886879	-0.287542593542962
8.312864	0.951766198899104	-0.289514051405987
8.353824	0.951430797778865	-0.291488551440478
8.394784	0.951103196684677	-0.293472783808617
8.435744	0.950788075632173	-0.295509413003945
8.476704	0.950468274564037	-0.297531384860241
8.517664	0.950189033631372	-0.29955219519978
8.558624	0.949921492737786	-0.301531319509238
8.599584	0.949653951844199	-0.303440201474213
8.640544	0.949354430843799	-0.305345699132391
8.681504	0.949015129710533	-0.307351045826708
8.722464	0.948695328642398	-0.309401458499492
8.763424	0.948399707655024	-0.311501256336879
8.804384	0.948079906586888	-0.313601145700916
8.845344	0.947680545253021	-0.315688036101627
8.886304	0.94730146398689	-0.317801133632757
8.927264	0.946934082759836	-0.319886577040736
8.968224	0.946590881613545	-0.321997375509618
9.009184	0.946282780584487	-0.324142064988998
9.050144	0.945983259584087	-0.326283405028877
9.091104	0.945540218104328	-0.328427854795605
9.132064	0.94524849712998	-0.330531363820678
9.173024	0.94498485624942	-0.332674259813585
9.213984	0.944749295462647	-0.334790515014095
9.254944	0.944477854556034	-0.336911760596167
9.295904	0.944170533529582	-0.339093941134229
9.336864	0.943874912542208	-0.34131514253353
9.377824	0.943575391541808	-0.343599301191917
9.418784	0.943251690460646	-0.345943350966657
9.459744	0.942868709181489	-0.348300122945571
9.500704	0.942477147873674	-0.350588561564388
9.541664	0.942089486578885	-0.352921970276612
9.582624	0.941726005364858	-0.355303709417773
9.623584	0.941375004192514	-0.357722484163579
9.664544	0.941055203124378	-0.360161895989465
9.705504	0.940735402056243	-0.36260214245122
9.746464	0.940420281003739	-0.365071507462504
9.787424	0.940136360055443	-0.367589390314435
9.828384	0.939872719174882	-0.370108700546245
9.869344	0.939585678216165	-0.37260909091224
9.910304	0.93924949709332	-0.375091855860738
9.951264	0.938922676001738	-0.377586848333665
9.992224	0.938610674959654	-0.380028822905715
10.033184	0.938159833453844	-0.382473493155492
10.074144	0.937787772211159	-0.384893636442616
10.115104	0.937404790932002	-0.387316037387075
10.156064	0.937033509691922	-0.3897419947956
10.197024	0.936685628529999	-0.392166200122563
10.237984	0.936374407490521	-0.394515366672808
10.278944	0.936062406448438	-0.396728940851382
10.319904	0.935762885448037	-0.398907776308354
10.360864	0.935455564421585	-0.401066804962701
10.401824	0.935180223501947	-0.403209855679228
10.442784	0.934924382647438	-0.405352302755715
10.483744	0.934677121821587	-0.407511651753332
10.524704	0.934409580928	-0.409637386499603
10.565664	0.934093679872891	-0.411744855141836
10.606624	0.933801958898543	-0.413787455361389
10.647584	0.933510237924195	-0.415806308774011
10.688544	0.933183416832612	-0.417826940418665
10.729504	0.932787955511771	-0.419851350806388
10.770464	0.932392494190931	-0.421885595950436
10.811424	0.93199703287009	-0.423922924670864
10.852384	0.931458051069891	-0.425938844872315
10.893344	0.931142150014781	-0.427899031882311
10.934304	0.930970549441635	-0.42982439736088
10.975264	0.930507227894141	-0.431791965341333
11.016224	0.930227986961476	-0.433831189970914
11.057184	0.929956546054864	-0.435942572466982
11.098144	0.929688225158672	-0.438171911021196
11.139104	0.929397284186929	-0.440372675827361
11.180064	0.92904550301198	-0.442506724244224
11.221024	0.928734281972502	-0.444588704893994
11.261984	0.928434760972102	-0.446581943920208
11.302944	0.92811105989094	-0.448532649205238
11.343904	0.927711698557073	-0.450516384714427
11.384864	0.927336517303968	-0.45258250292429
11.425824	0.926960556048257	-0.45474397228927
11.466784	0.926621254914991	-0.45696810254133
11.507744	0.926313933888539	-0.459241232238546
11.548704	0.926006612862087	-0.461483164423782
11.589664	0.925714891887739	-0.463740405530621
11.630624	0.925430970939443	-0.466035039631875
11.671584	0.925031609605576	-0.468344487974986
11.712544	0.924788248792751	-0.470704221494748
11.753504	0.924509007860086	-0.473004604341224
11.794464	0.924200906831029	-0.475225297985545
11.835424	0.923909965859286	-0.477415511076635
11.876384	0.92360654484586	-0.479625622496999
11.917344	0.923275043738646	-0.481848913754779
11.958304	0.922902982495962	-0.484195046850381
11.999264	0.922495821136043	-0.486668316998678
12.040224	0.922112839856885	-0.489233907026653
12.081184	0.92175715866891	-0.491851771846284
12.122144	0.921409277506987	-0.494462048670895
12.163104	0.921086356428431	-0.496984911008358
12.204064	0.920770455373321	-0.499415860977649
12.245024	0.920446754292159	-0.501817980052593
12.285984	0.920175313385547	-0.504166255307616
12.326944	0.919911672504986	-0.506519978577445
12.367904	0.919616051517612	-0.508928223400235
12.408864	0.919280650397372	-0.511351801115892
12.449824	0.918953049303185	-0.513860779732426
12.490784	0.918502207797374	-0.516495559548424
12.531744	0.918350107289358	-0.519200865005675
12.572704	0.918018606182145	-0.521994051300141
12.613664	0.917619244848278	-0.524843975399992
12.654624	0.917247963608198	-0.527684855795267
12.695584	0.916712881821025	-0.530496750572573
12.736544	0.916413360820625	-0.533306030302774
12.777504	0.91609355975249	-0.536133634975572
12.818464	0.915786238726037	-0.538939327732825
12.859424	0.915494517751689	-0.541758954332742
12.900384	0.915206696790367	-0.544760156728491
12.941344	0.914959435964516	-0.547897509372628
12.982304	0.914715295149086	-0.551133869879417
13.023264	0.914432154203395	-0.554462473993678
13.064224	0.914124053174338	-0.557839105627253
13.105184	0.913833112202595	-0.561293975111839
13.146144	0.913541391228247	-0.564740942795753
13.187104	0.913205990108007	-0.568194835996086
13.228064	0.91280662877414	-0.571631703060551
13.269024	0.912398687411616	-0.575000304320304
13.309984	0.912019606145484	-0.578368602670434
13.350944	0.911488424371337	-0.581777371053741
13.391904	0.911164723290176	-0.585224373604949
13.432864	0.911000922743082	-0.588698067070289
13.473824	0.910701401742682	-0.592186953959317
13.514784	0.910258360262923	-0.595717293703394
13.555744	0.909990819369337	-0.599306247549153
13.596704	0.909727178488776	-0.602846134394374
13.637664	0.909422977472745	-0.606319566355004
13.678624	0.909083676339479	-0.609709953136359
13.719584	0.908756075245291	-0.61299039897895
13.760544	0.908460454257917	-0.616158909909359
13.801504	0.90813285316373	-0.619285667254302
13.842464	0.907749871884572	-0.622393086325894
13.883424	0.907358310576757	-0.625448139079181
13.924384	0.906990929349704	-0.628485217742023
13.965344	0.906643828190386	-0.631515545224919
14.006304	0.906344307189986	-0.634489647015823
14.047264	0.906044786189586	-0.637401987931691
14.088224	0.90576086524129	-0.640281305161018
14.129184	0.90546134424089	-0.643145466013157
14.170144	0.905197703360329	-0.645957535126937
14.211104	0.904937962492795	-0.648685595852425
14.252064	0.904674321612234	-0.651371312427643
14.293024	0.90422738011945	-0.654026714069281
14.333984	0.903931759132075	-0.656691540776531
14.374944	0.903632238131675	-0.659328990119783
14.415904	0.903304637037488	-0.662010683880869
14.456864	0.902913075729673	-0.664766427059184
14.497824	0.902530094450515	-0.667600602037837
14.538784	0.902142433155727	-0.670448732651214
14.579744	0.901778951941699	-0.673372967673005
14.620704	0.901435750795408	-0.676295284993584
14.661664	0.901115949727272	-0.679190843844647
14.702624	0.900796928661742	-0.68208893057458
14.743584	0.900477127593606	-0.685022849987488
14.784544	0.900205686686994	-0.687993173035322
14.825504	0.899942045806433	-0.69098703368632
14.866464	0.899646424819059	-0.693998617819081
14.907424	0.899311023698819	-0.697049048476607
14.948384	0.898983422604631	-0.700094732823636
14.989344	0.898536481111847	-0.703146364223625
15.030304	0.898384380603831	-0.706290492018973
15.071264	0.898048979483592	-0.709420923505101
15.112224	0.897649618149725	-0.712546841855765
15.153184	0.897094256294816	-0.715615168152322
15.194144	0.896743255122472	-0.718641797522769
15.235104	0.896435154093415	-0.721616276316296
15.276064	0.896123933053936	-0.724577919586944
15.317024	0.895816612027484	-0.727471774298976
15.357984	0.895532691079188	-0.730397883437859
15.398944	0.895237850094419	-0.733329126785894
15.439904	0.894989809265963	-0.736281711097524
15.480864	0.894742548440112	-0.739249931211644
15.521824	0.89445472747879	-0.742312493508538
15.562784	0.89415520647839	-0.745421995900991
15.603744	0.893863485504042	-0.748549003854616
15.644704	0.893572544532299	-0.751664233200232
15.685664	0.893236363409454	-0.75483175041274
15.726624	0.892837002075587	-0.757949629672758
15.767584	0.892442320757351	-0.761023301561442
15.808544	0.892058559475589	-0.7641000548473
15.849504	0.891695078261561	-0.767206212158664
15.890464	0.891347977102244	-0.770364572347888
15.931424	0.891032076047134	-0.773569959800908
15.972384	0.89056875449964	-0.776783865769878
16.013344	0.890289513566975	-0.7800239919445
16.054304	0.890021972673389	-0.78328555932619
16.095264	0.889758331792828	-0.786515985855254
16.136224	0.88944711075335	-0.789772065996431
16.177184	0.889107809620084	-0.793004423301942
16.218144	0.888788008551949	-0.796171816299712
16.259104	0.888492387564574	-0.799271028481803
16.300064	0.888173366499044	-0.802278014490068
16.341024	0.887781805191229	-0.805226358066974
16.381984	0.887390243883415	-0.808153162372546
16.422944	0.887022862656361	-0.811101179068564
16.463904	0.886675761497043	-0.814068401106371
16.504864	0.886376240496643	-0.817082136115377
16.545824	0.886088419535321	-0.82016172454814
16.586784	0.885792798547947	-0.823261854175922
16.627744	0.885493277547547	-0.826358845747178
16.668704	0.885221836640934	-0.829420501494408
16.709664	0.884969895799452	-0.832443132021988
16.750624	0.884570534465585	-0.835406928348086
16.791584	0.884427013986227	-0.838376678264763
16.832544	0.884107212918091	-0.841333158996581
16.873504	0.883668071451359	-0.844257130334455
16.914464	0.883332670331119	-0.847211896031212
16.955424	0.882945789038935	-0.850164724413904
16.996384	0.882554227731121	-0.853127927995992
17.037344	0.882174366462384	-0.856163219709978
17.078304	0.881810885248357	-0.859230648173696
17.119264	0.881459884076013	-0.862346106335934
17.160224	0.881140083007877	-0.865400474818562
17.201184	0.880828861968399	-0.868400247655226
17.242144	0.880509060900263	-0.871342057972778
17.283104	0.880237619993651	-0.874268753318054
17.324064	0.87997397911309	-0.877156846209628
17.365024	0.879678358125716	-0.880072621554029
17.405984	0.879342957005476	-0.883018286886856
17.446944	0.879015355911289	-0.886011097160599
17.487904	0.878711934897863	-0.889048062504734
17.528864	0.878416313910488	-0.892152478630566
17.569824	0.878080912790249	-0.895405198436211
17.610784	0.877681551456382	-0.898735044697848
17.651744	0.877314170229329	-0.902087955674963
17.692704	0.876954589028327	-0.905493605614596
17.733664	0.876463187387046	-0.908903080060621
17.774624	0.876148066334542	-0.9123734022944
17.815584	0.875848545334141	-0.915850057300589
17.856544	0.875556824359793	-0.919356813678177
17.897504	0.875269003398471	-0.922957419738002
17.938464	0.87502174257262	-0.92661529315025
17.979424	0.874765901718112	-0.930325822715191
18.020384	0.874494460811499	-0.934075399291842
18.061344	0.874187139785047	-0.937862011473138
18.102304	0.873895418810699	-0.941693676557663
18.143264	0.873603697836351	-0.945581059579202
18.184224	0.873268296716111	-0.949474951888831
18.225184	0.872868935382244	-0.953325310201755
18.266144	0.872469574048377	-0.957121922759026
18.307104	0.872085812766615	-0.960860202332178
18.348064	0.871727011568219	-0.964570206708491
18.389024	0.871386930432348	-0.968219945145032
18.429984	0.871064009353791	-0.971888416035679
18.470944	0.870755908324734	-0.975580583611522
18.511904	0.870452487311308	-0.979209676251159
18.552864	0.870181046404695	-0.982796322317848
18.593824	0.869785585083854	-0.986270279467105
18.634784	0.869486064083454	-0.989695173974234
18.675744	0.869146762950188	-0.993057749729613
18.716704	0.868819161856001	-0.996393802369716
18.757664	0.868528220884258	-0.999680807622132
18.798624	0.868204519803096	-1.00294677699978
18.839584	0.867812958495281	-1.00617845221384
18.880544	0.867425297200493	-1.00935801825589
18.921504	0.867057915973439	-1.01251460021308
18.962464	0.866706914801095	-1.0156389560731
19.003424	0.866407393800695	-1.01876055959604
19.044384	0.866107872800295	-1.02193469069852
19.085344	0.865820051838973	-1.02512017546385
19.126304	0.865520530838573	-1.02827071230382
19.167264	0.865252989944986	-1.03142496686909
19.208224	0.865001829106109	-1.03458432949304
19.249184	0.864602467772242	-1.03776444905339
19.290144	0.864454267277253	-1.04093107061226
19.331104	0.863990945729759	-1.04422966924019
19.372064	0.863691424729359	-1.04763871438265
19.413024	0.863363823635171	-1.05112170651966
19.453984	0.862976942342987	-1.05470822401319
19.494944	0.862585381035173	-1.05834033049462
19.535904	0.862206299769041	-1.06198547952349
19.576864	0.861842818555014	-1.06561682110364
19.617824	0.861491037380065	-1.06929209983359
19.658784	0.861179816340587	-1.0730120762562
19.699744	0.860863915285477	-1.07672930470014
19.740704	0.860552694245999	-1.0803190299848
19.781664	0.860264873284677	-1.0838464343385
19.822624	0.860009812432774	-1.08724263088284
19.863584	0.859710291432373	-1.09052512299979
19.904544	0.859374890312134	-1.0937089406726
19.945504	0.859055089243998	-1.09682703131559
19.986464	0.85874386820452	-1.0998203079394
20.027424	0.858448247217146	-1.10262469535231
20.068384	0.858120646122958	-1.10514112249468
20.109344	0.857713484763039	-1.10745001078187
20.150304	0.857357803575064	-1.10941353197693
20.191264	0.857022402454824	-1.11104294385764
20.232224	0.856711181415346	-1.11241159195774
20.273184	0.856339120172661	-1.11349597354134
20.314144	0.856099659372862	-1.11434555004526
20.355104	0.855860198573063	-1.11494205972387
20.396064	0.855652717880078	-1.11527895188417
20.437024	0.855449137200118	-1.1153748216903
20.477984	0.855261156572263	-1.11524163298276
20.518944	0.855077855960039	-1.11497128505449
20.559904	0.854917955425971	-1.1146034133028
20.600864	0.854754154878877	-1.11401112474606
20.641824	0.854582554305731	-1.11328585232713
20.682784	0.854406273716954	-1.11239788693169
20.723744	0.854226873117756	-1.11139033107367
20.764704	0.85405527254461	-1.11025878057788
20.805664	0.853903172036595	-1.10901516659677
20.846624	0.85375575154421	-1.1077154860057
20.887584	0.853599751023168	-1.10641825484208
20.928544	0.853428150450023	-1.10507751147382
20.969504	0.853272149928981	-1.10375515624513
21.010464	0.853104449368861	-1.10244235029678
21.051424	0.852949228850424	-1.10108922250127
21.092384	0.852749548183491	-1.09967498323408
21.133344	0.852621627756237	-1.09821428983426
21.174304	0.852501507355035	-1.09670216499547
21.215264	0.852405567034594	-1.09518097466004
21.256224	0.852305726701127	-1.09360407946284
21.297184	0.852209786380687	-1.09196559118946
21.338144	0.852106046034194	-1.09026704400086
21.379104	0.852022585755436	-1.08845328001597
21.420064	0.851954725528783	-1.0866149040794
21.461024	0.851874385260447	-1.08477153994047
21.501984	0.851815105062451	-1.08294792812401
21.542944	0.851723064755036	-1.08107664617802
21.583904	0.851647404502331	-1.07923665980826
21.624864	0.85158734430173	-1.07742146844349
21.665824	0.851538984140207	-1.07562128526991
21.706784	0.851483603955237	-1.07379228427721
21.747744	0.851411063712953	-1.07196260337226
21.788704	0.85138376362177	-1.07014979823798
21.829664	0.851295623327382	-1.06836091206789
21.870624	0.851259743207542	-1.06665671855675
21.911584	0.851216063061651	-1.06498938849299
21.952544	0.851131822780288	-1.06331378616356
21.993504	0.851088142634396	-1.06165320074212
22.034464	0.851056162527583	-1.06001259210138
22.075424	0.851011702379086	-1.05839534890653
22.116384	0.850984402287904	-1.05682022540374
22.157344	0.850943842152433	-1.05525661682505
22.198304	0.850880661941411	-1.05376302831183
22.239264	0.850868181899728	-1.05231192123886
22.280224	0.850824501753836	-1.05080619890707
22.321184	0.850788621633996	-1.04927900050091
22.362144	0.850760541540209	-1.04769831348541
22.403104	0.850724661420369	-1.04603552706599
22.444064	0.850696581326582	-1.04428769931468
22.485024	0.850668501232794	-1.04246833259136
22.525984	0.850660701206742	-1.04065356835095
22.566944	0.850632621112955	-1.03879670621054
22.607904	0.850588940967063	-1.03689656721973
22.648864	0.850568660899327	-1.03494264542676
22.689824	0.850524980753436	-1.03294310849543
22.730784	0.850524980753436	-1.03091494769431
22.771744	0.850496900659648	-1.02886015481763
22.812704	0.850496900659648	-1.02679952602748
22.853664	0.850468820565861	-1.02473407029622
22.894624	0.850432940446021	-1.02264458881966
22.935584	0.850432940446021	-1.0205189673921
22.976544	0.850413440380891	-1.01837321881864
23.017504	0.850377560261051	-1.01622031155373
23.058464	0.850377560261051	-1.01404849096062
23.099424	0.850368980232394	-1.01194641367384
23.140384	0.85035338018029	-1.00986788924466
23.181344	0.850333100112554	-1.00785340296071
23.222304	0.850325300086502	-1.00585506895105
23.263264	0.850305800021372	-1.00388990681393
23.304224	0.850297219992715	-1.00195842212513
23.345184	0.850277719927585	-1.00002333085054
23.386144	0.850277719927585	-0.998119297618738
23.427104	0.850269919901532	-0.99623218810013
23.468064	0.850241839807745	-0.994401511298077
23.509024	0.850241839807745	-0.992617672168904
23.549984	0.850225459753036	-0.990888267424458
23.590944	0.850217659726983	-0.989244089244414
23.631904	0.850217659726983	-0.987580237193306
23.672864	0.850198159661853	-0.985927403207341
23.713824	0.850198159661853	-0.984302785579653
23.754784	0.850170079568066	-0.982723885513001
23.795744	0.850170079568066	-0.981153357955503
23.836704	0.850170079568066	-0.979586389041274
23.877664	0.850170079568066	-0.97803364816251
23.918624	0.850161499539408	-0.976462214055348
23.959584	0.85014979950033	-0.974877031338024
24.000544	0.850145899487304	-0.973321954350512
24.041504	0.850145899487304	-0.971819060628007
24.082464	0.850145899487304	-0.97036826518148
24.123424	0.850121719406543	-0.968949275245383
24.164384	0.850121719406543	-0.967576242582975
24.205344	0.850110019367465	-0.966232779565723
24.246304	0.850097539325781	-0.96486480484026
24.287264	0.850097539325781	-0.96346486770154
24.328224	0.850097539325781	-0.962042380139939
24.369184	0.850097539325781	-0.960600101030154
24.410144	0.850097539325781	-0.959142343020706
24.451104	0.850097539325781	-0.957695871118728
24.492064	0.850078039260651	-0.956268312544946
24.533024	0.850070239234599	-0.954878669975001
24.573984	0.850070239234599	-0.953515666018246
24.614944	0.850070239234599	-0.952222941452475
24.655904	0.850070239234599	-0.950991770737176
24.696864	0.850070239234599	-0.949803650234866
24.737824	0.850070239234599	-0.948619569980336
24.778784	0.850070239234599	-0.94741122644707
24.819744	0.850070239234599	-0.946208718827263
24.860704	0.850070239234599	-0.945021003657254
24.901664	0.850070239234599	-0.943776073435764
24.942624	0.850070239234599	-0.942549703511112
24.983584	0.850070239234599	-0.941339592641843
25.024544	0.850025779086102	-0.940100441674457
25.065504	0.850025779086102	-0.938922079656265
25.106464	0.850025779086102	-0.937725431921182
25.147424	0.850025779086102	-0.936542894544444
25.188384	0.850025779086102	-0.935396778236281
25.229344	0.850025779086102	-0.934229286097228
25.270304	0.850025779086102	-0.9330560256001
25.311264	0.850025779086102	-0.931842399671679
25.352224	0.850025779086102	-0.930552431801399
25.393184	0.850025779086102	-0.929173107771495
25.434144	0.850026559088707	-0.927682132126178
25.475104	0.850026559088707	-0.926139217286917
25.516064	0.850026559088707	-0.924550312485878
25.557024	0.850026559088707	-0.922910542839414
25.597984	0.850026559088707	-0.921258079318455
25.638944	0.850010179033998	-0.919522446403483
25.679904	0.850010179033998	-0.917723790853248
25.720864	0.850010179033998	-0.915943438453551
25.761824	0.850010179033998	-0.914108980729224
25.802784	0.850010179033998	-0.912253872849579
25.843744	0.84999847899492	-0.910406583960783
25.884704	0.84999847899492	-0.908509986179591
25.925664	0.84999847899492	-0.906626986643351
25.966624	0.84999847899492	-0.904735483845604
26.007584	0.84999847899492	-0.902814101955461
26.048544	0.84999847899492	-0.900878882107713
26.089504	0.84999847899492	-0.898983872967637
26.130464	0.84999847899492	-0.89713367265973
26.171424	0.84999847899492	-0.895329070056533
26.212384	0.84999847899492	-0.893561459473862
26.253344	0.84999847899492	-0.891846725143682
26.294304	0.84999847899492	-0.890120728677298
26.335264	0.84999847899492	-0.888403045881505
26.376224	0.84999847899492	-0.886751207792646
26.417184	0.84999847899492	-0.885125988704124
26.458144	0.84999847899492	-0.883548764446826
26.499104	0.84999847899492	-0.882013128155344
26.540064	0.84999847899492	-0.880495930125168
26.581024	0.84999847899492	-0.879026816273661
26.621984	0.84999847899492	-0.877587908395437
26.662944	0.84999847899492	-0.876218674088951
26.703904	0.84999847899492	-0.874928198463692
26.744864	0.84999847899492	-0.87368337066488
26.785824	0.84999847899492	-0.872477119169299
26.826784	0.84999847899492	-0.871262355695387
26.867744	0.84999847899492	-0.870084209418582
26.908704	0.84999847899492	-0.86890952372078
26.949664	0.84999847899492	-0.867695189550435
26.990624	0.84999847899492	-0.866393996590451
27.031584	0.849990678968868	-0.864965622993654
27.072544	0.849990678968868	-0.86337541720668
27.113504	0.849990678968868	-0.861588498859541
27.154464	0.849990678968868	-0.859572277927673
27.195424	0.849990678968868	-0.857272060700847
27.236384	0.84999847899492	-0.854654888868699
27.277344	0.84999847899492	-0.851671834899868
27.318304	0.84999847899492	-0.84826444595391
27.359264	0.84999847899492	-0.844433079420595
27.400224	0.84999847899492	-0.840202268800194
27.441184	0.84999847899492	-0.835528194620026
27.482144	0.84999847899492	-0.830346661832043
27.523104	0.84999847899492	-0.824615042989204
27.564064	0.84999847899492	-0.818343303600192
27.605024	0.850010179033998	-0.811534180747643
27.645984	0.850118599396122	-0.804285976231492
27.686944	0.850386140289709	-0.796531897390231
27.727904	0.850757421529788	-0.788290500162285
27.768864	0.851132602782893	-0.779655710502098
27.809824	0.851496083996921	-0.770671173545874
27.850784	0.851859565210948	-0.761356079380964
27.891744	0.852394646998121	-0.751737301974796
27.932704	0.852558447545215	-0.741920434750321
27.973664	0.853021769092709	-0.73198845968984
28.014624	0.853313490067057	-0.721973801198268
28.055584	0.853556850879882	-0.711956377294381
28.096544	0.853808011718759	-0.701913729081947
28.137504	0.854084132641003	-0.691832556867224
28.178464	0.854391453667455	-0.6817684587309
28.219424	0.854683174641803	-0.671764460914698
28.260384	0.854978795629177	-0.66182352278026
28.301344	0.855325896788495	-0.652020266875973
28.342304	0.855725258122362	-0.642352285179293
28.383264	0.856112919417151	-0.632871747879992
28.424224	0.856476400631178	-0.623595526390318
28.465184	0.856867181936388	-0.614544693631536
28.506144	0.857230663150415	-0.605701277692408
28.547104	0.857558264244603	-0.59703874892004
28.588064	0.857878065312738	-0.588634214157569
28.629024	0.858157306245403	-0.580479311791873
28.669984	0.858409247086885	-0.572543077486005
28.710944	0.858692388032576	-0.564837414062713
28.751904	0.859012189100712	-0.557273985230742
28.792864	0.859483310674258	-0.549795612985112
28.833824	0.859639311195299	-0.542384144540493
28.874784	0.86007065263598	-0.535049830881541
28.915744	0.86040605375622	-0.527857023959133
28.956704	0.860769534970247	-0.520900717538613
28.997664	0.861128336168643	-0.514113062043602
29.038624	0.861468417304514	-0.507396017178874
29.079584	0.86180771843778	-0.500749558973165
29.120544	0.862150919584071	-0.494234247559047
29.161504	0.862478520678259	-0.487847256506438
29.202464	0.862797541743789	-0.481596932174021
29.243424	0.863093162731164	-0.475413446266437
29.284384	0.863364603637776	-0.469221193413428
29.325344	0.86360484444018	-0.463088389297971
29.366304	0.86386380530511	-0.457023179791802
29.407264	0.864168006321141	-0.450934465370558
29.448224	0.86446284730591	-0.444824433956986
29.489184	0.864746768254206	-0.438767542479821
29.530144	0.865221789840778	-0.432742648283208
29.571104	0.865597751096489	-0.426821577994337
29.612064	0.865972932349594	-0.420963515086287
29.653024	0.866360593644383	-0.415173772463097
29.693984	0.866719394842779	-0.409486655184392
29.734944	0.867107056137567	-0.403885468353601
29.775904	0.867450257283859	-0.398319381992596
29.816864	0.86779033841973	-0.392769251777352
29.857824	0.868077379378447	-0.387249632624221
29.898784	0.868333220232956	-0.381786097514698
29.939744	0.868604661139568	-0.376360657103898
29.980704	0.868904182139968	-0.371078763166384
30.021664	0.869231783234156	-0.365801545804778
30.062624	0.869519604195478	-0.360554460323456
30.103584	0.869794945115117	-0.35542564034752
30.144544	0.870094466115517	-0.350433055609002
30.185504	0.870457947329544	-0.345541396434348
30.226464	0.870829228569623	-0.340736853195632
30.267424	0.871200509809703	-0.336051689036528
30.308384	0.871543710955995	-0.331480961518004
30.349344	0.872063192691064	-0.326994416724246
30.390304	0.872226993238157	-0.322447632141188
30.431264	0.872709814850782	-0.317877567101264
30.472224	0.872869715384849	-0.313379893102863
30.513184	0.8732815567604	-0.308910289455943
30.554144	0.873524917573225	-0.304511932767436
30.595104	0.873780758427733	-0.300203121829469
30.636064	0.874071699399476	-0.295954114839619
30.677024	0.874371220399876	-0.291742474693713
30.717984	0.874651241335146	-0.287646779198886
30.758944	0.874950762335546	-0.283607115446725
30.799904	0.875322043575626	-0.279560253777403
30.840864	0.875708924867809	-0.275484981800477
30.881824	0.876092686149572	-0.271409764303699
30.922784	0.876456167363599	-0.267327261721524
30.963744	0.876843828658388	-0.263206363710209
31.004704	0.877198729843758	-0.259054765045865
31.045664	0.877534130963997	-0.254886545577955
31.086624	0.877846132006081	-0.25076989048057
31.127584	0.878125372938746	-0.24676008184954
31.168544	0.878377313780228	-0.242855570269454
31.209504	0.878660454725919	-0.239056981172412
31.250464	0.878975575778423	-0.235408164539976
31.291424	0.879315656914294	-0.231798739233785
31.332384	0.879738418326317	-0.228224325049936
31.373344	0.880034039313691	-0.224652623977461
31.414304	0.880369440433931	-0.221055676804379
31.455264	0.88074072167401	-0.217482317356197
31.496224	0.881108102901064	-0.213986990913669
31.537184	0.881435703995251	-0.210516803790657
31.578144	0.881775005128517	-0.207103788135009
31.619104	0.882118986277414	-0.203736463889926
31.660064	0.882446587371602	-0.200403011042489
31.701024	0.882761708424106	-0.197181327487584
31.741984	0.883065129437532	-0.194082542429854
31.782944	0.883332670331119	-0.191048503759273
31.823904	0.883580711159575	-0.188063924346297
31.864864	0.883835772011479	-0.185149421658154
31.905824	0.884143873040536	-0.182256105209985
31.946784	0.884434814012279	-0.179310004035973
31.987744	0.884722634973601	-0.17630942925153
32.028704	0.885014355947949	-0.173411152930682
32.069664	0.885369257133319	-0.170543416001625
32.110624	0.885753018415081	-0.167778570280174
32.151584	0.886320080309068	-0.165079944089074
32.192544	0.886683561523095	-0.162449091202147
32.233504	0.886875442163977	-0.159874287491534
32.274464	0.88741052395115	-0.157375795213897
32.315424	0.887753725097442	-0.154993010053893
32.356384	0.888037646045738	-0.152740822525588
32.397344	0.888301286926298	-0.150578804000716
32.438304	0.888564927806859	-0.148485330218914
32.479264	0.888872248833311	-0.146537303177962
32.520224	0.889199849927499	-0.144662068152423
32.561184	0.889486890886216	-0.14276515002796
32.602144	0.889770811834512	-0.140858070266282
32.643104	0.89006253280886	-0.138963248537916
32.684064	0.890433814048939	-0.137119006178999
32.725024	0.890797295262966	-0.135271863297
32.765984	0.891160776476993	-0.133432842315471
32.806944	0.891512557651943	-0.131660916905075
32.847904	0.89185965881126	-0.129912842903495
32.888864	0.8921950599315	-0.128244266333948
32.929824	0.892522661025688	-0.12662451705229
32.970784	0.892989882586208	-0.124999184645059
33.011744	0.893249623453742	-0.123313130844018
33.052704	0.893492984266567	-0.121586369476355
33.093664	0.893748825121076	-0.119820249470535
33.134624	0.894040546095424	-0.117913219830594
33.175584	0.894340067095824	-0.11582973988715
33.216544	0.894619308028489	-0.113625917655077
33.257504	0.894918829028889	-0.111394203766408
33.298464	0.895286210255942	-0.109150253636488
33.339424	0.895669971537705	-0.106905366448021
33.380384	0.896060752842915	-0.104683626784857
33.421344	0.896424234056942	-0.102515410598343
33.462304	0.89681189535173	-0.100378141315127
33.503264	0.897167576539706	-0.0982024460938888
33.544224	0.897494397631288	-0.0960309632776977
33.585184	0.897814198699424	-0.0938096507388947
33.626144	0.898093439632088	-0.0915090565094442
33.667104	0.898345380473571	-0.0891323796636396
33.708064	0.898628521419262	-0.0867232370080094
33.749024	0.898940522461345	-0.0842779260716922
33.789984	0.899283723607637	-0.0818742161764255
33.830944	0.899707265022265	-0.0795587706586167
33.871904	0.900002886009639	-0.0773809398155749
33.912864	0.900162006541102	-0.0753000923528849
33.953824	0.900709568369958	-0.0733290528973974
33.994784	0.901073049583986	-0.0714211428582638
34.035744	0.901404550691199	-0.069592085206211
34.076704	0.901743851824465	-0.0678184120726652
34.117664	0.902087052970757	-0.0661128434825932
34.158624	0.902414654064945	-0.0644512011462905
34.199584	0.902725875104423	-0.0628097164647661
34.240544	0.903029296117849	-0.0611837673422594
34.281504	0.903300737024462	-0.0596274503865778
34.322464	0.903540977826866	-0.0581378280281383
34.363424	0.903804618707426	-0.0567095677500499
34.404384	0.904111939733879	-0.0553920874050052
34.445344	0.904398980692595	-0.0541623397111735
34.486304	0.904682901640891	-0.05301045722414
34.527264	0.904982422641292	-0.0519272720245909
34.568224	0.905345903855319	-0.0508995803038451
34.609184	0.905721085108424	-0.0498374396958846
34.650144	0.906100946377161	-0.0487551850172642
34.691104	0.906651628216438	-0.0476369974121963
34.732064	0.906855208896398	-0.0465037427773839
34.773024	0.907386390670545	-0.0454089511270944
34.813984	0.907721791790785	-0.0443503757000223
34.854944	0.908005712739081	-0.0432559610523573
34.895904	0.908269353619641	-0.0421253127478276
34.936864	0.908532994500202	-0.0410267009495568
34.977824	0.908840315526654	-0.0398713949300199
35.018784	0.909167916620842	-0.0387328121367283
35.059744	0.909454957579558	-0.0376054980172591
35.100704	0.909730298499197	-0.0364296660571431
35.141664	0.910029819499597	-0.035158312963849
35.182624	0.910401880742282	-0.0338238130205537
35.223584	0.910760681940678	-0.0324374850228159
35.264544	0.911128063167731	-0.0309639996842287
35.305504	0.911472044316628	-0.0293742123047914
35.346464	0.911819145475946	-0.0277266432803328
35.387424	0.912162346622238	-0.0259913655759264
35.428384	0.912489947716425	-0.0243045250815478
35.469344	0.912809748784561	-0.0225910394363613
35.510304	0.913097569745883	-0.0207425672387496
35.551264	0.913460270957305	-0.018814573637839
35.592224	0.913588191384559	-0.0168567227365913
35.633184	0.914007832786161	-0.0148514043719512
35.674144	0.914307353786562	-0.0128465392821428
35.715104	0.914586594719226	-0.0107464014886314
35.756064	0.914886115719627	-0.00857209877997726
35.797024	0.915265976988363	-0.00636951651607363
35.837984	0.915648958267521	-0.00420978833662573
35.878944	0.916028819536257	-0.00209544865812084
35.919904	0.916383720721627	-1.58847477187973e-05
35.960864	0.916775282029442	0.00198534324740583
36.001824	0.917134863230443	0.00389636737180199
36.042784	0.917462464324631	0.00569694716086634
36.083744	0.917781485390161	0.00738423657166486
36.124704	0.918061506325431	0.00898301753394215
36.165664	0.918316567177334	0.0105819510406341
36.206624	0.91860048812563	0.0120744238004195
36.247584	0.918907809152083	0.0134957215155872
36.288544	0.919247110285348	0.014851632157066
36.329504	0.919531031233644	0.0160872767821225
36.370464	0.919970172700377	0.017256087340758
36.411424	0.920305573820617	0.0183937962724749
36.452384	0.920497454461498	0.0193901270407976
36.493344	0.921036436261697	0.0203271812288366
36.534304	0.921371837381937	0.021089652692848
36.575264	0.921707238502177	0.0218211772535615
36.616224	0.922054339661494	0.0225368677040458
36.657184	0.922381940755682	0.02333708083542
36.698144	0.922697841810792	0.0241545205896075
36.739104	0.922997362811192	0.0249025591727977
36.780064	0.923268803717804	0.0256253560137936
36.821024	0.923500464491551	0.0263485952335917
36.861984	0.923764105372112	0.027136234346796
36.902944	0.924071426398564	0.0279257737275644
36.943904	0.924367047385938	0.0286542953425173
36.984864	0.924650188331629	0.0293027376774553
37.025824	0.924949709332029	0.029965517008154
37.066784	0.925313190546056	0.0306220921395929
37.107744	0.925696951827819	0.0312406292316636
37.148704	0.926064333054872	0.0318440339178121
37.189664	0.926435614294952	0.0324292291592765
37.230624	0.926834975628819	0.0330206830801489
37.271584	0.927354457363888	0.0336377731794874
37.312544	0.927518257910981	0.0342046609120013
37.353504	0.927972999429818	0.0347361801324015
37.394464	0.928236640310379	0.0351775041988968
37.435424	0.928500281190939	0.0356140492668053
37.476384	0.928807602217391	0.0360428843041618
37.517344	0.929127403285527	0.0365032110462969
37.558304	0.929415224246849	0.0370061151137356
37.599264	0.929690565166488	0.0374516951693967
37.640224	0.92999788619294	0.0378812231942365
37.681184	0.930353567380915	0.0382838707140286
37.722144	0.930720948607968	0.0387359971042792
37.763104	0.931096129861074	0.0392446629921756
37.804064	0.931439331007366	0.0398087199361968
37.845024	0.931791112182315	0.0404070165636642
37.885984	0.93214679337029	0.0410534954340665
37.926944	0.932458014409768	0.0417401457864345
37.967904	0.93276533543622	0.0424394769380626
38.008864	0.933049256384516	0.043149104837672
38.049824	0.933300417223394	0.0438941993136616
38.090784	0.93368027849213	0.044655441705533
38.131744	0.933983699505556	0.0454800314343505
38.172704	0.934275420479904	0.0463893160013256
38.213664	0.934554661412569	0.0473727349745606
38.254624	0.934854182412969	0.0482850987595036
38.295584	0.935234043681706	0.0492018187770845
38.336544	0.935620924973889	0.0501389557749485
38.377504	0.936008586268678	0.0511575166228813
38.418464	0.936368167469679	0.0522336346576253
38.459424	0.936751148748837	0.0532944786380622
38.500384	0.937106829936812	0.0543101258876773
38.541344	0.937430531017974	0.0552196981098341
38.582304	0.937745652070478	0.0560576115036586
38.623264	0.938020992990117	0.0568586984966075
38.664224	0.938280733857651	0.0576480003439304
38.705184	0.938568554818973	0.0584288686643352
38.746144	0.938875875845425	0.059181921600352
38.787104	0.939215176978691	0.0599450577221696
38.828064	0.939499097926987	0.0607152936968809
38.869024	0.939782238872678	0.0614990712571917
38.909984	0.940109839966865	0.0622741821155505
38.950944	0.940473321180893	0.0630149639430205
38.991904	0.940832902381894	0.0636828796620774
39.032864	0.94133990407528	0.0643101989540137
39.073824	0.941516184664057	0.0649054403347784
39.114784	0.941851585784297	0.0654417756002662
39.155744	0.94235078745163	0.0659580273039769
39.196704	0.942665908504134	0.066418940252505
39.237664	0.942965429504535	0.066871589652177
39.278624	0.943229070385095	0.0673604007949182
39.319584	0.943477111213551	0.0678912444614826
39.360544	0.943732172065455	0.0684875514739431
39.401504	0.944048073120564	0.0691413110713308
39.442464	0.944335114079281	0.0698479469212094
39.483424	0.944619035027577	0.0705282165586378
39.524384	0.944926356054029	0.0711871169027955
39.565344	0.945282037242004	0.0718075934881368
39.606304	0.945665798523767	0.0723252725717264
39.647264	0.946044879789898	0.0728007622286667
39.688224	0.946416161029978	0.0732133447482571
39.729184	0.94679992231174	0.0736362458078881
39.770144	0.947158723510137	0.0740480721430236
39.811104	0.947494904632981	0.0745513488546748
39.852064	0.947941846125766	0.0750506681283719
39.893024	0.948201586993301	0.0755257284817454
39.933984	0.948469127886887	0.0759563395719285
39.974944	0.948776448913339	0.0763484898567944
40.015904	0.949104050007527	0.0766843730447548
40.056864	0.949387190953218	0.0770025109588926
40.097824	0.949663311875462	0.0772863198421415
40.138784	0.949966732888888	0.0775135696148914
40.179744	0.950330214102915	0.0776908719879095
40.220704	0.950697595329968	0.0778206349837395
40.261664	0.951064976557022	0.0779038261698111
40.302624	0.951416757731971	0.0779714077038635
40.343584	0.951763858891289	0.0780371390920881
40.384544	0.952115640066238	0.0781980364029255
40.425504	0.952434661131768	0.0784733267702254
40.466464	0.95274198215822	0.0787941363908237
40.507424	0.953025903106516	0.0791452391529432
40.548384	0.953269263919342	0.0794146456642537
40.589344	0.95352510477385	0.079746876503089
40.630304	0.953792645667436	0.0801652927569325
40.671264	0.954096066680863	0.0806875786818413
40.712224	0.954523508108517	0.0812703048829961
40.753184	0.954830829134969	0.0818691223406789
40.794144	0.955202890377654	0.0824930529674065
40.835104	0.955585871656811	0.0831238066878758
40.876064	0.955964952922943	0.0838084020490594
40.917024	0.95632843413697	0.0845374466734337
40.957984	0.956712195418733	0.0852809372538646
40.998944	0.957083476658812	0.0860497850744039
41.039904	0.957407177739974	0.0868786939893587
41.080864	0.957734778834161	0.0876830890168971
41.121824	0.957998419714722	0.0884545497053367
41.162784	0.958253480566625	0.0891597363832772
41.203744	0.958537401514921	0.0898026544312031
41.244704	0.958852522567425	0.0903859624803391
41.285664	0.959184023674639	0.090964859816689
41.326624	0.959467944622935	0.0914936484920689
41.367584	0.959759665597283	0.0920394327944343
41.408544	0.960066986623735	0.0925436247725728
41.449504	0.960434367850789	0.0929650919147071
41.490464	0.960786149025738	0.0933344368095996
41.531424	0.961304850758201	0.0936336396034814
41.572384	0.961644151891467	0.0939300246841059
41.613344	0.96199203305339	0.094230223375094
41.654304	0.962167533639562	0.0946324982506734
41.695264	0.962630855187056	0.0950283204975179
41.736224	0.962938176213509	0.0954146544817782
41.777184	0.963210397122726	0.0958535618089062
41.818144	0.963445957909499	0.0963232787493589
41.859104	0.96370959879006	0.0967751262012516
41.900064	0.964016919816512	0.0972871611415034
41.941024	0.96430864079086	0.0978184537244876
41.981984	0.964587881723525	0.0983488811627209
42.022944	0.964887402723925	0.0988499263675081
42.063904	0.965258683964004	0.0993553387009629
42.104864	0.96563386521711	0.0997913324297731
42.145824	0.966005926459794	0.10024704143456
42.186784	0.966373307686848	0.1007018504273
42.227744	0.966767989005083	0.101124816863109
42.268704	0.967127570206085	0.101541369895889
42.309664	0.967455171300272	0.101852839439906
42.350624	0.967910692821714	0.102092822312858
42.391584	0.968174333702275	0.102217743113129
42.432544	0.968297574113897	0.102254338518177
42.473504	0.968737495583235	0.102156169649804
42.514464	0.969064316674818	0.101990709081766
42.555424	0.96935213763614	0.101801534394885
42.596384	0.969631378568804	0.101509396586602
42.637344	0.969935579584836	0.101166038722329
42.678304	0.970294380783232	0.100830081441367
42.719264	0.970661762010285	0.100462573617067
42.760224	0.971033043250364	0.100062654463089
42.801184	0.971384824425314	0.0996658799032568
42.842144	0.971731925584632	0.0992317624707455
42.883104	0.972075906733529	0.0987852889406564
42.924064	0.972403507827716	0.0984105178230182
42.965024	0.972703028828116	0.0980570201135904
43.005984	0.972990069786833	0.0977352189542978
43.046944	0.973238110615289	0.0974381474238077
43.087904	0.973489271454167	0.0971207395436539
43.128864	0.973756812347753	0.0969146956237308
43.169824	0.974064133374205	0.0968033578139709
43.210784	0.974351954335527	0.0967715479451278
43.251744	0.974627295255166	0.0967441771187477
43.292704	0.975162377042339	0.0967494878435796
43.333664	0.975553938350154	0.0968009650458686
43.374624	0.975945499657969	0.0968263593324774
43.415584	0.976296500830313	0.0968724909426399
43.456544	0.976680262112075	0.0969573775509187
43.497504	0.977051543352155	0.0969907695232611
43.538464	0.977367444407264	0.0970656862644468
43.579424	0.977694265498847	0.0972227568896852
43.620384	0.977966486408065	0.0973873327001189
43.661344	0.978217647246942	0.0975162675976987
43.702304	0.978501568195238	0.0975819750146583
43.743264	0.978812789234716	0.0975705537964212
43.784224	0.97914429034193	0.097548659314523
43.825184	0.979428211290226	0.0975176426766355
43.866144	0.979715252248943	0.0975147138238764
43.907104	0.980038953330104	0.0975577596784533
43.948064	0.980406334557157	0.0975310970939979
43.989024	0.980762015745133	0.0975517690413738
44.029984	0.981105216891424	0.0976070249867315
44.070944	0.981616118597836	0.0977744751697764
44.111904	0.981960099746733	0.0980019711927954
44.152864	0.982287700840921	0.0983155567457622
44.193824	0.982442921359357	0.0986638112857418
44.234784	0.982906242906851	0.0991038409039195
44.275744	0.983165983774386	0.0996016172998237
44.316704	0.983413244600237	0.100176169299565
44.357664	0.983672985467771	0.100800725358392
44.398624	0.983984986509855	0.101496524017221
44.439584	0.984272027468572	0.102340460736214
44.480544	0.984555948416868	0.103250560326203
44.521504	0.984867169456346	0.104249233740892
44.562464	0.985226750657347	0.10532436677456
44.603424	0.985605831923479	0.106329965705668
44.644384	0.985981793179189	0.10732475795461
44.685344	0.986345274393217	0.108308451507791
44.726304	0.9867321556854	0.109251411343879
44.767264	0.987087836873375	0.110207834314152
44.808224	0.987431038019667	0.111172248432542
44.849184	0.987878759515057	0.112086233546691
44.890144	0.988006679942311	0.112957990008483
44.931104	0.988406041276178	0.113785035702375
44.972064	0.98871336230263	0.114491030865712
45.013024	0.988877162849724	0.115148368719224
45.053984	0.989324104342509	0.115700897663918
45.094944	0.989600225264752	0.116163510393065
45.135904	0.989903646278179	0.116497390890783
45.176864	0.990267127492206	0.116760416687154
45.217824	0.990634508719259	0.116980030522353
45.258784	0.991001889946312	0.117088191049879
45.299744	0.991345091092604	0.117199862278145
45.340704	0.991700772280579	0.117314349040462
45.381664	0.992051773452923	0.117343583087905
45.422624	0.992371574521059	0.117410637254125
45.463584	0.992678895547511	0.117471862044503
45.504544	0.992958916482781	0.117434065896992
45.545504	0.993206177308632	0.117348113657017
45.586464	0.993457338147509	0.117227383469734
45.627424	0.993729559056727	0.117053426177806
45.668384	0.994032980070153	0.116893836390522
45.709344	0.99432002102887	0.116696622612994
45.750304	0.994603941977166	0.116493001970057
45.791264	0.995139023764339	0.116312812149192
45.832224	0.995526685059128	0.116209326018369
45.873184	0.995913566351312	0.116199874802285
45.914144	0.996273147552313	0.116174824830212
45.955104	0.996644428792392	0.116199133872272
45.996064	0.997011810019445	0.116190305909082
46.037024	0.997335511100607	0.116127917422741
46.077984	0.997663112194795	0.116097811692929
46.118944	0.997934553101407	0.116142178146295
46.159904	0.998190393955916	0.116181610877453
46.200864	0.998469634888581	0.116305853944683
46.241824	0.998773055902007	0.116513283839572
46.282784	0.999108457022246	0.116763057884732
46.323744	0.999396277983568	0.117076833028614
46.364704	0.999679418929259	0.117462066513883
46.405664	1.00000312001042	0.117953743312412
46.446624	1.00037050123747	0.118480147936513
46.487584	1.00073788246453	0.119010355274949
46.528544	1.00108576362645	0.119506259732966
46.569504	1.00142116474669	0.119959375482705
46.610464	1.00192816644008	0.120429857324437
46.651424	1.00210366702625	0.120933321447797
46.692384	1.00241566806833	0.121450102698547
46.733344	1.00272688910781	0.122051572249837
46.774304	1.00313405046773	0.12271086485106
46.815264	1.00338209129618	0.123377340115003
46.856224	1.00364105216111	0.124032001903642
46.897184	1.0039530532032	0.124659212235282
46.938144	1.00424477417755	0.125161301279706
46.979104	1.00452401511021	0.125583306685703
47.020064	1.00483523614969	0.125933600962426
47.061024	1.00518701732464	0.126214461380062
47.101984	1.0055699986038	0.126429797434036
47.142944	1.00594985987253	0.126639038249047
47.183904	1.00632114111261	0.126831836955376
47.224864	1.00670490239437	0.127024415561907
47.265824	1.00705980357974	0.127247413703903
47.306784	1.00739910471301	0.127411856582776
47.347744	1.00771110575509	0.127557466764071
47.388704	1.00797474663565	0.127673923528541
47.429664	1.00822980748756	0.127760923966564
47.470624	1.00851762844888	0.127764504401894
47.511584	1.00900513007713	0.127689280392673
47.552544	1.00928827102283	0.127611593880761
47.593504	1.00956439194507	0.127444655811108
47.634464	1.0098678129585	0.127277902973958
47.675424	1.01023129417252	0.127137150242663
47.716384	1.01059867539958	0.127026727699391
47.757344	1.0109621566136	0.126951991832296
47.798304	1.01131315778595	0.126925806493938
47.839264	1.01166025894526	0.126934412178124
47.880224	1.01201204012021	0.126956879791179
47.921184	1.01232716117272	0.126990282659551
47.962144	1.01264696224085	0.126996977180144
48.003104	1.01293088318915	0.12704499816184
48.044064	1.01317424400197	0.127062035193738
48.085024	1.01342150482783	0.12711700566312
48.125984	1.01369762575007	0.127223109020256
48.166944	1.0140010467635	0.12736503198513
48.207904	1.01428808772221	0.127516469363061
48.248864	1.01457200867051	0.127636979450546
48.289824	1.01510709045768	0.127746852833926
48.330784	1.01530677112462	0.127865259987697
48.371744	1.01588163304465	0.127941791520471
48.412704	1.01624121424566	0.128091228387365
48.453664	1.01661639549876	0.128239296712939
48.494624	1.01698845674145	0.128320075518055
48.535584	1.01730357779395	0.128349937176804
48.576544	1.01762337886209	0.128308850428351
48.617504	1.01789091975567	0.128206885383262
48.658464	1.01814676061018	0.128082622703179
48.699424	1.01842990155587	0.127894707597321
48.740384	1.01874112259535	0.127685397047721
48.781344	1.01908120373122	0.127483428242872
48.822304	1.01935654465086	0.12721187957214
48.863264	1.01965216563823	0.126894556681017
48.904224	1.01997118670376	0.126557797452276
48.945184	1.02034324794645	0.126277152776026
48.986144	1.0207106291735	0.126033506657919
49.027104	1.02104213028072	0.125834656296744
49.068064	1.02138143141398	0.125669191370294
49.109024	1.02172463256027	0.125503752594315
49.149984	1.02206003368051	0.125338575323047
49.190944	1.0223876347747	0.125290109783342
49.231904	1.02283067625446	0.125227228796464
49.272864	1.02309431713502	0.125190761964565
49.313824	1.02333377793482	0.12519877490474
49.354784	1.02360599884404	0.125255545398214
49.395744	1.02390941985746	0.125413398358378
49.436704	1.02420894085786	0.125716565127832
49.477664	1.0244842817775	0.126094888351123
49.518624	1.02480408284564	0.126549995895075
49.559584	1.02517926409874	0.127049125577857
49.600544	1.0255466453258	0.127585497889845
49.641504	1.02593040660756	0.128148487022965
49.682464	1.02628920780595	0.128726632533271
49.723424	1.02667686910074	0.129266576563766
49.764384	1.02703645030174	0.12986423904231
49.805344	1.02737185142198	0.130542107194813
49.846304	1.02767137242238	0.131257043640048
49.887264	1.027942813329	0.131932013448674
49.928224	1.02819475417048	0.132632957212684
49.969184	1.02847789511617	0.133367785449576
50.010144	1.0289770967835	0.134039100729871
50.051104	1.02924853769012	0.134719788774836
50.092064	1.02938425814342	0.135380231996786
50.133024	1.02967597911777	0.135958861290808
50.173984	1.03021106090494	0.136500468055421
50.214944	1.03057454211897	0.136963449070369
50.255904	1.030938023333	0.137338292101803
50.296864	1.03128122447929	0.137666035955645
50.337824	1.03163690566726	0.1379544102753
50.378784	1.03198868684221	0.138194887827996
50.419744	1.03229990788169	0.138419335141931
50.460704	1.0326150289342	0.138640395969862
50.501664	1.03289114985644	0.138738377426526
50.542624	1.03313451066927	0.138791593635141
50.583584	1.0333942515368	0.138725520111587
50.624544	1.03366569244341	0.138637026917507
50.665504	1.03397691348289	0.138538866765957
50.706464	1.03425693441816	0.138507601698595
50.747424	1.03454865539251	0.138458277551756
50.788384	1.03488795652577	0.13838761462053
50.829344	1.03527483781796	0.138310527390246
50.870304	1.03567419915183	0.138283862626585
50.911264	1.03605016040754	0.138304423434459
50.952224	1.03659304222076	0.138354930890112
50.993184	1.03677244281996	0.138387329144554
51.034144	1.03727164448729	0.138444452669387
51.075104	1.03759144555543	0.138537886123292
51.116064	1.03785898644901	0.138647347636753
51.157024	1.03811482730352	0.138758155899474
51.197984	1.03839796824921	0.138919029239046
51.238944	1.03872166933038	0.139091315080032
51.279904	1.03905317043759	0.139237720671488
51.320864	1.03933241137025	0.139483033882126
51.361824	1.03962023233158	0.139686194712614
51.402784	1.03994003339971	0.139847704380316
51.443744	1.04031521465282	0.139965856566993
51.484704	1.04067479585382	0.140071049016053
51.525664	1.04102189701314	0.140162451450039
51.566624	1.04135729813338	0.140265336120027
51.607584	1.04169269925362	0.140359826488804
51.648544	1.04202810037386	0.140447925246612
51.689504	1.04234790144199	0.14053331960987
51.730464	1.04267160252315	0.140652755348836
51.771424	1.04294694344279	0.140837072585717
51.812384	1.04331432466984	0.141035389041441
51.853344	1.04358186556343	0.141269392173343
51.894304	1.04388918658988	0.141497269557398
51.935264	1.04417700755121	0.141744467781158
51.976224	1.0444609284995	0.142080350969118
52.017184	1.04477214953898	0.14244798082895
52.058144	1.04513953076603	0.142818665935485
52.099104	1.04551471201914	0.143259926805008
52.140064	1.0458984733009	0.14371374643826
52.181024	1.0462572744993	0.14421309622084
52.221984	1.04664493579409	0.144780132139357
52.262944	1.04700061698206	0.145366946530821
52.303904	1.0473360181023	0.1459794515809
52.344864	1.04764333912875	0.146580158410117
52.385824	1.04791088002234	0.147187426828365
52.426784	1.04816282086382	0.147773169050516
52.467744	1.04844596180951	0.14827965573249
52.508704	1.04878136292975	0.14875705873223
52.549664	1.04908088393015	0.149234396355792
52.590624	1.04936090486542	0.14967062108043
52.631584	1.04980394634518	0.150119363163884
52.672544	1.05017132757223	0.150514115420621
52.713504	1.05053870879929	0.150842227560263
52.754464	1.05090609002634	0.151168258558251
52.795424	1.05124149114658	0.15146160582582
52.836384	1.05160107234758	0.151743963357925
52.877344	1.05195597353295	0.152087543501202
52.918304	1.05226797457504	0.152456550619176
52.959264	1.05258699564057	0.15283240916057
53.000224	1.05286311656281	0.153201762772286
53.041184	1.05311037738866	0.153483658312735
53.082144	1.05335373820149	0.153687407528822
53.123104	1.05363375913676	0.153814228596658
53.164064	1.05393718015018	0.153908847538584
53.205024	1.05422890112453	0.153933775475126
53.245984	1.05451594208325	0.153919449375395
53.286944	1.05485134320349	0.153882413770751
53.327904	1.0552429045113	0.153800802508973
53.368864	1.05563056580609	0.153663580091272
53.409824	1.0560057470592	0.1535538570731
53.450784	1.05636922827322	0.153445336976597
53.491744	1.05675220955238	0.153300779351763
53.532704	1.05723971118064	0.153196739702636
53.573664	1.05755561223574	0.152986755778406
53.614624	1.05783095315538	0.152667083703299
53.655584	1.05808601400729	0.152294775088352
53.696544	1.05836603494256	0.151833720491439
53.737504	1.05868505600809	0.151342039334499
53.778464	1.05902123713093	0.150885491335432
53.819424	1.0593004780636	0.150507856741213
53.860384	1.05958829902492	0.15024420115433
53.901344	1.05990732009045	0.150086226158634
53.942304	1.06027080130448	0.149933901843894
53.983264	1.06064208254456	0.149841525304861
54.024224	1.06098138367782	0.149794016436556
54.065184	1.06131756480067	0.149792839665358
54.106144	1.06166076594696	0.149841588501833
54.147104	1.0619961670672	0.149900300667783
54.188064	1.06231518813273	0.149963802728349
54.229024	1.06263108918784	0.150001095479292
54.269984	1.06291423013353	0.150068563694637
54.310944	1.06315837094896	0.150209723937439
54.351904	1.06354135222812	0.150362603949689
54.392864	1.06385725328323	0.150636889703059
54.433824	1.06414897425757	0.151036808857037
54.474784	1.06443601521629	0.151505126747288
54.515744	1.06474333624274	0.15201832102509
54.556704	1.06510681745677	0.152492069496499
54.597664	1.06548277871248	0.152927978236278
54.638624	1.06586185997861	0.153371688533258
54.679584	1.06621754116659	0.153776035833669
54.720544	1.06660442245877	0.154167166250164
54.761504	1.06696400365977	0.154642960995933
54.802464	1.06730330479304	0.155150461008661
54.843424	1.06761530583512	0.155681808071794
54.884384	1.06787894671568	0.15627900420027
54.925344	1.06813010755456	0.15693606529463
54.966304	1.06841402850286	0.157627913053122
55.007264	1.06874084959444	0.158374639754347
55.048224	1.06904037059484	0.159097573885316
55.089184	1.06932819155616	0.159752168118572
55.130144	1.06977123303592	0.160366845836954
55.171104	1.06995531365075	0.160928575389051
55.212064	1.07031879486477	0.161344596695586
55.253024	1.07087337671708	0.161706957235499
55.293984	1.07121735786598	0.162054897969825
55.334944	1.07157225905135	0.162386908708863
55.375904	1.07190844017419	0.162753645094267
55.416864	1.07223136125275	0.163194356803898
55.457824	1.07255506233391	0.163579662202963
55.498784	1.07283040325355	0.163885515933318
55.539744	1.07306986405335	0.164158372127603
55.580704	1.07332180489483	0.164311443909975
55.621664	1.07359324580144	0.164366566923771
55.662624	1.07390446684092	0.164309870523299
55.703584	1.07419228780224	0.164122598283188
55.744544	1.07448400877659	0.163873053054651
55.785504	1.07482330990986	0.163633811111712
55.826464	1.07521097120464	0.163330339253429
55.867424	1.07561033253851	0.163048282451742
55.908384	1.07598941380464	0.162805728115802
55.949344	1.07634899500564	0.162564679611154
55.990304	1.07672027624572	0.162363384180935
56.031264	1.07720777787398	0.162244153287326
56.072224	1.07737157842107	0.162093243277229
56.113184	1.07779043982007	0.161862094905085
56.154144	1.07804628067458	0.161575529326344
56.195104	1.07833332163329	0.161285779927752
56.236064	1.0786492226884	0.16094034310103
56.277024	1.07898852382167	0.160596865380431
56.317984	1.07926854475694	0.160345653059363
56.358944	1.07955168570263	0.160162732693478
56.399904	1.07986758675774	0.160104136025442
56.440864	1.08024666802387	0.160096785563867
56.481824	1.0806101492379	0.160124614023491
56.522784	1.08094555035814	0.160243942981367
56.563744	1.08128875150443	0.160371683674101
56.604704	1.08163663266635	0.160447676943012
56.645664	1.08196423376054	0.160567929884199
56.686624	1.0822871548391	0.16068129217626
56.727584	1.08259135585513	0.160790908413342
56.768544	1.08287059678779	0.160906417223236
56.809504	1.08311785761364	0.161015756701166
56.850464	1.08337759848118	0.161162114350092
56.891424	1.08366931945553	0.161363433751576
56.932384	1.08411626094831	0.161638111762012
56.973344	1.08439628188358	0.161989545763431
57.014304	1.08471530294911	0.162388826410074
57.055264	1.08507878416314	0.162779283451939
57.096224	1.08545006540322	0.163206834937007
57.137184	1.0858221266459	0.163612254406732
57.178144	1.08619340788598	0.164003515575582
57.219104	1.08658028917817	0.164393098755872
57.260064	1.08693597036614	0.164801322863618
57.301024	1.08727137148638	0.165313978877558
57.341984	1.08757869251283	0.165915825431472
57.382944	1.08784701340902	0.166589616289695
57.423904	1.08810207426093	0.167314078044015
57.464864	1.08838989522225	0.168049612343625
57.505824	1.08870891628778	0.168885311664232
57.546784	1.08901701731684	0.169777604962634
57.587744	1.08930015826253	0.170665435247307
57.628704	1.08958797922385	0.1715206689698
57.669664	1.09011526098497	0.172312106438926
57.710624	1.09029466158417	0.17305527449688
57.751584	1.09083364338437	0.173763758313381
57.792544	1.09117762453327	0.17442529767591
57.833504	1.09154110574729	0.175029937971816
57.874464	1.09189210691964	0.175606124375999
57.915424	1.09220410796172	0.176128571562146
57.956384	1.09252312902725	0.176629974156705
57.997344	1.09279924994949	0.177013784620507
58.038304	1.09303871074929	0.177256031688412
58.079264	1.09329845161683	0.177446860392588
58.120224	1.09356599251042	0.17755069955477
58.161184	1.09388111356292	0.17748513160699
58.202144	1.09416113449819	0.177268036933836
58.243104	1.09445207546993	0.176961206919227
58.284064	1.09479605661883	0.176600439378844
58.325024	1.09518683792404	0.176206090275203
58.365984	1.09558619925791	0.17580597063428
58.406944	1.09595826050059	0.175425485638714
58.447904	1.09631316168596	0.175068871664818
58.488864	1.09668912294167	0.174707295639038
58.529824	1.09702062404888	0.174305528518438
58.570784	1.09733964511441	0.173908015207798
58.611744	1.09763136608876	0.173557391870981
58.652704	1.09801824738095	0.173230728903277
58.693664	1.09829436830319	0.172957955518817
58.734624	1.09861338936872	0.172720724982944
58.775584	1.09895347050459	0.172489387019885
58.816544	1.09923661145028	0.172326826974929
58.857504	1.0995244324116	0.172288414112142
58.898464	1.09984345347713	0.172319661745857
58.939424	1.10021941473285	0.172437495768471
58.980384	1.10057041590519	0.17266017138799
59.021344	1.10091829706711	0.172985311090755
59.062304	1.1012614982134	0.173394047311893
59.103264	1.10161249938575	0.173830825554835
59.144224	1.10193230045388	0.174164982811706
59.185184	1.10224820150899	0.174453261246301
59.226144	1.10256722257452	0.174795862926119
59.267104	1.10285114352282	0.175200419430298
59.308064	1.10309450433564	0.175623876187439
59.349024	1.10335424520318	0.176133004066991
59.389984	1.10362958612282	0.17660223722373
59.430944	1.10394938719095	0.177012562085985
59.471904	1.10437214860298	0.177473407479129
59.512864	1.10452034909797	0.17792642080619
59.553824	1.1050351508174	0.178368793070734
59.594784	1.10541501208614	0.178885369476127
59.635744	1.1057979933653	0.179428024438789
59.676704	1.10616147457933	0.179931682511476
59.717664	1.10654523586109	0.180411441232818
59.758624	1.10690013704646	0.180834717115867
59.799584	1.10724021818233	0.181206042908943
59.840544	1.10755143922181	0.181581670454508
59.881504	1.10781508010237	0.181996392954314
59.922464	1.10807092095688	0.182408790241401
59.963424	1.10835796191559	0.182847259548139
60.004384	1.10868556300978	0.183300575784823
60.045344	1.10898508401018	0.183724143681466
60.086304	1.10926822495587	0.184121197179657
60.127264	1.10955604591719	0.184470536964185
60.168224	1.11007552765226	0.184805127883034
60.209184	1.11025492825146	0.185142336028195
60.250144	1.11061840946549	0.185454760064406
60.291104	1.11097409065346	0.185668152266697
60.332064	1.11132509182581	0.185823130854251
60.373024	1.11186017361298	0.185947404430363
60.413984	1.11217217465506	0.186026535755802
60.454944	1.11249119572059	0.186046804550083
60.495904	1.11277121665586	0.186060734034336
60.536864	1.11301457746869	0.186059021178481
60.577824	1.11326183829454	0.186049827108696
60.618784	1.11353795921678	0.186042271801765
60.659744	1.11384918025626	0.186008679342478
60.700704	1.11413700121758	0.185962774369731
60.741664	1.11442014216327	0.185928780936554
60.782624	1.11475944329654	0.185880406923498
60.823584	1.11514710459133	0.18585883278487
60.864544	1.11553476588612	0.185862655112058
60.905504	1.11590994713922	0.185868253492071
60.946464	1.1162656283272	0.185972936006945
60.987424	1.11664470959333	0.186144374136827
61.028384	1.1169840107266	0.186422809098272
61.069344	1.11730771180776	0.18680073352688
61.110304	1.11773515323541	0.187213241953469
61.151264	1.11798709407689	0.187680773150382
61.192224	1.11826243499653	0.188155670063312
61.233184	1.11857755604904	0.188607473931086
61.274144	1.11892153719793	0.189108876525644
61.315104	1.11920467814362	0.189640210513541
61.356064	1.11949249910495	0.190233046050968
61.397024	1.11981230017308	0.190868933980589
61.437984	1.12017968140014	0.191534112617008
61.478944	1.12053848259853	0.192221013578057
61.519904	1.12088636376045	0.192908967095567
61.560864	1.12122566489372	0.193666960291409
61.601824	1.12156496602699	0.194508781001451
61.642784	1.12191284718891	0.195345107933364
61.683744	1.12222016821536	0.19620040921124
61.724704	1.12253606927047	0.197032953041673
61.765664	1.12281921021616	0.197796365922643
61.806624	1.12306257102899	0.198448192564378
61.847584	1.12332231189652	0.198996631139556
61.888544	1.12359843281877	0.199505231651275
61.929504	1.1239174538843	0.200032279141123
61.970464	1.12419747481957	0.200518603809907
62.011424	1.12448841579131	0.200997669543765
62.052384	1.1250117975394	0.20144644867372
62.093344	1.12538697879251	0.201859767764912
62.134304	1.12576684006125	0.202287942502874
62.175264	1.12613032127527	0.202660976793392
62.216224	1.12651720256746	0.203047740081219
62.257184	1.12687288375543	0.203427702067363
62.298144	1.12720828487567	0.203750873947181
62.339104	1.12751950591515	0.204039542459636
62.380064	1.12778314679571	0.204171495557418
62.421024	1.12803508763719	0.204203405669733
62.461984	1.12832680861154	0.204177802179356
62.502944	1.12865362970312	0.204169627977943
62.543904	1.12895315070352	0.204271168077877
62.584864	1.12923317163879	0.204426066034811
62.625824	1.12951631258448	0.204638518999351
62.666784	1.12985171370472	0.204910289949087
62.707744	1.13022377494741	0.205256513469147
62.748704	1.13058725616144	0.205626777988939
62.789664	1.13094215734681	0.206051278585716
62.830624	1.13147723913398	0.20647738961567
62.871584	1.13182122028288	0.206880677822003
62.912544	1.13214024134841	0.207229891212589
62.953504	1.13245614240352	0.207554921955058
62.994464	1.13273538333618	0.207882049093624
63.035424	1.13298342416464	0.208136698022431
63.076384	1.13323068499049	0.208397235165639
63.117344	1.13351070592576	0.208749952719346
63.158304	1.13382582697826	0.20916221271646
63.199264	1.13410506791093	0.209688966013509
63.240224	1.13438898885922	0.210274056653089
63.281184	1.13472828999249	0.210880791165887
63.322144	1.13511595128728	0.211482042796584
63.363104	1.13550283257946	0.212076283921831
63.404064	1.13587879383517	0.212674295073322
63.445024	1.13623369502054	0.213295148661288
63.485984	1.13662135631533	0.213884129183439
63.526944	1.13695675743557	0.214373820725373
63.567904	1.13727655850371	0.21481794942989
63.608864	1.13756359946242	0.215270875588714
63.649824	1.13783114035601	0.21575747701665
63.690784	1.13823908171853	0.216252167656969
63.731744	1.13839430223697	0.216834209587464
63.772704	1.13888570387825	0.217337152880609
63.813664	1.13902532434458	0.217776692177455
63.854624	1.13946056579829	0.218179468270396
63.895584	1.13978036686643	0.218502167262529
63.936544	1.14014774809348	0.218672572448804
63.977504	1.14050732929448	0.218765280227137
64.018464	1.1408544304538	0.218847625881311
64.059424	1.14119451158967	0.21882792368057
64.100384	1.14153381272293	0.218673720890325
64.141344	1.14186921384317	0.218409206696309
64.182304	1.1421882349087	0.218033058320528
64.223264	1.14250413596381	0.217623690129673
64.264224	1.14276777684437	0.217172045343931
64.305184	1.14299085758946	0.216749366563304
64.346144	1.14321081832413	0.216269509777696
64.387104	1.14344637911091	0.215745273463487
64.428064	1.14370221996541	0.215144281158294
64.469024	1.14395338080429	0.214546435626453
64.509984	1.14416554151291	0.214018710403563
64.550944	1.14450094263315	0.21348322720759
64.591904	1.14474040343295	0.212991676803005
64.632864	1.1449876642588	0.212480356642296
64.673824	1.14521932503255	0.211981357711869
64.714784	1.14544708579327	0.211389404752841
64.755744	1.14566314651491	0.210765801007002
64.796704	1.14585502715579	0.210132103179332
64.837664	1.14601804770028	0.20948158406115
64.878624	1.14621772836721	0.20886575572204
64.919584	1.14638152891431	0.208282595858907
64.960544	1.14653752943535	0.207698036945572
65.001504	1.14667714990168	0.207078506135601
65.042464	1.14680897034196	0.206435470410555
65.083424	1.14692519073014	0.205853267218822
65.124384	1.14703673110268	0.205287488702122
65.165344	1.14716075151691	0.204746365721224
65.206304	1.14725201182172	0.204205079299881
65.247264	1.14737993224897	0.203638418204783
65.288224	1.14747197255639	0.203043787001677
65.329184	1.14755153282212	0.202428453342311
65.370144	1.14764747314256	0.201766068447884
65.411104	1.14775979351771	0.201129668404871
65.452064	1.14783935378344	0.200596917933125
65.493024	1.1479235940648	0.200155587329012
65.533984	1.14800705434356	0.1998786734533
65.574944	1.14807101455719	0.199676436606123
65.615904	1.14815915485158	0.199486852228528
65.656864	1.1482231150652	0.199321345897166
65.697824	1.14830267533094	0.199213793368093
65.738784	1.14838223559667	0.199143500901873
65.779744	1.14844619581029	0.199089964349988
65.820704	1.14851405603695	0.199033668923406
65.861664	1.14857411623755	0.198941466720847
65.902624	1.14863417643815	0.198756177558125
65.943584	1.14868175659707	0.198515828578578
65.984544	1.14873401677162	0.198290285124065
66.025504	1.14878159693053	0.198075044955151
66.066464	1.14881357703735	0.197923437599159
66.107424	1.14888533727703	0.197792449889601
66.148384	1.1489414974646	0.19764052654875
66.189344	1.14898517761049	0.197498675497671
66.230304	1.14899297763655	0.197364752397735
66.271264	1.14905693785017	0.19713909780372
66.312224	1.14908501794396	0.19688969858198
66.353184	1.14913337810548	0.196663076420535
66.394144	1.14914507814456	0.196477782899401
66.435104	1.14920123833214	0.196323176956061
66.476064	1.14922073839727	0.196169429619853
66.517024	1.14926519854576	0.196052848640645
66.557984	1.14929249863695	0.195984722305112
66.598944	1.14932837875678	0.195985347737212
66.639904	1.14934085879847	0.196071731459959
66.680864	1.14936503887923	0.196258199573085
66.721824	1.1494048190121	0.196445868428674
66.762784	1.14941261903815	0.196676156014479
66.803744	1.14945629918404	0.196912817777606
66.844704	1.14946877922572	0.197209035059374
66.885664	1.14949217930388	0.197488897400699
66.926624	1.14951245937161	0.197754806286504
66.967584	1.1495405394654	0.198010089364235
67.008544	1.14956861955919	0.198312127305021
67.049504	1.14957251957222	0.198574442680261
67.090464	1.149600599666	0.198832340805098
67.131424	1.14962867975979	0.199050592636596
67.172384	1.14963257977282	0.199221278940435
67.213344	1.14964037979887	0.199375368411972
67.254304	1.14965597985097	0.199518289453159
67.295264	1.14969185997081	0.199646664294817
67.336224	1.14969185997081	0.199729077504374
67.377184	1.14969185997081	0.199765483318507
67.418144	1.14971214003855	0.199753770086676
67.459104	1.1497199400646	0.19970026622288
67.500064	1.1497199400646	0.199622359611169
67.541024	1.14974802015839	0.199556050733375
67.581984	1.14975582018444	0.199446554352619
67.622944	1.1497800002652	0.199313869041648
67.663904	1.14978390027823	0.1991491777333
67.704864	1.14978390027823	0.198967787169973
67.745824	1.14978390027823	0.198809812174277
67.786784	1.14978390027823	0.198676913301125
67.827744	1.14981198037201	0.198578931844461
67.868704	1.14981978039807	0.198524628212091
67.909664	1.14981978039807	0.198476576721511
67.950624	1.14984786049185	0.198394697417405
67.991584	1.14984786049185	0.19829892349634
68.032544	1.14984786049185	0.198242447195666
68.073504	1.14984786049185	0.198194321612085
68.114464	1.14985644052051	0.198183992176015
68.155424	1.14985644052051	0.198200436463902
68.196384	1.14985644052051	0.198301453554415
68.237344	1.14985644052051	0.198435978115185
68.278304	1.14988062060127	0.198651373007719
68.319264	1.14988062060127	0.198900491111896
68.360224	1.14988062060127	0.19919913167065
68.401184	1.1498845206143	0.19951289156009
68.442144	1.14989232064035	0.199901840591457
68.483104	1.14989232064035	0.200309199554452
68.524064	1.14989232064035	0.200733007163747
68.565024	1.14991260070809	0.201066066100832
68.605984	1.14992040073414	0.201408399738322
68.646944	1.14992040073414	0.201761561850037
68.687904	1.14992040073414	0.202121878294795
68.728864	1.14992040073414	0.202448539083294
68.769824	1.14992040073414	0.202811577356248
68.810784	1.14992040073414	0.203172734974492
68.851744	1.14992040073414	0.203480665488091
68.892704	1.14992040073414	0.203773049546643
68.933664	1.14992040073414	0.204025305707348
68.974624	1.14992040073414	0.204193923944767
69.015584	1.14992040073414	0.204256794035616
69.056544	1.14992040073414	0.204242500623974
69.097504	1.14994848082793	0.204161926664214
69.138464	1.14994848082793	0.204022429155531
69.179424	1.14994848082793	0.203829349331637
69.220384	1.14994848082793	0.203620455010368
69.261344	1.14994848082793	0.203357886847241
69.302304	1.14997968093213	0.203073476503158
69.343264	1.14997968093213	0.202764750579397
69.384224	1.14997968093213	0.202444755981814
69.425184	1.14997968093213	0.202082378008254
69.466144	1.14997968093213	0.201684847263966
69.507104	1.14999216097382	0.201263138229975
69.548064	1.14999216097382	0.200909631803723
69.589024	1.14999216097382	0.200578011142546
69.629984	1.14999216097382	0.200209699191261
69.670944	1.14999216097382	0.199843296224363
69.711904	1.14999216097382	0.199460483836872
69.752864	1.14999216097382	0.199117614114726
69.793824	1.14999216097382	0.198846632037534
69.834784	1.14999216097382	0.198613666207651
69.875744	1.14999216097382	0.198415447816194
69.916704	1.14999216097382	0.198199111506701
69.957664	1.14999216097382	0.198019146144046
69.998624	1.14999216097382	0.197884429813156
70.039584	1.14999216097382	0.197795644605482
70.080544	1.14999216097382	0.197707449962614
70.121504	1.14999216097382	0.197655961864296
70.162464	1.14999216097382	0.197621009580513
70.203424	1.14999216097382	0.197640411050836
70.244384	1.14999216097382	0.197652612424793
70.285344	1.14999216097382	0.197645098522774
70.326304	1.1500038610129	0.197646793944982
70.367264	1.1500038610129	0.197664523964363
70.408224	1.1500038610129	0.197707434708172
70.449184	1.1500038610129	0.19780788302594
70.490144	1.1500038610129	0.197903188417732
70.531104	1.14999996099987	0.197977244372578
70.572064	1.14999996099987	0.198003420994113
70.613024	1.14999996099987	0.197965186826212
70.653984	1.14999996099987	0.197878707218404
70.694944	1.14999996099987	0.197736518390407
70.735904	1.14999996099987	0.197587855141616
70.776864	1.14999996099987	0.197406333825933
70.817824	1.14999996099987	0.197195691781514
70.858784	1.14999996099987	0.196983057942883
70.899744	1.14999996099987	0.196777561003646
70.940704	1.14999996099987	0.196547646062054
70.981664	1.14999996099987	0.196314967887352
71.022624	1.14999996099987	0.196059299090174
71.063584	1.14999996099987	0.195767699545754
71.104544	1.14999996099987	0.195462963748036
71.145504	1.14999996099987	0.195143197967075
71.186464	1.14999996099987	0.194774846790083
71.227424	1.14999996099987	0.194323049459927
71.268384	1.14999996099987	0.19384181323697
71.309344	1.14999996099987	0.193359247698401
71.350304	1.1500038610129	0.192923561237626
71.391264	1.1500038610129	0.19254034569704
71.432224	1.1500038610129	0.192248329924289
71.473184	1.1500038610129	0.191986685744473
71.514144	1.1500038610129	0.191741995786729
71.555104	1.14999996099987	0.191439434836522
71.596064	1.14999996099987	0.191063545786246
71.637024	1.14999996099987	0.190602955360194
71.677984	1.14999216097382	0.190052396417653
71.718944	1.14993210077322	0.189453823031034
71.759904	1.14971292004115	0.188780265347845
71.800864	1.14944927916059	0.188020106021317
71.841824	1.14914975816019	0.187245995418476
71.882784	1.1488057770113	0.186448103141409
71.923744	1.14845087582593	0.185638268815889
71.964704	1.14812327473174	0.184867686347436
72.005664	1.1478034736636	0.184131472135579
72.046624	1.14741659237142	0.183446682825068
72.087584	1.14700865100889	0.182767380755069
72.128544	1.14661786970368	0.182037593021475
72.169504	1.14626998854176	0.181220231718701
72.210464	1.14581446702032	0.180348948144593
72.251424	1.14551104600689	0.179438855092221
72.292384	1.14521152500649	0.178593865816768
72.333344	1.14506410451411	0.17778810224791
72.374304	1.14465616315159	0.177087755586323
72.415264	1.14440890232573	0.176446441433956
72.456224	1.14414136143215	0.175864449625197
72.497184	1.14383014039267	0.17535633943481
72.538144	1.14352203936361	0.174891625951154
72.579104	1.14323109839187	0.174462361610231
72.620064	1.14291129732373	0.174064863554033
72.661024	1.14252363602894	0.173646105164859
72.701984	1.14212427469508	0.173219791468754
72.742944	1.141752993455	0.172682652076281
72.783904	1.14138561222794	0.172022298201774
72.824864	1.14104631109468	0.171275700073698
72.865824	1.14072261001352	0.170466504255513
72.906784	1.14040748896101	0.169641445997423
72.947744	1.14009626792153	0.168791403143436
72.988704	1.13980064693416	0.167953526796113
73.029664	1.13939738558727	0.16708361394253
73.070624	1.13910956462595	0.166139250697829
73.111584	1.13876636347965	0.165096736018402
73.152544	1.13845046242454	0.16402701831145
73.193504	1.13814704141112	0.162949370474149
73.234464	1.13783972038467	0.161862561255152
73.275424	1.13747623917064	0.160748716807486
73.316384	1.13708857787585	0.159583589106859
73.357344	1.13671339662274	0.15841740449136
73.398304	1.13635771543477	0.157270135383263
73.439264	1.13604259438227	0.156142378884992
73.480224	1.13572669332716	0.155022343313302
73.521184	1.13542717232676	0.153966881971492
73.562144	1.13512765132636	0.153005719228339
73.603104	1.13483593035201	0.152097781410623
73.644064	1.1345808695001	0.151225157624874
73.685024	1.13433282867165	0.150429727850498
73.725984	1.13406528777806	0.149629190017441
73.766944	1.13375406673858	0.1488598627716
73.807904	1.13346624577726	0.148138151175153
73.848864	1.13317452480291	0.147479063419286
73.889824	1.13283912368267	0.14682073402708
73.930784	1.13244756237486	0.146207926067378
73.971744	1.13204820104099	0.145542087131565
74.012704	1.13166521976183	0.144850060678187
74.053664	1.13112233794861	0.144147532631472
74.094624	1.1308064368935	0.143445961256156
74.135584	1.13048741582797	0.142770716867583
74.176544	1.13017931479891	0.142139838932376
74.217504	1.12990007386625	0.141526135319041
74.258464	1.12962473294661	0.140946895847361
74.299424	1.12936499207907	0.140390219873798
74.340384	1.12906547107867	0.139832733235631
74.381344	1.12872616994541	0.139196176289792
74.422304	1.12839856885122	0.13852721019348
74.463264	1.1281107478899	0.137779250061703
74.504224	1.12779952685042	0.136965244736049
74.545184	1.12740016551655	0.136112887565374
74.586144	1.12702108425042	0.135260927010176
74.627104	1.12663732296866	0.134286590967224
74.668064	1.12629412182237	0.13328979602804
74.709024	1.12598680079591	0.132322339738183
74.749984	1.12568259977988	0.131352695525581
74.790944	1.12538775879511	0.130388926452145
74.831904	1.12495251734141	0.129379193567402
74.872864	1.12468887646085	0.128338195615297
74.913824	1.12443303560634	0.127290062943003
74.954784	1.12416939472578	0.126222509187532
74.995744	1.12385427367327	0.125078526321966
75.036704	1.12355475267287	0.123919727035336
75.077664	1.12326303169853	0.122808669792045
75.118624	1.12294323063039	0.121772036789401
75.159584	1.12255244932518	0.1207966525484
75.200544	1.12215308799131	0.119988840525976
75.241504	1.1217771267356	0.119283311712706
75.282464	1.12142222555023	0.118665182132142
75.323424	1.12106654436226	0.118100861504205
75.364384	1.12075532332278	0.117651149674115
75.405344	1.12043942226767	0.117255429849949
75.446304	1.12012430121517	0.116976639677939
75.487264	1.11984818029292	0.116733621171138
75.528224	1.11956893936026	0.116543991030219
75.569184	1.11913369790655	0.116385303434186
75.610144	1.11879829678631	0.116296716534252
75.651104	1.11847849571818	0.116267717841048
75.692064	1.11817897471778	0.116321640112382
75.733024	1.11787945371738	0.116473733431294
75.773984	1.1175081724773	0.116710233933183
75.814944	1.11711661116948	0.116955867487091
75.855904	1.1167453299294	0.117231813795373
75.896864	1.11639432875706	0.117472273914422
75.937824	1.11607452768892	0.117696442289998
75.978784	1.11576330664944	0.117857060662478
76.019744	1.11545988563602	0.118001090919479
76.060704	1.11516036463562	0.118143155532739
76.101664	1.11486864366127	0.118282727134423
76.142624	1.11461280280676	0.118379250702326
76.183584	1.11436554198091	0.118487770798828
76.224544	1.11409800108732	0.11862274863443
76.265504	1.11378600004524	0.118728405254351
76.306464	1.11349037905787	0.118921572246481
76.347424	1.11319943808612	0.119127977914587
76.388384	1.11286793697891	0.119325191692115
76.429344	1.11248027568412	0.119482508567622
76.470304	1.11208091435025	0.119562884219642
76.511264	1.11169325305547	0.119590932779064
76.552224	1.11132977184144	0.119590311705376
76.593184	1.11084305021579	0.119538104469104
76.634144	1.11051934913463	0.119470250534311
76.675104	1.11021202810817	0.119430015855373
76.716064	1.10992030713383	0.119390184329531
76.757024	1.10966446627932	0.119313391292047
76.797984	1.1093930253727	0.119241505826299
76.838944	1.10909740438533	0.119198858766405
76.879904	1.10875810325206	0.119149554232421
76.920864	1.10843908218653	0.11908026202172
76.961824	1.10813956118613	0.11902462253612
77.002784	1.10782366013102	0.118893061695404
77.043744	1.10742429879716	0.118689767933354
77.084704	1.10704521753103	0.118522396201723
77.125664	1.10666145624926	0.118271772266254
77.166624	1.10631825510297	0.118015608789331
77.207584	1.10601873410257	0.11778164270393
77.248544	1.10571921310217	0.117581227672903
77.289504	1.10527227160939	0.117463219313816
77.330464	1.10498445064807	0.11741697220574
77.371424	1.10472860979356	0.117411325883196
77.412384	1.10447354894165	0.117433795675457
77.453344	1.10420600804807	0.1175571234762
77.494304	1.10388620697993	0.117683940185624
77.535264	1.10358668597953	0.117823376676541
77.576224	1.10329496500518	0.117994668799627
77.617184	1.10297594393965	0.118169890030989
77.658144	1.10258438263184	0.118302902222849
77.699104	1.10218112128495	0.118461881832475
77.740064	1.10180516002923	0.118660139449639
77.781024	1.10145025884386	0.118897518171514
77.821984	1.10109847766892	0.119155695234709
77.862944	1.10078335661641	0.119411972030339
77.903904	1.10046355554828	0.119616093890639
77.944864	1.1001523345088	0.119792308839902
77.985824	1.09988089360218	0.119957649551614
78.026784	1.09960867269297	0.120056554991589
78.067744	1.09932163173425	0.120103501624767
78.108704	1.09900183066611	0.120060497175103
78.149664	1.09866642954587	0.119916809053431
78.190624	1.09821090802443	0.119690738231085
78.231584	1.09791138702403	0.119482046575967
78.272544	1.09754010578395	0.119233309832826
78.313504	1.09714854447614	0.118975753843319
78.354464	1.09677726323606	0.118742114638806
78.395424	1.09641768203506	0.118539352603002
78.436384	1.09610646099558	0.118366986131397
78.477344	1.0957952399561	0.11814742459714
78.518304	1.09548791892965	0.11791284833408
78.559264	1.09518839792925	0.117737012566648
78.600224	1.09490057696793	0.117583775164626
78.641184	1.09463693608737	0.117507182614086
78.682144	1.09439747528757	0.117454271494301
78.723104	1.09412993439398	0.117446822968459
78.764064	1.0938179333519	0.117512109798676
78.805024	1.09352699238015	0.117659190943968
78.845984	1.09323137139278	0.117893512239934
78.886944	1.09290377029859	0.118217111244113
78.927904	1.09250440896473	0.118626128582815
78.968864	1.09191316698998	0.119008611910211
79.009824	1.09172986637775	0.11941212675396
79.050784	1.0913624851507	0.11978998580639
79.091744	1.09087108350942	0.120175125585805
79.132704	1.09070728296232	0.120518119522688
79.173664	1.09024396141483	0.120807086586355
79.214624	1.08995224044048	0.121089476806548
79.255584	1.08968079953387	0.121363642703592
79.296544	1.08941715865331	0.121676689992696
79.337504	1.08912543767896	0.121979122369755
79.378464	1.08879003655872	0.1222116327456
79.419424	1.08847101549319	0.122411747046209
79.460384	1.08817149449279	0.122528811809132
79.501344	1.08785559343768	0.122586094415997
79.542304	1.08747651217155	0.122542165983022
79.583264	1.08708105085071	0.122461910187327
79.624224	1.08670976961063	0.122272083917876
79.665184	1.08635798843568	0.122062130502529
79.706144	1.08605066740923	0.121832169797612
79.747104	1.0857472463958	0.121630957177218
79.788064	1.08545162540843	0.121478149078763
79.829024	1.08501638395472	0.121328254578625
79.869984	1.08475274307416	0.121157178196926
79.910944	1.08450470224571	0.120924759347729
79.951904	1.08424106136514	0.120620025729218
79.992864	1.08391736028398	0.120246747367636
80.033824	1.08361783928358	0.119791064513321
80.074784	1.08331831828318	0.119299982638009
80.115744	1.08299929721765	0.118803744761486
80.156704	1.08261553593589	0.118262937765446
80.197664	1.08221617460202	0.117729202292623
80.238624	1.08184489336194	0.117181458884134
80.279584	1.08148141214792	0.11666463187006
80.320544	1.08114211101465	0.116195237452083
80.361504	1.08081450992046	0.115785555455575
80.402464	1.08049470885233	0.115355005383158
80.443424	1.08018738782588	0.11491530700428
80.484384	1.07989566685153	0.114385712022709
80.525344	1.07964840602568	0.113814736099886
80.566304	1.07936058506435	0.113237534185743
80.607264	1.07903298397017	0.112685946658008
80.648224	1.07869758284993	0.112167310903018
80.689184	1.07838636181045	0.111656644504085
80.730144	1.0780946408361	0.111195881920766
80.771104	1.07758373912969	0.11080030592419
80.812064	1.07718437779582	0.110465484009514
80.853024	1.07699639716797	0.110198069292416
80.893984	1.07645351535474	0.109952607895776
80.934944	1.07613761429963	0.109692269060307
80.975904	1.07582249324713	0.109466917375915
81.016864	1.0755190722337	0.109193041313259
81.057824	1.0752195512333	0.108926177935259
81.098784	1.07493173027198	0.108660979470584
81.139744	1.07466808939142	0.108426812898238
81.180704	1.07442862859162	0.108205407755771
81.221664	1.07415328767198	0.10799783403329
81.262624	1.07384908665595	0.10776651786229
81.303584	1.07355814568421	0.107649973929583
81.344544	1.07326642470986	0.107566359977562
81.385504	1.07293492360264	0.10749988983853
81.426464	1.07254336229483	0.107424992710198
81.467424	1.07214400096096	0.107375862512687
81.508384	1.07176101968181	0.107343385806831
81.549344	1.07121735786598	0.107283699535834
81.590304	1.07106213734754	0.107251233726009
81.631264	1.07073843626638	0.107302732720357
81.672224	1.07043501525295	0.107339992783211
81.713184	1.06998339374454	0.107361307596334
81.754144	1.06971195283792	0.107475580796471
81.795104	1.06944831195736	0.107662240679718
81.836064	1.0691690710247	0.107901659138336
81.877024	1.06883366990446	0.108100298116536
[truncated: 4,617 more rows]
