# Supplementary material for: Unraveling the Local Relation Between Tissue Composition and Human Brain Mechanics Through Machine Learning
Source: Front Bioeng Biotechnol. 2021 Aug 17;9:704738. doi: 10.3389/fbioe.2021.704738 (PMC8415910; doi:10.3389/fbioe.2021.704738)
Supplement: Supplementary file 1 [file DataSheet3.ZIP › Mechanics_cyclicCompTens/cyclicCompTens_HBE_04_02_P2b_CR_17.txt]

0	1	0.00413099881592438
0.038944	1	-0.00135573876302161
0.079904	1	-0.00194981132928634
0.120864	1	-0.00438369110909006
0.161824	1	-0.00697643227571265
0.202784	1	-0.00899950873337699
0.243744	1	-0.0107923707205181
0.284704	1	-0.0125878730188087
0.325664	1	-0.0143531804011407
0.366624	1	-0.0159354250222041
0.407584	1	-0.0172736956540485
0.448544	1	-0.0186381703881401
0.489504	1	-0.0199459485752351
0.530464	1	-0.021303897929253
0.571424	1	-0.0225386436983476
0.612384	1.00000076209812	-0.0236355460972044
0.653344	1.00000076209812	-0.0245021761717117
0.694304	1.00000076209812	-0.0252595993538722
0.735264	1.00000076209812	-0.0259742760895713
0.776224	1.00000076209812	-0.0266486961909054
0.817184	0.999996189509415	-0.0272673880065966
0.858144	0.999996189509415	-0.0278036927632014
0.899104	0.999996189509415	-0.0282593494670457
0.940064	0.999996189509415	-0.0286211063669178
0.981024	1	-0.028851864661202
1.021984	1	-0.0289724902466013
1.062944	1	-0.0290470103723093
1.103904	1	-0.0290738821605332
1.144864	1	-0.0290688699869127
1.185824	0.999996189509415	-0.0290543499378545
1.226784	0.999996189509415	-0.0290510310072354
1.267744	0.999996189509415	-0.0290042674273556
1.308704	0.999996189509415	-0.0289357401179331
1.349664	0.999996189509415	-0.0287878831753328
1.390624	1	-0.0285795358347502
1.431584	1	-0.0283401478850149
1.472544	1	-0.0280375084833942
1.513504	1	-0.0277037369459721
1.554464	1	-0.0273249016092894
1.595424	1	-0.026895253728124
1.636384	1	-0.0264585081732707
1.677344	1	-0.0260507504155915
1.718304	1	-0.0256573950298507
1.759264	1	-0.025346348251783
1.800224	1	-0.0250746971583728
1.841184	1	-0.0248736370823933
1.882144	1	-0.0247093097014347
1.923104	1	-0.0245580401223606
1.964064	1	-0.0244980444041226
2.005024	0.999996189509415	-0.0246096851235055
2.045984	0.999996189509415	-0.0248914804204825
2.086944	0.999996189509415	-0.0253953041128202
2.127904	0.999996189509415	-0.0260846697557671
2.168864	0.999996189509415	-0.0269205194415834
2.209824	1	-0.0279320022286816
2.250784	1	-0.0291266124062273
2.291744	1	-0.0305272556076665
2.332704	1	-0.032115755076404
2.373664	0.999987806430127	-0.0338813782232739
2.414624	0.999898640950428	-0.0358593584496228
2.455584	0.999617426745224	-0.0379519932371449
2.496544	0.999285914064292	-0.0401241646824073
2.537504	0.99883703827333	-0.0423599035644138
2.578464	0.998493332022525	-0.0446960253880103
2.619424	0.998103137786577	-0.0471449058636278
2.660384	0.997717516139333	-0.0497525218778081
2.701344	0.997353995337484	-0.0524453579187733
2.742304	0.997011051184796	-0.0552140477594707
2.783264	0.99669096997562	-0.0580137694924971
2.824224	0.996390703317489	-0.06079291952162
2.865184	0.996098057640529	-0.0635530036781316
2.906144	0.995793218393695	-0.0663140924485731
2.947104	0.995531818739535	-0.0690077587669946
2.988064	0.995270419085376	-0.071747735390464
3.029024	0.994997587959459	-0.0744142531615095
3.069984	0.994677506750284	-0.0769810984120955
3.110944	0.994357425541109	-0.0794355336836081
3.151904	0.994057158882978	-0.0817989195524945
3.192864	0.993764513206017	-0.0841161171518646
3.233824	0.993436811015671	-0.0864278493027823
3.274784	0.993042806289139	-0.08874494665868
3.315744	0.992664043524948	-0.0911047934971491
3.356704	0.992316526783557	-0.0935152916188627
3.397664	0.991824973498038	-0.095859435099458
3.438624	0.991520896349321	-0.0981396406783026
3.479584	0.991212246611902	-0.100330402929285
3.520544	0.990908169463186	-0.102493467473
3.561504	0.990650580299611	-0.10465565815514
3.602464	0.990396801626622	-0.106757229866148
3.643424	0.990143022953633	-0.108858949763158
3.684384	0.989862570846546	-0.110924348835067
3.725344	0.989550110618542	-0.112951624878578
3.766304	0.989261275432167	-0.115028682702169
3.807264	0.988972440245792	-0.117155317460486
3.848224	0.988629496093104	-0.119415814300972
3.889184	0.988239301857157	-0.121778029936278
3.930144	0.987864349583552	-0.124251367639958
3.971104	0.987493969898649	-0.126808497990544
4.012064	0.987157884629014	-0.129369010468721
4.053024	0.986849996989712	-0.131856225355712
4.093984	0.986557351312752	-0.134313375917803
4.134944	0.986253274164036	-0.136805600799209
4.175904	0.985968249468246	-0.139326118311099
4.216864	0.985710660304672	-0.141858597484296
4.257824	0.985464502612853	-0.144429711799283
4.298784	0.985195481977523	-0.147010809056599
4.339744	0.984867779787176	-0.149663913815194
4.380704	0.984411283015043	-0.152352764088528
4.421664	0.984118637338083	-0.155102220257758
4.462624	0.983787124657151	-0.157883643198658
4.503584	0.983396930421204	-0.160731122229465
4.544544	0.983006736185257	-0.1635963487133
4.585504	0.982651598462696	-0.166462690950567
4.626464	0.982315513193062	-0.169354614886152
4.667424	0.982003815063174	-0.172148378670188
4.708384	0.981703548405043	-0.174879993680535
4.749344	0.981402519648795	-0.177594778683546
4.790304	0.981106063481249	-0.180320285379694
4.831264	0.980860667887548	-0.183034338169515
4.872224	0.980610699705144	-0.185756804873402
4.913184	0.980337868579228	-0.188507400767329
4.954144	0.980029218841809	-0.191246856560583
4.995104	0.979736573164849	-0.193995933547982
5.036064	0.979447737978474	-0.196802053429596
5.077024	0.979132229358001	-0.199612581844789
5.117984	0.978573611438178	-0.202439090377009
5.158944	0.978191800281519	-0.20524376326589
5.199904	0.978011945125887	-0.208022708449656
5.240864	0.977660617893911	-0.210783904001188
5.281824	0.977181258178265	-0.21348348032607
5.322784	0.976888612501305	-0.216090714979214
5.363744	0.976587583745057	-0.21867492196338
5.404704	0.976291127577511	-0.22127858925643
5.445664	0.97602210694218	-0.223812147136558
5.486624	0.975772138759777	-0.226361576173415
5.527584	0.975487876162104	-0.2289616870024
5.568544	0.975155601383056	-0.231618356941884
5.609504	0.974851524234339	-0.234298682161651
5.650464	0.974547447085622	-0.237040931696897
5.691424	0.974254801408662	-0.23983260780166
5.732384	0.973914905648443	-0.242633752556153
5.773344	0.973524711412496	-0.245430643500687
5.814304	0.973154331727593	-0.24817274484993
5.855264	0.972803004495617	-0.2508988486485
5.896224	0.972471491814685	-0.253639328668538
5.937184	0.972167414665969	-0.256420860569734
5.978144	0.97185876492855	-0.259197040341185
6.019104	0.971550877289247	-0.261988821047831
6.060064	0.971144678992842	-0.264770647141826
6.101024	0.97101969490164	-0.267555779091205
6.141984	0.970637883744981	-0.270401488606803
6.182944	0.970352859049191	-0.273310556355377
6.223904	0.970032777840016	-0.276188335065322
6.264864	0.9697599467141	-0.278996603643975
6.305824	0.969463490546554	-0.281779371154928
6.346784	0.969112163314578	-0.284514937065612
6.387744	0.968721969078631	-0.28714125720422
6.428704	0.968355399884314	-0.289687654965641
6.469664	0.967984258101294	-0.292217085429752
6.510624	0.967648934929776	-0.294757695220243
6.551584	0.967340285192357	-0.297311025035701
6.592544	0.967043829024812	-0.2998617572377
6.633504	0.966751183347851	-0.302381710335257
6.674464	0.96645091668972	-0.304896622929516
6.715424	0.966204758997902	-0.30742894302068
6.756384	0.96595174242303	-0.309925983947173
6.797344	0.965678149198997	-0.312417977832751
6.838304	0.965194216894648	-0.314946052830779
6.879264	0.965046369859934	-0.317525044975174
6.920224	0.964589873087801	-0.320159467401401
6.961184	0.964269791878625	-0.322817795716592
7.002144	0.96387121456339	-0.325491023262671
7.043104	0.963489403406731	-0.328161692420998
7.084064	0.96313426568417	-0.330896504326432
7.125024	0.962806563493824	-0.333660698465313
7.165984	0.962486482284648	-0.336408899411932
7.206944	0.962193836607688	-0.339216832392872
7.247904	0.961901190930728	-0.342051591398712
7.288864	0.961600162174479	-0.344844154440285
7.329824	0.961343335109022	-0.347659856290337
7.370784	0.961097177417204	-0.350431664574709
7.411744	0.960835777763044	-0.353122524075903
7.452704	0.960523317535039	-0.355836380737191
7.493664	0.960223050876908	-0.358530129865438
7.534624	0.959934215690533	-0.36119870698608
7.575584	0.959614134481358	-0.363846317966546
7.616544	0.959255186268211	-0.366524681900984
7.657504	0.95886880252285	-0.369183256466443
7.698464	0.958498422837947	-0.371807600065281
7.739424	0.958150906096556	-0.374410036106984
7.780384	0.957830824887381	-0.377040006415512
7.821344	0.95753055822925	-0.379659788936355
7.862304	0.957074061457116	-0.382332358362246
7.903264	0.956773794798985	-0.385023963151865
7.944224	0.956500963673069	-0.38772117067991
7.985184	0.956258616471836	-0.390462487515021
8.026144	0.955977402266632	-0.393178789245355
8.067104	0.955645889585701	-0.395890564764988
8.108064	0.955338001946399	-0.398690578511607
8.149024	0.95503697319015	-0.401538003062266
8.189984	0.95474432751319	-0.404467548808888
8.230944	0.954409004341673	-0.407472355611232
8.271904	0.954018810105726	-0.41048068183114
8.312864	0.953644619930238	-0.413481908198154
8.353824	0.953281099128388	-0.416453126899622
8.394784	0.952961017919213	-0.419412789272086
8.435744	0.952649319789326	-0.42239106424233
8.476704	0.952189012526607	-0.425325506664659
8.517664	0.952040403393775	-0.428176679449503
8.558624	0.951747757716815	-0.431002671509919
8.599584	0.951490168553241	-0.433782653995704
8.640544	0.951260014921881	-0.436528026333037
8.681504	0.950842385153719	-0.439212071457312
8.722464	0.950534497514417	-0.441885752278223
8.763424	0.950249472818627	-0.444522887815823
8.804384	0.949953016651082	-0.447146987343597
8.845344	0.949609310400277	-0.449747226745732
8.886304	0.94921911616433	-0.452329215298269
8.927264	0.948836542909553	-0.45478715691211
8.968224	0.948473784205821	-0.457155622510001
9.009184	0.948146082015475	-0.459444780266773
9.050144	0.947829811296885	-0.461662481861364
9.091104	0.947537165619925	-0.463862558038457
9.132064	0.947233088471208	-0.466050197487353
9.173024	0.946940442794248	-0.468162527937998
9.213984	0.946682853630674	-0.470251388340863
9.254944	0.946440506429441	-0.472283009720981
9.295904	0.946167675303525	-0.474320689293563
9.336864	0.945839973113178	-0.476398897737881
9.377824	0.945531323375759	-0.478479570864098
9.418784	0.945078637094211	-0.480566012348389
9.459744	0.944926979568912	-0.482654319232951
9.500704	0.944368361649089	-0.484747605603043
9.541664	0.943994171473601	-0.48683338678794
9.582624	0.943623029690581	-0.488953708386701
9.623584	0.943295327500234	-0.491053985649392
9.664544	0.942991250351518	-0.493241134776956
9.705504	0.942683362712216	-0.495520603784199
9.746464	0.942382333955967	-0.49791834265524
9.787424	0.942098071358295	-0.50038267588005
9.828384	0.941840482194721	-0.502879795257956
9.869344	0.941598134993488	-0.505482752129875
9.910304	0.941329114358157	-0.508189025154555
9.951264	0.941016654130153	-0.510989265538591
9.992224	0.940720197962607	-0.513891717217985
10.033184	0.940431362776232	-0.516840808262522
10.074144	0.940111281567057	-0.519864088193466
10.115104	0.939744712372739	-0.522912901880199
10.156064	0.939365949608548	-0.526019120209328
10.197024	0.938995569923645	-0.529136936272373
10.237984	0.938480391596496	-0.532301391700561
10.278944	0.93815268940615	-0.535536660425184
10.319904	0.93786004372919	-0.538875378234129
10.360864	0.93756739805223	-0.542281542466359
10.401824	0.937270941884684	-0.545632858264739
10.442784	0.937005731739939	-0.548954918223617
10.483744	0.93675195306695	-0.552193126697028
10.524704	0.93646692837116	-0.55536344200994
10.565664	0.936131605199643	-0.558519816942569
10.606624	0.935826765952809	-0.56165570298112
10.647584	0.935526499294678	-0.564830359272229
10.688544	0.935233853617718	-0.56805622908171
10.729504	0.93489090946503	-0.57134180041663
10.770464	0.93449614264038	-0.574622361757134
10.811424	0.934133383936648	-0.577963934325837
10.852384	0.933778246214087	-0.581362020241715
10.893344	0.933450544023741	-0.584809162262102
10.934304	0.932982615779851	-0.58826806545685
10.975264	0.932830196156434	-0.591675833584639
11.016224	0.932529929498303	-0.595032586501794
11.057184	0.932237283821343	-0.598306623299769
11.098144	0.93199493662011	-0.601543081870825
11.139104	0.931749541026409	-0.604739920299013
11.180064	0.931488141372249	-0.607916910519664
11.221024	0.93102783410953	-0.611192311500546
11.261984	0.930746619904326	-0.614528880612452
11.302944	0.930446353246195	-0.617910855658948
11.343904	0.930098836504805	-0.621351361997302
11.384864	0.929701021287687	-0.624774672221726
11.425824	0.929333689995252	-0.628121718955705
11.466784	0.928963310310349	-0.631373636813572
11.507744	0.928627987138832	-0.634521621803401
11.548704	0.928319337401413	-0.637588570841816
11.589664	0.928015260252697	-0.640626305445641
11.630624	0.927722614575736	-0.643632441563597
11.671584	0.927429968898776	-0.646672568935524
11.712544	0.927180000716372	-0.649682939250587
11.753504	0.926930032533969	-0.652774338979447
11.794464	0.926657201408053	-0.655936650069008
11.835424	0.926329499217706	-0.659212375751572
11.876384	0.926020849480287	-0.662588549751904
11.917344	0.925716772331571	-0.666000977021954
11.958304	0.925416505673439	-0.669435562457818
11.999264	0.92484645628186	-0.672914361802634
12.040224	0.924463883027084	-0.676409670811514
12.081184	0.924288600460155	-0.679866342499398
12.122144	0.923933462737594	-0.683356140296502
12.163104	0.923473155474875	-0.686782170169917
12.204064	0.923172126718626	-0.690199576925498
12.245024	0.922871860060495	-0.693710868230611
12.285984	0.922579214383535	-0.6972642487189
12.326944	0.922329246201131	-0.700800208635049
12.367904	0.92208385060743	-0.704353820119166
12.408864	0.921818640462685	-0.707915843338142
12.449824	0.92150618023468	-0.711460515719567
12.490784	0.921209724067135	-0.714927726047289
12.531744	0.92092088888076	-0.718335093201188
12.572704	0.920600807671584	-0.721698677928909
12.613664	0.920234238477267	-0.725062121008245
12.654624	0.919855475713076	-0.728404757029437
12.695584	0.919485096028173	-0.731702566784815
12.736544	0.919129958305612	-0.734958890997056
12.777504	0.918806066605851	-0.738205668108152
12.818464	0.918509610438305	-0.741369410936004
12.859424	0.918052351568055	-0.744533195168768
12.900384	0.917752084909924	-0.747819886615531
12.941344	0.917486874765179	-0.751094385405162
12.982304	0.91723309609219	-0.754331303788667
13.023264	0.916956454475688	-0.757596471218539
13.064224	0.916620369206054	-0.760830332176136
13.105184	0.916316292057337	-0.764090395905739
13.146144	0.916007642319918	-0.767387578049812
13.187104	0.915711186152372	-0.770597768472684
13.228064	0.915379673471441	-0.7737738259932
13.269024	0.914989479235494	-0.776939625991442
13.309984	0.914622910041176	-0.78007531590146
13.350944	0.914260151337444	-0.78323169083409
13.391904	0.913940070128269	-0.786369790945857
13.432864	0.913623799409679	-0.789407784875186
13.473824	0.913327343242133	-0.792367490831769
13.514784	0.913019455602831	-0.795298285263384
13.555744	0.912734430907042	-0.798239982262227
13.596704	0.912476841743467	-0.801095360914501
13.637664	0.912239067130937	-0.803974216152173
13.678624	0.911821437362775	-0.8068231748638
13.719584	0.911512787625356	-0.809604556399787
13.760544	0.911228525027683	-0.812369038193849
13.801504	0.910935879350723	-0.815194677222905
13.842464	0.910595983590503	-0.818013870160845
13.883424	0.910205789354556	-0.820844349206254
13.924384	0.909827026590365	-0.823767594868556
13.965344	0.909452836414877	-0.826758779454682
14.006304	0.909125134224531	-0.829848337754538
14.047264	0.908797432034185	-0.833011028025928
14.088224	0.908512407338395	-0.836242341491803
14.129184	0.908211378582147	-0.839530312132442
14.170144	0.907918732905187	-0.842862102245761
14.211104	0.907661143741612	-0.846245628886874
14.252064	0.907415748147911	-0.84974943679885
14.293024	0.90714672751258	-0.853327695101945
14.333984	0.906818263224117	-0.85695828485605
14.374944	0.906510375584815	-0.860669004011906
14.415904	0.906210108926684	-0.864530134139704
14.456864	0.905737608094092	-0.868517213652968
14.497824	0.905343603367559	-0.872588229640728
14.538784	0.904964840603368	-0.876692524282123
14.579744	0.904602081899636	-0.880865237272645
14.620704	0.90427437970929	-0.885086709995671
14.661664	0.903954298500115	-0.889362514680744
14.702624	0.903661652823154	-0.893612192866018
14.743584	0.903361386165023	-0.89780242231374
14.784544	0.903076361469234	-0.901915775914153
14.825504	0.902811151324488	-0.905944293028023
14.866464	0.902573376711958	-0.910002595528435
14.907424	0.90230359397851	-0.914054964051121
14.948384	0.901991895848623	-0.918078124676834
14.989344	0.901699250171663	-0.922077669247972
15.030304	0.901410414985288	-0.926058030269379
15.071264	0.901097954757283	-0.929977560936679
15.112224	0.900735196053551	-0.933782999277934
15.153184	0.900345001817604	-0.93749170920593
15.194144	0.899978432623286	-0.941075574605862
15.235104	0.899627105391311	-0.944545739936815
15.276064	0.899299403200964	-0.947862181902825
15.317024	0.899002947033419	-0.951075954940234
15.357984	0.898694297296	-0.954174694234639
15.398944	0.898386409656698	-0.957144193542635
15.439904	0.898101384960908	-0.96001892136429
15.480864	0.897726432687303	-0.962816779876252
15.521824	0.897445980580216	-0.965635992427045
15.562784	0.897278318994457	-0.968458475965926
15.603744	0.896798197180694	-0.971263196797338
15.644704	0.896497930522563	-0.974147537096315
15.685664	0.896201474355017	-0.976992967673554
15.726624	0.895869199575969	-0.979850872025491
15.767584	0.895475194849436	-0.982747500866662
15.808544	0.895112436145704	-0.985728772245049
15.849504	0.894749677441972	-0.988733513671215
15.890464	0.894429596232797	-0.99175352261407
15.931424	0.894117136004792	-0.994836800442459
15.972384	0.893816869346661	-0.9979779819514
16.013344	0.89351660268853	-1.00113774772844
16.054304	0.893223957011569	-1.00434965100717
16.095264	0.892973988829166	-1.00764049166201
16.136224	0.892736214216636	-1.0109987286184
16.177184	0.89247100407189	-1.01446079819935
16.218144	0.892150922862715	-1.01804437812331
16.259104	0.891725672113382	-1.02173953121126
16.300064	0.891433026436422	-1.02548821649269
16.341024	0.891085509695031	-1.02923870833583
16.381984	0.890687694477913	-1.03291928035696
16.422944	0.890313504302425	-1.03662298029054
16.463904	0.889942362519405	-1.04029716941753
16.504864	0.889607039347888	-1.0439149759497
16.545824	0.889302200101054	-1.04744720724451
16.586784	0.889001933442923	-1.05096156905077
16.627744	0.888701666784792	-1.05441968337297
16.668704	0.888409021107832	-1.05788509803502
16.709664	0.888159052925428	-1.06140147124834
16.750624	0.887909846841141	-1.06497060521624
16.791584	0.887636253617108	-1.06853384879053
16.832544	0.887308551426762	-1.07210546051556
16.873504	0.887004474278045	-1.0756438066622
16.914464	0.886699635031212	-1.07917779221778
16.955424	0.886395557882495	-1.08262138431172
16.996384	0.886032799178763	-1.08602819576811
17.037344	0.885642604942816	-1.08938432979078
17.078304	0.885267652669211	-1.09267074011998
17.119264	0.884913277044766	-1.09595812237502
17.160224	0.884452207683931	-1.09919427149884
17.201184	0.884304360649216	-1.10243133588914
17.242144	0.883859295348839	-1.10566955090017
17.283104	0.883566649671879	-1.10892416443576
17.324064	0.883316681489475	-1.11218073489827
17.365024	0.883067475405188	-1.11547333417229
17.405984	0.882797692671741	-1.11876911290775
17.446944	0.882482184051268	-1.12199845419226
17.487904	0.882193348864893	-1.12521443912368
17.528864	0.881908324169103	-1.12847004201876
17.569824	0.881592053450514	-1.13179160293948
17.610784	0.881217863275025	-1.13521606378463
17.651744	0.880827669039078	-1.13867677354109
17.692704	0.880464910335346	-1.14222527478732
17.733664	0.880105962122199	-1.14581958076283
17.774624	0.87979731238478	-1.14957436128322
17.815584	0.87948104166619	-1.15339083730247
17.856544	0.879176964517474	-1.15725567643874
17.897504	0.878876697859343	-1.16118583291412
17.938464	0.878591673163553	-1.16513848315302
17.979424	0.878345515471735	-1.169205014335
18.020384	0.877932458292275	-1.17336410946771
18.061344	0.877596373022641	-1.17757814456093
18.102304	0.877288485383339	-1.1817668463853
18.143264	0.876987456627091	-1.18607605829715
18.184224	0.87668718996896	-1.19049836881716
18.225184	0.876348056306857	-1.19491782893581
18.266144	0.87595786207091	-1.19941767342331
18.307104	0.875602724348349	-1.20391363674506
18.348064	0.875239965644617	-1.20838550458694
18.389024	0.874919884435442	-1.21277692050458
18.429984	0.874607424207437	-1.21714480971509
18.470944	0.874310968039891	-1.22147429477964
18.511904	0.874014511872345	-1.2257323934166
18.552864	0.873714245214214	-1.22998698135281
18.593824	0.873471898012982	-1.23421355995531
18.634784	0.873225740321163	-1.23849009249516
18.675744	0.872952909195247	-1.24276343685675
18.716704	0.872640448967243	-1.24700212966497
18.757664	0.872359996860156	-1.25130081601223
18.798624	0.872078782654952	-1.255618535544
18.839584	0.871567414818388	-1.25996794290909
18.880544	0.871177220582441	-1.26428337209544
18.921504	0.870806840897538	-1.26862219505737
18.962464	0.870431888623933	-1.27289744840334
19.003424	0.870104186433587	-1.27714430015853
19.044384	0.869788677813114	-1.28136493824569
19.085344	0.869491459547451	-1.28554065200277
19.126304	0.86919119288932	-1.28967937373932
19.167264	0.86890616819353	-1.29374729525467
19.208224	0.868648579029956	-1.29783660785535
19.249184	0.868403183436255	-1.3018790653495
19.290144	0.868118158740465	-1.30593252783356
19.331104	0.86779807753129	-1.30997530131258
19.372064	0.867490189891988	-1.3139766088613
19.413024	0.86718916113574	-1.31799357836299
19.453984	0.866877463005852	-1.32198311384133
19.494944	0.866506321222832	-1.32594316248434
19.535904	0.866119937477471	-1.32993477256671
19.576864	0.865757178773738	-1.33384956564034
19.617824	0.865398230560592	-1.33775341256262
19.658784	0.865086532430704	-1.34164018976491
19.699744	0.864793886753744	-1.3455358712026
19.740704	0.864348821453367	-1.34944020844622
19.781664	0.864048554795236	-1.35345041587193
19.822624	0.863810018084588	-1.35744861369381
19.863584	0.863560812000302	-1.36152958429422
19.904544	0.863295601855557	-1.36564549410318
19.945504	0.862983141627552	-1.3698611134791
19.986464	0.862690495950592	-1.37420941162837
20.027424	0.862397850273631	-1.3786337945732
20.068384	0.862077769064456	-1.38312355805411
20.109344	0.861703578888968	-1.38762455752075
20.150304	0.861317195143606	-1.39210763083947
20.191264	0.860958246930459	-1.39663420546681
20.232224	0.860599298717313	-1.40109623201474
20.273184	0.860279217508137	-1.4055250409268
20.314144	0.859970567770718	-1.4098965323647
20.355104	0.859674111603172	-1.41417873955677
20.396064	0.859362413473285	-1.41839355916412
20.437024	0.858956215176879	-1.42253760034232
20.477984	0.858706246994476	-1.42655295287322
20.518944	0.858558399959761	-1.43045099221172
20.559904	0.85825813330163	-1.434188288963
20.600864	0.857778011487867	-1.43764736431501
20.641824	0.857477744829736	-1.440873345264
20.682784	0.857192720133946	-1.4438166853841
20.723744	0.856872638924771	-1.44650922723227
20.764704	0.856528932673966	-1.4488758688348
20.805664	0.856217234544079	-1.45086826668753
20.846624	0.855943641320045	-1.4524847798484
20.887584	0.855666999703544	-1.45373921576612
20.928544	0.855464281604399	-1.45465247302549
20.969504	0.85523412797304	-1.45525189194401
21.010464	0.855034458266364	-1.45543940171756
21.051424	0.854843171638976	-1.45529475256608
21.092384	0.854671699562632	-1.45481724278525
21.133344	0.854484223425829	-1.45404873056242
21.174304	0.854316561840071	-1.45295709658152
21.215264	0.854160331726068	-1.45153636545989
21.256224	0.854027726653696	-1.44979030286537
21.297184	0.853832629535722	-1.44787499660134
21.338144	0.853758706018365	-1.44582564302263
21.379104	0.853563608900392	-1.44364177795839
21.420064	0.85341499976756	-1.44130576291589
21.461024	0.853282394695187	-1.43888116751107
21.501984	0.853145979132229	-1.43643367301041
21.542944	0.853024805531613	-1.43399180521945
21.583904	0.852899821440411	-1.43157820608771
21.624864	0.852790841409668	-1.42921256256149
21.665824	0.852669667809052	-1.4268814855996
21.706784	0.852556877287723	-1.4246709187252
21.747744	0.852466949709907	-1.42258710972166
21.788704	0.852341965618706	-1.42060060880016
21.829664	0.852236796078548	-1.41875360974575
21.870624	0.852127816047805	-1.41692124623832
21.911584	0.852034077979404	-1.41513868848223
21.952544	0.851936529420417	-1.41343884684532
21.993504	0.851846601842601	-1.41183101564085
22.034464	0.851764295245956	-1.41029124975414
22.075424	0.851694182219184	-1.40876523683601
22.116384	0.851624069192412	-1.40723991254695
22.157344	0.851526520633425	-1.40565029296637
22.198304	0.851460218097239	-1.40402804849393
22.239264	0.851409919621512	-1.40239294016893
22.280224	0.851339044496623	-1.40068424441836
22.321184	0.851292556511481	-1.39887817956799
22.362144	0.851241495937636	-1.39698910440565
22.403104	0.851195007952494	-1.39500190395904
22.444064	0.851136326397478	-1.39290343761647
22.485024	0.851105080374678	-1.39074595619833
22.525984	0.851058592389536	-1.38846346463247
22.566944	0.851019725385564	-1.3860982809187
22.607904	0.85096866481172	-1.38369369498265
22.648864	0.850922176826578	-1.38121317025784
22.689824	0.850894741294363	-1.37872418585564
22.730784	0.850867305762148	-1.3761894097994
22.771744	0.850824628267591	-1.37365356375306
22.812704	0.850804813716547	-1.37113727390066
22.853664	0.850773567693746	-1.36866082864933
22.894624	0.850746132161531	-1.36623474920528
22.935584	0.850714886138731	-1.36379887640981
22.976544	0.85067601913476	-1.36136495618284
23.017504	0.850664587663003	-1.35892933399606
23.058464	0.85062114807033	-1.35652261679662
23.099424	0.850582281066358	-1.35416569881091
23.140384	0.850570849594602	-1.35185550953778
23.181344	0.850531982590631	-1.34959129061358
23.222304	0.850523599511343	-1.34738469207316
23.263264	0.850496926077245	-1.34522203286175
23.304224	0.850480922016786	-1.3430561222751
23.345184	0.850461107465742	-1.34092819088926
23.386144	0.850449675993986	-1.33885112652805
23.427104	0.850434434031644	-1.33678997690769
23.468064	0.850406998499429	-1.33474197443665
23.509024	0.850406998499429	-1.33267885481414
23.549984	0.850398615420141	-1.33066200191255
23.590944	0.850355937925584	-1.32860219904145
23.631904	0.850355937925584	-1.32648926059236
23.672864	0.850355937925584	-1.32437467030517
23.713824	0.850317070921613	-1.32227579645109
23.754784	0.850309449940442	-1.32018663749702
23.795744	0.850309449940442	-1.3180659279996
23.836704	0.850266010347768	-1.31594894712352
23.877664	0.850266010347768	-1.31381470693654
23.918624	0.850266010347768	-1.31160930695938
23.959584	0.850266010347768	-1.30937669523787
24.000544	0.850246957894841	-1.30710795446138
24.041504	0.850246957894841	-1.30488532350299
24.082464	0.850227143343797	-1.3026994143436
24.123424	0.850203518302167	-1.30048586195708
24.164384	0.850203518302167	-1.29824469903154
24.205344	0.850203518302167	-1.29597238871575
24.246304	0.850160840807611	-1.29366405612607
24.287264	0.850168461788781	-1.29137547803807
24.328224	0.850160840807611	-1.2891077004706
24.369184	0.850160840807611	-1.28681432377116
24.410144	0.850160840807611	-1.28446272522711
24.451104	0.850157030317025	-1.2820879987706
24.492064	0.850157030317025	-1.27971720795999
24.533024	0.850157030317025	-1.27731676033599
24.573984	0.850157030317025	-1.27492918310217
24.614944	0.850133405275396	-1.2726278457635
24.655904	0.850133405275396	-1.27039526455087
24.696864	0.850133405275396	-1.26822262675554
24.737824	0.850117401214937	-1.26611265856412
24.778784	0.850113590724351	-1.26396493563009
24.819744	0.850113590724351	-1.26181903015381
24.860704	0.850090727780839	-1.25964579961447
24.901664	0.850090727780839	-1.25745841949108
24.942624	0.850086155192136	-1.25529002025126
24.983584	0.850090727780839	-1.25307791921589
25.024544	0.850086155192136	-1.25080997602877
25.065504	0.850090727780839	-1.24860276077308
25.106464	0.850086155192136	-1.24641892621772
25.147424	0.850078534210966	-1.24432943820355
25.188384	0.850078534210966	-1.24229056878454
25.229344	0.850078534210966	-1.24035608114998
25.270304	0.850070913229795	-1.23848876100035
25.311264	0.850070913229795	-1.23660303091909
25.352224	0.850070913229795	-1.23472012944711
25.393184	0.850070913229795	-1.2328541037458
25.434144	0.850070913229795	-1.23098021982793
25.475104	0.850070913229795	-1.22913942497278
25.516064	0.850070913229795	-1.22733027436683
25.557024	0.850070913229795	-1.22558817574789
25.597984	0.850070913229795	-1.22398156489873
25.638944	0.850070913229795	-1.2224367476127
25.679904	0.850051860776868	-1.22093415897902
25.720864	0.850051860776868	-1.21951710199858
25.761824	0.850051860776868	-1.21815379077379
25.802784	0.850051860776868	-1.21685440873393
25.843744	0.850051860776868	-1.21566048064784
25.884704	0.850024425244652	-1.21444287766861
25.925664	0.850024425244652	-1.21321080040365
25.966624	0.850024425244652	-1.21189972910322
26.007584	0.850024425244652	-1.21061785262453
26.048544	0.850024425244652	-1.20935475872168
26.089504	0.850024425244652	-1.20810995925254
26.130464	0.850024425244652	-1.20688805016241
26.171424	0.850024425244652	-1.20564494175707
26.212384	0.850024425244652	-1.20434188339682
26.253344	0.850009183282311	-1.20297109967492
26.294304	0.850009183282311	-1.20150938422752
26.335264	0.850009183282311	-1.2000309194034
26.376224	0.850009183282311	-1.19850441180553
26.417184	0.850009183282311	-1.19689989299406
26.458144	0.850009183282311	-1.19523586224806
26.499104	0.850009183282311	-1.19354434953619
26.540064	0.850009183282311	-1.1917793104165
26.581024	0.850009183282311	-1.19000524066748
26.621984	0.850009183282311	-1.18825291503515
26.662944	0.850009183282311	-1.18648278093202
26.703904	0.850009183282311	-1.18471468002802
26.744864	0.850009183282311	-1.18297552551627
26.785824	0.850009183282311	-1.18122802246665
26.826784	0.850009183282311	-1.17942564047428
26.867744	0.850009183282311	-1.17762483840622
26.908704	0.850009183282311	-1.17586093901123
26.949664	0.850009183282311	-1.17417210236423
26.990624	0.850009183282311	-1.17256633922618
27.031584	0.850009183282311	-1.17105643499822
27.072544	0.850009183282311	-1.16961824189954
27.113504	0.850009183282311	-1.16829079604581
27.154464	0.850009183282311	-1.16699088663812
27.195424	0.850009183282311	-1.16574916638695
27.236384	0.850009183282311	-1.16457954952212
27.277344	0.85000156230114	-1.16346675763092
27.318304	0.85000156230114	-1.16232322368177
27.359264	0.85000156230114	-1.16113999113834
27.400224	0.85000156230114	-1.15990256610205
27.441184	0.85000156230114	-1.15857809486441
27.482144	0.85000156230114	-1.15710108574984
27.523104	0.85000156230114	-1.15548477743434
27.564064	0.85000156230114	-1.15362516295685
27.605024	0.85000156230114	-1.15150345538312
27.645984	0.85000156230114	-1.14905795703509
27.686944	0.85000156230114	-1.14626776714877
27.727904	0.85000156230114	-1.14299568727771
27.768864	0.85000156230114	-1.13924300751183
27.809824	0.85000156230114	-1.13501017022992
27.850784	0.85000156230114	-1.13028075511536
27.891744	0.850009183282311	-1.12500956107893
27.932704	0.850009183282311	-1.11904494807653
27.973664	0.850009183282311	-1.11238679407264
28.014624	0.850009183282311	-1.10507682432304
28.055584	0.850020614754067	-1.09711662746885
28.096544	0.850149409335854	-1.0885020913485
28.137504	0.8504458655034	-1.07921840172014
28.178464	0.850808624207132	-1.06932945290138
28.219424	0.851347427575911	-1.05890959503988
28.260384	0.851678940256842	-1.04800380258746
28.301344	0.851835170370845	-1.03665920087217
28.342304	0.852260421120178	-1.02495138436825
28.383264	0.852502006223293	-1.01296497817927
28.424224	0.852763405877453	-1.00079074623187
28.465184	0.853056051554413	-0.988481033052301
28.506144	0.853352507721959	-0.975969741145743
28.547104	0.853633721927163	-0.963366342921686
28.588064	0.85393779907588	-0.95067305681176
28.629024	0.854301319877729	-0.937977805058093
28.669984	0.854691514113676	-0.92534474130382
28.710944	0.855058083307994	-0.912832745513749
28.751904	0.855401027460681	-0.900509342562578
28.792864	0.855764548262531	-0.888452794272584
28.833824	0.856111302905804	-0.876620967876469
28.874784	0.856435194605565	-0.864997018112457
28.915744	0.85673165077311	-0.853567967809285
28.956704	0.856997623015973	-0.842394111236399
28.997664	0.857243018609674	-0.831501886520046
29.038624	0.857668269359007	-0.820850302796833
29.079584	0.857988350568182	-0.81037716988816
29.120544	0.858140770191599	-0.800106594169934
29.161504	0.858558399959761	-0.789986826039128
29.202464	0.858851045636722	-0.78004682278403
29.243424	0.859190179298824	-0.770283378792732
29.284384	0.859552938002556	-0.7606585061476
29.325344	0.859908075725117	-0.751238982255703
29.366304	0.860239588406049	-0.742041966184469
29.407264	0.860579484166269	-0.733087713652943
29.448224	0.860914807337785	-0.724325148432727
29.489184	0.86122726756579	-0.715648175883508
29.530144	0.861554969756136	-0.707187809865317
29.571104	0.861847615433097	-0.698993814724586
29.612064	0.862096821517383	-0.691039349181975
29.653024	0.862342979209201	-0.683316160584658
29.693984	0.862608189353947	-0.675811036407129
29.734944	0.86291302860078	-0.668509005504705
29.775904	0.863197291198453	-0.661385054951814
29.816864	0.863470884422486	-0.654463696456665
29.857824	0.863942623156961	-0.647699275655194
29.898784	0.864313764939981	-0.641058631570884
29.939744	0.864500478978667	-0.634494102791018
29.980704	0.86504309283803	-0.628070987041841
30.021664	0.865405851541763	-0.621765711852896
30.062624	0.86558951718798	-0.615589025067787
30.103584	0.866097074533958	-0.609602057771041
30.144544	0.866408772663845	-0.603675866348253
30.185504	0.866689986869049	-0.597885496113758
30.226464	0.866939192953336	-0.592127042529196
30.267424	0.867200592607496	-0.58634909158925
30.308384	0.867497810873159	-0.580611676058659
30.349344	0.86779807753129	-0.574834712298996
30.390304	0.868083102227079	-0.568998020863423
30.431264	0.868359743843581	-0.563152139716478
30.472224	0.868660010501712	-0.557327758615158
30.513184	0.869011337733688	-0.551451200786449
30.554144	0.86937409643742	-0.545572479006259
30.595104	0.869713992197639	-0.539698893614427
30.636064	0.870060746840913	-0.53383562458343
30.677024	0.870423505544645	-0.527996668952904
30.717984	0.870763401304864	-0.522299963168142
30.758944	0.871079672023454	-0.516753594262318
30.799904	0.871531596206885	-0.511149400127356
30.840864	0.871785374879874	-0.505498525222338
30.881824	0.872019339001819	-0.499794913534009
30.922784	0.872285311244682	-0.49406432109716
30.963744	0.872589388393398	-0.488432376953987
31.004704	0.872870602598602	-0.482793572670571
31.045664	0.873151054705689	-0.477275047478813
31.086624	0.873447510873235	-0.471853141740018
31.127584	0.87382246314684	-0.466484724610578
31.168544	0.874192842831743	-0.461113712046885
31.209504	0.874563222516646	-0.455839148958092
31.250464	0.874910739258037	-0.450579047079798
31.291424	0.875285691531642	-0.445350927227615
31.332384	0.875621014703159	-0.440224299532836
31.373344	0.875937285421749	-0.435175356170764
31.414304	0.87623755207988	-0.430173507627872
31.455264	0.87649895173404	-0.425090712481008
31.496224	0.876752730407029	-0.420126350638385
31.537184	0.87702175104236	-0.415225166154647
31.578144	0.87731439671932	-0.410375563475082
31.619104	0.877638288419081	-0.405711496208508
31.660064	0.878067349658999	-0.401197759283256
31.701024	0.87835999533596	-0.396879645315208
31.741984	0.878711322567935	-0.392624290298507
31.782944	0.879070270781082	-0.388341930562021
31.823904	0.879417787522472	-0.384058851687581
31.864864	0.879749300203404	-0.379740029477608
31.905824	0.880088433865507	-0.37544728800411
31.946784	0.880424519135141	-0.371221783750129
31.987744	0.880756031816072	-0.367048129342649
32.028704	0.881063919455374	-0.362857263566797
32.069664	0.881345133660578	-0.358720139188187
32.110624	0.881602722824153	-0.35462321462122
32.151584	0.881852691006556	-0.350627418284268
32.192544	0.882101897090843	-0.346670984943885
32.233504	0.882414357318847	-0.34271848071178
32.274464	0.882707002995808	-0.338835288303229
32.315424	0.882979834121724	-0.334976474671326
32.356384	0.883292294349728	-0.331069027700864
32.397344	0.88365505305346	-0.327080880376698
32.438304	0.88420147740341	-0.32299633805778
32.479264	0.884556615125971	-0.318878721930584
32.520224	0.884923184320288	-0.314729398357222
32.561184	0.88527832204285	-0.310613449322557
32.602144	0.885602213742611	-0.30650528659065
32.643104	0.885926105442371	-0.302404807738824
32.684064	0.886191315587117	-0.298333700224415
32.725024	0.886445094260106	-0.294308403976897
32.765984	0.886710304404851	-0.290339200489811
32.806944	0.88699532910064	-0.286383935203803
32.847904	0.887307789328645	-0.282376966078089
32.888864	0.887592814024434	-0.278251459046249
32.929824	0.88785802416918	-0.27400293801932
32.970784	0.888169722299067	-0.269655430921796
33.011744	0.888524860021628	-0.265277275472186
33.052704	0.888883808234775	-0.260890394482064
33.093664	0.889238945957336	-0.256489392237568
33.134624	0.889578841717556	-0.251990020637754
33.175584	0.889941600421288	-0.2474953081802
33.216544	0.890276923592805	-0.242976262709322
33.257504	0.890589383820809	-0.238471765617179
33.298464	0.890908702931868	-0.234041725453773
33.339424	0.89117467517473	-0.229659074302346
33.380384	0.891537433878462	-0.22533996007878
33.421344	0.891795023042037	-0.221134909851582
33.462304	0.892095289700168	-0.216984511929701
33.503264	0.892380314395957	-0.212864742747054
33.544224	0.892653145521873	-0.208817976962793
33.585184	0.892965605749878	-0.204844349687686
33.626144	0.893335985434781	-0.201034441795085
33.667104	0.893710937708386	-0.197420649360226
33.708064	0.894081317393289	-0.193965579388695
33.749024	0.89442883413468	-0.190643369064609
33.789984	0.894795403328997	-0.187420554501831
33.830944	0.895130726500514	-0.184327160799553
33.871904	0.895446997219104	-0.181395383546066
33.912864	0.895751074367821	-0.178633558204023
33.953824	0.896008663531395	-0.176034393150408
33.994784	0.896258631713799	-0.173503881800159
34.035744	0.896539845919003	-0.171141463498702
34.076704	0.896843923067719	-0.168851981040248
34.117664	0.897160193786309	-0.166547024040542
34.158624	0.897440645893396	-0.164231123068695
34.199584	0.897869707133315	-0.161892802426323
34.240544	0.89803813081719	-0.159536950072309
34.281504	0.898579982578437	-0.157236769891984
34.322464	0.898923688829242	-0.155000300975993
34.363424	0.899259012000759	-0.152766305458724
34.404384	0.899598907760979	-0.150495252544752
34.445344	0.89993042044191	-0.148213774309649
34.486304	0.900254312141671	-0.145962765731748
34.527264	0.900574393350846	-0.143714657676928
34.568224	0.900858655948519	-0.141489714581059
34.609184	0.901108624130922	-0.139251881482161
34.650144	0.901346398743453	-0.136991314907086
34.691104	0.901623802458071	-0.134725581434769
34.732064	0.901924069116202	-0.132393020433649
34.773024	0.902212904302577	-0.130035614305813
34.813984	0.902489545919079	-0.127740080192513
34.854944	0.902802006147083	-0.125453624651084
34.895904	0.90316095436023	-0.123255623078029
34.936864	0.903527523554548	-0.12114379166554
34.977824	0.904066326923326	-0.119022323804464
35.018784	0.904429085627058	-0.11690127217172
35.059744	0.904788033840205	-0.114866634770605
35.100704	0.905115736030551	-0.112788814224941
35.141664	0.905428196258556	-0.110706051240245
35.182624	0.905693406403301	-0.108638222353733
35.223584	0.90594718507629	-0.10664047237126
35.264544	0.90620858473045	-0.104662781979299
35.305504	0.906508851388581	-0.102657369908804
35.346464	0.906825122107171	-0.100702277882253
35.387424	0.907101763723672	-0.0988088508456771
35.428384	0.907375356947706	-0.0969959934104483
35.469344	0.907679434096422	-0.0952262123386792
35.510304	0.908034571818983	-0.0934383547537873
35.551264	0.908404951503886	-0.091637408858128
35.592224	0.908756278735862	-0.0898301236524417
35.633184	0.909099984986667	-0.0879931947085987
35.674144	0.909450550120526	-0.0861782909990091
35.715104	0.909790445880745	-0.084332150551734
35.756064	0.910098333520047	-0.0823639309887096
35.797024	0.910414604238637	-0.0804596166393472
35.837984	0.910797177493414	-0.0786350525099055
35.878944	0.910914540603445	-0.076741409731943
35.919904	0.911292541269518	-0.074830324589781
35.960864	0.911597380516352	-0.0729091431865825
36.001824	0.911890026193312	-0.0710300139200604
36.042784	0.912155236338058	-0.0692233083831493
36.083744	0.912475317547233	-0.0674025861937481
36.124704	0.912849507722721	-0.0656023855865141
36.165664	0.913220649505741	-0.0638022874019586
36.206624	0.913591029190644	-0.0619886214813327
36.247584	0.913938545932035	-0.0601718305794147
36.288544	0.914312736107523	-0.0584282435628279
36.329504	0.91464805927904	-0.0566996233325131
36.370464	0.914960519507044	-0.0549777564613506
36.411424	0.915260786165176	-0.053305747642477
36.452384	0.91551837532875	-0.0517193184193655
36.493344	0.915772154001739	-0.050160371162136
36.534304	0.916049557716358	-0.0486495451300756
36.575264	0.91635744535566	-0.0472907296071029
36.616224	0.916669905583664	-0.0459748335447636
36.657184	0.916954168181337	-0.0446578936427875
36.698144	0.917235382386541	-0.0434220681436394
36.739104	0.917555463595716	-0.0422675771471173
36.780064	0.917902980337106	-0.0410424994915764
36.821024	0.918265739040839	-0.0397646044221045
36.861984	0.9187725342887	-0.0383437708777982
36.902944	0.919108619558334	-0.0368580144306643
36.943904	0.919440132239265	-0.0353806413887122
36.984864	0.919764023939026	-0.0339241560355223
37.025824	0.920084105148201	-0.0324148031466652
37.066784	0.920369129843991	-0.0308829325230163
37.107744	0.920622146418863	-0.0292676113877912
37.148704	0.920864493620096	-0.0276701248738315
37.189664	0.921137324746012	-0.0261143222107474
37.230624	0.921442163992845	-0.024512276797999
37.271584	0.921727188688635	-0.0228346172981698
37.312544	0.922000019814551	-0.0211595793830646
37.353504	0.922304096963268	-0.0194743841891572
37.394464	0.922675238746288	-0.017664747620281
37.435424	0.92303799745002	-0.015723609049249
37.476384	0.923400756153752	-0.0137134964315805
37.517344	0.923934986933828	-0.011656794570506
37.558304	0.924298507735677	-0.00965138250001115
37.599264	0.924458548340265	-0.00772627634694716
37.640224	0.924950101625784	-0.00582392764132638
37.681184	0.925219122261115	-0.00392470391699772
37.722144	0.925465279952933	-0.00210168048614288
37.763104	0.925730490097678	-0.000306158634023411
37.804064	0.926019325284053	0.00144728057253673
37.845024	0.926343216983814	0.00310403712916237
37.885984	0.926612237619144	0.00475640476506115
37.926944	0.926885068745061	0.00631984336569583
37.967904	0.92719371848248	0.00780193874688082
38.008864	0.927548856205041	0.00930713153163285
38.049824	0.927915425399358	0.010869580772779
38.090784	0.928266752631334	0.0124339041310179
38.131744	0.928598265312266	0.0139967783173188
38.172704	0.928961024015998	0.0155687746596091
38.213664	0.929296347187515	0.0171088499935543
38.254624	0.92960880741552	0.0186026738610113
38.295584	0.929917457152939	0.0200422224257756
38.336544	0.93019409876944	0.0214268571805119
38.377504	0.930549236492001	0.0228491551511978
38.418464	0.930814446636747	0.0243177481724902
38.459424	0.931114713294878	0.0258312393733931
38.500384	0.931399737990667	0.0272858244590191
38.541344	0.931673331214701	0.0288138575010394
38.582304	0.931977408363417	0.0303876495090094
38.623264	0.93234778804832	0.0320060890879089
38.664224	0.932730361303096	0.0336952635118299
38.705184	0.933105313576702	0.0353864645972583
38.746144	0.93344825772939	0.037096820902741
38.787104	0.933811016433122	0.0388672099729622
38.828064	0.934150912193341	0.0405792464462107
38.869024	0.934462610323229	0.0421590094784069
38.909984	0.934771260060648	0.0436215355904125
38.950944	0.935036470205393	0.0449672562650001
38.991904	0.935286438387797	0.0462941551380395
39.032864	0.935551648532542	0.0475407677065014
39.073824	0.935863346662429	0.0487059477080708
39.114784	0.936179617381019	0.0498218580429502
39.155744	0.936460831586223	0.0509131825766178
39.196704	0.936737473202725	0.0519316802275789
39.237664	0.9370575544119	0.0528341395216064
39.278624	0.937405071153291	0.053601243977408
39.319584	0.937943112423952	0.0543382165529264
39.360544	0.938279197693586	0.0549989975517946
39.401504	0.938618331355689	0.0556229695834348
39.442464	0.93894984403662	0.0561886827239567
39.483424	0.939282118815669	0.0566355790199946
39.524384	0.939593816945556	0.0570080140288845
39.565344	0.939878841641346	0.0574005086282861
39.606304	0.940132620314335	0.0577913121638923
39.647264	0.940374205417451	0.0581857157476816
39.688224	0.940643226052781	0.0585496344198283
39.729184	0.94094425480903	0.0589274498881395
39.770144	0.941224706916117	0.059395194647233
39.811104	0.941509731611906	0.0598608953111716
39.852064	0.941822191839911	0.0603364677779368
39.893024	0.942181140053057	0.0607990783278781
39.933984	0.942540088266204	0.0612619394865005
39.974944	0.942910467951107	0.061714824240412
40.015904	0.943257984692497	0.0621632089340946
40.056864	0.9436283643774	0.0626662938756248
40.097824	0.944135921723378	0.0631709522038306
40.138784	0.944447619853266	0.0636643614710672
40.179744	0.944596228986097	0.0641909774781429
40.220704	0.944966608671	0.0647537748411413
40.261664	0.945232580913862	0.0653488331686086
40.302624	0.945532847571994	0.0659512114487678
40.343584	0.945844545701881	0.0665994750888202
40.384544	0.9461219494165	0.0671972901117788
40.425504	0.946398591033001	0.0678454665835944
40.466464	0.946703430279835	0.0685162327039971
40.507424	0.947054757511811	0.0691473590686791
40.548384	0.947425137196714	0.0697904100481662
40.589344	0.947776464428689	0.0704311837574647
40.630304	0.948107977109621	0.0710422548900467
40.671264	0.948470735813353	0.0716381696454414
40.712224	0.948806821082987	0.0721833285157072
40.753184	0.949110898231704	0.0726793528300502
40.794144	0.949427168950294	0.0731948744997772
40.835104	0.949696189585624	0.0737678008119009
40.876064	0.949933964198155	0.0743417971141322
40.917024	0.950316537452931	0.0748585761856761
40.957984	0.950609183129891	0.0753391673636796
40.998944	0.950757792262723	0.0757862379961913
41.039904	0.951034433879224	0.0762483538663883
41.080864	0.951494741141943	0.0767327259666664
41.121824	0.951869693415549	0.0772157687513322
41.162784	0.952251504572208	0.0776000324899665
41.203744	0.952622646355228	0.077976470700135
41.244704	0.952965590507916	0.0783101419940847
41.285664	0.953325300819179	0.0785901329085583
41.326624	0.953660623990696	0.0789154186181202
41.367584	0.953976894709286	0.0792782978090421
41.408544	0.954280971858003	0.0796616332059537
41.449504	0.954538561021577	0.0801212473477523
41.490464	0.954792339694566	0.080569071985513
41.531424	0.955061360329897	0.081096324320718
41.572384	0.955361626988028	0.0816758928524919
41.613344	0.955681708197204	0.0822491721959749
41.654304	0.955970543383578	0.0827880963580979
41.695264	0.956251757588783	0.083338276118808
41.736224	0.956583270269714	0.0839647520580525
41.777184	0.956942218482861	0.0846056804909714
41.818144	0.957285924733666	0.0852705475009434
41.859104	0.957792719981527	0.0858901327910626
41.900064	0.958128805251161	0.0864975188864306
41.941024	0.958464128422678	0.0871789108149089
41.981984	0.958784209631853	0.0879981919981004
42.022944	0.959104290841029	0.0888643326462323
42.063904	0.959388553438701	0.0897312970342026
42.104864	0.959638521621105	0.0906768370501017
42.145824	0.959877058331752	0.0916171905559065
42.186784	0.960153699948254	0.0925781397368799
42.227744	0.96045777709697	0.0934966902874353
42.268704	0.96074280179276	0.094300882648823
42.309664	0.961020205507378	0.095109370225083
42.350624	0.961336476225968	0.0959152623670899
42.391584	0.961690851850412	0.0967138650652878
42.432544	0.962058183142847	0.097459672141614
42.473504	0.962420941846579	0.0981632614616136
42.514464	0.96277607956914	0.0987838644408983
42.555424	0.963146459254043	0.0994146791791334
42.596384	0.963654016600021	0.100017852869454
42.637344	0.963806436223438	0.100558441944902
42.678304	0.964239307953942	0.101016988275798
42.719264	0.964489276136345	0.101392720423248
42.760224	0.96461349812943	0.101682317277426
42.801184	0.965043321467466	0.1018439271886
42.842144	0.965362640578524	0.101977333816731
42.883104	0.965632423311972	0.102026331082681
42.924064	0.965909064928473	0.101969682624739
42.965024	0.966217714665892	0.101938951462828
43.005984	0.966572852388454	0.10187575449109
43.046944	0.966935611092186	0.101784840199231
43.087904	0.967286938324161	0.101750931755085
43.128864	0.967618451005093	0.101743282742299
43.169824	0.967981209708825	0.101702422631262
43.210784	0.968316532880342	0.101597844718272
43.251744	0.968628993108347	0.10151337651753
43.292704	0.968936880747649	0.101461339259319
43.333664	0.969206663481097	0.101512101682066
43.374624	0.969455869565383	0.101598897274733
43.415584	0.96969440627603	0.101686248564909
43.456544	0.969971047892532	0.101769853800106
43.497504	0.970419923683495	0.101933723547821
43.538464	0.970560149737038	0.102228574467476
43.579424	0.971005215037415	0.102642460152208
43.620384	0.97118430809493	0.103152137191652
43.661344	0.971750546995924	0.10368333171037
43.702304	0.972117116190241	0.104198944906746
43.743264	0.972460822441046	0.104802299471158
43.784224	0.972831202125949	0.105378276671573
43.825184	0.973170335788051	0.105872684015121
43.866144	0.973486606506641	0.106303486875426
43.907104	0.973790683655358	0.106731914401275
43.948064	0.974048272818932	0.10716658535209
43.989024	0.974298241001336	0.107628542140255
44.029984	0.974571072127252	0.10815466128838
44.070944	0.974883532355257	0.108693260748821
44.111904	0.975207424055017	0.109211894324605
44.152864	0.975480255180934	0.109690177723537
44.193824	0.975765279876723	0.110120586147569
44.234784	0.97607697800661	0.110504150361102
44.275744	0.976432115729172	0.110853195952832
44.316704	0.976787253451733	0.111205532145503
44.357664	0.97712257662325	0.111528113460516
44.398624	0.977637754950399	0.111812643660925
44.439584	0.977973078121916	0.112030559894711
44.480544	0.978305352900965	0.112251927990677
44.521504	0.978605619559096	0.112574559427426
44.562464	0.978894454745471	0.113003547009197
44.603424	0.97914823341846	0.113505232900525
44.644384	0.979393629012161	0.114142463220995
44.685344	0.979658839156906	0.114879187367038
44.726304	0.97996367840374	0.11558159991584
44.767264	0.980244130510827	0.11624328310596
44.808224	0.980529155206616	0.116969592826902
44.849184	0.980833232355333	0.117755421019985
44.890144	0.981195991059065	0.11860115776307
44.931104	0.981559511860914	0.119479521577218
44.972064	0.981929891545817	0.120348534418755
45.013024	0.982285029268378	0.121198603423212
45.053984	0.982655408953281	0.122113379589111
45.094944	0.98298768373233	0.123098221583813
45.135904	0.983315385922676	0.124120345433428
45.176864	0.983615652580807	0.125129102033918
45.217824	0.983989842756296	0.126051708086694
45.258784	0.984251242410455	0.126970866635701
45.299744	0.984552271166704	0.127825422625152
45.340704	0.984716122261877	0.128652808275167
45.381664	0.985004195350135	0.129372894183996
45.422624	0.985406583155955	0.130054227273915
45.463584	0.985718281285842	0.130658130998219
45.504544	0.986073419008404	0.131158123646546
45.545504	0.986436939810253	0.131563475560888
45.586464	0.986791315434697	0.131899195308404
45.627424	0.987127400704331	0.132156446209082
45.668384	0.987490159408063	0.132302971656864
45.709344	0.98782548257958	0.132341556676918
45.750304	0.988130321826414	0.132309927682167
45.791264	0.988442019956301	0.132171981768099
45.832224	0.988703419610461	0.132022525288352
45.873184	0.988945766811694	0.131826043724015
45.914144	0.989199545484683	0.131567857943997
45.955104	0.989476187101185	0.131235027823533
45.996064	0.989776453759316	0.130849057766662
46.037024	0.990053857473934	0.130518151885027
46.077984	0.990346503150895	0.130176064497807
46.118944	0.990880733930971	0.129802539885956
46.159904	0.991251875713991	0.129362046096917
46.200864	0.991630638478182	0.128911303502426
46.241824	0.991977393121455	0.128455123789161
46.282784	0.99235234539506	0.128055518440836
46.323744	0.992680047585406	0.127740830209673
46.364704	0.992996318303996	0.127478726217407
46.405664	0.993300395452713	0.127261653336313
46.446624	0.993557984616287	0.12700520656262
46.487584	0.993803380209988	0.126819618848687
46.528544	0.994080783924607	0.126641789107835
46.569504	0.994393244152612	0.126443254731519
46.610464	0.994708752773085	0.126328846420616
46.651424	0.994989966978289	0.126260499985285
46.692384	0.995274991674078	0.126190931015431
46.733344	0.995602693864424	0.126077503347192
46.774304	0.9959540210964	0.125914309153313
46.815264	0.996312969309547	0.125747061636419
46.856224	0.996644481990478	0.125555544303172
46.897184	0.996972184180825	0.125392984258216
46.938144	0.997327321903386	0.125242196283651
46.979104	0.997803633226563	0.125033609230416
47.020064	0.998111520865865	0.124775874546024
47.061024	0.99840035605224	0.124537833345549
47.101984	0.998646513744058	0.124305765348505
47.142944	0.998896481926462	0.124110878962903
47.183904	0.999161692071207	0.123954479533088
47.224864	0.999473390201095	0.123819349153072
47.265824	0.999746983425128	0.123752972719895
47.306784	1.0000312460228	0.123609491622786
47.347744	1.00035971031126	0.123471763629311
47.388704	1.00071484803383	0.12341072189223
47.429664	1.0010928486999	0.123409708561477
47.470624	1.00145560740363	0.123448282685502
47.511584	1.00180693463561	0.123535006364373
47.552544	1.00216588284875	0.123706991474941
47.593504	1.00250577860897	0.123942687849845
47.634464	1.00282585981815	0.124215243313712
47.675424	1.00311469500452	0.124564870753423
47.716384	1.00349650616118	0.124987061391923
47.757344	1.00376628889463	0.125493916359698
47.798304	1.00406655555276	0.126090057752509
47.839264	1.00437444319206	0.12675383515952
47.880224	1.00465184690668	0.12743885982427
47.921184	1.00492848852318	0.128132359420851
47.962144	1.00523332777002	0.128788614209019
48.003104	1.00559227598316	0.129498111356273
48.044064	1.0059550346869	0.130225242637848
48.085024	1.00631017240946	0.130957342508925
48.125984	1.00664930607156	0.131720393641712
48.166944	1.00700063330354	0.132531029915011
48.207904	1.00734052906375	0.133389029049818
48.248864	1.00764841670306	0.134249309813226
48.289824	1.00795706644048	0.135072714054021
48.330784	1.00821846609464	0.135939682800404
48.371744	1.00845624070717	0.136795927674444
48.412704	1.00871001938016	0.137637343052185
48.453664	1.00898666099666	0.138418381350652
48.494624	1.0092876897529	0.139085087610422
48.535584	1.00956433136941	0.139674965965412
48.576544	1.00985697704637	0.140227342365692
48.617504	1.01021211476893	0.140750423700762
48.658464	1.01057487347266	0.141232143707433
48.699424	1.01096506770861	0.14164683351915
48.740384	1.0115000605868	0.142045048534097
48.781344	1.01185900879995	0.142515547809476
48.822304	1.01219052148088	0.14294310147375
48.863264	1.01250679219947	0.143367961639505
48.904224	1.01281086934819	0.14372037628359
48.945184	1.01306464802117	0.143993230298669
48.986144	1.01331842669416	0.14422374452189
49.027104	1.01359964089937	0.144289580511999
49.068064	1.01390371804808	0.144264739743694
49.109024	1.01421998876667	0.144210202936291
49.149984	1.01450501346246	0.144131537960919
49.190944	1.01478546556955	0.143997235679153
49.231904	1.01510554677873	0.143878309874373
49.272864	1.01546830548246	0.143784856807615
49.313824	1.01580820124268	0.14371177277861
49.354784	1.01615495588595	0.143665656422889
49.395744	1.0164826580763	0.143578289878271
49.436704	1.01699402591286	0.143504456202428
49.477664	1.01715787700803	0.14343542985485
49.518624	1.01746652674545	0.143338749384121
49.559584	1.01777441438475	0.143241083912316
49.600544	1.01815698763953	0.143067394662716
49.641504	1.01840619372382	0.142838336149051
49.682464	1.01868359743844	0.142617364668563
49.723424	1.01899148507774	0.142541813778453
49.764384	1.01927650977353	0.142629406960487
49.805344	1.01954171991827	0.142837229112443
49.846304	1.01986180112745	0.143192206502692
49.887264	1.02022074934059	0.143670075852499
49.928224	1.02058808063303	0.144268649239118
49.969184	1.02095083933676	0.144949768766856
50.010144	1.02130597705932	0.145759236985781
50.051104	1.02167254625364	0.146619561333307
50.092064	1.02201167991574	0.147563830872154
50.133024	1.0223355716155	0.148597199424326
50.173984	1.02262821729246	0.149628641558464
50.214944	1.02288580645604	0.150699893426384
50.255904	1.02327600069198	0.151781330902784
50.296864	1.02357626735012	0.152826493317406
50.337824	1.0237363079547	0.15397178152732
50.378784	1.02416232080215	0.155158526950693
50.419744	1.02443896241866	0.156431856583758
50.460704	1.02474303956737	0.157764667642464
50.501664	1.02510198778052	0.159035981510052
50.542624	1.02547312956354	0.160163391514581
50.583584	1.02581607371623	0.161179001717696
50.624544	1.02615977996703	0.162062144530431
50.665504	1.02651110719901	0.162839061950499
50.706464	1.02685024086111	0.163516084571104
50.747424	1.02715889059853	0.164087008192985
50.788384	1.02746296774725	0.164516686583034
50.829344	1.02772436740141	0.16491072841864
50.870304	1.02796671460264	0.165280629011043
50.911264	1.02821973117751	0.165598553363
50.952224	1.02850094538271	0.165858044487366
50.993184	1.02879740155026	0.166144804015433
51.034144	1.02907480526488	0.166397796747739
51.075104	1.02936745094184	0.166623717204876
51.116064	1.0299054922125	0.166832825088326
51.157024	1.03008534736813	0.166958757040145
51.197984	1.03065463466159	0.167041976555893
51.238944	1.03082229624735	0.167084181236984
51.279904	1.03137710367659	0.167131127870162
51.320864	1.03170023327823	0.167222831034565
51.361824	1.03201650399682	0.167403092769225
51.402784	1.03232134324366	0.167640737354222
51.443744	1.03257893240723	0.167895769823271
51.484704	1.0328319489821	0.16821037524461
51.525664	1.03310173171555	0.168573914734926
51.566624	1.03340199837368	0.168930465511851
51.607584	1.03372207958286	0.16935178010957
51.648544	1.03400253168995	0.16970578993239
51.689504	1.03429136687632	0.170039230230512
51.730464	1.03462287955725	0.170385512589132
51.771424	1.03497420678923	0.170785948214913
51.812384	1.03532934451179	0.171144037511219
51.853344	1.03566085719272	0.171525745041306
51.894304	1.03599236987365	0.171916958267626
51.935264	1.0363513180868	0.17232669038587
51.976224	1.03667139929597	0.172684847237559
52.017184	1.03697623854281	0.173032981921213
52.058144	1.03728412618211	0.173376555526872
52.099104	1.03765907845571	0.173701638570284
52.140064	1.03791666761929	0.174049973740882
52.181024	1.03818187776403	0.174384342380727
52.221984	1.03849357589392	0.174705385176359
52.262944	1.0387824110803	0.175060244889488
52.303904	1.03905143171563	0.175290151114257
52.344864	1.03937532341539	0.17549707107496
52.385824	1.03973046113795	0.175741054969985
52.426784	1.04009779243038	0.176002420211444
52.467744	1.04046055113412	0.176316190996914
52.508704	1.04080730577739	0.176681486927203
52.549664	1.04117844756041	0.177034590200359
52.590624	1.04152520220368	0.177396074699491
52.631584	1.04184147292227	0.177811518516457
52.672544	1.04212649761806	0.178295862287058
52.713504	1.04238789727222	0.178791184897094
52.754464	1.04264167594521	0.179304950126848
52.795424	1.04293432162217	0.179880184218043
52.836384	1.04324601975206	0.180406475523436
52.877344	1.04353104444785	0.180876521523983
52.918304	1.04379625459259	0.181380942318744
52.959264	1.04425732395343	0.181843049472117
53.000224	1.04443260652036	0.182315483882355
53.041184	1.04479917571468	0.182861756326847
53.082144	1.04532578551358	0.183455134486548
53.123104	1.04566949176439	0.184114634112334
53.164064	1.04602081899636	0.184715513098819
53.205024	1.04635995265847	0.18519769291794
53.245984	1.0466602193166	0.185644774446481
53.286944	1.04696886905402	0.186056766401267
53.327904	1.04723407919876	0.186377878931488
53.368864	1.04746423283012	0.186659397469313
53.409824	1.04772182199369	0.186873615590649
53.450784	1.04801446767065	0.187053539548392
53.491744	1.04830330285703	0.18717279223406
53.532704	1.04857613398295	0.187311328712932
53.573664	1.04886877965991	0.187406492456339
53.614624	1.04923992144293	0.187409865867106
53.655584	1.04961868420712	0.187338435855395
53.696544	1.05017272953824	0.187295285398934
53.737504	1.050340391124	0.187199417772015
53.778464	1.05087843239466	0.187045483024098
53.819424	1.05121070717371	0.186842829948589
53.860384	1.05152621579418	0.186588656086673
53.901344	1.05182648245231	0.186323873850329
53.942304	1.0520802611253	0.186112410245278
53.983264	1.05232641881712	0.185929154281681
54.024224	1.05261144351291	0.185820185268759
54.065184	1.05293914570325	0.185705046923871
54.106144	1.05323179138021	0.185593441071783
54.147104	1.05351605397789	0.185513823783424
54.188064	1.05380488916426	0.185532928881741
54.229024	1.05413259135461	0.185560737728512
54.269984	1.05449535005834	0.185584754756978
54.310944	1.05484286679973	0.185677604183695
54.351904	1.05517818997125	0.185839950666471
54.392864	1.05551046475029	0.186030027544604
54.433824	1.05586102988415	0.186275966187341
54.474784	1.05618492158391	0.186571599441922
54.515744	1.05649357132133	0.186869586238899
54.556704	1.05679383797946	0.187106295944557
54.597664	1.05705142714304	0.187395310950753
54.638624	1.05742180682794	0.187698146480907
54.679584	1.05769158956139	0.187942973728623
54.720544	1.05800328769128	0.18815479254424
54.761504	1.05827688091531	0.188376727233746
54.802464	1.05856114351298	0.188684017060804
54.843424	1.05888122472216	0.189079643179116
54.884384	1.05924398342589	0.189507336312569
54.925344	1.05960750422774	0.189927014326641
54.966304	1.05997026293147	0.19038674614556
55.007264	1.06032540065403	0.190779811696913
55.048224	1.06069578033894	0.191224707481915
55.089184	1.06102729301987	0.191683419432461
55.130144	1.06136261619138	0.192150492996131
55.171104	1.061640019906	0.192648267212829
55.212064	1.06190141956016	0.193304343306112
55.253024	1.06215900872374	0.19408328085007
55.293984	1.06244784391011	0.195007009193896
55.334944	1.06275573154941	0.196011145877831
55.375904	1.0630407562452	0.197127908282226
55.416864	1.06331358737112	0.198312027762463
55.457824	1.06360623304808	0.199503421432068
55.498784	1.0641290323564	0.200726577027986
55.539744	1.06430888751203	0.201950133597793
55.580704	1.06466402523459	0.203160407907506
55.621664	1.06518301405233	0.204294597421659
55.662624	1.06554577275606	0.205330012248193
55.703584	1.06586966445582	0.206362441562613
55.744544	1.06617755209512	0.207412659734974
55.785504	1.06649001232313	0.208390462894548
55.826464	1.06674379099612	0.209370970448671
55.867424	1.06698537609923	0.210282841733076
55.908384	1.06723153379105	0.211166036846753
55.949344	1.06752417946801	0.211937628287548
55.990304	1.06782063563556	0.212622707432446
56.031264	1.06810108774264	0.213176844631111
56.072224	1.0683937334196	0.213619380336099
56.113184	1.06874887114216	0.213957477597276
56.154144	1.06912382341577	0.214251502597887
56.195104	1.0694865821195	0.214503288050112
56.236064	1.06984934082323	0.214699436195944
56.277024	1.07021209952697	0.214831912303147
56.317984	1.07072727785411	0.214967883856649
56.358944	1.0710435485727	0.215171009819842
56.399904	1.07134000474025	0.215393188580412
56.440864	1.07159759390382	0.21566348856615
56.481824	1.07184298949753	0.215964282180355
56.522784	1.07212039321214	0.216266681869324
56.563744	1.07243209134203	0.2166480538017
56.604704	1.07274836206062	0.217108561417927
56.645664	1.07302957626583	0.217540695773049
56.686624	1.0733138388635	0.2180439724847
56.727584	1.07364154105384	0.218567038565329
56.768544	1.07399286828582	0.21914462619892
56.809504	1.07434800600838	0.219722133201892
56.850464	1.0746833291799	0.220371046245309
56.891424	1.07501103137024	0.221071538913693
56.932384	1.07536235860222	0.221776525104689
56.973344	1.07568625030198	0.222457520417689
57.014304	1.07599413794128	0.223193322759628
57.055264	1.0763027876787	0.223934283281983
57.096224	1.07668536093348	0.224703451445793
57.137184	1.07680958292656	0.225471072373398
57.178144	1.07719977716251	0.226179253280275
57.219104	1.07751223739052	0.226831435132575
57.260064	1.07779345159572	0.227452927227876
57.301024	1.07807009321222	0.227985514259178
57.341984	1.07838255344023	0.22844297316632
57.382944	1.07874531214396	0.228842585052263
57.423904	1.07911569182886	0.22912241906391
57.464864	1.07947845053259	0.229371221183228
57.505824	1.07984120923632	0.229580359575561
57.546784	1.08020091954759	0.22977917506944
57.587744	1.08055148468145	0.229946607818838
57.628704	1.08086394490945	0.230107838548181
57.669664	1.08115659058641	0.230229351070391
57.710624	1.08140655876882	0.230269550882034
57.751584	1.08166414793239	0.230242875222343
57.792544	1.08195222102065	0.230194283288694
57.833504	1.08227230222982	0.230053576320724
57.874464	1.08255351643503	0.229898636958877
57.915424	1.08282253707036	0.229762162008808
57.956384	1.08310756176615	0.229610909863381
57.997344	1.08363036107447	0.229443272268627
58.038304	1.0839931197782	0.229320953440226
58.079264	1.08434825750076	0.229166842176629
58.120224	1.08468815326098	0.229036680386116
58.161184	1.08504710147413	0.228942166046074
58.202144	1.08537480366447	0.228855753993649
58.243104	1.08567888081319	0.228856364171307
58.284064	1.08599134104119	0.22894372853672
58.325024	1.08625274069535	0.22901398831485
58.365984	1.08649051530788	0.229116413172389
58.406944	1.08674048349029	0.229265948103549
58.447904	1.08703312916725	0.229502888805034
58.488864	1.08732577484421	0.229781201730948
58.529824	1.08760241646071	0.230189820274966
58.570784	1.08789506213767	0.230693792153306
58.611744	1.08824638936965	0.231237713234609
58.652704	1.08862439003572	0.231834146641013
58.693664	1.08900315279991	0.232452134573191
58.734624	1.08935829052247	0.233105323218627
58.775584	1.08970961775445	0.233803024324226
58.816544	1.09006856596759	0.23450040726576
58.857504	1.09038026409748	0.23518414401981
58.898464	1.09070415579724	0.235893948435099
58.939424	1.09097774902128	0.236650039184171
58.980384	1.09135193919676	0.237335377654574
59.021344	1.09162934291138	0.237951678881369
59.062304	1.09195323461114	0.238509137189858
59.103264	1.09225731175986	0.23902786229229
59.144224	1.09253471547448	0.239529866347683
59.185184	1.09282278856274	0.239924429013505
59.226144	1.09315049075308	0.240196842828988
59.267104	1.09351401155493	0.240327959111695
59.308064	1.09385695570762	0.240422656505035
59.349024	1.09419227887914	0.240442585343192
59.389984	1.0945207431676	0.240483659016409
59.430944	1.09487130830146	0.240565823796491
59.471904	1.09519520000122	0.240645935764595
59.512864	1.09551147071981	0.240747458430882
59.553824	1.09581173737794	0.240811221996159
59.594784	1.09606170556034	0.240823301334585
59.635744	1.09630329066346	0.240811845249053
59.676704	1.09656087982703	0.240786093572673
59.717664	1.09701737659917	0.240786882445217
59.758624	1.09715379216213	0.24081062271453
59.799584	1.09757142193029	0.240909761329539
59.840544	1.09790293461122	0.241080151261373
59.881504	1.09826188282437	0.24131636410808
59.922464	1.09864064558856	0.241555961261583
59.963424	1.09900340429229	0.241850252125317
60.004384	1.09934330005251	0.242218461653924
60.045344	1.099717490228	0.24261995855299
60.086304	1.10005281339951	0.243053067013159
60.127264	1.10037289460869	0.24340838000112
60.168224	1.10066554028565	0.243699186314584
60.209184	1.10091931895864	0.243903554425153
60.250144	1.10117690812221	0.244064177156045
60.291104	1.101461932818	0.244232272384042
60.332064	1.10177363094789	0.244404333766818
60.373024	1.10205865564368	0.244588380782165
60.413984	1.10232386578842	0.244848527847513
60.454944	1.10261651146539	0.245173981355931
60.495904	1.10296783869736	0.245485751630365
60.536864	1.10351045255672	0.245758078277611
60.577824	1.10369716659541	0.245996775419069
60.618784	1.10420472394139	0.246267788005143
60.659744	1.10454766809408	0.246547240655754
60.700704	1.10489137434488	0.246767867821707
60.741664	1.1051954514936	0.246995947871913
60.782624	1.10550410123102	0.247239968813439
60.823584	1.10577312186635	0.247548930091439
60.864544	1.10599565451654	0.247954935767557
60.905504	1.10624943318953	0.248435315562586
60.946464	1.1065382683759	0.249043185441669
60.987424	1.10681872048299	0.249798254143163
61.028384	1.10710374517878	0.250659840250918
61.069344	1.10739639085574	0.251554752954838
61.110304	1.10776677054064	0.252421976668313
61.151264	1.10814172281425	0.253237930204062
61.192224	1.10851210249915	0.254041440473996
61.233184	1.10886724022171	0.25483014303969
61.274144	1.10922237794427	0.255610252996434
61.315104	1.109585136648	0.256412826207822
61.356064	1.10990521785718	0.257265224783409
61.397024	1.11035790413873	0.25811871732037
61.437984	1.11048669872051	0.258967446113185
61.478944	1.11073666690292	0.259789843560845
61.519904	1.11100187704766	0.260633821684751
61.560864	1.11146599480097	0.261392699638197
61.601824	1.1117662614591	0.262075433957523
61.642784	1.11204366517372	0.26271665222483
61.683744	1.11232868986951	0.263302455464746
61.724704	1.11265258156927	0.263823756388578
61.765664	1.113015340273	0.26426569717035
61.806624	1.11336666750497	0.26462807514391
61.847584	1.11370199067649	0.264944101407509
61.888544	1.11403731384801	0.265257190101526
61.929504	1.11438102009881	0.265593598478113
61.970464	1.11470491179857	0.26594890274925
62.011424	1.11501279943788	0.266375776501277
62.052384	1.1153214491753	0.266793458362725
62.093344	1.11557065525958	0.26728635551657
62.134304	1.11581300246081	0.26780385808448
62.175264	1.11607059162439	0.268356644175473
62.216224	1.11637847926369	0.268973906432079
62.257184	1.11680373001302	0.269600521840502
62.298144	1.11708875470881	0.270225143275507
62.339104	1.11740883591799	0.270873731617242
62.380064	1.11777159462172	0.27156010956887
62.421024	1.11796288124911	0.272296866403002
62.461984	1.11850473301036	0.273045327752141
62.502944	1.11885224975175	0.273828209658818
62.543904	1.11922720202535	0.274623482530367
62.584864	1.11956252519687	0.27538625254559
62.625824	1.11988260640604	0.276168310712428
62.666784	1.120175252083	0.276918408645215
62.707744	1.12042445816729	0.27761461481555
62.748704	1.12068661991957	0.278279008937837
62.789664	1.12097469300783	0.278886118274053
62.830624	1.12129096372642	0.279401598538868
62.871584	1.12156836744103	0.279848865299912
62.912544	1.12184119856695	0.280133528431882
62.953504	1.12212622326274	0.280334732335453
62.994464	1.12248517147589	0.280528025721526
63.035424	1.12283268821728	0.280716306933979
63.076384	1.12319925741159	0.280901153717899
63.117344	1.12355058464357	0.281105670014471
63.158304	1.1240695734613	0.281304433207409
63.199264	1.12424104553765	0.281592391298733
63.240224	1.12455731625624	0.281913259757891
63.281184	1.12500924043967	0.282258221517723
63.322144	1.12527521268253	0.282596737186437
63.363104	1.12550536631389	0.282956593818745
63.404064	1.12575838288876	0.283391088253881
63.445024	1.12604721807514	0.283848080810956
63.485984	1.12632843228034	0.284351294325635
63.526944	1.12661345697613	0.284869476805793
63.567904	1.12690610265309	0.285458607693152
63.608864	1.12726886135682	0.286210616789532
63.649824	1.12765524510219	0.287056214063438
63.690784	1.1280218142965	0.287953068439834
63.731744	1.12837695201906	0.288959948744025
63.772704	1.12873208974163	0.290004274343573
63.813664	1.12909484844536	0.290979545265866
63.854624	1.12940730867336	0.291874508091522
63.895584	1.12972281729384	0.292700937070137
63.936544	1.13011301152978	0.293455966545925
63.977504	1.13024180611157	0.294177124624068
64.018464	1.13064800440798	0.294801011666677
64.059424	1.13097570659832	0.295396287914737
64.100384	1.13112355363304	0.295938783795366
64.141344	1.13155718746166	0.296465724504124
64.182304	1.13184145005933	0.296940346837107
64.223264	1.1321615312685	0.297402399510332
64.264224	1.13252428997224	0.297860490387191
64.305184	1.13287180671363	0.298283389267616
64.346144	1.13321551296443	0.298701332633775
64.387104	1.13354702564536	0.29909478172537
64.428064	1.13389378028864	0.299442820523964
64.469024	1.1342176719884	0.299765495544831
64.509984	1.1345301322164	0.300119402944972
64.550944	1.13483039887453	0.300513621296258
64.591904	1.13508798803811	0.3009662227534
64.632864	1.13532652474876	0.301484773519358
64.673824	1.13558792440292	0.302085432406045
64.714784	1.13588819106105	0.302770075709759
64.755744	1.13618083673801	0.303551674064148
64.796704	1.13645747835451	0.304426259135227
64.837664	1.13674631354088	0.305361870688946
64.878624	1.13728130641908	0.306317044974226
64.919584	1.13746802045776	0.307286815580772
64.960544	1.13800682382654	0.308249673746133
65.001504	1.1383619615491	0.309217971209475
65.042464	1.138732341234	0.31014473518715
65.083424	1.13906842650364	0.310976564238041
65.124384	1.13939993918457	0.311820997815984
65.165344	1.13968115338977	0.312653441402944
65.206304	1.13993874255335	0.313451828359755
65.247264	1.14019556961881	0.314170990285274
65.288224	1.14048821529577	0.314820849104061
65.329184	1.14080067552377	0.315415813725673
65.370144	1.14108570021956	0.315920513458792
65.411104	1.14135091036431	0.316358261448369
65.452064	1.14164355604127	0.316750662341916
65.493024	1.14199107278266	0.317068933187615
65.533984	1.1423500209958	0.317360772444687
65.574944	1.14270896920895	0.31768511673729
65.615904	1.1430366713993	0.317976145329758
65.656864	1.14348935768084	0.318220340607758
65.697824	1.14377819286722	0.318460693945716
65.738784	1.14390317695842	0.318714745772101
65.779744	1.14414476206154	0.31903937554068
65.820704	1.14435967373055	0.319401409199704
65.861664	1.14466756136986	0.319759805764045
65.902624	1.14483522295561	0.3201364597156
65.943584	1.14500364663949	0.320439384593196
65.984544	1.14517130822525	0.320737630715678
66.025504	1.14533515932042	0.321000379752897
66.066464	1.14553787741957	0.321254364023898
66.107424	1.14570553900532	0.321457489987091
66.148384	1.14587320059108	0.321644740435143
66.189344	1.1460256202145	0.321837628488915
66.230304	1.1461818503285	0.321981602086563
66.271264	1.14633426995192	0.322031980969067
66.312224	1.14649354845839	0.322019051740332
66.353184	1.14666197214227	0.321949308434005
66.394144	1.14682582323744	0.321769428060381
66.435104	1.14697367027215	0.321497127563606
66.476064	1.14711465842381	0.321145218495295
66.517024	1.14723125943573	0.320677478094614
66.557984	1.14736005401751	0.320103141836259
66.598944	1.14747741712755	0.319412115638399
66.639904	1.14764888920389	0.318664711204132
66.680864	1.14774262727229	0.317962444662127
66.721824	1.14781655078965	0.317279080552289
66.762784	1.14789504689571	0.316661480518765
66.803744	1.14799259545469	0.316080216564784
66.844704	1.14808176093439	0.315520546362284
66.885664	1.14816787802162	0.314962129203189
66.926624	1.14822274908605	0.31441330055015
66.967584	1.14831267666387	0.313857260904716
67.008544	1.14837440661135	0.313244622923076
67.049504	1.14842927767578	0.31265902234931
67.090464	1.14850777378184	0.312116467630121
67.131424	1.1485504512764	0.311625756219816
67.172384	1.14860532234083	0.311148281306281
67.213344	1.14865943130714	0.310684474372288
67.254304	1.14871811286216	0.310280142326319
67.295264	1.14875697986613	0.309951280539839
67.336224	1.14883547597219	0.309666453967424
67.377184	1.14885452842512	0.309403643912439
67.418144	1.1488895849385	0.309152270330133
67.459104	1.14895969796527	0.30885281692757
67.500064	1.14900313755795	0.308419614761546
67.541024	1.14904962554309	0.307944101133341
67.581984	1.14908087156589	0.307411590374246
67.622944	1.14912812164915	0.306837589713603
67.663904	1.14915555718136	0.306201656020657
67.704864	1.14918223061546	0.305530194733565
67.745824	1.14920966614768	0.304856708964172
67.786784	1.14926072672152	0.304156061572167
67.827744	1.14927215819328	0.303492621942074
67.868704	1.14932321876712	0.302817364478266
67.909664	1.14933083974829	0.30215628274898
67.950624	1.14934989220122	0.301506068719628
67.991584	1.14937732773344	0.300806702700705
68.032544	1.14941238424682	0.300070137636694
68.073504	1.14941238424682	0.299331833566357
68.114464	1.14943981977904	0.29858539669952
68.155424	1.14947487629242	0.297839973163436
68.196384	1.14950231182464	0.29712940820528
68.237344	1.1495183158851	0.29644129996415
68.278304	1.14953355784744	0.295818920932039
68.319264	1.14955718288907	0.295283742824896
68.360224	1.1495808079307	0.294777522006044
68.401184	1.1495808079307	0.294338799911419
68.442144	1.1496074813648	0.293928438002663
68.483104	1.14963491689701	0.29357655726403
68.524064	1.14963491689701	0.293301188445316
68.565024	1.14964253787818	0.293082457188516
68.605984	1.14965854193864	0.292889723858364
68.646944	1.14967835648968	0.292679894657755
68.687904	1.14968978796144	0.292532571620605
68.728864	1.14970502992378	0.292358239505259
68.769824	1.14971341300307	0.292158075082913
68.810784	1.14971341300307	0.291994133421403
68.851744	1.149732465456	0.291852781408479
68.892704	1.14975228000704	0.291691748986875
68.933664	1.14975609049763	0.291549823842794
68.974624	1.14975609049763	0.291418596420584
69.015584	1.14978352602984	0.291262909591106
69.056544	1.14980257848277	0.291100547853889
69.097504	1.14981096156206	0.290937863594196
69.138464	1.14981096156206	0.29074603027609
69.179424	1.1498262035244	0.290540640117944
69.220384	1.1498262035244	0.290276705592703
69.261344	1.14983001401498	0.289953799576008
69.302304	1.14983001401498	0.289575831563282
69.343264	1.14983001401498	0.289125513913947
69.384224	1.14984982856603	0.288626534596374
69.425184	1.14984982856603	0.288170006210161
69.466144	1.14987345360766	0.287757075017623
69.507104	1.14987345360766	0.287340567748167
69.548064	1.14987345360766	0.28693533133174
69.589024	1.14988107458883	0.286552573424397
69.629984	1.14988488507941	0.286135907072909
69.670944	1.14988488507941	0.285717220597531
69.711904	1.14988869557	0.285271304944158
69.752864	1.14990851012104	0.284802108833921
69.793824	1.14990851012104	0.284306448446967
69.834784	1.14990774802293	0.283838989163849
69.875744	1.14990774802293	0.283366445793315
69.916704	1.14992375208339	0.282878443135971
69.957664	1.14992375208339	0.282436186369341
69.998624	1.14992375208339	0.282050235925323
70.039584	1.14992756257397	0.281715063158494
70.080544	1.14992756257397	0.281450470513065
70.121504	1.14992756257397	0.281157737781565
70.162464	1.14992756257397	0.280887176291116
70.203424	1.14992756257397	0.280591488556387
70.244384	1.14992756257397	0.280212914724415
70.285344	1.14992756257397	0.279794271833155
70.326304	1.14992756257397	0.27937293326417
70.367264	1.14992756257397	0.278960348565374
70.408224	1.14992756257397	0.278535932957627
70.449184	1.14997024006853	0.278129576429355
70.490144	1.14997024006853	0.277719160040451
70.531104	1.14997024006853	0.277314699421332
70.572064	1.14997024006853	0.27690691115477
70.613024	1.14997024006853	0.276526373858262
70.653984	1.14997024006853	0.27612975402205
70.694944	1.14997024006853	0.275732040224466
70.735904	1.14997024006853	0.275348162205279
70.776864	1.14997024006853	0.274945423158839
70.817824	1.14997024006853	0.274548711795978
70.858784	1.14999386511016	0.274142749703979
70.899744	1.14999386511016	0.273762428148857
70.940704	1.14999386511016	0.273499456832634
70.981664	1.14999386511016	0.273288631734918
71.022624	1.14999386511016	0.273160235101201
71.063584	1.14999767560074	0.273144841190569
71.104544	1.14999767560074	0.2731714950582
71.145504	1.14999767560074	0.273245910582024
71.186464	1.14999767560074	0.273370883683238
71.227424	1.14999767560074	0.273560186943268
71.268384	1.14999767560074	0.273784043692397
71.309344	1.14999767560074	0.274029200000208
71.350304	1.14999767560074	0.27435019485331
71.391264	1.14999767560074	0.274699403885483
71.432224	1.15000529658191	0.27504275957055
71.473184	1.15000529658191	0.275407022557232
71.514144	1.15000529658191	0.275776951479312
71.555104	1.15000529658191	0.276151297651795
71.596064	1.15000529658191	0.276554516123539
71.637024	1.15000529658191	0.276891909501203
71.677984	1.15000529658191	0.277226687831761
71.718944	1.15000529658191	0.27752234941602
71.759904	1.15000529658191	0.277754866329483
71.800864	1.15000529658191	0.277957717712731
71.841824	1.15000529658191	0.278101562737229
71.882784	1.15000529658191	0.278185109133865
71.923744	1.15000529658191	0.278243344053718
71.964704	1.15000529658191	0.278224454696787
72.005664	1.15000529658191	0.27816816144941
72.046624	1.15000529658191	0.278030960823768
72.087584	1.15000529658191	0.277822219046914
72.128544	1.15000529658191	0.277563035190583
72.169504	1.15000529658191	0.277232776533107
72.210464	1.15000529658191	0.276904751561701
72.251424	1.15000529658191	0.276539429480941
72.292384	1.15000529658191	0.276149231764581
72.333344	1.15000529658191	0.275751707557912
72.374304	1.15000529658191	0.275288377870016
72.415264	1.15000529658191	0.27469000061193
72.456224	1.15000605868003	0.27408690101461
72.497184	1.15000605868003	0.273435139749053
72.538144	1.15000605868003	0.272773929446618
72.579104	1.15000605868003	0.272137426980927
72.620064	1.15000605868003	0.271441774328895
72.661024	1.15000605868003	0.270740523296849
72.701984	1.15000605868003	0.270010053471802
72.742944	1.15000605868003	0.269234694183968
72.783904	1.15000605868003	0.268504553419015
72.824864	1.15000605868003	0.267755608286161
72.865824	1.15000605868003	0.267008964394761
72.906784	1.15000605868003	0.266256301536605
72.947744	1.14999843769886	0.265468185177303
72.988704	1.14993594565326	0.264670545688123
73.029664	1.14973322755411	0.26387416360076
73.070624	1.14942076732611	0.263044786156532
73.111584	1.1490145690297	0.262236355239626
73.152544	1.14862437479376	0.261362375987792
73.193504	1.14823875314651	0.260486984610522
73.234464	1.14791028885805	0.259563846831501
73.275424	1.14759478023758	0.25852144111237
73.316384	1.14728994099074	0.257413890211407
73.357344	1.14684944827907	0.256272857990659
73.398304	1.14658423813432	0.255038708300865
73.439264	1.14634189093309	0.253792091373991
73.480224	1.14621690684189	0.252498774064209
73.521184	1.14580003917184	0.251072499042716
73.562144	1.14549901041559	0.249571509946187
73.603104	1.14521855830851	0.247917000150867
73.644064	1.1449060980805	0.246211815101037
73.685024	1.14454333937677	0.244479187311032
73.725984	1.14414552415965	0.242643589862007
73.766944	1.14376295090488	0.240788904748312
73.807904	1.14339257121997	0.238867464019609
73.848864	1.14306486902963	0.236867951059545
73.889824	1.14276384027338	0.234906524081379
73.930784	1.14245214214349	0.232890832696551
73.971744	1.14215568597595	0.230901897602032
74.012704	1.14187447177074	0.228951403699977
74.053664	1.14161688260717	0.227113712034061
74.094624	1.14135167246242	0.225333571017339
74.135584	1.14106664776663	0.223615064481708
74.176544	1.14073132459512	0.221863107135175
74.217504	1.1404272474464	0.220154243585749
74.258464	1.14013841226002	0.218548724518761
74.299424	1.13981833105085	0.217062996401304
74.340384	1.1392406606781	0.215727195472073
74.381344	1.13887790197437	0.21444213517353
74.422304	1.13852276425181	0.213229659865836
74.463264	1.1382148766125	0.212042419762718
74.504224	1.13791765834684	0.210832147632211
74.545184	1.13761739168871	0.209776215581922
74.586144	1.13732474601175	0.208741297614339
74.627104	1.13705191488583	0.207710197615531
74.668064	1.13679051523167	0.206736340997882
74.709024	1.13654435753986	0.205760202751632
74.749984	1.13627152641394	0.204781558418573
74.790944	1.13596668716711	0.203810103285849
74.831904	1.13568242456943	0.20284719064034
74.872864	1.13538596840189	0.201839368919191
74.913824	1.13506588719271	0.200869378212847
74.954784	1.13468331393794	0.199847023367404
74.995744	1.13429311970199	0.198774374628488
75.036704	1.13393036099826	0.197648424691926
75.077664	1.13358284425687	0.196407619707246
75.118624	1.13309510146193	0.195047901993022
75.159584	1.13278721382263	0.193552622416009
75.200544	1.1324823745758	0.192053324383276
75.241504	1.13219353938942	0.190584585355187
75.282464	1.13193595022585	0.18911969262555
75.323424	1.13165930860935	0.187683569772495
75.364384	1.1313628524418	0.186194221994001
75.405344	1.13103896074204	0.184708666033812
75.446304	1.13073031100462	0.183240803046504
75.487264	1.13044147581825	0.181706925374201
75.528224	1.13014120916011	0.180168896314616
75.569184	1.12977845045638	0.178625981475355
75.610144	1.12938825622044	0.177071111512406
75.651104	1.12903311849787	0.175524108482834
75.692064	1.12867798077531	0.174026861082874
75.733024	1.12837009313601	0.172526081190114
75.773984	1.12806525388918	0.171028977617744
75.814944	1.12776498723105	0.169634590916507
75.855904	1.12747234155409	0.168378128337278
75.896864	1.12719951042817	0.16718551213315
75.937824	1.12683217913573	0.166042806282254
75.978784	1.12657916256086	0.164982692335801
76.019744	1.12629032737449	0.163919501350586
76.060704	1.12598929861824	0.16282439807385
76.101664	1.12570884651115	0.161716940878742
76.142624	1.12539638628315	0.160617252552746
76.183584	1.12503362757942	0.159505417332941
76.224544	1.1246358123623	0.158365969394898
76.265504	1.12426086008869	0.157204624795751
76.306464	1.12389048040379	0.1560906016532
76.347424	1.12355896772286	0.154930540606342
76.388384	1.12325412847602	0.153693845604031
76.429344	1.12295005132731	0.152444851163496
76.470304	1.12264978466918	0.151233014363137
76.511264	1.12236475997339	0.15002436138263
76.552224	1.1221155538891	0.148808689179848
76.593184	1.12184958164624	0.147628060787498
76.634144	1.12156150855798	0.146455547758001
76.675104	1.12122923377893	0.145211539340616
76.716064	1.12091753564904	0.143937087416501
76.757024	1.12062870046267	0.142629354659545
76.797984	1.12031624023467	0.141370747741689
76.838944	1.11973094888074	0.140155921070805
76.879904	1.11936819017701	0.139009667472668
76.920864	1.11902143553374	0.137880413859928
76.961824	1.11870897530573	0.136759975135143
77.002784	1.11840032556832	0.135769088023213
77.043744	1.11811987346123	0.134926528562363
77.084704	1.11782722778427	0.134218151526953
77.125664	1.11754220308848	0.13356576265009
77.166624	1.11729223490608	0.132943165697387
77.207584	1.11704302882179	0.132454151888495
77.248544	1.11676943559776	0.132029742818366
77.289504	1.11645773746787	0.131618441671858
77.330464	1.11616509179091	0.131213562645201
77.371424	1.11587625660453	0.130837935099636
77.412384	1.11554855441419	0.130518143168203
77.453344	1.11516979165	0.130283597414027
77.494304	1.11478340790463	0.130141772513418
77.535264	1.11441683871032	0.130097251336432
77.576224	1.11407313245951	0.1301427226472
77.617184	1.11373399879741	0.130250815619342
77.658144	1.11328512300645	0.1304671759001
77.699104	1.11298104585773	0.130707718828974
77.740064	1.11268840018077	0.130940216129584
77.781024	1.1124308110172	0.131198319099777
77.821984	1.11215721779316	0.131385342910413
77.862944	1.1118645721162	0.131549125489891
77.903904	1.11151781747293	0.131671577249853
77.944864	1.11122517179597	0.131802963754095
77.985824	1.11092795353031	0.13197701911029
78.026784	1.11063149736276	0.13215644185067
78.067744	1.11025349669669	0.132357140178466
78.108704	1.10987092344191	0.132544569321404
78.149664	1.10951197522876	0.132739226890385
78.190624	1.10916064799679	0.132940775108491
78.231584	1.10885657084807	0.13307496842996
78.272544	1.10855554209182	0.133080708458359
78.313504	1.10825527543369	0.133035614150215
78.354464	1.10796262975673	0.132889365461585
78.395424	1.10768598814023	0.132714418810169
78.436384	1.10743983044841	0.132468146748926
78.477344	1.1071982453453	0.132106524959821
78.518304	1.10692465212126	0.13167452353626
78.559264	1.106480348919	0.131304568463709
78.600224	1.10619532422321	0.130850424128775
78.641184	1.10588667448579	0.130313544061807
78.682144	1.10551629480089	0.129644970222561
78.723104	1.10512610056494	0.128870920637486
78.764064	1.10475114829134	0.128018746520109
78.805024	1.10438076860644	0.127135880466525
78.845984	1.10405306641609	0.12619057362566
78.886944	1.10374517877679	0.125180864712182
78.927904	1.10344033952995	0.124147073394061
78.968864	1.10314007287182	0.123099609737985
79.009824	1.10286724174591	0.122028022272353
79.050784	1.10260584209175	0.120958313282225
79.091744	1.102340631947	0.119896235871236
79.132704	1.10205179676063	0.118759466177272
79.173664	1.10171952198158	0.117631491758408
79.214624	1.10141544483286	0.116477861548225
79.255584	1.10111898866531	0.115363212973575
79.296544	1.10080652843731	0.114329212451685
79.337504	1.10040871322019	0.113453210896756
79.378464	1.09985847837966	0.112673848407643
79.419424	1.0995033406571	0.112092041831388
79.460384	1.09919545301779	0.111667447528755
79.501344	1.09889137586908	0.111431990866503
79.542304	1.09859873019212	0.111335818150754
79.583264	1.09831370549633	0.111300242614078
79.624224	1.09802868080054	0.111333808922894
79.665184	1.09777490212755	0.111398084601563
79.706144	1.09752569604326	0.111510921704997
79.747104	1.09726048589852	0.111609639733263
79.788064	1.0969518361611	0.111738951633467
79.829024	1.09665537999355	0.111918803677414
79.869984	1.09637035529776	0.112136423539195
79.910944	1.09604265310742	0.11242212615239
79.951904	1.09566007985264	0.112815655874604
79.992864	1.09528207918657	0.113191804250385
80.033824	1.09491093740355	0.113541037253824
80.074784	1.09456418276027	0.113812191488284
80.115744	1.09422809749064	0.113969190199727
80.156704	1.09392402034192	0.114043790956054
80.197664	1.09361613270262	0.113993067759014
80.238624	1.09331967653508	0.113805204954098
80.279584	1.09291728872925	0.113524619116407
80.320544	1.09264826809392	0.11316055661667
80.361504	1.09235562241696	0.112774235707645
80.402464	1.09201191616616	0.112395378578903
80.443424	1.09171545999861	0.111981747861264
80.484384	1.09141900383107	0.111633613177611
80.525344	1.09112254766352	0.111329768675115
80.566304	1.09074378489933	0.111077867724976
80.607264	1.09036197374267	0.110843860234662
80.648224	1.09000683602011	0.110573752019044
80.689184	1.08965169829755	0.110260441046024
80.730144	1.08935143163942	0.109928905373878
80.771104	1.08905116498129	0.109527388861959
80.812064	1.08875851930433	0.109161338926421
80.853024	1.08845368005749	0.108780583709321
80.893984	1.08818846991275	0.108360591889596
80.934944	1.08793850173034	0.107962742981244
80.975904	1.08768929564606	0.107499860030562
81.016864	1.08741570242202	0.107074577098858
81.057824	1.08711543576389	0.106682180563723
81.098784	1.08669018501456	0.106351102524821
81.139744	1.08637848688467	0.106042195726968
81.180704	1.08600734510165	0.105736549021175
81.221664	1.08561334037512	0.105398070398962
81.262624	1.08523457761093	0.105055725865443
81.303584	1.08486419792603	0.104680253043498
81.344544	1.08454030622627	0.104273042266505
81.385504	1.08423165648885	0.103843385668516
81.426464	1.08392376884954	0.103415099791052
81.467424	1.08363112317258	0.103081432855514
81.508384	1.08335829204667	0.102840129383773
81.549344	1.08310070288309	0.102591444941575
81.590304	1.08284311371952	0.102399905816268
81.631264	1.08255046804256	0.102274512128312
81.672224	1.08221057228234	0.102250717378849
81.713184	1.08190649513362	0.102353493088542
81.754144	1.08161384945666	0.102491685252878
81.795104	1.0812899577569	0.102639762295277
81.836064	1.08089976352095	0.10279273165497
81.877024	1.08051719026618	0.10296751050753
[truncated: 4,745 more rows]
