# Supplementary material for: Unraveling the Local Relation Between Tissue Composition and Human Brain Mechanics Through Machine Learning
Source: Front Bioeng Biotechnol. 2021 Aug 17;9:704738. doi: 10.3389/fbioe.2021.704738 (PMC8415910; doi:10.3389/fbioe.2021.704738)
Supplement: Supplementary file 1 [file DataSheet3.ZIP › Mechanics_cyclicCompTens/cyclicCompTens_HBE_04_13_P2a_WM_24.txt]

0	1	-0.0237006167492494
0.038944	1	0.00391827644296604
0.079904	1	0.00482056157051119
0.120864	1	0.0049256062431047
0.161824	1	0.00444304405708149
0.202784	1	0.00417816408400245
0.243744	1	0.00402120051544529
0.284704	1	0.00381335998355502
0.325664	1	0.00372394887623512
0.366624	1	0.00369007783675674
0.407584	1	0.00390102699387636
0.448544	1	0.00405445319630912
0.489504	1	0.00406930369623387
0.530464	1	0.004209927540627
0.571424	1	0.00442422338896246
0.612384	1	0.00468395411489847
0.653344	1	0.0050041093442162
0.694304	0.999996149142183	0.0054166029862758
0.735264	0.999996149142183	0.00589913671887328
0.776224	0.999996149142183	0.00639193322546809
0.817184	0.999996149142183	0.00692095289667576
0.858144	0.999996149142183	0.00747141813336161
0.899104	1	0.00806997190712777
0.940064	1	0.00874266662477148
0.981024	1	0.00947195967862082
1.021984	1	0.0102249385216361
1.062944	1	0.0109542119626322
1.103904	0.999996149142183	0.011686675761098
1.144864	0.999996149142183	0.0123694296932776
1.185824	0.999996149142183	0.0130154334967889
1.226784	0.999996149142183	0.013587788856961
1.267744	0.999996149142183	0.0140280407541428
1.308704	0.999996149142183	0.0144100228641768
1.349664	0.999996149142183	0.0147258159527426
1.390624	0.999996149142183	0.0149900424915765
1.431584	0.999996149142183	0.0152152045850531
1.472544	0.999996149142183	0.0153766532349889
1.513504	0.999996149142183	0.0155117748981811
1.554464	0.999996149142183	0.0156059994038356
1.595424	0.999996149142183	0.0156766797687091
1.636384	0.999996149142183	0.0156827859037025
1.677344	1	0.0155911263234181
1.718304	1	0.0154803463903744
1.759264	1	0.0153257404470337
1.800224	1	0.0151419091730733
1.841184	1	0.0149498797264345
1.882144	1	0.0148058233189621
1.923104	1	0.0147067043168068
1.964064	1	0.014660082385312
2.005024	1	0.0146458630666711
2.045984	1	0.014624694260345
2.086944	1	0.0146506834701705
2.127904	1	0.0146581123831586
2.168864	1	0.0146357973145175
2.209824	1	0.0145711903965486
2.250784	1	0.0144146362431137
2.291744	1	0.0142225348826794
2.332704	1	0.0140074363621505
2.373664	1	0.0137047272259403
2.414624	1	0.0132815951704816
2.455584	1	0.0127431460752495
2.496544	1	0.0121384709120485
2.537504	1	0.0114050199333001
2.578464	0.999964572108083	0.010493246713162
2.619424	0.999755855614397	0.00937339419476977
2.660384	0.999222896892512	0.00811940719346788
2.701344	0.999049608290743	0.00667228370891881
2.742304	0.998738458979122	0.00508175322026209
2.783264	0.99834798199647	0.00334422221693238
2.824224	0.99820164939942	0.00149325047012817
2.865184	0.997894350945617	-0.000440738126273828
2.906144	0.997397590287212	-0.00243871256695696
2.947104	0.997085670804028	-0.00449374079788342
2.988064	0.996778372350225	-0.00660388768419446
3.029024	0.996399447941023	-0.00874259960173079
3.069984	0.996005120100554	-0.0108843754827934
3.110944	0.995638518436367	-0.0130443608085401
3.151904	0.995291941232829	-0.015257577597343
3.192864	0.994987723465279	-0.0175002616086228
3.233824	0.994684275869293	-0.0197296067004542
3.274784	0.994392380846757	-0.0219070670784893
3.315744	0.994100485824222	-0.0240458966731454
3.356704	0.993820913546702	-0.0261136994091865
3.397664	0.993572148131718	-0.028092865123557
3.438624	0.993319531858917	-0.0299577075160546
3.479584	0.993043810439213	-0.0317758059415258
3.520544	0.992728040098212	-0.0335787153017208
3.561504	0.99243691524724	-0.0353828777053209
3.602464	0.991963259735739	-0.0371619944952597
3.643424	0.991588956355918	-0.0389519920603669
3.684384	0.991194628515448	-0.0407124374139662
3.725344	0.990839579424713	-0.0424959845295444
3.766304	0.99048067947616	-0.0443251620379229
3.807264	0.990141803988256	-0.0461682733889666
3.848224	0.989814481073804	-0.0480539903949908
3.889184	0.989514884335635	-0.0499596689272604
3.930144	0.989199113994633	-0.0518478157478876
3.971104	0.988919541717113	-0.0537463552015567
4.012064	0.988663074586495	-0.0556381979554277
4.053024	0.988378881279594	-0.057572232315154
4.093984	0.988063881110156	-0.0595625359509918
4.134944	0.987732707337887	-0.0615630731378392
4.175904	0.98742463871252	-0.0636111017593442
4.216864	0.987133513861548	-0.0656440415590455
4.257824	0.98681389266273	-0.0676860860810888
4.298784	0.98641956482226	-0.0697824843572381
4.339744	0.986049112300256	-0.0718286955210042
4.380704	0.985697914067338	-0.0738460278478922
4.421664	0.985354417550053	-0.075885239402237
4.462624	0.985043268238433	-0.0779542101926522
4.503584	0.98458963718758	-0.0800590725046024
4.544544	0.984293891307228	-0.0821764434585448
4.585504	0.983998145426875	-0.0842072498156485
4.626464	0.983761702756906	-0.0862122391201945
4.667424	0.983505235626288	-0.0881824875239322
4.708384	0.983237215922219	-0.0901261387193922
4.749344	0.982921445581218	-0.0919837722987
4.790304	0.982645724161514	-0.0937729352279391
4.831264	0.982353829138979	-0.0954707305904874
4.872224	0.98202265536671	-0.0971064425555245
4.913184	0.981644501129072	-0.0987169563624857
4.954144	0.981237850543587	-0.100340597705921
4.995104	0.9808712488794	-0.101930729399894
5.036064	0.980512348930848	-0.103521691371323
5.077024	0.980181175158578	-0.105134879063951
5.117984	0.979877727562592	-0.106681112833831
5.158944	0.979569658937225	-0.108153390892338
5.199904	0.979120648915752	-0.109517118345459
5.240864	0.978871883500769	-0.110718274857594
5.281824	0.978607714654516	-0.111762970922149
5.322784	0.978311968774164	-0.112680274966917
5.363744	0.977984645859712	-0.113542523553272
5.404704	0.977681198263725	-0.114403789317757
5.445664	0.977381601525556	-0.115332946063535
5.486624	0.97705812946892	-0.116289582595988
5.527584	0.976667652486268	-0.11726271135886
5.568544	0.976273324645798	-0.118334688902352
5.609504	0.975914424697246	-0.119413733610649
5.650464	0.975571698351525	-0.12048560001464
5.691424	0.975272101613355	-0.121473020009947
5.732384	0.97498020659082	-0.122330677009425
5.773344	0.974680609852651	-0.123120589034406
5.814304	0.974384863972299	-0.123892622854003
5.855264	0.974104521523214	-0.124642274049576
5.896224	0.973868078853245	-0.125407526180343
5.937184	0.973603910006993	-0.126246853878811
5.978144	0.97332818858729	-0.127229429499354
6.019104	0.973008567388471	-0.128355030762969
6.060064	0.97272437408157	-0.129654805059897
6.101024	0.972417075627767	-0.131074335439062
6.141984	0.971861011758979	-0.132555297633168
6.182944	0.971474385634144	-0.133997870935752
6.223904	0.971107783969957	-0.135475950040423
6.264864	0.970756585737039	-0.13687429635882
6.305824	0.970579446277453	-0.138228463635561
6.346784	0.970106560937514	-0.139538096660081
6.387744	0.969790790596513	-0.140834852756807
6.428704	0.969475020255512	-0.142245897308112
6.469664	0.969203149693626	-0.143777661150671
6.510624	0.968942831705191	-0.14538309958704
6.551584	0.968659408569853	-0.147113840184717
6.592544	0.968347489086669	-0.148913036178021
6.633504	0.968012464456582	-0.150773705391178
6.674464	0.967712867718413	-0.152653403430445
6.715424	0.967417121838061	-0.154442854014866
6.756384	0.967093649781425	-0.156139572849689
6.797344	0.966695471083138	-0.157747170879127
6.838304	0.966328869418952	-0.159266565548872
6.879264	0.965977671186033	-0.160704950417674
6.920224	0.96563879569813	-0.162121087773219
6.961184	0.965323025357129	-0.163602620919276
7.002144	0.965023428618959	-0.165179768904366
7.043104	0.96457749928374	-0.1667684143799
7.084064	0.964277902545571	-0.168362793346215
7.125024	0.964160066296368	-0.169959456120336
7.165984	0.963788843602801	-0.171587889537594
7.206944	0.963520823898732	-0.173259717482376
7.247904	0.963217376302745	-0.17488115782783
7.288864	0.962929332138027	-0.176487788289838
7.329824	0.962637437115492	-0.178094867668266
7.370784	0.962302412485405	-0.179657421511297
7.411744	0.96191578636057	-0.181268275274382
7.452704	0.961533781265115	-0.182873458743658
7.493664	0.96115870771373	-0.184522385413406
7.534624	0.960795956907361	-0.186199968641028
7.575584	0.960464783135091	-0.187954789464142
7.616544	0.960153633823471	-0.189739827156571
7.657504	0.959853266913738	-0.191558335272756
7.698464	0.959545968459934	-0.193341036856436
7.739424	0.959274097898048	-0.195159512284532
7.780384	0.959021481625247	-0.196972400228644
7.821344	0.958595576750677	-0.19877895322114
7.862304	0.958441542437994	-0.200596121125683
7.903264	0.958110368665724	-0.20242534221818
7.944224	0.957653656928617	-0.204300470462629
7.985184	0.957499622615934	-0.20620499401576
8.026144	0.956955111320598	-0.208035784136521
8.067104	0.956573106225143	-0.209859413386622
8.108064	0.956198032673758	-0.211653673478512
8.149024	0.955859157185855	-0.213432184449205
8.189984	0.955555709589868	-0.215259705761083
8.230944	0.955256112851699	-0.217016141375785
8.271904	0.954964217829164	-0.218772176016599
8.312864	0.954664621090994	-0.220546426639714
8.353824	0.954391980357544	-0.222302092994726
8.394784	0.954151686829758	-0.223977595080693
8.435744	0.95389521969914	-0.225587322194316
8.476704	0.953611796563803	-0.227171763981627
8.517664	0.953292175364984	-0.228817267118871
8.558624	0.953004131200266	-0.230445316995887
8.599584	0.95270068360428	-0.231981384770141
8.640544	0.952345634513544	-0.233450718721447
8.681504	0.951959008388709	-0.234825080699467
8.722464	0.951580854151071	-0.236117600419882
8.763424	0.951210401629067	-0.237336665646284
8.804384	0.950705169083465	-0.238470194861043
8.845344	0.95038169702683	-0.239594756643432
8.886304	0.95008210028866	-0.24067087249897
8.927264	0.949767100119223	-0.24168264294125
8.968224	0.949490608527956	-0.242659944883462
9.009184	0.949230290539521	-0.243556304580114
9.050144	0.948946867404183	-0.244408829549645
9.091104	0.948634947920999	-0.245264468604439
9.132064	0.948299923290912	-0.246103286368721
9.173024	0.94800417741056	-0.24698442867042
9.213984	0.947708431530208	-0.247945504245337
9.254944	0.947381108615755	-0.24890914692483
9.295904	0.946982929917468	-0.249896621400286
9.336864	0.94660477567983	-0.250854977326212
9.377824	0.946261279162546	-0.251791661049244
9.418784	0.94592625453246	-0.252795167942668
9.459744	0.945618956078656	-0.253912082891477
9.500704	0.945307036595472	-0.255106019694393
9.541664	0.945003588999486	-0.256325413980889
9.582624	0.944562280693647	-0.257544675335825
9.623584	0.944447525130698	-0.258790146000383
9.664544	0.944084774324328	-0.260072519338025
9.705504	0.943939211898843	-0.261372764343433
9.746464	0.943500984279258	-0.262743020697496
9.787424	0.94321756114392	-0.26418268693938
9.828384	0.942929516979202	-0.265669572215181
9.869344	0.942594492349116	-0.267214280540917
9.910304	0.942200164508646	-0.268747722372035
9.951264	0.94181353838381	-0.270238225129667
9.992224	0.941430763116792	-0.271734304475254
10.033184	0.941080335055437	-0.273206347179521
10.074144	0.940744540253787	-0.274738335480289
10.115104	0.9404410926578	-0.276270195207908
10.156064	0.940137645061814	-0.277827510239902
10.197024	0.93983034660801	-0.279353876189392
10.237984	0.939561556732378	-0.280866238561628
10.278944	0.939317412346774	-0.28230813413117
10.319904	0.939037840069254	-0.283807532407376
10.360864	0.938710517154801	-0.285368325452021
10.401824	0.9382368616433	-0.287040693839872
10.442784	0.937941115762947	-0.288681088918435
10.483744	0.93762611559351	-0.290277400840403
10.524704	0.937436653388909	-0.29187260136735
10.565664	0.93683745991257	-0.293508459339184
10.606624	0.936482410821835	-0.295115510387935
10.647584	0.936135063446733	-0.296719543236485
10.688544	0.935835466708564	-0.298382244666866
10.729504	0.935547422543846	-0.300091844787893
10.770464	0.935243974947859	-0.301825087113968
10.811424	0.934948229067507	-0.303560375714404
10.852384	0.934676358505621	-0.305242406701313
10.893344	0.934436064977834	-0.306830618514869
10.934304	0.934179597847216	-0.308388404255342
10.975264	0.933895404540315	-0.309970390077578
11.016224	0.933575783341497	-0.311590043474176
11.057184	0.933288509348342	-0.31324512857986
11.098144	0.932984291580793	-0.314892292272017
11.139104	0.932626161803803	-0.316491491641831
11.180064	0.932235684821151	-0.318118454095092
11.221024	0.931671919236729	-0.319715849082403
11.261984	0.931486307889946	-0.321356762811976
11.302944	0.931147432402042	-0.323065870432465
11.343904	0.930823960345407	-0.324803660761299
11.384864	0.930370329294554	-0.326475499602111
11.425824	0.93005840981137	-0.328074912534106
11.466784	0.929774986676032	-0.329647577892614
11.507744	0.929514668687597	-0.331174262006169
11.548704	0.92923817709633	-0.332666730407542
11.589664	0.928899301608426	-0.33421185932002
11.630624	0.928583531267425	-0.335830355558274
11.671584	0.928280083671439	-0.337556245243569
11.712544	0.927988188648903	-0.339468295773954
11.753504	0.927660865734451	-0.341437944896063
11.794464	0.927262687036164	-0.34337274851548
11.835424	0.926876060911329	-0.345318672622717
11.876384	0.926533334565608	-0.347231433574233
11.917344	0.926198309935521	-0.349152146448158
11.958304	0.925890241310154	-0.351080931100818
11.999264	0.925582942856351	-0.352930434062831
12.040224	0.925275644402547	-0.354693603423832
12.081184	0.924995301953463	-0.356436752420029
12.122144	0.924604824970811	-0.358171358929011
12.163104	0.92435682972739	-0.359915665083552
12.204064	0.924222819875355	-0.361717959907677
12.245024	0.923776890540137	-0.363602654866124
12.285984	0.923497318262616	-0.365562009419458
12.326944	0.923205423240081	-0.367532950810679
12.367904	0.922870398609994	-0.369514973464014
12.408864	0.922483772485159	-0.371476038693996
12.449824	0.922097146360323	-0.373356386136629
12.490784	0.921722842980502	-0.375190678241306
12.531744	0.92136394303195	-0.376934276153923
12.572704	0.92103276925968	-0.37867500405234
12.613664	0.920720849776496	-0.380357789044498
12.654624	0.920413551322693	-0.382004865568418
12.695584	0.920113954584523	-0.383621012622687
12.736544	0.919833612135439	-0.385226939201183
12.777504	0.919589467749836	-0.386873987395426
12.818464	0.919312976158569	-0.38854821900434
12.859424	0.918836239960814	-0.39025978476911
12.900384	0.918670653074679	-0.391978598572775
12.941344	0.918366435307129	-0.393698724258406
12.982304	0.91807145959834	-0.395376732431183
13.023264	0.917530799160821	-0.396999164315331
13.064224	0.917325933524952	-0.398613140880502
13.105184	0.916766018798348	-0.400128828720975
13.146144	0.916422522281063	-0.401536467173424
13.187104	0.916119074685077	-0.402913300370959
13.228064	0.915811776231273	-0.404322531822937
13.269024	0.915527582924372	-0.405797137273368
13.309984	0.91523183704402	-0.407351259768687
13.350944	0.914956115624316	-0.408950328386146
13.391904	0.914703499351516	-0.4105251816674
13.432864	0.914455504108095	-0.412112179663257
13.473824	0.914167459943377	-0.413732824598549
13.514784	0.91386401234739	-0.415364518107866
13.555744	0.913572117324855	-0.417053670739728
13.596704	0.913276371444503	-0.418692529478116
13.637664	0.912929024069402	-0.420308201465495
13.678624	0.912539317258312	-0.421916642847624
13.719584	0.911967079786693	-0.423490064390588
13.760544	0.91178608946929	-0.42502507524997
13.801504	0.911438742094189	-0.426550600025974
13.842464	0.910957384867053	-0.428147787988722
13.883424	0.910804120725933	-0.429755656239695
13.924384	0.910335086243812	-0.431382049920209
13.965344	0.910054743794728	-0.43299391047643
14.006304	0.90979827666411	-0.43451537103339
14.047264	0.909514853528772	-0.435983964054682
14.088224	0.909202934045588	-0.437448638863727
14.129184	0.908864058557684	-0.438914069857226
14.170144	0.908564461819515	-0.440362335245678
14.211104	0.908268715939163	-0.44183930731374
14.252064	0.907949094740344	-0.44332459087319
14.293024	0.907554766899875	-0.444814714448991
14.333984	0.907180463520054	-0.446356147428226
14.374944	0.906833116144952	-0.447845684797635
14.415904	0.906494240657049	-0.449339133841673
14.456864	0.906183091345428	-0.450826964892845
14.497824	0.905875022720061	-0.452350885773291
14.538784	0.905579276839709	-0.453917665096604
14.579744	0.905287381817174	-0.455511771662178
14.620704	0.905023212970921	-0.457103463667591
14.661664	0.904779068585318	-0.45864258015093
14.702624	0.904511048881249	-0.460187658941672
14.743584	0.904073591433228	-0.461793838308055
14.784544	0.903919557120544	-0.463491237055126
14.825504	0.903489801388157	-0.465284919657447
14.866464	0.903154776758071	-0.467098230367508
14.907424	0.902768150633235	-0.468889847082615
14.948384	0.902381524508399	-0.47066846919281
14.989344	0.901999519412944	-0.472465980659936
15.030304	0.901648321180026	-0.474258985529216
15.071264	0.901313296549939	-0.476086777062628
15.112224	0.90101369981177	-0.477949969796242
15.153184	0.90070948204422	-0.479824853969628
15.194144	0.900402183590417	-0.481755196754523
15.235104	0.900138014744164	-0.483687884364989
15.276064	0.899893870358561	-0.485646415178485
15.317024	0.89960967705166	-0.487570623498709
15.357984	0.899278503279391	-0.489540287875259
15.398944	0.898971204825587	-0.491520196698849
15.439904	0.898659285342403	-0.493484609189128
15.480864	0.898355837746416	-0.495477449420659
15.521824	0.898000788655681	-0.497443637963764
15.562784	0.897405446037159	-0.499351399816895
15.603744	0.897050396946424	-0.50127881374903
15.644704	0.896707670600703	-0.503176156818648
15.685664	0.896411924720351	-0.504998363047282
15.726624	0.896116178839998	-0.506728238500208
15.767584	0.895824283817463	-0.508368635757977
15.808544	0.895528537937111	-0.509931305098922
15.849504	0.895259748061478	-0.51155325102015
15.890464	0.895011752818058	-0.513198612509009
15.931424	0.894751434829623	-0.514821375632458
15.972384	0.894463390664905	-0.516444531012973
16.013344	0.894152241353284	-0.518047302101293
16.054304	0.893864197188566	-0.519624990529452
16.095264	0.893548426847565	-0.521236073109159
16.136224	0.893181825183378	-0.522928910778234
16.177184	0.892795969230106	-0.524641252340312
16.218144	0.89240934310527	-0.526358205102121
16.259104	0.892050443156718	-0.52815814638385
16.300064	0.891719269384448	-0.529961637592026
16.341024	0.891388095612179	-0.531836667772209
16.381984	0.891076176128994	-0.533753373086443
16.422944	0.890618694220324	-0.535737234989576
16.463904	0.890346823658438	-0.53785807306014
16.504864	0.890094207385637	-0.540137289279496
16.545824	0.889806933392483	-0.542522196986068
16.586784	0.889459586017381	-0.544914788572721
16.627744	0.889148436705761	-0.547396520577612
16.668704	0.888848069796028	-0.549858116719785
16.709664	0.888552323915675	-0.552387856631137
16.750624	0.888217299285589	-0.555007392901711
16.791584	0.887835294190134	-0.557642963769458
16.832544	0.887452518923115	-0.560318542678727
16.873504	0.887105171548014	-0.563066102938805
16.914464	0.886773997775745	-0.565821695751911
16.955424	0.886466699321941	-0.568528563699808
16.996384	0.886163251725954	-0.571220617405847
17.037344	0.885867505845602	-0.573910234759666
17.078304	0.88557175996525	-0.57655509994067
17.119264	0.885307591118998	-0.579204763733115
17.160224	0.88493636842543	-0.581744693611359
17.201184	0.884794656857762	-0.584234129109184
17.242144	0.884344876664726	-0.586627683904855
17.283104	0.884069155245022	-0.58896298852623
17.324064	0.883923592819536	-0.591237868125801
17.365024	0.883422211131752	-0.593490792225708
17.405984	0.883047907751931	-0.59571922858867
17.446944	0.882653579911461	-0.597845710802573
17.487904	0.88227927653164	-0.599951192009005
17.528864	0.881931929156539	-0.601968829424722
17.569824	0.881600755384269	-0.603880363483304
17.610784	0.881293456930466	-0.605753608893836
17.651744	0.880993090020733	-0.607565880122672
17.692704	0.880681940709112	-0.609303286911264
17.733664	0.880429324436311	-0.611054407442723
17.774624	0.880172857305693	-0.612822124806484
17.815584	0.879893285028173	-0.614564367253017
17.856544	0.879554409540269	-0.616331428675796
17.897504	0.879246340914902	-0.618087306413783
17.938464	0.878942893318916	-0.619815584508768
17.979424	0.878635594865112	-0.621567382773269
18.020384	0.87827669491656	-0.623356155624648
18.061344	0.87788236707609	-0.625175193287871
18.102304	0.877499591809071	-0.626977111109372
18.143264	0.877160716321168	-0.628732420074613
18.184224	0.876687060809666	-0.63049466763151
18.225184	0.876399786816511	-0.632265520872592
18.266144	0.876104040936159	-0.634141597071618
18.307104	0.875808295055807	-0.635989306547157
18.348064	0.875535654322357	-0.637872545796048
18.389024	0.875291509936754	-0.639812919465802
18.429984	0.875031191948318	-0.641776153005676
18.470944	0.874746998641417	-0.643757715846561
18.511904	0.87443199847198	-0.645797827412951
18.552864	0.874140103449444	-0.647846564276381
18.593824	0.873832804995641	-0.649933047165585
18.634784	0.873470054189271	-0.652061562578613
18.675744	0.873079577206619	-0.65420097402125
18.716704	0.872685249366149	-0.656312942723712
18.757664	0.872330200275413	-0.658430695038691
18.798624	0.871995175645327	-0.660531538894921
18.839584	0.871671703588691	-0.662588162304582
18.880544	0.871368255992705	-0.664560568122182
18.921504	0.871056336509521	-0.666501843983188
18.962464	0.870622729919317	-0.668436715157988
19.003424	0.870378585533714	-0.670312893779692
19.044384	0.870090541368995	-0.672172031011086
19.085344	0.869759367596726	-0.67399299727155
19.126304	0.86943589554009	-0.675813046086321
19.167264	0.869132447944104	-0.677653350620137
19.208224	0.868840552921569	-0.679447900546416
19.249184	0.868513230007116	-0.681263987564821
19.290144	0.868118902166647	-0.683094213271248
19.331104	0.867736897071192	-0.684963876067245
19.372064	0.86738954969609	-0.68685073061876
19.413024	0.867062226781638	-0.688763964457961
19.453984	0.866754928327834	-0.690721664994
19.494944	0.866447629874031	-0.692721413308304
19.535904	0.866151883993678	-0.694908157103567
19.576864	0.865852287255509	-0.697284648716869
19.617824	0.865591969267074	-0.699810452982326
19.658784	0.865347054709907	-0.702473730274165
19.699744	0.865086736721472	-0.705251930169506
19.740704	0.864799462728317	-0.708193862522589
19.781664	0.864353533393099	-0.711248520839604
19.822624	0.86421182182543	-0.714454989178762
19.863584	0.863718912024843	-0.717749041983129
19.904544	0.863336136757824	-0.72104560523272
19.945504	0.862941808917354	-0.72438449084052
19.986464	0.862559803821899	-0.727717015346235
20.027424	0.862216307304615	-0.73107383799798
20.068384	0.861881282674529	-0.73443541349784
20.109344	0.861577835078542	-0.737848063046894
20.150304	0.861278238340373	-0.741251625307254
20.191264	0.860966318857189	-0.744643931969026
20.232224	0.860713702584388	-0.747947372792506
20.273184	0.860453384595953	-0.751167310803467
20.314144	0.860181514034066	-0.754321676508236
20.355104	0.859842638546162	-0.757332317044833
20.396064	0.859530719062979	-0.760197201393339
20.437024	0.859227271466992	-0.762998895307725
20.477984	0.858919973013188	-0.765714338430924
20.518944	0.858557222206819	-0.768334264779358
20.559904	0.858166745224166	-0.770807001022203
20.600864	0.857783969957148	-0.773216697196137
20.641824	0.857275656725292	-0.775520290012937
20.682784	0.857149348588892	-0.777741864056451
20.723744	0.856877478027005	-0.779920104590206
20.764704	0.85661716003857	-0.782000481344417
20.805664	0.856254409232201	-0.783928675432272
20.846624	0.856021047248485	-0.785728795408887
20.887584	0.855812330754799	-0.787398208793507
20.928544	0.855635191295213	-0.788905029445082
20.969504	0.855457281664064	-0.790283407699616
21.010464	0.855252416028194	-0.791501001962022
21.051424	0.855051401250142	-0.79259302602079
21.092384	0.854846535614273	-0.79359206772128
21.133344	0.85466092426749	-0.794434204416182
21.174304	0.85447608309227	-0.795088774678172
21.215264	0.854294322603303	-0.795573342906983
21.256224	0.854112562114337	-0.795902270069641
21.297184	0.85390384562065	-0.796047178546629
21.338144	0.853726706161064	-0.796049671558204
21.379104	0.853537243956464	-0.795866441745078
21.420064	0.853379358785963	-0.795514273351262
21.461024	0.853226094644843	-0.795016143923999
21.501984	0.853075911189977	-0.794390785917392
21.542944	0.85289415070101	-0.793635187668858
21.583904	0.852752439133341	-0.792745247912853
21.624864	0.85264615545759	-0.791824958355971
21.665824	0.852551424355289	-0.790815245084082
21.706784	0.852452842395172	-0.789682907894963
21.747744	0.852338086832223	-0.788486863799921
21.788704	0.85225182761712	-0.787240222901782
21.829664	0.852180971833286	-0.785936602306401
21.870624	0.852086240730985	-0.784601341820239
21.911584	0.851999211344319	-0.783225694110725
21.952544	0.851932206418302	-0.781835912071601
21.993504	0.851865201492284	-0.78045569892568
22.034464	0.851782793134999	-0.779068863172963
22.075424	0.851715788208981	-0.777651494566073
22.116384	0.851644162253584	-0.776253819443099
22.157344	0.851569455611932	-0.774821701970528
22.198304	0.851530176862198	-0.773381137895804
22.239264	0.85146317193618	-0.771954352940125
22.280224	0.85140001786798	-0.770579958274016
22.321184	0.851360739118246	-0.769197587714233
22.362144	0.851297585050046	-0.767808263308353
22.403104	0.851226729266211	-0.76647367619682
22.444064	0.851175127771462	-0.765127223309043
22.485024	0.851139699879545	-0.763854235811307
22.525984	0.851076545811345	-0.762688203740223
22.566944	0.851041117919428	-0.761524625455006
22.607904	0.850997988311876	-0.760384214307945
22.648864	0.85097411299341	-0.759275157575691
22.689824	0.850922511498661	-0.758171117375468
22.730784	0.850899406351759	-0.757057033215151
22.771744	0.850867829317659	-0.755965442818361
22.812704	0.850843953999193	-0.754907730356834
22.853664	0.850800824391642	-0.753859334000624
22.894624	0.850760775470344	-0.752872591738358
22.935584	0.850729198436244	-0.75194241948262
22.976544	0.850706093289341	-0.751046791999159
23.017504	0.850674516255241	-0.75016587415567
23.058464	0.850646790078958	-0.749297194732639
23.099424	0.850630616476126	-0.748429380454359
23.140384	0.850583636010758	-0.74763499451962
23.181344	0.850563611550109	-0.74684215364188
23.222304	0.850536655545389	-0.74595940308621
23.263264	0.85051663108474	-0.745028655520109
23.304224	0.85048505405064	-0.744048200266928
23.345184	0.85048505405064	-0.742961539233934
23.386144	0.850449626158723	-0.741873049847171
23.427104	0.850441924443089	-0.740739222081201
23.468064	0.850418049124623	-0.739603831824585
23.509024	0.850386472090523	-0.738468668205385
23.549984	0.850386472090523	-0.73735164429628
23.590944	0.850362596772057	-0.736241443480916
23.631904	0.850343342482971	-0.735080373461715
23.672864	0.850334870595774	-0.733883041455973
23.713824	0.850307914591054	-0.73259124741113
23.754784	0.850303293561674	-0.731249543013057
23.795744	0.850303293561674	-0.729901643132548
23.836704	0.850284039272588	-0.728534409337099
23.877664	0.850267865669757	-0.727163063380075
23.918624	0.850256313096305	-0.72578273473624
23.959584	0.850256313096305	-0.724388650944626
24.000544	0.850232437777839	-0.723009778010347
24.041504	0.850224736062205	-0.721703420332328
24.082464	0.850209332630937	-0.720434174531161
24.123424	0.850200860743739	-0.71914545752508
24.164384	0.850200860743739	-0.717907812388987
24.205344	0.850200860743739	-0.71665749952887
24.246304	0.850193159028105	-0.715409928109802
24.287264	0.85017390473902	-0.714130762563278
24.328224	0.850177755596837	-0.712844760847776
24.369184	0.850150029420554	-0.711559986025209
24.410144	0.850150029420554	-0.710291483333261
24.451104	0.850150029420554	-0.709087077625096
24.492064	0.85014232770492	-0.707934075026218
24.533024	0.85014232770492	-0.706806534269334
24.573984	0.85014232770492	-0.705655124669985
24.614944	0.850126154102088	-0.704523548023733
24.655904	0.850118452386454	-0.703398273641006
24.696864	0.850122303244271	-0.702290955915078
24.737824	0.850118452386454	-0.701193058896349
24.778784	0.850090726210171	-0.700092793080784
24.819744	0.850090726210171	-0.699035823728476
24.860704	0.850090726210171	-0.698021497077649
24.901664	0.850086875352353	-0.697016887506029
24.942624	0.850086875352353	-0.696045900902579
24.983584	0.850086875352353	-0.695137773493948
25.024544	0.850086875352353	-0.69427740774151
25.065504	0.850086875352353	-0.69340818787541
25.106464	0.850071471921085	-0.692528416294236
25.147424	0.850071471921085	-0.691662685336818
25.188384	0.850071471921085	-0.690767744303221
25.229344	0.850059919347634	-0.689840272083621
25.270304	0.850059919347634	-0.688902193668799
25.311264	0.850059919347634	-0.687926519593411
25.352224	0.850059919347634	-0.686983790753151
25.393184	0.850059919347634	-0.686062631693107
25.434144	0.850059919347634	-0.685112733265363
25.475104	0.850059919347634	-0.684183879429209
25.516064	0.850059919347634	-0.683239341848034
25.557024	0.850059919347634	-0.682269338066455
25.597984	0.850059919347634	-0.681308434648806
25.638944	0.850036044029168	-0.680323335507805
25.679904	0.850036044029168	-0.679310911303748
25.720864	0.850036044029168	-0.678272088199153
25.761824	0.850036044029168	-0.677250156119659
25.802784	0.850036044029168	-0.676240536553624
25.843744	0.850012168710702	-0.675246672646405
25.884704	0.850012168710702	-0.674277510038312
25.925664	0.850012168710702	-0.673366726177663
25.966624	0.850012168710702	-0.67245402025739
26.007584	0.850012168710702	-0.671585913965516
26.048544	0.850008317852885	-0.670753267712405
26.089504	0.850008317852885	-0.669927721312188
26.130464	0.850008317852885	-0.669197813722269
26.171424	0.850008317852885	-0.668508018775755
26.212384	0.850008317852885	-0.667849863720023
26.253344	0.850008317852885	-0.667284294407092
26.294304	0.850008317852885	-0.666724628563004
26.335264	0.850008317852885	-0.666181215236681
26.376224	0.850008317852885	-0.665701975166349
26.417184	0.850008317852885	-0.665246083108265
26.458144	0.850008317852885	-0.664825176022053
26.499104	0.850008317852885	-0.664385730431062
26.540064	0.850008317852885	-0.663966632085765
26.581024	0.850008317852885	-0.66352128956355
26.621984	0.850004466995068	-0.663042226008897
26.662944	0.850004466995068	-0.662559677903976
26.703904	0.850004466995068	-0.662122755833443
26.744864	0.850004466995068	-0.661726129459613
26.785824	0.850004466995068	-0.661325521676564
26.826784	0.850008317852885	-0.660864966117807
26.867744	0.850008317852885	-0.660361175113558
26.908704	0.850008317852885	-0.659874924537776
26.949664	0.850008317852885	-0.659334006402233
26.990624	0.850008317852885	-0.658759742057674
27.031584	0.850004466995068	-0.658217965314999
27.072544	0.850004466995068	-0.657631355768891
27.113504	0.850004466995068	-0.65703712771888
27.154464	0.850004466995068	-0.656435542669677
27.195424	0.850004466995068	-0.655811324387767
27.236384	0.850004466995068	-0.655245103492265
27.277344	0.850004466995068	-0.65475761948593
27.318304	0.850004466995068	-0.654322157483365
27.359264	0.850004466995068	-0.653875677415659
27.400224	0.850004466995068	-0.653417880731599
27.441184	0.850004466995068	-0.652895228700096
27.482144	0.850004466995068	-0.652289854011794
27.523104	0.850004466995068	-0.651621970980825
27.564064	0.850004466995068	-0.650858582071121
27.605024	0.850004466995068	-0.649968775246676
27.645984	0.849996765279434	-0.648922109179968
27.686944	0.849996765279434	-0.647682984363054
27.727904	0.849996765279434	-0.646154267050374
27.768864	0.849996765279434	-0.644377569179009
27.809824	0.849996765279434	-0.642362097893978
27.850784	0.850004466995068	-0.640070802336197
27.891744	0.850004466995068	-0.637442448998462
27.932704	0.850004466995068	-0.634449865362135
27.973664	0.850004466995068	-0.631062618816514
28.014624	0.850004466995068	-0.627300677425461
28.055584	0.850008317852885	-0.623178487145035
28.096544	0.850059919347634	-0.618679396662785
28.137504	0.850264784983503	-0.613863970469694
28.178464	0.850548978290404	-0.608707396127135
28.219424	0.850844724170756	-0.603237421464113
28.260384	0.851207474977126	-0.597480205668515
28.301344	0.851590250244144	-0.591444201880112
28.342304	0.8521301405101	-0.585128911060749
28.383264	0.852477487885201	-0.578644781904168
28.424224	0.852827915946556	-0.572075748705661
28.465184	0.853163710748206	-0.565475012419402
28.506144	0.853474860059827	-0.558757884744849
28.547104	0.853774456797996	-0.551996937597617
28.588064	0.854030923928614	-0.54524130989204
28.629024	0.854283540201415	-0.538518039035994
28.669984	0.85453923716047	-0.531837820572141
28.710944	0.854847305785837	-0.525281215385008
28.751904	0.855135349950555	-0.518857855564767
28.792864	0.855414922228076	-0.512578839807181
28.833824	0.855710668108428	-0.506387364930686
28.874784	0.856073418914797	-0.500235695429563
28.915744	0.856456194181816	-0.494157109957444
28.956704	0.856818944988186	-0.488140015138827
28.997664	0.857185546652372	-0.482253138770077
29.038624	0.857576023635025	-0.476528988065933
29.079584	0.857923371010126	-0.470970483162331
29.120544	0.858242222037381	-0.465529818818959
29.161504	0.8586881513726	-0.460177665103315
29.202464	0.858948469361035	-0.454909506700727
29.243424	0.859216489065104	-0.44972086316382
29.284384	0.859512234945456	-0.44461114392779
29.325344	0.859653946513125	-0.439703293253136
29.366304	0.860115279279612	-0.434925979192415
29.407264	0.860391770870879	-0.430203212835127
29.448224	0.860687516751231	-0.425446716728578
29.489184	0.861046416699784	-0.420632397572096
29.530144	0.861409167506154	-0.415804022537417
29.571104	0.861768067454706	-0.41098904308154
29.612064	0.862114644658244	-0.406228994869339
29.653024	0.862458141175528	-0.401564243332106
29.693984	0.862808569236883	-0.39695056366486
29.734944	0.863120488720067	-0.392377373643644
29.775904	0.863423936316054	-0.387858567885418
29.816864	0.86369580687794	-0.383314350406935
29.857824	0.863952274008558	-0.378764140112167
29.898784	0.864192567536344	-0.374207187354276
29.939744	0.864465208269794	-0.36967076271617
29.980704	0.86491036743345	-0.365170050904714
30.021664	0.865052849172682	-0.36061032619689
30.062624	0.865340123165836	-0.356028131696805
30.103584	0.865864610000524	-0.3513824155233
30.144544	0.866247385267542	-0.346686244195084
30.185504	0.866621688647363	-0.342017308582481
30.226464	0.866980588595916	-0.337390342296728
30.267424	0.867347960431666	-0.332897569332446
30.308384	0.867706860380218	-0.32855370804643
30.349344	0.86802956226529	-0.324317089842246
30.390304	0.868345332606291	-0.32017879305085
30.431264	0.868613352310361	-0.316096517106091
30.472224	0.868858266867527	-0.312053961547671
30.513184	0.869141690002865	-0.308078627954327
30.554144	0.869441286741034	-0.304194426573434
30.595104	0.869772460513304	-0.300392479320066
30.636064	0.870064355535839	-0.296731509256202
30.677024	0.870344697984923	-0.293170828428074
30.717984	0.870659698154361	-0.289669605054321
30.758944	0.871027069990111	-0.286232256385348
30.799904	0.871381348909283	-0.282891078252917
30.840864	0.871717143710933	-0.279673404436908
30.881824	0.872056019198837	-0.276541294962221
30.922784	0.872398745544558	-0.273584853456109
30.963744	0.872895506202962	-0.270794077363392
31.004704	0.873203574828329	-0.26801687772357
31.045664	0.873499320708681	-0.265214723996734
31.086624	0.873751166809919	-0.262456248094193
31.127584	0.873996081367085	-0.259718180455111
31.168544	0.874264101071155	-0.257002580429085
31.209504	0.874567548667141	-0.254297283688658
31.250464	0.874851741974042	-0.251557540240222
31.291424	0.875131314251563	-0.248789491086066
31.332384	0.875427060131915	-0.245937089229082
31.373344	0.875798282825482	-0.243012366065165
31.414304	0.87617643706312	-0.240050465648219
31.455264	0.876543038727307	-0.237080205797356
31.496224	0.876905789533676	-0.234064492069373
31.537184	0.877277012227244	-0.231060798841255
31.578144	0.877623589430782	-0.228099445404995
31.619104	0.877959384232432	-0.225099670389125
31.660064	0.87840069253827	-0.222036092582272
31.701024	0.878661010526705	-0.218917430987328
31.741984	0.878779616947471	-0.215803916676773
31.782944	0.87907459265626	-0.212630920940576
31.823904	0.879536695594311	-0.209493882102093
31.864864	0.879831671303099	-0.206432073810448
31.905824	0.880096610320915	-0.203297541058775
31.946784	0.880403908774719	-0.200123793496535
31.987744	0.880774361296722	-0.19699631047602
32.028704	0.881137112103092	-0.1939497827763
32.069664	0.881476757762559	-0.191011008092598
32.110624	0.881827185823914	-0.188191137421617
32.151584	0.882178384056832	-0.185491112180315
32.192544	0.882517259544736	-0.182876328757857
32.233504	0.882833029885737	-0.180329431958281
32.274464	0.883148030055175	-0.177787911259714
32.315424	0.883412198901427	-0.175238523627769
32.356384	0.883657113458594	-0.172692324174088
32.397344	0.883909729731395	-0.170171248785481
32.438304	0.884177749435464	-0.167705050160402
32.479264	0.884488898747085	-0.16530593838963
32.520224	0.884773092053986	-0.162893269778818
32.561184	0.885064987076521	-0.160417421629916
32.602144	0.885388459133156	-0.157982775727381
32.643104	0.885975329864481	-0.155630970158764
32.684064	0.886350403415865	-0.153282681828505
32.725024	0.886536014762649	-0.1510010554074
32.765984	0.887083606744238	-0.148773431888247
32.806944	0.887423252403705	-0.146503601508797
32.847904	0.887745954288777	-0.14415720908769
32.888864	0.888057873771961	-0.141774081792356
32.929824	0.888322042618214	-0.139468094028249
32.970784	0.888570808033197	-0.137205426698665
33.011744	0.888861932884169	-0.135043983484156
33.052704	0.889166150651719	-0.132966468027321
33.093664	0.889493473566172	-0.130951419508239
33.134624	0.889785368588707	-0.129003830487678
33.175584	0.890064940866227	-0.127017752332123
33.216544	0.890380711207229	-0.125085783859611
33.257504	0.890743462013598	-0.12317834234975
33.298464	0.891102361962151	-0.121297975294264
33.339424	0.89143353573442	-0.119511974392818
33.380384	0.891776262080141	-0.117797403503082
33.421344	0.892115137568045	-0.116090775818932
33.462304	0.892450932369695	-0.114373973422332
33.503264	0.892919966851816	-0.112704723478156
33.544224	0.893208011016534	-0.1111035584646
33.585184	0.893468329004969	-0.109579626688125
33.626144	0.893708622532755	-0.108114380927129
33.667104	0.893972791379008	-0.106681956186523
33.708064	0.894280089832811	-0.105265276208704
33.749024	0.894571984855346	-0.103750460050601
33.789984	0.894848476446613	-0.102152014686036
33.830944	0.895155774900417	-0.100479532979477
33.871904	0.895506973133335	-0.0988032768882613
33.912864	0.895892829086607	-0.0971894158210039
33.953824	0.896260200922357	-0.0956353064009212
33.994784	0.896622951728727	-0.0941552616525088
34.035744	0.897001105966365	-0.0926332170683622
34.076704	0.897343832312086	-0.0911492867957909
34.117664	0.897683477971553	-0.0897304951674334
34.158624	0.897986925567539	-0.0883334476557655
34.199584	0.898247243555975	-0.0869478148247168
34.240544	0.898499859828775	-0.0855316099137888
34.281504	0.89878713382193	-0.0840735511739233
34.322464	0.899248466588417	-0.0825564512080136
34.363424	0.899398650043284	-0.0809609608466784
34.404384	0.899674371462987	-0.0793146731953019
34.445344	0.900107978053191	-0.0777239966998484
34.486304	0.900483051604575	-0.0762168186585015
34.527264	0.900845802410945	-0.0747702574090803
34.568224	0.901192379614483	-0.0733336246218396
34.609184	0.901535876131767	-0.0719405454441557
34.650144	0.901890925222503	-0.0705068022839674
34.691104	0.902229800710406	-0.0690388891749227
34.732064	0.902549421909224	-0.0675442001627147
34.773024	0.902856720363028	-0.0660214800247322
34.813984	0.903128590924914	-0.0644834487859418
34.854944	0.903373505482081	-0.0629875830025358
34.895904	0.903625351583319	-0.0614767221031807
34.936864	0.903897992316768	-0.0599428422516718
34.977824	0.904205290770572	-0.0584512716831381
35.018784	0.904477161332458	-0.0569823735730166
35.059744	0.904769056354994	-0.0556032304172037
35.100704	0.90510408098508	-0.0542720603005572
35.141664	0.905494557967733	-0.0529687230019461
35.182624	0.905877333234751	-0.0516945914211015
35.223584	0.906243934898938	-0.0504465405767311
35.264544	0.906792297052091	-0.049200464092926
35.305504	0.907135023397812	-0.0479190997276263
35.346464	0.907458495454447	-0.0466554196183835
35.387424	0.907766564079814	-0.0455047618450781
35.428384	0.908034583783884	-0.0444662895926362
35.469344	0.908282579027304	-0.0435347814836687
35.510304	0.908570623192022	-0.0426242852782009
35.551264	0.908874070788009	-0.041700777034173
35.592224	0.909201393702461	-0.0407932292943177
35.633184	0.909489437867179	-0.0399335412749208
35.674144	0.909777482031897	-0.0391556257785403
35.715104	0.910097103230716	-0.0384323952755659
35.756064	0.910459854037085	-0.0377486192958089
35.797024	0.910814132956257	-0.0370839767440469
35.837984	0.911149927757907	-0.0364350745966593
35.878944	0.911484952387994	-0.0357845358656244
35.919904	0.911997116477667	-0.0351927855727467
35.960864	0.912324439392119	-0.0346324136659395
36.001824	0.912478473704803	-0.0341528292810719
36.042784	0.912915931152824	-0.033693727252665
36.083744	0.913164696567807	-0.0332084812908121
36.124704	0.913408840953411	-0.0327101252261327
36.165664	0.91367686065748	-0.0321610830109139
36.206624	0.913984929282847	-0.031532828839637
36.247584	0.914268352418185	-0.0308358643056402
36.288544	0.91456024744072	-0.0300856857422347
36.329504	0.914876017781721	-0.0293256615264736
36.370464	0.915254172019359	-0.0285414437665667
36.411424	0.915625394712926	-0.0277203407672244
36.452384	0.915991996377113	-0.0268672993258896
36.493344	0.916350896325665	-0.0259050796678636
36.534304	0.916732901421121	-0.0248795627946279
36.575264	0.917072547080588	-0.0238568897851203
36.616224	0.917403720852857	-0.0227774615365808
36.657184	0.917699466733209	-0.021660978070544
36.698144	0.91794746197663	-0.0205334198800116
36.739104	0.918207779965065	-0.0193776039262889
36.780064	0.918503525845417	-0.0182120730725661
36.821024	0.918819296186418	-0.0169749269746292
36.861984	0.919245201060988	-0.0156900257581182
36.902944	0.919528624196326	-0.0143932435109204
36.943904	0.919852096252961	-0.0131491195956214
36.984864	0.920214847059331	-0.0119364372633647
37.025824	0.920573747007884	-0.010762244066102
37.066784	0.920921094382985	-0.00961907840275646
37.107744	0.921267671586523	-0.00851427983887326
37.148704	0.921626571535075	-0.00736608238905381
37.189664	0.921962366336725	-0.00621804837967854
37.230624	0.922273515648346	-0.00509958837387042
37.271584	0.92258543513153	-0.003965969811669
37.312544	0.922845753119965	-0.00286328943594191
37.353504	0.923078344932117	-0.00173713465402332
37.394464	0.923334041891172	-0.000598094227488043
37.435424	0.923610533482439	0.00055155239426951
37.476384	0.923917831936242	0.00167351438399425
37.517344	0.924202025243143	0.00275585841005741
37.558304	0.924497771123496	0.00378977612212236
37.599264	0.924840497469216	0.0047418624726111
37.640224	0.925227123594052	0.00567081219382617
37.681184	0.92560989886107	0.00658426994014191
37.722144	0.925968798809623	0.00746403934210979
37.763104	0.926331549615993	0.00836968463519524
37.804064	0.926702002137996	0.00929769293945202
37.845024	0.927183359365132	0.0102123797579078
37.885984	0.927494508676753	0.0110696009162009
37.926944	0.927758677523005	0.0118528423918548
37.967904	0.928003592080172	0.0125168311818402
38.008864	0.928295487102707	0.0130769568383782
38.049824	0.928598934698693	0.0135889242232464
38.090784	0.928926257613146	0.0140584145262834
38.131744	0.929214301777864	0.0145396311363865
38.172704	0.929493874055385	0.0149279874237423
38.213664	0.929813495254203	0.0153195798318922
38.254624	0.930176246060572	0.0156815546523566
38.295584	0.930531295151308	0.0161170754934817
38.336544	0.930866319781395	0.0165826040001526
38.377504	0.931205195269298	0.0170775343531227
38.418464	0.931556393502217	0.0175871634500366
38.459424	0.931879865558852	0.0180664274916337
38.500384	0.93219948675767	0.0184837737553696
38.541344	0.932640795063508	0.0189207415892269
38.582304	0.932770954057726	0.0194038562876881
38.623264	0.933015868614893	0.0198829438136055
38.664224	0.933276186603328	0.020372332445916
38.705184	0.933713644051349	0.0209441037789011
38.746144	0.93399783735825	0.0216227782375947
38.787104	0.934281260493588	0.022370842971256
38.828064	0.934597030834589	0.0231681817300191
38.869024	0.934963632498775	0.024003427775795
38.909984	0.935334085020779	0.0248860693711681
38.950944	0.935705307714346	0.0257650891262988
38.991904	0.936059586633519	0.0266918313119149
39.032864	0.936434660184903	0.027620083687235
39.073824	0.936781237388441	0.0285575344907517
39.114784	0.937120883047908	0.0294931242524111
39.155744	0.93741662892826	0.0304388407839899
39.196704	0.937680797774512	0.0314130003112623
39.237664	0.937933414047313	0.0324211293004466
39.278624	0.938220688040468	0.0333954195800744
39.319584	0.938540309239286	0.0343833952728922
39.360544	0.938832204261821	0.0353527343966652
39.401504	0.93924655656294	0.0363196524226589
39.442464	0.939561556732378	0.0373063598176301
39.483424	0.93973561550571	0.0382767013761273
39.524384	0.940295530232315	0.0391614589804506
39.565344	0.940634405720218	0.0399922550877338
39.606304	0.94098175309532	0.040781522067762
39.647264	0.941328330298857	0.0415323761850033
39.688224	0.941671826816142	0.0421848522301029
39.729184	0.941995298872777	0.0427623853835457
39.770144	0.942287193895312	0.0433135545037444
39.811104	0.942562915315016	0.0438122548829595
39.852064	0.942803208842802	0.0442127384512711
39.893024	0.943051974257786	0.044582880935531
39.933984	0.943327695677489	0.0448912451111088
39.974944	0.943635764302856	0.0451686166200641
40.015904	0.94391148572256	0.0454826837775397
40.056864	0.944207231602912	0.045797679276738
40.097824	0.944546107090816	0.0461105827382512
40.138784	0.944932733215651	0.0464055339013791
40.179744	0.945319359340487	0.0466823039495
40.220704	0.945682110146856	0.0468793891538778
40.261664	0.946048711811043	0.0470352241693585
40.302624	0.94657319864573	0.0472191404323498
40.343584	0.946896670702366	0.0474643316074553
40.384544	0.947200118298352	0.0477478746275817
40.425504	0.947471988860239	0.0480490016602926
40.466464	0.947724605133039	0.0483968203590877
40.507424	0.948012649297758	0.0487743242009521
40.548384	0.94830839517811	0.04917150191388
40.589344	0.948635718092562	0.0495590540742506
40.630304	0.94892376225728	0.0499634100914856
40.671264	0.949203334534801	0.0504434564680086
40.712224	0.949530657449253	0.0508536876244092
40.753184	0.949893408255623	0.0511554139387486
40.794144	0.950248457346358	0.0514361196327646
40.835104	0.950583481976445	0.0516098481080706
40.876064	0.950923127635912	0.0517190677296743
40.917024	0.951273555697267	0.0518666413755048
40.957984	0.951597027753902	0.052061758756935
40.998944	0.951912798094904	0.0522248069440175
41.039904	0.952220096548707	0.0523537113327143
41.080864	0.952606722673543	0.0524375715350039
41.121824	0.952850867059146	0.0524553342424739
41.162784	0.953123507792596	0.0524054129932133
41.203744	0.953430806246399	0.0522801326239647
41.244704	0.953718850411118	0.0521323388783361
41.285664	0.953994571830821	0.05198989290404
41.326624	0.954310342171822	0.051907551608278
41.367584	0.954676943836009	0.0518418463705245
41.408544	0.955052017387393	0.0518389523850601
41.449504	0.955414768193763	0.0519186917089512
41.490464	0.955785220715767	0.0520251960399761
41.531424	0.956151822379953	0.0522362259830486
41.572384	0.956499169755055	0.052620125794294
41.613344	0.956838045242958	0.0530340986472626
41.654304	0.957122238549859	0.0534202430406076
41.695264	0.957381786366731	0.0538780811295798
41.736224	0.957642104355166	0.0543194139128989
41.777184	0.957937850235518	0.0547376667262983
41.818144	0.958249769718703	0.0552245427341808
41.859104	0.958545515599055	0.0557828988755102
41.900064	0.958963718757991	0.0564157293792231
41.941024	0.959109281183476	0.0571013838344848
41.981984	0.959645320591615	0.0578060257109448
42.022944	0.960004220540168	0.058458399333366
42.063904	0.960351567915269	0.0590378087831076
42.104864	0.960532558232672	0.0594828418580822
42.145824	0.961060895925176	0.0598060398883709
42.186784	0.961392069697446	0.0600312324907303
42.227744	0.961700138322813	0.0601579402398579
42.268704	0.962011287634433	0.0602022936179879
42.309664	0.962275456480686	0.0601276623527779
42.350624	0.962512669322218	0.0600191008513627
42.391584	0.962764515423456	0.0598701325137421
42.432544	0.963052559588174	0.0597246901313034
42.473504	0.963352156326343	0.059692690671545
42.514464	0.963627877746047	0.0596694712324464
42.555424	0.963923623626399	0.0596424338245724
42.596384	0.964274821859317	0.0596004296304262
42.637344	0.96466529884197	0.0594620696672339
42.678304	0.965043453079608	0.0593314153761817
42.719264	0.965402353028161	0.0591883221777268
42.760224	0.96576510383453	0.0590933066203226
42.801184	0.966136326528097	0.0590534925281281
42.842144	0.96661691358367	0.0591118843508075
42.883104	0.966782500469805	0.0592501092032327
42.924064	0.967185300197472	0.0595135969912591
42.965024	0.967429444583075	0.0597906960994742
43.005984	0.967721339605611	0.0601135345607857
43.046944	0.968032488917231	0.0605028366235117
43.087904	0.968355960973867	0.0609148547287683
43.128864	0.968640154280768	0.0613579265184131
43.169824	0.968928198445486	0.0617023304015285
43.210784	0.969247819644304	0.0619492714789894
43.251744	0.969622123024125	0.0621414556492487
43.292704	0.969968700227663	0.0623298174923208
43.333664	0.970300644171496	0.0624708687748268
43.374624	0.970639519659399	0.0625937672720027
43.415584	0.970990717892318	0.0627097903744948
43.456544	0.97131341977739	0.0628920308281321
43.497504	0.971633040976208	0.0629894587664918
43.538464	0.972075119453609	0.0630814539444882
43.579424	0.972196806560629	0.0631287013080826
43.620384	0.97244942283343	0.0631319178160235
43.661344	0.972839899816083	0.0631127037574094
43.702304	0.972993934128767	0.0631530648302903
43.743264	0.973435242434605	0.0631354568464407
43.784224	0.973715584883689	0.0631691539076123
43.825184	0.974030585053126	0.0632048187917314
43.866144	0.974393335859496	0.063253709276591
43.907104	0.97476840941088	0.0633216743508856
43.948064	0.975138861932884	0.063434923324239
43.989024	0.975501612739254	0.0636091377624657
44.029984	0.975875916119075	0.063788667283936
44.070944	0.97623096520981	0.0639893133107904
44.111904	0.976554437266445	0.0641040768322595
44.152864	0.976846332288981	0.0641443180488148
44.193824	0.977098948561782	0.0642072774871067
44.234784	0.977359266550217	0.0643198748778894
44.275744	0.977646540543371	0.0643842900257371
44.316704	0.977973863457824	0.0644893430056179
44.357664	0.978261907622542	0.0645565409994281
44.398624	0.978533778184428	0.0646065080120131
44.439584	0.978829524064781	0.0646993487219072
44.480544	0.979173020582065	0.0648193336207654
44.521504	0.979547323961886	0.0648396568951938
44.562464	0.980067959938756	0.0648719549061634
44.603424	0.980410686284477	0.0649035315999729
44.644384	0.980773437090846	0.0649768030406876
44.685344	0.981104610863116	0.065043351631133
44.726304	0.981420381204117	0.065125019552265
44.767264	0.981723828800104	0.0652152953367889
44.808224	0.981996469533553	0.0653685370972224
44.849184	0.98223676306134	0.0656139156840372
44.890144	0.98248475830476	0.0658788570024136
44.931104	0.982765100753844	0.0660842428021482
44.972064	0.98306854834983	0.0663184050160826
45.013024	0.983345039941097	0.0665560735723454
45.053984	0.983648487537084	0.0668049388886354
45.094944	0.983991213882805	0.0671729413926799
45.135904	0.984366287434189	0.0675592557640868
45.176864	0.984752913559024	0.0679565337204872
45.217824	0.985115664365394	0.0684011636423662
45.258784	0.985482266029581	0.0688391687782425
45.299744	0.985841165978133	0.0693113198917102
45.340704	0.986168488892586	0.069878403752757
45.381664	0.986491960949221	0.0704287295202639
45.422624	0.986763831511107	0.0709732803920775
45.463584	0.987141985748745	0.0715430904397328
45.504544	0.987433880771281	0.0721335811515876
45.545504	0.987741949396648	0.0727380318565786
45.586464	0.988073123168917	0.0733696354673575
45.627424	0.988352695446438	0.074047754228541
45.668384	0.988636888753339	0.0747772194396582
45.709344	0.988964211667791	0.0755287709027946
45.750304	0.989326962474161	0.0763836210850447
45.791264	0.989677390535516	0.0773155933648735
45.832224	0.990017036194983	0.0781832180522382
45.873184	0.990355911682887	0.0790163066841514
45.914144	0.990707109915805	0.079810365738002
45.955104	0.99103058197244	0.080652927378058
45.996064	0.991341731284061	0.0814914640247761
46.037024	0.99164132802223	0.082292829956083
46.077984	0.991905496868482	0.0831371741865832
46.118944	0.992150411425649	0.0839751682110268
46.159904	0.992414580271901	0.0847482916335849
46.200864	0.992710326152254	0.0855493285047976
46.241824	0.993140081884641	0.0863779671982181
46.282784	0.993427355877795	0.0871482445778421
46.323744	0.993573688474845	0.0879326693623116
46.364704	0.994117429598617	0.0887061022321106
46.405664	0.994496354007819	0.0894647666233764
46.446624	0.994859104814188	0.0901751463490288
46.487584	0.995218004762741	0.0907930231417052
46.528544	0.995604630887577	0.0913701051995221
46.569504	0.995947357233297	0.0919701495501389
46.610464	0.996266978432116	0.0925117693899875
46.651424	0.996562724312468	0.0930438552039273
46.692384	0.996814570413705	0.0935652018910837
46.733344	0.997078739259958	0.0940274114671353
46.774304	0.997370634282493	0.0943567635749477
46.815264	0.997686404623494	0.0946242719979001
46.856224	0.997965976901015	0.0948021583981053
46.897184	0.998242468492281	0.0948574731820229
46.938144	0.998542065230451	0.0948291849099497
46.979104	0.998897114321186	0.094830431415737
47.020064	0.999433153729325	0.0947798019245517
47.061024	0.999618765076108	0.0946570603302022
47.101984	0.999969193137463	0.0944521626725941
47.142944	1.00049753082997	0.0941689966550922
47.183904	1.0006631177161	0.0938506996589221
47.224864	1.00113292236979	0.0935521833149058
47.265824	1.00144022082359	0.0931918298236474
47.306784	1.00170824052766	0.0928326291323218
47.347744	1.00194468319763	0.092474215134334
47.388704	1.00219344861261	0.0920598674579467
47.429664	1.00248534363515	0.0916415797772526
47.470624	1.0027810895155	0.0912918303020105
47.511584	1.00306066179302	0.0910011394864601
47.552544	1.00335640767337	0.0907999639125667
47.593504	1.00371145676411	0.0907633576114893
47.634464	1.00410578460458	0.0908406061030116
47.675424	1.00447623712658	0.0909820866890842
47.716384	1.00483513707513	0.0911533984250228
47.757344	1.00521406148434	0.0913683727308141
47.798304	1.00555678783006	0.0916230129427973
47.839264	1.00588796160233	0.0919578304990619
47.880224	1.00620373194333	0.0923807533507521
47.921184	1.00647945336303	0.0928771198004249
47.962144	1.00686222863005	0.0934048036184024
48.003104	1.00716182536822	0.0940047281126935
48.044064	1.00748144656704	0.0946070301206455
48.085024	1.00778489416302	0.0952500309783963
48.125984	1.00806908746992	0.0959835516917343
48.166944	1.00835328077683	0.0967797202169173
48.207904	1.00869215626473	0.0975218466144411
48.248864	1.00904335449765	0.098268749831346
48.289824	1.0094022544462	0.0990333394835136
48.330784	1.0097411299341	0.0997349348300946
48.371744	1.01007230370637	0.100365529468532
48.412704	1.01042350193929	0.100917613855217
48.453664	1.01075082485374	0.101397586138739
48.494624	1.01106197416537	0.10189455187004
48.535584	1.01136542176135	0.102445032361168
48.576544	1.01163036077917	0.102977039723694
48.617504	1.01187835602259	0.103462693197055
48.658464	1.01213097229539	0.103903860360724
48.699424	1.01258460334624	0.104310225605819
48.740384	1.0128718773394	0.104673106975947
48.781344	1.01300203633361	0.105024259859802
48.822304	1.01329008049833	0.105278161320978
48.863264	1.01364127873125	0.105472322031009
48.904224	1.01421274603131	0.105701916629331
48.945184	1.01458011786706	0.105875758423345
48.986144	1.01494671953124	0.106011427067223
49.027104	1.01530947033761	0.106248535567564
49.068064	1.01565604754115	0.106507126679884
49.109024	1.01598722131342	0.106737555914074
49.149984	1.01627141462032	0.107049847018723
49.190944	1.01653173260876	0.107406506755944
49.231904	1.01679205059719	0.107764219049624
49.272864	1.01708009476191	0.108169531738259
49.313824	1.01740741767636	0.108534339526422
49.354784	1.01769546184108	0.108821166609873
49.395744	1.01797118326078	0.109095036134912
49.436704	1.01826307828332	0.109436016485524
49.477664	1.01860580462904	0.109775286159487
49.518624	1.01898087818042	0.110089950419385
49.559584	1.01933977812898	0.11041375426892
49.600544	1.0196825044747	0.110688131548939
49.641504	1.0200298518498	0.110962195023304
49.682464	1.02053816508165	0.111288790435625
49.723424	1.02085778628047	0.111505641037715
49.764384	1.02116123387646	0.111599662877219
49.805344	1.02143387460991	0.111695968524529
49.846304	1.02167416813769	0.111708891215647
49.887264	1.02192293355268	0.111639958573923
49.928224	1.0222025058302	0.111444146025803
49.969184	1.02250595342619	0.111095675744437
50.010144	1.02277859415964	0.110653144397861
50.051104	1.02308204175562	0.110185360413061
50.092064	1.02342476810134	0.109674081657264
50.133024	1.02380754336836	0.109130696660619
50.173984	1.0241941694932	0.108575811994323
50.214944	1.02455306944175	0.10801802462574
50.255904	1.02491582024812	0.107404166288783
50.296864	1.02527472019667	0.106756874574572
50.337824	1.02560589396894	0.1060635253432
50.378784	1.02593321688339	0.105313226923469
50.419744	1.02620508744528	0.104530667539268
50.460704	1.02645385286026	0.103766393871959
50.501664	1.02672187256433	0.102998330565552
50.542624	1.02702917101814	0.102274984564664
50.583584	1.02735649393259	0.101668511556577
50.624544	1.02779395138061	0.101123622907846
50.665504	1.02807044297188	0.10067662418913
50.706464	1.02839776588633	0.100337066859985
50.747424	1.0287605166927	0.100144675665163
50.788384	1.02911556578343	0.100068697650693
50.829344	1.02945059041352	0.100091666481111
50.870304	1.02978561504361	0.100115953731111
50.911264	1.03013296241871	0.100193879955675
50.952224	1.03046413619098	0.10042094013751
50.993184	1.03078298721823	0.100719626459588
51.034144	1.0310910558436	0.101076216462219
51.075104	1.03134752297422	0.101544041851932
51.116064	1.03159936907546	0.102127901240166
51.157024	1.03185968706389	0.102812503138967
51.197984	1.03214002951297	0.103591022275388
51.238944	1.03243962625114	0.104471212264099
51.279904	1.03286553112571	0.105417473597158
51.320864	1.03301879526683	0.106380484306934
51.361824	1.0333584409263	0.107359363994233
51.402784	1.03373274430612	0.108338293803269
51.443744	1.03428110645927	0.109253039460285
51.484704	1.0346554098391	0.110129838604581
51.525664	1.03502201150328	0.110950823926803
51.566624	1.0353732097362	0.111758899633144
51.607584	1.03570053265065	0.112552973941436
51.648544	1.03598857681537	0.11331783817355
51.689504	1.03624889480381	0.114107414600819
51.730464	1.03650921279224	0.114921032027819
51.771424	1.0367964867854	0.11563644136074
51.812384	1.03711995884203	0.116277624760752
51.853344	1.03741185386457	0.116850816935998
51.894304	1.03768372442645	0.117335321967837
51.935264	1.03797947030681	0.117769687829824
51.976224	1.03832296682409	0.118167002832725
52.017184	1.03869727020391	0.118500661051439
52.058144	1.03905617015246	0.118757539307904
52.099104	1.03939966666975	0.118914614291554
52.140064	1.03974624387329	0.118967747690344
52.181024	1.04008588953275	0.119004070694652
52.221984	1.04042091416284	0.119039105788259
52.262944	1.04086992418431	0.119071096531194
52.303904	1.04114641577558	0.119034294101583
52.344864	1.04138670930336	0.118999548842363
52.385824	1.04163162386053	0.118892057331056
52.426784	1.04191504699587	0.118668037141482
52.467744	1.04221926476342	0.118419084656956
52.508704	1.04249498618312	0.118084596160785
52.549664	1.04279843377911	0.117669986979687
52.590624	1.04314193029639	0.117294483648859
52.631584	1.04351623367621	0.11693029911359
52.672544	1.04390671065887	0.116512211919841
52.713504	1.04426946146524	0.11598644798228
52.754464	1.04464453501662	0.115459498556699
52.795424	1.04499111222016	0.114933616942019
52.836384	1.04532228599243	0.114435648775993
52.877344	1.04564575804906	0.113948153873629
52.918304	1.04592224964033	0.113529299599395
52.959264	1.04617024488375	0.113106710166211
53.000224	1.04643826458782	0.112738607418694
53.041184	1.04674248235537	0.11234617819547
53.082144	1.04721921855312	0.112002160031803
53.123104	1.04735707926298	0.111733361518945
53.164064	1.04778683499536	0.111570949659991
53.205024	1.04811415790982	0.111501701033409
53.245984	1.04847690871619	0.111580851971701
53.286944	1.04883195780692	0.111736641223857
53.327904	1.04916698243701	0.111990411932677
53.368864	1.04950277723866	0.112314313846479
53.409824	1.04985705615783	0.112762450110686
53.450784	1.05018437907228	0.113344176056323
53.491744	1.05049629855547	0.114026897300414
53.532704	1.05080359700927	0.114855705971896
53.573664	1.0510639149977	0.11574132872097
53.614624	1.05131268041269	0.116663675448242
53.655584	1.05156452651393	0.11761572475223
53.696544	1.05186027239428	0.118643963453662
53.737504	1.05215601827463	0.119726854460412
53.778464	1.05244406243935	0.120905449653637
53.819424	1.0527398083197	0.122068426478019
53.860384	1.05326429515439	0.123235681083626
53.901344	1.05363474767639	0.124381341937753
53.942304	1.05400597036996	0.125569390526267
53.983264	1.05436872117633	0.126675731967943
54.024224	1.05473917369833	0.127686748404974
54.065184	1.05508190004405	0.128633776818518
54.106144	1.0554176948457	0.129515296122841
54.147104	1.05570496883886	0.130318573217742
54.188064	1.05596143596948	0.131077117752682
54.229024	1.05622560481573	0.131774463647715
54.269984	1.05651749983826	0.132360035891804
54.310944	1.05683712103708	0.132954656198881
54.351904	1.05712901605962	0.133477587168742
54.392864	1.05740473747932	0.133954482413502
54.433824	1.05769663250186	0.134375897254695
54.474784	1.05804012901914	0.134784032014998
54.515744	1.05841058154114	0.135140632913659
54.556704	1.05876177977406	0.135414844574027
54.597664	1.05912067972261	0.135614608022483
54.638624	1.05947110778397	0.135733383462055
54.679584	1.05981460430125	0.135778022316161
54.720544	1.06014192721571	0.13583715724806
54.761504	1.06044922566951	0.13587296595977
54.802464	1.06072956811859	0.135862723691936
54.843424	1.06098141421983	0.13589562316374
54.884384	1.06134801588402	0.135899964141937
54.925344	1.0616283583331	0.135857968664614
54.966304	1.06193565678691	0.135837405677535
55.007264	1.06221214837817	0.135749341787022
55.048224	1.06251559597416	0.135607704298123
55.089184	1.06286294334926	0.135472667623961
55.130144	1.0632410975869	0.135301231673285
55.171104	1.06362387285392	0.135093442209419
55.212064	1.06398277280247	0.134840244631756
55.253024	1.06434937446666	0.13457680478626
55.293984	1.06470827441521	0.134308324437466
55.334944	1.06503559732966	0.134076533199575
55.375904	1.06536292024411	0.13390266525509
55.416864	1.06563093994818	0.133803195400781
55.457824	1.0658874070788	0.133795419994051
55.498784	1.06615542678287	0.133903626284901
55.539744	1.06645887437886	0.13404352694668
55.580704	1.06693638074818	0.134178230202336
55.621664	1.06707424145803	0.134439754525826
55.662624	1.06736228562275	0.13482235117193
55.703584	1.06783132010487	0.135333507892196
55.744544	1.06819407091124	0.136032686499409
55.785504	1.06854526914415	0.136809484063152
55.826464	1.06888414463206	0.137695780186856
55.867424	1.06922687097778	0.138639040753361
55.908384	1.06957421835288	0.139698036767176
55.949344	1.06990154126733	0.140850612241692
55.990304	1.07021346075052	0.142157571380546
56.031264	1.07052075920432	0.143568724892147
56.072224	1.07078107719276	0.145100680504826
56.113184	1.07102907243618	0.146706112403578
56.154144	1.07128939042461	0.148329599023392
56.195104	1.07157743458933	0.149909331546706
56.236064	1.07187318046968	0.151434091421431
56.277024	1.0721612246344	0.152878037623746
56.317984	1.07245311965693	0.154270391125858
56.358944	1.07278814428702	0.155542757549906
56.399904	1.07316706869622	0.156725920358743
56.440864	1.07352981950259	0.157802563582115
56.481824	1.07389642116678	0.158721236168202
56.522784	1.0744601867512	0.159491391512294
56.563744	1.0747990622391	0.160136466974083
56.604704	1.07513870789857	0.160730272258145
56.645664	1.07542213103391	0.161246251561115
56.686624	1.07567859816453	0.161682772657759
56.727584	1.07594276701078	0.161985144017051
56.768544	1.07623466203331	0.162205354954673
56.809504	1.07655813408995	0.162310316407905
56.850464	1.07684617825467	0.162403148400975
56.891424	1.07712575053219	0.162404641157032
56.932384	1.07741764555472	0.162369507999158
56.973344	1.07775652104263	0.162315513814029
57.014304	1.07813159459401	0.162360823863559
57.055264	1.07847817179755	0.162506124597613
57.096224	1.07883322088829	0.162774622380054
57.137184	1.07918056826339	0.163132160337261
57.178144	1.07951944375129	0.163624434238212
57.219104	1.07985446838138	0.164211420786944
57.260064	1.08016638786456	0.164907047288505
57.301024	1.0804498109999	0.165688429901507
57.341984	1.08069857641488	0.166463669333016
57.382944	1.0810728797947	0.167273268304296
57.423904	1.08120303878892	0.1681226922638
57.464864	1.08151110741429	0.168996826239254
57.505824	1.08192931057322	0.169943342539406
57.546784	1.08222505645358	0.17093472433108
57.587744	1.08257548451493	0.171897985649537
57.628704	1.08295825978195	0.172889138624589
57.669664	1.08334488590678	0.17388935491707
57.710624	1.08370378585534	0.174930424782971
57.751584	1.08407423837734	0.175913126797458
57.792544	1.08442543661026	0.176871075211877
57.833504	1.08475198935315	0.17779777599258
57.874464	1.08507546140978	0.178646232384655
57.915424	1.08534810214323	0.179462438708291
57.956384	1.08560379910229	0.180250884127686
57.997344	1.08587258897792	0.180964680848224
58.038304	1.08617988743172	0.181699594074146
58.079264	1.08649565777273	0.182402560141252
58.120224	1.08679140365308	0.183123005619058
58.161184	1.08722115938546	0.183924633055076
58.202144	1.08754848229992	0.184682728673596
58.243104	1.08773717433295	0.185386740759545
58.284064	1.08826628219702	0.186107996901954
58.325024	1.08860130682711	0.18679161815809
58.365984	1.08894018231501	0.187480225437376
58.406944	1.08929138054793	0.188210963304752
58.447904	1.08961485260457	0.188975583465802
58.488864	1.089929852774	0.189697728724228
58.529824	1.09023407054155	0.190360213862127
58.570784	1.09049823938781	0.191057895354872
58.611744	1.09074623463123	0.19173141599156
58.652704	1.09099885090403	0.192376508886996
58.693664	1.09129459678438	0.193001265432768
58.734624	1.09159034266473	0.193601678069186
58.775584	1.09187838682945	0.194133914248334
58.816544	1.0921741327098	0.194666464233136
58.857504	1.09250915733989	0.195107947381663
58.898464	1.09288423089127	0.195471539172922
58.939424	1.09325083255546	0.195728763923128
58.980384	1.09361358336183	0.195915452136052
59.021344	1.09417734894625	0.1961073377551
59.062304	1.09452392614979	0.196267855884107
59.103264	1.09485587009362	0.196343119119035
59.144224	1.09514776511616	0.196310365654027
59.185184	1.09539961121739	0.196180432680135
59.226144	1.09566378006365	0.196004056469634
59.267104	1.09595567508618	0.195713293740288
59.308064	1.096275296285	0.195421583056366
59.349024	1.09656334044972	0.195134468317734
59.389984	1.0968352110116	0.194859138724727
59.430944	1.09712710603414	0.194630224038653
59.471904	1.09747445340924	0.194382021200963
59.512864	1.09784875678906	0.194138379441268
59.553824	1.09819610416416	0.193887670516768
59.594784	1.09854653222552	0.19370159901912
59.635744	1.09889773045844	0.193611488854246
59.676704	1.09924122697572	0.193591797549536
59.717664	1.09957240074799	0.193579003431568
59.758624	1.09987969920179	0.193591971886009
59.799584	1.1001638925087	0.193726908316698
59.840544	1.10041573860993	0.193975921818991
59.881504	1.1006606531671	0.194380593821084
59.922464	1.10092482201335	0.194925022657367
59.963424	1.10136998117701	0.195669879599911
60.004384	1.10164647276827	0.19650793464212
60.045344	1.10194992036426	0.197344819450749
60.086304	1.10229341688154	0.198301174865639
60.127264	1.10266772026137	0.199280523082212
60.168224	1.1030543463862	0.200288364416214
60.209184	1.10342094805039	0.201323003445439
60.250144	1.10360193836779	0.202362944482673
60.291104	1.10414259880531	0.203438659364321
60.332064	1.10446992171976	0.204541511897316
60.373024	1.10479724463421	0.205694194152923
60.413984	1.10506526433828	0.206870481567077
60.454944	1.1053217314689	0.208067216470396
60.495904	1.10558975117297	0.209297522040944
60.536864	1.10589704962677	0.210578221748438
60.577824	1.10621281996778	0.211892465972688
60.618784	1.10650856584813	0.21315774997749
60.659744	1.10680046087066	0.214287334829529
60.700704	1.10709620675102	0.2152966362315
60.741664	1.1074628084152	0.216289316829903
60.782624	1.10797959353426	0.217245221149167
60.823584	1.10816058385166	0.218194064841244
60.864544	1.10865349365225	0.219202030389984
60.905504	1.10900854274298	0.220199683936301
60.946464	1.10933586565743	0.221232464102875
60.987424	1.10965163599843	0.222210219319919
61.028384	1.1099512327366	0.223151610127742
61.069344	1.11021540158286	0.223990613124528
61.110304	1.11045569511064	0.224762653481743
61.151264	1.11071601309908	0.22551496330854
61.192224	1.11101175897943	0.226235933974973
61.233184	1.11130750485978	0.226881484503653
61.274144	1.11158784730887	0.227404764146462
61.315104	1.11187512130202	0.227799614467465
61.356064	1.11222631953494	0.228181250083758
61.397024	1.11260909480196	0.228572574449579
61.437984	1.11297184560833	0.228956018806787
61.478944	1.11333074555688	0.229379715276579
61.519904	1.11371737168172	0.229827234825511
61.560864	1.11408012248809	0.23017093700432
61.601824	1.11440744540254	0.230413162280165
61.642784	1.11485645542401	0.230664830055271
61.683744	1.11511292255463	0.230874774753794
61.724704	1.11537324054306	0.231061356185628
61.765664	1.11551495211073	0.231260243593303
61.806624	1.11598475676442	0.231567413564036
61.847584	1.11628050264477	0.231916740273329
61.888544	1.11655237320666	0.232328915281412
61.929504	1.11684426822919	0.232787243691717
61.970464	1.11719161560429	0.233247853730622
62.011424	1.11755436641066	0.233766001343484
62.052384	1.11792481893267	0.234342906885622
62.093344	1.11826754527839	0.234995236923925
62.134304	1.11861489265349	0.235778667990494
62.175264	1.11895761899921	0.23658028017207
62.216224	1.11928494191366	0.23737859303588
62.257184	1.11960071225466	0.238100631513215
62.298144	1.11988105470375	0.238879453559259
62.339104	1.12013290080498	0.239662516340027
62.380064	1.12037396450433	0.240507209243475
62.421024	1.1206419842084	0.241444163188042
62.461984	1.12094543180439	0.242393913429782
62.502944	1.12136363496332	0.243358222946287
62.543904	1.12166708255931	0.244320035092806
62.584864	1.12201442993441	0.245227685255339
62.625824	1.12239643502987	0.246107668219488
62.666784	1.12278691201252	0.246983462749854
62.707744	1.12313811024544	0.24789328122228
62.748704	1.12350086105181	0.248804455160789
62.789664	1.12387131357381	0.249686044199702
62.830624	1.12419093477263	0.25051575288323
62.871584	1.12451825768708	0.251246466779341
62.912544	1.12479012824897	0.25193631184759
62.953504	1.12503889366395	0.252613391127549
62.994464	1.12530691336802	0.253299514112084
63.035424	1.12561421182183	0.253983549417346
63.076384	1.12592998216283	0.254694103479472
63.117344	1.12622572804318	0.25532410973231
63.158304	1.1265053003207	0.255973105585552
63.199264	1.12681336894607	0.256656613522981
63.240224	1.12716456717898	0.2573114518273
63.281184	1.12752731798535	0.257988805687205
63.322144	1.12803563121721	0.258655222112587
63.363104	1.12837450670511	0.259308996964416
63.404064	1.12854471462063	0.259962732590539
63.445024	1.12904917699467	0.260625701512153
63.485984	1.12936109647785	0.261319403774884
63.526944	1.12966839493166	0.261991847883847
63.567904	1.12993256377791	0.262695365290051
63.608864	1.13016900644788	0.263457703822501
63.649824	1.13043317529413	0.264225455502462
63.690784	1.13073739306168	0.265057676810418
63.731744	1.13102466705483	0.265905725690986
63.772704	1.13130500950392	0.266792078474044
63.813664	1.13159305366864	0.267700759400978
63.854624	1.13194810275937	0.268633224181346
63.895584	1.13232625699701	0.269600081189574
63.936544	1.13269670951901	0.270602801389659
63.977504	1.13305560946757	0.271549500743109
64.018464	1.13343453387677	0.272484120758133
64.059424	1.13379728468314	0.273444124163737
64.100384	1.13411305502414	0.274455384671831
64.141344	1.13444037793859	0.275490736301392
64.182304	1.13470069592702	0.276521474552017
64.223264	1.13496101391546	0.277569151770273
64.264224	1.13539076964785	0.278578300627829
64.305184	1.1357096206751	0.279535839351535
64.346144	1.13599766483982	0.280503132200947
64.387104	1.13626183368607	0.281419823888851
64.428064	1.13655757956642	0.2823147474888
64.469024	1.13691647951498	0.283246560686597
64.509984	1.13728770220854	0.28417785741259
64.550944	1.13764198112772	0.285097312333603
64.591904	1.13799317936063	0.285948538496405
64.632864	1.1383328250201	0.2867573333407
64.673824	1.13868325308146	0.28749085841245
64.714784	1.13900287428027	0.28815141931152
64.755744	1.13931479376346	0.288826033909581
64.796704	1.1395982168988	0.289507244963968
64.837664	1.13984313145596	0.290118200598636
64.878624	1.14008727584157	0.29066831934158
64.919584	1.14035529554564	0.291173298013056
64.960544	1.140663364171	0.291710040790052
65.001504	1.14094293644852	0.29228512887445
65.042464	1.14137269218091	0.29281280615481
65.083424	1.14155060181206	0.293251674256231
65.124384	1.1419287560497	0.293648758263304
65.165344	1.14232308389017	0.293955671087738
65.206304	1.14284757072485	0.294162323006113
65.247264	1.1431833655265	0.294298627978121
65.288224	1.14350221655376	0.294336023151742
65.329184	1.14375868368438	0.29425486298559
65.370144	1.14400744909936	0.29415107612435
65.411104	1.14424774262715	0.294068346929934
65.452064	1.14444105568957	0.293889078913174
65.493024	1.14462281617853	0.293654764154825
65.533984	1.1447961047803	0.293439580645265
65.574944	1.1449855669849	0.29314779150993
65.615904	1.14518658176295	0.292851251705685
65.656864	1.14538374568319	0.292479997826405
65.697824	1.14557705874561	0.292014889906477
65.738784	1.14575034734738	0.2914755778457
65.779744	1.14590823251788	0.290878235710426
65.820704	1.14604609322773	0.290310105830537
65.861664	1.1462825358977	0.289828751930461
65.902624	1.14643271935256	0.289466358702459
65.943584	1.14651127685203	0.289215795784756
65.984544	1.1466614603069	0.289135879945185
66.025504	1.14689790297687	0.289224521325268
66.066464	1.1470319128289	0.289391271983212
66.107424	1.14715437010749	0.289637552761278
66.148384	1.14727682738607	0.290058974140088
66.189344	1.14739081277745	0.290545516729464
66.230304	1.14749786662477	0.290987982699863
66.271264	1.14759644858489	0.29153315682457
66.312224	1.14768655865781	0.292168887851365
66.353184	1.14779746336294	0.292810036384083
66.394144	1.14789219446524	0.293467112732884
66.435104	1.14796305024907	0.2941392452154
66.476064	1.14804160774854	0.294885294183583
66.517024	1.14813248799303	0.295691192863207
66.557984	1.14821104549249	0.296481874147879
66.598944	1.14828652230571	0.297178075959803
66.639904	1.14834120448671	0.297728817955641
66.680864	1.14844440747621	0.298106097339295
66.721824	1.14846366176529	0.298318687593808
66.762784	1.1485268158335	0.298363014821467
66.803744	1.14860537333296	0.298212882787884
66.844704	1.14866852740116	0.297930089414595
66.885664	1.14872397975373	0.297537734284372
66.926624	1.14877173039066	0.297087987586988
66.967584	1.14882256171385	0.296517109728431
67.008544	1.1488656913214	0.295848431287302
67.049504	1.14890188938488	0.295148644681636
67.090464	1.14894501899243	0.294412796576373
67.131424	1.149000471345	0.293676159598567
67.172384	1.1490235764919	0.292940215608244
67.213344	1.14905900438382	0.292197128180908
67.254304	1.14911060587857	0.291443656837355
67.295264	1.14913448119703	0.290657667383033
67.336224	1.14918531252022	0.289884820719627
67.377184	1.14920918783868	0.289108417592157
67.418144	1.14923306315715	0.288370318367177
67.459104	1.14929236636753	0.287715151002763
67.500064	1.14930006808317	0.287183189403561
67.541024	1.14933164511727	0.286760828786999
67.581984	1.14936322215137	0.286381080363035
67.622944	1.14938709746983	0.286059791317134
67.663904	1.14939479918547	0.285761294585971
67.704864	1.14943022707738	0.285477444297809
67.745824	1.14945795325367	0.285178080242689
67.786784	1.14946180411148	0.284897259050759
67.827744	1.14950878457685	0.284617261598668
67.868704	1.14951725646405	0.28434571074873
67.909664	1.1495288090375	0.284068308730892
67.950624	1.1495603860716	0.283760380396499
67.991584	1.14957193864505	0.283462666000262
68.032544	1.14958811224788	0.283154290928654
68.073504	1.1495919631057	0.282821003174947
68.114464	1.14961583842417	0.282499892823932
68.155424	1.14961583842417	0.282151411646536
68.196384	1.14965126631608	0.281775230582666
68.237344	1.14967052060517	0.281396929151435
68.278304	1.14967052060517	0.280976630063674
68.319264	1.14968284335018	0.280503522278807
68.360224	1.14971056952647	0.280009300167761
68.401184	1.1497182712421	0.279524960755572
68.442144	1.14972212209992	0.279027533032615
68.483104	1.14974214656057	0.278506851003265
68.524064	1.14974214656057	0.277973037079029
68.565024	1.1497498482762	0.277420386098804
68.605984	1.14975754999184	0.27685511751629
68.646944	1.1497814253103	0.276303357831286
68.687904	1.1497814253103	0.275780938974816
68.728864	1.1497814253103	0.275280142199504
68.769824	1.14980915148659	0.274819926596871
68.810784	1.1498130023444	0.274384887360255
68.851744	1.14983302680505	0.273959868112467
68.892704	1.14983302680505	0.273580477078275
68.933664	1.14983302680505	0.273181542925374
68.974624	1.14985613195195	0.272813098042527
69.015584	1.14985613195195	0.272479363551606
69.056544	1.14985613195195	0.272157008874009
69.097504	1.14985690212352	0.271863665964851
69.138464	1.14985690212352	0.27160243583416
69.179424	1.14987230555479	0.271301280471772
69.220384	1.1498761564126	0.27100880052816
69.261344	1.14988000727042	0.270770698309918
69.302304	1.14989233001543	0.270555667344773
69.343264	1.14989233001543	0.270365522911257
69.384224	1.14989233001543	0.270177882385345
69.425184	1.14990003173107	0.26995830341744
69.466144	1.14990388258889	0.269730652670801
69.507104	1.1499077334467	0.269474371516758
69.548064	1.1499077334467	0.269197756192258
69.589024	1.14992005619172	0.26889890425053
69.629984	1.14992005619172	0.268577667505571
69.670944	1.14992390704953	0.268248374236319
69.711904	1.14992390704953	0.267930253755828
69.752864	1.14992390704953	0.267636224396805
69.793824	1.14992390704953	0.267373821853328
69.834784	1.14992390704953	0.26709746149592
69.875744	1.14992390704953	0.266880185948675
69.916704	1.14992390704953	0.26669102433703
69.957664	1.14992390704953	0.266504020139247
69.998624	1.14992390704953	0.266341732495031
70.039584	1.14992390704953	0.266163403716024
70.080544	1.14992390704953	0.265928154078335
70.121504	1.14992390704953	0.265699882258007
70.162464	1.149947782368	0.265478437889834
70.203424	1.149947782368	0.265278264750664
70.244384	1.149947782368	0.265142794414525
70.285344	1.149947782368	0.265032979869704
70.326304	1.149947782368	0.264963949163714
70.367264	1.14998321025992	0.264919347356109
70.408224	1.14998321025992	0.264898459667346
70.449184	1.14998321025992	0.264886199454829
70.490144	1.14998321025992	0.264914814607791
70.531104	1.14998321025992	0.26493399379911
70.572064	1.14998706111773	0.264929482842852
70.613024	1.14998706111773	0.264831048111356
70.653984	1.14998706111773	0.26473802652737
70.694944	1.14998706111773	0.264581862451796
70.735904	1.14998706111773	0.264388492793515
70.776864	1.15000323472057	0.264203188376351
70.817824	1.15000323472057	0.264022492979712
70.858784	1.15000323472057	0.263847692335093
70.899744	1.15000323472057	0.263677779649356
70.940704	1.15000323472057	0.26348030872553
70.981664	1.15000323472057	0.263244370458769
71.022624	1.15000323472057	0.262990357858092
71.063584	1.15000323472057	0.262680038934802
71.104544	1.15000323472057	0.262326977066559
71.145504	1.15000323472057	0.261936153918099
71.186464	1.15000708557838	0.2614496767049
71.227424	1.15000708557838	0.26088552823423
71.268384	1.15000708557838	0.260316986484422
71.309344	1.15000708557838	0.259745579078826
71.350304	1.15000708557838	0.259193444570404
71.391264	1.15000323472057	0.258662716401753
71.432224	1.15000323472057	0.258199434656388
71.473184	1.15000323472057	0.257743030484912
71.514144	1.15000323472057	0.25730905252158
71.555104	1.15000323472057	0.256925364093309
71.596064	1.15001170660776	0.256548899732669
71.637024	1.15001170660776	0.256180977859244
71.677984	1.15001170660776	0.255820903306344
71.718944	1.15001170660776	0.255492980757616
71.759904	1.15001170660776	0.255207188796978
71.800864	1.15000785574995	0.254975528311442
71.841824	1.15000785574995	0.254731906164601
71.882784	1.15000785574995	0.254488216462375
71.923744	1.15000785574995	0.25431261169077
71.964704	1.15000785574995	0.254160577210418
72.005664	1.15000785574995	0.254011423640294
72.046624	1.15000785574995	0.253817219346145
72.087584	1.15000785574995	0.253597618586181
72.128544	1.15000785574995	0.253314910201923
72.169504	1.15000785574995	0.252918573662481
72.210464	1.15000785574995	0.252458181544168
72.251424	1.15000785574995	0.251824132864345
72.292384	1.15000785574995	0.251038441961234
72.333344	1.15000785574995	0.250151019188069
72.374304	1.15000400489213	0.249160317308642
72.415264	1.15000400489213	0.248049406072148
72.456224	1.15000400489213	0.246783830053753
72.497184	1.15000400489213	0.245384542318398
72.538144	1.15000785574995	0.243809505983846
72.579104	1.15000785574995	0.24210311147473
72.620064	1.14995240339738	0.240256410971532
72.661024	1.14975138861933	0.23829785182836
72.701984	1.14924307538747	0.23626723070376
72.742944	1.14884027565981	0.234151114972428
72.783904	1.14863926088175	0.231917354809399
72.824864	1.14810322147362	0.229630345749666
72.865824	1.14775664427008	0.227374691104739
72.906784	1.14744857564471	0.225107534610955
72.947744	1.14713357547527	0.222864604349406
72.988704	1.14682550684991	0.220717962301519
73.029664	1.14655748714584	0.218600615318842
73.070624	1.1462971691574	0.216569619370823
73.111584	1.14600989516425	0.214613309168163
73.152544	1.1456741003626	0.212701097376539
73.193504	1.14535524933534	0.210795828534983
73.234464	1.14505565259717	0.208934573115433
73.275424	1.14475990671682	0.207197745995616
73.316384	1.14442411191517	0.205580627015505
73.357344	1.14402208235907	0.204065150558007
73.398304	1.1436593315527	0.202587271940281
73.439264	1.14312329214456	0.201164379046379
73.480224	1.14297772971907	0.199849101878521
73.521184	1.14266195937807	0.198531632429506
73.562144	1.1422044774694	0.197132682471068
73.603104	1.14190102987341	0.195743497534367
73.644064	1.14163686102716	0.194352200947127
73.685024	1.14138809561218	0.192909542655512
73.725984	1.14113162848156	0.191426479706898
73.766944	1.14085205620404	0.18988435374018
73.807904	1.14054013672086	0.188254360011482
73.848864	1.14026056444334	0.186580289663806
73.889824	1.1399686694208	0.184899008323735
73.930784	1.1396297939329	0.183208511121819
73.971744	1.13922699420523	0.181457394948772
74.012704	1.13884113825196	0.179660417387097
74.053664	1.13845836298494	0.177784463223603
74.094624	1.13812333835485	0.175813208026729
74.135584	1.13779216458258	0.173743746914981
74.176544	1.13748409595722	0.171676401812184
74.217504	1.13718449921905	0.169641404842092
74.258464	1.13687720076524	0.16762262116406
74.299424	1.13662458449244	0.165573459355476
74.340384	1.13636888753339	0.163515537139085
74.381344	1.13592680905599	0.161524658192884
74.422304	1.13576122216985	0.159548992283224
74.463264	1.13529218768773	0.157643603585342
74.504224	1.13499259094956	0.15572660843672
74.545184	1.13466526803511	0.15385304050371
74.586144	1.13427479105245	0.152053336755427
74.627104	1.13388816492762	0.15034001672989
74.668064	1.13353773686626	0.148761731199309
74.709024	1.1331980912068	0.147293619782525
74.749984	1.13288694189518	0.145937133830683
74.790944	1.13259504687264	0.144687880064644
74.831904	1.13230315185011	0.143558602480639
74.872864	1.13200740596975	0.142542752564873
74.913824	1.13175093883914	0.141680222860954
74.954784	1.1314906208507	0.140925256582138
74.995744	1.13122645200445	0.140243271909649
75.036704	1.1309307061241	0.139623163610108
75.077664	1.13062725852811	0.139054177302292
75.118624	1.13033151264776	0.13857024540161
75.159584	1.13002036333614	0.138143574315734
75.200544	1.12964914064257	0.137760513498768
75.241504	1.1292632846893	0.137458405823392
75.282464	1.12888821113791	0.137158211490816
75.323424	1.12852160947373	0.136905061855684
75.364384	1.12802099795751	0.136627195666984
75.405344	1.12772140121934	0.136257617597058
75.446304	1.12741410276553	0.135829089827736
75.487264	1.1271137358558	0.135308754292128
75.528224	1.12684186529391	0.134775812050261
75.569184	1.12659001919268	0.134177657071178
75.610144	1.12629812417014	0.133500111441152
75.651104	1.12595847851067	0.132764487794099
75.692064	1.12563962748342	0.132020278075714
75.733024	1.12534388160307	0.131208467210423
75.773984	1.12503966383552	0.130347726634566
75.814944	1.12468923577416	0.129465405382464
75.855904	1.12429490793369	0.12860373864409
75.896864	1.1239283062695	0.127741498774558
75.937824	1.1235809588944	0.126865316345538
75.978784	1.12325748683777	0.126064610713625
76.019744	1.12294633752615	0.125317064630973
76.060704	1.12248500475966	0.124601221636074
76.101664	1.12218925887931	0.123900264796829
76.142624	1.12192123917524	0.123295927410545
76.183584	1.12167632461807	0.12279209718059
76.224544	1.12141600662964	0.122418666274594
76.265504	1.12114028520993	0.122165481772166
76.306464	1.12082913589831	0.12200588762647
76.347424	1.12054879344923	0.12184539782714
76.388384	1.12025304756888	0.121702498578013
76.429344	1.11990261950752	0.121668958419667
76.470304	1.11950829166705	0.121786674765161
76.511264	1.11911396382658	0.121986414242352
76.552224	1.1187388902752	0.122242429533272
76.593184	1.11840001478729	0.122563768700909
76.634144	1.11807654273066	0.122926663146272
76.675104	1.11777309513467	0.123239579683021
76.716064	1.11746964753869	0.123534458932353
76.757024	1.11717390165833	0.123785802005777
76.797984	1.11690973281208	0.124066995841919
76.838944	1.11666481825491	0.124371851495962
76.879904	1.11636907237456	0.124640911513531
76.920864	1.11604560031793	0.12494484536347
76.961824	1.11557656583581	0.125116181070673
77.002784	1.11528081995545	0.125221203541671
77.043744	1.11494964618318	0.125269320408429
77.084704	1.1145514674849	0.125289423583059
77.125664	1.11416869221788	0.125265665880097
77.166624	1.11380979226933	0.12518722318373
77.207584	1.11348246935487	0.125037293816298
77.248544	1.1131828726167	0.124814086470533
77.289504	1.11288327587853	0.124432954250809
77.330464	1.112591380856	0.123955389989831
77.371424	1.11229948583346	0.123506159764251
77.412384	1.1120314661294	0.123070848126894
77.453344	1.11179117260161	0.122657951801651
77.494304	1.11152315289754	0.122295129270083
77.535264	1.11121123341436	0.121925331100359
77.576224	1.110915487534	0.121560584329961
77.617184	1.11062359251147	0.121121354480357
77.658144	1.11031244319985	0.120604444656458
77.699104	1.10993351879065	0.120130778994874
77.740064	1.10953534009236	0.119671879632618
77.781024	1.10916488757036	0.11927471281572
77.821984	1.10880983847962	0.118869193102522
77.862944	1.1083092269634	0.118468319456351
77.903904	1.10799730748021	0.117986921972156
77.944864	1.10769771074204	0.117511687282309
77.985824	1.10739041228824	0.117110183845626
78.026784	1.10712239258417	0.116802658664328
78.067744	1.10686207459574	0.116543599022735
78.108704	1.1065701795732	0.116302820739622
78.149664	1.10623900580093	0.116044220910478
78.190624	1.10591938460211	0.115671374031669
78.231584	1.10562363872176	0.115229496446869
78.272544	1.10532404198359	0.114680471665298
78.313504	1.10497284375067	0.11406632567316
78.354464	1.1045785159102	0.113480790475572
78.395424	1.10421191424602	0.112943930021457
78.436384	1.10386533704248	0.112333992075954
78.477344	1.10354186498584	0.111738373692565
78.518304	1.10322994550266	0.111184456593699
78.559264	1.10293419962231	0.110675989013541
78.600224	1.10263075202632	0.110229153735269
78.641184	1.10233885700379	0.109877216337281
78.682144	1.10208238987317	0.109524300475835
78.723104	1.10184209634538	0.109219769523474
78.764064	1.10142389318645	0.108868594847559
78.805024	1.10111659473264	0.108466673003339
78.845984	1.10083240142574	0.107980034528902
78.886944	1.10053665554539	0.107469596946591
78.927904	1.10018237662622	0.106951708659233
78.968864	1.09977957689855	0.106504014773827
79.009824	1.09940142266091	0.106116277380953
79.050784	1.09902249825171	0.105764924010153
79.091744	1.09868747362162	0.105433473327038
79.132704	1.09836015070717	0.105183191526898
79.173664	1.09805285225337	0.104952038796342
79.214624	1.0977532555152	0.104647496947952
79.255584	1.09745750963485	0.104329084453868
79.296544	1.09720104250423	0.103926879312878
79.337504	1.09694842623143	0.103403763110513
79.378464	1.09665730138046	0.102794714281026
79.419424	1.09617594415332	0.102107054956316
79.460384	1.09586864569952	0.101316229844054
79.501344	1.09556442793197	0.100524003502384
79.542304	1.0952332541597	0.0997324265640784
79.583264	1.09482737374578	0.0989825923152085
79.624224	1.09445307036595	0.0982758409674161
79.665184	1.09408954938802	0.0975996028609432
79.706144	1.09376684750295	0.0969112461903383
79.747104	1.0934626297354	0.0962562771336639
79.788064	1.09316303299723	0.0955965726625211
79.829024	1.09287190814626	0.0948897559385511
79.869984	1.09258001312372	0.0941106396997075
79.910944	1.09231584427747	0.0933198930388584
79.951904	1.0920709297203	0.0925348994816433
79.992864	1.0917952083006	0.0917936251536349
80.033824	1.09149561156243	0.0911665913376744
80.074784	1.09119986568208	0.0906576683034792
80.115744	1.09090797065954	0.0901617180821376
80.156704	1.09058834946073	0.0897566647190076
80.197664	1.09021789693872	0.0894350226417473
80.238624	1.08982356909825	0.0891736835507599
80.279584	1.08944926571843	0.0888930541289512
80.320544	1.0890942166277	0.0886186267271964
80.361504	1.08859360511147	0.0883312679175007
80.402464	1.08828168562829	0.088032372391654
80.443424	1.08798208889012	0.0877180262958204
80.484384	1.08767479043632	0.0873697695766349
80.525344	1.08740677073225	0.0869878898892793
80.566304	1.08715030360163	0.0866426230406187
80.607264	1.0868584085791	0.0863091369791724
80.648224	1.08652338394901	0.085991491565573
80.689184	1.08620376275019	0.0856643143052708
80.730144	1.08590801686984	0.0853102608983329
80.771104	1.08560456927385	0.0848835484075443
80.812064	1.08525722189875	0.0844100723368761
80.853024	1.08487136594548	0.0838657895073909
80.893984	1.08450861513911	0.0832406733926417
80.934944	1.08414971519056	0.0825672094153075
80.975904	1.08382624313392	0.0818725875276769
81.016864	1.08351432365074	0.0811055549856707
81.057824	1.08321472691257	0.0803129843294649
81.098784	1.0829151301744	0.079573566684902
81.139744	1.08262708600968	0.078912864137447
81.180704	1.08237523990844	0.0783110960349459
81.221664	1.08213032535128	0.0777569653738992
81.262624	1.08185460393157	0.0771986528166883
81.303584	1.08139327116508	0.0766460628542285
81.344544	1.08111754974538	0.0761592565809355
81.385504	1.08081795300721	0.075624283319149
81.426464	1.08046675477429	0.0750783595476046
81.467424	1.08007242693382	0.0745373760358852
81.508384	1.07967039737772	0.0740835128185147
81.549344	1.07930764657135	0.0736894077859368
81.590304	1.07896800091188	0.073342669973279
81.631264	1.07864452885525	0.0729849184538914
81.672224	1.07834108125926	0.0726523650925797
81.713184	1.07804148452109	0.0723781795826823
81.754144	1.07774188778292	0.0722016421109428
81.795104	1.07748156979449	0.0719878293219079
81.836064	1.0772328043795	0.0717903518604641
81.877024	1.07693705849915	0.0715712544970684
[truncated: 4,698 more rows]
