# Supplementary material for: Unraveling the Local Relation Between Tissue Composition and Human Brain Mechanics Through Machine Learning
Source: Front Bioeng Biotechnol. 2021 Aug 17;9:704738. doi: 10.3389/fbioe.2021.704738 (PMC8415910; doi:10.3389/fbioe.2021.704738)
Supplement: Supplementary file 1 [file DataSheet3.ZIP › Mechanics_cyclicCompTens/cyclicCompTens_HBE_02_11_P1_Pu.txt]

0	1	0
0.05	0.999830367874158	0.0220648746283859
0.1	0.999251136224941	0.0197966531206713
0.15	0.998899459866487	0.0164731113469439
0.2	0.998442280600498	0.0175706065817308
0.25	0.998089577980612	0.0164805102009744
0.3	0.997666523927439	0.0101336811542765
0.35	0.997161764918835	0.00827477405943258
0.4	0.996794896658868	0.00477483654067543
0.45	0.996326016396393	0.00300556395521622
0.5	0.995796303881473	0.00165849672448274
0.55	0.995320635748109	-0.000857072236129755
0.6	0.994844070646092	0.000438111545753541
0.65	0.994484887225667	-0.00230107233438015
0.7	0.994066948318056	-0.0018688776776659
0.75	0.993715336605992	-0.00349628861104992
0.8	0.993319038077241	-0.0014789173905274
0.85	0.993045082840469	-0.00053371304986536
0.9	0.992613729807054	-0.000660862599928244
0.95	0.992278449389117	8.03798070493356e-05
1	0.99180665195832	-0.00186250149564668
1.05	0.991456030070094	-0.00298527022384877
1.1	0.991043833956211	-0.00275138517077137
1.15	0.990420769169926	-0.0067223994192276
1.2	0.990034668589385	-0.00815527541531247
1.25	0.989549006100551	-0.00978907645401337
1.3	0.989085368194551	-0.0110182556837633
1.35	0.988593780160983	-0.0135846716685604
1.4	0.988294316464052	-0.0164022617005094
1.45	0.987869406024312	-0.0192009654368591
1.5	0.987535279079356	-0.0198322855139328
1.55	0.987177874541835	-0.0193197924550569
1.6	0.986687180314983	-0.0201651306789028
1.65	0.986361764949389	-0.0204317492316888
1.7	0.985806197232342	-0.0227665311952895
1.75	0.985386485964169	-0.0248964509864212
1.8	0.984817581219312	-0.0262226491223413
1.85	0.984468699615093	-0.0277059023053559
1.9	0.984091702861843	-0.0319221053970125
1.95	0.983650663846527	-0.0334040314186428
2	0.983297369692706	-0.0344763122636502
2.05	0.982913028699289	-0.0356594549854838
2.1	0.98262823706957	-0.0377957612055806
2.15	0.982197094694217	-0.0414737647989839
2.2	0.981857349411846	-0.0433358697496629
2.25	0.981411469316798	-0.0460855235763928
2.3	0.981049690960138	-0.0490118045370854
2.35	0.98053670680684	-0.0498702486606305
2.4	0.980024233631585	-0.0534520801409969
2.45	0.979542019074579	-0.0557096334899925
2.5	0.979092579458203	-0.0611796572846702
2.55	0.978692397278373	-0.0641556607784953
2.6	0.978159675448619	-0.0648769614445795
2.65	0.977768983754049	-0.0654069051421594
2.7	0.977451725136947	-0.0664252931944763
2.75	0.977105797730739	-0.0680338792951349
2.8	0.976720720671993	-0.0710078783433982
2.85	0.97625076020642	-0.0729242779383021
2.9	0.975787836777119	-0.0747714619658245
2.95	0.975348699949517	-0.076919720218832
3	0.974886291842089	-0.079534528748841
3.05	0.974456779868146	-0.0810454809349197
3.1	0.973999554698152	-0.0820027255802739
3.15	0.97355114276843	-0.0828964571832763
3.2	0.973207046009232	-0.084523721396409
3.25	0.972865959171152	-0.0865087370763748
3.3	0.972484487948734	-0.0868440452443243
3.35	0.97209385732081	-0.0868068774480303
3.4	0.971735637430425	-0.0881121682321433
3.45	0.971391593173021	-0.0891224046125411
3.5	0.971021184289515	-0.090471130178007
3.55	0.970547622939738	-0.09183114687851
3.6	0.969940637966241	-0.0931105845385686
3.65	0.969500324444151	-0.0961424799848852
3.7	0.969086448172883	-0.0971149489799788
3.75	0.968693666599675	-0.097917183437908
3.8	0.968300849069771	-0.0994447445223251
3.85	0.96781311558999	-0.101918131355855
3.9	0.967465737609302	-0.105102898007941
3.95	0.967132993154113	-0.107738260404758
4	0.966751036950658	-0.109617356931764
4.05	0.966231734960859	-0.111060269696805
4.1	0.965862828785682	-0.112848050228312
4.15	0.965475605693219	-0.114777029880264
4.2	0.965008095017333	-0.116675786962558
4.25	0.96439575936654	-0.118308709636426
4.3	0.963986269684818	-0.121223944815728
4.35	0.963602419016254	-0.123142013358266
4.4	0.963236518969976	-0.124264507624091
4.45	0.962882759269812	-0.124983492652354
4.5	0.962432908002053	-0.127621144311962
4.55	0.962093877919739	-0.130312371692117
4.6	0.961781543811212	-0.132842133337581
4.65	0.961444226464199	-0.135182206872458
4.7	0.961082767024491	-0.138130671436642
4.75	0.960610192425512	-0.140011836432858
4.8	0.960124981903075	-0.142370576902413
4.85	0.95965938982193	-0.144957446313141
4.9	0.959201716268503	-0.144653783175681
4.95	0.958662684139123	-0.146943971147057
5	0.958212415088289	-0.149547323743486
5.05	0.957847734828044	-0.152231523094689
5.1	0.95748790872397	-0.155470204223292
5.15	0.957169001330504	-0.158300707781643
5.2	0.956706129908647	-0.15984902461127
5.25	0.956151661028978	-0.160619410538656
5.3	0.955707824715704	-0.161844283690965
5.35	0.95532350743	-0.163313665657911
5.4	0.954935212815507	-0.164778300520769
5.45	0.954412793835761	-0.166082852484619
5.5	0.953890374856014	-0.167387404448468
5.55	0.953411036975928	-0.168529719042384
5.6	0.952994364436191	-0.169436044766827
5.65	0.952577691896454	-0.17034237049127
5.7	0.952242914249596	-0.17131272066094
5.75	0.951930433685532	-0.172300502422567
5.8	0.951602380800793	-0.173361826932968
5.85	0.951195178091504	-0.174796949015599
5.9	0.950787975382215	-0.176232071098231
5.95	0.950372202476371	-0.177515762797779
6	0.949949216716335	-0.178672007563499
6.05	0.949526230956299	-0.179828252329218
6.1	0.949027607766504	-0.181177254955299
6.15	0.94852255014258	-0.182542655385474
6.2	0.948057292322065	-0.183877373397396
6.25	0.947684812324421	-0.185140567237788
6.3	0.947312332326778	-0.18640376107818
6.35	0.946930230172306	-0.187537755027239
6.4	0.946543574928894	-0.188610613140859
6.45	0.946157279114287	-0.189672120951355
6.5	0.94577690759127	-0.190546547192193
6.55	0.945396536068252	-0.19142097343303
6.6	0.944965953294569	-0.192614419409056
6.65	0.944470365501094	-0.19422087808493
6.7	0.943974777707619	-0.195827336760803
6.75	0.943560168328275	-0.197009888166412
6.8	0.94316401375451	-0.198095832021233
6.85	0.942763594600433	-0.199220317700724
6.9	0.942345343755621	-0.200505960128968
6.95	0.941927092910809	-0.201791602557211
7	0.941538629286381	-0.203448985177222
7.05	0.941172490443639	-0.205384977835989
7.1	0.940806351600897	-0.207320970494757
7.15	0.940444684389746	-0.208560545585822
7.2	0.940083252527625	-0.209763467120693
7.25	0.939666327143415	-0.211114718287102
7.3	0.939136016638295	-0.21276903857894
7.35	0.938605706133175	-0.214423358870777
7.4	0.938170270702709	-0.216269880231089
7.45	0.937774116128944	-0.218195978051876
7.5	0.937377555299453	-0.22007117950004
7.55	0.936976665810463	-0.221404079504695
7.6	0.936575776321473	-0.222736979509351
7.65	0.936195422486358	-0.224379035837051
7.7	0.935838752751618	-0.226377647131637
7.75	0.935482083016878	-0.228376258426224
7.8	0.93505089939878	-0.23044521926664
7.85	0.934605817367698	-0.232527301783142
7.9	0.93415933758964	-0.234681327554124
7.95	0.933707942338259	-0.237088357019497
8	0.933256547086877	-0.23949538648487
8.05	0.932821250547257	-0.241471704153985
8.1	0.932396686482146	-0.243160880625592
8.15	0.931972122417036	-0.2448500570972
8.2	0.931596983291002	-0.247032426514677
8.25	0.931222924988283	-0.249225581062996
8.3	0.930856769064736	-0.251437880601463
8.35	0.930504833883997	-0.253684632546611
8.4	0.930152898703258	-0.25593138449176
8.45	0.929705741671508	-0.258136970463104
8.5	0.929224358623705	-0.260327759964255
8.55	0.92874802236421	-0.262661051777155
8.6	0.928310831858501	-0.266099672379434
8.65	0.927873641352792	-0.269538292981713
8.7	0.927436450847083	-0.272513675401524
8.75	0.926999260341374	-0.275012283458208
8.8	0.926562069835665	-0.277510891514893
8.85	0.926225278788033	-0.27968875194346
8.9	0.925903304552781	-0.281819276883187
8.95	0.92555056185732	-0.284011794415619
9	0.925105513781229	-0.286390289726168
9.05	0.924660465705137	-0.288768785036717
9.1	0.924229281588455	-0.290953585515842
9.15	0.923806295828419	-0.293023845894144
9.2	0.923382978624317	-0.295102613641383
9.25	0.922912643712038	-0.298388212439391
9.3	0.922442308799759	-0.301673811237398
9.35	0.921990840315022	-0.304736372273261
9.4	0.92156943286006	-0.30744355363832
9.45	0.921148025405099	-0.310150735003379
9.5	0.920815872364759	-0.312947302426277
9.55	0.92051125948533	-0.31577145062965
9.6	0.920190649025686	-0.318639690607133
9.65	0.9197740082736	-0.321772604735646
9.7	0.919357367521515	-0.324905518864158
9.75	0.918919322273976	-0.327820536937387
9.8	0.918461613802295	-0.330535384958294
9.85	0.918003905330614	-0.333250232979201
9.9	0.917534835587683	-0.336210164360935
9.95	0.917064500675404	-0.339197387755067
10	0.916627158138183	-0.342370913142738
10.05	0.916275330320221	-0.346027324732056
10.1	0.915923502502258	-0.349683736321374
10.15	0.915536241938427	-0.353071283238128
10.2	0.915130400788349	-0.356317840143661
10.25	0.914723207439114	-0.359587359462916
10.3	0.914279805201373	-0.36347176119408
10.35	0.913836402963632	-0.367356162925244
10.4	0.913333927085759	-0.370758928716271
10.45	0.912747834896008	-0.373479958611357
10.5	0.912161742706257	-0.376200988506442
10.55	0.911575650516506	-0.378922018401528
10.6	0.911097437588277	-0.381051113274014
10.65	0.9107351612938	-0.382544062209351
10.7	0.910372884999323	-0.384037011144688
10.75	0.910010608704846	-0.385529960080025
10.8	0.909648332410369	-0.387022909015362
10.85	0.909263177530671	-0.388610918443446
10.9	0.90880557379777	-0.390499952765232
10.95	0.90834797006487	-0.392388987087018
11	0.90789036633197	-0.394278021408804
11.05	0.90743276259907	-0.39616705573059
11.1	0.90697515886617	-0.398056090052376
11.15	0.906593634480799	-0.399677461809665
11.2	0.906212415634977	-0.401297758616896
11.25	0.905831196789155	-0.402918055424127
11.3	0.905449977943333	-0.404538352231358
11.35	0.905068759097511	-0.406158649038589
11.4	0.904647197707562	-0.408272855953923
11.45	0.904212474161307	-0.410548205954924
11.5	0.903777750615051	-0.412823555955925
11.55	0.903343027068796	-0.415098905956927
11.6	0.902908303522541	-0.417374255957928
11.65	0.902483156087999	-0.419160870957308
11.7	0.902067209231377	-0.420477917033561
11.75	0.901651262374755	-0.421794963109814
11.8	0.901235315518134	-0.423112009186067
11.85	0.900819368661512	-0.42442905526232
11.9	0.900419322655933	-0.425768884147433
11.95	0.900062707333052	-0.427170940704507
12	0.899706092010171	-0.428572997261581
12.05	0.89934947668729	-0.429975053818654
12.1	0.898992861364409	-0.431377110375728
12.15	0.898633590818881	-0.432784832271811
12.2	0.898166341219033	-0.434422944620938
12.25	0.897699091619185	-0.436061056970065
12.3	0.897231842019336	-0.437699169319192
12.35	0.896764592419488	-0.439337281668319
12.4	0.89629734281964	-0.440975394017446
12.45	0.895874654851793	-0.442783488652499
12.5	0.895464389436089	-0.444638969653705
12.55	0.895054124020385	-0.446494450654911
12.6	0.894643858604682	-0.448349931656117
12.65	0.894233593188978	-0.450205412657323
12.7	0.893804135261406	-0.45206124631588
12.75	0.893358196031821	-0.453917382814021
12.8	0.892912256802237	-0.455773519312162
12.85	0.892466317572652	-0.457629655810303
12.9	0.892020378343067	-0.459485792308444
12.95	0.891594998095875	-0.461276703392874
13	0.891218514887889	-0.462912483763614
13.05	0.890842031679903	-0.464548264134354
13.1	0.890465548471918	-0.466184044505094
13.15	0.890089065263932	-0.467819824875835
13.2	0.889711269070555	-0.469503575725349
13.25	0.88931047131829	-0.472027698295603
13.3	0.888909673566026	-0.474551820865858
13.35	0.888508875813762	-0.477075943436112
13.4	0.888108078061497	-0.479600066006367
13.45	0.887707280309233	-0.482124188576622
13.5	0.887271196582555	-0.484442153525807
13.55	0.886826835898915	-0.486711760514495
13.6	0.886382475215276	-0.488981367503184
13.65	0.885938114531636	-0.491250974491872
13.7	0.885493753847997	-0.49352058148056
13.75	0.885082651494698	-0.495743575506802
13.8	0.884696844209546	-0.49793111742076
13.85	0.884311036924394	-0.500118659334718
13.9	0.883925229639242	-0.502306201248676
13.95	0.88353942235409	-0.504493743162634
14	0.883134132318941	-0.506610489732812
14.05	0.882688193089357	-0.508579527499303
14.1	0.882242253859772	-0.510548565265793
14.15	0.881796314630187	-0.512517603032284
14.2	0.881350375400602	-0.514486640798774
14.25	0.880911049078665	-0.51648862558052
14.3	0.880545755064298	-0.518859456215979
14.35	0.880180461049931	-0.521230286851438
14.4	0.879815167035564	-0.523601117486897
14.45	0.879449873021197	-0.525971948122357
14.5	0.87908457900683	-0.528342778757816
14.55	0.878666255338636	-0.530943090418181
14.6	0.87823768011445	-0.533587764758779
14.65	0.877809104890265	-0.536232439099377
14.7	0.87738052966608	-0.538877113439975
14.75	0.876951954441895	-0.541521787780573
14.8	0.876526533113376	-0.544080235140128
14.85	0.876103249660444	-0.546580233338038
14.9	0.875679966207511	-0.549080231535947
14.95	0.875256682754578	-0.551580229733857
15	0.874833399301645	-0.554080227931766
15.05	0.874413948539003	-0.556718396808791
15.1	0.874001553410758	-0.559610925345096
15.15	0.873589158282514	-0.562503453881402
15.2	0.873176763154269	-0.565395982417708
15.25	0.872764368026025	-0.568288510954013
15.3	0.872347979176539	-0.571220196655687
15.35	0.871899277491549	-0.574468699422609
15.4	0.87145057580656	-0.577717202189532
15.45	0.87100187412157	-0.580965704956455
15.5	0.870553172436581	-0.584214207723378
15.55	0.870104470751591	-0.587462710490301
15.6	0.869730221407669	-0.589693040272805
15.65	0.869367294309162	-0.591768532689015
15.7	0.869004367210654	-0.593844025105225
15.75	0.868641440112147	-0.595919517521435
15.8	0.86827851301364	-0.597995009937644
15.85	0.867861816320001	-0.600579706282619
15.9	0.867412719998525	-0.603471230635951
15.95	0.866963623677049	-0.606362754989284
16	0.866514527355573	-0.609254279342617
16.05	0.866065431034098	-0.612145803695949
16.1	0.86563915488171	-0.615010918039422
16.15	0.865249797222768	-0.617833306241289
16.2	0.864860439563826	-0.620655694443156
16.25	0.864471081904884	-0.623478082645023
16.3	0.864081724245942	-0.62630047084689
16.35	0.863687771460524	-0.629101231574539
16.4	0.863265115783634	-0.631766898948736
16.45	0.862842460106744	-0.634432566322934
16.5	0.862419804429855	-0.637098233697131
16.55	0.861997148752965	-0.639763901071329
16.6	0.861574493076075	-0.642429568445526
16.65	0.86114986107411	-0.645037454358273
16.7	0.860724999677271	-0.647638633494243
16.75	0.860300138280432	-0.650239812630214
16.8	0.859875276883592	-0.652840991766185
16.85	0.859450415486753	-0.655442170902155
16.9	0.859068160697578	-0.657967077414392
16.95	0.858708646858505	-0.660451273998622
17	0.858349133019433	-0.662935470582853
17.05	0.857989619180361	-0.665419667167083
17.1	0.857630105341288	-0.667903863751313
17.15	0.857227714247973	-0.670079799139483
17.2	0.856763621740015	-0.671812139147956
17.25	0.856299529232058	-0.673544479156429
17.3	0.855835436724101	-0.675276819164902
17.35	0.855371344216143	-0.677009159173375
17.4	0.854917089943413	-0.678989896306807
17.45	0.854511558359429	-0.682200790630516
17.5	0.854106026775445	-0.685411684954224
17.55	0.853700495191461	-0.688622579277932
17.6	0.853294963607477	-0.69183347360164
17.65	0.852889432023493	-0.695044367925349
17.7	0.852444375910294	-0.700804283589541
17.75	0.851996068861791	-0.70677385901767
17.8	0.851547761813288	-0.712743434445799
17.85	0.851099454764785	-0.718713009873928
17.9	0.850651147716282	-0.724682585302057
18.9159	0.84981764546472	-0.701840274384567
18.9659	0.85008243707579	-0.684909652508334
19.0159	0.850487899230243	-0.662414494098363
19.0659	0.851062993510537	-0.651889205421843
19.1159	0.851427081975759	-0.640716778840954
19.1659	0.85177651187218	-0.626801685426286
19.2159	0.852140099327884	-0.612573296000964
19.2659	0.852635395721237	-0.599738763814119
19.3159	0.853077892176029	-0.588899462428535
19.3659	0.853438307918252	-0.576444928686587
19.4159	0.853684016723245	-0.559745367110463
19.4659	0.854271523110309	-0.54333842727792
19.5159	0.854788629579292	-0.530245175291597
19.5659	0.85532459057179	-0.521126823996018
19.6159	0.855701638617891	-0.511693461387362
19.6659	0.856219458217358	-0.503411218798412
19.7159	0.856554195201583	-0.495530203930523
19.7659	0.856987588636665	-0.48408366395788
19.8159	0.857247325708163	-0.474088372129518
19.8659	0.857663547446054	-0.462372228580743
19.9159	0.857999825842627	-0.451554735785357
19.9659	0.858303792001421	-0.440737185963281
20.0159	0.858779257276151	-0.43182452945051
20.0659	0.859186413209629	-0.420041865753146
20.1159	0.85964950823161	-0.410533920004287
20.1659	0.860188160213605	-0.398122725209673
20.2159	0.86078247759902	-0.391908940424074
20.2659	0.861218756404333	-0.386375043701467
20.3159	0.861660742170896	-0.378775614663154
20.3659	0.862018579762289	-0.372895900537299
20.4159	0.862290495930221	-0.36659192130222
20.4659	0.862742571346997	-0.359016430773833
20.5159	0.863088698176887	-0.35312421653541
20.5659	0.863557876065263	-0.348029512883484
20.6159	0.86387919572601	-0.344435765180144
20.6659	0.864381987685245	-0.337827369506949
20.7159	0.864796672654157	-0.330578837812596
20.7659	0.865306685851888	-0.325341901779765
20.8159	0.865713352476878	-0.320946298726398
20.8659	0.866080835686689	-0.315541862449826
20.9159	0.866608203383825	-0.312391776338011
20.9659	0.866929567233742	-0.307057619716529
21.0159	0.867362128712748	-0.302504291704036
21.0659	0.867640783729207	-0.295660386434915
21.1159	0.868060810003041	-0.290294340259131
21.1659	0.86839398246191	-0.284475051001625
21.2159	0.868712281886492	-0.279717739262743
21.2659	0.869178695017317	-0.272282644163278
21.3159	0.869563549867662	-0.265921091889046
21.3659	0.870157463840943	-0.259299532314899
21.4159	0.870550541508206	-0.25201738249858
21.4659	0.871144797475454	-0.244632425007158
21.5159	0.871693633041897	-0.23921223268333
21.5659	0.872094025050739	-0.235862110261437
21.6159	0.872421002958163	-0.233583971583159
21.6659	0.87273792029159	-0.231786430842768
21.7159	0.87322557935369	-0.229181091071926
21.7659	0.87360313758815	-0.225150576543914
21.8159	0.87394576341007	-0.221101816753326
21.8659	0.874322568256066	-0.21751147056032
21.9159	0.874890714736182	-0.214437044681513
21.9659	0.87533534592876	-0.210736089247287
22.0159	0.875754421746911	-0.207742921864823
22.0659	0.876167921815946	-0.205254260488052
22.1159	0.876581469297184	-0.202382626323708
22.1659	0.877080817150664	-0.198498404592985
22.2159	0.877467055753325	-0.195015610262101
22.2659	0.877777713788408	-0.191912747409611
22.3159	0.878077834051487	-0.189038896836695
22.3659	0.878415565570223	-0.187813614001784
22.4159	0.878836705343146	-0.184824024786821
22.4659	0.879267729107023	-0.180733820847263
22.5159	0.879661770254677	-0.176175420421537
22.5659	0.880128912916107	-0.172302256232645
22.6159	0.880685207655072	-0.168936142633871
22.6659	0.881204955835945	-0.16533948504604
22.7159	0.881639491828726	-0.16127913199386
22.7659	0.88202936292745	-0.157258818141627
22.8159	0.882396894956262	-0.154376754161665
22.8659	0.882786959078555	-0.151041431599952
22.9159	0.883189156838582	-0.147442957954439
22.9659	0.883542724150786	-0.145240195292083
23.0159	0.883916097180781	-0.141830508825892
23.0659	0.884344623338361	-0.139019223712359
23.1159	0.884797552456275	-0.1362924807055
23.1659	0.885217349577694	-0.132442951865177
23.2159	0.885637146699114	-0.128771555775309
23.2659	0.886049742109155	-0.124503217718723
23.3159	0.886502635164694	-0.120378099875804
23.3659	0.887034038465283	-0.117120309022839
23.4159	0.887419174287505	-0.113689712866444
23.4659	0.887765440458024	-0.110250936018178
23.5159	0.888083829745481	-0.106484675705904
23.5659	0.888399467440878	-0.102228630094016
23.6159	0.888854053985139	-0.0977226282889823
23.6659	0.889226153264963	-0.0936426419580426
23.7159	0.88957957032156	-0.0897564419714977
23.7659	0.889950236384382	-0.0861590798847469
23.8159	0.890388971721805	-0.0835419129925432
23.8659	0.890957880780753	-0.0798486406640861
23.9159	0.891471997689695	-0.076236620082214
23.9659	0.891914403988116	-0.0731633477654571
24.0159	0.892327888370867	-0.0711369651608634
24.0659	0.892797032862611	-0.0671603434248003
24.1159	0.893244574830442	-0.0640144842709907
24.1659	0.893675945306086	-0.0614812035022798
24.2159	0.894094680541925	-0.0598801474698381
24.2659	0.894506618166438	-0.0587806174490036
24.3159	0.894919101253184	-0.0576718137854976
24.3659	0.895349978538594	-0.0562502822830151
24.4159	0.895780855824004	-0.0548287507805326
24.4659	0.896232309157013	-0.0533188809430444
24.5159	0.896713692204815	-0.051680515039468
24.5659	0.897195075252618	-0.0500421491358917
24.6159	0.897577193183205	-0.0487549347986044
24.6659	0.897932284733277	-0.0475633266129532
24.7159	0.898290494417485	-0.046377919816014
24.7659	0.898664552720204	-0.0452240329728929
24.8159	0.899038611022922	-0.0440701461297718
24.8659	0.89944009395462	-0.0430962390629424
24.9159	0.899864658019731	-0.04227380668813
24.9659	0.900289222084842	-0.0414513743133177
25.0159	0.900742877469091	-0.0402439763346305
25.0659	0.901199007635697	-0.0390038295458915
25.1159	0.901662718717238	-0.0377175668825879
25.1659	0.90214410176504	-0.036323802923414
25.2159	0.902625484812843	-0.03493003896424
25.2659	0.903006143387459	-0.0333478670667925
25.3159	0.903339140352194	-0.0316765427978461
25.3659	0.90367728467602	-0.0300044340133883
25.4159	0.904100270436056	-0.0283193944382998
25.4659	0.904523256196092	-0.0266343548632113
25.5159	0.904922168068823	-0.024703674837105
25.5659	0.905289913151243	-0.0224549811752386
25.6159	0.905657658233662	-0.0202062875133722
25.6659	0.906123091561701	-0.0180206302420159
25.7159	0.906610787829803	-0.0158493388278289
25.7659	0.907081730389535	-0.0138416800817957
25.8159	0.907482619878525	-0.0125182263264368
25.8659	0.907883509367514	-0.0111947725710779
25.9159	0.908269947929242	-0.0103292862181463
25.9659	0.908645555879986	-0.00980703505625739
26.0159	0.90902116383073	-0.00928478389436843
26.0659	0.909422288632628	-0.00824330429903324
26.1159	0.909824756426692	-0.00717449689141142
26.1659	0.910225668327614	-0.00589348803303624
26.2159	0.910623401206454	-0.0041789062774127
26.2659	0.911021134085294	-0.0024643245217892
26.3159	0.911504254531323	-0.001081502047577
26.3659	0.912022727748382	0.000163963077091617
26.4159	0.912530232060833	0.00139457507214183
26.4659	0.912920862566836	0.00246692679799458
26.5159	0.91331149307284	0.00353927852384733
26.5659	0.913698078740018	0.00449883114002092
26.6159	0.914079999429429	0.00532829072616835
26.6659	0.914461920118841	0.00615775031231579
26.7159	0.914818591651509	0.0073522585701314
26.7659	0.915170553683182	0.00861485611506875
26.8159	0.915551868401312	0.00984802181426491
26.8659	0.916036408059264	0.0109776841932528
26.9159	0.916520947717216	0.0121073465722408
26.9659	0.916967134561851	0.0133522201098654
27.0159	0.917387752864275	0.0146739010865811
27.0659	0.917808371166699	0.0159955820632969
27.1159	0.91822821720445	0.0166714321102632
27.1659	0.918648046354337	0.0173331591428246
27.2159	0.91902812127046	0.0180748475159224
27.2659	0.919336656372856	0.0189604304850357
27.3159	0.919645191475253	0.019846013454149
27.3659	0.92003443347777	0.0206647154462006
27.4159	0.920452684322582	0.0214593781093573
27.4659	0.920883552138161	0.0223178698217008
27.5159	0.921412284338207	0.0236714558577721
27.5659	0.921941016538252	0.0250250418938435
27.6159	0.922413747948956	0.0257543812734908
27.6659	0.922828842183619	0.0258412330229875
27.7159	0.923243936418281	0.0259280847724841
27.7659	0.923645277302522	0.0268582556376348
27.8159	0.924044588486437	0.0279128823649304
27.8659	0.924434422946558	0.0289942220387645
27.9159	0.924795827235299	0.0301557005522137
27.9659	0.92515723152404	0.0313171790656631
28.0159	0.925561300836978	0.0324597777503494
28.0659	0.925990599817313	0.0335912119786889
28.1159	0.926419832508836	0.0347291559536674
28.1659	0.926839661658722	0.0367905539875723
28.2159	0.927259490808609	0.0388519520214773
28.2659	0.9276975777916	0.0404757019694898
28.3159	0.92816475609373	0.0414021205275326
28.3659	0.928631934395859	0.0423285390855755
28.4159	0.929030362675915	0.0435823021230467
28.4659	0.929407577588784	0.0449370699082922
28.5159	0.929779830367281	0.0462514127159461
28.5659	0.930122296440018	0.047323092422819
28.6159	0.930464762512754	0.0483947721296918
28.6659	0.930864825086006	0.0494199954647432
28.7159	0.931317798642463	0.0504025416876916
28.7659	0.931770772198919	0.0513850879106401
28.8159	0.932216644960845	0.0522278156510356
28.8659	0.932661726991928	0.0530549734737253
28.9159	0.933113350260726	0.0539530749899039
28.9659	0.933581928116936	0.0550350592978268
29.0159	0.934050505973146	0.0561170436057497
29.0659	0.934421988795658	0.0570794627807032
29.1159	0.934742555929766	0.0579791831664167
29.1659	0.935066295396032	0.0589130940740723
29.2159	0.935474982867829	0.0607625511803963
29.2659	0.935883670339626	0.0626120082867204
29.3159	0.936373208960404	0.0637812400881129
29.3659	0.936977189062589	0.0639876409023318
29.4159	0.937581169164774	0.0641940417165507
29.4659	0.938185149266958	0.0644004425307697
29.5159	0.938674530281692	0.0646168722879328
29.5659	0.939040752941033	0.0648440800377207
29.6159	0.939406975600374	0.0650712877875085
29.6659	0.939773198259714	0.0652984955372964
29.7159	0.940139420919055	0.0655257032870842
29.7659	0.940521705084717	0.0657747932392706
29.8159	0.940954850687066	0.0660931768323857
29.8659	0.941387996289414	0.0664115604255007
29.9159	0.941821141891763	0.0667299440186158
29.9659	0.942254287494112	0.0670483276117308
30.0159	0.94268743309646	0.0673667112048459
30.0659	0.94310816544335	0.0679000382987572
30.1159	0.943528847937808	0.0684342286195794
30.1659	0.943949530432266	0.0689684189404016
30.2159	0.944370212926724	0.0695026092612237
30.2659	0.944790895421182	0.0700367995820459
30.3159	0.945185282007823	0.0703505943268642
30.3659	0.945571089292975	0.0705924828227476
30.4159	0.945956896578128	0.070834371318631
30.4659	0.94634270386328	0.0710762598145143
30.5159	0.946728511148432	0.0713181483103977
30.5659	0.947144985725245	0.0715873576400447
30.6159	0.94759092495483	0.0718828163982097
30.6659	0.948036864184414	0.0721782751563747
30.7159	0.948482803413999	0.0724737339145397
30.7659	0.948928742643584	0.0727691926727046
30.8159	0.949360469512412	0.0731493937548489
30.8659	0.949753377545144	0.073761055214429
30.9159	0.950146285577876	0.074372716674009
30.9659	0.950539193610607	0.0749843781335891
31.0159	0.950932101643339	0.0755960395931692
31.0659	0.951326358195	0.0762044802555496
31.1159	0.951775454516476	0.0766819418318082
31.1659	0.952224550837952	0.0771594034080669
31.2159	0.952673647159428	0.0776368649843255
31.2659	0.953122743480903	0.0781143265605841
31.3159	0.953571839802379	0.0785917881368428
31.3659	0.953978230834192	0.0789850378235278
31.4159	0.95437271681083	0.079354811561457
31.4659	0.954767202787468	0.0797245852993862
31.5159	0.955161688764106	0.0800943590373154
31.5659	0.955556174740745	0.0804641327752446
31.6159	0.955960508155376	0.0806306766901416
31.6659	0.956373297920107	0.0806226998276392
31.7159	0.956786087684838	0.0806147229651369
31.7659	0.957198877449569	0.0806067461026345
31.8159	0.9576116672143	0.0805987692401322
31.8659	0.958030297599029	0.0806787728435887
31.9159	0.958462819188077	0.0809680272850014
31.9659	0.958895340777126	0.081257281726414
32.0159	0.959327862366175	0.0815465361678267
32.0659	0.959760383955224	0.0818357906092394
32.1159	0.960188593583472	0.0821328380087655
32.1659	0.960541264046586	0.0825664064893156
32.2159	0.960893934509701	0.0829999749698657
32.2659	0.961246604972816	0.0834335434504158
32.3159	0.96159927543593	0.0838671119309659
32.3659	0.961951945899044	0.0843006804115161
32.4159	0.962402539951777	0.0842071567892211
32.4659	0.962876103735407	0.0839899942786044
32.5159	0.963349667519037	0.0837728317679878
32.5659	0.963823231302667	0.0835556692573711
32.6159	0.964296795086297	0.0833385067467545
32.6659	0.964718720634513	0.0834179849937204
32.7159	0.965101372031852	0.0837230773380027
32.7659	0.965484023429191	0.084028169682285
32.8159	0.96586667482653	0.0843332620265673
32.8659	0.966249326223869	0.0846383543708495
32.9159	0.966655295847731	0.0849643533352064
32.9659	0.967109917080015	0.0853339722846571
33.0159	0.9675645383123	0.0857035912341078
33.0659	0.968019159544585	0.0860732101835585
33.1159	0.96847378077687	0.0864428291330092
33.1659	0.968923535613892	0.0868213973156311
33.2159	0.969318810562483	0.0873001532549758
33.2659	0.969714085511075	0.0877789091943204
33.3159	0.970109360459666	0.088257665133665
33.3659	0.970504635408257	0.0887364210730097
33.4159	0.970899910356849	0.0892151770123543
33.4659	0.971290020398831	0.0896960671955889
33.5159	0.97167913197438	0.0901773699653512
33.5659	0.97206824354993	0.0906586727351135
33.6159	0.972457355125479	0.0911399755048758
33.6659	0.972846466701028	0.0916212782746381
33.7159	0.973279220966064	0.0919139472554163
33.7659	0.973741558530684	0.0920787503792319
33.8159	0.974203896095303	0.0922435535030476
33.8659	0.974666233659923	0.0924083566268632
33.9159	0.975128571224543	0.0925731597506789
33.9659	0.975557631990678	0.092697944370515
34.0159	0.975925433195964	0.0927490585625705
34.0659	0.97629323440125	0.0928001727546261
34.1159	0.976661035606536	0.0928512869466817
34.1659	0.977028836811822	0.0929024011387372
34.2159	0.97740523319978	0.0929226724383555
34.2659	0.977851172429365	0.0926933966991627
34.3159	0.97829711165895	0.0924641209599699
34.3659	0.978743050888535	0.0922348452207772
34.4159	0.97918899011812	0.0920055694815844
34.4659	0.979634929347705	0.0917762937423916
34.5159	0.980016347151724	0.0916809139752896
34.5659	0.980387952941717	0.0916058962684594
34.6159	0.980759558731711	0.0915308785616292
34.6659	0.981131164521704	0.091455860854799
34.7159	0.981502770311697	0.0913808431479689
34.7659	0.981907955003286	0.0913742073763233
34.8159	0.98233337313558	0.0914087761040837
34.8659	0.982758791267874	0.0914433448318442
34.9159	0.983184209400169	0.0914779135596046
34.9659	0.983609627532463	0.0915124822873651
35.0159	0.984036189234601	0.0915013530313642
35.0659	0.98446460100523	0.0914162935293828
35.1159	0.984893012775859	0.0913312340274014
35.1659	0.985321424546488	0.09124617452542
35.2159	0.985749836317117	0.0911611150234386
35.2659	0.986171844383793	0.0911434900576716
35.3159	0.986553852502588	0.0915470866152146
35.3659	0.986935860621383	0.0919506831727577
35.4159	0.987317868740178	0.0923542797303007
35.4659	0.987699876858973	0.0927578762878438
35.5159	0.988081884977767	0.0931614728453869
35.5659	0.988520316064879	0.0936408804937416
35.6159	0.988965296246526	0.0941290876437084
35.6659	0.989410276428174	0.0946172947936753
35.7159	0.989855256609822	0.0951055019436421
35.7659	0.99030023679147	0.095593709093609
35.8159	0.99071496591368	0.0959679952074043
35.8659	0.991113548764902	0.0962814768417707
35.9159	0.991512131616124	0.0965949584761371
35.9659	0.991910714467346	0.0969084401105035
36.0159	0.992309297318568	0.0972219217448699
36.0659	0.992724707469568	0.0976227439714764
36.1159	0.993164332515371	0.0981492514405745
36.1659	0.993603957561174	0.0986757589096727
36.2159	0.994043582606978	0.0992022663787708
36.2659	0.994483207652781	0.0997287738478689
36.3159	0.994916442260557	0.100238228590808
36.3659	0.995318028984775	0.100663231737529
36.4159	0.995719615708993	0.101088234884251
36.4659	0.99612120243321	0.101513238030972
36.5159	0.996522789157428	0.101938241177694
36.5659	0.996924375881646	0.102363244324415
36.6159	0.997332667774164	0.102536960436055
36.6659	0.997741511174031	0.102690007917105
36.7159	0.998150354573898	0.102843055398154
36.7659	0.998559197973765	0.102996102879203
36.8159	0.998968041373632	0.103149150360253
36.8659	0.999395342151645	0.103278792857982
36.9159	0.99983124915583	0.10339752218167
36.9659	1.00026715616001	0.103516251505358
37.0159	1.0007030631642	0.103634980829046
37.0659	1.00113897016839	0.103753710152734
37.1159	1.00153951560766	0.104031505352672
37.1659	1.00189468844538	0.104513398777385
37.2159	1.0022498612831	0.104995292202099
37.2659	1.00260503412083	0.105477185626813
37.3159	1.00296020695855	0.105959079051526
37.3659	1.00333769851002	0.106472890602261
37.4159	1.00380674233624	0.107117631608711
37.4659	1.00427578616246	0.107762372615162
37.5159	1.00474482998869	0.108407113621613
37.5659	1.00521387381491	0.109051854628064
37.6159	1.00568291764113	0.109696595634514
37.6659	1.00606760069814	0.110224841082784
37.7159	1.00644803027099	0.11074721280543
37.7659	1.00682845984384	0.111269584528077
37.8159	1.00720888941669	0.111791956250724
37.8659	1.00758931898954	0.11231432797337
37.9159	1.0079979341369	0.112701933333539
37.9659	1.00841806170202	0.113034493278048
38.0159	1.00883818926714	0.113367053222557
38.0659	1.00925831683226	0.113699613167066
38.1159	1.00967844439738	0.114032173111575
38.1659	1.01010839339091	0.114244318807175
38.2159	1.01054959698266	0.114318479075913
38.2659	1.01099080057441	0.114392639344652
38.3159	1.01143200416616	0.11446679961339
38.3659	1.0118732077579	0.114540959882129
38.4159	1.0122995603894	0.114642321272138
38.4659	1.01267446505144	0.114837915117978
38.5159	1.01304936971348	0.115033508963818
38.5659	1.01342427437552	0.115229102809658
38.6159	1.01379917903756	0.115424696655498
38.6659	1.0141740836996	0.115620290501338
38.7159	1.01464220779133	0.115875556923623
38.7659	1.0151120405895	0.116131917140588
38.8159	1.01558187338768	0.116388277357553
38.8659	1.01605170618585	0.116644637574518
38.9159	1.01652153898403	0.116900997791483
38.9659	1.01691781991701	0.117086128441481
39.0159	1.01728798894122	0.117245971630035
39.0659	1.01765815796542	0.11740581481859
39.1159	1.01802832698963	0.117565658007144
39.1659	1.01839849601383	0.117725501195699
39.2159	1.01880224940133	0.117944936446722
39.2659	1.0192401288354	0.118224924922512
39.3159	1.01967800826946	0.118504913398302
39.3659	1.02011588770353	0.118784901874093
39.4159	1.0205537671376	0.119064890349883
39.4659	1.02097736810343	0.119325621743457
39.5159	1.02135858694925	0.119529193226328
39.5659	1.02173980579508	0.119732764709198
39.6159	1.0221210246409	0.119936336192068
39.6659	1.02250224348672	0.120139907674938
39.7159	1.02288535849261	0.120340090411602
39.7659	1.02345619334529	0.120204787273768
39.8159	1.02402702819796	0.120069484135935
39.8659	1.02459786305063	0.119934180998102
39.9159	1.02516869790331	0.119798877860268
39.9659	1.02573953275598	0.119663574722435
40.0159	1.02631036760866	0.119528271584602
40.0659	1.02688120246133	0.119392968446769
40.1159	1.02743090983824	0.119273494876086
40.1659	1.02785703595275	0.119246613431064
40.2159	1.02828316206727	0.119219731986042
40.2659	1.02870928818179	0.11919285054102
40.3159	1.0291354142963	0.119165969095998
40.3659	1.02956154041082	0.119139087650976
40.4159	1.02998766652534	0.119112206205954
40.4659	1.03041379263985	0.119085324760932
40.5159	1.03083991875437	0.11905844331591
40.5659	1.03126604486889	0.119031561870888
40.6159	1.0316921709834	0.119004680425866
40.6659	1.0321009798061	0.119016109587547
40.7159	1.03250086759967	0.119047274516319
40.7659	1.03290075539325	0.11907843944509
40.8159	1.03330064318683	0.119109604373862
40.8659	1.0337005309804	0.119140769302634
40.9159	1.03410041877398	0.119171934231405
40.9659	1.03450030656756	0.119203099160177
41.0159	1.03490019436113	0.119234264088948
41.0659	1.03530008215471	0.11926542901772
41.1159	1.03569996994828	0.119296593946491
41.1659	1.03610064725886	0.119317890091114
41.2159	1.03650507250643	0.119292337869604
41.2659	1.036909497754	0.119266785648094
41.3159	1.03731392300158	0.119241233426584
41.3659	1.03771834824915	0.119215681205073
41.4159	1.03812277349672	0.119190128983563
41.4659	1.0385271987443	0.119164576762053
41.5159	1.03893162399187	0.119139024540543
41.5659	1.03933604923944	0.119113472319033
41.6159	1.03974047448702	0.119087920097523
41.6659	1.04014489973459	0.119062367876013
41.7159	1.04054620321381	0.119087624934788
41.7659	1.04094609100739	0.119135923411368
41.8159	1.04134597880097	0.119184221887947
41.8659	1.04174586659454	0.119232520364527
41.9159	1.04214575438812	0.119280818841107
41.9659	1.0425456421817	0.119329117317686
42.0159	1.04294552997527	0.119377415794266
42.0659	1.04334541776885	0.119425714270846
42.1159	1.04374530556242	0.119474012747425
42.1659	1.044145193356	0.119522311224005
42.2159	1.04454998278358	0.119589403603081
42.2659	1.04497413609201	0.119730741200929
42.3159	1.04539828940044	0.119872078798777
42.3659	1.04582244270887	0.120013416396625
42.4159	1.0462465960173	0.120154753994473
42.4659	1.04667074932573	0.120296091592321
42.5159	1.04709490263416	0.120437429190169
42.5659	1.04751905594259	0.120578766788017
42.6159	1.04794320925102	0.120720104385865
42.6659	1.04836736255945	0.120861441983713
42.7159	1.04879151586788	0.121002779581561
42.7659	1.04922131929294	0.121014927346612
42.8159	1.04965336382572	0.12097583221709
42.8659	1.05008540835849	0.120936737087568
42.9159	1.05051745289127	0.120897641958046
42.9659	1.05094949742404	0.120858546828524
43.0159	1.05138154195681	0.120819451699002
43.0659	1.05181358648959	0.12078035656948
43.1159	1.05224563102236	0.120741261439958
43.1659	1.05267767555513	0.120702166310436
43.2159	1.05310972008791	0.120663071180914
43.2659	1.05353886065012	0.120653024794433
43.3159	1.05395827922395	0.120740228547698
43.3659	1.05437769779777	0.120827432300963
43.4159	1.0547971163716	0.120914636054228
43.4659	1.05521653494542	0.121001839807493
43.5159	1.05563595351925	0.121089043560758
43.5659	1.05605537209307	0.121176247314023
43.6159	1.0564747906669	0.121263451067289
43.6659	1.05689420924072	0.121350654820554
43.7159	1.05731362781455	0.121437858573819
43.7659	1.05773304638837	0.121525062327084
43.8159	1.05813989928004	0.121555163699837
43.8659	1.05854242849613	0.121565616941661
43.9159	1.05894495771221	0.121576070183486
43.9659	1.0593474869283	0.12158652342531
44.0159	1.05975001614438	0.121596976667134
44.0659	1.06015254536047	0.121607429908958
44.1159	1.06055507457655	0.121617883150782
44.1659	1.06095760379264	0.121628336392607
44.2159	1.06136013300872	0.121638789634431
44.2659	1.06176266222481	0.121649242876255
44.3159	1.0621639404485	0.121684291999179
44.3659	1.06256165815538	0.121789344783696
44.4159	1.06295937586227	0.121894397568212
44.4659	1.06335709356915	0.121999450352729
44.5159	1.06375481127603	0.122104503137245
44.5659	1.06415252898291	0.122209555921762
44.6159	1.06455024668979	0.122314608706279
44.6659	1.06494796439668	0.122419661490795
44.7159	1.06534568210356	0.122524714275312
44.7659	1.06574339981044	0.122629767059828
44.8159	1.06614111751732	0.122734819844345
44.8659	1.06656112872209	0.122719369316148
44.9159	1.06698764939783	0.122668733066152
44.9659	1.06741417007356	0.122618096816155
45.0159	1.0678406907493	0.122567460566159
45.0659	1.06826721142503	0.122516824316162
45.1159	1.06869373210076	0.122466188066166
45.1659	1.0691202527765	0.122415551816169
45.2159	1.06954677345223	0.122364915566173
45.2659	1.06997329412796	0.122314279316176
45.3159	1.0703998148037	0.12226364306618
45.3659	1.07082042653064	0.122261066858271
45.4159	1.07122643002308	0.122377305754413
45.4659	1.07163243351553	0.122493544650555
45.5159	1.07203843700797	0.122609783546697
45.5659	1.07244444050041	0.122726022442839
45.6159	1.07285044399285	0.12284226133898
45.6659	1.07325644748529	0.122958500235122
45.7159	1.07366245097774	0.123074739131264
45.7659	1.07406845447018	0.123190978027406
45.8159	1.07447445796262	0.123307216923548
45.8659	1.07488046145506	0.12342345581969
45.9159	1.07530102109993	0.123468150533701
45.9659	1.07572517440836	0.123495182220203
46.0159	1.07614932771679	0.123522213906706
46.0659	1.07657348102522	0.123549245593208
46.1159	1.07699763433365	0.123576277279711
46.1659	1.07742178764208	0.123603308966213
46.2159	1.07784594095051	0.123630340652715
46.2659	1.07827009425894	0.123657372339218
46.3159	1.07869424756737	0.12368440402572
46.3659	1.0791184008758	0.123711435712223
46.4159	1.0795410580081	0.123855100499136
46.4659	1.07996047658192	0.124251224275547
46.5159	1.08037989515575	0.124647348051958
46.5659	1.08079931372957	0.125043471828368
46.6159	1.0812187323034	0.125439595604779
46.6659	1.08163815087722	0.12583571938119
46.7159	1.08205756945105	0.126231843157601
46.7659	1.08247698802487	0.126627966934011
46.8159	1.0828964065987	0.127024090710422
46.8659	1.08331582517252	0.127420214486833
46.9159	1.08373524374635	0.127816338263244
46.9659	1.08414451026006	0.127932604193371
47.0159	1.08455169743615	0.127991549841729
47.0659	1.08495888461224	0.128050495490087
47.1159	1.08536607178834	0.128109441138446
47.1659	1.08577325896443	0.128168386786804
47.2159	1.08618044614052	0.128227332435162
47.2659	1.08658763331662	0.128286278083521
47.3159	1.08699482049271	0.128345223731879
47.3659	1.0874020076688	0.128404169380237
47.4159	1.0878091948449	0.128463115028596
47.4659	1.08822072535087	0.128524880046754
47.5159	1.08864053848591	0.128592021537555
47.5659	1.08906035162095	0.128659163028356
47.6159	1.089480164756	0.128726304519157
47.6659	1.08989997789104	0.128793446009958
47.7159	1.09031979102608	0.12886058750076
47.7659	1.09073960416112	0.128927728991561
47.8159	1.09115941729616	0.128994870482362
47.8659	1.09157923043121	0.129062011973163
47.9159	1.09199904356625	0.129129153463964
47.9659	1.09241885670129	0.129196294954765
48.0159	1.0928133436926	0.12950221974013
48.0659	1.09320363917761	0.129847663439047
48.1159	1.09359393466262	0.130193107137965
48.1659	1.09398423014763	0.130538550836882
48.2159	1.09437452563264	0.1308839945358
48.2659	1.09476482111765	0.131229438234717
48.3159	1.09515511660265	0.131574881933635
48.3659	1.09554541208766	0.131920325632552
48.4159	1.09593570757267	0.13226576933147
48.4659	1.09632600305768	0.132611213030387
48.5159	1.09672925650044	0.132943555500478
48.5659	1.0971541989313	0.133253969175793
48.6159	1.09757914136217	0.133564382851108
48.6659	1.09800408379303	0.133874796526424
48.7159	1.0984290262239	0.134185210201739
48.7659	1.09885396865476	0.134495623877055
48.8159	1.09927891108563	0.13480603755237
48.8659	1.09970385351649	0.135116451227686
48.9159	1.10012879594736	0.135426864903001
48.9659	1.10055373837822	0.135737278578317
49.0159	1.10097868080909	0.136047692253632
49.0659	1.10139241138841	0.136409692401934
49.1159	1.10180472786032	0.136778198952233
49.1659	1.10221704433224	0.137146705502533
49.2159	1.10262936080416	0.137515212052833
49.2659	1.10304167727607	0.137883718603133
49.3159	1.10345399374799	0.138252225153433
49.3659	1.10386631021991	0.138620731703732
49.4159	1.10427862669182	0.138989238254032
49.4659	1.10469094316374	0.139357744804332
49.5159	1.10510325963565	0.139726251354632
49.5659	1.10552144481111	0.139827653091739
49.6159	1.10594836004807	0.139531719808227
49.6659	1.10637527528502	0.139235786524714
49.7159	1.10680219052197	0.138939853241202
49.7659	1.10722910575892	0.13864391995769
49.8159	1.10765602099587	0.138347986674177
49.8659	1.10808293623282	0.138052053390665
49.9159	1.10850985146977	0.137756120107152
49.9659	1.10893676670672	0.13746018682364
50.0159	1.10936368194367	0.137164253540127
50.0659	1.10979059718062	0.136868320256615
50.1159	1.11019618875115	0.136758572858089
50.1659	1.11059982487629	0.136665899274343
50.2159	1.11100346100143	0.136573225690596
50.2659	1.11140709712657	0.13648055210685
50.3159	1.11181073325171	0.136387878523104
50.3659	1.11221436937685	0.136295204939358
50.4159	1.11261800550199	0.136202531355612
50.4659	1.11302164162713	0.136109857771866
50.5159	1.11342527775227	0.13601718418812
50.5659	1.11382891387741	0.135924510604374
50.6159	1.11423696119695	0.13598656469739
50.6659	1.11465085591374	0.136253722920067
50.7159	1.11506475063052	0.136520881142745
50.7659	1.11547864534731	0.136788039365422
50.8159	1.11589254006409	0.137055197588099
50.8659	1.11630643478088	0.137322355810776
50.9159	1.11672032949766	0.137589514033454
50.9659	1.11713422421445	0.137856672256131
51.0159	1.11754811893123	0.138123830478808
51.0659	1.11796201364802	0.138390988701485
51.1159	1.1183759083648	0.138658146924162
51.1659	1.11878086390265	0.138016457962954
51.2159	1.11918528915022	0.137320854338296
51.2659	1.1195897143978	0.136625250713637
51.3159	1.11999413964537	0.135929647088978
51.3659	1.12039856489295	0.135234043464319
51.4159	1.12080299014052	0.13453843983966
51.4659	1.12120741538809	0.133842836215001
51.5159	1.12161184063567	0.133147232590342
51.5659	1.12201626588324	0.132451628965683
51.6159	1.12242069113081	0.131756025341024
51.6659	1.12282620063261	0.131189257803793
51.7159	1.12323299324749	0.130774955680068
51.7659	1.12363978586236	0.130360653556343
51.8159	1.12404657847724	0.129946351432618
51.8659	1.12445337109212	0.129532049308893
51.9159	1.12486016370699	0.129117747185169
51.9659	1.12526695632187	0.128703445061444
52.0159	1.12567374893674	0.128289142937719
52.0659	1.12608054155162	0.127874840813994
52.1159	1.1264873341665	0.127460538690269
52.1659	1.12689412678137	0.127046236566544
52.2159	1.12733129817245	0.126745235012477
52.2659	1.12776934467231	0.126447497260828
52.3159	1.12820739117217	0.126149759509179
52.3659	1.12864543767203	0.12585202175753
52.4159	1.12908348417188	0.125554284005881
52.4659	1.12952153067174	0.125256546254232
52.5159	1.1299595771716	0.124958808502582
52.5659	1.13039762367146	0.124661070750933
52.6159	1.13083567017131	0.124363332999284
52.6659	1.13127371667117	0.124065595247635
52.7159	1.13170392429131	0.123972971146392
52.7659	1.13212590751304	0.124095548252131
52.8159	1.13254789073478	0.124218125357871
52.8659	1.13296987395652	0.12434070246361
52.9159	1.13339185717825	0.12446327956935
52.9659	1.13381384039999	0.124585856675089
53.0159	1.13423582362172	0.124708433780829
53.0659	1.13465780684346	0.124831010886568
53.1159	1.1350797900652	0.124953587992308
53.1659	1.13550177328693	0.125076165098047
53.2159	1.13592373520236	0.125197661649828
53.2659	1.13633506527124	0.124779961776193
53.3159	1.13674639534011	0.124362261902557
53.3659	1.13715772540899	0.123944562028922
53.4159	1.13756905547786	0.123526862155287
53.4659	1.13798038554673	0.123109162281651
53.5159	1.13839171561561	0.122691462408016
53.5659	1.13880304568448	0.122273762534381
53.6159	1.13921437575335	0.121856062660745
53.6659	1.13962570582223	0.12143836278711
53.7159	1.1400370358911	0.121020662913475
53.7659	1.14044429408821	0.121576595290594
53.8159	1.14084773293274	0.123045779623848
53.8659	1.14125117177727	0.124514963957101
53.9159	1.1416546106218	0.125984148290355
53.9659	1.14205804946633	0.127453332623608
54.0159	1.14246148831087	0.128922516956862
54.0659	1.1428649271554	0.130391701290116
54.1159	1.14326836599993	0.131860885623369
54.1659	1.14367180484446	0.133330069956623
54.2159	1.14407524368899	0.134799254289876
54.2659	1.14447838661261	0.136287545260562
54.3159	1.14487196142671	0.138393617508213
54.3659	1.14526553624081	0.140499689755864
54.4159	1.14565911105491	0.142605762003516
54.4659	1.14605268586901	0.144711834251167
54.5159	1.14644626068312	0.146817906498819
54.5659	1.14683983549722	0.14892397874647
54.6159	1.14723341031132	0.151030050994121
54.6659	1.14762698512542	0.153136123241773
54.7159	1.14802055993952	0.155242195489424
54.7659	1.14841413475363	0.157348267737075
55.7887	1.15020717874882	0.0647350794405552
55.8387	1.14995893661344	0.129393480848743
55.8887	1.14955179365286	0.123633414892839
55.9387	1.149069402295	0.123603829030581
55.9887	1.14856464328639	0.128387074050183
56.0387	1.14827916483071	0.134259730788663
56.0887	1.14786129056949	0.133378329048555
56.1387	1.14752091116759	0.132560628841282
56.1887	1.14708760258089	0.131936541707082
56.2387	1.14670651211525	0.128894856505225
56.2887	1.14623530458276	0.129176407145681
56.3387	1.1456819799741	0.131361725301566
56.3887	1.14521337445878	0.128649590343398
56.4387	1.14472165381884	0.12852390146125
56.4887	1.14421964632219	0.128901043017665
56.5387	1.14389912548304	0.129688025114
56.5887	1.14344813206844	0.127618126954844
56.6387	1.1431287627431	0.128085761941897
56.6887	1.14285093680376	0.128239651328419
56.7387	1.14236595150952	0.130287631930354
56.7887	1.14201824282322	0.129659511124251
56.8387	1.14154224760991	0.128049898750578
56.8887	1.14119422112819	0.127320523918284
56.9387	1.1406084828475	0.125134811757252
56.9887	1.14017497291629	0.124092796743255
57.0387	1.13974406574309	0.123782202489553
57.0887	1.13920850632139	0.121160334017436
57.1387	1.13888726667287	0.119920544879993
57.1887	1.13842375888637	0.119688539278278
57.2387	1.13813234708761	0.117708635355734
57.2887	1.13772822765267	0.117127223459668
57.3387	1.13744276434756	0.115689937039787
57.3887	1.13695053233756	0.115940837747228
57.4387	1.13663642182438	0.116434383013686
57.4887	1.13622989786728	0.11571990042856
57.5387	1.13570375003752	0.117181006915187
57.5887	1.13521883995344	0.116490467141425
57.6387	1.13470042986714	0.116785062841711
57.6887	1.13428454664369	0.118634732691808
57.7387	1.13387455120061	0.117686310605208
57.7887	1.1334988796022	0.117874671176049
57.8387	1.13308322363735	0.116876694506429
57.8887	1.13276026329582	0.11529477440154
57.9387	1.13235809449713	0.115564254514321
57.9887	1.1319392783753	0.114477907205773
58.0387	1.13150403903255	0.113129012504501
58.0887	1.13112708817499	0.1120831029592
58.1387	1.13066527554612	0.110035719427068
58.1887	1.13016100388094	0.110479998052576
58.2387	1.12976021312613	0.110409968877567
58.2887	1.12922791292824	0.109248814440583
58.3387	1.12888875725566	0.110842942198826
58.3887	1.12840902337266	0.111822755446475
58.4387	1.12802248159157	0.111740375993103
58.4887	1.12765265742469	0.111770875922851
58.5387	1.1272686780985	0.11227551784195
58.5887	1.12693094657977	0.112427937917138
58.6387	1.12658177780045	0.112534874188402
58.6887	1.1261506800862	0.11278800017638
58.7387	1.12564690081464	0.112982592643172
58.7887	1.12518449270721	0.112174401680412
58.8387	1.12471927674844	0.112914452759186
58.8887	1.12421483616269	0.113353025125861
58.9387	1.12371983571531	0.113116632926931
58.9887	1.1233457488716	0.112108602963391
59.0387	1.12298355826445	0.111228175562806
59.0887	1.12265283893583	0.110857890114429
59.1387	1.1222983925226	0.110675508871283
59.1887	1.12185359729674	0.110265828253203
59.2387	1.12146378568399	0.111745146714942
59.2887	1.12109477583723	0.111747902871779
59.3387	1.12071186307141	0.111732675127282
59.3887	1.12027812742301	0.112681498452739
59.4387	1.11966894814155	0.113065508208711
59.4887	1.11920418070542	0.111923432217118
59.5387	1.11881360835029	0.111347740914887
59.5887	1.11845806275936	0.11176503852249
59.6387	1.11809976017065	0.110554931069655
59.6887	1.11766938943103	0.109703278637274
59.7387	1.11730148302146	0.108971323172756
59.7887	1.1169945384271	0.108663416100501
59.8387	1.1166488632424	0.109795528352466
59.8887	1.11618552844267	0.109270087233074
59.9387	1.11575062485438	0.109673116115857
59.9887	1.11533229994685	0.110637601764257
60.0387	1.11488093913209	0.111026335058904
60.0887	1.11428316318176	0.110020853211029
60.1387	1.11380958829452	0.1091062458631
60.1887	1.11341919955821	0.108288937732692
60.2387	1.11305741550824	0.107518020353628
60.2887	1.11268490709003	0.106765246002994
60.3387	1.11228046451502	0.106778619915678
60.3887	1.11188923127353	0.106766632338959
60.4387	1.11153010921129	0.106367600487078
60.4887	1.11113550283606	0.106543680608708
60.5387	1.11076592361673	0.106536461846454
60.5887	1.11031340074913	0.107088626741416
60.6387	1.10978129357173	0.107907036158625
60.6887	1.1093330891263	0.106818815238792
60.7387	1.10889844444353	0.106185404338896
60.7887	1.10843482374908	0.106079479373374
60.8387	1.10797480239807	0.106103782484439
60.8887	1.10760866355533	0.105349942880726
60.9387	1.10727758972843	0.104995847735056
60.9887	1.10684165234	0.105275094446364
61.0387	1.10633873749278	0.105928894147042
61.0887	1.10593089352435	0.106288974041405
61.1387	1.10557419657746	0.106491036113176
61.1887	1.10521238592212	0.106701929414182
61.2387	1.10467812965431	0.107210631389951
61.2887	1.10414387338651	0.10771933336572
61.3387	1.10366652275034	0.108046545865914
61.3887	1.10327194648165	0.108109765574684
61.4387	1.10287737021296	0.108172985283454
61.4887	1.10248095692467	0.108040242386979
61.5387	1.10208404348092	0.10785414580409
61.5887	1.10169374162926	0.107646677662696
61.6387	1.10133704468236	0.107330583765305
61.6887	1.10098034773547	0.107014489867913
61.7387	1.10057308662889	0.107193100121127
61.7887	1.10012326968258	0.107788063591334
61.8387	1.09967345273628	0.10838302706154
61.8887	1.09922436307295	0.107644493161092
61.9387	1.09877533527918	0.106792519380154
61.9887	1.09833412530393	0.106070910075211
62.0387	1.0979111395439	0.105653195041757
62.0887	1.09748815378386	0.105235480008302
62.1387	1.09710054189603	0.104810567615011
62.1887	1.09672966849929	0.104382249517565
62.2387	1.09635969627453	0.103970455501214
62.2887	1.0960045776327	0.103831019940397
62.3387	1.09564945899088	0.10369158437958
62.3887	1.09523621910685	0.103159487571429
62.4387	1.09474773368621	0.102119039510995
62.4887	1.09425924826558	0.10107859145056
62.5387	1.09381960696775	0.10070264028663
62.5887	1.09339109713995	0.10047812652937
62.6387	1.09296060732843	0.100303557878466
62.6887	1.09252183851765	0.100337827055698
62.7387	1.09208306970687	0.100372096232929
62.7887	1.09171107471577	0.100038955783891
62.8387	1.09138912504371	0.0994304509473534
62.8887	1.09106717537164	0.0988219461108162
62.9387	1.09063049904324	0.0997872429447256
62.9887	1.09018778446977	0.100835371445501
63.0387	1.08974844099811	0.101338726144349
63.0887	1.08931598540762	0.100728991583875
63.1387	1.08888352981714	0.100119257023402
63.1887	1.08842986685703	0.0993561780507342
63.2387	1.08796742347012	0.0985296103282219
63.2887	1.08751384999991	0.0977768516482238
63.3387	1.0871547855954	0.0978105291764587
63.3887	1.08679572119089	0.0978442067046937
63.4387	1.08643263850831	0.0978065492436632
63.4887	1.0860649214809	0.0976866199905342
63.5387	1.08569720445349	0.0975666907374052
63.5887	1.08528756262253	0.0974746393348721
63.6387	1.08487010093026	0.0973877877402574
63.6887	1.08444302972753	0.0973881858116148
63.7387	1.0839821646457	0.0976954158157905
63.7887	1.08352129956387	0.0980026458199661
63.8387	1.0830552260753	0.0978724275929437
63.8887	1.08258568031555	0.0974505772117893
63.9387	1.08211613455581	0.097028726830635
63.9887	1.08177015114376	0.0970324187739639
64.0387	1.08142686979	0.0970454164660605
64.0887	1.08106020309698	0.096743138932731
64.1387	1.08065145326823	0.0958735072143403
64.1887	1.08024270343948	0.0950038754959496
64.2387	1.0797996811348	0.0944401619118433
64.2887	1.07934434012074	0.0939864058518056
64.3387	1.07889017068252	0.0936258294538153
64.3887	1.07844508865144	0.0939880073871874
64.4387	1.07800000662036	0.0943501853205596
64.4887	1.07759498070943	0.0945452369603428
64.5387	1.0772311813897	0.0945682787460101
64.5887	1.07686738206996	0.0945913205316775
64.6387	1.07649051706733	0.0945474322609352
64.6887	1.07611172384939	0.0944936665455587
64.7387	1.07572603329799	0.0944430035169574
64.7887	1.07531965074624	0.0944016485486818
64.8387	1.07491326819449	0.0943602935804063
64.8887	1.07450289893157	0.0943634903804433
64.9387	1.07409017215451	0.0943930325609783
64.9887	1.0736768045856	0.0944151840713362
65.0387	1.07317253611422	0.0933889162265821
65.0887	1.07266826764283	0.0923626483818279
65.1387	1.07221390391526	0.0911999146825039
65.1887	1.07183905646001	0.0898197416132426
65.2387	1.07146420900475	0.0884395685439813
65.2887	1.07107971242359	0.0875655381091984
65.3387	1.07069223852774	0.086847682017794
65.3887	1.07030533226499	0.0860403238826394
65.4387	1.06992183339091	0.084695702778979
65.4887	1.06953833451684	0.0833510816753186
65.5387	1.06909929404209	0.0825619294622903
65.5887	1.06860923031637	0.0822830583406561
65.6387	1.06811916659066	0.082004187219022
65.6887	1.0676525354869	0.0816599270874366
65.7387	1.06718851379492	0.0813083853612779
65.7887	1.06675375033087	0.0808457303287772
65.8387	1.06639482284842	0.0800950747148959
65.8887	1.06603589536597	0.0793444191010145
65.9387	1.0656736444341	0.0788209454557132
65.9887	1.06530965071779	0.0784166038183256
66.0387	1.06494592262364	0.0780128048659617
66.0887	1.06458930730076	0.0776235378125661
66.1387	1.06423269197787	0.0772342707591705
66.1887	1.06376713328717	0.0769030983308741
66.2387	1.06314736973284	0.0766541564588774
66.2887	1.06252760617851	0.0764052145868808
66.3387	1.06190784262418	0.0761562727148841
66.3887	1.06140457933764	0.0758208246151107
66.4387	1.0610265175837	0.0753924092415028
66.4887	1.06064845582977	0.0749639938678947
66.5387	1.06027039407584	0.0745355784942868
66.5887	1.05989233232191	0.0741071631206787
66.6387	1.05948921586506	0.0737278380569034
66.6887	1.05900675951563	0.0735039656409314
66.7387	1.0585243031662	0.0732800932249595
66.7887	1.05804184681677	0.0730562208089875
66.8387	1.05755939046735	0.0728323483930155
66.8887	1.05707693411792	0.0726084759770436
66.9387	1.05670592288647	0.0719439858116445
66.9887	1.05633535922578	0.071277726097051
67.0387	1.05596479556509	0.0706114663824575
67.0887	1.0555942319044	0.0699452066678639
67.1387	1.05522366824371	0.0692789469532704
67.1887	1.05482644132643	0.0692484390352163
67.2387	1.05442051525647	0.0694253514645742
67.2887	1.05401458918651	0.0696022638939321
67.3387	1.05360866311655	0.06977917632329
67.3887	1.05320273704659	0.069956088752648
67.4387	1.05277821564669	0.0698960097554897
67.4887	1.05233582814548	0.0696082331132473
67.5387	1.05189344064428	0.0693204564710048
67.5887	1.05145105314307	0.0690326798287624
67.6387	1.05100866564186	0.06874490318652
67.6887	1.05058175880528	0.0684904791388504
67.7387	1.05019713497806	0.0683271524763573
67.7887	1.04981251115084	0.0681638258138642
67.8387	1.04942788732361	0.0680004991513711
67.8887	1.04904326349639	0.0678371724888779
67.9387	1.04865714915696	0.0676754539980203
67.9887	1.0482104206544	0.0675791344870066
68.0387	1.04776369215185	0.0674828149759929
68.0887	1.04731696364929	0.0673864954649792
68.1387	1.04687023514673	0.0672901759539655
68.1887	1.04642350664417	0.0671938564429518
68.2387	1.04604200235155	0.0671881021989757
68.2887	1.04567868076707	0.0672075950499026
68.3387	1.04531535918258	0.0672270879008296
68.3887	1.0449520375981	0.0672465807517565
68.4387	1.04458871601361	0.0672660736026834
68.4887	1.04418901408439	0.0670499963758327
68.5387	1.04375807104129	0.0666316266286598
68.5887	1.04332712799819	0.066213256881487
68.6387	1.04289618495508	0.0657948871343141
68.6887	1.04246524191198	0.0653765173871413
68.7387	1.04203780324088	0.0650115831601999
68.7887	1.04161869929236	0.0647737388192143
68.8387	1.04119959534385	0.0645358944782288
68.8887	1.04078049139534	0.0642980501372433
68.9387	1.04036138744683	0.0640602057962577
68.9887	1.03994429454056	0.0637968643903241
69.0387	1.03956243211518	0.0630868521799299
69.0887	1.03918056968979	0.0623768399695356
69.1387	1.03879870726441	0.0616668277591414
69.1887	1.03841684483902	0.0609568155487471
69.2387	1.03803498241363	0.0602468033383529
69.2887	1.03757372739921	0.0596744206713031
69.3387	1.0370938494318	0.0591343214773835
69.3887	1.03661397146438	0.0585942222834639
69.4387	1.03613409349697	0.0580541230895443
69.4887	1.03565421552956	0.0575140238956247
69.5387	1.03524009345158	0.0570270530592378
69.5887	1.03487598289514	0.0565804897060449
69.6387	1.03451187233871	0.056133926352852
69.6887	1.03414776178227	0.0556873629996591
69.7387	1.03378365122583	0.0552407996464662
69.7887	1.03339072665931	0.054863488644711
69.8387	1.03293768397297	0.054630667116943
69.8887	1.03248464128663	0.0543978455891751
69.9387	1.03203159860029	0.0541650240614071
69.9887	1.03157855591395	0.0539322025336391
70.0387	1.03113096183481	0.0536997273080081
70.0887	1.0307443655777	0.0534711289770321
70.1387	1.0303577693206	0.053242530646056
70.1887	1.02997117306349	0.0530139323150799
70.2387	1.02958457680639	0.0527853339841039
70.2887	1.02919798054928	0.0525567356531278
70.3387	1.02877752873927	0.0523238554405337
70.3887	1.02835053206103	0.0520901474656219
70.4387	1.02792353538279	0.0518564394907102
70.4887	1.02749653870455	0.0516227315157984
70.5387	1.02706954202631	0.0513890235408867
70.5887	1.02664593399856	0.0511981428452689
70.6387	1.02622462297551	0.0510362927215216
70.6887	1.02580331195246	0.0508744425977743
70.7387	1.02538200092941	0.0507125924740269
70.7887	1.02496068990636	0.0505507423502796
70.8387	1.02456210387638	0.0502144600718668
70.8887	1.02420535249271	0.0495570640541833
70.9387	1.02384860110904	0.0488996680364999
70.9887	1.02349184972537	0.0482422720188164
71.0387	1.0231350983417	0.047584876001133
71.0887	1.02276619215426	0.0469579329243416
71.1387	1.02229894255441	0.0465773818238592
71.1887	1.02183169295456	0.0461968307233768
71.2387	1.02136444335471	0.0458162796228944
71.2887	1.02089719375486	0.045435728522412
71.3387	1.02042994415501	0.0450551774219295
71.3887	1.02004502855447	0.0446591144108279
71.4387	1.01967263379252	0.0442606924455768
71.4887	1.01930023903057	0.0438622704803257
71.5387	1.01892784426863	0.0434638485150747
71.5887	1.01855544950668	0.0430654265498236
71.6387	1.01811549271819	0.0423899914489578
71.6887	1.0176348254778	0.041547638176632
71.7387	1.01715415823742	0.0407052849043062
71.7887	1.01667349099703	0.0398629316319804
71.8387	1.01619282375665	0.0390205783596545
71.8887	1.01575050273017	0.0381499164127159
71.9387	1.01537021824869	0.0372334566623461
71.9887	1.01498993376721	0.0363169969119763
72.0387	1.01460964928573	0.0354005371616065
72.0887	1.01422936480425	0.0344840774112367
72.1387	1.01384699082643	0.0336080165572603
72.1887	1.0134515650671	0.0329843024329295
72.2387	1.01305613930777	0.0323605883085989
72.2887	1.01266071354843	0.0317368741842681
72.3387	1.0122652877891	0.0311131600599374
72.3887	1.01186986202977	0.0304894459356067
72.4387	1.01142791475144	0.0291249797484746
72.4887	1.01098056765393	0.0276745334111961
72.5387	1.01053322055642	0.0262240870739174
72.5887	1.01008587345891	0.0247736407366388
72.6387	1.0096385263614	0.0233231943993601
72.6887	1.00923069264215	0.0224268035069208
72.7387	1.00884394888552	0.0218261354592731
72.7887	1.00845720512889	0.0212254674116253
72.8387	1.00807046137226	0.0206247993639775
72.8887	1.00768371761562	0.0200241313163297
72.9387	1.00727238011316	0.0194866976445739
72.9887	1.00682565161061	0.0190402597820284
73.0387	1.00637892310805	0.0185938219194829
73.0887	1.00593219460549	0.0181473840569374
73.1387	1.00548546610293	0.0177009461943919
73.1887	1.0050522860471	0.0171572357228967
73.2387	1.00468620306078	0.016131794235651
73.2887	1.00432012007446	0.0151063527484052
73.3387	1.00395403708814	0.0140809112611595
73.3887	1.00358795410182	0.0130554697739137
73.4387	1.0032218711155	0.0120300282866679
73.4887	1.00280278567487	0.0111844076690021
73.5387	1.00237934072501	0.0103535775124705
73.5887	1.00195589577514	0.00952274735593895
73.6387	1.00153245082528	0.00869191719940737
73.6887	1.00110900587542	0.00786108704287579
73.7387	1.00068136643548	0.00684355180506651
73.7887	1.00025177120693	0.00573896053229194
73.8387	0.999822175978367	0.0046343692595173
73.8887	0.999392580749808	0.00352977798674265
73.9387	0.998962985521249	0.002425186713968
73.9887	0.998542479593657	0.00107012705181905
74.0387	0.99813363619379	-0.000606309858796415
74.0887	0.997724792793923	-0.002282746769412
74.1387	0.997315949394055	-0.00395918368002758
74.1887	0.996907105994188	-0.00563562059064316
74.2387	0.99649056123108	-0.00721896433097881
74.2887	0.99604242516162	-0.00842043608710476
74.3387	0.995594289092159	-0.0096219078432308
74.3887	0.995146153022698	-0.0108233795993568
74.4387	0.994698016953237	-0.0120248513554829
74.4887	0.994249880883776	-0.0132263231116089
74.5387	0.993881604850425	-0.0144799807386848
74.5887	0.993517355373516	-0.0157362695861449
74.6387	0.993153105896607	-0.016992558433605
74.6887	0.992788856419698	-0.018248847281065
74.7387	0.99242460694279	-0.0195051361285251
74.7887	0.991999397559952	-0.0209198262858808
74.8387	0.991549289060608	-0.0223992155698139
74.8887	0.991099180561264	-0.0238786048537469
74.9387	0.990649072061919	-0.0253579941376799
74.9887	0.990198963562575	-0.0268373834216129
75.0387	0.98977727962972	-0.0284470077905529
75.0887	0.98938816805417	-0.0302058715058316
75.1387	0.988999056478621	-0.0319647352211103
75.1887	0.988609944903072	-0.033723598936389
75.2387	0.988220833327522	-0.0354824626516677
75.2887	0.987825268656148	-0.0371965884476729
75.3387	0.987407348617095	-0.0387557293090525
75.3887	0.986989428578041	-0.0403148701704321
75.4387	0.986571508538988	-0.0418740110318117
75.4887	0.986153588499934	-0.0434331518931913
75.5387	0.985735668460881	-0.0449922927545708
75.5887	0.985305508615275	-0.0469435480355794
75.6387	0.984875124414762	-0.0489019907499418
75.6887	0.98444474021425	-0.0508604334643042
75.7387	0.984014356013738	-0.0528188761786665
75.7887	0.983583971813226	-0.054777318893029
75.8387	0.983207346148091	-0.0566791820449592
75.8887	0.98284980549145	-0.0585609586855655
75.9387	0.98249226483481	-0.0604427353261717
75.9887	0.982134724178169	-0.0623245119667778
76.0387	0.981777183521528	-0.0642062886073842
76.0887	0.981367467933486	-0.0661275562702053
76.1387	0.980904735882889	-0.0680889519072128
76.1887	0.980442003832293	-0.0700503475442202
76.2387	0.979979271781696	-0.0720117431812275
76.2887	0.979516539731099	-0.0739731388182352
76.3387	0.979075940182419	-0.0760716474033858
76.3887	0.978701035520379	-0.0785771420409621
76.4387	0.978326130858338	-0.0810826366785385
76.4887	0.977951226196298	-0.0835881313161146
76.5387	0.977576321534257	-0.0860936259536911
76.5887	0.977199373391899	-0.0885898332490041
76.6387	0.976620120698079	-0.0901665936602595
76.6887	0.976040868004259	-0.0917433540715149
76.7387	0.975461615310439	-0.0933201144827702
76.7887	0.974882362616618	-0.0948968748940257
76.8387	0.974303109922798	-0.096473635305281
76.8887	0.973723857228978	-0.0980503957165364
76.9387	0.973144604535158	-0.0996271561277917
76.9887	0.972588918046608	-0.101109478772692
77.0387	0.972171077717651	-0.102039405167815
77.0887	0.971753237388695	-0.102969331562938
77.1387	0.971335397059738	-0.103899257958061
77.1887	0.970917556730782	-0.104829184353184
77.2387	0.970499716401826	-0.105759110748307
77.2887	0.97008187607287	-0.106689037143431
77.3387	0.969664035743913	-0.107618963538554
77.3887	0.969246195414957	-0.108548889933677
77.4387	0.968828355086	-0.1094788163288
77.4887	0.968410514757044	-0.110408742723923
77.5387	0.967993716069701	-0.1115819859493
77.5887	0.967577453985613	-0.112880574208445
77.6387	0.967161191901525	-0.114179162467589
77.6887	0.966744929817437	-0.115477750726733
77.7387	0.96632866773335	-0.116776338985877
77.7887	0.965912405649262	-0.118074927245022
77.8387	0.965496143565174	-0.119373515504166
77.8887	0.965079881481086	-0.12067210376331
77.9387	0.964663619396998	-0.121970692022454
77.9887	0.964247357312911	-0.123269280281599
78.0387	0.963835592043015	-0.124574627745681
78.0887	0.96344517371865	-0.125912062010214
78.1387	0.963054755394285	-0.127249496274748
78.1887	0.96266433706992	-0.128586930539282
78.2387	0.962273918745555	-0.129924364803815
78.2887	0.961883500421191	-0.131261799068349
78.3387	0.961493082096826	-0.132599233332883
78.3887	0.961102663772461	-0.133936667597416
78.4387	0.960712245448096	-0.13527410186195
78.4887	0.960321827123731	-0.136611536126484
78.5387	0.959931408799366	-0.137948970391017
78.5887	0.959518730909375	-0.139427248667781
78.6387	0.959095958565204	-0.14096939806637
78.6887	0.958673186221034	-0.142511547464959
78.7387	0.958250413876863	-0.144053696863548
78.7887	0.957827641532692	-0.145595846262137
78.8387	0.957404869188522	-0.147137995660725
78.8887	0.956982096844351	-0.148680145059314
78.9387	0.95655932450018	-0.150222294457903
78.9887	0.956136552156009	-0.151764443856492
79.0387	0.955713779811839	-0.153306593255081
79.0887	0.95529415567162	-0.15468922783795
79.1387	0.954886968495526	-0.155441699930995
79.1887	0.954479781319433	-0.156194172024039
79.2387	0.954072594143339	-0.156946644117084
79.2887	0.953665406967246	-0.157699116210129
79.3387	0.953258219791152	-0.158451588303174
79.3887	0.952851032615059	-0.159204060396219
79.4387	0.952443845438965	-0.159956532489264
79.4887	0.952036658262872	-0.160709004582308
79.5387	0.951629471086778	-0.161461476675353
79.5887	0.951222283910685	-0.162213948768398
79.6387	0.950804079007164	-0.16305807008637
79.6887	0.950381503943602	-0.163938543890207
79.7387	0.94995892888004	-0.164819017694044
79.7887	0.949536353816477	-0.165699491497881
79.8387	0.949113778752915	-0.166579965301719
79.8887	0.948691203689353	-0.167460439105556
79.9387	0.948268628625791	-0.168340912909393
79.9887	0.947846053562229	-0.16922138671323
80.0387	0.947423478498667	-0.170101860517067
80.0887	0.947000903435105	-0.170982334320904
80.1387	0.946578600618783	-0.171873400629415
80.1887	0.946157209238872	-0.172799928801401
80.2387	0.945735817858961	-0.173726456973386
80.2887	0.94531442647905	-0.174652985145372
80.3387	0.94489303509914	-0.175579513317357
80.3887	0.944471643719229	-0.176506041489343
80.4387	0.944050252339318	-0.177432569661328
80.4887	0.943628860959408	-0.178359097833313
80.5387	0.943207469579497	-0.179285626005299
80.5887	0.942786078199586	-0.180212154177284
80.6387	0.942364686819675	-0.18113868234927
80.6887	0.941952043917825	-0.182064564569428
80.7387	0.941542411244985	-0.182990224526593
80.7887	0.941132778572146	-0.183915884483757
80.8387	0.940723145899306	-0.184841544440922
80.8887	0.940313513226466	-0.185767204398086
80.9387	0.939903880553626	-0.18669286435525
80.9887	0.939494247880786	-0.187618524312415
81.0387	0.939084615207946	-0.188544184269579
81.0887	0.938674982535106	-0.189469844226744
81.1387	0.938265349862266	-0.190395504183908
81.1887	0.937852044410089	-0.191354193170328
81.2387	0.937428285662875	-0.192406887855396
81.2887	0.937004526915662	-0.193459582540465
81.3387	0.936580768168448	-0.194512277225533
81.3887	0.936157009421235	-0.195564971910602
81.4387	0.935733250674021	-0.196617666595671
81.4887	0.935309491926808	-0.197670361280739
81.5387	0.934885733179594	-0.198723055965808
81.5887	0.93446197443238	-0.199775750650876
81.6387	0.934038215685167	-0.200828445335945
81.6887	0.933614456937953	-0.201881140021014
81.7387	0.933220168362609	-0.203138041657616
81.7887	0.93283448477285	-0.204454569613399
81.8387	0.932448801183091	-0.205771097569183
81.8887	0.932063117593332	-0.207087625524967
81.9387	0.931677434003573	-0.20840415348075
81.9887	0.931291750413814	-0.209720681436534
82.0387	0.930906066824055	-0.211037209392317
82.0887	0.930520383234296	-0.212353737348101
82.1387	0.930134699644537	-0.213670265303885
82.1887	0.929749016054778	-0.214986793259668
82.2387	0.929352253186041	-0.216334445440777
82.2887	0.92892809987761	-0.217759043623384
82.3387	0.92850394656918	-0.219183641805991
82.3887	0.928079793260749	-0.220608239988598
82.4387	0.927655639952318	-0.222032838171205
82.4887	0.927231486643888	-0.223457436353812
82.5387	0.926807333335457	-0.224882034536419
82.5887	0.926383180027026	-0.226306632719026
82.6387	0.925959026718596	-0.227731230901634
82.6887	0.925534873410165	-0.229155829084241
82.7387	0.925110720101734	-0.230580427266848
82.7887	0.92469669281238	-0.232008957615527
82.8387	0.924285165462898	-0.23343845874835
82.8887	0.923873638113416	-0.234867959881172
82.9387	0.923462110763934	-0.236297461013994
82.9887	0.923050583414452	-0.237726962146816
83.0387	0.92263905606497	-0.239156463279638
83.0887	0.922227528715488	-0.24058596441246
83.1387	0.921816001366006	-0.242015465545283
83.1887	0.921404474016524	-0.243444966678105
83.2387	0.920992946667042	-0.244874467810927
83.2887	0.920573564392849	-0.246308179115322
83.3387	0.920137179686687	-0.247751003575905
83.3887	0.919700794980524	-0.249193828036488
83.4387	0.919264410274362	-0.250636652497071
83.4887	0.9188280255682	-0.252079476957654
83.5387	0.918391640862038	-0.253522301418237
83.5887	0.917955256155875	-0.25496512587882
83.6387	0.917518871449713	-0.256407950339403
83.6887	0.917082486743551	-0.257850774799986
83.7387	0.916646102037389	-0.259293599260569
83.7887	0.916209717331227	-0.260736423721153
83.8387	0.915792163059153	-0.262565235766958
83.8887	0.915378465622976	-0.264473105510942
83.9387	0.9149647681868	-0.266380975254925
83.9887	0.914551070750623	-0.268288844998909
84.0387	0.914137373314447	-0.270196714742892
84.0887	0.913723675878271	-0.272104584486876
84.1387	0.913309978442094	-0.274012454230859
84.1887	0.912896281005918	-0.275920323974843
84.2387	0.912482583569742	-0.277828193718826
84.2887	0.912068886133565	-0.27973606346281
84.3387	0.911659464162738	-0.281668226449429
84.3887	0.911258195404902	-0.283646716084795
84.4387	0.910856926647065	-0.285625205720161
84.4887	0.910455657889229	-0.287603695355527
84.5387	0.910054389131393	-0.289582184990893
84.5887	0.909653120373556	-0.291560674626259
84.6387	0.90925185161572	-0.293539164261625
84.6887	0.908850582857884	-0.295517653896991
84.7387	0.908449314100047	-0.297496143532357
84.7887	0.908048045342211	-0.299474633167723
84.8387	0.907646776584375	-0.301453122803089
84.8887	0.907245780745782	-0.303368954717931
84.9387	0.906844830075642	-0.305274416706999
84.9887	0.906443879405502	-0.307179878696067
85.0387	0.906042928735362	-0.309085340685135
85.0887	0.905641978065222	-0.310990802674203
85.1387	0.905241027395082	-0.312896264663271
85.1887	0.904840076724942	-0.314801726652339
85.2387	0.904439126054801	-0.316707188641406
85.2887	0.904038175384661	-0.318612650630474
85.3387	0.903637224714521	-0.320518112619542
85.3887	0.903234458071788	-0.322389771907811
85.4387	0.902828651859955	-0.324204852343942
85.4887	0.902422845648121	-0.326019932780073
85.5387	0.902017039436288	-0.327835013216204
85.5887	0.901611233224454	-0.329650093652334
85.6387	0.901205427012621	-0.331465174088465
85.6887	0.900799620800787	-0.333280254524595
85.7387	0.900393814588954	-0.335095334960726
85.7887	0.89998800837712	-0.336910415396857
85.8387	0.899582202165287	-0.338725495832987
85.8887	0.899176395953453	-0.340540576269118
85.9387	0.898748166038527	-0.342701530778798
85.9887	0.898317107908796	-0.344906109045503
86.0387	0.897886049779066	-0.347110687312207
86.0887	0.897454991649335	-0.349315265578912
86.1387	0.897023933519604	-0.351519843845616
86.1887	0.896592875389873	-0.353724422112321
86.2387	0.896161817260143	-0.355929000379025
86.2887	0.895730759130412	-0.35813357864573
86.3387	0.895299701000681	-0.360338156912434
86.3887	0.89486864287095	-0.362542735179139
86.4387	0.894440677706601	-0.364787806521577
86.4887	0.894017313520604	-0.367093113832396
86.5387	0.893593949334608	-0.369398421143215
86.5887	0.893170585148612	-0.371703728454034
86.6387	0.892747220962615	-0.374009035764853
86.6887	0.892323856776619	-0.376314343075672
86.7387	0.891900492590622	-0.378619650386492
86.7887	0.891477128404626	-0.380924957697311
86.8387	0.89105376421863	-0.38323026500813
86.8887	0.890630400032633	-0.385535572318949
86.9387	0.890207035846637	-0.387840879629768
86.9887	0.889792707112513	-0.39034550674426
87.0387	0.889379206956945	-0.392868412094023
87.0887	0.888965706801377	-0.395391317443786
87.1387	0.888552206645809	-0.397914222793549
87.1887	0.888138706490242	-0.400437128143312
87.2387	0.887725206334674	-0.402960033493076
87.2887	0.887311706179106	-0.405482938842839
87.3387	0.886898206023538	-0.408005844192602
87.3887	0.886484705867971	-0.410528749542365
87.4387	0.886071205712403	-0.413051654892128
87.4887	0.885658893186098	-0.415792070312654
87.5387	0.885248154959051	-0.418820813036284
87.5887	0.884837416732003	-0.421849555759914
87.6387	0.884426678504955	-0.424878298483544
87.6887	0.884015940277908	-0.427907041207174
87.7387	0.88360520205086	-0.430935783930804
87.7887	0.883194463823812	-0.433964526654433
87.8387	0.882783725596764	-0.436993269378063
87.8887	0.882372987369716	-0.440022012101693
87.9387	0.881962249142669	-0.443050754825323
87.9887	0.881551510915621	-0.446079497548953
88.0387	0.881163679334595	-0.448800225811934
88.0887	0.880777206622402	-0.45150268203064
88.1387	0.880390733910209	-0.454205138249346
88.1887	0.880004261198015	-0.456907594468052
88.2387	0.879617788485822	-0.459610050686758
88.2887	0.879231315773629	-0.462312506905464
88.3387	0.878844843061435	-0.46501496312417
88.3887	0.878458370349242	-0.467717419342876
88.4387	0.878071897637049	-0.470419875561581
88.4887	0.877685424924855	-0.473122331780287
88.5387	0.877277628546242	-0.475950639687968
88.5887	0.876844597610426	-0.47892788125378
88.6387	0.87641156667461	-0.481905122819592
88.6887	0.875978535738793	-0.484882364385404
88.7387	0.875545504802977	-0.487859605951216
88.7887	0.87511247386716	-0.490836847517028
88.8387	0.874679442931344	-0.49381408908284
88.8887	0.874246411995527	-0.496791330648653
88.9387	0.873813381059711	-0.499768572214464
88.9887	0.873380350123894	-0.502745813780276
89.0387	0.872947319188078	-0.505723055346089
89.0887	0.872540483643857	-0.509106184318428
89.1387	0.872134402699394	-0.512501005520586
89.1887	0.871728321754932	-0.515895826722744
89.2387	0.871322240810469	-0.519290647924901
89.2887	0.870916159866006	-0.522685469127059
89.3387	0.870510078921544	-0.526080290329217
89.3887	0.870103997977081	-0.529475111531374
89.4387	0.869697917032618	-0.532869932733532
89.4887	0.869291836088155	-0.536264753935689
89.5387	0.868885755143693	-0.539659575137847
89.5887	0.868469410791559	-0.543317412496169
89.6387	0.868042298274	-0.547251201231451
89.6887	0.86761518575644	-0.551184989966732
89.7387	0.867188073238881	-0.555118778702013
89.7887	0.866760960721322	-0.559052567437295
89.8387	0.866333848203762	-0.562986356172576
89.8887	0.865906735686203	-0.566920144907858
89.9387	0.865479623168644	-0.570853933643139
89.9887	0.865052510651084	-0.574787722378421
90.0387	0.864625398133525	-0.578721511113702
90.0887	0.864198304554904	-0.582655358166864
90.1387	0.863780661506556	-0.586618305842183
90.1887	0.863363018458209	-0.590581253517502
90.2387	0.862945375409861	-0.594544201192821
90.2887	0.862527732361513	-0.59850714886814
90.3387	0.862110089313165	-0.602470096543459
90.3887	0.861692446264817	-0.606433044218779
90.4387	0.86127480321647	-0.610395991894098
90.4887	0.860857160168122	-0.614358939569417
90.5387	0.860439517119774	-0.618321887244736
90.5887	0.860021874071426	-0.622284834920055
90.6387	0.859611051408278	-0.626770984988934
90.6887	0.859206626160704	-0.631747890791305
90.7387	0.858802200913131	-0.636724796593676
90.7887	0.858397775665557	-0.641701702396048
90.8387	0.857993350417984	-0.646678608198419
90.8887	0.857588925170411	-0.651655514000791
90.9387	0.857184499922837	-0.656632419803162
90.9887	0.856780074675264	-0.661609325605533
91.0387	0.85637564942769	-0.666586231407905
91.0887	0.855971224180117	-0.671563137210276
91.1387	0.855566337295919	-0.676484388869473
91.1887	0.855146524160877	-0.679606156566023
91.2387	0.854726711025835	-0.682727924262573
91.2887	0.854306897890793	-0.685849691959123
91.3387	0.853887084755751	-0.688971459655672
91.3887	0.853467271620709	-0.692093227352223
91.4387	0.853047458485666	-0.695214995048772
91.4887	0.852627645350624	-0.698336762745322
91.5387	0.852207832215582	-0.701458530441872
91.5887	0.85178801908054	-0.704580298138422
91.6387	0.851368205945498	-0.707702065834972
92.6615	0.849923148372256	-0.634523701767061
92.7115	0.850113467342713	-0.646003841596775
92.7615	0.850510654759319	-0.636733633620603
92.8115	0.85108161167069	-0.625016078045912
92.8615	0.851582233310371	-0.611859429176707
92.9115	0.85187184913498	-0.595910396744205
92.9615	0.852306272871893	-0.581500280578706
93.0115	0.852806894511573	-0.573506795247616
93.0615	0.853104785074028	-0.562435681337857
93.1115	0.853555758286633	-0.54844757730589
93.1615	0.853915709382932	-0.534907342693421
93.2115	0.854431438075741	-0.519298186837711
93.2615	0.854871441604141	-0.50382602806535
93.3115	0.855365990523615	-0.494755292925875
93.3615	0.855912870695326	-0.486508073123433
93.4115	0.856261500592678	-0.479111007865284
93.4615	0.856609136551793	-0.470659563709177
93.5115	0.857007216896653	-0.463187327548664
93.5615	0.857283527686239	-0.453405007949793
93.6115	0.857710973653493	-0.446389984416903
93.6615	0.858035611659571	-0.438278466161157
93.7115	0.858488782657016	-0.429814541716876
93.7615	0.858827402812806	-0.419206105862862
93.8115	0.859397723205882	-0.407982913695773
93.8615	0.859844798860453	-0.399440879724593
93.9115	0.860365867533859	-0.39146295034777
93.9615	0.860909019709514	-0.383455551796389
94.0115	0.86126766876608	-0.379233494109018
94.0615	0.861750338239536	-0.374897077930665
94.1115	0.862037283775689	-0.370006030184565
94.1615	0.862469140753059	-0.364673425113899
94.2115	0.862791209104612	-0.360124271743205
94.2615	0.863284978897743	-0.35459454114411
94.3115	0.863602200328546	-0.347219331814897
94.3615	0.863968630819814	-0.341029192674329
94.4115	0.864462189767473	-0.337157807063459
94.4615	0.864904359173069	-0.330697015493663
94.5115	0.865390951443997	-0.324591366299099
94.5615	0.865806329648349	-0.318908044212004
94.6115	0.866244432255119	-0.312763737115217
94.6615	0.86664264126708	-0.307488046153848
94.7115	0.867072216820696	-0.30224479849133
94.7615	0.867398716714794	-0.298331049918324
94.8115	0.867753476214812	-0.293090726947058
94.8615	0.868106066657825	-0.288377179624888
94.9115	0.86851772160891	-0.280299652765947
94.9615	0.868875730691746	-0.271398329565673
95.0115	0.869223776177967	-0.265524288202152
95.0615	0.869812103221057	-0.257905592250386
95.1115	0.870204902135047	-0.253453856412606
95.1615	0.870792129385755	-0.248560520072893
95.2115	0.871190023829092	-0.242922092043589
95.2615	0.871737075415588	-0.238675061895848
95.3115	0.872128195273874	-0.233880822920656
95.3615	0.872500716918495	-0.230422377888214
95.4115	0.872914864146995	-0.228866531948022
95.4615	0.87328415935907	-0.225422279318877
95.5115	0.873635772798121	-0.222779608947472
95.5615	0.874041963865905	-0.220019947324751
95.6115	0.874505111826305	-0.216883619150097
95.6615	0.874950159902397	-0.213514964821571
95.7115	0.87537604184208	-0.210830609573304
95.7615	0.875800789443701	-0.208528967615773
95.8115	0.876252813643291	-0.206213417437544
95.8615	0.876783164611596	-0.20318815345227
95.9115	0.877159484606123	-0.200549000722149
95.9615	0.877493948651324	-0.197690815517461
96.0115	0.877835570343774	-0.194596264031075
96.0615	0.878233113534694	-0.191308901125454
96.1115	0.878592939638768	-0.18867520463555
96.1615	0.878944027859599	-0.185481087544642
96.2115	0.879310674036908	-0.181844569224381
96.2615	0.879724405879015	-0.177913427990989
96.3115	0.880339897899141	-0.174234042252703
96.3615	0.880818202946613	-0.171296108261293
96.4115	0.881252391016843	-0.168534422111126
96.4615	0.881696875172126	-0.16574597901079
96.5115	0.882214598736424	-0.163194587682764
96.5615	0.882572295662699	-0.160703403549376
96.6115	0.882894119079991	-0.157959672706133
96.6615	0.883220187105505	-0.155419369322251
96.7115	0.883573754417708	-0.154572050922073
96.7615	0.884057743673561	-0.150849631388281
96.8115	0.884467426105072	-0.147783220527542
96.8615	0.884838288558899	-0.145500098174049
96.9115	0.885270711157655	-0.143466631810144
96.9615	0.885678731233815	-0.139956717251169
97.0115	0.886181146663476	-0.136573314241629
97.0615	0.886679119137087	-0.133173856086681
97.1115	0.887073343470051	-0.129601039159062
97.1615	0.887458479292273	-0.127002380453077
97.2115	0.887800177565092	-0.124285160279327
97.2615	0.888160463236541	-0.121435836441619
97.3115	0.888564679659632	-0.118457066547894
97.3615	0.888915090120834	-0.115425891816968
97.4115	0.88926046236835	-0.111912579661173
97.4615	0.889684942535464	-0.108554182999568
97.5115	0.890185070894104	-0.105720580744798
97.5615	0.890630118970195	-0.10396123759157
97.6115	0.891067031188691	-0.101826269583617
97.6615	0.891511302694464	-0.0991253623186404
97.7115	0.891983732377989	-0.0959271715437749
97.7615	0.8925234715341	-0.0924663781662814
97.8115	0.892875997386515	-0.08941807931248
97.8615	0.893331132367537	-0.0870706582501481
97.9115	0.893859298169423	-0.0851391945099378
97.9615	0.894268791424078	-0.0833206991918694
98.0115	0.894614440235451	-0.0815629795644581
98.0615	0.894964407289508	-0.0798063150963822
98.1115	0.895459995082983	-0.0780852329458911
98.1615	0.895955582876458	-0.0763641507953999
98.2115	0.896418377594073	-0.0748363536397142
98.2615	0.896833471828736	-0.0735897069207533
98.3115	0.897248566063398	-0.0723430602017925
98.3615	0.897654952235569	-0.0708104475997972
98.4115	0.898058967510318	-0.0691999766021666
98.4615	0.89844923576482	-0.0674465060594566
98.5115	0.898769631694996	-0.0649662081452843
98.5615	0.899090027625173	-0.0624859102311121
98.6115	0.899472128970553	-0.0607829593794128
98.6615	0.899906162866112	-0.0597342398491687
98.7115	0.900340196761672	-0.0586855203189246
98.7615	0.900790230882757	-0.0569044388218801
98.8115	0.901241626134139	-0.0550610556991878
98.8615	0.901702971336373	-0.0533845745632803
98.9115	0.902187510994325	-0.0520971607503311
98.9615	0.902672050652277	-0.0508097469373819
99.0115	0.903049438043065	-0.0493395330831593
99.0615	0.903376122269132	-0.0477828204468845
99.1115	0.903708134384842	-0.0462495888291804
99.1615	0.904127963534728	-0.0451033835105734
99.2115	0.904547792684615	-0.0439571781919663
99.2615	0.904982066166885	-0.0427602491411246
99.3115	0.905435039723342	-0.0414976515961872
99.3615	0.905888013279798	-0.0402350540512498
99.4115	0.906306281801627	-0.0387463053984301
99.4615	0.906716641121065	-0.0372060173968592
99.5115	0.907136443439766	-0.0357247969177491
99.5615	0.907595730216521	-0.0344905582553532
99.6115	0.908055016993277	-0.0332563195929574
99.6615	0.908432193519569	-0.0316928856724212
99.7115	0.908747830452967	-0.0298827280839578
99.7615	0.909063467386365	-0.0280725704954943
99.8115	0.909458594857754	-0.0264098992150355
99.8615	0.909857906041669	-0.02475499037184
99.9115	0.910258773118727	-0.0230327128704431
99.9615	0.910662819217866	-0.0211727868081316
100.0115	0.911066865317005	-0.0193128607458201
100.0615	0.911550160007913	-0.0173016790561925
100.1115	0.912066265767361	-0.0152278734303685
100.1615	0.912571402622199	-0.0132393334477809
100.2115	0.912959665670591	-0.0121592998876502
100.2615	0.913347928718982	-0.0110792663275195
100.3115	0.913733979284822	-0.00974137353807169
100.3615	0.914117478158901	-0.00810608754616424
100.4115	0.91450097703298	-0.00647080155425678
100.4615	0.914908444085924	-0.0049340042905684
100.5115	0.915320381710437	-0.00341557725478233
100.5615	0.915736163139129	-0.00193456158231385
100.6115	0.916165462119464	-0.00058511089394242
100.6615	0.9165947610998	0.000764339794429018
100.7115	0.91705436353757	0.00223077435812759
100.7615	0.917534168280298	0.00377519817204417
100.8115	0.918013973023025	0.0053196219859608
100.8615	0.918371759947406	0.00610951417179526
100.9115	0.918726878589228	0.00688290627910836
100.9615	0.919087061101944	0.00770354846848575
101.0115	0.919456356314019	0.00860921964092834
101.0615	0.919825651526095	0.00951489081337097
101.1115	0.920188001456731	0.0106353103745781
101.1615	0.920547855013776	0.0118329179102133
101.2115	0.920926634026974	0.0130304580564082
101.2615	0.921452209616869	0.014227475491866
101.3115	0.921977785206765	0.0154244929273238
101.3615	0.922481582711917	0.0164220656569605
101.4115	0.92296296575972	0.0172143657510604
101.4615	0.923444348807522	0.0180066658451603
101.5115	0.923793699691278	0.0188360353192354
101.5615	0.924123565451903	0.0196708754408489
101.6115	0.924476703145061	0.0206507366307737
101.6615	0.924899656635814	0.0220656610256324
101.7115	0.925322610126567	0.0234805854204911
101.7615	0.925715829688069	0.0246754114427311
101.8115	0.926091466295862	0.0257400838124169
101.8615	0.926467865225006	0.0268078083908597
101.9115	0.926952404882958	0.0283085105829706
101.9615	0.92743694454091	0.0298092127750815
102.0115	0.927888011504836	0.0308310306028423
102.0615	0.928285744383676	0.0310898127629252
102.1115	0.928683477262516	0.031348594923008
102.1615	0.929066736452499	0.0322431044089522
102.2115	0.929445529670442	0.0333337726274769
102.2615	0.929818910007279	0.0344706603681054
102.3115	0.930159797895349	0.035884994707805
102.3615	0.930500685783418	0.0372993290475047
102.4115	0.930902460559666	0.0382770615412884
102.4615	0.931360169031347	0.0388537100676422
102.5115	0.931817877503028	0.039430358593996
102.5615	0.932329552013147	0.0405519240377389
102.6115	0.932847236077669	0.0417341703829292
102.6615	0.933328848112405	0.0427076374825383
102.7115	0.933716963104417	0.0431399583766466
102.7615	0.93410507809643	0.0435722792707549
102.8115	0.934491354470204	0.0444535327931252
102.8615	0.934876666690512	0.0455702022059256
[truncated: 2,292 more rows]
