# Supplementary material for: Unraveling the Local Relation Between Tissue Composition and Human Brain Mechanics Through Machine Learning
Source: Front Bioeng Biotechnol. 2021 Aug 17;9:704738. doi: 10.3389/fbioe.2021.704738 (PMC8415910; doi:10.3389/fbioe.2021.704738)
Supplement: Supplementary file 1 [file DataSheet3.ZIP › Mechanics_cyclicCompTens/cyclicCompTens_HBE_05_14_P2a_H_07.txt]

0	1	-0.0199392746711451
0.038944	1	0.00136394794942474
0.079904	1	0.0017354656615734
0.120864	1	0.00246291301787885
0.161824	1	0.00247280544420764
0.202784	1	0.00255161741443527
0.243744	1	0.002599347086646
0.284704	1	0.00273667416238654
0.325664	1	0.00275619941591068
0.366624	1	0.00257402880616642
0.407584	1	0.00235432064275568
0.448544	1	0.00214799993082204
0.489504	1	0.00198141806073038
0.530464	1	0.00178964736182874
0.571424	1	0.00156520893542675
0.612384	1	0.00121454759497028
0.653344	1	0.000890450266098158
0.694304	1	0.000640232686352826
0.735264	1	0.000309473352670286
0.776224	1	-8.05568236031395e-05
0.817184	1	-0.000532373766612748
0.858144	0.999996071575887	-0.00106841919771278
0.899104	0.999996071575887	-0.00170199934826282
0.940064	0.999996071575887	-0.00240611821530146
0.981024	0.999996071575887	-0.00316095374176223
1.021984	0.999996071575887	-0.00394151043572016
1.062944	1	-0.00476737717920792
1.103904	1	-0.00561869486865851
1.144864	1	-0.00652335080225547
1.185824	1	-0.0074318987976289
1.226784	1	-0.00842190551036603
1.267744	1	-0.00947168566233708
1.308704	1	-0.0106507907897479
1.349664	1	-0.0119453502469052
1.390624	0.999899432342716	-0.0133529974161777
1.431584	0.999589872522638	-0.0148312029147919
1.472544	0.999263813321286	-0.0164032929629369
1.513504	0.998793188112589	-0.0179826288707724
1.554464	0.998455343638899	-0.019509535263331
1.595424	0.998045216161537	-0.0210006089729145
1.636384	0.997650802380625	-0.0224511145850545
1.677344	0.997293315786372	-0.0238730682412047
1.718304	0.996955471312683	-0.0252803471246763
1.759264	0.99665376834083	-0.0267142253956316
1.800224	0.996359922217203	-0.0281821908056183
1.841184	0.996070004517688	-0.0296202139262372
1.882144	0.995772229969948	-0.0310162088814449
1.923104	0.995498811651706	-0.0322960172937162
1.964064	0.995253677987076	-0.0335133478722045
2.005024	0.994995973365285	-0.0347573671856193
2.045984	0.994698198817544	-0.0359672601342958
2.086944	0.994392567421579	-0.0370953587678968
2.127904	0.994107363830999	-0.0380931801130702
2.168864	0.993781304629648	-0.0389345431898692
2.209824	0.993390819272849	-0.0397014253666667
2.250784	0.992996405491937	-0.0405421499361306
2.291744	0.99260670581996	-0.0414412249233612
2.332704	0.992236648268547	-0.042429928470957
2.373664	0.991878375989472	-0.0435179667620944
2.414624	0.991379466127163	-0.0446305472703249
2.455584	0.991065977882972	-0.0457471309798342
2.496544	0.990743847105733	-0.0468567543056287
2.537504	0.990470428787492	-0.0479355048211265
2.578464	0.990204867317476	-0.0490100777988718
2.619424	0.989911021193848	-0.0501181604260794
2.660384	0.98954882049066	-0.0513433928052407
2.701344	0.989231403822357	-0.0526352674807021
2.742304	0.988929700850504	-0.0539945951170666
2.783264	0.98861542692149	-0.0553288466308868
2.824224	0.98826186875135	-0.0566899263488125
2.865184	0.987871383394551	-0.0581301156001178
2.906144	0.987497397419025	-0.059649525524305
2.947104	0.987151696097111	-0.0611881037437818
2.988064	0.986833493743985	-0.0627698956166913
3.029024	0.986523933923906	-0.0642878106056158
3.069984	0.986218302527941	-0.0656331194102841
3.110944	0.985912671131975	-0.0668931166615188
3.151904	0.985622753432461	-0.0681037134937081
3.192864	0.985357191962444	-0.0692931371611596
3.233824	0.985115986721926	-0.0704734408518275
3.274784	0.98485042525191	-0.071691828345188
3.315744	0.984387656891438	-0.0729329297018733
3.356704	0.984106381724971	-0.0742318453916686
3.397664	0.983804678753118	-0.0755030045356356
3.438624	0.98344247804993	-0.0766488985647955
3.479584	0.983044135844906	-0.0776741604709383
3.520544	0.982634008367543	-0.0786911958747257
3.561504	0.982243523010744	-0.0796992747421739
3.602464	0.981901750112942	-0.0807303420528929
3.643424	0.981556048791027	-0.0817247725536515
3.684384	0.981237846437901	-0.0826733634578414
3.725344	0.980916501345485	-0.0836143293205103
3.766304	0.980606941525407	-0.0846290155403137
3.807264	0.980336665946456	-0.0856238426565502
3.848224	0.9800836754336	-0.0866218601302566
3.889184	0.979781972461747	-0.0876697661651347
3.930144	0.97943234271572	-0.088688786825517
3.971104	0.979125925634932	-0.0897112746025212
4.012064	0.978820294238966	-0.090667102649578
4.053024	0.978317455952545	-0.091615913653566
4.093984	0.977915185323407	-0.092493643318791
4.134944	0.977537270923769	-0.0933565739965997
4.175904	0.977178998644694	-0.0942750962174782
4.216864	0.976841154171004	-0.0952712330364738
4.257824	0.976543379623264	-0.0963428161436941
4.298784	0.976246390760346	-0.0974271585015878
4.339744	0.975960401484944	-0.0985155737953495
4.380704	0.975662626937204	-0.0996709909543885
4.421664	0.97538528019485	-0.100781786692969
4.462624	0.975151931802557	-0.101882582055573
4.503584	0.974882441908428	-0.102988030022821
4.544544	0.97457288208835	-0.104172238850502
4.585504	0.974271179116497	-0.105400981930403
4.626464	0.973993046689321	-0.106680428594492
4.667424	0.973655202215631	-0.107978932414368
4.708384	0.973265502543655	-0.109317965105981
4.749344	0.972863231914518	-0.110721704959035
4.790304	0.972472746557718	-0.112129646321107
4.831264	0.971925909921235	-0.113619791688968
4.872224	0.971588065447546	-0.115118180992831
4.913184	0.971254149397969	-0.116654015592052
4.954144	0.970944589577891	-0.118188353076805
4.995104	0.97079530946161	-0.119712221656308
5.036064	0.970356897330636	-0.121232202532447
5.077024	0.970091335860619	-0.122702242546471
5.117984	0.969793561312879	-0.124173346012986
5.158944	0.969436074718627	-0.125670127062879
5.199904	0.969121800789613	-0.1271678015872
5.240864	0.968816169393648	-0.128768402186422
5.281824	0.968502681149457	-0.130319436746949
5.322784	0.968144408870382	-0.131851109062859
5.363744	0.967754709198405	-0.133330996908445
5.404704	0.967379937538057	-0.134788401886534
5.445664	0.967030307792029	-0.136278540716777
5.486624	0.966712891123726	-0.137793435326294
5.527584	0.966406474042938	-0.139281150879551
5.568544	0.966105556755907	-0.140711132730318
5.609504	0.965803853784055	-0.142147704499793
5.650464	0.965506079236314	-0.143563632651569
5.691424	0.965236589342185	-0.145013275298164
5.732384	0.964862603366659	-0.146447112164207
5.773344	0.964733751055764	-0.147918010785365
5.814304	0.964270982695292	-0.149382389222404
5.855264	0.963981064995777	-0.150895180898206
5.896224	0.963691932981085	-0.152516775967281
5.937184	0.963317947005559	-0.15414500018077
5.978144	0.962931390072872	-0.155773302845672
6.019104	0.962525191019623	-0.157408677033791
6.060064	0.962143348195871	-0.159014636300376
6.101024	0.961781147492683	-0.160713549595562
6.141984	0.961443303018994	-0.162469429512755
6.182944	0.961117243817643	-0.164294752005857
6.223904	0.960803755573452	-0.166157260468812
6.264864	0.960493410068551	-0.168057336262656
6.305824	0.960224705859245	-0.169947546791292
6.346784	0.959959144389228	-0.171828319179079
6.387744	0.959673155113826	-0.17377184180139
6.428704	0.959319596943686	-0.175731490547523
6.469664	0.959017893971833	-0.177739251802002
6.510624	0.958707548466933	-0.179724133573506
6.551584	0.958390131798629	-0.181668745798777
6.592544	0.95801221739899	-0.18347053940554
6.633504	0.957424525151735	-0.185152988799986
6.674464	0.957232032370215	-0.186787092511053
6.715424	0.956729194083793	-0.188344536116196
6.756384	0.956422777003005	-0.189897758599468
6.797344	0.956133644988313	-0.191399083293709
6.838304	0.955835870440573	-0.192852589672403
6.879264	0.955542024316945	-0.194225862047463
6.920224	0.955264677574591	-0.195531871052534
6.961184	0.955027400758186	-0.196770320315612
7.002144	0.95476183928817	-0.197920361373642
7.043104	0.954460136316317	-0.199097224098159
7.084064	0.954154504920351	-0.200266226426915
7.125024	0.953856730372611	-0.201496083081043
7.165984	0.95354324212842	-0.202770284396477
7.206944	0.953152756771621	-0.204011004392126
7.247904	0.952762271414822	-0.205302868171558
7.288864	0.95236471489462	-0.206636271974274
7.329824	0.952006442615545	-0.208007075309024
7.370784	0.951656027184695	-0.209474572189738
7.411744	0.951306397438668	-0.21100373188122
7.452704	0.951000766042702	-0.212590267885422
7.493664	0.950526212409892	-0.214191770675895
7.534624	0.950236294710377	-0.215833000390327
7.575584	0.949974661664473	-0.217405922895134
7.616544	0.949676887116733	-0.218916552798662
7.657504	0.949323328946593	-0.220346972669819
7.698464	0.949005126593467	-0.22183197729091
7.739424	0.948691638349276	-0.223330000488178
7.780384	0.948389935377423	-0.224861705492177
7.821344	0.948044234055509	-0.22632017174355
7.862304	0.94765374869871	-0.227609993607033
7.903264	0.947275834299071	-0.22881540828754
7.944224	0.946925418868221	-0.229954289632043
7.985184	0.946600145351692	-0.231026075405414
8.026144	0.946294513955727	-0.232081011558596
8.067104	0.945988882559761	-0.233043695387483
8.108064	0.945695036436134	-0.233929838966773
8.149024	0.945389405040168	-0.234805868851379
8.189984	0.945131700418377	-0.235648657128851
8.230944	0.944882638329634	-0.236461984721464
8.271904	0.944613148435505	-0.237266497426122
8.312864	0.944302802930604	-0.238107601177416
8.353824	0.943864390799631	-0.239071636113975
8.394784	0.943731610064623	-0.240138196151545
8.435744	0.943220914929976	-0.241275449629224
8.476704	0.942822572724951	-0.242463798948156
8.517664	0.942416373671702	-0.243621029206522
8.558624	0.942030602423838	-0.24479691346758
8.599584	0.94166840172065	-0.245983937829312
8.640544	0.94133055724696	-0.247294091684047
8.681504	0.941012354893834	-0.248738146846658
8.722464	0.94068236726837	-0.250237083131208
8.763424	0.940389306829565	-0.251765881074506
8.804384	0.940111174402388	-0.25336014890132
8.845344	0.939858183889533	-0.254951559789169
8.886304	0.93955648091768	-0.256636898810667
8.927264	0.939218636443991	-0.258405278653028
8.968224	0.938904362514977	-0.260281302551111
9.009184	0.938602659543124	-0.262189219127863
9.050144	0.938281314450708	-0.264076483370092
9.091104	0.937907328475182	-0.265978385338499
9.132064	0.93749720099782	-0.26785350704533
9.173024	0.937126357761584	-0.26967349266313
9.213984	0.936784584863782	-0.271530182646273
9.254944	0.936310031230972	-0.273460333661047
9.295904	0.936016185107344	-0.275449493213775
9.336864	0.935719196244427	-0.277471471607689
9.377824	0.935429278544912	-0.279458064055841
9.418784	0.935151931802557	-0.281383422996792
9.459744	0.934906012453104	-0.2832814982796
9.500704	0.934649093516136	-0.285211719028963
9.541664	0.934347390544283	-0.287186262647573
9.582624	0.934037045039382	-0.289182631013492
9.623584	0.933755769872916	-0.291161729172479
9.664544	0.933438353204612	-0.293106278200779
9.705504	0.933063581544263	-0.295003451292335
9.746464	0.932653454066901	-0.296937147875143
9.787424	0.932259040285989	-0.298783188078946
9.828384	0.931892911158689	-0.300641856781067
9.869344	0.931543281412661	-0.302570085736217
9.910304	0.931205436938972	-0.304532220956307
9.951264	0.930888020270668	-0.306458373128214
9.992224	0.930569817917542	-0.308360658636863
10.033184	0.930256329673352	-0.310219534363546
10.074144	0.929990768203335	-0.312028981341507
10.115104	0.9295641413447	-0.313822154009642
10.156064	0.929218440022785	-0.315705497860418
10.197024	0.928896309245546	-0.317646196231853
10.237984	0.928590677849581	-0.319690688002147
10.278944	0.928281118029502	-0.32174882813913
10.319904	0.9279393451317	-0.323758650922411
10.360864	0.927541002926676	-0.3257359468781
10.401824	0.927158374418102	-0.327684531795768
10.442784	0.9268166015203	-0.329646843531538
10.483744	0.926499184851997	-0.331644506345774
10.524704	0.926185696607806	-0.333581979492445
10.565664	0.92588006521184	-0.335401174058495
10.606624	0.925586219088213	-0.337214155708461
10.647584	0.925280587692247	-0.338958370336354
10.688544	0.925011097798118	-0.340689387693183
10.729504	0.924773820981713	-0.342394845143753
10.770464	0.924504331087584	-0.344155874524539
10.811424	0.924033705878887	-0.345956314844425
10.852384	0.923896996719766	-0.347784971522588
10.893344	0.923453870479857	-0.349645259374709
10.934304	0.923100312309717	-0.35146620602232
10.975264	0.922705898528805	-0.353152946273226
11.016224	0.922303627899668	-0.354764680435503
11.057184	0.921909214118756	-0.3563082337821
11.098144	0.921559584372729	-0.357848888784821
11.139104	0.92122173989904	-0.359434888704366
11.180064	0.920903537545913	-0.361050151001031
11.221024	0.920578264029385	-0.362727841009743
11.261984	0.920280489481644	-0.364485357510583
11.302944	0.919999214315178	-0.366209747902204
11.343904	0.919741509693387	-0.367958401572559
11.384864	0.919455520417984	-0.36973577499776
11.425824	0.91910981909607	-0.371537675385613
11.466784	0.918792402427766	-0.373415534175083
11.507744	0.918485985346978	-0.375261617963004
11.548704	0.918168568678675	-0.377072945595675
11.589664	0.917786725854923	-0.378778688522221
11.630624	0.917384455225786	-0.380365762790286
11.671584	0.916849403861641	-0.381903223077125
11.712544	0.916502916854904	-0.383466389277019
11.753504	0.916209856416099	-0.385140978275704
11.794464	0.915908153444246	-0.386919776901578
11.835424	0.915618235744731	-0.38873271278822
11.876384	0.915320461196991	-0.390561094886437
11.917344	0.915047042878749	-0.392355731980952
11.958304	0.914801909214119	-0.394103967243771
11.999264	0.91454813301644	-0.395837669382295
12.040224	0.91423464477225	-0.397636963439866
12.081184	0.913929013376284	-0.399462802404772
12.122144	0.913643024100882	-0.401389325041685
12.163104	0.913309108051305	-0.403329522195759
12.204064	0.912923336803441	-0.405217093706023
12.245024	0.912524994598417	-0.407099295652895
12.285984	0.912130580817505	-0.409013198508314
12.326944	0.91177230853843	-0.410988781608149
12.367904	0.91141875036829	-0.413017709489748
12.408864	0.9110809058946	-0.415103991892008
12.449824	0.910775274498635	-0.417244105038952
12.490784	0.910304649289937	-0.419390903989664
12.531744	0.910159297597769	-0.421482098322072
12.572704	0.909749170120406	-0.423487845990278
12.613664	0.909460038105714	-0.425380477616693
12.654624	0.909101765826639	-0.42724427834876
12.695584	0.908784349158335	-0.429090041793411
12.736544	0.908486574610595	-0.43093060129432
12.777504	0.908164443833356	-0.432779265262053
12.818464	0.907818742511442	-0.434568495746675
12.859424	0.90742432873053	-0.436267422117097
12.900384	0.907050342755004	-0.437924895632472
12.941344	0.906692070475929	-0.439579398890174
12.982304	0.906378582231738	-0.441230254157163
13.023264	0.90606902241166	-0.442903034414933
13.064224	0.905767319439807	-0.444595072315435
13.105184	0.905453045510793	-0.446279256357795
13.146144	0.905167841920214	-0.447972514613614
13.187104	0.904894423601972	-0.449637066189822
13.228064	0.904657146785567	-0.451328646457081
13.269024	0.904391585315551	-0.453033556926964
13.309984	0.903924888530966	-0.454793246096109
13.350944	0.903784250947732	-0.456616616020705
13.391904	0.903341124707823	-0.458504697465155
13.432864	0.902979709689458	-0.460460696041369
13.473824	0.902790359647228	-0.462447033522429
13.514784	0.902179096855297	-0.464445258571793
13.555744	0.901796468346723	-0.466483585368533
13.596704	0.901446838600695	-0.468538598345018
13.637664	0.901108994127006	-0.470603899352661
13.678624	0.90078764903459	-0.472707582714207
13.719584	0.900469446681464	-0.474844013003143
13.760544	0.900163815285498	-0.477044082642619
13.801504	0.899886468543144	-0.479367015911976
13.842464	0.899628763921353	-0.481785958456637
13.883424	0.899343560330773	-0.484212839848471
13.924384	0.898997073324036	-0.486622594860965
13.965344	0.898679656655733	-0.489049574317068
14.006304	0.898374025259767	-0.491476303164488
14.047264	0.898059751330754	-0.493855684404841
14.088224	0.89767398008289	-0.496287902671979
14.129184	0.897279566301978	-0.498745859540262
14.170144	0.896905580326452	-0.501183835269446
14.211104	0.896559879004537	-0.503611993675952
14.252064	0.896245605075524	-0.505940222415699
14.293024	0.895939973679558	-0.508235895998177
14.333984	0.895505489972697	-0.510538015671773
14.374944	0.89520850110978	-0.512852545923095
14.415904	0.89492644025849	-0.515112428227511
14.456864	0.894689163442085	-0.517347297606354
14.497824	0.894431458820294	-0.519453493592329
14.538784	0.894129755848441	-0.521396841878166
14.579744	0.893812339180138	-0.523216879796908
14.620704	0.893527135589558	-0.524930419922243
14.661664	0.893197147964094	-0.52659036029872
14.702624	0.892806662607295	-0.528279665474997
14.743584	0.892412248826383	-0.530073154127991
14.784544	0.892022549154407	-0.531811306205008
14.825504	0.891664276875331	-0.5335296144329
14.866464	0.891314647129304	-0.53528405825339
14.907424	0.890968160122567	-0.536996589406383
14.948384	0.890662528726601	-0.538728870702647
14.989344	0.890345112058298	-0.540481911114523
15.030304	0.890039480662332	-0.542252779610047
15.071264	0.889781776040541	-0.544136764147364
15.112224	0.889504429298187	-0.546081372014224
15.153184	0.88899373416354	-0.548081144299793
15.194144	0.888836597199034	-0.550124112805147
15.235104	0.888523108954843	-0.552273452709964
15.276064	0.888052483746145	-0.554536361931406
15.317024	0.887709925163521	-0.556915135173307
15.357984	0.887316297067431	-0.559403132395225
15.398944	0.886941525407083	-0.561925449931207
15.439904	0.886591895661056	-0.5643966215042
15.480864	0.886273693307929	-0.566864892554111
15.521824	0.885964133487851	-0.56933827384191
15.562784	0.885654573667773	-0.571763080629707
15.603744	0.885348942271808	-0.574238974541934
15.644704	0.88505509614818	-0.576721820121051
15.685664	0.884785606254051	-0.579270155196535
15.726624	0.884544401013533	-0.581870760705264
15.767584	0.884274911119404	-0.584461570683374
15.808544	0.883965351299326	-0.587062422442373
15.849504	0.883675433599811	-0.589745367067658
15.890464	0.883394158433344	-0.592437815209969
15.931424	0.883060242383768	-0.595118260286062
15.972384	0.882665828602856	-0.597695020923593
16.013344	0.882066351083263	-0.600196078126601
16.054304	0.881680579835399	-0.602664854752286
16.095264	0.881330164404549	-0.605082973557108
16.136224	0.880996248354972	-0.607543321014287
16.177184	0.880674903262556	-0.610074802111171
16.218144	0.880521694722162	-0.612602275648365
16.259104	0.880043212665239	-0.615167414580715
16.300064	0.879785508043448	-0.617634066480626
16.341024	0.879527803421657	-0.620030042374076
16.381984	0.87923081455874	-0.622342746450834
16.422944	0.878888255976115	-0.624604799244348
16.463904	0.878566910883699	-0.626853382366059
16.504864	0.878273064760071	-0.629092159061121
16.545824	0.87794700555872	-0.63129101924131
16.586784	0.877569091159082	-0.633414178166181
16.627744	0.877158963681719	-0.635467188452424
16.668704	0.876784977706193	-0.637475352859998
16.709664	0.876447133232504	-0.639482355750815
16.750624	0.876137573412426	-0.641542123754623
16.791584	0.875827227907525	-0.643670127054258
16.832544	0.875538095892833	-0.645834788955913
16.873504	0.875091041228811	-0.647940464111672
16.914464	0.874821551334682	-0.650092928997782
16.955424	0.874576417670052	-0.652263570640487
16.996384	0.874323427157196	-0.654446481212533
17.037344	0.87400522480407	-0.656766424611365
17.078304	0.873699593408104	-0.659237594005153
17.119264	0.873405747284477	-0.661917925762538
17.160224	0.873080473767948	-0.664721450209898
17.201184	0.872689988411149	-0.667597858199319
17.242144	0.872287717782012	-0.670471130311418
17.283104	0.871897232425213	-0.67338306807419
17.324064	0.871547602679185	-0.676262315568927
17.365024	0.871193258824223	-0.679186243322683
17.405984	0.870867985307694	-0.68220653992072
17.446944	0.870549782954568	-0.685250731511692
17.487904	0.870232366286264	-0.688260681240012
17.528864	0.869938520162637	-0.691280993092491
17.569824	0.86967295869262	-0.694333321838375
17.610784	0.869238474985759	-0.697358299370733
17.651744	0.868880202706684	-0.700387053466954
17.692704	0.868711280469839	-0.703512991430471
17.733664	0.868401720649761	-0.706681168942373
17.774624	0.867942880713402	-0.709862271324599
17.815584	0.867585394119149	-0.712975696287712
17.856544	0.86719490876235	-0.715969330301294
17.897504	0.866824851210937	-0.71885223886198
17.938464	0.866475221464909	-0.721632774866069
17.979424	0.866157019111783	-0.724344657166792
18.020384	0.865843530867592	-0.727099068850289
18.061344	0.86554182789574	-0.729957356742469
18.102304	0.865244053347999	-0.732796607091714
18.143264	0.864938421952034	-0.735593800945871
18.184224	0.864684645754356	-0.738407844420216
18.225184	0.864435583665613	-0.74122541602895
18.266144	0.864166093771484	-0.744027990342528
18.307104	0.86384867710318	-0.746870670761894
18.348064	0.863558759403665	-0.749711551157169
18.389024	0.863277484237198	-0.752465991170343
18.429984	0.862943568187622	-0.755181839625844
18.470944	0.862344090668029	-0.757829818892111
18.511904	0.861941820038891	-0.760391407898013
18.552864	0.861563905639253	-0.762807776800481
18.593824	0.861213490208403	-0.7652315244942
18.634784	0.860879574158826	-0.76774691215535
18.675744	0.86055822906641	-0.770258484026932
18.716704	0.860243955137397	-0.772610217681754
18.757664	0.859938323741431	-0.774709176524861
18.798624	0.859672762271415	-0.776630911446365
18.839584	0.859415843334446	-0.77846275194438
18.880544	0.859118068786706	-0.780220285878867
18.921504	0.858776295888904	-0.781912971003528
18.962464	0.858462021959891	-0.78354379065127
19.003424	0.858160318988038	-0.784975114892884
19.044384	0.857842902319734	-0.786298910576691
19.085344	0.857461059495983	-0.787663542400269
19.126304	0.857082359411522	-0.788953207360925
19.167264	0.856761014319106	-0.790093703497017
19.208224	0.856463239771366	-0.791107714162984
19.249184	0.856209463573687	-0.792010720437698
19.290144	0.85596825833317	-0.792805130343702
19.331104	0.85573883836499	-0.793375469938397
19.372064	0.855437135393137	-0.793786836461083
19.413024	0.855236000078568	-0.793998703219229
19.453984	0.855034864764	-0.794171651538816
19.494944	0.854854157254817	-0.794365348077985
19.535904	0.854693091866198	-0.794581329176912
19.576864	0.854548525858852	-0.794856270871264
19.617824	0.854391388894345	-0.795106598434729
19.658784	0.854238966038774	-0.795205026628607
19.699744	0.854073972226042	-0.795171612864205
19.740704	0.853905049989197	-0.795076734596774
19.781664	0.853743984600577	-0.794774328370187
19.822624	0.853591561745006	-0.794374171682763
19.863584	0.853458781009998	-0.793843371600317
19.904544	0.853313429317829	-0.793109456450707
19.945504	0.853185362691756	-0.792273903136896
19.986464	0.853024297303137	-0.791408939259963
20.027424	0.852887588144016	-0.790480780590497
20.068384	0.852750878984895	-0.789477458929576
20.109344	0.852614169825774	-0.788452112034403
20.150304	0.852489245938992	-0.787463386694748
20.191264	0.852380821433482	-0.78644576944298
20.232224	0.852288110624423	-0.785351324286431
20.273184	0.852139616192964	-0.7840569587786
20.314144	0.85203904853568	-0.782564039281601
20.355104	0.851962051423072	-0.780952132962056
20.396064	0.851874054722948	-0.779317368951594
20.437024	0.8518096285675	-0.777665129888845
20.477984	0.851712989334328	-0.775965591161559
20.518944	0.851648563178881	-0.774165706539184
20.559904	0.851596707980594	-0.772289676103483
20.600864	0.851536210249259	-0.77046441244894
20.641824	0.851483569366149	-0.768640563099041
20.682784	0.851415214786588	-0.766757439348064
20.723744	0.851359431164188	-0.764860819774813
20.764704	0.851306790281079	-0.762956810514279
20.805664	0.851234507277406	-0.761042179804083
20.846624	0.851190508927344	-0.759166635331302
20.887584	0.85115829584962	-0.757328276828374
20.928544	0.851130011196009	-0.755508901388233
20.969504	0.851082084421834	-0.75371838299291
21.010464	0.851033371962837	-0.751975408333187
21.051424	0.85098151676455	-0.750224198454285
21.092384	0.850941446838601	-0.748435382018787
21.133344	0.850877020683153	-0.746657842973936
21.174304	0.850869163834928	-0.744947453980365
21.215264	0.850828308224156	-0.743291625765462
21.256224	0.850796095146432	-0.741636850107019
21.297184	0.850759953644595	-0.740045245269843
21.338144	0.850723812142759	-0.738525800478361
21.379104	0.850708098446308	-0.737075974778469
21.420064	0.850675885368584	-0.735657416325145
21.461024	0.850639743866748	-0.734295942170947
21.501984	0.850635815442635	-0.732950180091448
21.542944	0.850591031407751	-0.731605727714707
21.583904	0.850567460863075	-0.730229774916364
21.624864	0.850563532438962	-0.728816365926633
21.665824	0.850527390937126	-0.727360111569271
21.706784	0.850523462513013	-0.725880328325569
21.747744	0.850499106283514	-0.724376924668879
21.788704	0.850459036357565	-0.722886567918044
21.829664	0.850459036357565	-0.721404389727034
21.870624	0.850430751703954	-0.719871279135216
21.911584	0.850410323898568	-0.718322700539763
21.952544	0.850390681778005	-0.716773513945858
21.993504	0.850366325548506	-0.715221150069718
22.034464	0.850358468700281	-0.713584976113026
22.075424	0.85034275500383	-0.711926532851016
22.116384	0.850334112470782	-0.710258871547957
22.157344	0.850318398774332	-0.708594516100281
22.198304	0.850301899393058	-0.706935061686724
22.239264	0.850286185696608	-0.705294570723101
22.280224	0.850286185696608	-0.703645702891913
22.321184	0.85027440042427	-0.70198081135958
22.362144	0.85027440042427	-0.700314749593668
22.403104	0.850242187346546	-0.698649618348684
22.444064	0.850242187346546	-0.697006536309219
22.485024	0.850242187346546	-0.695433548428234
22.525984	0.850234330498321	-0.693896528340991
22.566944	0.850217831117047	-0.692393789342107
22.607904	0.850198188996484	-0.690905186852039
22.648864	0.850177761191098	-0.68942097764111
22.689824	0.850177761191098	-0.687976410365107
22.730784	0.850177761191098	-0.686656792219053
22.771744	0.850177761191098	-0.68542961598821
22.812704	0.850177761191098	-0.684263398684621
22.853664	0.850177761191098	-0.683170808032313
22.894624	0.850145548113374	-0.682106324777987
22.935584	0.850145548113374	-0.681037746795733
22.976544	0.850141619689262	-0.679989086755606
23.017504	0.850121977568698	-0.67896446771521
23.058464	0.850121977568698	-0.677969032600521
23.099424	0.850109406611538	-0.677032734596937
23.140384	0.850109406611538	-0.676194904012937
23.181344	0.850109406611538	-0.675406436801483
23.222304	0.850109406611538	-0.674640286837875
23.263264	0.85011019229636	-0.673892193774537
23.304224	0.85011019229636	-0.673187275138925
23.345184	0.85011019229636	-0.672531148923906
23.386144	0.850105478187425	-0.671906887057879
23.427104	0.850105478187425	-0.671295484685996
23.468064	0.850077979218636	-0.670647737517747
23.509024	0.850077979218636	-0.669988460170965
23.549984	0.850077979218636	-0.669252605528084
23.590944	0.850077979218636	-0.66847281591461
23.631904	0.850077979218636	-0.667699483288284
23.672864	0.850077979218636	-0.666937373572456
23.713824	0.850077979218636	-0.666228063836911
23.754784	0.850077979218636	-0.665582700719941
23.795744	0.850077979218636	-0.664935356704788
23.836704	0.850077979218636	-0.664280028079137
23.877664	0.850077979218636	-0.663649832235384
23.918624	0.850077979218636	-0.663037943900581
23.959584	0.850077979218636	-0.66242785558987
24.000544	0.8500418377168	-0.661852449341407
24.041504	0.8500418377168	-0.66129686515001
24.082464	0.8500418377168	-0.660722940761574
24.123424	0.8500418377168	-0.660092531355641
24.164384	0.850022195596237	-0.659385878072115
24.205344	0.850022195596237	-0.658661573220621
24.246304	0.850022195596237	-0.657920832798063
24.287264	0.850022195596237	-0.657202960962451
24.328224	0.850022195596237	-0.656490619951469
24.369184	0.850009624639076	-0.655787096007646
24.410144	0.850009624639076	-0.655040598123043
24.451104	0.850009624639076	-0.654230103498129
24.492064	0.850009624639076	-0.653384678381491
24.533024	0.850009624639076	-0.65253521519628
24.573984	0.850010410323899	-0.651601604153598
24.614944	0.850010410323899	-0.650610052383862
24.655904	0.850010410323899	-0.649609788148851
24.696864	0.850010410323899	-0.648553468199907
24.737824	0.850010410323899	-0.647431704517922
24.778784	0.850010410323899	-0.646287353366554
24.819744	0.850010410323899	-0.645138212320571
24.860704	0.850010410323899	-0.644031805502717
24.901664	0.850010410323899	-0.642993714611311
24.942624	0.850010410323899	-0.642009125404497
24.983584	0.850010410323899	-0.641064476683819
25.024544	0.850010410323899	-0.640156068157625
25.065504	0.850010410323899	-0.639254524130085
25.106464	0.850010410323899	-0.638415220402883
25.147424	0.850010410323899	-0.637629895606367
25.188384	0.850006481899786	-0.636888170182733
25.229344	0.850006481899786	-0.636191175139853
25.270304	0.850006481899786	-0.635587685464674
25.311264	0.850006481899786	-0.635017607374691
25.352224	0.850006481899786	-0.634469561056578
25.393184	0.850010410323899	-0.633966733261346
25.434144	0.850010410323899	-0.633511074378296
25.475104	0.850010410323899	-0.633070018354129
25.516064	0.850010410323899	-0.632673834359102
25.557024	0.850010410323899	-0.632318434202904
25.597984	0.850006481899786	-0.631911617862183
25.638944	0.850006481899786	-0.631454193822336
25.679904	0.850006481899786	-0.630989186145881
25.720864	0.850006481899786	-0.630512271288267
25.761824	0.850006481899786	-0.630045389494719
25.802784	0.850011196008721	-0.629568777546729
25.843744	0.850011196008721	-0.629090849358362
25.884704	0.850011196008721	-0.628588544572552
25.925664	0.850011196008721	-0.627966834556659
25.966624	0.850011196008721	-0.627183885094599
26.007584	0.850011196008721	-0.626252775780315
26.048544	0.850011196008721	-0.62513973763884
26.089504	0.850011196008721	-0.62376721926903
26.130464	0.850011196008721	-0.622148664192217
26.171424	0.850011196008721	-0.620266898086529
26.212384	0.850003339160496	-0.618106455127539
26.253344	0.850003339160496	-0.615644593122244
26.294304	0.850003339160496	-0.612904623036392
26.335264	0.850003339160496	-0.609819307650467
26.376224	0.850003339160496	-0.606403696560565
26.417184	0.850011196008721	-0.602626884268302
26.458144	0.850022981281059	-0.598480337003285
26.499104	0.850124334623166	-0.593919932383214
26.540064	0.850413466637858	-0.588903491877468
26.581024	0.850763882068708	-0.583409909876693
26.621984	0.851137868044234	-0.577585596330757
26.662944	0.851487497790261	-0.571448244212541
26.703904	0.851849698493449	-0.565069348909933
26.744864	0.852191471391251	-0.558527836903015
26.785824	0.85251360216849	-0.551845345527386
26.826784	0.852790948910844	-0.545044706323491
26.867744	0.853056510380861	-0.538248634735208
26.908704	0.853318143426764	-0.531480191119605
26.949664	0.853587633320893	-0.524721484196061
26.990624	0.853901907249907	-0.517935990473324
27.031584	0.854336390956768	-0.511233587693186
27.072544	0.854638093928621	-0.504621308153157
27.113504	0.855008151480034	-0.498007021564475
27.154464	0.855393922727898	-0.491502013435955
27.195424	0.855579344346016	-0.485079366216052
27.236384	0.856158394060223	-0.478852115315936
27.277344	0.856544950992909	-0.472821683757076
27.318304	0.856902437587162	-0.466898020213157
27.359264	0.857252853018012	-0.461184194586671
27.400224	0.857566341262203	-0.455630100395855
27.441184	0.857824045883994	-0.450147503772132
27.482144	0.858081750505785	-0.444745603143701
27.523104	0.858370882520477	-0.43943205624017
27.564064	0.858676513916442	-0.434149920410799
27.605024	0.859006501541906	-0.428902926456126
27.645984	0.859288562393196	-0.423651144786042
27.686944	0.859578480092711	-0.418326542770869
27.727904	0.859920252990513	-0.412957081801792
27.768864	0.860302095814264	-0.40761408075102
27.809824	0.860668224941565	-0.402357103854018
27.850784	0.861018640372415	-0.397154467635887
27.891744	0.861537192355287	-0.392015165679466
27.932704	0.861878965253089	-0.38697982927917
27.973664	0.862047887489933	-0.381963545676251
28.014624	0.862362161418947	-0.37704538517838
28.055584	0.86280057354992	-0.372149642171829
28.096544	0.863054349747599	-0.36726835819657
28.137504	0.863307340260455	-0.362484757126764
28.178464	0.863568973306358	-0.357719513687644
28.219424	0.863882461550549	-0.353003311098593
28.260384	0.864176307674177	-0.348312718537537
28.301344	0.864462296949579	-0.343585962054205
28.342304	0.864796212999155	-0.338884262080565
28.383264	0.865198483628293	-0.334284298335392
28.424224	0.865580326452044	-0.329835150894462
28.465184	0.86596688338473	-0.325473879932335
28.506144	0.866328298403096	-0.321208552869335
28.547104	0.866706998487557	-0.317057832424978
28.588064	0.867060556657697	-0.31298886706999
28.629024	0.867386615859048	-0.308953091021194
28.669984	0.867680461982676	-0.304888176810015
28.710944	0.867946023452692	-0.300873693782282
28.751904	0.868215513346821	-0.296936655374604
28.792864	0.868669639174245	-0.293123855675745
28.833824	0.869016126180982	-0.289373982727089
28.874784	0.869156763764216	-0.285714712443844
28.915744	0.869591247471077	-0.282191886601787
28.956704	0.869917306672428	-0.278754771107847
28.997664	0.870291292647954	-0.275474593307584
29.038624	0.870640922393982	-0.27227551901412
29.079584	0.870991337824832	-0.269176834199863
29.120544	0.871344895994972	-0.266183537963199
29.161504	0.871670955196323	-0.26325570071402
29.202464	0.872012728094125	-0.260359187370763
29.243424	0.872338787295476	-0.257407178369497
29.284384	0.872648347115555	-0.254463025405579
29.325344	0.872921765433796	-0.25158082944523
29.366304	0.873192041012748	-0.248735342208636
29.407264	0.873441103101491	-0.245919951985031
29.448224	0.87371059299562	-0.243140740938142
29.489184	0.874028795348746	-0.240422558553098
29.530144	0.874450708098446	-0.237686835739588
29.571104	0.874599988214728	-0.23485304865959
29.612064	0.874929975840192	-0.231958208946481
29.653024	0.875509025554399	-0.228989433134851
29.693984	0.875693661487694	-0.225976857463395
29.734944	0.876260925929563	-0.222927583964214
29.775904	0.876651411286362	-0.21984567685635
29.816864	0.87701361198955	-0.216701804028095
29.857824	0.877363241735578	-0.213523785222249
29.898784	0.877669658816366	-0.210319496089013
29.939744	0.877930506177447	-0.207130559461498
29.980704	0.878188210799238	-0.20401072981218
30.021664	0.878482056922865	-0.200859794177532
30.062624	0.878799473591169	-0.19773467123703
30.103584	0.87910981909607	-0.194647636457632
30.144544	0.879398951110762	-0.191569253125744
30.185504	0.879692797234389	-0.188488154503278
30.226464	0.880043212665239	-0.185374923489492
30.267424	0.880413270216653	-0.182311105969987
30.308384	0.880771542495728	-0.179282164462057
30.349344	0.881132957514093	-0.176319418513214
30.390304	0.881652295181788	-0.173522388099501
30.431264	0.882001924927815	-0.170846523714256
30.472224	0.882324055705054	-0.168322410512594
30.513184	0.882477264245448	-0.165913100058108
30.554144	0.882775038793188	-0.163571815695682
30.595104	0.883036671839092	-0.161306269635075
30.636064	0.883285733927835	-0.159110307798762
30.677024	0.883680147708747	-0.156993815064806
30.717984	0.88399756437705	-0.154969507099762
30.758944	0.884287482076565	-0.152928499879737
30.799904	0.884585256624305	-0.15086651998192
30.840864	0.884927029522107	-0.148914199905302
30.881824	0.885321443303019	-0.147014106677811
30.922784	0.885708000235705	-0.145186393595812
30.963744	0.886081986211231	-0.143414657776331
31.004704	0.886443401229597	-0.141688454285383
31.045664	0.886822101314058	-0.14002633688219
31.086624	0.887167802635973	-0.138403142275969
31.127584	0.887501718685549	-0.136762158811806
31.168544	0.887782993852016	-0.135049727902286
31.209504	0.888048555322033	-0.133250736754339
31.250464	0.888330616173322	-0.131411316978127
31.291424	0.888632319145175	-0.129585715546666
31.332384	0.889127300583371	-0.127713422449122
31.373344	0.889412504173951	-0.125829182944712
31.414304	0.889698493449353	-0.123939325447436
31.455264	0.890019838541769	-0.122121872066918
31.496224	0.890406395474455	-0.120335812326912
31.537184	0.890759953644595	-0.118488989788183
31.578144	0.89110251222722	-0.116660701395821
31.619104	0.891448213549135	-0.114809261119743
31.660064	0.89179391487105	-0.112902708725899
31.701024	0.892127830920626	-0.110991603970884
31.741984	0.892453890121978	-0.109016092784844
31.782944	0.892763449942056	-0.106961284653716
31.823904	0.893032939836185	-0.104908272188267
31.864864	0.893290644457976	-0.10290879845391
31.905824	0.893548349079767	-0.100893566881531
31.946784	0.893821767398008	-0.0989323207774565
31.987744	0.894131327218086	-0.0970474100776234
32.028704	0.894425173341714	-0.0952049699220037
32.069664	0.894719019465341	-0.0933459394717
32.110624	0.895064720787256	-0.0914500935165504
32.151584	0.895438706762782	-0.08951874393852
32.192544	0.896005971204651	-0.0875788213643925
32.233504	0.89639645656145	-0.0856963208663091
32.274464	0.896774370961089	-0.083844677924081
32.315424	0.897136571664277	-0.0820422784980717
32.356384	0.897478344562079	-0.0803744036328321
32.397344	0.897772190685706	-0.0787445973158437
32.438304	0.898041680579835	-0.0772007628516831
32.479264	0.898303313625739	-0.0757761505643081
32.520224	0.898596374064544	-0.0744118499800298
32.561184	0.898918504841783	-0.073101604598646
32.602144	0.899228064661861	-0.0718959502054877
32.643104	0.89951012551315	-0.07071960613198
32.684064	0.899807900060891	-0.0694529470482418
32.725024	0.900157529806918	-0.0681900841412196
32.765984	0.900531515782444	-0.0669690184037812
32.806944	0.900897644909744	-0.0657966927859935
32.847904	0.90125591718882	-0.0646534857177354
32.888864	0.901601618510734	-0.0635717562277423
32.929824	0.901952033941584	-0.062537095406458
32.970784	0.902278093142936	-0.061603116077975
33.011744	0.902591581387127	-0.0607081336394658
33.052704	0.902881499086641	-0.0597530944649527
33.093664	0.903267270334505	-0.0587583370833057
33.134624	0.903528903380409	-0.0577567783999763
33.175584	0.903798393274538	-0.0567513995686657
33.216544	0.904116595627664	-0.0557887963703976
33.257504	0.904409656066469	-0.0548229788433945
33.298464	0.904691716917758	-0.0537705596730519
33.339424	0.905045275087898	-0.0526788472407302
33.380384	0.905443617292923	-0.0516672445973063
33.421344	0.905830174225609	-0.0506882428744752
33.462304	0.906200231777023	-0.0497309874475396
33.503264	0.906578146176661	-0.0489067747213466
33.544224	0.906936418455736	-0.0481741692744957
33.585184	0.907282119777651	-0.0474141995388825
33.626144	0.907616035827228	-0.046658126223458
33.667104	0.90790202510263	-0.0459457655996224
33.708064	0.908167586572646	-0.0452102705257192
33.749024	0.908444933315001	-0.0444785236860017
33.789984	0.908746636286853	-0.043748570332758
33.830944	0.909076623912318	-0.0430343704591243
33.871904	0.909527607000452	-0.0423763679478066
33.912864	0.909668244583685	-0.0416838337394492
33.953824	0.910138869792383	-0.0408900340111034
33.994784	0.910516784192021	-0.0400674970942644
34.035744	0.910878984895209	-0.0392308214894035
34.076704	0.911216829368899	-0.0383667576245153
34.117664	0.911562530690813	-0.037514792710906
34.158624	0.911909017697551	-0.0366772824701771
34.199584	0.91224686217124	-0.0357131669029991
34.240544	0.912568207263656	-0.0346941767514997
34.281504	0.91288248119267	-0.0337003978333117
34.322464	0.913148042662686	-0.0326351889034131
34.363424	0.913404961599654	-0.0314628458519781
34.404384	0.913666594645558	-0.0302581590262493
34.445344	0.913936084539687	-0.0290098248851091
34.486304	0.914254286892813	-0.0277336230586385
34.527264	0.91454813301644	-0.0264947967929358
34.568224	0.91483333660702	-0.0252436645513917
34.609184	0.915179037928935	-0.0239508833262668
34.650144	0.915553809589283	-0.0227017624917886
34.691104	0.915931723988922	-0.0214433081183466
34.732064	0.916506845279016	-0.0202284422217561
34.773024	0.91688947378759	-0.0191687575788696
34.813984	0.917250888805956	-0.0181530340570472
34.854944	0.91759344738858	-0.0171794585569619
34.895904	0.91789122193632	-0.0162968452912658
34.936864	0.918160711830449	-0.0155102456592862
34.977824	0.91842155919153	-0.0147315543655974
35.018784	0.918711476891045	-0.0140309570953286
35.059744	0.919037536092397	-0.0133643946631493
35.100704	0.919339239064249	-0.0126642964310368
35.141664	0.919620514230716	-0.0119885377498668
35.182624	0.919918288778456	-0.0113522401295319
35.223584	0.920272632633419	-0.0107202660537463
35.264544	0.920646618608945	-0.0100960782807199
35.305504	0.921012747736246	-0.0094815640027813
35.346464	0.921362377482273	-0.00885966221676712
35.387424	0.921712792913123	-0.00830070461460325
35.428384	0.922058494235038	-0.00783953016136454
35.469344	0.922392410284614	-0.00736708267589151
35.510304	0.922702755789515	-0.00685488647440155
35.551264	0.92299581622832	-0.00632602806443203
35.592224	0.923261377698336	-0.00571511601388228
35.633184	0.92364400620691	-0.00504747269556569
35.674144	0.923913496101039	-0.00428536080053146
35.715104	0.924230912769343	-0.00345555841114858
35.756064	0.924367621928463	-0.00252004928010829
35.797024	0.924814676592485	-0.00164761072686204
35.837984	0.9251603779144	-0.000762916319510504
35.878944	0.925562648543537	0.000128644765701236
35.919904	0.925953133900336	0.00101605882204339
35.960864	0.926310620494589	0.00191714303713422
36.001824	0.926685392154937	0.00277529689556202
36.042784	0.927046807173302	0.00355749671078512
36.083744	0.927385437331814	0.00431638338105494
36.124704	0.927731138653729	0.00515350354392377
36.165664	0.928008485396083	0.00605189208128906
36.206624	0.9282740468661	0.00701013033009551
36.247584	0.928560036141502	0.00805585933825756
36.288544	0.928861739113355	0.00914758702502069
36.329504	0.929187012629884	0.0102083089699259
36.370464	0.929488715601736	0.0112328277668493
36.411424	0.929782561725364	0.0122547271582545
36.452384	0.930269686315335	0.0132476126020145
36.493344	0.930639743866748	0.0141776889726913
36.534304	0.930989373612775	0.01512598132567
36.575264	0.931335860619512	0.016014491522591
36.616224	0.931677633517314	0.0169353977947481
36.657184	0.932011549566891	0.0178251915439571
36.698144	0.932357250888806	0.0186544818199483
36.739104	0.932683310090157	0.0194863631717808
36.780064	0.93298501306201	0.0203527783998587
36.821024	0.933262359804364	0.0211925332226873
36.861984	0.93351220757793	0.0220039561893242
36.902944	0.933769126514899	0.0227719127146413
36.943904	0.934047258942075	0.0234776659861213
36.984864	0.934360747186266	0.0241226913261736
37.025824	0.934654593309894	0.0247033254896434
37.066784	0.934943725324586	0.0252475233300976
37.107744	0.935294140755436	0.0257665230124759
37.148704	0.935684626112235	0.0262002895928338
37.189664	0.936058612087761	0.0266078185338911
37.230624	0.936432598063287	0.0269930127934542
37.271584	0.936819154995973	0.0273699347873374
37.312544	0.937365991632457	0.027696375476038
37.353504	0.937711692954371	0.0279361578620452
37.394464	0.938005539077999	0.0281520975560599
37.435424	0.938271100548015	0.0283596734577462
37.476384	0.938536662018031	0.0285160750667666
37.517344	0.938825794032724	0.0287025867640109
37.558304	0.939151853234075	0.0288935701918072
37.599264	0.939449627781815	0.0290384939232366
37.640224	0.93973954548133	0.0291922347218263
37.681184	0.94003732002907	0.0293033371773466
37.722144	0.94039087819921	0.0293967575560158
37.763104	0.940760935750624	0.0294689328561517
37.804064	0.941123136453812	0.0295188039836762
37.845024	0.941477480308774	0.0295775837050098
37.885984	0.941835752587849	0.0296021716854275
37.926944	0.942181453909764	0.029578331172641
37.967904	0.942503584687003	0.0295150448534608
38.008864	0.942828858203532	0.0294351377307137
38.049824	0.943118775903046	0.0293850094568904
38.090784	0.943376480524837	0.0293588219393259
38.131744	0.943625542613581	0.0294234637245896
38.172704	0.943891104083597	0.0295419122832729
38.213664	0.944349944019956	0.0296787794904087
38.254624	0.944631219186423	0.02977253546679
38.295584	0.944932922158276	0.0299037781434411
38.336544	0.945283337589126	0.0300405712575756
38.377504	0.945673822945925	0.0301550950663934
38.418464	0.946059594193789	0.0302494154571085
38.459424	0.94642572332109	0.0303606726362492
38.500384	0.946799709296616	0.0305366478728607
38.541344	0.947165838423916	0.0307444199030798
38.582304	0.947512325430653	0.0310271914843099
38.623264	0.947850169904343	0.0313788085390271
38.664224	0.948127516646697	0.0317825827082809
38.705184	0.948393078116713	0.0322861405374961
38.746144	0.948674353283181	0.0328494870603868
38.787104	0.948976056255033	0.0335337206733874
38.828064	0.949306043880497	0.0342797260574524
38.869024	0.94960774685235	0.0350446818162148
38.909984	0.949901592975978	0.0357770279375608
38.950944	0.95020329594783	0.0365015986521772
38.991904	0.950569425075131	0.037288780132138
39.032864	0.950931625778319	0.0380882218246159
39.073824	0.951450177761191	0.0389248582037701
39.114784	0.951792736343816	0.0397919664193313
39.155744	0.952126652393392	0.0406448836459285
39.196704	0.952472353715307	0.0414621643180836
39.237664	0.952806269764884	0.0422538698295384
39.278624	0.953100115888511	0.0430240447864839
39.319584	0.953377462630866	0.0437587335541961
39.360544	0.953635167252657	0.0444685052813965
39.401504	0.953892086189625	0.0451253963976939
39.442464	0.954166290192689	0.0457292456418506
39.483424	0.954483706860993	0.0463134210149435
39.524384	0.954773624560508	0.046825155224778
39.565344	0.955067470684135	0.0472621012665762
39.606304	0.95541317200605	0.0476586535474045
39.647264	0.955795014829801	0.0480345033719741
39.688224	0.956177643338375	0.048293175114913
39.729184	0.956547700889788	0.0485114596344998
39.770144	0.956938186246587	0.0487262312741405
39.811104	0.957299601264953	0.0488708303038873
39.852064	0.957650016695803	0.0490138624845763
39.893024	0.957976075897154	0.0491996419686311
39.933984	0.958390131798629	0.0493876703931971
39.974944	0.958643122311485	0.0496379042508061
40.015904	0.958940896859225	0.0499480314039746
40.056864	0.959263027636464	0.0503701174405909
40.097824	0.959568659032429	0.0508419961533184
40.138784	0.959850719883719	0.0513266951344848
40.179744	0.960139851898411	0.0517107736406158
40.220704	0.960498124177486	0.0520213126637036
40.261664	0.960876038577125	0.0523187415839648
40.302624	0.961242167704425	0.0525725667729331
40.343584	0.961596511559388	0.0528179017756294
40.384544	0.961946141305415	0.0531232477510053
40.425504	0.962300485160378	0.0534554611561932
40.466464	0.962630472785842	0.0537713893555262
40.507424	0.962947889454145	0.0542000718484682
40.548384	0.963233878729548	0.0546065634875066
40.589344	0.963503368623677	0.0550019128466661
40.630304	0.963748502288307	0.0554095202391368
40.671264	0.964142916069219	0.0558324147611499
40.712224	0.964460332737522	0.0561924065042253
40.753184	0.96475417886115	0.0565410925269774
40.794144	0.964894816444383	0.0568431130341161
40.835104	0.965389797882579	0.0570519768465023
40.876064	0.965788140087604	0.0572517468325761
40.917024	0.96617469702029	0.0574847627841954
40.957984	0.966544754571704	0.0577673120864213
40.998944	0.966910883699004	0.0581784280004263
41.039904	0.967280941250417	0.0587061662985518
41.080864	0.967630570996445	0.0593546413215786
41.121824	0.967960558621909	0.0601157703947421
41.162784	0.968246547897311	0.0609738981026988
41.203744	0.968519966215553	0.0618273819228357
41.244704	0.968789456109682	0.0626557264234567
41.285664	0.969091159081534	0.0635029101592733
41.326624	0.969425075131111	0.064331934572142
41.367584	0.969726778102964	0.0651907443715523
41.408544	0.970020624226592	0.0660440516760096
41.449504	0.970491249435289	0.0668272168794561
41.490464	0.970861306986702	0.0675235625189712
41.531424	0.971030229223547	0.0682174020716758
41.572384	0.971379858969574	0.0689243103222946
41.613344	0.971907053485494	0.0696553467408815
41.654304	0.972244897959184	0.0704681229943959
41.695264	0.972591384965921	0.0712369076179634
41.736224	0.972908801634224	0.0719538031693226
41.777184	0.973230932411463	0.0726126577501558
41.818144	0.973500422305592	0.0732445904210289
41.859104	0.973753412818448	0.0738080546210394
41.900064	0.974018974288464	0.0742405616203745
41.941024	0.974284535758481	0.0746189131733424
41.981984	0.974602738111607	0.0749511222201184
42.022944	0.974892655811121	0.0753138161785369
42.063904	0.975177859401701	0.0757127677650854
42.104864	0.975519632299503	0.076145930705403
42.145824	0.97590618923219	0.0766482877921553
42.186784	0.976284103631828	0.0772191634715065
42.227744	0.976658089607354	0.0778428369519353
42.268704	0.977036789691815	0.0785605257342502
42.309664	0.977414704091454	0.0793376087739685
42.350624	0.977764333837481	0.0801144891475361
42.391584	0.978094321462945	0.080861836922449
42.432544	0.978372453890122	0.081609267507187
42.473504	0.978637229675316	0.0823066613447504
42.514464	0.979059928109839	0.0829539683134031
42.555424	0.97937341635403	0.0835745952639529
42.596384	0.97968376185893	0.0842342169252706
42.637344	0.979972893873623	0.0849132509529414
42.678304	0.980262811573137	0.085565949277045
42.719264	0.980608512895052	0.0862725829477176
42.760224	0.980987212979513	0.08698263143407
42.801184	0.981344699573766	0.0876518633935037
42.842144	0.981706900276954	0.0882687486474856
42.883104	0.982057315707804	0.0888673198548992
42.924064	0.982399088605606	0.089423119787682
42.965024	0.982736933079295	0.0898797375213378
43.005984	0.983059063856534	0.0902299446298235
43.046944	0.983348195871226	0.0905554809480664
43.087904	0.98360982891713	0.0908488064235765
43.128864	0.983863605114808	0.0911095985338775
43.169824	0.984120524051777	0.0913748296866414
43.210784	0.984422227023629	0.0916266325725142
43.251744	0.984712144723144	0.0918594175283059
43.292704	0.985158413702343	0.0921248317343674
43.333664	0.985496258176033	0.0923156430048958
43.374624	0.985903242914105	0.0925022571248186
43.415584	0.986289014161969	0.0926521363705145
43.456544	0.986666928561608	0.0927246015050381
43.497504	0.987036986113021	0.0927478318401663
43.538464	0.987395258392096	0.0926979585334359
43.579424	0.987741745398833	0.0925948973477678
43.620384	0.988067018915362	0.0924109200670106
43.661344	0.98836086503899	0.0921845899191599
43.702304	0.988630354933119	0.0919155037511198
43.743264	0.98890377325136	0.0916377094762156
43.784224	0.989205476223213	0.0913519327700192
43.825184	0.989531535424564	0.0911056868592474
43.866144	0.98983716682053	0.0908576910461204
43.907104	0.990127084520045	0.0906322412974621
43.948064	0.990428787491898	0.0904938660798283
43.989024	0.990778417237925	0.0903250538930822
44.029984	0.991148474789338	0.0901897273845333
44.070944	0.991502818644301	0.090097590558152
44.111904	0.992013513778948	0.0900405106174376
44.152864	0.992190292864018	0.0901226274549896
44.193824	0.992693916835262	0.0902814763122604
44.234784	0.993027047200016	0.0904688814839328
44.275744	0.993329535856691	0.090719331082928
44.316704	0.993610811023158	0.0910390140540646
44.357664	0.993863801536014	0.091400509449226
44.398624	0.994125434581917	0.0918095224295162
44.439584	0.994394924476046	0.0923581941797283
44.480544	0.994713126829172	0.0929571053432656
44.521504	0.994998330419752	0.0935736528203296
44.562464	0.99529217654338	0.0941402528976618
44.603424	0.995638663550117	0.0946703142293002
44.644384	0.996012649525643	0.0950940891505059
44.685344	0.996398420773507	0.0954306740427732
44.726304	0.99676847832492	0.0956473219787126
44.767264	0.997158963681719	0.0957585965915007
44.808224	0.997521164384907	0.0958546625261593
44.849184	0.997870794130934	0.0958560332466842
44.890144	0.998209424289446	0.095737305749643
44.931104	0.998606980809648	0.0955543091115507
44.972064	0.998872542279664	0.0953484046608066
45.013024	0.999025750820059	0.0950110940929673
45.053984	0.999319596943686	0.0946093400476032
45.094944	0.999790222152384	0.0941783541340017
45.135904	1.00007542574296	0.0937375835858105
45.176864	1.00037712871482	0.0933103894905131
45.217824	1.00073147256978	0.0928138356291311
45.258784	1.0011054585453	0.0922714247375329
45.299744	1.00147158767261	0.0917422111169982
45.340704	1.00182200310346	0.0912202912986843
45.381664	1.00217948969771	0.0907461440325921
45.422624	1.00252597670444	0.0902836794894475
45.463584	1.00285125022097	0.0899050511773274
45.504544	1.00317338099821	0.0895584659090841
45.545504	1.00345072774057	0.0893250206538981
45.586464	1.00371236078647	0.0891813586826976
45.627424	1.00397006540826	0.089051327644539
45.668384	1.00422777003005	0.0889788298219267
45.709344	1.00453732985013	0.0889514655331644
45.750304	1.00483117597376	0.0889963223078624
45.791264	1.00512030798845	0.0890614740273118
45.832224	1.00544243876569	0.0892242912185665
45.873184	1.00603013101294	0.0893619603734816
45.914144	1.00622262379446	0.0894967137508731
45.955104	1.00678203138811	0.0896171105196505
45.996064	1.00715208893952	0.0897115006449551
46.037024	1.0075103612186	0.0898757779041776
46.077984	1.00785606254051	0.0900388522417311
46.118944	1.00818997859009	0.0902457199014926
46.159904	1.00847125375656	0.0905098418384423
46.200864	1.00873288680246	0.0908562135445053
46.241824	1.00901101922964	0.0912589351572988
46.282784	1.00932057904971	0.0917099240020582
46.323744	1.00964663825107	0.0921970201097389
46.364704	1.00994362711398	0.0927264211419829
46.405664	1.01023747323761	0.0933352498716711
46.446624	1.01054310463358	0.0940710173463147
46.487584	1.01091316218499	0.0948780187041358
46.528544	1.01127536288818	0.0957524621268304
46.569504	1.01162577831903	0.0966163211463619
46.610464	1.01213647345367	0.0974693364372256
46.651424	1.01249081730864	0.0983122423918173
46.692384	1.01265581112137	0.0992058824394786
46.733344	1.01298972717095	0.100131639624018
46.774304	1.01345170984659	0.101112186403848
46.815264	1.01372984227377	0.102122191689331
46.856224	1.01397890436251	0.103062974498702
46.897184	1.01424053740842	0.10399973013553
46.938144	1.01451002730255	0.104907901128279
46.979104	1.01482822965567	0.105759016151579
47.020064	1.01511736167037	0.10661306438605
47.061024	1.01540727936988	0.107487318217829
47.101984	1.01575769480073	0.108299976794224
47.142944	1.01614739447271	0.109010557006821
47.183904	1.01652138044823	0.109643071525675
47.224864	1.01689143799965	0.110139568727703
47.265824	1.01728585178056	0.11055984820261
47.306784	1.01764412405963	0.110973491995484
47.347744	1.01799375380566	0.111415321637754
47.388704	1.01832374143112	0.111862429316766
47.429664	1.0186018738583	0.112344495817179
47.470624	1.01899157353028	0.112842540255411
47.511584	1.01928541965391	0.11333511488678
47.552544	1.01944648504253	0.113839006134501
47.593504	1.01991318182711	0.11434312837805
47.634464	1.02019052856946	0.114844537510226
47.675424	1.02048437469309	0.115387820084193
47.716384	1.02083400443912	0.115876214998604
47.757344	1.02121663294769	0.116256645514021
47.798304	1.02157019111783	0.116515273672842
47.839264	1.02193632024513	0.116624098858173
47.880224	1.0222906641001	0.11663158225131
47.921184	1.0226324369979	0.11664381413415
47.962144	1.02296242462336	0.116671701432333
48.003104	1.02328062697649	0.116597292446127
48.044064	1.02356975899118	0.116463822621024
48.085024	1.0238353204612	0.116265957260926
48.125984	1.02408516823476	0.115990272457354
48.166944	1.02435072970478	0.115580505471815
48.207904	1.02465243267663	0.115070163774564
48.248864	1.02495413564848	0.114518667773478
48.289824	1.02539254777946	0.113910285781003
48.330784	1.0257461059496	0.113271837284423
48.371744	1.02594331284005	0.112513105337774
48.412704	1.02632986977274	0.111672903777732
48.453664	1.02688456325745	0.110804440096087
48.494624	1.02725854923298	0.109934474941562
48.535584	1.02762467836028	0.109153013877147
48.576544	1.02797116536701	0.108498644102101
48.617504	1.02830508141659	0.107920635881767
48.658464	1.02858242815894	0.107333167728526
48.699424	1.02884013278074	0.106807052938812
48.740384	1.0291214079472	0.106295652147484
48.781344	1.02943489619139	0.105831383221836
48.822304	1.02976095539274	0.105480045105477
48.863264	1.0300626583646	0.105217387594906
48.904224	1.03035257606411	0.105019278163745
48.945184	1.0306417080788	0.104884084586758
48.986144	1.03102433658738	0.104857360984536
49.027104	1.03137789475752	0.104976526501968
49.068064	1.03172438176426	0.105162680809441
49.109024	1.03208658246744	0.10548743915117
49.149984	1.03260513445032	0.105871838000571
49.190944	1.03276619983893	0.106360311366395
49.231904	1.03325253874408	0.106939036545477
49.272864	1.03355895582487	0.107593234163255
49.313824	1.03382451729489	0.108274207684196
49.354784	1.03396122645401	0.10895414826153
49.395744	1.03433914085365	0.109670769232943
49.436704	1.03463298697727	0.110475146826835
49.477664	1.03494254679735	0.111430048711374
49.518624	1.03521989353971	0.112444434200761
49.559584	1.03551373966333	0.11355080615132
49.600544	1.03587986879063	0.114706284328124
49.641504	1.03626642572332	0.115871684429492
49.682464	1.03664041169885	0.117020084545462
49.723424	1.03701046925026	0.118095747126168
49.764384	1.03740881145528	0.119174617497992
49.805344	1.03777101215847	0.120202814794512
49.846304	1.03810885663216	0.12115994600671
49.887264	1.03843491583351	0.122103642414399
49.928224	1.03870440572764	0.123048140769867
49.969184	1.0389573962405	0.123978121255484
50.010144	1.0392433855159	0.124862205485177
50.051104	1.03954901691187	0.125717184240576
50.092064	1.03987900453733	0.126554742423836
50.133024	1.0401602797038	0.127386031031657
50.173984	1.04059947751959	0.128228825846747
50.214944	1.04096482096207	0.129010921060086
50.255904	1.04133487851348	0.129739346789978
50.296864	1.04170100764078	0.130400129968052
50.337824	1.04205927991986	0.131044915595453
50.378784	1.04240969535071	0.131645186583486
50.419744	1.04275539667262	0.132224781265731
50.460704	1.0430893127222	0.132748089238217
50.501664	1.04340280096639	0.133201906692263
50.542624	1.04368093339357	0.133728612046782
50.583584	1.04394649486359	0.134220354221488
50.624544	1.04420341380055	0.134668150529572
50.665504	1.04445718999823	0.135064282223657
50.706464	1.04477146392725	0.13538338988443
50.747424	1.04506845279016	0.135620103948499
50.788384	1.04535444206557	0.135908439042448
50.829344	1.04567185873387	0.136204682474688
50.870304	1.04605841566656	0.136442213740977
50.911264	1.04665003633792	0.136618208590442
50.952224	1.04700359450806	0.136675892171197
50.993184	1.04738229459252	0.136667802958815
51.034144	1.04775235214394	0.136540648472473
51.075104	1.04809805346585	0.136306765196897
51.116064	1.04841154171004	0.136055243428588
51.157024	1.04869753098545	0.135759518647358
51.197984	1.04895916403135	0.135447685175952
51.238944	1.04924436762193	0.135119017338799
51.279904	1.04954999901789	0.134777387584823
51.320864	1.04987998664336	0.134489045953256
51.361824	1.0501777611911	0.134172851890801
51.402784	1.05046767889061	0.133820698751427
51.443744	1.05076938186247	0.133546574259295
51.484704	1.05114336783799	0.13328605672894
51.525664	1.05149771169295	0.133057797983849
51.566624	1.05185126986309	0.132839482955379
51.607584	1.05220168529394	0.132609332659547
51.648544	1.05254345819175	0.132403833541104
51.689504	1.05305022490228	0.132236472705502
51.730464	1.05321914713913	0.132056309035109
51.771424	1.05368584392371	0.132009933353883
51.812384	1.05380683938638	0.131972060934165
51.853344	1.0542051815914	0.131980551120437
51.894304	1.05447074306142	0.132063206221852
51.935264	1.05474808980378	0.132168191646349
51.976224	1.05505764962385	0.132326423788344
52.017184	1.05534363889926	0.132549075436598
52.058144	1.05564534187111	0.132798269812982
52.099104	1.05599497161714	0.133125226973486
52.140064	1.05638545697393	0.13351134521636
52.181024	1.05675158610124	0.13391003965661
52.221984	1.05712557207676	0.134295183794437
52.262944	1.05751998585767	0.134603567582868
52.303904	1.05788218656086	0.13487924149041
52.344864	1.05822395945866	0.13516710587588
52.385824	1.05855787550824	0.135487758593651
52.426784	1.05882736540237	0.13589107077125
52.467744	1.05908899844827	0.136367610805444
52.508704	1.05937027361474	0.136886198617904
52.549664	1.05966411973837	0.137481357188843
52.590624	1.05999017893972	0.138076350140133
52.631584	1.06028795348746	0.138716522388597
52.672544	1.06072243719432	0.139441402550454
52.713504	1.06108070947339	0.140135359780279
52.754464	1.06145076702481	0.140735580646575
52.795424	1.06182082457622	0.141297916017918
52.836384	1.06216652589814	0.141767672184078
52.877344	1.06252479817721	0.142187929866925
52.918304	1.0628626426509	0.142516741531669
52.959264	1.06319655870048	0.142801034198632
53.000224	1.06351868947772	0.14308799639285
53.041184	1.06379603622007	0.143414923044472
53.082144	1.06406159769009	0.143744116070252
53.123104	1.06431458820294	0.14407726435478
53.164064	1.06457229282473	0.14436373404846
53.205024	1.06487399579659	0.144614379775988
53.245984	1.06517569876844	0.144836318823906
53.286944	1.06546954489207	0.144980179102845
53.327904	1.06577910471214	0.145144741838043
53.368864	1.06617351849306	0.145255458574115
53.409824	1.06655536131681	0.145323410573175
53.450784	1.06694191824949	0.145409099129233
53.491744	1.06731197580091	0.145454252275936
53.532704	1.06768596177643	0.145520735490204
53.573664	1.06820529944413	0.145591418034283
53.614624	1.06853842980888	0.145683040568067
53.655584	1.06881656223606	0.145895391109928
53.696544	1.06908212370608	0.146201787462558
53.737504	1.06935554202432	0.146566906877168
53.778464	1.0696651018444	0.146959418910217
53.819424	1.06999116104575	0.147375958867762
53.860384	1.0702928640176	0.147800006189708
53.901344	1.07058278171711	0.148175165206
53.942304	1.07088448468897	0.148500169797998
53.983264	1.07124197128322	0.148821927373172
54.024224	1.07160417198641	0.149131856218602
54.065184	1.07194594488421	0.149368973435766
54.106144	1.07231207401151	0.149590341531733
54.147104	1.07265856101825	0.149688063662892
54.188064	1.07298383453478	0.149705176966997
54.229024	1.07333424996563	0.149761642371642
54.269984	1.0736438097857	0.149814185205627
54.310944	1.07405786568718	0.149863648821644
54.351904	1.07419064642219	0.149896408824269
54.392864	1.07458113177899	0.149923607493381
54.433824	1.07472176936222	0.149902817868885
54.474784	1.07517668087447	0.149781220357645
54.515744	1.07546581288916	0.149555219269888
54.556704	1.07575573058867	0.149327884508108
54.597664	1.07610143191059	0.14908046618455
54.638624	1.0764958456915	0.148855770441141
54.679584	1.07686590324291	0.148665669591743
54.720544	1.07723988921844	0.148514654979761
54.761504	1.07763037457524	0.148405869020136
54.802464	1.07799650370254	0.148291140365962
54.843424	1.07833434817623	0.148219987113403
54.884384	1.07866040737758	0.14826175595331
54.925344	1.07893382569582	0.148387923259369
54.966304	1.07919545874173	0.14862101330399
55.007264	1.07947673390819	0.149039654016043
55.048224	1.07977843688005	0.149554543716053
55.089184	1.0801044960814	0.150115251220572
55.130144	1.08052719451592	0.150819991161298
55.171104	1.08067568894738	0.151696533159296
55.212064	1.08119424093025	0.152714945821226
55.253024	1.08156508416649	0.153777441639751
55.293984	1.08192649918485	0.154913529242262
55.334944	1.08229262831215	0.156200356876808
55.375904	1.08263911531889	0.157552645678045
55.416864	1.08297695979258	0.158941885094894
55.457824	1.08331087584216	0.160403280199027
55.498784	1.08362436408635	0.161917117893671
55.539744	1.08390563925281	0.163496564941009
55.580704	1.08417591483177	0.165137483028993
55.621664	1.08443283376873	0.166799957821958
55.662624	1.08469446681464	0.168392602140359
55.703584	1.0850000982106	0.169858859052903
55.744544	1.08529001591012	0.171258026931933
55.785504	1.08557993360963	0.172638377367827
55.826464	1.08590127870205	0.173902569590462
55.867424	1.08629176405885	0.174973215639136
55.908384	1.08668617783976	0.175929444660082
55.949344	1.08724872817269	0.176770938489236
55.990304	1.08761957140893	0.177512912342345
56.031264	1.08780027891811	0.178153407113286
56.072224	1.08814598024003	0.178752656053741
56.113184	1.08848382471372	0.17932143315779
56.154144	1.08893087937774	0.179785133310692
56.195104	1.08919251242364	0.180185601624562
56.236064	1.08947378759011	0.180519761060638
56.277024	1.08977941898607	0.180677149849941
56.317984	1.09010547818743	0.180767303598933
56.358944	1.09040325273517	0.180882581413
56.399904	1.09069709885879	0.181011982660647
56.440864	1.09098623087349	0.181245624044366
56.481824	1.09136885938206	0.181469755373442
56.522784	1.0917224175522	0.18171795385272
56.563744	1.09206890455894	0.18197841472372
56.604704	1.09242717683801	0.182225994308516
56.645664	1.09277680658404	0.182538799705763
56.686624	1.09311465105773	0.182978386945139
56.727584	1.0934485671073	0.183523624266818
56.768544	1.09375812692738	0.184075869914742
56.809504	1.09417296851368	0.184616380538776
56.850464	1.09430574924869	0.185174272509244
56.891424	1.09456345387048	0.185766837825137
56.932384	1.09498929504429	0.186381633220639
56.973344	1.09529099801615	0.187077987576978
57.014304	1.09558091571566	0.187801266022483
57.055264	1.09587083341518	0.188549162957288
57.096224	1.09621653473709	0.1893708804927
57.137184	1.09660702009389	0.190170840836188
57.178144	1.0969770776453	0.190902069024896
57.219104	1.09735106362083	0.191630494754788
57.260064	1.09774547740174	0.192307689532661
57.301024	1.09811160652904	0.193008814170762
57.341984	1.09844945100273	0.193694893571179
57.382944	1.09878336705231	0.19435669879683
57.423904	1.09905678537055	0.194980849523356
57.464864	1.09931841841645	0.19554920168225
57.505824	1.09959969358292	0.196060846544641
57.546784	1.09989353970655	0.196515502992967
57.587744	1.1002195989079	0.196971541057848
57.628704	1.10051737345564	0.197412355190158
57.669664	1.10079079177388	0.197740918425426
57.710624	1.10130934375675	0.198027486183372
57.751584	1.10149476537487	0.198272869128599
57.792544	1.10204160201135	0.198463078938293
57.833504	1.10239594586632	0.198617096496035
57.874464	1.10274557561234	0.198745314434866
57.915424	1.10308734851015	0.198855272807277
57.956384	1.10342597866866	0.199004853501762
57.997344	1.10373946691285	0.199155216531173
58.038304	1.10402545618825	0.199246045834001
58.079264	1.10429494608238	0.199211647068522
58.120224	1.10454793659523	0.199122179769395
58.161184	1.10480171279291	0.199006797353444
58.202144	1.10511127261299	0.198859609427062
58.243104	1.10540511873662	0.198727590953103
58.284064	1.10570289328436	0.19858952518271
58.325024	1.10602423837678	0.198419455594147
58.365984	1.10640686688535	0.198285746056392
58.406944	1.10680128066626	0.198181000344546
58.447904	1.1071791950659	0.198103662505581
58.488864	1.10772603170238	0.198106929135258
58.529824	1.10808430398146	0.198093097715271
58.570784	1.10826108306653	0.198061645236199
58.611744	1.10876863546188	0.19806781674737
58.652704	1.10891320146923	0.19807295749414
58.693664	1.10930368682603	0.198044608204301
58.734624	1.10958103356838	0.198004027031622
58.775584	1.10989059338846	0.198007038694206
58.816544	1.11021665258981	0.198054772020721
58.857504	1.11051835556167	0.198141151385057
58.898464	1.11080827326118	0.198292917823081
58.939424	1.11111390465715	0.198575464946101
58.980384	1.11148789063267	0.198846035153374
59.021344	1.11184223448764	0.199167439697189
59.062304	1.11219186423366	0.199498578753857
59.103264	1.11254227966451	0.199826941502181
59.144224	1.11288798098643	0.20020477440414
59.185184	1.11321404018778	0.200585806380392
59.226144	1.11356759835792	0.201039983403415
59.267104	1.11387401543871	0.201590712324017
59.308064	1.11415529060517	0.202155473151551
59.349024	1.11442085207519	0.202731230252168
59.389984	1.11467462827287	0.203349405596055
59.430944	1.11494804659111	0.204006754345596
59.471904	1.11540688652747	0.204707501981074
59.512864	1.11569209011805	0.205445546725906
59.553824	1.11598200781756	0.206193295474708
59.594784	1.11634420852075	0.206977081751843
59.635744	1.11672997976862	0.207736957781601
59.676704	1.11710003732003	0.20850822669992
59.717664	1.11746616644733	0.209289975419517
59.758624	1.11785665180413	0.20999843090634
59.799584	1.11823063777965	0.210747171193837
59.840544	1.11856455382923	0.211472315039611
59.881504	1.1188945414547	0.212157056407592
59.922464	1.11916795977294	0.212785920756527
59.963424	1.11942566439473	0.213297994922485
60.004384	1.11971086798531	0.213747181563947
60.045344	1.12001257095716	0.214106007431854
60.086304	1.12033863015851	0.214334946089193
60.127264	1.12063247628214	0.214597333378229
60.168224	1.12090982302449	0.214930054538397
60.209184	1.12122802537762	0.215262989260745
60.250144	1.12179528981949	0.21555884479433
60.291104	1.12215749052268	0.215801632305304
60.332064	1.12232641275952	0.216019587764797
60.373024	1.12268389935377	0.216254523596833
60.413984	1.12320716544558	0.216449294484522
60.454944	1.12354108149516	0.21667626749812
60.495904	1.12386242658757	0.216900560088433
60.536864	1.12414055901475	0.217148869707213
60.577824	1.12441004890888	0.217489915434003
60.618784	1.12466303942174	0.21786393908401
60.659744	1.12491681561941	0.218287681317127
60.700704	1.12523030386361	0.218773559248697
60.741664	1.12552807841135	0.219348427233297
60.782624	1.12581799611086	0.22002556317261
60.823584	1.12613148435505	0.220717508995368
60.864544	1.12652196971185	0.2213355165404
60.905504	1.12690852664454	0.2219194369464
60.946464	1.1272942978924	0.222499800888335
60.987424	1.1276604270197	0.223025547392248
61.028384	1.12803048457111	0.223526230848852
61.069344	1.12838482842608	0.224035482943142
61.110304	1.12871481605154	0.224575176364955
61.151264	1.12902830429573	0.22514869542109
61.192224	1.12928993734164	0.225714534955555
61.233184	1.12969613639489	0.226263193630532
61.274144	1.13000569621496	0.226750716862573
61.315104	1.1303278269922	0.227250609267428
61.356064	1.13063345838817	0.227733769729213
61.397024	1.1309273045118	0.228135717723904
61.437984	1.13122900748365	0.228478081870277
61.478944	1.13158727976272	0.228806024031858
61.519904	1.13195340889002	0.229088579871701
61.560864	1.13230696706016	0.229335930639876
61.601824	1.13265738249101	0.229548180938264
61.642784	1.13300308381293	0.229748327926963
61.683744	1.13334092828662	0.230029833389552
61.724704	1.13367877276031	0.230367270351335
61.765664	1.13399304668932	0.230600205672335
61.806624	1.13427039343167	0.23077570366285
61.847584	1.13453595490169	0.230970184716151
61.888544	1.13479758794759	0.231120876805656
61.929504	1.13506314941761	0.231225833900476
61.970464	1.13536878081358	0.231354064914543
62.011424	1.13580719294455	0.231437040359228
62.052384	1.13609711064407	0.231448812429619
62.093344	1.13644674039009	0.231447358899269
62.134304	1.136841154171	0.231432638363266
62.175264	1.13721121172242	0.231428077285271
62.216224	1.13758126927383	0.231408555958622
62.257184	1.13797961147886	0.231454290953306
62.298144	1.13834574060616	0.231490356811315
62.339104	1.13868358507985	0.231568810403712
62.380064	1.13901750112942	0.231592263017845
62.421024	1.13929091944766	0.231545845931707
62.461984	1.13955255249357	0.231512647908691
62.502944	1.13983382766003	0.231446620148461
62.543904	1.14012767378366	0.231306580017503
62.584864	1.14044901887608	0.231163637184257
62.625824	1.14073893657559	0.231030128133447
62.666784	1.14102021174206	0.230853969843538
62.707744	1.14133841409519	0.230645289084449
62.748704	1.14172025691894	0.230433882138752
62.789664	1.14209031447035	0.230251519649583
62.830624	1.1424407299012	0.230075337388409
62.871584	1.14293963976351	0.229945670277639
62.912544	1.14324134273536	0.229781218681943
62.953504	1.14339847969987	0.229590418307444
62.994464	1.14378032252362	0.229360636297413
63.035424	1.1440097424918	0.229080845869884
63.076384	1.14422266307871	0.228779004057631
63.117344	1.14442379839327	0.228482287737706
63.158304	1.14459272063012	0.228159255327068
63.199264	1.14477814224824	0.227892596794425
63.240224	1.14495492133331	0.227695359045632
63.281184	1.14514034295143	0.227469835203973
63.322144	1.14534540669011	0.227238050503699
63.363104	1.1455300426234	0.227088556977452
63.404064	1.14569975054507	0.227027380129604
63.445024	1.1458647443578	0.226993704860492
63.485984	1.14602109563748	0.226979130331285
63.526944	1.14619866040738	0.227026469221528
63.567904	1.14637151106834	0.227076623645823
63.608864	1.14656871795879	0.227066475083844
63.649824	1.14672506923847	0.227043933377787
63.690784	1.14687434935476	0.227061990278057
63.731744	1.14702284378622	0.227139848947237
63.772704	1.14713991082477	0.227196438566619
63.813664	1.14726090628744	0.227279217882771
63.854624	1.14743768537251	0.227465718683986
63.895584	1.14754218145391	0.22769815496683
63.936544	1.14763489226297	0.227951960542945
63.977504	1.14773545992025	0.228257753255535
64.018464	1.1478556696981	0.228614471831316
64.059424	1.14792009585355	0.228994289989869
64.100384	1.14801280666261	0.229379636793847
64.141344	1.14808116124217	0.22980743670839
64.182304	1.14814558739762	0.230209044746958
64.223264	1.14823436978256	0.230519919367758
64.264224	1.14829879593801	0.230748986598246
64.305184	1.1483750073658	0.230948163840309
64.346144	1.14843550509713	0.231118656194821
64.387104	1.1484834318713	0.231279806293546
64.428064	1.14854785802675	0.231373063231771
64.469024	1.14859657048575	0.231488458722957
64.509984	1.14867671033765	0.231546534560778
64.550944	1.1487411364931	0.231545948354385
64.591904	1.14877334957082	0.231496471663132
64.632864	1.14883777572627	0.231344681253843
64.673824	1.14888648818526	0.231071731353703
64.714784	1.14891870126299	0.230646038731286
64.755744	1.1489784133095	0.23008675642744
64.796704	1.14899884111489	0.229440440997482
64.837664	1.14905541042211	0.228639741903187
64.878624	1.14907976665161	0.227721343897046
64.919584	1.1491072656204	0.226740672902479
64.960544	1.14915204965528	0.225670100946806
65.001504	1.14917640588478	0.224544586851429
65.042464	1.14921647581073	0.223426482056186
65.083424	1.14924083204023	0.222274231283351
65.124384	1.14927225943313	0.221099249213545
65.165344	1.14930054408674	0.219916563650804
65.206304	1.14932097189213	0.21872414357521
65.247264	1.14937361277524	0.217544086134811
65.288224	1.14938539804757	0.216299835825569
65.329184	1.14938932647169	0.215035530284226
65.370144	1.14943803893068	0.213808977306276
65.411104	1.14945375262713	0.212642805766012
65.452064	1.14947025200841	0.211572031144189
65.493024	1.14948596570486	0.210606313860658
65.533984	1.14951425035847	0.209769825667507
65.574944	1.14954253501208	0.20903303396608
65.615904	1.14956689124158	0.208362076075556
65.656864	1.14959046178625	0.207825507635035
65.697824	1.14959046178625	0.207426028680653
65.738784	1.14961088959164	0.207098463521697
65.779744	1.14963524582114	0.206893607269001
65.820704	1.14963917424525	0.206777998215634
65.861664	1.14965095951759	0.206699300552174
65.902624	1.14967138732298	0.206697426435081
65.943584	1.14969102944354	0.206751091560116
65.984544	1.14969102944354	0.20684522018071
66.025504	1.14969967197659	0.206996293631251
66.066464	1.14971931409715	0.207217367534418
66.107424	1.14974367032665	0.207468675740546
66.148384	1.14974759875076	0.20775923144533
66.189344	1.14974759875076	0.208026898950314
66.230304	1.14977588340437	0.208226967487599
66.271264	1.14977588340437	0.208326310947965
66.312224	1.14980416805798	0.208321117900253
66.353184	1.1498080964821	0.208222449993723
66.394144	1.14981202490621	0.208076685088808
66.435104	1.1498080964821	0.207873458882142
66.476064	1.1498080964821	0.207595381310468
66.517024	1.14982381017855	0.207247000376545
66.557984	1.14983638113571	0.206852272091073
66.598944	1.14983638113571	0.206358906407955
66.639904	1.14985602325627	0.205842175278941
66.680864	1.14985602325627	0.205322338781489
66.721824	1.14986073736521	0.204826268703822
66.762784	1.14985680894109	0.204294361584767
66.803744	1.14986859421343	0.203765962987247
66.844704	1.14986073736521	0.203221747713146
66.885664	1.14988430790988	0.202682965199408
66.926624	1.14988902201882	0.202178529150206
66.967584	1.14989295044293	0.201720462244612
67.008544	1.14990866413938	0.20135692057509
67.049504	1.14991259256349	0.201150985615463
67.090464	1.14991730667243	0.201083114247023
67.131424	1.14991730667243	0.201138080357993
67.172384	1.14991730667243	0.201305964203016
67.213344	1.14992123509654	0.201568316624757
67.254304	1.14992123509654	0.201901857166351
67.295264	1.14991730667243	0.202343978822214
67.336224	1.14991730667243	0.202873717631376
67.377184	1.14991730667243	0.20346953650171
67.418144	1.14991730667243	0.204141793198964
67.459104	1.14991730667243	0.20487015791109
67.500064	1.14991730667243	0.205648894968103
67.541024	1.14991730667243	0.206441058112802
67.581984	1.14991730667243	0.207262119707232
67.622944	1.14991730667243	0.208107438042779
67.663904	1.14991730667243	0.208960486021731
67.704864	1.14996130502249	0.209846132742071
67.745824	1.14996130502249	0.210734063270217
67.786784	1.14996130502249	0.211558696583152
67.827744	1.14996130502249	0.212302690560151
67.868704	1.14996130502249	0.212939365183111
67.909664	1.14996994755554	0.213512596584064
67.950624	1.14996994755554	0.214034644975527
67.991584	1.14996994755554	0.214508609188322
68.032544	1.14996994755554	0.214911875602596
68.073504	1.14996994755554	0.215277491876156
68.114464	1.14999430378504	0.215560790825219
68.155424	1.14999430378504	0.21574800422677
68.196384	1.14999430378504	0.215845754687606
68.237344	1.14999430378504	0.215908783860488
68.278304	1.14999430378504	0.215891886297769
68.319264	1.15000216063326	0.215873646344202
68.360224	1.15000216063326	0.215785641292248
68.401184	1.15000216063326	0.215678544217213
68.442144	1.15000216063326	0.215553061181813
68.483104	1.15000216063326	0.215432030264113
68.524064	1.14999430378504	0.215257441002467
68.565024	1.14999430378504	0.215027635021171
68.605984	1.14999430378504	0.214796074779108
68.646944	1.14999430378504	0.21457104125878
68.687904	1.14999430378504	0.214336031333742
68.728864	1.15000216063326	0.214106136005003
68.769824	1.15000216063326	0.213812023836155
68.810784	1.15000216063326	0.213522217778209
68.851744	1.15000216063326	0.213298430763669
68.892704	1.15000216063326	0.213068611707137
68.933664	1.15000216063326	0.212851214124361
68.974624	1.15000216063326	0.212632450179471
69.015584	1.15000216063326	0.212398684581015
69.056544	1.15000216063326	0.212104515752813
69.097504	1.15000216063326	0.211804360645943
69.138464	1.15000294631808	0.211461867926421
69.179424	1.15000294631808	0.211098844907908
69.220384	1.15000294631808	0.210672738236366
69.261344	1.15000294631808	0.210211971294635
69.302304	1.15000294631808	0.209727869415891
69.343264	1.1500068747422	0.209210114060094
69.384224	1.1500068747422	0.208657613445077
69.425184	1.1500068747422	0.208053317463707
69.466144	1.1500068747422	0.207411462868271
69.507104	1.1500068747422	0.206755290889927
69.548064	1.1500068747422	0.206021778893413
69.589024	1.1500068747422	0.205304458396899
69.629984	1.1500068747422	0.204505356660545
69.670944	1.1500068747422	0.203595679836504
69.711904	1.1500068747422	0.202662820619865
69.752864	1.1500068747422	0.201687131290035
69.793824	1.1500068747422	0.200651241396611
69.834784	1.1500068747422	0.199582757120211
69.875744	1.1500068747422	0.198409899776179
69.916704	1.1500068747422	0.197159227347084
69.957664	1.1500068747422	0.195872432400627
69.998624	1.1500068747422	0.194508190654909
70.039584	1.1500068747422	0.193077269566389
70.080544	1.1500068747422	0.191566630946038
70.121504	1.1500068747422	0.189948483380733
70.162464	1.1500068747422	0.188266136408965
70.203424	1.14999508946986	0.186489625949309
70.244384	1.14993459173852	0.184638190031643
70.285344	1.14970124334623	0.182708217711756
70.326304	1.14941211133154	0.180681333925311
70.367264	1.14902948282297	0.178657732022986
70.408224	1.14861149849738	0.176537763455584
70.449184	1.14821315629235	0.174417450573647
70.490144	1.14769067588537	0.172319176001199
70.531104	1.14752568207264	0.170222453023368
70.572064	1.14705898528805	0.168089252317608
70.613024	1.14690970517177	0.166023295368983
70.653984	1.14645165092023	0.163965647732538
70.694944	1.14619787472255	0.162062756404643
70.735904	1.14594881263381	0.16023672349041
70.776864	1.14567146589146	0.158454891409892
70.817824	1.14536112038656	0.156763415744518
70.858784	1.14506805994775	0.155156948722953
70.899744	1.14477421382412	0.153644335742037
70.940704	1.14442851250221	0.15220649349551
70.981664	1.14404588399364	0.150832630555646
71.022624	1.14363575651627	0.149570667660669
71.063584	1.14325391369252	0.148389934666435
71.104544	1.14289564141345	0.147291257491986
71.145504	1.14254601166742	0.14626569267622
71.186464	1.14221995246607	0.145176797957156
71.227424	1.1419143210701	0.14409424690653
71.268384	1.14159297597769	0.143059034746147
71.309344	1.1413109151264	0.142007502512615
71.350304	1.14106185303765	0.140930323204587
71.391264	1.14063129775491	0.139826840881081
71.432224	1.14029345328122	0.138644687044585
71.473184	1.13997996503703	0.137479430770808
71.514144	1.13966961953212	0.136231177260287
71.555104	1.13935613128793	0.134927523976817
71.596064	1.1389538606588	0.13356705443655
71.637024	1.138563375302	0.132218372221114
71.677984	1.13818153247825	0.130881869587577
71.718944	1.13783975958044	0.129543292350001
71.759904	1.13752548565143	0.128212876238604
71.800864	1.13721985425547	0.126959429680371
71.841824	1.13693072224077	0.125666637559216
71.882784	1.13663687611715	0.124419475830862
71.923744	1.13635088684174	0.123183273329089
71.964704	1.136101824753	0.121936002640439
72.005664	1.13584883424014	0.12076422836175
72.046624	1.13555498811652	0.119665278786561
72.087584	1.13523678576339	0.118569735310228
72.128544	1.13494372532459	0.117468227347287
72.169504	1.13463337981969	0.116429094795451
72.210464	1.13426332226827	0.115480896148327
72.251424	1.13386576574807	0.114703464435661
72.292384	1.13346742354305	0.114015229800588
72.333344	1.13310129441575	0.113432028532542
72.374304	1.13258195674805	0.112933563507567
72.415264	1.13225668323152	0.112507092908635
72.456224	1.13194712341144	0.112080811900619
72.497184	1.1316249926342	0.111662029540181
72.538144	1.13133978904363	0.111238021443942
72.579104	1.13107422757361	0.110869088418968
72.620064	1.13078823829821	0.110531819256041
72.661024	1.13046689320579	0.110327451145472
72.701984	1.13012512030799	0.110184824297085
72.742944	1.12982341733614	0.110157547176559
72.783904	1.12951307183123	0.110336021962363
72.824864	1.12918779831471	0.110697545687202
72.865824	1.12877767083734	0.111166787560764
72.906784	1.12840761328593	0.11166027745862
72.947744	1.12804934100686	0.112223199036355
72.988704	1.12770363968494	0.112796273534482
73.029664	1.12723694290036	0.113388187267804
73.070624	1.12709237689301	0.113954096536859
73.111584	1.12678595981222	0.11450920784057
73.152544	1.12648425684037	0.11507742270949
73.193504	1.12608670032017	0.115673176203647
73.234464	1.12582899569838	0.11626914543919
73.275424	1.12555164895602	0.116892816740413
73.316384	1.1252334466029	0.117495271292779
73.357344	1.12494824301232	0.11811749560127
73.398304	1.12466225373691	0.118703688919046
73.439264	1.12431262399089	0.11917628023211
73.480224	1.12391821020997	0.11951950080641
73.521184	1.12351593958084	0.119692102632255
73.562144	1.12313016833297	0.119744734813682
73.603104	1.12278446701106	0.119662391338714
73.644064	1.1224301231561	0.119433195535076
73.685024	1.12210877806368	0.119082090593751
73.725984	1.12180236098289	0.118679421281899
73.766944	1.12149751527175	0.118219478080007
73.807904	1.12121152599635	0.117641308598435
73.848864	1.12095382137456	0.116975192903469
73.889824	1.1206764746322	0.11619813165581
73.930784	1.12034648700674	0.11535687100169
73.971744	1.12002121349021	0.114463836773275
74.012704	1.11955844512974	0.113533880258924
74.053664	1.11923238592838	0.112607695950023
74.094624	1.11884661468052	0.111615091623827
74.135584	1.11844434405138	0.110618856740565
74.176544	1.11807035807586	0.109623739789941
74.217504	1.11772387106912	0.108593746827742
74.258464	1.11741431124904	0.107617669599258
74.299424	1.11710867985308	0.106687656425553
74.340384	1.1168234762625	0.105860059392563
74.381344	1.11652177329064	0.105042342879224
74.422304	1.11623971243936	0.104263575313328
74.463264	1.11599065035061	0.103535831674889
74.504224	1.11573294572882	0.102874876339547
74.545184	1.11543517118108	0.102280879285363
74.586144	1.11511775451278	0.101745080104532
74.627104	1.11483176523737	0.101312856401967
74.668064	1.11451434856907	0.100952385233589
74.709024	1.11414821944177	0.100637328716625
74.749984	1.11375380566086	0.100341409986068
74.790944	1.11335546345583	0.100064897084246
74.831904	1.11298933432853	0.099769599427376
74.872864	1.11263970458251	0.0994686641647863
74.913824	1.1121407947202	0.0992087132279712
74.954784	1.11183516332423	0.0990118677362449
74.995744	1.11151303254699	0.0987914258027953
75.036704	1.11123175738053	0.0985638404323334
75.077664	1.1109622674864	0.0983551226267441
75.118624	1.11068884916816	0.0981359838584358
75.159584	1.11035493311858	0.0979003942646226
75.200544	1.11001316022078	0.0976320206969191
75.241504	1.10971145724892	0.0972883599230231
75.282464	1.10940111174402	0.0968384999069313
75.323424	1.10906798137927	0.0963138713356564
75.364384	1.10867356759836	0.0957493654752153
75.405344	1.10829565319872	0.0951267685225119
75.446304	1.10794130934376	0.0944867836857571
75.487264	1.10759167959773	0.0937741506611813
75.528224	1.10728133409283	0.0930291760415174
75.569184	1.10697963112098	0.0922755412575196
75.610144	1.10651764844533	0.0915039868632253
75.651104	1.10621594547347	0.0906715541722946
75.692064	1.10597395454813	0.0898054592874872
75.733024	1.10584117381312	0.088916705019503
75.773984	1.10543890318399	0.0879654489464706
75.814944	1.10512148651568	0.0869762594359543
75.855904	1.10483549724028	0.0859758622693812
75.896864	1.10454243680148	0.0849129458641124
75.937824	1.10420066390367	0.0838472596881168
75.978784	1.1038180353951	0.0828368359950967
76.019744	1.10341183634185	0.0819034385145949
76.060704	1.10302135098505	0.0810347394787106
76.101664	1.1026638643908	0.0802510839539316
76.142624	1.10230952053584	0.0795111432999475
76.183584	1.10199603229165	0.0787500752445498
76.224544	1.10169432931979	0.0780533482439985
76.265504	1.10138476949972	0.0774346651451311
76.306464	1.10109878022431	0.0768577813950531
76.347424	1.10084107560252	0.0762903641155002
76.388384	1.10056372886017	0.0757674941634043
76.429344	1.10022981281059	0.0752551214462346
76.470304	1.09990846771817	0.0747759118847856
76.511264	1.09960283632221	0.0743565128090712
76.552224	1.09912749700458	0.0740090667544887
76.593184	1.09893893264717	0.0737486756180774
76.634144	1.09853666201803	0.0735573565925691
76.675104	1.09796546915205	0.0734276197472101
76.716064	1.0976150537212	0.0733244081963333
76.757024	1.09730156547701	0.0732214211036665
76.797984	1.09699986250516	0.0729984207824645
76.838944	1.09671858733869	0.0727432967867666
76.879904	1.09640902751861	0.0725125188796291
76.920864	1.09612696666732	0.0723568930679169
76.961824	1.0958857614268	0.0722328613836615
77.002784	1.09562019995679	0.0721575632814394
77.043744	1.09532242540905	0.0720540183120566
77.084704	1.09500500874074	0.0718988435959703
77.125664	1.09471901946534	0.0718290676015545
77.166624	1.09440553122115	0.0718439908037082
77.207584	1.09403547366974	0.0718633552275309
77.248544	1.09363713146471	0.0718838092543146
77.289504	1.09305415332639	0.0719134399172357
77.330464	1.09269980947143	0.0719362126191204
77.371424	1.0923501797254	0.0719157324418656
77.412384	1.09203197737228	0.0718854262251086
77.453344	1.0917224175522	0.0719065514473163
77.494304	1.09140892930801	0.0720355037785435
77.535264	1.09111901160849	0.0722305906510909
77.576224	1.09084952171436	0.0724952857191981
77.617184	1.09057610339612	0.072906708901238
77.658144	1.09022961638939	0.0732676159108007
77.699104	1.08990041444874	0.0735775926987606
77.740064	1.08959871147689	0.07385909816135
77.781024	1.08928836597199	0.0741797770295928
77.821984	1.08895523560724	0.0744921770945381
77.862944	1.0885529649781	0.0747835500015421
77.903904	1.08817819331775	0.0750999184004713
77.944864	1.08782463514761	0.0753840846734914
77.985824	1.0874789338257	0.0756532187840616
78.026784	1.0871685883208	0.0758831315464482
78.067744	1.08686295692483	0.0760989056208128
78.108704	1.08655732552886	0.0763324641947068
78.149664	1.0860984855925	0.0765434004319247
78.190624	1.08584942350376	0.0767028812589128
78.231584	1.08572449961698	0.076801054485698
78.272544	1.08546758068001	0.07685881433866
78.313504	1.08500874074365	0.0767025543780245
78.354464	1.08472275146825	0.0764451029904019
78.395424	1.08442969102944	0.0761818200477322
78.436384	1.08409184655575	0.0758512955271339
78.477344	1.08370921804718	0.0755788599195918
78.518304	1.08329123372159	0.0753279962714715
78.559264	1.08291253363713	0.0750180870388951
78.600224	1.08255111861877	0.0746343245176228
78.641184	1.08220934572096	0.0742393456234701
78.682144	1.08188328651961	0.0738092488258847
78.723104	1.08157765512365	0.0733844932620141
78.764064	1.08125945277052	0.072951426206757
78.805024	1.08097817760405	0.072505203285349
78.845984	1.08072440140638	0.0720715718157582
78.886944	1.08045883993636	0.0716669128889001
78.927904	1.08012099546267	0.0712202889936025
78.968864	1.07980357879437	0.0706760170601469
79.009824	1.07948144801713	0.070093600306233
79.050784	1.07917581662116	0.0694989189813901
79.091744	1.07883011529925	0.068825313355671
79.132704	1.07822670935554	0.0682020996876917
79.173664	1.07785272338002	0.0675857243678956
79.214624	1.0775070220581	0.066904984021988
79.255584	1.07718881970498	0.0662527084638332
79.296544	1.07688711673312	0.0656510318879809
79.337504	1.07660584156666	0.0650359793461794
79.378464	1.07629156763764	0.0644699589376225
79.419424	1.07601422089529	0.0639121998987159
79.460384	1.07576044469761	0.0633530984689612
79.501344	1.07550745418475	0.0628256086003107
79.542304	1.07520967963701	0.0622782378360341
79.583264	1.07489226296871	0.0617249810365622
79.624224	1.07460627369331	0.0611199964261202
79.665184	1.074288857025	0.060619509098049
79.706144	1.0739227278977	0.0602176155835059
79.747104	1.07352831411679	0.0599234227840388
79.788064	1.07312604348765	0.0597878478460148
79.829024	1.07275598593624	0.0597737549213173
79.869984	1.07241421303844	0.0598247439814797
79.910944	1.07208422541298	0.0599920220072567
79.951904	1.07176680874467	0.0602193742026848
79.992864	1.07128754100293	0.0604617629189747
80.033824	1.07100626583646	0.0606781863967042
80.074784	1.07074070436644	0.0608449261586184
80.115744	1.0704672860482	0.0609247809804234
80.156704	1.07013336999863	0.0610062593106403
80.197664	1.06979552552494	0.0610579348206682
80.238624	1.06947810885663	0.0611219446362145
80.279584	1.06917169177584	0.0612157136878313
80.320544	1.06883856141109	0.061323311980229
80.361504	1.06844807605429	0.0614013362690596
80.402464	1.06807016165465	0.0614206723632053
80.443424	1.06771188937558	0.061451264055938
80.484384	1.06736618805366	0.0614253118926132
80.525344	1.06705662823358	0.0613137343702019
80.566304	1.06675099683762	0.0611127549248415
80.607264	1.06644457975683	0.0608103399814308
80.648224	1.06614759089391	0.0604201902076012
80.689184	1.06586945846674	0.0599506846501228
80.730144	1.06561646795388	0.0594317459855102
80.771104	1.06535483490798	0.0589040076873846
80.812064	1.06489599497162	0.0583792113172537
80.853024	1.06461864822926	0.057903874204728
80.893984	1.06432480210564	0.0574181161294835
80.934944	1.06397910078372	0.0569129086413853
80.975904	1.0635807585787	0.0563903001940001
81.016864	1.06318634479778	0.0558425698607463
81.057824	1.06279664512581	0.0553238425791082
81.098784	1.06243837284673	0.054825253339395
81.139744	1.06208874310071	0.054331242611324
81.180704	1.06177054074758	0.0538218052845311
81.221664	1.0614609809275	0.0533544680369452
81.262624	1.06115534953154	0.0528789021077977
81.303584	1.06087407436507	0.0523341006273031
81.344544	1.06061636974328	0.0517889896995675
81.385504	1.06034687984915	0.0512055901237828
81.426464	1.06001689222368	0.0506594440732343
81.467424	1.05969161870716	0.0500976840122548
81.508384	1.05938127320225	0.0495869151906437
81.549344	1.05907564180629	0.049112696010756
81.590304	1.05871815521204	0.0486293851837618
81.631264	1.05831117047396	0.0482123875929734
81.672224	1.05774469171692	0.0477806651077702
81.713184	1.05738641943784	0.0472991325128084
81.754144	1.05707685961776	0.0467599686380339
81.795104	1.05677515664591	0.0461699246633931
81.836064	1.05648131052228	0.0455598537863293
81.877024	1.05617960755043	0.0449556689444608
[truncated: 4,566 more rows]
