# Supplementary material for: Unraveling the Local Relation Between Tissue Composition and Human Brain Mechanics Through Machine Learning
Source: Front Bioeng Biotechnol. 2021 Aug 17;9:704738. doi: 10.3389/fbioe.2021.704738 (PMC8415910; doi:10.3389/fbioe.2021.704738)
Supplement: Supplementary file 1 [file DataSheet3.ZIP › Mechanics_cyclicCompTens/cyclicCompTens_HBE_04_06_P2a_CC_04.txt]

0	1	-0.00855777999404508
0.038944	1	0.00362554284790897
0.079904	1	0.00658785777856868
0.120864	1	0.00895905828669283
0.161824	1.0000048757655	0.010703531873754
0.202784	1.0000048757655	0.0119932349429522
0.243744	1.0000048757655	0.0131306422652839
0.284704	1.0000048757655	0.0140178269990317
0.325664	1.0000048757655	0.0146289874642483
0.366624	1.0000048757655	0.0149378374708129
0.407584	1.0000048757655	0.0151770092983753
0.448544	1.0000048757655	0.0158512976573926
0.489504	1.0000048757655	0.0162611988408444
0.530464	1.0000048757655	0.0165832467304579
0.571424	0.999995124234505	0.0167570919009118
0.612384	0.999995124234505	0.0168362087726976
0.653344	0.999995124234505	0.0168126708117319
0.694304	0.999995124234505	0.0166555679250262
0.735264	0.999995124234505	0.0164608423214428
0.776224	0.999995124234505	0.0162307941495511
0.817184	0.999995124234505	0.01594967440641
0.858144	0.999995124234505	0.0156044925467803
0.899104	0.999995124234505	0.0151901688416582
0.940064	0.999995124234505	0.0147195845772485
0.981024	1	0.0142342972104831
1.021984	1	0.013740454281268
1.062944	1	0.0132659648798459
1.103904	1	0.0128628531891924
1.144864	1	0.0124963172907335
1.185824	1	0.012176468699947
1.226784	1	0.0118917009660924
1.267744	1	0.0115939669570021
1.308704	1	0.0112596288260402
1.349664	1	0.0109212591641228
1.390624	1	0.0105315953532139
1.431584	1	0.010108127700043
1.472544	1	0.00967010948893127
1.513504	1	0.00917638641604193
1.554464	1	0.00858900978944954
1.595424	0.999995124234505	0.00797632168607335
1.636384	0.999944416273355	0.00739016541479734
1.677344	0.999609938760385	0.00683049739150299
1.718304	0.999086281546203	0.00624355442688918
1.759264	0.998641611733042	0.00565917420843948
1.800224	0.998222295900456	0.00502723282074263
1.841184	0.997822483129851	0.00434154785659799
1.882144	0.997428521277841	0.00354903168054022
1.923104	0.997089167999376	0.00264894118334993
1.964064	0.996769317782892	0.00165722379396407
2.005024	0.996439716035418	0.000622031246434812
2.045984	0.996090611225962	-0.000482043821082301
2.086944	0.995700549986348	-0.00158702107985115
2.127904	0.995341693645902	-0.00261082727643802
2.168864	0.994966259702773	-0.00362184807188073
2.209824	0.994522565042712	-0.00462619395958452
2.250784	0.994012559971916	-0.0055891131427114
2.291744	0.993524008269298	-0.00649324606688695
2.332704	0.993053984475563	-0.00728824217928406
2.373664	0.992605414050006	-0.0080441869215592
2.414624	0.991995943363108	-0.00884806765649995
2.455584	0.991616608807583	-0.00969406808350079
2.496544	0.991221671802473	-0.0105576438062626
2.537504	0.990872566993018	-0.0113753014810423
2.578464	0.990557592542029	-0.0121859421127532
2.619424	0.990208487732574	-0.0129813370198339
2.660384	0.989824277411554	-0.0137460094818266
2.701344	0.989394234894879	-0.0144074202712062
2.742304	0.989010024573858	-0.0150177439361569
2.783264	0.988635565783828	-0.0156206386881196
2.824224	0.988211374185747	-0.0162504706044839
2.865184	0.987701369114951	-0.0168654621285196
2.906144	0.987227444708819	-0.0174546453168212
2.947104	0.986782774895659	-0.0180391083450958
2.988064	0.986373210594063	-0.018627021056345
3.029024	0.985989000273043	-0.0192663630273529
3.069984	0.985614541483013	-0.0199983604757514
3.110944	0.985249834223973	-0.0207430191105567
3.151904	0.984880251199438	-0.0214921494759138
3.192864	0.984550649451964	-0.0222077789086323
3.233824	0.984241525919569	-0.0229127454867745
3.274784	0.983902172641105	-0.0235929671816727
3.315744	0.983322931700277	-0.0242554544987778
3.356704	0.983148379295549	-0.0249200447495977
3.397664	0.982583765651207	-0.0256102537452364
3.438624	0.982154698287631	-0.0263232485179952
3.479584	0.981655419900924	-0.0270198338701616
3.520544	0.981156141514218	-0.0277232532120994
3.561504	0.980701720170067	-0.0284385949896362
3.602464	0.980247298825916	-0.0291153931520311
3.643424	0.97983773452432	-0.0297697999735775
3.684384	0.97944279751921	-0.0304777477054212
3.725344	0.979034208370714	-0.031184263698974
3.766304	0.978659749580684	-0.0319171437257708
3.807264	0.97831942114912	-0.0325833923522971
3.848224	0.977984943636151	-0.0331313013804366
3.889184	0.977605609080626	-0.0335906496591127
3.930144	0.977191169013535	-0.0340418738581117
3.971104	0.976786480477435	-0.0344744811009193
4.012064	0.97640714592191	-0.0348829732509942
4.053024	0.975833755899676	-0.0351794019157373
4.093984	0.975584116706323	-0.0354618139279902
4.134944	0.975094589850607	-0.0357419464908486
4.175904	0.974405156609588	-0.0360236785908538
4.216864	0.9741906229278	-0.0362434297160261
4.257824	0.973587003159496	-0.0363420867265258
4.298784	0.973212544369466	-0.0364110956404571
4.339744	0.972822483129851	-0.036460478625855
4.380704	0.972448024339821	-0.0364114661054638
4.421664	0.972113546826852	-0.0363362203041838
4.462624	0.971794671763467	-0.0362218163516918
4.503584	0.971474821546983	-0.0360668769898451
4.544544	0.971124741584429	-0.0359565612276627
4.585504	0.970735655497913	-0.0358900366084825
4.626464	0.970375824004369	-0.0359354207510136
4.667424	0.970012091898428	-0.0360699148029003
4.708384	0.969557670554277	-0.0362254839552585
4.749344	0.969068143698561	-0.0364783393975916
4.790304	0.968559113780864	-0.0367722009577587
4.831264	0.968084214221633	-0.037087641014965
4.872224	0.967445488941764	-0.0374938602532633
4.913184	0.967240706790966	-0.0378952220415615
4.954144	0.966846744938955	-0.0383303397295911
4.995104	0.96644693216835	-0.0387845886664097
5.036064	0.965907672504583	-0.0393442087471739
5.077024	0.965592698053594	-0.0400787907337958
5.117984	0.965248469009634	-0.0408928614356278
5.158944	0.964859382923119	-0.0417175012861814
5.199904	0.964429340406444	-0.0426384010207208
5.240864	0.964045130085423	-0.0435654679080192
5.281824	0.963670671295393	-0.0445458512474049
5.322784	0.963251355462808	-0.045518875408392
5.363744	0.962737449779615	-0.0464653917085441
5.404704	0.962262550220385	-0.047431801979558
5.445664	0.961818855560323	-0.0483753676348919
5.486624	0.961409291258728	-0.0492876660436573
5.527584	0.961014354253618	-0.0502046715372141
5.568544	0.960650622147677	-0.0509916438134062
5.609504	0.960285914888638	-0.051815442490474
5.650464	0.959916331864103	-0.0526540205421047
5.691424	0.959596481647619	-0.0534864663082709
5.732384	0.959276631431135	-0.0543446550339934
5.773344	0.95893727815267	-0.055142089677817
5.814304	0.95855306783165	-0.055944405742906
5.855264	0.957983578421812	-0.0566905680297973
5.896224	0.957609119631782	-0.0573538529362699
5.937184	0.957180052268206	-0.0579939924966452
5.978144	0.95669052541249	-0.0586761427887843
6.019104	0.956191247025783	-0.0593241318488905
6.060064	0.955731949916137	-0.0599250239106109
6.101024	0.955282404337481	-0.0604465798015359
6.141984	0.954872840035886	-0.0609521054536989
6.182944	0.95448375394937	-0.0614534993314334
6.223904	0.95406931388228	-0.0619372961213482
6.264864	0.953694855092249	-0.0624523078568894
6.305824	0.95336037757928	-0.0629777056878547
6.346784	0.953021024300815	-0.0635093796318754
6.387744	0.95264168974529	-0.0641295445907698
6.428704	0.952227249678199	-0.0647670560288032
6.469664	0.951627530522292	-0.0654622140010906
6.510624	0.951443226586574	-0.066198770348278
6.551584	0.951059016265554	-0.066949498071576
6.592544	0.950619222217888	-0.0677661838205144
6.633504	0.949889807699809	-0.0685303550651449
6.674464	0.949441237274252	-0.0692861494422115
6.715424	0.949226703592464	-0.0700521141733159
6.756384	0.948822015056364	-0.0708009132993729
6.797344	0.948247649881031	-0.0715081898357925
6.838304	0.947858563794516	-0.0722448180967752
6.879264	0.947484105004486	-0.073010268535282
6.920224	0.947154503257011	-0.0738326223988235
6.961184	0.946829777275032	-0.0746490117757566
7.002144	0.946500175527558	-0.0754328656082745
7.043104	0.946160822249093	-0.0761943324583559
7.084064	0.945776611928073	-0.0768805644031869
7.125024	0.945411904669033	-0.0775389875012476
7.165984	0.945037445879003	-0.0781557071355794
7.206944	0.944592776065842	-0.0786981463568546
7.247904	0.944083746148145	-0.0791457922997297
7.288864	0.943603970823419	-0.0794970454270579
7.329824	0.943125170651792	-0.0798060960525011
7.370784	0.942675625073137	-0.0801277621010265
7.411744	0.942266060771541	-0.080416077582122
7.452704	0.941881850450521	-0.0806956740603238
7.493664	0.941292857978703	-0.0810299925784323
7.534624	0.941118305573975	-0.081395253641427
7.575584	0.940623902952764	-0.081822593743521
7.616544	0.940289425439794	-0.0822935484729376
7.657504	0.939894488434684	-0.0827838000707932
7.698464	0.939475172602099	-0.0833307371730914
7.739424	0.939075359831494	-0.0838846586303695
7.780384	0.938706751960058	-0.0844126344619405
7.821344	0.938271833677887	-0.0849636510377246
7.862304	0.937782306822171	-0.0855713836268342
7.903264	0.937308382416039	-0.0861975697316911
7.944224	0.936853961071888	-0.0868410761652157
7.985184	0.936434645239303	-0.0875244163037884
8.026144	0.936060186449273	-0.0882048341272196
8.067104	0.935685727659243	-0.088896082604083
8.108064	0.935301517338222	-0.0896084279734771
8.149024	0.934946561610173	-0.0903420140629927
8.189984	0.934607208331708	-0.0910452133051323
8.230944	0.934302960564809	-0.0917456297013095
8.271904	0.933792955494013	-0.092398495824269
8.312864	0.933598900027304	-0.0929918848800002
8.353824	0.93320883878769	-0.0935470637390952
8.394784	0.932839255763155	-0.0940211347329802
8.435744	0.932225884463861	-0.0944806377352768
8.476704	0.931976245270507	-0.094924173695783
8.517664	0.931246830752428	-0.0953800483202195
8.558624	0.930772906346296	-0.0957950955217078
8.599584	0.930328236533136	-0.0962178396785123
8.640544	0.929894293404064	-0.0966591397737425
8.681504	0.92950423216445	-0.0970451076514078
8.722464	0.929105394546944	-0.0975018953631256
8.763424	0.928720209072824	-0.0980278358163655
8.804384	0.928375980028865	-0.098617330631114
8.845344	0.928056129812381	-0.0992306942883259
8.886304	0.927687521940945	-0.099922511537935
8.927264	0.927262355189765	-0.10065538720632
8.968224	0.926858641806764	-0.101440962611516
9.009184	0.926479307251238	-0.102265266864358
9.050144	0.926098997542614	-0.103091329736379
9.091104	0.925665054413543	-0.103978750330339
9.132064	0.924935639895464	-0.104909256004582
9.173024	0.92471623044818	-0.105839672331383
9.213984	0.924272535788119	-0.106794338861683
9.254944	0.923862971486523	-0.10773540714703
9.295904	0.923472910246909	-0.10867232186589
9.336864	0.922899520224675	-0.109543720937912
9.377824	0.922525061434645	-0.110419312802127
9.418784	0.922184733003081	-0.111272811876706
9.459744	0.921865857939697	-0.112076679536411
9.500704	0.921536256192222	-0.112888540523438
9.541664	0.921192027148262	-0.113665131062618
9.582624	0.920797090143152	-0.114416850324611
9.623584	0.920447985333697	-0.115142844060694
9.664544	0.920073526543667	-0.115884693699066
9.705504	0.919638608261497	-0.116622492193629
9.746464	0.91913932987479	-0.117360896507438
9.787424	0.918640051488084	-0.118064780020237
9.828384	0.918161251316457	-0.118748327183372
9.869344	0.917711705737801	-0.119456115833183
9.910304	0.917302141436205	-0.120146388025794
9.951264	0.916908179584195	-0.120826420129777
9.992224	0.91652786987557	-0.121496593506169
10.033184	0.91615341108554	-0.12222537226742
10.074144	0.915659983617428	-0.123022336202765
10.115104	0.915305027889379	-0.123836300123507
10.156064	0.914930569099349	-0.124701867640481
10.197024	0.914501501735772	-0.125585269778721
10.237984	0.914116316261653	-0.126456710255655
10.278944	0.913747708390217	-0.127284747488241
10.319904	0.913327417404532	-0.1280359023359
10.360864	0.91283398993642	-0.128760582010812
10.401824	0.912334711549713	-0.129435046243665
10.442784	0.911899793267543	-0.130041843953434
10.483744	0.911460974372977	-0.13064078780506
10.524704	0.911086515582947	-0.131262369247804
10.565664	0.910721808323907	-0.131947991014976
10.606624	0.910347349533877	-0.132710832943995
10.647584	0.909987518040332	-0.133572488786339
10.688544	0.909643288996372	-0.134549762398874
10.729504	0.909339041229473	-0.135618506000778
10.770464	0.909003588563404	-0.136701471100529
10.811424	0.908624254007879	-0.137757344312258
10.852384	0.908240043686859	-0.138809175097001
10.893344	0.907875336427819	-0.139870864609336
10.934304	0.907261965128525	-0.140944395926651
10.975264	0.906772438272809	-0.142011326429228
11.016224	0.906532550610446	-0.143107815680931
11.057184	0.905808987010961	-0.144291852351343
11.098144	0.9053643171978	-0.145576731775795
11.139104	0.904935249834224	-0.146963613291836
11.180064	0.904545188594609	-0.148348934496438
11.221024	0.904141475211608	-0.149749361956491
11.261984	0.903761165502984	-0.151090286198844
11.302944	0.903412060693529	-0.15228485932989
11.343904	0.903072707415064	-0.153357375137245
11.384864	0.902717751687015	-0.154233655630531
11.425824	0.902293560088934	-0.154915574926843
11.466784	0.901888871552834	-0.155437442444215
11.507744	0.901509536997309	-0.155825173299471
11.548704	0.901135078207279	-0.156182885593152
11.589664	0.900715762374693	-0.156454257748204
11.630624	0.900221359753481	-0.156744009326002
11.671584	0.899762062643835	-0.157038258784823
11.712544	0.899312517065179	-0.157288252929781
11.753504	0.898898076998089	-0.157543555620364
11.794464	0.898513866677068	-0.157714065408523
11.835424	0.897929749970745	-0.157832115172523
11.876384	0.897560166946211	-0.157920497227101
11.917344	0.897195459687171	-0.15796331208585
11.958304	0.896891211920271	-0.157967714081812
11.999264	0.896571361703787	-0.158037984755972
12.040224	0.896227132659828	-0.158112513598504
12.081184	0.895832195654718	-0.158322541106852
12.122144	0.895473339314272	-0.15870514646978
12.163104	0.895108632055233	-0.159211201668982
12.204064	0.894679564691657	-0.159855516587904
12.245024	0.89418028630495	-0.160592129594445
12.285984	0.893685883683738	-0.161428356282886
12.326944	0.893201232593517	-0.16226240594461
12.367904	0.892762413698951	-0.163029763188299
12.408864	0.89234797363186	-0.163888259182057
12.449824	0.89195303662675	-0.164784200471171
12.490784	0.89156882630573	-0.165671464162305
12.531744	0.8911943675157	-0.166604682947921
12.572704	0.890855014237235	-0.16762448594323
12.613664	0.890535164020751	-0.168811963579793
12.654624	0.889976401295003	-0.170067288613531
12.695584	0.889536607247338	-0.171368560024928
12.736544	0.889152396926317	-0.172768250913379
12.777504	0.888782813901783	-0.174283786209437
12.818464	0.888358622303702	-0.175792012448832
12.859424	0.88786421968249	-0.177305200740112
12.900384	0.887369817061279	-0.178843332222375
12.941344	0.886940749697703	-0.180342065840774
12.982304	0.886496079884542	-0.181770456871218
13.023264	0.886131372625502	-0.183174460408188
13.064224	0.885756913835472	-0.184599752607811
13.105184	0.885393181729532	-0.185942165247809
13.146144	0.885023598704997	-0.187295421616475
13.187104	0.884689121192027	-0.188652663752772
13.228064	0.884374146741038	-0.189970712870562
13.269024	0.884044544993564	-0.191164348943061
13.309984	0.883670086203534	-0.192224872580227
13.350944	0.883285875882514	-0.193224631239465
13.391904	0.882916292857979	-0.194158179085176
13.432864	0.88229707064009	-0.194963339013993
13.473824	0.881797792253384	-0.195677787317102
13.514784	0.88154815306003	-0.196276038181245
13.555744	0.880844092522526	-0.196809111175467
13.596704	0.880400397862464	-0.197214197226686
13.637664	0.879965479580294	-0.197559518555495
13.678624	0.879776299879081	-0.197870164359673
13.719584	0.879176580723174	-0.198191488272868
13.760544	0.878792370402153	-0.198549313885257
13.801504	0.878448141358193	-0.198957775526449
13.842464	0.878128291141709	-0.199384069609701
13.883424	0.877758708117174	-0.199815112182656
13.924384	0.877334516519093	-0.200296468261938
13.965344	0.876940554667083	-0.200825653552796
14.006304	0.876550493427468	-0.201355671300316
14.047264	0.876171158871943	-0.201847169403959
14.088224	0.875746967273862	-0.202355113974695
14.129184	0.87525256465265	-0.202946990661516
14.170144	0.874793267543004	-0.203548447137571
14.211104	0.874343721964348	-0.204110616889264
14.252064	0.873740102196045	-0.204706577407983
14.293024	0.873354916721925	-0.205418582821253
14.333984	0.872970706400905	-0.206180064925776
14.374944	0.87259137184538	-0.206947934282856
14.415904	0.87225689433241	-0.207771687196599
14.456864	0.871937044115926	-0.208597044005901
14.497824	0.871618169052541	-0.209398165866145
14.538784	0.871263213324492	-0.210197472447856
14.579744	0.870869251472481	-0.210959675869539
14.620704	0.870514295744432	-0.21173467340919
14.661664	0.870144712719897	-0.212582478218694
14.702624	0.869715645356321	-0.213459109564134
14.743584	0.869201739673129	-0.214410962739589
14.784544	0.868702461286422	-0.215424655241492
14.825504	0.868227561727191	-0.216520259735591
14.866464	0.86779361859812	-0.217720854012598
14.907424	0.867374302765534	-0.218993556034358
14.948384	0.866989117291415	-0.220228555614462
14.989344	0.866595155439404	-0.221443839918589
15.030304	0.866225572414869	-0.222686449285773
15.071264	0.8658910949019	-0.224013152030279
15.112224	0.86556636891992	-0.225336206784072
15.153184	0.86519191012989	-0.22672498203006
15.194144	0.8647774700628	-0.228147323584865
15.235104	0.864377657292195	-0.229615393596736
15.276064	0.863818894566447	-0.231174419305378
15.317024	0.863389827202871	-0.232769214500024
15.357984	0.862895424581659	-0.234260120410752
15.398944	0.862405897725943	-0.23568493972269
15.439904	0.861971954596872	-0.237076085944721
15.480864	0.861541912080197	-0.23839713364986
15.521824	0.861167453290167	-0.239680093193894
15.562784	0.860792994500137	-0.240923617827565
15.603744	0.860418535710107	-0.242069121778865
15.644704	0.860054803604166	-0.243240699929021
15.685664	0.859714475172602	-0.244414466001923
15.726624	0.859410227405703	-0.245559985207664
15.767584	0.859090377189219	-0.246646070930295
15.808544	0.858771502125834	-0.247681426918269
15.849504	0.858397043335804	-0.248620516484639
15.890464	0.858082068884815	-0.249452840215273
15.931424	0.85777294535242	-0.250194356435139
15.972384	0.857443343604946	-0.250793295928354
16.013344	0.857068884814916	-0.251263043377689
16.054304	0.8565793579592	-0.25161070953207
16.095264	0.85626535866131	-0.251878464205292
16.136224	0.855970862425401	-0.252095173158997
16.177184	0.855710496547958	-0.252319892873671
16.218144	0.855460857354605	-0.252494488672934
16.259104	0.855221944845341	-0.252548870756717
16.300064	0.855031789991029	-0.25249599232502
16.341024	0.854847486055311	-0.252339401125085
16.381984	0.854652455435503	-0.252008772002602
16.422944	0.854473027265281	-0.251607597626013
16.463904	0.854303350626048	-0.251036188041211
16.504864	0.854127823068222	-0.250345299133325
16.545824	0.853963997347584	-0.24964950919132
16.586784	0.853828451066817	-0.24894458401809
16.627744	0.853679252642665	-0.248145477923325
16.668704	0.853543706361899	-0.247298599276337
16.709664	0.853444240745797	-0.246389207928272
16.750624	0.853304793852635	-0.245443147082157
16.791584	0.853179974255958	-0.244515151853136
16.832544	0.853064906190272	-0.243589791284074
16.873504	0.85294496235909	-0.2426035240887
16.914464	0.852760658423372	-0.241600224219838
16.955424	0.852635838826696	-0.240574504680452
16.996384	0.852535398057495	-0.239537204840796
17.037344	0.852415454226313	-0.238508005109552
17.078304	0.852325740141202	-0.237535647785577
17.119264	0.8522262745251	-0.236618271827014
17.160224	0.852131684674494	-0.235747064525113
17.201184	0.852031243905293	-0.234957723452084
17.242144	0.851962008035262	-0.234180224184034
17.283104	0.851886921246636	-0.233403775293239
17.324064	0.851816710223505	-0.232646034885284
17.365024	0.851746499200374	-0.231904499052565
17.405984	0.851672387564848	-0.231164839516145
17.446944	0.851611928072707	-0.230507187856981
17.487904	0.851522213987596	-0.229879709483012
17.528864	0.85146760541405	-0.229270532080377
17.569824	0.851422748371494	-0.228676696287432
17.610784	0.851367164644849	-0.228098683708686
17.651744	0.851297928774818	-0.227517184400465
17.692704	0.851227717751687	-0.226920764069297
17.733664	0.851173109178141	-0.226240917197817
17.774624	0.85112337637009	-0.225532350571492
17.815584	0.85108339509303	-0.224801717306
17.856544	0.851013184069899	-0.22403335108997
17.897504	0.850978078558334	-0.223258551858058
17.938464	0.850953699730858	-0.22244625285064
17.979424	0.850888364473222	-0.221613046541607
18.020384	0.850868861411242	-0.220754204054108
18.061344	0.850808401919101	-0.219904276698036
18.102304	0.850798650388111	-0.219117576822584
18.143264	0.850763544876546	-0.218374798842489
18.184224	0.850744041814565	-0.217654484117038
18.225184	0.850708936303	-0.216994189081091
18.266144	0.850668955025939	-0.216340183233434
18.307104	0.850648476810859	-0.215711111859936
18.348064	0.850603619768304	-0.215075437492495
18.389024	0.850574365175333	-0.214517756905002
18.429984	0.850569489409837	-0.213992178199945
18.470944	0.850544135429262	-0.213527068100811
18.511904	0.850513905683192	-0.213169878816551
18.552864	0.850504154152202	-0.212899419748781
18.593824	0.850499278386707	-0.212664719270984
18.634784	0.850444669813161	-0.212442717026094
18.675744	0.85043491828217	-0.212250641816131
18.716704	0.850409564301595	-0.212073204332345
18.757664	0.850399812770605	-0.21192649365206
18.798624	0.850399812770605	-0.211790883846741
18.839584	0.85036470725904	-0.211680548471706
18.880544	0.850345204197059	-0.211587679432134
18.921504	0.850339353278465	-0.21145473915407
18.962464	0.850339353278465	-0.211260883532869
19.003424	0.850339353278465	-0.211014458927211
19.044384	0.850310098685494	-0.210772109436628
19.085344	0.850310098685494	-0.210529980045843
19.126304	0.850249639193353	-0.210307106118584
19.167264	0.850249639193353	-0.210118382527329
19.208224	0.850239887662363	-0.209851455952358
19.249184	0.850239887662363	-0.20956064092207
19.290144	0.850239887662363	-0.20925663297913
19.331104	0.850239887662363	-0.208950768352745
19.372064	0.850239887662363	-0.208674832940492
19.413024	0.850239887662363	-0.208446877105024
19.453984	0.850209657916293	-0.208248279531736
19.494944	0.850204782150798	-0.208103460402191
19.535904	0.850175527557827	-0.207938446571367
19.576864	0.850175527557827	-0.207752357640071
19.617824	0.850175527557827	-0.207599248811199
19.658784	0.850150173577252	-0.20744051109343
19.699744	0.850140422046261	-0.207304735668461
19.740704	0.850140422046261	-0.207180320443964
19.781664	0.850140422046261	-0.207050991110112
19.822624	0.850135546280766	-0.206934822000823
19.863584	0.850140422046261	-0.206771292209232
19.904544	0.850140422046261	-0.206635806618651
19.945504	0.850119943831182	-0.206508686999604
19.986464	0.850119943831182	-0.206339903142535
20.027424	0.850119943831182	-0.206212875050137
20.068384	0.850115068065686	-0.206101820537147
20.109344	0.85009068923821	-0.205953627996835
20.150304	0.85009068923821	-0.205813180354369
20.191264	0.85009068923821	-0.205631558795214
20.232224	0.850095565003706	-0.205433551786731
20.273184	0.850095565003706	-0.205225847311895
20.314144	0.850095565003706	-0.2049666765308
20.355104	0.850095565003706	-0.204687341557309
20.396064	0.850095565003706	-0.20439533014297
20.437024	0.850095565003706	-0.204085584350838
20.477984	0.850095565003706	-0.203746033559311
20.518944	0.850095565003706	-0.203357725214485
20.559904	0.850095565003706	-0.202910436661381
20.600864	0.85003998127706	-0.202466255655922
20.641824	0.85003998127706	-0.201996074544608
20.682784	0.85003998127706	-0.201523873309404
20.723744	0.85003998127706	-0.201039257138062
20.764704	0.85003998127706	-0.20049443822392
20.805664	0.85003998127706	-0.199932793660855
20.846624	0.85003998127706	-0.199272167385607
20.887584	0.85003998127706	-0.198541765115943
20.928544	0.85003998127706	-0.197784351588877
20.969504	0.85003998127706	-0.196942016586237
21.010464	0.850014627296486	-0.196103512627607
21.051424	0.850014627296486	-0.195241067912719
21.092384	0.850014627296486	-0.194365624234507
21.133344	0.850014627296486	-0.193504349753198
21.174304	0.850014627296486	-0.192663361499818
21.215264	0.850014627296486	-0.191842718312925
21.256224	0.850014627296486	-0.190987822367351
21.297184	0.850014627296486	-0.190142159717268
21.338144	0.850014627296486	-0.189310988786566
21.379104	0.850014627296486	-0.188512837183994
21.420064	0.85000975153099	-0.187711778520722
21.461024	0.85000975153099	-0.186948182586455
21.501984	0.85000975153099	-0.186218941833548
21.542944	0.85000975153099	-0.185508546853454
21.583904	0.85000975153099	-0.184842095560777
21.624864	0.85000975153099	-0.1841908790967
21.665824	0.85000975153099	-0.183624200567955
21.706784	0.85000975153099	-0.183085629437191
21.747744	0.85000975153099	-0.18258050911733
21.788704	0.85000975153099	-0.182141287984549
21.829664	0.85000975153099	-0.181714065559575
21.870624	0.85000975153099	-0.181304573153981
21.911584	0.85000975153099	-0.180849082069787
21.952544	0.85000975153099	-0.180395774549927
21.993504	0.85000975153099	-0.17995942125214
22.034464	0.85000975153099	-0.179518241013235
22.075424	0.85000975153099	-0.179114218414506
22.116384	0.85000975153099	-0.178726768676814
22.157344	0.85000975153099	-0.178336418416039
22.198304	0.85000975153099	-0.177933330696651
22.239264	0.849999024846901	-0.17751360909846
22.280224	0.849999024846901	-0.177105114769179
22.321184	0.849999024846901	-0.176697555319239
22.362144	0.849999024846901	-0.176243526482219
22.403104	0.849999024846901	-0.17574340090233
22.444064	0.850003900612396	-0.175237317373452
22.485024	0.850003900612396	-0.174630935892014
22.525984	0.850003900612396	-0.173952446665823
22.566944	0.850003900612396	-0.173157260962511
22.607904	0.850003900612396	-0.172256261736451
22.648864	0.850003900612396	-0.171258017625329
22.689824	0.850003900612396	-0.170109900806129
22.730784	0.850003900612396	-0.168904867486658
22.771744	0.850003900612396	-0.167565233334211
22.812704	0.850003900612396	-0.166091020140846
22.853664	0.850003900612396	-0.164471802585432
22.894624	0.850003900612396	-0.162658842727525
22.935584	0.850003900612396	-0.160688302310194
22.976544	0.850003900612396	-0.15855588393936
23.017504	0.850003900612396	-0.156247108970878
23.058464	0.850034130358466	-0.153806653305355
23.099424	0.850228185825175	-0.151181167802615
23.140384	0.850672855638335	-0.14838692241407
23.181344	0.851067792643445	-0.145465563944097
23.222304	0.8514168974529	-0.14245960434182
23.263264	0.851805983539416	-0.13934857214681
23.304224	0.852236026056091	-0.136216094386321
23.345184	0.852644615204587	-0.133053330021928
23.386144	0.853004446698132	-0.129886895874763
23.427104	0.853393532784647	-0.126701572370666
23.468064	0.853838202597808	-0.123511485122424
23.509024	0.85431212700394	-0.120333431449283
23.549984	0.8547567968171	-0.117155852843033
23.590944	0.855191715099271	-0.114037875518749
23.631904	0.855620782462847	-0.110899008326497
23.672864	0.856040098295432	-0.10778105933189
23.713824	0.856659320513321	-0.104707903915009
23.754784	0.857028903537855	-0.101714840853379
23.795744	0.85737800834731	-0.0987356244661767
23.836704	0.8576920076452	-0.0958190384571724
23.877664	0.858002106330694	-0.0929489784946023
23.918624	0.858366813589734	-0.0901419586009432
23.959584	0.858760775441744	-0.0874447968362228
24.000544	0.859110855404298	-0.0848396324287047
24.041504	0.859485314194328	-0.0822949453439334
24.082464	0.859909505792409	-0.0798247217255161
24.123424	0.86036392713656	-0.0774212341092534
24.164384	0.860837851542692	-0.0750645384025475
24.205344	0.861292272886843	-0.0727187714135403
24.246304	0.86178179974256	-0.0704632366249385
24.287264	0.862245972617701	-0.0682066732511417
24.328224	0.862675039981277	-0.0659479851515707
24.369184	0.863074852751882	-0.063772222374949
24.410144	0.863433709092328	-0.0616429071933482
24.451104	0.863753559308811	-0.0595762441820043
24.492064	0.864097788352771	-0.0576097287580109
24.533024	0.864687755977689	-0.055772825964639
24.573984	0.865062214767718	-0.0539574994891005
24.614944	0.865411319577174	-0.0522652785353006
24.655904	0.865776026836213	-0.0506843452695243
24.696864	0.866205094199789	-0.0491273810896838
24.737824	0.866679018605921	-0.0475996640325222
24.778784	0.867133439950072	-0.0460492723377424
24.819744	0.867568358232242	-0.0445481350552112
24.860704	0.867997425595818	-0.0431355977478497
24.901664	0.868442095408979	-0.0417734959823468
24.942624	0.868850684557475	-0.0404000209411369
24.983584	0.869235870031595	-0.0390080705921204
25.024544	0.869610328821625	-0.0377113885883952
25.065504	0.869934079650505	-0.0364479351165682
25.106464	0.870244178335999	-0.035248844491647
25.147424	0.870564028552483	-0.0341740949982219
25.188384	0.870938487342513	-0.0330889550509608
25.229344	0.871302219448453	-0.032003390158545
25.270304	0.871662050941998	-0.0309866358723215
25.311264	0.872056012794009	-0.0299461543920196
25.352224	0.872526036587744	-0.0288213659722141
25.393184	0.873009712524866	-0.0276493432640496
25.434144	0.873723524593361	-0.0264295894085761
25.475104	0.873943909193743	-0.0251945070186472
25.516064	0.874647969731248	-0.0240184876468219
25.557024	0.875056558879744	-0.0228362989430315
25.597984	0.875461247415844	-0.0216919390748407
25.638944	0.875816203143894	-0.020532468592787
25.679904	0.876145804891368	-0.0193767507033308
25.720864	0.876474431485743	-0.0182517269292857
25.761824	0.876859616959863	-0.0171819285917154
25.802784	0.877283808557944	-0.0162229276208363
25.843744	0.877658267347974	-0.0152568769187995
25.884704	0.878007372157429	-0.0143060871958343
25.925664	0.878392557631548	-0.0134035930345119
25.966624	0.878841128057105	-0.012561473773258
26.007584	0.879295549401256	-0.0118257934668514
26.048544	0.879730467683426	-0.0111946148012273
26.089504	0.880164410812498	-0.010631451331634
26.130464	0.880588602410578	-0.0102374857682351
26.171424	0.881212700393962	-0.0100435974589448
26.212384	0.881412606779264	-0.010034989595553
26.253344	0.881807543784374	-0.010102806483845
26.294304	0.882340952529547	-0.0102675479139288
26.335264	0.882655926980536	-0.0104656442698543
26.376224	0.882960174747435	-0.0107906445034404
26.417184	0.883324882006475	-0.0111116458941597
26.458144	0.883713968092991	-0.0114284348798318
26.499104	0.884064048055545	-0.0116682957172522
26.540064	0.884428755314584	-0.0118417605086419
26.581024	0.88484807114717	-0.0120039413717674
26.621984	0.885321995553302	-0.0121166324684047
26.662944	0.885801770878028	-0.0121780359536682
26.703904	0.88625521706908	-0.0121368751122138
26.744864	0.886754495455787	-0.0120303206594527
26.785824	0.887208916799938	-0.0118359899713603
26.826784	0.887638959316613	-0.0114902022924844
26.867744	0.888048523618208	-0.0110156736653559
26.908704	0.888392752662168	-0.0103909280156134
26.949664	0.888717478644147	-0.00963528182454979
26.990624	0.889056831922612	-0.00867705665097873
27.031584	0.889431290712642	-0.00752856936677176
27.072544	0.889840855014237	-0.00625121038195658
27.113504	0.890199711354683	-0.00485675176692393
27.154464	0.890543940398643	-0.00345966938796116
27.195424	0.891168038382026	-0.00204934397461065
27.236384	0.891633186410266	-0.000660154679497316
27.277344	0.892097359285408	0.000703476888562898
27.318304	0.892526426648984	0.00201700415406519
27.359264	0.892961344931154	0.00330581486600035
27.400224	0.893395288060226	0.00467335157107276
27.441184	0.893814603892811	0.00608051931504236
27.482144	0.894209540897921	0.00750722799851439
27.523104	0.894563521472871	0.00883648259315548
27.564064	0.894883371689355	0.0101723445401521
27.605024	0.89519249522175	0.0115049420366774
27.645984	0.895517221203729	0.0128014082990164
27.686944	0.895901431524749	0.0140732386384075
27.727904	0.896266138783789	0.0152331798289404
27.768864	0.896625970277334	0.0163760055361622
27.809824	0.89702480789484	0.0173660994171361
27.850784	0.89749970745407	0.0182616005066546
27.891744	0.897989234309787	0.0190912547100347
27.932704	0.898468034481414	0.0198950264846796
27.973664	0.898907828529079	0.0207345851789751
28.014624	0.899611889066583	0.0216173923939982
28.055584	0.900031204899169	0.0224736394472442
28.096544	0.90042516675118	0.0232744823691299
28.137504	0.900780122479229	0.0239906260944461
28.178464	0.901098997542614	0.0246760277618209
28.219424	0.901438350821079	0.0252709357240797
28.260384	0.901823536295198	0.0257791265450851
28.301344	0.902247727893279	0.0262619949932771
28.342304	0.902617310917814	0.0267830605628696
28.383264	0.902961539961774	0.0272362416887863
28.424224	0.903356476966884	0.0276906736789024
28.465184	0.903820649842025	0.0280916366725169
28.506144	0.904275071186176	0.0284566928901548
28.547104	0.904713890080743	0.028872467946421
28.588064	0.905138081678824	0.0293033187492553
28.629024	0.905568124195499	0.0297494523232206
28.669984	0.905976713343995	0.0300538176559315
28.710944	0.906381401880095	0.0303139995885743
28.751904	0.90677146311971	0.0305764326409345
28.792864	0.907295120333892	0.0307648751146257
28.833824	0.907599368100792	0.0308794381491501
28.874784	0.907924094082771	0.0309543919368365
28.915744	0.908303428638296	0.0310500329263404
28.956704	0.908677887428326	0.0312281917272859
28.997664	0.90902796739088	0.0314241393861726
29.038624	0.909391699496821	0.0315844875371176
29.079584	0.909836369309982	0.0317662768951291
29.120544	0.910311268869212	0.0319175987751453
29.161504	0.910790069040839	0.0320366487946629
29.202464	0.911234738854	0.0321509873709771
29.243424	0.911718414791122	0.03220905667118
29.284384	0.912183562819363	0.0322563280060396
29.325344	0.912592151967859	0.0322175446782461
29.366304	0.913001716269454	0.0320986123358482
29.407264	0.913341069547919	0.0319694399048229
29.448224	0.913665795529898	0.0317611121770937
29.489184	0.914010024573858	0.0316755957783035
29.530144	0.914400085813473	0.0316394318560282
29.571104	0.914804774349573	0.0315890377190825
29.612064	0.915168506455514	0.0315939452908188
29.653024	0.915702890353785	0.0315654521733889
29.693984	0.916142684401451	0.0315235220722442
29.734944	0.916606857276592	0.0314257040560244
29.775904	0.917061278620743	0.0312738046864388
29.816864	0.917495221749815	0.0310684341411456
29.857824	0.91793501579748	0.0308579511787595
29.898784	0.918368958926551	0.0306177917901279
29.939744	0.918783398993642	0.0304245986475267
29.980704	0.919172485080158	0.0302120606939562
30.021664	0.919532316573702	0.0300400211032396
30.062624	0.919852166790186	0.0299147341963732
30.103584	0.920161290322581	0.0298540651035052
30.144544	0.920490892070055	0.0299120821027661
30.185504	0.920865350860085	0.0300136766828486
30.226464	0.921239809650115	0.0301140247571438
30.267424	0.92158891445957	0.0303486402459101
30.308384	0.921988727230175	0.0305516855784844
30.349344	0.922462651636307	0.0307477487352847
30.390304	0.922942426961033	0.0309764563967964
30.431264	0.923427078051254	0.0312052185384561
30.472224	0.923870772711316	0.0314914201898075
30.513184	0.924350548036042	0.0318369006006484
30.554144	0.924789366930608	0.0321941400066442
30.595104	0.925398837617506	0.0325035981435948
30.636064	0.925743066661466	0.0327160140616337
30.677024	0.92607266840894	0.0328848022771145
30.717984	0.926412996840504	0.0329825004370087
30.758944	0.926797207161524	0.033010084825569
30.799904	0.92720677146312	0.0330337052385574
30.840864	0.92758123025315	0.0330283552880189
30.881824	0.92794496235909	0.0329810142185698
30.922784	0.92831942114912	0.0329505445613688
30.963744	0.928768966727776	0.0329215611226064
31.004704	0.929223388071927	0.0328925384581374
31.045664	0.929668057885088	0.0328458053871406
31.086624	0.930092249483169	0.0327550262060488
31.127584	0.930521316846745	0.0326350173359255
31.168544	0.93093088114834	0.0324491964469584
31.209504	0.931345321215431	0.0322440895855817
31.250464	0.931745133986036	0.0321059824102763
31.291424	0.932099114560986	0.0320042766906916
31.332384	0.93241896477747	0.0319729658600046
31.373344	0.932733939228459	0.0320674366159284
31.414304	0.933257596442642	0.0323124948594726
31.455264	0.933642781916761	0.0327390460890229
31.496224	0.933996762491711	0.0333015666928691
31.537184	0.934366345516246	0.034028863594094
31.578144	0.934800288645317	0.0347833003258712
31.619104	0.935275188204548	0.0355799613515926
31.660064	0.93574911261068	0.0363446054839083
31.701024	0.936193782423841	0.0370571818491302
31.741984	0.936683309279557	0.0377100348968543
31.782944	0.937147482154698	0.0383110707861655
31.823904	0.937566797987284	0.038923606345127
31.864864	0.93798611381987	0.0395695970734029
31.905824	0.938320591332839	0.0402807940012761
31.946784	0.938645317314818	0.0409575790884353
31.987744	0.938989546358778	0.0416222586866979
32.028704	0.939364005148808	0.0423211147714349
32.069664	0.939768693684909	0.043004526823803
32.110624	0.940132425790849	0.0436887822288629
32.151584	0.940471779069314	0.0443086987582822
32.192544	0.940871591839919	0.0448311154355463
32.233504	0.941330888949565	0.0452589066332661
32.274464	0.942015446425089	0.0455444806733118
32.315424	0.94245914108515	0.0457373011717004
32.356384	0.942898935132816	0.0458308457651073
32.397344	0.943332878261887	0.0459367682481511
32.438304	0.943742442563482	0.0461000822983559
32.479264	0.944136404415493	0.0463188026591272
32.520224	0.944501111674533	0.0465975427094016
32.561184	0.944825837656512	0.0469210610829608
32.602144	0.945125209657916	0.0472381965623745
32.643104	0.945464562936381	0.0474774581181661
32.684064	0.945839021726411	0.0476670577502019
32.725024	0.946203728985451	0.0478041537739595
32.765984	0.946553808948005	0.0480118146646766
32.806944	0.946947770800016	0.0481743180502786
32.847904	0.947416819440652	0.0482341590448961
32.888864	0.947916097827359	0.0482619308451657
32.929824	0.94839099738659	0.048255443349136
32.970784	0.94883566719975	0.0482452250525678
33.011744	0.949324218902368	0.0483056936584909
33.052704	0.949948316885751	0.0484079485379679
33.093664	0.950153099036549	0.048519693859235
33.134624	0.950707961149901	0.0485960140090347
33.175584	0.951026836213285	0.0485970164437589
33.216544	0.95137691617584	0.0485113867262607
33.257504	0.95176112649686	0.04831310077942
33.298464	0.952180442329446	0.0480405518531698
33.339424	0.952545149588485	0.0477640934314959
33.380384	0.952899130163436	0.0474976528194451
33.421344	0.953283340484456	0.047341691410021
33.462304	0.953732886063112	0.0472050813491839
33.503264	0.954192183172758	0.047091429222735
33.544224	0.954636852985919	0.0469890305156671
33.585184	0.955051293053009	0.0468763938991777
33.626144	0.955480360416585	0.0468173831820165
33.667104	0.955905527167765	0.0468871308467554
33.708064	0.956309240550766	0.0470185609351159
33.749024	0.956709053321371	0.0471680522821576
33.789984	0.957063033896322	0.0473782998903043
33.830944	0.957382884112806	0.0475920276903082
33.871904	0.957857783672037	0.0478112928525599
33.912864	0.958216640012482	0.0480904818192542
33.953824	0.958426297928775	0.0484604695798936
33.994784	0.958791005187814	0.0488755603655002
34.035744	0.959150836681359	0.0493155681916189
34.076704	0.959765183133752	0.0497848383948578
34.117664	0.960229356008893	0.0502528947803981
34.158624	0.96070815618052	0.0506691884876736
34.199584	0.961157701759176	0.0510544110769136
34.240544	0.961647228614892	0.051344461205923
34.281504	0.962101649959044	0.0516795947470464
34.322464	0.96253071732262	0.0519951524813724
34.363424	0.962930530093225	0.0522119725745797
34.404384	0.96327963490268	0.0522796499936927
34.445344	0.963599485119164	0.0522294563436918
34.486304	0.963938838397628	0.0520196772648185
34.527264	0.964327924484144	0.0516765373211377
34.568224	0.964732613020244	0.051304128462719
34.609184	0.965092444513789	0.0508640901277176
34.650144	0.965631704177556	0.0503088066667383
34.691104	0.965841362093849	0.0497182244282346
34.732064	0.966300659203495	0.0491635119192069
34.773024	0.966755080547646	0.0486414940366265
34.813984	0.96741915980809	0.0481295005012873
34.854944	0.967853102937161	0.0475813561189083
34.895904	0.968297772750322	0.0469765458449403
34.936864	0.968702461286422	0.0463510004266245
34.977824	0.969101298903928	0.0457945619865065
35.018784	0.969466006162968	0.0452182012458499
35.059744	0.969790732144947	0.0446435054185175
35.100704	0.970090104146351	0.0440763191347922
35.141664	0.970419705893825	0.0436248290726707
35.182624	0.970803916214846	0.0433107444815478
35.223584	0.97116374770839	0.0431577773010604
35.264544	0.97150797675235	0.0431449897207102
35.305504	0.97191266528845	0.0432362003845747
35.346464	0.972381713929087	0.0434377682155339
35.387424	0.972880992315794	0.043728997294947
35.428384	0.97336076764052	0.0440570375207943
35.469344	0.973799586535086	0.0444631260067374
35.510304	0.974289113390802	0.0448855628955069
35.551264	0.974719155907477	0.0452492854391207
35.592224	0.975117993524983	0.0456045330509038
35.633184	0.975512930530093	0.0459968794643028
35.674144	0.975852283808558	0.0463964869918337
35.715104	0.976341810664274	0.0467204673570484
35.756064	0.976716269454304	0.0470648407312809
35.797024	0.977140461052385	0.0473478215162795
35.837984	0.97751004407692	0.0476321359753023
35.878944	0.97786402465187	0.047798051997378
35.919904	0.97824921012599	0.0479455232205301
35.960864	0.978692904786051	0.0479591803040433
36.001824	0.979152201895698	0.0478857454228845
36.042784	0.979601747474353	0.047734124991657
36.083744	0.980016187541444	0.047486486568301
36.124704	0.98044525490502	0.0471807461566532
36.165664	0.980859694972111	0.0467996052201051
36.206624	0.981274135039201	0.0463444366583873
36.247584	0.981678823575301	0.0458978127630897
36.288544	0.982027928384756	0.0454855484075638
36.329504	0.982352654366736	0.0449906485634766
36.370464	0.982832429691462	0.0444831093250418
36.411424	0.983002106330694	0.0439948800302817
36.452384	0.98339119241721	0.0435003136047005
36.493344	0.983930452080977	0.043055086580399
36.534304	0.984300035105512	0.0427472584894781
36.575264	0.984729102469088	0.0425235542847632
36.616224	0.985193275344229	0.0423423119074383
36.657184	0.98567792643445	0.0421687032884579
36.698144	0.986122596247611	0.0420956693811887
36.739104	0.986596520653743	0.0419939593031922
36.780064	0.987060693528884	0.0419501659809842
36.821024	0.987484885126965	0.0420059863406755
36.861984	0.987904200959551	0.0420853443035303
36.902944	0.988254280922105	0.0421919728492927
36.943904	0.98857315598549	0.0423089744152437
36.984864	0.988913484417054	0.0424581693902801
37.025824	0.989297694738074	0.0426366528929079
37.066784	0.98969653235558	0.0428446493813371
37.107744	0.990061239614619	0.0430728514670749
37.148704	0.990400592893084	0.0434699245781187
37.189664	0.990800405663689	0.0439641031050457
37.230624	0.991264578538831	0.0444431993477868
37.271584	0.991728751413972	0.0449314853019007
37.312544	0.992168545461637	0.0454736891689364
37.353504	0.992592737059718	0.0460358131573048
37.394464	0.993042282638374	0.0465938206256866
37.435424	0.993466474236455	0.0471995330909065
37.476384	0.994055466708273	0.0478790269310267
37.517344	0.994429925498303	0.0485492460707431
37.558304	0.994754651480282	0.0492804023456558
37.599264	0.995054023481687	0.0500381536496403
37.640224	0.995393376760151	0.0507551472652659
37.681184	0.995767835550181	0.0514732784263829
37.722144	0.996132542809221	0.0522237032400577
37.763104	0.996486523384171	0.0530244960402073
37.804064	0.996881460389281	0.0538381505137081
37.845024	0.997355384795413	0.0546046731215287
37.885984	0.99785466318212	0.0552719176451615
37.926944	0.99832956274135	0.0558535673185909
37.967904	0.998763505870422	0.056315203763485
38.008864	0.999243281195148	0.0566890269265471
38.049824	0.999682100089714	0.0570104772336863
38.090784	1.00009166439131	0.0573261875124269
38.131744	1.00047587471233	0.0575442628282452
38.172704	1.0008054764598	0.0577154634246818
38.213664	1.00130475484651	0.0578637300579953
38.254624	1.00167921363654	0.0579228453770408
38.295584	1.00210340523462	0.0578927679769057
38.336544	1.00247298825916	0.0578665085455459
38.377504	1.00282306822171	0.0578049982791921
38.418464	1.00321215430823	0.0577425531334977
38.459424	1.00365682412139	0.0576616719057036
38.500384	1.00411612123103	0.0576035546629704
38.541344	1.0045500643601	0.0575148130394156
38.582304	1.00497913172368	0.0573558181753481
38.623264	1.00540917424036	0.0572033413161931
38.664224	1.00583336583844	0.057125443421306
38.705184	1.00623317860904	0.0571739416490997
38.746144	1.00662714046105	0.0572077847170681
38.787104	1.00699184772009	0.0572479845287108
38.828064	1.00731072278348	0.0573708939219162
38.869024	1.00763544876546	0.0575334343540189
38.909984	1.00797480204392	0.0577183813814113
38.950944	1.00834926083395	0.0579674428262342
38.991904	1.00872859538948	0.0582015418431969
39.032864	1.00906892382104	0.058363761932029
39.073824	1.00969204665132	0.0584998838507394
39.114784	1.01015231891407	0.0586643703137303
39.155744	1.01062136755471	0.0588409295775291
39.196704	1.01107578889886	0.0589977997158227
39.237664	1.01156434060147	0.0591292080121239
39.278624	1.01178960096735	0.0593231093966497
39.319584	1.0124488044623	0.0595390861371652
39.360544	1.0128573936108	0.059799937086026
39.401504	1.01321234933885	0.0600552354181976
39.442464	1.01353707532083	0.0602449505481473
39.483424	1.01388618013028	0.0603862829482173
39.524384	1.01426063892031	0.0604177681153781
39.565344	1.01467020322191	0.0604209497560241
39.606304	1.01501443226587	0.0603885602184057
39.647264	1.01536451222842	0.0601761595548083
39.688224	1.01576334984593	0.059923923006957
39.729184	1.01621777119008	0.0596992904605194
39.770144	1.01668291921832	0.0595548526920107
39.811104	1.01711198658189	0.0594634720500845
39.852064	1.01755080547646	0.0594204240163017
39.893024	1.01800035105512	0.0594433318289534
39.933984	1.01862932480399	0.0595504245455773
39.974944	1.01901938604361	0.0596342869270727
40.015904	1.01921929242891	0.0596868689867642
40.056864	1.01971857081562	0.0597340422573572
40.097824	1.02001794281702	0.0597412292784879
40.138784	1.0203475445645	0.0597499918655002
40.179744	1.02073175488552	0.0597698749403324
40.220704	1.02109646214456	0.0598601790545333
40.261664	1.02145044271951	0.0599452944794339
40.302624	1.02184537972462	0.0600202439087085
40.343584	1.02231930413075	0.0602339913215658
40.384544	1.02280883098646	0.0605903873748698
40.425504	1.02328860631119	0.0610429605023343
40.466464	1.02372742520576	0.0615959013169476
40.507424	1.02420232476499	0.0621164613107661
40.548384	1.02464601942505	0.0625538192224835
40.589344	1.02504583219565	0.0628733147819107
40.630304	1.02543004251668	0.0631148841167738
40.671264	1.02576939579514	0.0633253736167778
40.712224	1.02625892265086	0.0635062302746546
40.753184	1.02645395327066	0.0636614420372417
40.794144	1.02706829972306	0.0637968535348215
40.835104	1.02741740453251	0.0639563888419576
40.876064	1.02778211179155	0.0640674172044765
40.917024	1.02816632211257	0.0641307710790402
40.957984	1.02862074345672	0.064203595782541
40.998944	1.02908004056637	0.0642375216603344
41.039904	1.02952471037953	0.0642411173501056
41.080864	1.02994402621212	0.0642164160509801
41.121824	1.03037309357569	0.0641063094925662
41.162784	1.03078753364278	0.0637943234767461
41.203744	1.03119709794438	0.0634047620885155
41.244704	1.03159105979639	0.0629975491323169
41.285664	1.03194601552444	0.0625544228625241
41.326624	1.03227074150642	0.0620859044853284
41.367584	1.0325896165698	0.0616171333202454
41.408544	1.03291921831728	0.0611840924154595
41.449504	1.03331415532239	0.0608071399126933
41.490464	1.03368373834692	0.060407933359052
41.531424	1.03402796739088	0.0599517819754634
41.572384	1.03443265592698	0.0594360859692627
41.613344	1.03489195303663	0.0589870366177738
41.654304	1.03537075320825	0.0585623268172276
41.695264	1.03605433553068	0.0581699760454168
41.736224	1.0365389866209	0.057884992570176
41.777184	1.03700315949604	0.057582109097492
41.818144	1.03741272379764	0.0573609719973533
41.859104	1.03783203963022	0.0572456484199623
41.900064	1.03817626867418	0.0572384853700968
41.941024	1.03850099465616	0.0573218465342302
41.981984	1.03883059640364	0.0575061180077869
42.022944	1.03920505519367	0.0577296827433227
42.063904	1.03962437102625	0.0579635464060457
42.104864	1.0399793267543	0.0582184611979751
42.145824	1.04032843156376	0.0585027298936736
42.186784	1.04071751765027	0.0588089126841236
42.227744	1.04118266567851	0.0591192817291496
42.268704	1.04164196278816	0.0594516280658985
42.309664	1.04209053321371	0.0598407732257981
42.350624	1.04252057573039	0.0602824677573003
42.391584	1.04298474860553	0.0608196202250088
42.432544	1.04360397082342	0.0613929889159346
42.473504	1.04379802629013	0.0619484205629167
42.514464	1.04435776416897	0.0624636502190501
42.555424	1.04467761438546	0.0629443242068786
42.596384	1.04498186215236	0.0634308646170491
42.637344	1.04531146389983	0.0638309428530592
42.678304	1.04569567422085	0.0641828017996338
42.719264	1.04606038147989	0.0645245296178769
42.760224	1.04641923782034	0.0649253509631064
42.801184	1.04680929905995	0.0653368569549714
42.842144	1.04728809923158	0.0657462578339157
42.883104	1.0477727503218	0.0661313278787411
42.924064	1.04824667472793	0.066548787461185
42.965024	1.04870109607208	0.0670067519441006
43.005984	1.04917599563131	0.0675104928266133
43.046944	1.04960993876039	0.0680337506773632
43.087904	1.05000975153099	0.0685249633050305
43.128864	1.05039396185201	0.068932518396559
43.169824	1.05073331513048	0.0692813046627834
43.210784	1.05123259351718	0.0695671314907161
43.251744	1.0516168038382	0.0697654937097642
43.292704	1.0520263681398	0.0699421292457703
43.333664	1.05221652299411	0.0701246268457064
43.374624	1.05258513086555	0.0702640698742419
43.415584	1.0531399929789	0.0704314481434913
43.456544	1.05358953855755	0.0706240005995514
43.497504	1.0540488356672	0.0708105951066208
43.538464	1.05448765456177	0.0709626143325321
43.579424	1.05490697039435	0.0711009808333422
43.620384	1.05533701291103	0.0712541615760099
43.661344	1.05575145297812	0.0713504432520548
43.702304	1.05616004212661	0.0713540215081787
43.743264	1.05656473066271	0.0713361607364422
43.784224	1.05691968639076	0.0712316721708952
43.825184	1.05723856145415	0.0710384398025873
43.866144	1.05755353590514	0.07077112097055
43.907104	1.0578977649491	0.0705572231924842
43.948064	1.05829270195421	0.0704292841920107
43.989024	1.05865155829465	0.0703433842529781
44.029984	1.0590065140227	0.0702633681699349
44.070944	1.05962086047509	0.0702509314417382
44.111904	1.06009478488123	0.0702528949062738
44.152864	1.06033467254359	0.0702297430225587
44.193824	1.0610289815501	0.0701894386090318
44.234784	1.06150290595624	0.0700874234422061
44.275744	1.06195732730039	0.069938219750346
44.316704	1.06238639466396	0.0698032898572749
44.357664	1.06278620743457	0.0696731258875551
44.398624	1.06314018800952	0.0695777376859383
44.439584	1.06345516246051	0.0695432343185756
44.480544	1.06379451573897	0.0695607791054534
44.521504	1.06418945274408	0.0697067859022259
44.562464	1.06458829036159	0.0698782414657553
44.603424	1.06494324608964	0.0701104532903896
44.644384	1.0652825993681	0.07043924534228
44.685344	1.06567656122011	0.0708216589350866
44.726304	1.06613585832976	0.0711970315135592
44.767264	1.06661075788899	0.0715466676700933
44.808224	1.06706517923314	0.0718360509620907
44.849184	1.06748449506573	0.0720519056670745
44.890144	1.06815345009166	0.0721688462152596
44.931104	1.06835823224246	0.0722229994824209
44.972064	1.06876779654406	0.0722458506357187
45.013024	1.06914225533409	0.0722530572697027
45.053984	1.06949136014354	0.0721798882516663
45.094944	1.06980048367594	0.0720882722555003
45.135904	1.07028513476616	0.0719131578052279
45.176864	1.07065959355619	0.0716955030761525
45.217824	1.07102430081523	0.0714102995011136
45.258784	1.07137340562468	0.0710334995427621
45.299744	1.07177321839529	0.0706332164613954
45.340704	1.07223739127043	0.0701363313607133
45.381664	1.07273666965714	0.0695635379801508
45.422624	1.07320084253228	0.0689799422758332
45.463584	1.07365526387643	0.0683204208579878
45.504544	1.07414479073214	0.0676332845426992
45.545504	1.07457385809572	0.0668935313004244
45.586464	1.07498342239732	0.0661502215940848
45.627424	1.07536763271834	0.0654998136154052
45.668384	1.07569723446581	0.0649695605136457
45.709344	1.0760161095292	0.0644925846382665
45.750304	1.07638081678824	0.0640681973601968
45.791264	1.07676015134376	0.0637074646871081
45.832224	1.07717946717635	0.063391793634074
45.873184	1.07771385107462	0.0630795090670426
45.914144	1.07789815501034	0.0627027548720154
45.955104	1.0785427312088	0.0623787723275948
45.996064	1.07900202831845	0.0620614058523534
46.037024	1.07944084721301	0.0617232650070578
46.077984	1.07964562936381	0.0613745789843056
46.118944	1.08029995709326	0.060943904697151
46.159904	1.08071439716035	0.0604845280887978
46.200864	1.08112883722744	0.0600677549562195
46.241824	1.08151792331396	0.0596638740058755
46.282784	1.08187287904201	0.059320731882989
46.323744	1.08220150563638	0.0589832556954996
46.364704	1.08251648008737	0.0586686568117789
46.405664	1.08285583336584	0.0583641389346535
46.446624	1.08324589460545	0.0580096649409726
46.487584	1.08361450247689	0.0575664340692956
46.528544	1.08395970667395	0.0570870131248722
46.569504	1.08436342005695	0.0566365581855638
46.610464	1.08482856808519	0.0562119856749906
46.651424	1.08529761672583	0.0557392113086291
46.692384	1.08576178960097	0.0552719285411912
46.733344	1.08622596247611	0.0548397222722734
46.774304	1.08692027148262	0.0543683273432606
46.815264	1.08733958731521	0.0538852387952706
46.856224	1.08775890314779	0.0534263089241314
46.897184	1.08809825642626	0.0530105469431006
46.938144	1.08841810664274	0.0526237313543317
46.979104	1.08875745992121	0.0523707408012313
47.020064	1.08913191871124	0.052116218266368
47.061024	1.08955123454382	0.0518502941261208
47.101984	1.08990619027187	0.0515211839101657
47.142944	1.09025529508133	0.0511255556126484
47.183904	1.09065510785193	0.0506811131024787
47.224864	1.09110952919608	0.0502544790631033
47.265824	1.09157370207123	0.0498560439483584
47.306784	1.09201837188439	0.0494438711194814
47.347744	1.09244743924796	0.0490759906509685
47.388704	1.09290186059211	0.0487156524141515
47.429664	1.0933211764247	0.0482846054827841
47.470624	1.09373074072629	0.0479390727710011
47.511584	1.09411007528182	0.0476985429173626
47.552544	1.09459960213754	0.0475064393777225
47.593504	1.09490872566993	0.0473421011007343
47.634464	1.09506377501268	0.0472336049754968
47.675424	1.09541775558763	0.047090703547163
47.716384	1.09598236923197	0.0469061988985728
47.757344	1.09633634980692	0.0467836185654614
47.798304	1.09673616257752	0.0465881220022009
47.839264	1.09721008698366	0.0464231059921708
47.880224	1.09769961383937	0.0463262555433803
47.921184	1.0981793891641	0.0462564969826119
47.962144	1.09862795958966	0.0463049690599343
48.003104	1.09910773491438	0.0464931413120912
48.044064	1.09953680227796	0.0467169958820147
48.085024	1.09993661504856	0.0469748177346438
48.125984	1.10032082536958	0.0473394555447448
48.166944	1.10065042711706	0.0477457641304859
48.207904	1.10097515309904	0.0481384940841271
48.248864	1.10133986035808	0.0485543737422774
48.289824	1.10172894644459	0.0489388859103869
48.330784	1.10214338651168	0.0492511356101236
48.371744	1.10249736708663	0.0495275504476791
48.412704	1.10305222919998	0.0498712569848995
48.453664	1.10328139017826	0.0501409533305977
48.494624	1.10397569918477	0.0504444164720568
48.535584	1.10442036899793	0.0508198958316196
48.576544	1.10484456059601	0.0511565504584766
48.617504	1.10526875219409	0.051506350055455
48.658464	1.10567831649569	0.0518499432739674
48.699424	1.10609275656278	0.0521406972864897
48.740384	1.1064818426493	0.0523569769366283
48.781344	1.10684654990834	0.0525042433144237
48.822304	1.10716640012482	0.0525854121973997
48.863264	1.10747064789172	0.0526498600333363
48.904224	1.10782560361977	0.0526653193201468
48.945184	1.10820981394079	0.0526413633094463
48.986144	1.10856867028123	0.0525653242772107
49.027104	1.10891387447829	0.052491747747667
49.068064	1.10932831454538	0.0524809955456479
49.109024	1.10978761165503	0.052477334479699
49.149984	1.11027128759215	0.052526771945245
49.190944	1.11074131138589	0.0526456955708192
49.231904	1.11118988181144	0.0527432782327995
49.272864	1.11165990560518	0.0529489386124803
49.313824	1.11209872449975	0.0532078500680707
49.354784	1.11271307095214	0.0534720460980218
49.395744	1.1130524242306	0.0537868541855107
49.436704	1.11337715021258	0.0540873361732688
49.477664	1.11373113078753	0.0544231147593449
49.518624	1.11411144049616	0.0547738557732814
49.559584	1.11451515387916	0.0551672896104355
49.600544	1.11487010960721	0.0556093415317088
49.641504	1.11521921441666	0.0560900591036557
49.682464	1.11561902718727	0.0566212972064919
49.723424	1.11607344853142	0.0572522601307298
49.764384	1.11653762140656	0.0579215966920477
49.805344	1.11698716698522	0.0587004230965036
49.846304	1.1174113585833	0.0595363991762634
49.887264	1.11787553145844	0.0603724907539371
49.928224	1.11828509576003	0.0612330243052316
49.969184	1.11868978429613	0.0620472475514783
50.010144	1.11907887038265	0.062811556086082
50.051104	1.11940847213012	0.0635993891486134
50.092064	1.11970296836603	0.0643504001686812
50.133024	1.12003257011351	0.0650928294758282
50.173984	1.12058645707376	0.0658406959017506
50.214944	1.1209511643328	0.066630204773636
50.255904	1.12131099582634	0.067432793239465
50.296864	1.12170983344385	0.068200281235509
50.337824	1.12218960876858	0.0689764533671519
50.378784	1.12267913562429	0.0697622140048516
50.419744	1.12315306003042	0.0705000124994144
50.460704	1.12360260560908	0.0712038633241246
50.501664	1.12406677848422	0.0717773671258178
50.542624	1.12450169676639	0.0722239932003213
50.583584	1.1249005343839	0.0725586865418484
50.624544	1.12528474470492	0.072818118827654
50.665504	1.12561434645239	0.0730307461286674
50.706464	1.12593419666888	0.0732297381382269
50.747424	1.12629402816242	0.0733967154335867
50.788384	1.12669286577993	0.0736335820420703
50.829344	1.12710730584702	0.0738331406451695
50.870304	1.12746226157507	0.0739515281860869
50.911264	1.12802102430082	0.0740036024907985
50.952224	1.12824628466669	0.0739232006883071
50.993184	1.12893961852011	0.0738163542219525
51.034144	1.12937941256777	0.0736267742027699
51.075104	1.12980360416585	0.0734145282627928
51.116064	1.13023267152943	0.073212077853435
51.157024	1.13064223583103	0.0730327575357332
51.197984	1.13106155166361	0.0729132542413838
51.238944	1.13145648866872	0.0727738504385548
51.279904	1.13182022077466	0.07266399013041
51.320864	1.13213519522565	0.0726474957207865
51.361824	1.13244431875805	0.0727049047215952
51.402784	1.13278367203651	0.0728006677466307
51.443744	1.13317373327612	0.0728990479979784
51.484704	1.13353844053516	0.0730334374479809
51.525664	1.13388754534462	0.0731456600153449
51.566624	1.13429223388072	0.0733099852170978
51.607584	1.13475153099037	0.0734640746886349
51.648544	1.1352254553965	0.0737144305817756
51.689504	1.13568962827164	0.0740284280046616
51.730464	1.13615380114678	0.0743785784537933
51.771424	1.13661894917502	0.074817662296601
51.812384	1.13726742598588	0.0752846203623566
51.853344	1.13748195966767	0.0758069520505897
51.894304	1.13784666692671	0.0763213797589438
51.935264	1.1383556968444	0.0768529905059926
51.976224	1.13869602527597	0.0773439067616544
52.017184	1.13905975738191	0.0777868543365617
52.058144	1.13947907321449	0.0783322311274198
52.099104	1.13983890470804	0.0789106032751425
52.140064	1.140183133752	0.0795576727103497
52.181024	1.14056831922612	0.0802319386354631
52.221984	1.14101201388618	0.0808427112168339
52.262944	1.14143132971877	0.0814332258999539
52.303904	1.14182139095838	0.0819934430831407
52.344864	1.14217049576784	0.0825488180707688
52.385824	1.1425098490463	0.0830717664742778
52.426784	1.14284920232476	0.0835871791837086
52.467744	1.14314369856067	0.084030039590379
52.508704	1.1434186917346	0.0844012324518933
52.549664	1.14366833092796	0.084696305650553
52.590624	1.14390821859032	0.0849156122177172
52.631584	1.14414225533409	0.085037087693426
52.672544	1.14444260248859	0.0851398111021761
52.713504	1.14452744080821	0.0852423100527164
52.754464	1.14478683153255	0.0852310936798359
52.795424	1.14495650817178	0.0851285424283535
52.836384	1.1450413464914	0.0849001354972591
52.877344	1.1452412528767	0.0844471243494041
52.918304	1.14552014666303	0.0838076472676291
52.959264	1.14570542575184	0.0830441363223929
53.000224	1.14586535086009	0.0822530453470081
53.041184	1.14602430081523	0.0815235169389191
53.082144	1.14619495260756	0.0807702330070748
53.123104	1.14633439950072	0.0799925659401695
53.164064	1.14649432460896	0.0792127327425776
53.205024	1.1466591254827	0.0784691462770861
53.245984	1.14681319967235	0.0777203689430883
53.286944	1.14697800054609	0.0769647227520245
53.327904	1.14710769590826	0.0762814828569242
53.368864	1.14723836642353	0.0756323083087964
53.409824	1.1473680617857	0.0750454525124195
53.450784	1.14748312985139	0.0744804955563524
53.491744	1.14765280649062	0.0738780736920748
53.532704	1.14773276904474	0.0732800625405833
53.573664	1.14778737761829	0.0727686072691068
53.614624	1.14791219721496	0.0723955925914418
53.655584	1.14801653859656	0.0721661570751522
53.696544	1.14810625268167	0.0720437859458095
53.737504	1.14817158793931	0.0719617889645832
53.778464	1.14823692319694	0.0718891647480274
53.819424	1.14829640753598	0.0718188897154554
53.860384	1.14835589187502	0.0717718907813361
53.901344	1.14841147560167	0.0717494711108106
53.942304	1.1484807114717	0.0717113502616175
53.983264	1.14853629519835	0.0716927790687503
54.024224	1.14863576081445	0.0716655368155196
54.065184	1.1486854936225	0.0716527034718449
54.106144	1.14873522643055	0.0716481380354383
54.147104	1.14877520770761	0.0716611261027333
54.188064	1.14884054296525	0.0717607681143099
54.229024	1.1488854000078	0.0719035692991712
54.269984	1.14891075398838	0.0721189685501174
54.310944	1.14897511409291	0.0724294487346453
54.351904	1.14897511409291	0.0727804817621755
54.392864	1.14904532511604	0.0731795641010793
54.433824	1.14911553613917	0.073549429826187
54.474784	1.14913991496665	0.0739205725659651
54.515744	1.14914479073215	0.0743540188030525
54.556704	1.14919549869329	0.0748256512655108
54.597664	1.14922475328627	0.0752876865050886
54.638624	1.14925010726684	0.0757033395258231
54.679584	1.14928521277841	0.0761128733363287
54.720544	1.14930471584039	0.0765139779783282
54.761504	1.14934957288294	0.0768567518154139
54.802464	1.14936517533253	0.0771532175266578
54.843424	1.1493954050786	0.077432406493352
54.884384	1.14941003237508	0.0776363561963842
54.925344	1.14943538635566	0.0777675727225643
54.966304	1.14946464094863	0.0777682352011645
55.007264	1.14946464094863	0.0776643350212164
55.048224	1.14946464094863	0.0774852609537837
55.089184	1.14952510044077	0.0772090858288795
55.130144	1.14955435503374	0.0769039882829787
55.171104	1.14956508171783	0.0765550538307517
55.212064	1.14956508171783	0.0761350859822917
55.253024	1.14956995748332	0.075684297624477
55.293984	1.14962456605687	0.0752336225853705
55.334944	1.14962456605687	0.0747761811118761
55.375904	1.14962456605687	0.0742813880488791
55.416864	1.14962456605687	0.0738032659111851
55.457824	1.14965967156844	0.0733715521428057
55.498784	1.14970452861099	0.0729662808590835
55.539744	1.14970452861099	0.072597578829938
55.580704	1.14971428014198	0.0723044407661372
55.621664	1.14972500682607	0.0720399636186221
55.662624	1.14972500682607	0.0717557864495723
55.703584	1.14972988259157	0.0715457589412238
55.744544	1.14972988259157	0.0713948467519208
55.785504	1.14972988259157	0.0713185767238576
55.826464	1.14975913718454	0.0712921821817306
55.867424	1.14975913718454	0.0712972662691466
55.908384	1.14978449116511	0.0713178750195506
55.949344	1.14978449116511	0.0713054753378546
55.990304	1.14978449116511	0.071279712765445
56.031264	1.14982447244217	0.0712165855282972
56.072224	1.14982447244217	0.0711890185733843
56.113184	1.14982447244217	0.0711447785139622
56.154144	1.14982447244217	0.0710473135291017
56.195104	1.14982447244217	0.0709864090819942
56.236064	1.14985957795374	0.0708946034949131
56.277024	1.14985470218824	0.0707476748940354
56.317984	1.14985957795374	0.0705756505577604
56.358944	1.14985957795374	0.0704423267394538
56.399904	1.14986445371923	0.070355066975926
56.440864	1.14986445371923	0.0702720109006215
56.481824	1.14986445371923	0.0701955251311719
56.522784	1.14987420525022	0.0701019805377651
56.563744	1.14988395678121	0.0699657169706697
56.604704	1.14988395678121	0.069820076280492
56.645664	1.14988395678121	0.0697015187615127
56.686624	1.14988395678121	0.069566545284323
56.727584	1.1498995592308	0.0694426726821
56.768544	1.1498995592308	0.0693604556010756
56.809504	1.14990931076179	0.0693161240150048
56.850464	1.14990931076179	0.0693569252874819
56.891424	1.14990931076179	0.0694017711661503
56.932384	1.14990931076179	0.0694536319086815
56.973344	1.14990931076179	0.0695703850451575
57.014304	1.14991906229278	0.0697106823224146
57.055264	1.14991906229278	0.0698753104337905
57.096224	1.14991906229278	0.0700792339863514
57.137184	1.14991906229278	0.0702722876597736
57.178144	1.14991906229278	0.0704158319538543
57.219104	1.14995416780435	0.0705236982885803
57.260064	1.14995416780435	0.0706402618341411
57.301024	1.14995416780435	0.0707487666762024
57.341984	1.14995416780435	0.0708421042450466
57.382944	1.14995416780435	0.0709718192983464
57.423904	1.14997952178492	0.0711182488610679
57.464864	1.14997952178492	0.0712268561258075
57.505824	1.14997952178492	0.0713473117331449
57.546784	1.14997952178492	0.0714637597807917
57.587744	1.14997952178492	0.0715179806033365
57.628704	1.14998439755042	0.0715082330152476
57.669664	1.14998439755042	0.0714306118795126
57.710624	1.14998439755042	0.0713182454845576
57.751584	1.14998439755042	0.0711499802784979
57.792544	1.14998439755042	0.0708970245926924
57.833504	1.1499990248469	0.0705208936505589
57.874464	1.1499990248469	0.0701220619203362
57.915424	1.1499990248469	0.0696871904825757
57.956384	1.1499990248469	0.0691822532160118
57.997344	1.1499990248469	0.0686786605195018
58.038304	1.14998927331591	0.0681374416535429
58.079264	1.14998927331591	0.0675670453994947
58.120224	1.14998927331591	0.0670073032831988
58.161184	1.14998927331591	0.0664411237926096
58.202144	1.14998927331591	0.065855096094483
58.243104	1.1499990248469	0.0652392067376075
58.284064	1.1499990248469	0.0646056004365863
58.325024	1.1499990248469	0.0639421237599925
58.365984	1.1499990248469	0.0632936814250545
58.406944	1.1499990248469	0.0626721697169002
58.447904	1.14998927331591	0.0620670521748971
58.488864	1.14998927331591	0.0614880175485742
58.529824	1.14998927331591	0.0609545915229923
58.570784	1.14998927331591	0.0604611277756076
58.611744	1.14998927331591	0.05999545326214
58.652704	1.14998927331591	0.0595922282527785
58.693664	1.14998927331591	0.0592063954858804
58.734624	1.14998927331591	0.0588159885657521
58.775584	1.14998927331591	0.0584643693318291
58.816544	1.14998927331591	0.0580827533283901
58.857504	1.14998927331591	0.0576795501110878
58.898464	1.14998927331591	0.0572963432873257
58.939424	1.14998927331591	0.0569429654342236
58.980384	1.14998927331591	0.0566288285421584
59.021344	1.14998927331591	0.056352409346191
59.062304	1.1499990248469	0.0561462172402651
59.103264	1.1499990248469	0.0560103677222948
59.144224	1.1499990248469	0.05589442089201
59.185184	1.1499990248469	0.0557367095802305
59.226144	1.1499990248469	0.0555836726651536
59.267104	1.1499990248469	0.0554932574114507
59.308064	1.1499990248469	0.0554245819160255
59.349024	1.1499990248469	0.0553162470520263
59.389984	1.1499990248469	0.0552244305689155
59.430944	1.1499990248469	0.0551381187599638
59.471904	1.1499990248469	0.0550216510994636
59.512864	1.1499990248469	0.0549095396716015
59.553824	1.1499990248469	0.0548517079048441
59.594784	1.14998439755042	0.0548648289037003
59.635744	1.14977961539962	0.0548986741508745
59.676704	1.14936517533253	0.0549251907285331
59.717664	1.1488912509264	0.0549524351609698
59.758624	1.14845145687873	0.0550024588329088
59.799584	1.14802238951515	0.055087946902022
59.840544	1.14762745251004	0.0551213693832474
59.881504	1.14724324218902	0.0551509804333152
59.922464	1.14687853492998	0.0551842155028313
59.963424	1.14656453563209	0.0552354769637339
60.004384	1.14624468541561	0.0553092518010166
60.045344	1.14588972968756	0.055413509370736
60.086304	1.14549576783555	0.0555311494440222
60.127264	1.1451408121075	0.0556556583743745
60.168224	1.14475660178648	0.0558541927506904
60.209184	1.1443275344229	0.0561419917599824
60.250144	1.14383313180169	0.0564751356860988
60.291104	1.14308908998713	0.0568516523476804
60.332064	1.1426102898155	0.0572646380203663
60.373024	1.1422104770449	0.0576446021857166
60.413984	1.1418057885088	0.0579532169699754
60.454944	1.14141182665679	0.0582456075661449
60.495904	1.14103249210126	0.0585127302696491
60.536864	1.14067266060772	0.0587184233374188
60.577824	1.14034305886024	0.0588410799427375
60.618784	1.14001345711277	0.0588992865329136
60.659744	1.13963899832274	0.0589942890150823
60.700704	1.13920993095916	0.0590614150950971
60.741664	1.13880036665757	0.0591233895323124
60.782624	1.13843565939853	0.0592332498404571
60.823584	1.13803194601552	0.0594382847880383
60.864544	1.13753266762882	0.0596713181733051
60.905504	1.13703826500761	0.0598833592679255
60.946464	1.13659847095994	0.0600671425993556
60.987424	1.13616452783087	0.060178101227285
61.028384	1.13579006904084	0.0601503250686034
61.069344	1.1354253617818	0.0600652183605264
61.110304	1.13504602722627	0.0600357969013738
61.151264	1.13467644420174	0.0600355070669863
61.192224	1.13434196668877	0.0600831096411459
61.233184	1.13387291804813	0.0601590135626144
61.274144	1.13368276319382	0.060311355311002
61.315104	1.13312400046807	0.0606184642639687
61.356064	1.13274856652494	0.0610254157154567
61.397024	1.13237410773491	0.0614623007394891
61.437984	1.13194504037134	0.0619346043973713
61.478944	1.13146038928112	0.062372258681094
61.519904	1.13096111089441	0.0627382018355421
61.560864	1.13049206225377	0.0630449381442961
61.601824	1.13005324335921	0.063268609660922
61.642784	1.12961832507704	0.0634008656683269
61.683744	1.12923411475602	0.0635618348929598
61.724704	1.12883917775091	0.0637707662607295
61.765664	1.12845009166439	0.064060140835903
61.806624	1.12811073838593	0.0643464056842259
61.847584	1.12778113663845	0.0646871855478932
61.888544	1.12742130514491	0.0650346294232699
61.929504	1.12699711354683	0.0652651981266389
61.970464	1.12658754924523	0.0654621133529547
62.011424	1.1262130904552	0.0655677067759042
62.052384	1.12564945196396	0.0656035045915845
62.093344	1.12515992510824	0.0655654338641276
62.134304	1.12468502554901	0.0654430126130486
62.175264	1.12422572843937	0.0652362735264363
62.216224	1.12377130709521	0.0650525185246832
62.257184	1.12338709677419	0.0648057953678147
62.298144	1.12300288645317	0.0645878878508524
62.339104	1.12262842766314	0.0644218715853043
62.380064	1.12224421734212	0.0642569514603348
62.421024	1.12190486406366	0.0640578308776259
62.461984	1.12157526231618	0.0638467268415521
62.502944	1.1212554120997	0.0635287066045341
62.543904	1.12091605882124	0.0631413418558728
62.584864	1.12052697273472	0.0626637231147468
62.625824	1.12016714124117	0.0622751903117113
62.666784	1.11980243398214	0.0619054117548403
62.707744	1.11936361508757	0.0615735208721289
62.748704	1.11885946093537	0.0613354709548297
62.789664	1.11836505831416	0.0610829206013256
62.830624	1.11788528298943	0.0608744294331521
62.871584	1.11745133986036	0.0607411252276988
62.912544	1.11703689979327	0.0606101527725819
62.953504	1.11663708702266	0.0604792086471421
62.994464	1.11625287670164	0.0603567176614737
63.035424	1.11570874127238	0.0601714502908108
63.076384	1.1153888910559	0.0599304911336058
63.117344	1.11504953777743	0.0595912999110558
63.158304	1.1146750789874	0.0592146263466478
63.199264	1.11424113585833	0.0588628197010154
63.240224	1.11385595038421	0.0585682847662187
63.281184	1.11348149159418	0.0583398756559184
63.322144	1.11306217576159	0.058110655881015
63.363104	1.1125531458439	0.0578151882460835
63.404064	1.11207922143777	0.0575138236799272
63.445024	1.11163455162461	0.0570726543370522
63.485984	1.11120060849553	0.0566232802838809
63.526944	1.110831025471	0.0561292543013683
63.567904	1.11045169091547	0.0555640968583564
63.608864	1.11006650544135	0.054948876517699
63.649824	1.10970764910091	0.0543082727864624
63.690784	1.10936829582244	0.053574233422115
63.731744	1.10905819713695	0.0528477341102577
63.772704	1.10871884385849	0.0522156271029109
63.813664	1.10835413659945	0.0516559808716759
63.854624	1.10796505051293	0.0511693925189751
63.895584	1.10740141202169	0.0507987466381473
63.936544	1.10697136950501	0.0505232056621664
63.977504	1.10649256933339	0.0502596045554319
64.018464	1.10599816671217	0.0499574772672028
64.059424	1.10552911807154	0.0496560996258109
64.100384	1.10508932402387	0.0493109460958583
64.141344	1.1046553808948	0.0490296934211558
64.182304	1.10427019542068	0.0487811702401956
64.223264	1.10387135780318	0.0485271423850765
64.264224	1.10348714748215	0.0483455535140098
64.305184	1.10314681905059	0.0481745119996056
64.346144	1.10281721730312	0.0480028755619846
64.387104	1.10246323672817	0.0478445039508109
64.428064	1.10203416936459	0.0477472939330432
64.469024	1.10162948082849	0.0476937573811581
64.509984	1.10124039474197	0.0477108815812929
64.550944	1.10087568748293	0.0477943364512809
64.591904	1.10044564496626	0.0477883022300831
64.632864	1.09971232983578	0.0477191734598261
64.673824	1.09925790849163	0.0476227784650732
64.714784	1.09903849904435	0.047520700101276
64.755744	1.09842415259196	0.0473955722764419
64.796704	1.09803994227094	0.0472501843741511
64.837664	1.09764988103132	0.0471507123406364
64.878624	1.09728029800679	0.0470869444169475
64.919584	1.09693606896283	0.0470411723757622
64.960544	1.09662206966494	0.0469997260583321
65.001504	1.09629246791746	0.0470162379016029
65.042464	1.0959521394859	0.0470675756347129
65.083424	1.09556305339938	0.0471888593403006
65.124384	1.09520322190584	0.0473422274946776
65.165344	1.0948394897999	0.0475188107297414
65.206304	1.09440457151773	0.0476819046801482
65.247264	1.09389554160003	0.0477930528989928
65.288224	1.09341089050981	0.0478636439164233
65.329184	1.09292233880719	0.0479608103500726
65.370144	1.09248254475953	0.0480091233453629
65.411104	1.09206810469244	0.0481165756309639
65.452064	1.09148398798611	0.0482772572004151
65.493024	1.09128895736631	0.0484879471873638
65.533984	1.09090962281078	0.048735435245511
65.574944	1.09042594687366	0.0490226938117344
65.615904	1.09008659359519	0.0493600697557515
65.656864	1.08970140812107	0.049717849604816
65.697824	1.08928209228849	0.0499978209064363
65.738784	1.08889300620197	0.0502375488122953
65.779744	1.08852342317744	0.0504278457902261
65.820704	1.08810410734485	0.0505891440749532
65.861664	1.08760970472364	0.0507598478124396
65.902624	1.08711530210243	0.0508819138529533
65.943584	1.08667063228927	0.051007669289093
65.984544	1.08624156492569	0.051143804283039
66.025504	1.08586710613566	0.051313233185061
66.066464	1.08548777158014	0.0514826904167601
66.107424	1.08510843702461	0.051630780534394
66.148384	1.08474860553107	0.0516522631463729
66.189344	1.08440437648711	0.0516041179499387
66.230304	1.08409525295471	0.0515148358833152
66.271264	1.08358037211842	0.051298543157941
66.312224	1.08318641026641	0.050940885344408
66.353184	1.08282170300737	0.0505213664123679
66.394144	1.08243749268635	0.0500952074398837
66.435104	1.08201817685377	0.0496586296838863
66.476064	1.08153352576354	0.049233054738589
66.517024	1.08103912314233	0.0488588959778149
66.557984	1.0805651987362	0.048519839866032
66.598944	1.08013028045403	0.0481584490727548
66.639904	1.07970121309046	0.0477621016372833
66.680864	1.07930627608535	0.0472584021596831
66.721824	1.07891718999883	0.0466910066721895
66.762784	1.0785378554433	0.046062207699432
66.803744	1.07818289971526	0.0454603742207533
66.844704	1.07785427312088	0.0449088716820485
66.885664	1.07749931739283	0.0444154602356059
66.926624	1.07707025002925	0.0439602175808868
66.967584	1.07667043725865	0.0435531876779855
67.008544	1.07627647540664	0.0432130964433896
67.049504	1.0759117681476	0.042957266384973
67.090464	1.07548270078402	0.0427823153751447
67.131424	1.07498342239732	0.0427011290585214
67.172384	1.07427936185981	0.0426095631840918
67.213344	1.07384444357764	0.0424851043754758
67.254304	1.07346023325662	0.0423576033953927
67.295264	1.0730760229356	0.0421686814963987
67.336224	1.07270156414557	0.0419849068817922
67.377184	1.07232710535554	0.0418236369267422
67.418144	1.07197800054609	0.0417586421101192
67.459104	1.0716581503296	0.0417455080360274
67.500064	1.07134805164411	0.0418385644873078
67.541024	1.07098919530366	0.0419471281679288
67.581984	1.07059425829855	0.0421142689037327
67.622944	1.0702402777236	0.0422683692712995
67.663904	1.06986581893357	0.0424600042816665
67.704864	1.06943675157	0.042701394921644
67.745824	1.06893259741779	0.0429600949942599
67.786784	1.06844307056208	0.0432373836933902
67.827744	1.06795841947186	0.0434801319786572
67.868704	1.06751960057729	0.0436296995979062
67.909664	1.0671100362757	0.0438258869694442
67.950624	1.06671022350509	0.0440936133129888
67.991584	1.06632601318407	0.0443859145617155
68.032544	1.06596130592503	0.0446836289579526
68.073504	1.06562195264657	0.0450069577405965
68.114464	1.06530697819558	0.0453276823721637
68.155424	1.06474821546983	0.0456327058250631
68.196384	1.06431914810625	0.0458831314527932
68.237344	1.06391933533565	0.0460640796373188
68.278304	1.0635595038421	0.0462502884249401
68.319264	1.06312556071303	0.0464380466279719
68.360224	1.06262628232633	0.0466145448740046
68.401184	1.0621465070016	0.0467024867289861
68.442144	1.06170281234154	0.0467378835707769
68.483104	1.06127764559036	0.0466703238287837
68.524064	1.06089831103483	0.0465035775292518
68.565024	1.06051897647931	0.0463167498471487
68.605984	1.06013964192378	0.0461659313637002
68.646944	1.05977005889925	0.0459580808820678
68.687904	1.05943558138628	0.0457572125762095
68.728864	1.05913133361938	0.0455488674148328
68.769824	1.05879100518781	0.0453034496023114
68.810784	1.05822249093108	0.0450656176056045
68.851744	1.05803721184226	0.0449074225101103
68.892704	1.05747357335102	0.0447156044464458
68.933664	1.05727366696571	0.0445780725815039
68.974624	1.05656473066271	0.0444417327422013
69.015584	1.05606545227601	0.044279684810637
69.056544	1.05560127940087	0.0441381715364756
69.097504	1.0551614853532	0.0440237523295421
69.138464	1.05473729375512	0.0439260933953544
69.179424	1.05434235675001	0.0439192528679654
69.220384	1.053948394898	0.0440162057394343
69.261344	1.05356906034247	0.0441514516173641
69.302304	1.05321898037992	0.0443312818692518
69.343264	1.05289035378554	0.0445781793625942
69.384224	1.05253539805749	0.0448388298245103
69.425184	1.05210633069392	0.045076247772092
69.466144	1.05170164215782	0.0453364929017066
69.507104	1.05132230760229	0.0455698117629492
69.548064	1.05093809728127	0.0457585288165866
69.589024	1.05051878144869	0.0459518069482187
69.629984	1.05002925459297	0.0461588206147769
69.670944	1.04931544252448	0.0462967447367848
69.711904	1.04911066037368	0.046409021784297
69.752864	1.04849631392129	0.0465000733661292
69.793824	1.04830615906697	0.0466086261507206
69.834784	1.04792682451145	0.0467510764834285
69.875744	1.04735245933612	0.0469080141771057
69.916704	1.04700823029216	0.0469858445166093
69.957664	1.04669423099427	0.0470452431324245
69.998624	1.04636462924679	0.0470190468980364
70.039584	1.04602527596833	0.0468741929011964
70.080544	1.04563033896322	0.0466700536072492
70.121504	1.04527635838827	0.0463990758884689
70.162464	1.04490189959824	0.0460807200537388
70.203424	1.04446210555057	0.0458061488243932
70.244384	1.04396282716386	0.0455755103864347
70.285344	1.04348402699224	0.0453057530229708
70.326304	1.04299450013652	0.0450035015200043
70.367264	1.04255958185435	0.0446289919070768
70.408224	1.04214026602177	0.0442006907751712
70.449184	1.04174630416975	0.0437259093601557
70.490144	1.04136209384873	0.0431996398468216
70.531104	1.04098178414011	0.0426425432865151
70.572064	1.04049810820299	0.0420328080071633
70.613024	1.04032843156376	0.0413575287512961
70.653984	1.03978429613449	0.0406391513399101
70.694944	1.03935912938331	0.0398989404643916
70.735904	1.0389651675313	0.0392522894367213
70.776864	1.03859070874127	0.0386845953980163
70.817824	1.03817626867418	0.0382156869429605
70.858784	1.03768186605297	0.0378506394421463
70.899744	1.03718258766626	0.0375414057634056
70.940704	1.0367427936186	0.0372076255091598
70.981664	1.03630885048953	0.0368606675967038
71.022624	1.0359343916995	0.0364849310908422
71.063584	1.03555993290947	0.0361027049097449
71.104544	1.03518547411944	0.0358259958793898
71.145504	1.0348207668604	0.0356319659217144
71.186464	1.03447653781644	0.0355772460610136
71.227424	1.03416643913094	0.0355973143683492
71.268384	1.03382708585248	0.0356290697570442
71.309344	1.03346335374654	0.0357401111947986
71.350304	1.03307816827242	0.0359238247916392
71.391264	1.03270370948239	0.0360957379884123
71.432224	1.03230974763038	0.0362982559531535
71.473184	1.03160568709287	0.0364982918023498
71.514144	1.03111616023716	0.0366309444252325
71.555104	1.03064711159652	0.0366667662121778
71.596064	1.03020244178336	0.036612992126847
71.637024	1.02977337441978	0.0364804855107612
71.677984	1.02937843741467	0.0362914938771776
71.718944	1.02898935132816	0.0361107113123022
71.759904	1.02860514100714	0.0360072033894202
71.800864	1.02825506104458	0.0359181523186243
71.841824	1.02792545929711	0.0358317620582593
71.882784	1.02757147872216	0.0357227756116894
71.923744	1.02714241135858	0.0355257318122242
71.964704	1.02674747435347	0.0353055579211029
72.005664	1.02635838826696	0.0350744487746653
72.046624	1.02597417794594	0.0347897137288996
72.087584	1.02555388696025	0.0345546820118022
72.128544	1.02506533525764	0.0343401086799006
72.169504	1.02460116238249	0.0341269801615252
72.210464	1.02414674103834	0.0339257631827194
72.251424	1.02374692826774	0.0337441568780054
72.292384	1.02334223973164	0.0335494404704648
72.333344	1.02296778094161	0.0333820796348627
72.374304	1.02258844638608	0.0332892476417923
72.415264	1.02221398759605	0.0332458836231508
72.456224	1.02174006318992	0.0332158149398393
72.497184	1.02141533720794	0.0332012207977798
72.538144	1.02106038147989	0.0331683235051817
72.579104	1.02066641962788	0.0331331489423949
72.620064	1.02031146389983	0.0331166283823005
72.661024	1.0199370051098	0.033110330477186
72.701984	1.01949818621524	0.0331189405197836
72.742944	1.01898428053204	0.0331455878497978
72.783904	1.01850450520732	0.0331623110760431
72.824864	1.0180198541171	0.0331600839275907
72.865824	1.01759078675352	0.0331577303851949
72.906784	1.01718122245192	0.0331585780962986
72.947744	1.01678238483442	0.0331649413775906
72.988704	1.01640792604439	0.0332114543487894
73.029664	1.01603346725436	0.0333076815446862
73.070624	1.01554394039864	0.0334676243633298
73.111584	1.01520946288567	0.0337008429811
73.152544	1.01501443226587	0.0339613670490726
73.193504	1.01439521004798	0.0341763827597765
73.234464	1.01398076998089	0.0343743091376402
73.275424	1.01381109334165	0.0345310615988142
73.316384	1.01320747357335	0.0346324731255995
73.357344	1.01268771697156	0.0347256581500291
73.398304	1.01221866833093	0.0347861964905417
73.439264	1.01177887428326	0.0348025405349565
73.480224	1.01135468268518	0.0347976591136912
73.521184	1.01097047236416	0.0348257970205558
73.562144	1.01058626204314	0.0348892337049446
73.603104	1.0102264305496	0.0349523761965339
73.644064	1.00985684752506	0.034957148657503
73.685024	1.00952724577759	0.0350017591819318
73.725984	1.0092132464797	0.0350337564624843
73.766944	1.00886316651714	0.034994940446602
73.807904	1.00847895619612	0.0348830011760077
73.848864	1.00810937317159	0.0346502772379817
73.889824	1.00773979014705	0.0343483221070205
73.930784	1.00711569216367	0.0339809668271349
73.971744	1.00662714046105	0.0335824772322419
74.012704	1.00614248937083	0.033179572566151
74.053664	1.0056636891992	0.0327526181835051
74.094624	1.00522389515154	0.0323802681636462
74.135584	1.00480945508445	0.0320520165548246
74.176544	1.00441549323244	0.0317931704754121
74.217504	1.00403615867691	0.0315056198955951
74.258464	1.0036412216718	0.0312120002272854
74.299424	1.00329211686235	0.0308350542621372
74.340384	1.00296251511487	0.0303914965095716
74.381344	1.00260268362133	0.0298618121805577
74.422304	1.00217849202325	0.0292480083237495
74.463264	1.00178355501814	0.0286025645761601
74.504224	1.00139934469712	0.027905303670158
74.545184	1.00102001014159	0.0271857691004273
74.586144	1.00059094277802	0.0264913651333889
74.627104	1.00009166439131	0.0258492185243595
74.668064	0.999637243047158	0.025290871099854
74.709024	0.999173070172017	0.0247796141361162
74.749984	0.998763505870422	0.0243353786505091
74.790944	0.998379295549401	0.0239647610993582
74.831904	0.997999960993876	0.0236080708532547
74.872864	0.997614775519757	0.0232113812824533
74.913824	0.997235440964231	0.0227453995009506
74.954784	0.996756640792604	0.0222767787010766
74.995744	0.996446542107111	0.021725775200528
75.036704	0.996087685766665	0.0212101227784458
75.077664	0.995697624527051	0.0207181801167946
75.118624	0.995338768186605	0.0202357148216981
75.159584	0.994964309396575	0.0197564616761306
75.200544	0.9945342668799	0.0193157826545881
75.241504	0.994034988493193	0.0189084847093585
75.282464	0.993546436790576	0.0185490617390287
75.323424	0.99305690993486	0.0181963834110275
75.364384	0.992627842571284	0.0177781654649228
75.405344	0.992218278269688	0.0173308594781716
75.446304	0.991818465499083	0.0168173819035995
75.487264	0.991444006709053	0.0162328229902643
75.528224	0.991069547919023	0.0155320208746389
75.569184	0.990730194640559	0.0148217915141952
75.610144	0.99041522018957	0.0140822779845718
75.651104	0.990046612318134	0.0133182157002373
75.692064	0.989422514334751	0.0126162172005609
75.733024	0.989027577329641	0.0119913887409934
75.773984	0.988662870070601	0.0113495101742923
75.814944	0.988243554238015	0.010755175343191
75.855904	0.987744275851309	0.0102782060054298
75.896864	0.987260599914187	0.00989508634990446
75.937824	0.986815930101026	0.0096370531143008
75.978784	0.986391738502945	0.00943503200850968
76.019744	0.986007528181925	0.0092950245656403
76.060704	0.9856272184733	0.00923186899881551
76.101664	0.98525275968327	0.00920388363636548
76.142624	0.984893903342825	0.00921538112680984
76.183584	0.984559425829855	0.00931310543717501
76.224544	0.984239575613371	0.00942099138475441
76.265504	0.983900222334907	0.00952576324707122
76.306464	0.983535515075867	0.00960899147964336
76.347424	0.983141553223856	0.0097456429453929
76.388384	0.982771970199321	0.00987039158839653
76.429344	0.982377033194212	0.00995854046794051
76.470304	0.981663221125717	0.0100396679460039
76.511264	0.981434060147443	0.0101391552339601
76.552224	0.980939657526232	0.0101998591941228
76.593184	0.980480360416585	0.010249178982549
76.634144	0.98004056636892	0.0101853870875948
76.675104	0.979451573897102	0.00998970747103672
76.716064	0.979057612045091	0.00968122125992743
76.757024	0.978677302336467	0.0093135892208896
76.797984	0.978328197527012	0.00891180466664257
76.838944	0.977998595779537	0.00848501154523487
76.879904	0.977649490970082	0.00798329514502361
76.920864	0.977214572687912	0.00745433649158175
76.961824	0.976825486601396	0.00692932220085868
77.002784	0.976430549596287	0.00645137222043257
77.043744	0.976057065959356	0.00599838286463691
77.084704	0.97562702344268	0.00557973343575965
77.125664	0.975127745055974	0.00517831062969568
77.166624	0.974673323711823	0.00480262206636439
77.207584	0.974218902367672	0.0044258482584838
77.248544	0.973799586535086	0.00404460489925737
77.289504	0.973415376214066	0.00371509370941281
77.330464	0.973031165893045	0.00339121140846468
77.371424	0.972456800717713	0.00310766402992649
77.412384	0.972282248312985	0.00285924545085056
77.453344	0.971802472988259	0.00271471397648726
77.494304	0.971483597924874	0.00259085227029396
77.535264	0.97112376643133	0.0025177006859049
77.576224	0.970734680344814	0.00244302147816461
77.617184	0.97037484885127	0.0024346293561591
77.658144	0.97001014159223	0.00247437153455821
77.699104	0.969581074228654	0.0024822471847602
77.740064	0.969076920076452	0.00252267799223052
77.781024	0.968587393220736	0.00259525644546205
77.821984	0.968103717283614	0.00261788531975593
77.862944	0.967663923235948	0.0026407887739959
77.903904	0.967254358934353	0.00270449132150713
77.944864	0.966855521316847	0.00281302667245134
77.985824	0.966470335842727	0.00292288044297831
78.026784	0.966095877052697	0.00297467798853795
78.067744	0.965766275305223	0.00301080922272431
78.108704	0.965447400241838	0.00297940250697667
78.149664	0.965092444513789	0.00288515838846887
78.190624	0.964678004446698	0.00277467046901861
78.231584	0.964268440145103	0.00266329561275816
78.272544	0.963893981355073	0.00257729760945907
78.313504	0.96327963490268	0.00249929075427593
78.354464	0.963035846627921	0.00236258916679027
78.395424	0.962296680578851	0.00222476092984286
78.436384	0.96185201076569	0.00199936566133266
78.477344	0.961427819167609	0.001690718188985
78.518304	0.961043608846589	0.00140817324517095
78.559264	0.960658423372469	0.00107201329805837
78.600224	0.960274213051449	0.000659051596637483
78.641184	0.959925108241994	0.000189827156723055
78.682144	0.959585754963529	-0.000341576565763307
78.723104	0.959275656278036	-0.000886290878021057
78.764064	0.958946054530561	-0.00143157832143631
78.805024	0.958561844209541	-0.00200600392723443
78.845984	0.958177633888521	-0.00254876349178007
78.886944	0.95780317509849	-0.00310769712267883
78.927904	0.957403362327885	-0.00367183033890733
78.968864	0.956948940983734	-0.00429455368555409
79.009824	0.956465265046612	-0.00497056079619929
79.050784	0.955980613956391	-0.0057307026890801
79.091744	0.955306783164957	-0.00661297381944645
79.132704	0.954871864882787	-0.00752915993157652
79.173664	0.954487654561766	-0.00832749022903412
79.214624	0.954092717556656	-0.00914470770421758
79.255584	0.953713383001131	-0.00994947755517467
79.296544	0.953364278191676	-0.0107375132838569
79.337504	0.953034676444202	-0.0114859680953782
79.378464	0.952679720716152	-0.012172622806158
79.419424	0.952250653352576	-0.0128571506119581
79.460384	0.951856691500566	-0.0135664211217963
79.501344	0.951466630260951	-0.0142567063896422
79.542304	0.951092171470921	-0.0149828090860217
79.583264	0.950663104107345	-0.0157608553347574
79.624224	0.950173577251629	-0.0165669632181506
79.665184	0.949709404376487	-0.0174053974421904
79.706144	0.949254983032336	-0.0182711240411971
79.747104	0.948845418730741	-0.0191118289978076
79.788064	0.94846120840972	-0.0198357241585882
79.829024	0.948072122323205	-0.0204651267713859
79.869984	0.947687912002184	-0.0210865927162157
79.910944	0.947318328977649	-0.0217256274191885
79.951904	0.94699360299567	-0.0223555225325244
79.992864	0.946683504310177	-0.0230337851212989
80.033824	0.946169598626984	-0.0237169073392793
80.074784	0.945775636774974	-0.0244268403277178
80.115744	0.945420681046924	-0.0251452003054565
80.156704	0.945036470725904	-0.0258686378329936
80.197664	0.944601552443734	-0.0266665083180017
80.238624	0.944102274057027	-0.0274276591832245
80.279584	0.943618598119905	-0.0281097615328335
80.320544	0.943129071264188	-0.0287497703408535
80.361504	0.942700003900612	-0.0293297289504874
80.402464	0.942290439599017	-0.0298483429134177
80.443424	0.941890626828412	-0.0303747649711662
80.484384	0.941506416507392	-0.0309030524291841
80.525344	0.941131957717362	-0.0314517830179561
80.566304	0.940802355969887	-0.032015792019447
80.607264	0.940482505753403	-0.0326457154624599
80.648224	0.940128525178453	-0.0333210034351508
80.689184	0.939714085111362	-0.0339590989003711
80.730144	0.939304520809767	-0.034546907009736
80.771104	0.938920310488747	-0.0352350087132481
80.812064	0.938315715567344	-0.0360493518158204
80.853024	0.93807680305808	-0.0368725185231709
80.893984	0.93733763700901	-0.0376564987496324
80.934944	0.936883215664859	-0.0383992091743434
80.975904	0.936463899832274	-0.0391409847197138
81.016864	0.936079689511253	-0.0398159044066039
81.057824	0.935699379802629	-0.0404884335045975
81.098784	0.935310293716113	-0.0411784485509091
81.139744	0.934966064672153	-0.0417943880295208
81.180704	0.934621835628194	-0.0424136965604878
81.221664	0.9343117369427	-0.0430416107756409
81.262624	0.933972383664235	-0.0435895241621921
81.303584	0.93359304910871	-0.0440618496121336
81.344544	0.933213714553185	-0.0444343521764069
81.385504	0.932849007294145	-0.0447233410321324
81.426464	0.932455045442134	-0.0450243503877234
81.467424	0.931985021648399	-0.0452456269570411
81.508384	0.931501345711277	-0.0453537264668008
81.549344	0.931016694621056	-0.0454160125304628
81.590304	0.930552521745914	-0.0453834268643115
81.631264	0.930123454382338	-0.0452839156050903
81.672224	0.929523735226431	-0.045269258266059
81.713184	0.929339431290713	-0.0453092488739332
81.754144	0.928945469438702	-0.0454469550753489
81.795104	0.928401334009439	-0.0456412857634414
81.836064	0.928071732261965	-0.0459599859127071
81.877024	0.927716776533916	-0.0463300891712604
[truncated: 3,494 more rows]
