# Supplementary material for: Unraveling the Local Relation Between Tissue Composition and Human Brain Mechanics Through Machine Learning
Source: Front Bioeng Biotechnol. 2021 Aug 17;9:704738. doi: 10.3389/fbioe.2021.704738 (PMC8415910; doi:10.3389/fbioe.2021.704738)
Supplement: Supplementary file 1 [file DataSheet3.ZIP › Mechanics_cyclicCompTens/cyclicCompTens_HBE_02_09_P1_Th.txt]

0	1	0
0.05	0.999740638802758	0.0126035467126506
0.1	0.999415469540544	0.0104967229208137
0.15	0.998809648236538	0.00416857414950442
0.2	0.998439961753901	-0.00289441561629097
0.25	0.998010402331638	-0.00648474268248009
0.3	0.99764445838027	-0.00977859235478981
0.35	0.997187657866774	-0.0101428769404421
0.4	0.996889616285754	-0.0103414685743203
0.45	0.996488768504889	-0.00906061322956635
0.5	0.996305070704959	-0.00955051767846914
0.55	0.995906351252482	-0.009813606681751
0.6	0.995493780653977	-0.0132643853181696
0.65	0.9950759818527	-0.0139544962775746
0.7	0.994743021320845	-0.0174217984069244
0.75	0.994198377171908	-0.0198857349924608
0.8	0.993764459023834	-0.0251253838743172
0.85	0.993229957512668	-0.0265523986595769
0.9	0.992890339811557	-0.0300523190498923
0.95	0.992421253210563	-0.0328793006880892
1	0.992103697542262	-0.0368129742544116
1.05	0.991811539768199	-0.0394504536995585
1.1	0.991435273897037	-0.0422395307503364
1.15	0.991109691312088	-0.0440740190667254
1.2	0.990617027144673	-0.0518397614143882
1.25	0.990302966803681	-0.0549413649918496
1.3	0.989838644892123	-0.0586468363455321
1.35	0.989391793438623	-0.0610070930053157
1.4	0.988921745788204	-0.06178287831591
1.45	0.988493471829678	-0.0633516192188592
1.5	0.988174247962121	-0.0651659050041922
1.55	0.987731264674311	-0.0675564319811247
1.6	0.98742704781922	-0.0722179652156102
1.65	0.987012558245805	-0.075709432004387
1.7	0.986746005400901	-0.0781899036681159
1.75	0.9865015248189	-0.0787116409238645
1.8	0.986076118524527	-0.0809167894421758
1.85	0.985671168296712	-0.0847530999799977
1.9	0.985351277004562	-0.0870437294179443
1.95	0.985009118479487	-0.0886818560918439
2	0.984427003801092	-0.0905557557938115
2.05	0.984033516248663	-0.0939551954588767
2.1	0.983486478513437	-0.0970463106622314
2.15	0.983153850633724	-0.100887260270279
2.2	0.982689176637249	-0.105737043092069
2.25	0.982376272630893	-0.108430403256247
2.3	0.981966846092547	-0.111713808082356
2.35	0.981704797419277	-0.115741035491831
2.4	0.981406755127642	-0.118774806938149
2.45	0.980921045905542	-0.12249024782549
2.5	0.980618312869959	-0.125769816094579
2.55	0.98014260097011	-0.129054303969001
2.6	0.979578687876026	-0.132612466789826
2.65	0.97913057383599	-0.13438360492901
2.7	0.978751883936107	-0.135755672097668
2.75	0.978390059751854	-0.137498932429125
2.8	0.977947078826609	-0.13922521390903
2.85	0.977601190036845	-0.141549886415111
2.9	0.97729668714447	-0.143164570192034
2.95	0.976991004317837	-0.143794147720194
3	0.976598227897453	-0.143978486527216
3.05	0.976256792959545	-0.146348614832245
3.1	0.975921406201389	-0.148551378726357
3.15	0.975568573786233	-0.150207966928051
3.2	0.975166876456937	-0.151389700943035
3.25	0.974593489960119	-0.153200794173663
3.3	0.974125446946048	-0.154734075448858
3.35	0.973736090233852	-0.156622727808254
3.4	0.973366951970835	-0.159682089425102
3.45	0.973009614024471	-0.161493441062195
3.5	0.972600918391979	-0.1635275449673
3.55	0.972219659134589	-0.165063380224471
3.6	0.971913215562047	-0.165714714893371
3.65	0.971541111584841	-0.167247198099295
3.7	0.971101372810016	-0.16878526873577
3.75	0.970694051728565	-0.17024002285586
3.8	0.97033810771462	-0.171412137819234
3.85	0.969900966503327	-0.17149367389132
3.9	0.969493322989268	-0.173780971406379
3.95	0.969054830937399	-0.176623772665702
4	0.968610726496256	-0.179478001232928
4.05	0.968274009617287	-0.182004578581569
4.1	0.967942646406723	-0.186196685679612
4.15	0.967634427720314	-0.18918231643164
4.2	0.967316650570098	-0.191264691506868
4.25	0.96693273376822	-0.193541567239154
4.3	0.966591626642956	-0.194632030762581
4.35	0.96627133813038	-0.196384836139849
4.4	0.965885825134763	-0.198812459940494
4.45	0.965360026893542	-0.201831393857735
4.5	0.96491402471175	-0.205185193690915
4.55	0.964491578111029	-0.207830685699078
4.6	0.964046433076304	-0.210712889985803
4.65	0.963570051779571	-0.214320347734333
4.7	0.963215612959604	-0.21796011861183
4.75	0.962889262946707	-0.220858855725272
4.8	0.962583069036133	-0.224078170788903
4.85	0.962260541891431	-0.227780616969326
4.9	0.961790982110671	-0.231119712786655
4.95	0.961430530303723	-0.23422735371224
5	0.961084690148618	-0.236925965219865
5.05	0.960716507660199	-0.239367219808159
5.1	0.960285339559627	-0.241963090819834
5.15	0.959870538704491	-0.245226506638512
5.2	0.959380610674579	-0.247388528908761
5.25	0.958843127151949	-0.248832414016152
5.3	0.958419876074789	-0.249790784999722
5.35	0.958058080718061	-0.25048795505971
5.4	0.957697688831975	-0.251221607027007
5.45	0.957384625094726	-0.253185509979633
5.5	0.957071561357476	-0.255149412932258
5.55	0.95671397818473	-0.257009095430334
5.6	0.956291637482592	-0.258717179888729
5.65	0.955869296780453	-0.260425264347124
5.7	0.955445820793267	-0.261717192543317
5.75	0.955022035708116	-0.262895816108326
5.8	0.95459751699126	-0.26428892076256
5.85	0.954169269426155	-0.266772173824078
5.9	0.953741021861049	-0.269255426885595
5.95	0.953375319114469	-0.271106660066032
6	0.95306225537722	-0.272425972278413
6.05	0.95274919163997	-0.273745284490795
6.1	0.952344944840472	-0.275458816659859
6.15	0.951932941148525	-0.277205884901627
6.2	0.951511184635134	-0.279103714987893
6.25	0.951066693196869	-0.281352987908201
6.3	0.950622201758604	-0.28360226082851
6.35	0.950219830701692	-0.285468443842765
6.4	0.949837390502897	-0.287153353318681
6.45	0.94945435735812	-0.288842596117869
6.5	0.949061550970816	-0.290603262993647
6.55	0.948668744583512	-0.292363929869424
6.6	0.948321630439346	-0.293917068784578
6.65	0.948033670869706	-0.295201535658925
6.7	0.947745711300066	-0.296486002533272
6.75	0.947387998767021	-0.297814238547202
6.8	0.94701438968436	-0.299152449453454
6.85	0.946633085435969	-0.300425552129022
6.9	0.946219605028281	-0.301426414689761
6.95	0.945806124620593	-0.302427277250499
7	0.945360589243257	-0.304234506022065
7.05	0.944891029462497	-0.306646086236456
7.1	0.944421469681738	-0.309057666450846
7.15	0.944024825624761	-0.311562025599477
7.2	0.943632019237457	-0.31407126784991
7.25	0.943265901533754	-0.316409276550053
7.3	0.942954314512246	-0.318397418525714
7.35	0.942642727490738	-0.320385560501375
7.4	0.942259081466523	-0.322599328484849
7.45	0.941845601058835	-0.32490651176115
7.5	0.941431740544515	-0.327254199513628
7.55	0.941013829989602	-0.330033462931853
7.6	0.940595919434688	-0.332812726350079
7.65	0.940181452358183	-0.335612191197784
7.7	0.939770956700789	-0.338434954679489
7.75	0.939360461043396	-0.341257718161194
7.8	0.939029591856245	-0.344026889465275
7.85	0.938713574687512	-0.346786064696359
7.9	0.938388403062553	-0.349322075005989
7.95	0.938031037853051	-0.351073278595457
8	0.937673672643549	-0.352824482184925
8.05	0.937320737581272	-0.354987966000702
8.1	0.936970755950479	-0.357426303300684
8.15	0.936620774319686	-0.359864640600667
8.2	0.93612772640043	-0.362511716610541
8.25	0.935631549911204	-0.365163357313233
8.3	0.935180747008515	-0.36800653572701
8.35	0.934811596237478	-0.371194396225573
8.4	0.93444244546644	-0.374382256724135
8.45	0.934071101433472	-0.37704615700685
8.5	0.933698969066553	-0.379521727924326
8.55	0.933322452035253	-0.382086091946538
8.6	0.932911925059048	-0.385339185672569
8.65	0.932501398082843	-0.3885922793986
8.7	0.932107608793542	-0.391863714218749
8.75	0.931731046279397	-0.395154026074079
8.8	0.931354483765253	-0.398444337929409
8.85	0.930912293936143	-0.401760400938704
8.9	0.930460418919169	-0.405080264267485
8.95	0.930036977129872	-0.408164340340112
9	0.929698835023602	-0.410541054644275
9.05	0.929360692917331	-0.412917768948439
9.1	0.929021606631055	-0.415560438378352
9.15	0.928681962010454	-0.418360378535077
9.2	0.928342420759955	-0.421158982773149
9.25	0.928017543296772	-0.423768077407932
9.3	0.927692665833588	-0.426377172042715
9.35	0.927313693319353	-0.429070564950463
9.4	0.926848527860704	-0.431898275438372
9.45	0.926383362402054	-0.43472598592628
9.5	0.925958823165519	-0.437606071057454
9.55	0.925546819473573	-0.440502316802187
9.6	0.925136507141404	-0.443467624093807
9.65	0.924736347705599	-0.44684749411646
9.7	0.924336188269794	-0.450227364139112
9.75	0.923956024192005	-0.453942100629788
9.8	0.923594228835278	-0.457964461957168
9.85	0.923232433478551	-0.461986823284547
9.9	0.922879939363594	-0.465478087045807
9.95	0.922528481017059	-0.468910208802038
10	0.922140073501961	-0.472442757523025
10.05	0.921655895440761	-0.476235608319329
10.1	0.921171717379559	-0.480028459115633
10.15	0.920772541766623	-0.483882529733582
10.2	0.920417940608266	-0.487768703428735
10.25	0.92006303028963	-0.491629231515503
10.3	0.919699841345782	-0.494803027199967
10.35	0.919336652401934	-0.497976822884432
10.4	0.918926960652176	-0.500847553797258
10.45	0.918451446090189	-0.503289308970521
10.5	0.917975931528203	-0.505731064143783
10.55	0.917500416966216	-0.508172819317045
10.6	0.917046941709345	-0.510430111249103
10.65	0.916617151846769	-0.512489162602439
10.7	0.916187361984192	-0.514548213955775
10.75	0.915757572121615	-0.51660726530911
10.8	0.915327782259039	-0.518666316662446
10.85	0.91491362228628	-0.520688746641712
10.9	0.914548956964611	-0.522595208936424
10.95	0.914184291642942	-0.524501671231137
11	0.913819626321274	-0.526408133525849
11.05	0.913454960999605	-0.528314595820561
11.1	0.913090295677936	-0.530221058115273
11.15	0.91267400561362	-0.532265081090243
11.2	0.91225750822102	-0.534309656517744
11.25	0.91184101082842	-0.536354231945246
11.3	0.91142451343582	-0.538398807372747
11.35	0.911008016043219	-0.540443382800248
11.4	0.91064785445969	-0.542626109359035
11.45	0.910306072994239	-0.544853909098587
11.5	0.909964291528789	-0.547081708838138
11.55	0.909622510063338	-0.549309508577689
11.6	0.909280728597888	-0.55153730831724
11.65	0.908918543148776	-0.553586977632648
11.7	0.908536753872226	-0.55546550203074
11.75	0.908154964595676	-0.557344026428833
11.8	0.907773175319126	-0.559222550826926
11.85	0.907391386042576	-0.561101075225018
11.9	0.906993017680744	-0.562960494024
11.95	0.906549366145677	-0.564767728873172
12	0.90610571461061	-0.566574963722345
12.05	0.905662063075544	-0.568382198571517
12.1	0.905218411540477	-0.570189433420689
12.15	0.90477686501488	-0.572000966177355
12.2	0.904420922207729	-0.57398728050543
12.25	0.904064979400578	-0.575973594833505
12.3	0.903709036593427	-0.57795990916158
12.35	0.903353093786276	-0.579946223489656
12.4	0.902997150979125	-0.581932537817731
12.45	0.902591669649762	-0.583785041551865
12.5	0.902172378348734	-0.585600242588455
12.55	0.901753087047706	-0.587415443625046
12.6	0.901333795746678	-0.589230644661636
12.65	0.90091450444565	-0.591045845698226
12.7	0.900540816251915	-0.59291189145358
12.75	0.900206289090837	-0.594821599402368
12.8	0.89987176192976	-0.596731307351157
12.85	0.899537234768682	-0.598641015299946
12.9	0.899202707607604	-0.600550723248735
12.95	0.89884304290886	-0.602593239163961
13	0.898423591634043	-0.604951622675035
13.05	0.898004140359226	-0.607310006186109
13.1	0.897584689084408	-0.609668389697184
13.15	0.897165237809591	-0.612026773208258
13.2	0.896748147043227	-0.614355741235163
13.25	0.896372408887904	-0.616169393557913
13.3	0.895996670732581	-0.617983045880662
13.35	0.895620932577259	-0.619796698203412
13.4	0.895245194421936	-0.621610350526162
13.45	0.894869456266614	-0.623424002848913
13.5	0.894490013025395	-0.625529469913817
13.55	0.894109700689953	-0.627703387350339
13.6	0.893729388354512	-0.62987730478686
13.65	0.89334907601907	-0.632051222223382
13.7	0.892968763683629	-0.634225139659903
13.75	0.892574697121755	-0.63669691034532
13.8	0.892170169598932	-0.639395217304545
13.85	0.891765642076109	-0.642093524263769
13.9	0.891361114553286	-0.644791831222994
13.95	0.890956587030463	-0.647490138182219
14	0.890574021831467	-0.650207961507765
14.05	0.890237279258727	-0.65296650416551
14.1	0.889900536685986	-0.655725046823256
14.15	0.889563794113246	-0.658483589481001
14.2	0.889227051540505	-0.661242132138747
14.25	0.888880029145588	-0.663989464626229
14.3	0.888417922887765	-0.666611297890527
14.35	0.887955816629942	-0.669233131154825
14.4	0.887493710372118	-0.671854964419122
14.45	0.887031604114295	-0.67447679768342
14.5	0.886569497856472	-0.677098630947717
14.55	0.88619883192361	-0.679372472724706
14.6	0.885845842998676	-0.68157904168434
14.65	0.885492854073742	-0.683785610643974
14.7	0.885139865148808	-0.685992179603608
14.75	0.884786876223874	-0.688198748563242
14.8	0.884397450806921	-0.690371917412397
14.85	0.883983326828265	-0.692522445918207
14.9	0.883569202849609	-0.694672974424017
14.95	0.883155078870953	-0.696823502929827
15	0.882740954892296	-0.698974031435637
15.05	0.882341851911673	-0.701591564830413
15.1	0.881970401222882	-0.705068811770787
15.15	0.881598950534092	-0.708546058711161
15.2	0.881227499845302	-0.712023305651535
15.25	0.880856049156511	-0.715500552591908
15.3	0.880487604042876	-0.718936221501358
15.35	0.880143476764593	-0.722035486342424
15.4	0.87979934948631	-0.72513475118349
15.45	0.879455222208027	-0.728234016024556
15.5	0.879111094929744	-0.731333280865622
15.55	0.878766967651461	-0.734432545706687
15.6	0.878342860798031	-0.737447684267754
15.65	0.877906591152067	-0.740450029431401
15.7	0.877470321506103	-0.743452374595048
15.75	0.877034051860139	-0.746454719758696
15.8	0.876597782214175	-0.749457064922343
15.85	0.876207028459372	-0.752511581457628
15.9	0.875843700946678	-0.755597534588643
15.95	0.875480373433984	-0.758683487719659
16	0.875117045921291	-0.761769440850674
16.05	0.874753718408597	-0.764855393981689
16.1	0.874371550622233	-0.768254022326853
16.15	0.873958903021397	-0.772158496960875
16.2	0.873546255420562	-0.776062971594897
16.25	0.873133607819726	-0.779967446228919
16.3	0.87272096021889	-0.783871920862941
16.35	0.872316647424266	-0.787748966200964
16.4	0.871964396969886	-0.791454677820507
16.45	0.871612146515506	-0.79516038944005
16.5	0.871259896061126	-0.798866101059593
16.55	0.870907645606746	-0.802571812679136
16.6	0.870555395152366	-0.806277524298678
16.65	0.870156304444662	-0.81108633448652
16.7	0.869751776921839	-0.816023182901039
16.75	0.869347249399016	-0.820960031315558
16.8	0.868942721876193	-0.825896879730078
16.85	0.86853819435337	-0.830833728144596
16.9	0.868125862475453	-0.834275706310686
16.95	0.867709365082853	-0.836919808945404
17	0.867292867690253	-0.839563911580123
17.05	0.866876370297653	-0.842208014214841
17.1	0.866459872905053	-0.84485211684956
17.15	0.866069413984196	-0.847559437719322
17.2	0.865716425059262	-0.850357731171221
17.25	0.865363436134328	-0.853156024623121
17.3	0.865010447209394	-0.85595431807502
17.35	0.86465745828446	-0.858752611526919
17.4	0.864293206544605	-0.86230497726646
17.45	0.863873177054666	-0.869591796240039
17.5	0.863453147564728	-0.876878615213617
17.55	0.86303311807479	-0.884165434187196
17.6	0.862613088584852	-0.891452253160773
17.65	0.862193059094913	-0.898739072134352
17.7	0.861852033756842	-0.901859509193144
17.75	0.861517506595764	-0.904637256830374
17.8	0.861182979434687	-0.907415004467604
17.85	0.860848452273609	-0.910192752104833
17.9	0.860513925112531	-0.912970499742063
17.95	0.860125616366702	-0.9123962942167
18	0.859712230576956	-0.910259154518749
18.05	0.85929884478721	-0.908122014820798
18.1	0.858885458997464	-0.905984875122847
18.15	0.858472073207718	-0.903847735424896
19.1781	0.855657751609394	-0.857796799951352
19.2281	0.855777754551402	-0.853114887579717
19.2781	0.856176474003879	-0.831346613609724
19.3281	0.85671455171159	-0.806101802975081
19.3781	0.857082302662904	-0.789651035980134
19.4281	0.857620380370616	-0.773875741138511
19.4781	0.858131360639809	-0.763599596273063
19.5281	0.858452658839378	-0.758372015916799
19.5781	0.858921057419472	-0.750459019750287
19.6281	0.859199773929942	-0.738456797245131
19.6781	0.85956365381861	-0.721606151552504
19.7281	0.859819143953207	-0.7074162530663
19.7781	0.860218075104422	-0.689874484423902
19.8281	0.860624914715651	-0.680203745362598
19.8781	0.860912567937149	-0.675075419251118
19.9281	0.861448653408519	-0.667964473272555
19.9781	0.861826894788388	-0.658008134534045
20.0281	0.862230815981295	-0.649175958661279
20.0781	0.862763026609685	-0.63606098309258
20.1281	0.863125742155292	-0.626425967656524
20.1781	0.863625540194695	-0.613621638502998
20.2281	0.863902999243091	-0.603289006872264
20.2781	0.864289923534602	-0.593003114561355
20.3281	0.864585057405793	-0.582073255544739
20.3781	0.865046531058689	-0.56963354474168
20.4281	0.865335753262683	-0.55578148970211
20.4781	0.865771323435447	-0.546030783871625
20.5281	0.866202691635028	-0.540100344489878
20.5781	0.866563118635044	-0.535295402907734
20.6281	0.867084920632921	-0.529611013765508
20.6781	0.867439972797711	-0.521229497420595
20.7281	0.867929414743678	-0.512743584118625
20.7781	0.868258696050161	-0.504481726189974
20.8281	0.868701323771948	-0.49659401502075
20.8781	0.868970311240016	-0.486987199226459
20.9281	0.869311398283478	-0.477726101699523
20.9781	0.86960910392259	-0.469732051362075
21.0281	0.869910518762688	-0.461818997064059
21.0781	0.870233717645747	-0.454528100824937
21.1281	0.870653312436401	-0.447515343160805
21.1781	0.871221070151689	-0.440791929658251
21.2281	0.871608556789184	-0.43369711150518
21.2781	0.872148711191473	-0.426868094709783
21.3281	0.872514574453404	-0.418567151787576
21.3781	0.873028969810211	-0.412583090610012
21.4281	0.873343750874407	-0.403608849343372
21.4781	0.873634519873589	-0.394277146242045
21.5281	0.874016290421527	-0.388210700022161
21.5781	0.874307263918877	-0.377717674679028
21.6281	0.874784093135253	-0.368975244394527
21.6781	0.875075214469599	-0.361214572728582
21.7281	0.875426310519406	-0.352992733214287
21.7781	0.875995949301145	-0.346448174609016
21.8281	0.876466243089251	-0.341876422639174
21.8781	0.876849384598303	-0.337573414238264
21.9281	0.877241128358697	-0.333477314739755
21.9781	0.87774022020114	-0.329324100770414
22.0281	0.878113793694907	-0.325709797522438
22.0781	0.878437518838133	-0.322004420587515
22.1281	0.878737961495741	-0.318188566520348
22.1781	0.879021469287898	-0.3149215503545
22.2281	0.879428359428924	-0.310475861145653
22.2781	0.879790872816055	-0.306381890083421
22.3281	0.880112001615608	-0.302482894350892
22.3781	0.880457579465076	-0.297916620288316
22.4281	0.880880670862693	-0.293685732479984
22.4781	0.881384828044355	-0.28968599219328
22.5281	0.881892096747471	-0.285786351568614
22.5781	0.882308373577826	-0.281838073443259
22.6281	0.882692290379705	-0.27848361760738
22.6781	0.88310498698013	-0.274350199618931
22.7281	0.883481474482777	-0.270177234579796
22.7781	0.883783443357333	-0.266472822523856
22.8281	0.884131921685192	-0.262572471195052
22.8781	0.884466922280973	-0.259880495824153
22.9281	0.884844449415753	-0.256488876613466
22.9781	0.885274403619159	-0.251755807028484
23.0281	0.885679054605288	-0.246787750959629
23.0781	0.886076293725881	-0.242094198158429
23.1281	0.886536521375149	-0.238628233357872
23.1781	0.88702664281343	-0.236012841783895
23.2281	0.887404710888062	-0.232524318461393
23.2781	0.887750882114118	-0.227756862067219
23.3281	0.888069178525317	-0.222955800738205
23.3781	0.88839008587001	-0.218650826378836
23.4281	0.888762189847215	-0.215436958540939
23.4781	0.889097192104687	-0.211412392256745
23.5281	0.889419319283694	-0.206978821689809
23.5781	0.88979953186461	-0.202559450887165
23.6281	0.890299357201984	-0.198563719910837
23.6781	0.890736498413277	-0.195044487352674
23.7281	0.891147948081818	-0.190744196278512
23.7781	0.891558117705251	-0.185986061174657
23.8281	0.891987060766647	-0.181272538304503
23.8781	0.892474414144102	-0.178949212539812
23.9281	0.892821478631606	-0.174492292497025
23.9781	0.893125909911277	-0.169327800822805
24.0281	0.893431752189231	-0.164190125418481
24.0781	0.893774324104754	-0.159949481071317
24.1281	0.894218391809869	-0.155147435327502
24.1781	0.894603000612534	-0.150057272781425
24.2281	0.894942494336687	-0.14505670860215
24.2781	0.895338223963239	-0.140860970395124
24.3281	0.89584626920572	-0.136846482350519
24.3781	0.896355222327742	-0.134002971054432
24.4281	0.896859236180465	-0.131879303170013
24.4781	0.897282301493995	-0.129680490511603
24.5281	0.897661817439623	-0.12744125084313
24.5781	0.898039079326343	-0.125217853083938
24.6281	0.898340329337659	-0.123528679709969
24.6781	0.898641579348974	-0.121839506336
24.7281	0.898978324585888	-0.120487317689984
24.7781	0.899366700825967	-0.119625303687524
24.8281	0.899755077066045	-0.118763289685064
24.8781	0.900168963438302	-0.117281411898141
24.9281	0.900589795317285	-0.115630767126644
24.9781	0.901018401180901	-0.113921629155108
25.0281	0.901486520071034	-0.111915186329851
25.0781	0.901954638961166	-0.109908743504593
25.1281	0.902336959189988	-0.108191032495743
25.1781	0.902647069495754	-0.106716324139005
25.2281	0.90295717980152	-0.105241615782268
25.2781	0.903339419992349	-0.103420602160993
25.3281	0.903727796232427	-0.101570128543256
25.3781	0.904125925293951	-0.0998063870871408
25.4281	0.904546789280348	-0.0982448280650806
25.4781	0.904967653266744	-0.0966832690430204
25.5281	0.905371456049679	-0.0948021810069548
25.5781	0.905767185676231	-0.0927698956825885
25.6281	0.906164437456307	-0.0907276312397091
25.6781	0.906586778158445	-0.0885208858014775
25.7281	0.907009118860584	-0.0863141403632459
25.7781	0.90737418337062	-0.0842994776917533
25.8281	0.907665096371744	-0.0825334912409906
25.8781	0.907956009372867	-0.0807675047902279
25.9281	0.908314270062795	-0.0790390508181338
25.9781	0.908687879145456	-0.0773191504168168
26.0281	0.909064908301775	-0.0754732477584205
26.0781	0.909456237973337	-0.0731004859214595
26.1281	0.909847567644899	-0.0707277240844984
26.1781	0.910292053910108	-0.068515469885929
26.2281	0.910776379721709	-0.0664235121749155
26.2781	0.91126070553331	-0.0643315544639021
26.3281	0.911620210133053	-0.0627255120371197
26.3781	0.911973145195329	-0.0611450440989811
26.4281	0.912331417994326	-0.0595323494926464
26.4781	0.912700596929762	-0.0578538089184881
26.5281	0.913069775865198	-0.0561752683443298
26.5781	0.913454619801223	-0.0542000676324437
26.6281	0.913845949472785	-0.0521020415694168
26.6781	0.914237279144347	-0.0500377260477096
26.7281	0.914628608815909	-0.0483325967366601
26.7781	0.915019938487471	-0.0466274674256106
26.8281	0.915435255001243	-0.0447731473658223
26.8781	0.915878235926488	-0.0427467632125274
26.9281	0.916321216851733	-0.0407203790592324
26.9781	0.916672127635315	-0.0393003668912409
27.0281	0.917005865392949	-0.0379934559051309
27.0781	0.917342545654371	-0.0364903309372565
27.1281	0.91768957385368	-0.0342971779377569
27.1781	0.91803660205299	-0.0321040249382574
27.2281	0.918368567751734	-0.0303915656846893
27.2781	0.918690491783434	-0.0289995689284089
27.3281	0.919012415815134	-0.0276075721721284
27.3781	0.919494747503595	-0.0265387869677614
27.4281	0.919980586982629	-0.0254770697454208
27.4781	0.920439513648572	-0.024143577970581
27.5281	0.920850009305966	-0.0223210137367648
27.5781	0.92126050496336	-0.0204984495029486
27.6281	0.921639521767982	-0.0184415268609436
27.6781	0.922007223987676	-0.0163003677274691
27.7281	0.922371384747678	-0.0141586016999068
27.7781	0.922708075936796	-0.012012128257433
27.8281	0.923044767125913	-0.00986565481495908
27.8781	0.923415661414355	-0.00813379176555839
27.9281	0.923821758243334	-0.0068286543479895
27.9781	0.924227855072314	-0.00552351693042057
28.0281	0.92468413749509	-0.00440114927286964
28.0781	0.925147826237998	-0.00330575452229403
28.1281	0.925587511337167	-0.00213505570858472
28.1781	0.92595518550512	-0.000738444705474461
28.2281	0.926322859673073	0.000658166297635848
28.2781	0.926675703977986	0.00262326494147956
28.3281	0.927019778745813	0.00492453482545154
28.3781	0.927363688121476	0.00721999807752302
28.4281	0.927684135437434	0.0086917491185679
28.4781	0.928004582753393	0.0101635001596128
28.5281	0.928373430904503	0.0112962503094893
28.5781	0.928819399058509	0.0118888496618196
28.6281	0.929265367212516	0.0124814490141499
28.6781	0.929689893749295	0.0132970954608194
28.7281	0.930107804304209	0.0141815648659359
28.7781	0.930525921165279	0.0152361863729178
28.8281	0.930945276441177	0.0173121971076239
28.8781	0.931364631717076	0.01938820784233
28.9281	0.931726278850297	0.0211976254370588
28.9781	0.932034912440321	0.0227621374381171
29.0281	0.932343546030346	0.0243266494391753
29.0781	0.932727918303362	0.0251490101135636
29.1281	0.933120724690666	0.0258887262414611
29.1781	0.933511845533179	0.0270045653972851
29.2281	0.933898597521089	0.0290952981484817
29.2781	0.934285349509	0.0311860308996783
29.3281	0.934708195899528	0.0328851884890054
29.3781	0.935149969842649	0.0343790078836937
29.4281	0.935590190316233	0.0358836738744234
29.4781	0.935988812327774	0.0376787876035952
29.5281	0.936387434339314	0.0394739013327671
29.5781	0.936807700268983	0.0409449344555285
29.6281	0.937258602276001	0.0419572447875738
29.6781	0.93770950428302	0.0429695551196191
29.7281	0.938160406290038	0.0439818654516644
29.7781	0.938608251099579	0.0450153621634567
29.8281	0.93905281037324	0.0460716276402052
29.8781	0.939497369646902	0.0471278931169538
29.9281	0.939941928920564	0.0481841585937023
29.9781	0.940386488194226	0.0492404240704509
30.0281	0.940808506777978	0.0501807697920842
30.0781	0.941159146510352	0.050754036289186
30.1281	0.941509786242726	0.0513273027862877
30.1781	0.9418604259751	0.0519005692833894
30.2281	0.942211065707473	0.0524738357804912
30.2781	0.942561705439847	0.0530471022775929
30.3281	0.94296470010171	0.0534949310503186
30.3781	0.943367905024333	0.053942256057083
30.4281	0.943771109946957	0.0543895810638473
30.4781	0.94417431486958	0.0548369060706117
30.5281	0.944577519792204	0.0552842310773761
30.5781	0.944951665855707	0.0556708556902558
30.6281	0.945316331177376	0.0560376761958469
30.6781	0.945680996499045	0.056404496701438
30.7281	0.946045661820713	0.0567713172070292
30.7781	0.946410327142382	0.0571381377126203
30.8281	0.946778453001283	0.0575628921243963
30.8781	0.947149903690073	0.0580433085244676
30.9281	0.947521354378864	0.0585237249245389
30.9781	0.947892805067654	0.0590041413246102
31.0281	0.948264255756445	0.0594845577246815
31.0781	0.948651297414106	0.059934451182958
31.1281	0.949080923359878	0.0603009760091684
31.1781	0.949510549305649	0.0606675008353788
31.2281	0.949940175251421	0.0610340256615892
31.2781	0.950369801197193	0.0614005504877995
31.3281	0.950798137276557	0.0617716098236694
31.3781	0.951174018788673	0.0623270725523591
31.4281	0.951549900300789	0.0628825352810487
31.4781	0.951925781812905	0.0634379980097383
31.5281	0.952301663325021	0.063993460738428
31.5781	0.952677544837137	0.0645489234671176
31.6281	0.953083909221815	0.0649561747373319
31.6781	0.953498771389382	0.0653221087467435
31.7281	0.953913633556948	0.0656880427561551
31.7781	0.954328495724515	0.0660539767655667
31.8281	0.954743357892081	0.0664199107749783
31.8781	0.955120164689213	0.066920079339625
31.9281	0.955464291967496	0.0675355199572803
31.9781	0.955808419245779	0.0681509605749356
32.0281	0.956152546524062	0.0687664011925909
32.0781	0.956496673802345	0.0693818418102462
32.1281	0.95685653936508	0.0699009935819951
32.1781	0.95725383652327	0.0701911340445613
32.2281	0.957651133681459	0.0704812745071274
32.2781	0.958048430839649	0.0707714149696936
32.3281	0.958445727997838	0.0710615554322597
32.3781	0.958843176422511	0.0713625988580089
32.4281	0.959243274811872	0.0718546460461863
32.4781	0.959643373201233	0.0723466932343637
32.5281	0.960043471590595	0.0728387404225411
32.5781	0.960443569979956	0.0733307876107185
32.6281	0.960843668369317	0.0738228347988959
32.6781	0.961210991542833	0.0745435865665444
32.7281	0.961570626702755	0.0753179850874023
32.7781	0.961930261862678	0.0760923836082601
32.8281	0.9622898970226	0.0768667821291179
32.8781	0.962649532182522	0.0776411806499757
32.9281	0.963044309904496	0.0781209980941391
32.9781	0.963465815772255	0.0783767679588448
33.0281	0.963887321640013	0.0786325378235505
33.0781	0.964308827507772	0.0788883076882561
33.1281	0.964730333375531	0.0791440775529618
33.1781	0.965124136671244	0.0795916236949839
33.2281	0.965460140773431	0.0804392956501725
33.2781	0.965796144875617	0.0812869676053611
33.3281	0.966132148977803	0.0821346395605497
33.3781	0.966468153079989	0.0829823115157383
33.4281	0.966811228858443	0.0838466192040486
33.4781	0.967233472915112	0.0848971659534049
33.5281	0.967655716971781	0.0859477127027612
33.5781	0.96807796102845	0.0869982594521175
33.6281	0.968500205085119	0.0880488062014738
33.6781	0.968922449141788	0.0890993529508301
33.7281	0.969325644212505	0.0898140020659759
33.7781	0.969725156782357	0.0904637163162743
33.8281	0.970124669352209	0.0911134305665727
33.8781	0.970524181922062	0.0917631448168712
33.9281	0.970923694491914	0.0924128590671696
33.9781	0.971317836722517	0.0931435738124892
34.0281	0.971708338656045	0.0939291949336287
34.0781	0.972098840589572	0.0947148160547681
34.1281	0.9724893425231	0.0955004371759075
34.1781	0.972879844456628	0.0962860582970469
34.2281	0.973271698542696	0.0970367364876728
34.2781	0.973666041818669	0.0977230879198533
34.3281	0.974060385094641	0.0984094393520339
34.3781	0.974454728370614	0.0990957907842144
34.4281	0.974849071646586	0.0997821422163949
34.4781	0.975236753918159	0.100445158273342
34.5281	0.975570542608682	0.10091936993067
34.5781	0.975904331299206	0.101393581587999
34.6281	0.976238119989729	0.101867793245328
34.6781	0.976571908680253	0.102342004902656
34.7281	0.976905697370776	0.102816216559985
34.7781	0.977331643270493	0.103276427604757
34.8281	0.977771603861008	0.103734509524116
34.8781	0.978211564451523	0.104192591443476
34.9281	0.978651525042038	0.104650673362836
34.9781	0.979091485632554	0.105108755282195
35.0281	0.979480862348753	0.105758687330713
35.0781	0.979839759038121	0.106524221380132
35.1281	0.98019865572749	0.107289755429552
35.1781	0.980557552416858	0.108055289478972
35.2281	0.980916449106226	0.108820823528392
35.2781	0.981289674904173	0.109390273743754
35.3281	0.981686082348983	0.109642499327053
35.3781	0.982082489793793	0.109894724910352
35.4281	0.982478897238603	0.110146950493651
35.4781	0.982875304683413	0.11039917607695
35.5281	0.983268879549511	0.110656552360451
35.5781	0.983644761061627	0.110946101858255
35.6281	0.984020642573743	0.111235651356058
35.6781	0.984396524085859	0.111525200853862
35.7281	0.984772405597975	0.111814750351665
35.7781	0.985148287110091	0.112104299849469
35.8281	0.985539252771583	0.113004519678734
35.8781	0.985931969271841	0.113975620885757
35.9281	0.9863246857721	0.11494672209278
35.9781	0.986717402272359	0.115917823299804
36.0281	0.987110118772617	0.116888924506827
36.0781	0.987527007105107	0.117466125492298
36.1281	0.987956796967684	0.117833085255223
36.1781	0.988386586830261	0.118200045018148
36.2281	0.988816376692837	0.118567004781073
36.2781	0.989246166555414	0.118933964543998
36.3281	0.989642954168921	0.119251621099661
36.3781	0.989992250741084	0.119498329137556
36.4281	0.990341547313246	0.119745037175452
36.4781	0.990690843885409	0.119991745213348
36.5281	0.991040140457572	0.120238453251243
36.5781	0.991399459923867	0.120531687376645
36.6281	0.991808416580152	0.121055336411598
36.6781	0.992217373236436	0.121578985446552
36.7281	0.99262632989272	0.122102634481505
36.7781	0.993035286549005	0.122626283516459
36.8281	0.993444243205289	0.123149932551413
36.8781	0.993797391597053	0.123658478183122
36.9281	0.994145949698662	0.124165781543569
36.9781	0.99449450780027	0.124673084904015
37.0281	0.994843065901879	0.125180388264462
37.0781	0.995191624003487	0.125687691624909
37.1281	0.995570801577812	0.126335457962321
37.1781	0.995964256266981	0.127048718766999
37.2281	0.99635771095615	0.127761979571677
37.2781	0.996751165645319	0.128475240376354
37.3281	0.997144620334488	0.129188501181032
37.3781	0.997544286326526	0.129741799811873
37.4281	0.997951922072475	0.130089850174
37.4781	0.998359557818424	0.130437900536126
37.5281	0.998767193564373	0.130785950898253
37.5781	0.999174829310322	0.13113400126038
37.6281	0.99957129383761	0.131608220846226
37.6781	0.999921933569984	0.132599991737533
37.7281	1.00027257330236	0.133591762628839
37.7781	1.00062321303473	0.134583533520146
37.8281	1.00097385276711	0.135575304411453
37.8781	1.00132449249948	0.136567075302759
37.9281	1.00174696803597	0.137156138919792
37.9781	1.00217306554577	0.137724897968375
38.0281	1.00259916305558	0.138293657016958
38.0781	1.00302526056538	0.13886241606554
38.1281	1.00345135807519	0.139431175114123
38.1781	1.003815494737	0.139842717323318
38.2281	1.00415432344681	0.14019004420375
38.2781	1.00449315215662	0.140537371084182
38.3281	1.00483198086643	0.140884697964614
38.3781	1.00517080957624	0.141232024845045
38.4281	1.00556131761975	0.141389134438104
38.4781	1.00601104618729	0.141328269714731
38.5281	1.00646077475483	0.141267404991357
38.5781	1.00691050332237	0.141206540267984
38.6281	1.00736023188992	0.14114567554461
38.6781	1.00779209537781	0.141172569205581
38.7281	1.00816206912549	0.141503482983745
38.7781	1.00853204287317	0.141834396761909
38.8281	1.00890201662085	0.142165310540072
38.8781	1.00927199036854	0.142496224318236
38.9281	1.00964196411622	0.1428271380964
38.9781	1.01002702223183	0.143456949580088
39.0281	1.01041235684299	0.144092239840456
39.0781	1.01079769145414	0.144727530100824
39.1281	1.0111830260653	0.145362820361192
39.1781	1.01156836067646	0.14599811062156
39.2281	1.01196633858621	0.146665414539435
39.2781	1.01236880503828	0.147344083739514
39.3281	1.01277127149034	0.148022752939592
39.3781	1.01317373794241	0.148701422139671
39.4281	1.01357620439448	0.14938009133975
39.4781	1.0139441773928	0.149986704572947
39.5281	1.01427710059132	0.150520099646248
39.5781	1.01461002378985	0.151053494719549
39.6281	1.01494294698838	0.151586889792849
39.6781	1.01527587018691	0.15212028486615
39.7281	1.01563487863599	0.15264114868373
39.7781	1.01607131473356	0.153124816551787
39.8281	1.01650775083112	0.153608484419844
39.8781	1.01694418692869	0.154092152287901
39.9281	1.01738062302625	0.154575820155958
39.9781	1.01781770587903	0.155060360838305
40.0281	1.01831881749818	0.155631310135358
40.0781	1.01881992911734	0.156202259432412
40.1281	1.01932104073649	0.156773208729466
40.1781	1.01982215235565	0.15734415802652
40.2281	1.0203232639748	0.157915107323574
40.2781	1.02082437559395	0.158486056620627
40.3281	1.02132548721311	0.159057005917681
40.3781	1.02180938273096	0.159604373119943
40.4281	1.02219257584806	0.160013801219789
40.4781	1.02257576896516	0.160423229319635
40.5281	1.02295896208227	0.160832657419481
40.5781	1.02334215519937	0.161242085519327
40.6281	1.02372534831647	0.161651513619173
40.6781	1.02410854143357	0.162060941719019
40.7281	1.02449173455067	0.162470369818865
40.7781	1.02487492766778	0.162879797918711
40.8281	1.02525812078488	0.163289226018557
40.8781	1.02564131390198	0.163698654118403
40.9281	1.02603084188796	0.164030583257341
40.9781	1.02642363329123	0.164322588689146
41.0281	1.0268164246945	0.164614594120951
41.0781	1.02720921609777	0.164906599552756
41.1281	1.02760200750104	0.16519860498456
41.1781	1.02799479890432	0.165490610416365
41.2281	1.02838759030759	0.16578261584817
41.2781	1.02878038171086	0.166074621279975
41.3281	1.02917317311413	0.166366626711779
41.3781	1.02956596451741	0.166658632143584
41.4281	1.02995663617609	0.166932699245895
41.4781	1.03033724513923	0.167121610830034
41.5281	1.03071785410236	0.167310522414173
41.5781	1.03109846306549	0.167499433998313
41.6281	1.03147907202863	0.167688345582452
41.6781	1.03185968099176	0.167877257166591
41.7281	1.03224028995489	0.16806616875073
41.7781	1.03262089891803	0.168255080334869
41.8281	1.03300150788116	0.168443991919008
41.8781	1.03338211684429	0.168632903503148
41.9281	1.03376272580743	0.168821815087287
41.9781	1.03415704998317	0.169086024887338
42.0281	1.03455759384834	0.169384381552745
42.0781	1.03495813771352	0.169682738218151
42.1281	1.0353586815787	0.169981094883558
42.1781	1.03575922544388	0.170279451548964
42.2281	1.03615976930906	0.170577808214371
42.2781	1.03656031317424	0.170876164879778
42.3281	1.03696085703942	0.171174521545184
42.3781	1.0373614009046	0.171472878210591
42.4281	1.03776194476978	0.171771234875997
42.4781	1.03815958035425	0.172083525001224
42.5281	1.03854572679017	0.172450859190494
42.5781	1.03893187322609	0.172818193379763
42.6281	1.03931801966202	0.173185527569033
42.6781	1.03970416609794	0.173552861758302
42.7281	1.04009031253386	0.173920195947572
42.7781	1.04047645896979	0.174287530136841
42.8281	1.04086260540571	0.174654864326111
42.8781	1.04124875184164	0.17502219851538
42.9281	1.04163489827756	0.17538953270465
42.9781	1.04202104471348	0.175756866893919
43.0281	1.04241168462399	0.175941140444361
43.0781	1.04280410686241	0.176052803350352
43.1281	1.04319652910083	0.176164466256343
43.1781	1.04358895133925	0.176276129162334
43.2281	1.04398137357767	0.176387792068326
43.2781	1.04437379581609	0.176499454974317
43.3281	1.04476621805451	0.176611117880308
43.3781	1.04515864029293	0.176722780786299
43.4281	1.04555106253135	0.17683444369229
43.4781	1.04594348476977	0.176946106598281
43.5281	1.04633251069154	0.177081651217454
43.5781	1.04671016633586	0.177297147659021
43.6281	1.04708782198017	0.177512644100589
43.6781	1.04746547762448	0.177728140542156
43.7281	1.04784313326879	0.177943636983723
43.7781	1.0482207889131	0.17815913342529
43.8281	1.04859844455741	0.178374629866858
43.8781	1.04897610020172	0.178590126308425
43.9281	1.04935375584604	0.178805622749992
43.9781	1.04973141149035	0.179021119191559
44.0281	1.05010906713466	0.179236615633127
44.0781	1.05048100744788	0.179474234019779
44.1281	1.05085098119556	0.179719464258505
44.1781	1.05122095494324	0.17996469449723
44.2281	1.05159092869092	0.180209924735955
44.2781	1.05196090243861	0.180455154974681
44.3281	1.05233087618629	0.180700385213406
44.3781	1.05270084993397	0.180945615452132
44.4281	1.05307082368165	0.181190845690857
44.4781	1.05344079742933	0.181436075929582
44.5281	1.05381077117702	0.181681306168308
44.5781	1.05418792529235	0.181886067243809
44.6281	1.05458551583871	0.18197564685475
44.6781	1.05498310638507	0.182065226465691
44.7281	1.05538069693143	0.182154806076632
44.7781	1.05577828747778	0.182244385687574
44.8281	1.05617587802414	0.182333965298515
44.8781	1.0565734685705	0.182423544909456
44.9281	1.05697105911686	0.182513124520397
44.9781	1.05736864966321	0.182602704131338
45.0281	1.05776624020957	0.182692283742279
45.0781	1.05816383075593	0.18278186335322
45.1281	1.05855684956475	0.18294868556331
45.1781	1.05894853347346	0.183138061813978
45.2281	1.05934021738218	0.183327438064646
45.2781	1.05973190129089	0.183516814315314
45.3281	1.06012358519961	0.183706190565983
45.3781	1.06051526910832	0.183895566816651
45.4281	1.06090695301703	0.184084943067319
45.4781	1.06129863692575	0.184274319317987
45.5281	1.06169032083446	0.184463695568655
45.5781	1.06208200474318	0.184653071819323
45.6281	1.06247772879204	0.184880628889488
45.6781	1.06288344096515	0.185202577430077
45.7281	1.06328915313827	0.185524525970665
45.7781	1.06369486531139	0.185846474511254
45.8281	1.06410057748451	0.186168423051843
45.8781	1.06450628965762	0.186490371592431
45.9281	1.06491200183074	0.18681232013302
45.9781	1.06531771400386	0.187134268673608
46.0281	1.06572342617697	0.187456217214197
46.0781	1.06612913835009	0.187778165754785
46.1281	1.06653485052321	0.188100114295374
46.1781	1.0669174692198	0.188395014180539
46.2281	1.0672943865344	0.188683236218106
46.2781	1.06767130384901	0.188971458255673
46.3281	1.06804822116362	0.189259680293241
46.3781	1.06842513847822	0.189547902330808
46.4281	1.06880205579283	0.189836124368375
46.4781	1.06917897310743	0.190124346405942
46.5281	1.06955589042204	0.190412568443509
46.5781	1.06993280773665	0.190700790481077
46.6281	1.07030972505125	0.190989012518644
46.6781	1.07068384261962	0.191295782613549
46.7281	1.07105189997776	0.191642701035097
46.7781	1.0714199573359	0.191989619456646
46.8281	1.07178801469404	0.192336537878194
46.8781	1.07215607205218	0.192683456299742
46.9281	1.07252412941032	0.193030374721291
46.9781	1.07289218676846	0.193377293142839
47.0281	1.07326024412661	0.193724211564387
47.0781	1.07362830148475	0.194071129985936
47.1281	1.07399635884289	0.194418048407484
47.1781	1.07436441620103	0.194764966829032
47.2281	1.07474626186642	0.195280850793461
47.2781	1.07513093164293	0.195831342158239
47.3281	1.07551560141944	0.196381833523016
47.3781	1.07590027119596	0.196932324887794
47.4281	1.07628494097247	0.197482816252572
47.4781	1.07666961074898	0.19803330761735
47.5281	1.0770542805255	0.198583798982127
47.5781	1.07743895030201	0.199134290346905
47.6281	1.07782362007852	0.199684781711683
47.6781	1.07820828985504	0.200235273076461
47.7281	1.07859715039096	0.200768283376981
47.7781	1.07899400260761	0.201267957694499
47.8281	1.07939085482426	0.201767632012017
47.8781	1.07978770704091	0.202267306329536
47.9281	1.08018455925756	0.202766980647054
47.9781	1.08058141147422	0.203266654964572
48.0281	1.08097826369087	0.20376632928209
48.0781	1.08137511590752	0.204266003599608
48.1281	1.08177196812417	0.204765677917127
48.1781	1.08216882034082	0.205265352234645
48.2281	1.08256567255748	0.205765026552163
48.2781	1.08296132251463	0.205802199942917
48.3281	1.08335677349643	0.205762828891246
48.3781	1.08375222447824	0.205723457839576
48.4281	1.08414767546004	0.205684086787905
48.4781	1.08454312644184	0.205644715736234
48.5281	1.08493857742365	0.205605344684563
48.5781	1.08533402840545	0.205565973632893
48.6281	1.08572947938725	0.205526602581222
48.6781	1.08612493036906	0.205487231529551
48.7281	1.08652038135086	0.20544786047788
48.7781	1.08691497571795	0.205436891031442
48.8281	1.08730813628607	0.205473460100711
48.8781	1.0877012968542	0.205510029169981
48.9281	1.08809445742232	0.205546598239251
48.9781	1.08848761799045	0.205583167308521
49.0281	1.08888077855857	0.205619736377791
49.0781	1.0892739391267	0.205656305447061
49.1281	1.08966709969482	0.205692874516331
49.1781	1.09006026026295	0.205729443585601
49.2281	1.09045342083107	0.205766012654871
49.2781	1.0908465813992	0.20580258172414
49.3281	1.09122794050531	0.205797534186353
49.3781	1.09160781113874	0.205787237707136
49.4281	1.09198768177217	0.205776941227918
49.4781	1.0923675524056	0.205766644748701
49.5281	1.09274742303902	0.205756348269483
49.5781	1.09312729367245	0.205746051790265
49.6281	1.09350716430588	0.205735755311048
49.6781	1.09388703493931	0.20572545883183
49.7281	1.09426690557273	0.205715162352613
49.7781	1.09464677620616	0.205704865873395
49.8281	1.09502590481824	0.205726606529665
49.8781	1.0954039296274	0.205796004417331
49.9281	1.09578195443657	0.205865402304998
49.9781	1.09615997924573	0.205934800192664
50.0281	1.09653800405489	0.206004198080331
50.0781	1.09691602886406	0.206073595967998
50.1281	1.09729405367322	0.206142993855664
50.1781	1.09767207848239	0.206212391743331
50.2281	1.09805010329155	0.206281789630997
50.2781	1.09842812810071	0.206351187518664
50.3281	1.09880615290988	0.20642058540633
50.3781	1.09917403306889	0.206751541824487
50.4281	1.09954098293247	0.207106483959414
50.4781	1.09990793279606	0.20746142609434
50.5281	1.10027488265964	0.207816368229267
50.5781	1.10064183252322	0.208171310364193
50.6281	1.10100878238681	0.20852625249912
50.6781	1.10137573225039	0.208881194634047
50.7281	1.10174268211397	0.209236136768973
50.7781	1.10210963197756	0.2095910789039
50.8281	1.10247658184114	0.209946021038826
50.8781	1.10286416801999	0.210195986834217
50.9281	1.10327910931442	0.210306797946968
50.9781	1.10369405060886	0.210417609059719
51.0281	1.10410899190329	0.21052842017247
51.0781	1.10452393319773	0.210639231285221
51.1281	1.10493887449216	0.210750042397972
51.1781	1.1053538157866	0.210860853510723
51.2281	1.10576875708103	0.210971664623473
51.2781	1.10618369837546	0.211082475736224
51.3281	1.1065986396699	0.211193286848975
51.3781	1.10701358096433	0.211304097961726
51.4281	1.1073975065045	0.211672332408809
51.4781	1.10777959212705	0.212055837731658
51.5281	1.10816167774959	0.212439343054506
51.5781	1.10854376337213	0.212822848377355
51.6281	1.10892584899468	0.213206353700204
51.6781	1.10930793461722	0.213589859023052
51.7281	1.10969002023977	0.213973364345901
51.7781	1.11007210586231	0.21435686966875
51.8281	1.11045419148485	0.214740374991598
51.8781	1.1108362771074	0.215123880314447
51.9281	1.11122647845006	0.215350889521525
51.9781	1.11162628398554	0.215392700268455
52.0281	1.11202608952101	0.215434511015385
52.0781	1.11242589505648	0.215476321762315
52.1281	1.11282570059196	0.215518132509246
52.1781	1.11322550612743	0.215559943256176
52.2281	1.1136253116629	0.215601754003106
52.2781	1.11402511719838	0.215643564750036
52.3281	1.11442492273385	0.215685375496966
52.3781	1.11482472826933	0.215727186243897
52.4281	1.1152245338048	0.215768996990827
52.4781	1.11560646863991	0.215824519950182
52.5281	1.11598788868118	0.21588043791154
52.5781	1.11636930872246	0.215936355872899
52.6281	1.11675072876373	0.215992273834258
52.6781	1.117132148805	0.216048191795617
52.7281	1.11751356884627	0.216104109756976
52.7781	1.11789498888755	0.216160027718334
52.8281	1.11827640892882	0.216215945679693
52.8781	1.11865782897009	0.216271863641052
52.9281	1.11903924901137	0.216327781602411
52.9781	1.11942441675281	0.216627130360577
53.0281	1.11981351650756	0.217181881921952
53.0781	1.1202026162623	0.217736633483327
53.1281	1.12059171601705	0.218291385044702
53.1781	1.12098081577179	0.218846136606077
53.2281	1.12136991552654	0.219400888167452
53.2781	1.12175901528128	0.219955639728827
53.3281	1.12214811503603	0.220510391290202
53.3781	1.12253721479077	0.221065142851577
53.4281	1.12292631454552	0.221619894412952
53.4781	1.12331539141204	0.222176241097077
53.5281	1.12369304705636	0.223528554033584
53.5781	1.12407070270067	0.224880866970091
53.6281	1.12444835834498	0.226233179906598
53.6781	1.12482601398929	0.227585492843105
53.7281	1.1252036696336	0.228937805779611
53.7781	1.12558132527791	0.230290118716118
53.8281	1.12595898092223	0.231642431652625
53.8781	1.12633663656654	0.232994744589132
53.9281	1.12671429221085	0.234347057525638
53.9781	1.12709194785516	0.235699370462145
54.0281	1.12747007972213	0.236540875646584
54.0781	1.12784865827858	0.236903251079083
54.1281	1.12822723683502	0.237265626511582
54.1781	1.12860581539146	0.237628001944081
54.2281	1.12898439394791	0.23799037737658
54.2781	1.12936297250435	0.238352752809079
54.3281	1.12974155106079	0.238715128241578
54.3781	1.13012012961724	0.239077503674077
54.4281	1.13049870817368	0.239439879106576
54.4781	1.13087728673012	0.239802254539075
54.5281	1.13125633597175	0.240153587572582
54.5781	1.13165060403444	0.240147883038698
54.6281	1.13204487209712	0.240142178504813
54.6781	1.1324391401598	0.240136473970929
54.7281	1.13283340822248	0.240130769437045
54.7781	1.13322767628517	0.240125064903161
54.8281	1.13362194434785	0.240119360369276
54.8781	1.13401621241053	0.240113655835392
54.9281	1.13441048047322	0.240107951301508
54.9781	1.1348047485359	0.240102246767623
55.0281	1.13519901659858	0.240096542233739
55.0781	1.13559328466127	0.239902902687857
55.1281	1.13598755272395	0.239551729381917
55.1781	1.13638182078663	0.239200556075978
55.2281	1.13677608884932	0.238849382770038
55.2781	1.137170356912	0.238498209464098
55.3281	1.13756462497468	0.238147036158159
55.3781	1.13795889303736	0.237795862852219
55.4281	1.13835316110005	0.23744468954628
55.4781	1.13874742916273	0.23709351624034
55.5281	1.13914169722541	0.236742342934401
55.5781	1.13953641493089	0.236468061848141
55.6281	1.13993843545548	0.237442616467728
55.6781	1.14034045598007	0.238417171087315
55.7281	1.14074247650466	0.239391725706902
55.7781	1.14114449702925	0.240366280326489
55.8281	1.14154651755384	0.241340834946076
55.8781	1.14194853807843	0.242315389565663
55.9281	1.14235055860302	0.243289944185249
55.9781	1.1427525791276	0.244264498804836
56.0281	1.14315459965219	0.245239053424423
56.0781	1.14355662017678	0.24621360804401
56.1281	1.14394322585378	0.246755732171918
56.1781	1.14431829734413	0.24697428942843
56.2281	1.14469336883447	0.247192846684942
56.2781	1.14506844032481	0.247411403941455
56.3281	1.14544351181516	0.247629961197967
56.3781	1.1458185833055	0.247848518454479
56.4281	1.14619365479584	0.248067075710991
56.4781	1.14656872628618	0.248285632967504
56.5281	1.14694379777653	0.248504190224016
56.5781	1.14731886926687	0.248722747480528
56.6281	1.14769308355642	0.249178317296286
56.6781	1.14805818759574	0.252152834544025
56.7281	1.14842329163506	0.255127351791764
56.7781	1.14878839567438	0.258101869039503
56.8281	1.1491534997137	0.261076386287242
56.8781	1.14951860375302	0.264050903534982
56.9281	1.14988370779234	0.26702542078272
56.9781	1.15024881183166	0.269999938030459
57.0281	1.15061391587098	0.272974455278199
57.0781	1.1509790199103	0.275948972525938
57.1281	1.15134412394962	0.278923489773677
58.1481	1.15589543485582	0.181607129857548
58.1981	1.15578704510175	0.227813435230416
58.2481	1.15539606777456	0.22448286505279
58.2981	1.15503268689007	0.225077567150953
58.3481	1.15457153143109	0.222997816783477
58.3981	1.15412472612232	0.218259477646992
58.4481	1.15360727392026	0.212781496299613
58.4981	1.15307730124997	0.208833599969131
58.5481	1.15269021010676	0.207599060219485
58.5981	1.15238174236288	0.20029978186961
58.6481	1.15193074088268	0.195812339362665
58.6981	1.15172242932407	0.192576713382582
58.7481	1.15131983880895	0.187174905110005
58.7981	1.15095208785764	0.182907868473178
58.8481	1.15056319727516	0.179882529355625
58.8981	1.15022045701766	0.176479413034874
58.9481	1.14982021030999	0.18107031290003
58.9981	1.14947525099607	0.178910575163916
59.0481	1.14889080748431	0.177079147144098
59.0981	1.14850902393091	0.172563351586559
59.1481	1.14814765418443	0.1709483628347
59.1981	1.14764887323505	0.168671303988961
59.2481	1.14733962543135	0.168648186454378
59.2981	1.14686894105036	0.168031863287052
59.3481	1.14659461048457	0.165104700244969
59.3981	1.14619581858779	0.162847457809061
59.4481	1.1458118673102	0.163842912167593
59.4981	1.14532444046409	0.1623299492478
59.5481	1.14501573473562	0.162062746481556
59.5981	1.14471976441344	0.163655736049725
59.6481	1.14418334877016	0.165052841755081
59.6981	1.14378844367877	0.164821363463082
59.7481	1.14326500678595	0.164350577925638
59.7981	1.14295042653978	0.162964767863321
59.8481	1.14249216100069	0.163193982532753
59.8981	1.14218326981087	0.16226428477017
59.9481	1.14183781265619	0.161285517801747
59.9981	1.14149742193548	0.159643448299843
60.0481	1.14121674922124	0.156796351438962
60.0981	1.14083157742357	0.154504230264029
60.1481	1.14049848104853	0.153939886307321
60.1981	1.14009331888148	0.153562507648838
60.2481	1.13972814312594	0.153892446268998
60.2981	1.13916149019535	0.151422241771696
60.3481	1.13875888196099	0.151017624610935
60.3981	1.13825123408963	0.14929451695503
60.4481	1.13790094903567	0.146722454522111
60.4981	1.13752252574248	0.146234482008004
60.5481	1.13715051626787	0.144709800668122
60.5981	1.13680697680628	0.141021251030119
60.6481	1.13649541481253	0.138553015091407
60.6981	1.13619250563713	0.137965369096875
60.7481	1.13571649023974	0.137109021416362
60.7981	1.13524950201886	0.135916746010568
60.8481	1.1348012837663	0.134730196067226
60.8981	1.13437239328982	0.133749430077358
60.9481	1.13396189763243	0.131433563004576
60.9981	1.13348737728849	0.130462618809261
61.0481	1.13307260043089	0.129897692360684
61.0981	1.13273753674673	0.129587230305994
61.1481	1.13240973086205	0.130081126607262
61.1981	1.132020209102	0.129862600972464
61.2481	1.13168097231039	0.128776874916838
61.2981	1.13137611106373	0.127640389332395
61.3481	1.13103348687109	0.128161538661228
61.3981	1.13071030246609	0.127122116540954
61.4481	1.13026244993195	0.126549431986274
61.4981	1.12976867784935	0.126303505882187
61.5481	1.12933754710492	0.126034774930302
61.5981	1.12892409824136	0.126292354914708
61.6481	1.1285372918176	0.126549962217607
61.6981	1.12812814302719	0.125974576946679
61.7481	1.12767427067759	0.124087694092262
61.7981	1.12734351158674	0.122484310415956
61.8481	1.12704425668603	0.121699245406556
61.8981	1.12666801469897	0.121680009072769
61.9481	1.12620667876618	0.122071551780151
61.9981	1.12586700823038	0.121195878529372
62.0481	1.12552738075199	0.121368713365229
62.0981	1.12515244169686	0.121240206326931
62.1481	1.12471522679467	0.120469532074708
62.1981	1.12416584662372	0.119067982137725
62.2481	1.12377576684047	0.117861988228153
62.2981	1.12342099108064	0.117374669140182
62.3481	1.12308001863672	0.117055527727004
62.3981	1.12274335313353	0.11590113823845
62.4481	1.1223410461262	0.116094151209414
62.4981	1.12201387310049	0.116251910773941
62.5481	1.12171311948338	0.116297643590978
62.5981	1.12138167534559	0.116228372466057
62.6481	1.12094748779113	0.116605349786577
62.6981	1.12055822391318	0.115311652794628
62.7481	1.12015442376481	0.114451867648126
62.7981	1.1197076383511	0.114967751498794
62.8481	1.1192793581103	0.114168893158481
62.8981	1.1187927004006	0.113072770888977
62.9481	1.11837011207032	0.111719874013299
62.9981	1.11803239983514	0.110695640111183
63.0481	1.11768982791962	0.112217494890477
63.0981	1.11731680726722	0.111726206006346
63.1481	1.11695982245347	0.111054005328589
63.1981	1.11661559947122	0.110788581188149
63.2481	1.11625678492177	0.111433714356885
63.2981	1.11591434785303	0.110785179821171
63.3481	1.11538664605461	0.110712905222231
63.3981	1.11474284710992	0.11106264944781
63.4481	1.11428432721928	0.110833487887905
63.4981	1.11392548529403	0.110292881782072
63.5481	1.11356626060407	0.109761072826492
63.5981	1.11319412823715	0.109525923326664
63.6481	1.11282199587023	0.109290773826835
63.6981	1.11247874097498	0.109230615877772
63.7481	1.11217749096367	0.10942499890314
63.7981	1.11187624095235	0.109619381928507
63.8481	1.11149144508327	0.110133693210798
63.8981	1.11108390263204	0.11073510964192
63.9481	1.11066178874497	0.111319341275566
63.9981	1.11016561225574	0.111816227308413
64.0481	1.10966943576652	0.112313113341259
64.0981	1.10924863380218	0.112568743351918
64.1481	1.10889126859268	0.112621327318121
64.1981	1.10853390338318	0.112673911284323
64.2481	1.1081629287614	0.111843304918427
64.2981	1.10779079639448	0.11093756604164
64.3481	1.10742354043828	0.110274996651174
64.3981	1.10706765194452	0.110179282712163
64.4481	1.10671176345076	0.110083568773151
64.4981	1.10630677979625	0.109919685684895
64.5481	1.10587856490184	0.109723545774691
64.5981	1.10545161516078	0.109526796714917
64.6481	1.1050455183318	0.109320007336685
64.6981	1.10463942150282	0.109113217958454
64.7481	1.10423911664832	0.10887269843562
64.7981	1.10384631026102	0.108588510836639
64.8481	1.10345350387372	0.108304323237659
64.8981	1.10309918188002	0.108307874971389
64.9481	1.10275363039645	0.108377001877211
64.9981	1.10241178399268	0.108420814262929
65.0481	1.10208542981375	0.108358777852152
65.0981	1.10175907563483	0.108296741441376
65.1481	1.10135255318654	0.108263073404516
65.1981	1.10088594661195	0.108250666759163
65.2481	1.10041934003735	0.10823826011381
65.2981	1.100013023481	0.10740132286841
65.3481	1.09960988008351	0.106520989275639
65.3981	1.09920819243239	0.105920031834011
65.4481	1.09880947918212	0.105889899553299
65.4981	1.09841076593185	0.105859767272586
65.5481	1.09808097868417	0.105875178607607
65.5981	1.09777972867285	0.105909446236019
65.6481	1.09746910269795	0.1058890668411
65.6981	1.09705857572174	0.105286422775671
65.7481	1.09664804874554	0.104683778710242
65.7981	1.0962347933759	0.104311343502893
65.8481	1.09581839130617	0.104204411879497
65.8981	1.09540198923644	0.104097480256101
65.9481	1.09497809293526	0.103964648934224
65.9981	1.09455279880164	0.103826986771578
66.0481	1.0941399285729	0.103752243537601
66.0981	1.09377074963746	0.103898768044644
66.1481	1.09340157070202	0.104045292551687
66.1981	1.09307049103272	0.103621077928751
66.2481	1.09276481087418	0.102816370552496
66.2981	1.09245913071564	0.10201166317624
66.3481	1.09205518280341	0.100675605442198
66.3981	1.09164908597443	0.0993279281519979
66.4481	1.09123456112986	0.0982048207439655
66.4981	1.09080486963237	0.0974858385326232
66.5481	1.09037517813489	0.0967668563212809
66.5981	1.08994872133826	0.0962534052056304
66.6481	1.08952342720464	0.0958138290515093
66.6981	1.08910976929572	0.0953126504059199
66.7481	1.08878636854827	0.0943336478816746
66.7981	1.08846296780083	0.0933546453574294
66.8481	1.08810099760096	0.0925616946476819
66.8981	1.08769933091921	0.0919602323314272
66.9481	1.08729766423745	0.0913587700151726
66.9981	1.08693588866872	0.0909153659335817
67.0481	1.08658000017496	0.0904952878664247
67.0981	1.08619310980405	0.0900492231324297
67.1481	1.0857132138017	0.0895251983979209
67.1981	1.08523331779935	0.089001173663412
67.2481	1.08484248373346	0.0885888779310592
67.2981	1.08450431582861	0.0882426523724829
67.3481	1.08416604455364	0.0878969851481087
67.3981	1.08381310949137	0.0876305216183937
67.4481	1.08346017442909	0.0873640580886787
67.4981	1.08309869804296	0.0872725628359918
67.5481	1.08272361224456	0.0874598552114326
67.5981	1.08234852644616	0.0876471475868734
67.6481	1.08196215558606	0.0871905855121475
67.6981	1.08157230263024	0.0865353570158705
67.7481	1.08117001324521	0.0860334247860366
67.7981	1.08069307044903	0.0864516995561685
67.8481	1.08021612765285	0.0868699743263003
67.8981	1.07980920533729	0.0868762422465212
67.9481	1.07946660728521	0.0865040203744602
67.9981	1.07912400923312	0.0861317985023992
68.0481	1.07876679494397	0.0852959978159648
68.0981	1.07840795301873	0.084408573883031
68.1481	1.07805079303253	0.083488688571162
68.1981	1.07769799255501	0.0824846648575704
68.2481	1.07734519207749	0.0814806411439787
68.2981	1.07691367090004	0.080681154858197
68.3481	1.07644086935557	0.0799889260040716
68.3981	1.07597185441591	0.0793122182740076
68.4481	1.0756042363386	0.0790511317549224
68.4981	1.07523661826129	0.0787900452358371
68.5481	1.0748353358049	0.0784620716513859
68.5981	1.07438640280228	0.0780394221724795
68.6481	1.07393746979966	0.0776167726935732
68.6981	1.07348853679704	0.0771941232146668
68.7481	1.07303922033212	0.076826086178615
68.7981	1.07258949176458	0.0765167405230585
68.8481	1.07213976319704	0.0762073948675019
68.8981	1.0716900346295	0.0758980492119453
68.9481	1.07124030606196	0.0755887035563887
68.9981	1.0708090438547	0.0753440315306377
69.0481	1.07043625845502	0.0753041593326044
69.0981	1.07006347305534	0.075264287134571
69.1481	1.06969068765566	0.0752244149365376
69.1981	1.06931790225598	0.0751845427385043
69.2481	1.06894511685629	0.0751446705404709
69.2981	1.06856630566194	0.0750635848303173
69.3481	1.06818747026761	0.0749823336040507
69.3981	1.06780863487327	0.0749010823777841
69.4481	1.06742979947894	0.0748198311515176
69.4981	1.06705096408461	0.074738579925251
69.5481	1.06664941725876	0.074295033950156
69.5981	1.06624046060248	0.073733285709528
69.6481	1.06583150394619	0.0731715374689
69.6981	1.06542254728991	0.072609789228272
69.7481	1.06501359063363	0.0720480409876441
69.7981	1.06464183977993	0.0717711268910821
69.8481	1.06430583567774	0.0717678769721521
69.8981	1.06396983157556	0.0717646270532221
69.9481	1.06363382747337	0.0717613771342921
69.9981	1.06329782337119	0.0717581272153622
70.0481	1.06293633294566	0.0716663848360952
70.0981	1.06250523062207	0.0713329391696393
70.1481	1.06207412829848	0.0709994935031834
70.1981	1.06164302597489	0.0706660478367275
70.2481	1.06121192365129	0.0703326021702716
70.2981	1.06078269604927	0.069992204243981
70.3481	1.06042970712434	0.0693690810844128
70.3981	1.0600767181994	0.0687459579248447
70.4481	1.05972372927447	0.0681228347652765
70.4981	1.05937074034953	0.0674997116057083
70.5481	1.0590177514246	0.0668765884461401
70.5981	1.05862272752493	0.0667028700528879
70.6481	1.05821598543538	0.0666544332952583
70.6981	1.05780924334583	0.0666059965376288
70.7481	1.05740250125627	0.0665575597799992
70.7981	1.05699575916672	0.0665091230223696
70.8481	1.05660244169056	0.0661918799052937
70.8981	1.05622065241401	0.0656438030743439
70.9481	1.05583886313746	0.0650957262433941
70.9981	1.05545707386091	0.0645476494124443
71.0481	1.05507528458436	0.0639995725814944
71.0981	1.05469568118065	0.063579793453845
71.1481	1.05432127660964	0.0634651548097207
71.1981	1.05394687203864	0.0633505161655965
71.2481	1.05357246746763	0.0632358775214722
71.2981	1.05319806289662	0.063121238877348
71.3481	1.05282059664697	0.0630020093815137
71.3981	1.05238949432338	0.0628023549649827
71.4481	1.05195839199979	0.0626027005484516
71.4981	1.0515272896762	0.0624030461319205
71.5481	1.05109618735261	0.0622033917153894
71.5981	1.05066508502901	0.0620037372988583
71.6481	1.05029127294684	0.0614799795496254
71.6981	1.04993089931637	0.0608801975618575
71.7481	1.04957052568589	0.0602804155740895
71.7981	1.04921015205541	0.0596806335863216
71.8481	1.04884977842494	0.0590808515985537
71.8981	1.04845761672279	0.058497136589616
71.9481	1.04804127817741	0.0579256415364083
71.9981	1.04762493963202	0.0573541464832006
72.0481	1.04720860108663	0.056782651429993
72.0981	1.04679226254124	0.0562111563767853
72.1481	1.04639621000842	0.055656439009682
72.1981	1.04604248261294	0.0551367269382779
72.2481	1.04568875521745	0.0546170148668737
72.2981	1.04533502782196	0.0540973027954696
72.3481	1.04498130042647	0.0535775907240655
72.3981	1.04462631293209	0.0530789891143092
72.4481	1.04425721847696	0.0528167216971473
72.4981	1.04388812402183	0.0525544542799853
72.5481	1.0435190295667	0.0522921868628234
72.5981	1.04314993511157	0.0520299194456614
72.6481	1.04278084065644	0.0517676520284995
72.6981	1.04236892834809	0.0512480501096958
72.7481	1.04194873860272	0.0506787009483313
72.7981	1.04152854885735	0.0501093517869668
72.8481	1.04110835911197	0.0495400026256023
72.8981	1.0406881693666	0.0489706534642378
72.9481	1.04030767158662	0.0484941993161704
72.9981	1.0399540790986	0.0480807142710762
73.0481	1.03960048661059	0.0476672292259821
73.0981	1.03924689412257	0.0472537441808879
73.1481	1.03889330163456	0.0468402591357937
73.1981	1.03850638912982	0.0463714938553162
73.2481	1.03805813750339	0.0458009626869738
73.2981	1.03760988587695	0.0452304315186315
73.3481	1.03716163425052	0.0446599003502891
73.3981	1.03671338262409	0.0440893691819468
73.4481	1.03627715329828	0.043560763657821
73.4981	1.03593819531387	0.0433713747096291
73.5481	1.03559923732947	0.0431819857614373
73.5981	1.03526027934507	0.0429925968132454
73.6481	1.03492132136066	0.0428032078650536
73.6981	1.03458236337626	0.0426138189168618
73.7481	1.03417944280479	0.0423745023565848
73.7981	1.03376679520396	0.0421275931179723
73.8481	1.03335414760312	0.0418806838793598
73.8981	1.03294150000229	0.0416337746407473
73.9481	1.03252885240145	0.0413868654021349
73.9981	1.03213499958934	0.040918104573971
74.0481	1.03175247184224	0.0403156639418468
74.0981	1.03136994409514	0.0397132233097226
74.1481	1.03098741634803	0.0391107826775984
74.1981	1.03060488860093	0.0385083420454741
74.2481	1.03022692839503	0.0378350239942344
74.2981	1.02985635756208	0.0370470403801324
74.3481	1.02948578672913	0.0362590567660305
74.3981	1.02911521589618	0.0354710731519285
74.4481	1.02874464506323	0.0346830895378265
74.4981	1.02836794018292	0.0338781842182911
74.5481	1.02795291973142	0.0329675795503242
74.5981	1.02753789927993	0.0320569748823574
74.6481	1.02712287882844	0.0311463702143905
74.6981	1.02670785837695	0.0302357655464236
74.7481	1.02629283792546	0.0293251608784567
74.7981	1.02594740810904	0.0289118429427662
74.8481	1.02561005577705	0.0285562457885006
74.8981	1.02527270344506	0.0282006486342349
74.9481	1.02493535111307	0.0278450514799693
74.9981	1.02459799878108	0.0274894543257037
75.0481	1.02420422904156	0.0266425390448834
75.0981	1.02378034694342	0.0255333864817918
75.1481	1.02335646484528	0.0244242339187
75.1981	1.02293258274714	0.0233150813556083
75.2481	1.02250870064899	0.0222059287925166
75.2981	1.02211176534138	0.0211099805431525
75.3481	1.02175360712256	0.0200330336232991
75.3981	1.02139544890375	0.0189560867034456
75.4481	1.02103729068493	0.0178791397835921
75.4981	1.02067913246612	0.0168021928637385
75.5481	1.02031405231439	0.0157623796050138
75.5981	1.01991469211394	0.0149064663823554
75.6481	1.01951533191349	0.0140505531596969
75.6981	1.01911597171304	0.0131946399370384
75.7481	1.01871661151259	0.0123387267143799
75.7981	1.01831725131214	0.0114828134917214
75.8481	1.01792457379028	0.0107516335727484
75.8981	1.01753244592597	0.0100307131029962
75.9481	1.01714031806166	0.00930979263324409
75.9981	1.01674819019735	0.00858887216349194
76.0481	1.01635606233304	0.00786795169373979
76.0981	1.01597964325379	0.00664567008606671
76.1481	1.01561054879866	0.00518961598299929
76.1981	1.01524145434353	0.00373356187993188
76.2481	1.0148723598884	0.00227750777686447
76.2981	1.01450326543327	0.000821453673797053
76.3481	1.01410596913916	-0.000691137092152794
76.3981	1.01367248692382	-0.00227627033422145
76.4481	1.01323900470847	-0.00386140357629011
76.4981	1.01280552249312	-0.00544653681835874
76.5481	1.01237204027777	-0.0070316700604274
76.5981	1.01195248022867	-0.00852678566739698
76.6481	1.01159002947373	-0.00965264526100147
76.6981	1.01122757871879	-0.010778504854606
76.7481	1.01086512796385	-0.0119043644482105
76.7981	1.01050267720891	-0.0130302240418149
76.8481	1.01014022645398	-0.0141560836354193
76.8981	1.00973335353966	-0.0151884076601894
76.9481	1.0093242408526	-0.0162160156058585
76.9981	1.00891512816555	-0.0172436235515277
77.0481	1.00850601547849	-0.0182712314971968
77.0981	1.00809690279143	-0.0192988394428659
77.1481	1.00772092007618	-0.0203326685647518
77.1981	1.00735846932124	-0.0213690387304445
77.2481	1.0069960185663	-0.0224054088961372
77.2981	1.00663356781136	-0.0234417790618299
77.3481	1.00627111705643	-0.0244781492275227
77.3981	1.00590929011421	-0.0256298076557532
77.4481	1.00554817801318	-0.0269135775264627
77.4981	1.00518706591215	-0.0281973473971721
77.5481	1.00482595381112	-0.0294811172678816
77.5981	1.00446484171008	-0.0307648871385911
77.6481	1.0040895037123	-0.0320945880484777
77.6981	1.0036648831436	-0.0335834072012277
77.7481	1.0032402625749	-0.0350722263539776
77.7981	1.00281564200621	-0.0365610455067276
77.8481	1.00239102143751	-0.0380498646594776
77.8981	1.00196640086881	-0.0395386838122277
77.9481	1.00161152987535	-0.041390062874096
77.9981	1.00125793738733	-0.043248087636946
78.0481	1.00090434489932	-0.0451061123997962
78.0981	1.0005507524113	-0.0469641371626464
78.1481	1.00019715992329	-0.0488221619254966
78.1981	0.999772074017311	-0.0506493108102099
78.2481	0.999321606979215	-0.0524654983398122
78.2981	0.99887113994112	-0.0542816858694147
78.3481	0.998420672903024	-0.0560978733990171
78.3981	0.997970205864928	-0.0579140609286196
78.4481	0.99757639293361	-0.0598845988903101
78.4981	0.997240147884987	-0.0620119768071867
78.5481	0.996903902836363	-0.0641393547240634
78.5981	0.996567657787739	-0.0662667326409401
78.6481	0.996231412739116	-0.0683941105578169
78.6981	0.995876525903737	-0.0704792534386671
78.7481	0.995466305510848	-0.0724390320062321
78.7981	0.995056085117959	-0.0743988105737972
78.8481	0.99464586472507	-0.0763585891413624
78.8981	0.994235644332182	-0.0783183677089275
78.9481	0.993824505182008	-0.0802740777875217
78.9981	0.993322409060656	-0.0818270074579975
79.0481	0.992820312939303	-0.0833799371284732
79.0981	0.992318216817951	-0.084932866798949
79.1481	0.991816120696599	-0.0864857964694249
79.1981	0.991314024575246	-0.0880387261399007
79.2481	0.990811928453894	-0.0895916558103764
79.2981	0.990309832332542	-0.0911445854808522
79.3481	0.989825742826632	-0.0926616967921336
79.3981	0.989446979687762	-0.0939692952352506
79.4481	0.989068216548892	-0.0952768936783676
79.4981	0.988689453410023	-0.0965844921214845
79.5481	0.988310690271153	-0.0978920905646015
79.5981	0.987931927132283	-0.0991996890077185
79.6481	0.987553163993414	-0.100507287450836
79.6981	0.987174400854544	-0.101814885893952
79.7481	0.986795637715674	-0.103122484337069
79.7981	0.986416874576805	-0.104430082780186
79.8481	0.986038111437935	-0.105737681223303
79.8981	0.985650333293362	-0.107023346711838
79.9481	0.985257911054943	-0.108297713405587
79.9981	0.984865488816523	-0.109572080099336
80.0481	0.984473066578104	-0.110846446793086
80.0981	0.984080644339684	-0.112120813486835
80.1481	0.983688222101264	-0.113395180180584
80.1981	0.983295799862845	-0.114669546874333
80.2481	0.982903377624425	-0.115943913568083
80.2981	0.982510955386006	-0.117218280261832
80.3481	0.982118533147586	-0.118492646955581
80.3981	0.981723477287108	-0.119805717878958
80.4481	0.981315919289727	-0.121302522674015
80.4981	0.980908361292347	-0.122799327469072
80.5481	0.980500803294967	-0.124296132264128
80.5981	0.980093245297587	-0.125792937059185
80.6481	0.979685687300206	-0.127289741854242
80.6981	0.979278129302826	-0.128786546649299
80.7481	0.978870571305446	-0.130283351444356
80.7981	0.978463013308066	-0.131780156239412
80.8481	0.978055455310685	-0.133276961034469
80.8981	0.977647897313305	-0.134773765829526
80.9481	0.97725456249937	-0.13617515136361
80.9981	0.976867677733741	-0.137533265372369
81.0481	0.976480792968112	-0.138891379381128
81.0981	0.976093908202483	-0.140249493389887
81.1481	0.975707023436854	-0.141607607398646
81.1981	0.975320138671225	-0.142965721407405
81.2481	0.974933253905596	-0.144323835416165
81.2981	0.974546369139967	-0.145681949424924
81.3481	0.974159484374338	-0.147040063433683
81.3981	0.973772599608708	-0.148398177442442
81.4481	0.973386162270881	-0.149760348969431
81.4981	0.973001492494368	-0.151138549702104
81.5481	0.972616822717855	-0.152516750434777
81.5981	0.972232152941342	-0.153894951167449
81.6481	0.971847483164829	-0.155273151900122
81.6981	0.971462813388317	-0.156651352632794
81.7481	0.971078143611804	-0.158029553365467
81.7981	0.970693473835291	-0.159407754098139
81.8481	0.970308804058778	-0.160785954830812
81.8981	0.969924134282265	-0.162164155563485
81.9481	0.969539464505752	-0.163542356296157
81.9981	0.969172768627588	-0.165120010081477
82.0481	0.968813202061058	-0.166776776530138
82.0981	0.968453635494529	-0.168433542978798
82.1481	0.968094068928	-0.170090309427459
82.1981	0.96773450236147	-0.171747075876119
82.2481	0.967374935794941	-0.17340384232478
82.2981	0.967015369228412	-0.17506060877344
82.3481	0.966655802661883	-0.176717375222101
82.3981	0.966296236095353	-0.178374141670761
82.4481	0.965936669528824	-0.180030908119422
82.4981	0.965569461249844	-0.181701568221279
82.5481	0.965176669846572	-0.183418741857749
82.5981	0.964783878443299	-0.18513591549422
82.6481	0.964391087040027	-0.186853089130691
82.6981	0.963998295636755	-0.188570262767161
82.7481	0.963605504233483	-0.190287436403632
82.7981	0.96321271283021	-0.192004610040103
82.8481	0.962819921426938	-0.193721783676574
82.8981	0.962427130023666	-0.195438957313045
82.9481	0.962034338620394	-0.197156130949515
82.9981	0.961641547217121	-0.198873304585986
83.0481	0.96124760122056	-0.200485757370775
83.0981	0.960853257944588	-0.202062177174339
83.1481	0.960458914668615	-0.203638596977904
83.1981	0.960064571392643	-0.205215016781469
83.2481	0.95967022811667	-0.206791436585034
83.2981	0.959275884840698	-0.208367856388598
83.3481	0.958881541564726	-0.209944276192163
83.3981	0.958487198288753	-0.211520695995728
83.4481	0.958092855012781	-0.213097115799293
83.4981	0.957698511736809	-0.214673535602857
83.5481	0.957302652290504	-0.216122670209996
83.5981	0.956902477590178	-0.217209531565768
83.6481	0.956502302889852	-0.218296392921539
83.6981	0.956102128189526	-0.219383254277311
83.7481	0.955701953489199	-0.220470115633083
83.7981	0.955301778788873	-0.221556976988855
83.8481	0.954901604088547	-0.222643838344627
83.8981	0.954501429388221	-0.223730699700398
83.9481	0.954101254687894	-0.22481756105617
83.9981	0.953701079987568	-0.225904422411942
84.0481	0.953300905287242	-0.226991283767714
84.0981	0.952909016861199	-0.228180805161148
84.1481	0.952519547941601	-0.229400302224494
84.1981	0.952130079022003	-0.23061979928784
84.2481	0.951740610102406	-0.231839296351186
84.2981	0.951351141182808	-0.233058793414532
84.3481	0.95096167226321	-0.234278290477878
84.3981	0.950572203343611	-0.235497787541224
84.4481	0.950182734424014	-0.23671728460457
84.4981	0.949793265504416	-0.237936781667917
84.5481	0.949403796584818	-0.239156278731263
84.5981	0.949017889367719	-0.240394001890678
84.6481	0.948640787470686	-0.241676784009818
84.6981	0.948263685573654	-0.242959566128959
84.7481	0.947886583676621	-0.2442423482481
84.7981	0.947509481779589	-0.245525130367241
84.8481	0.947132379882556	-0.246807912486381
84.8981	0.946755277985524	-0.248090694605522
84.9481	0.946378176088491	-0.249373476724663
84.9981	0.946001074191459	-0.250656258843804
85.0481	0.945623972294426	-0.251939040962945
85.0981	0.945246870397394	-0.253221823082085
85.1481	0.944857037481251	-0.254407202027325
85.1981	0.944464061495552	-0.255568533804942
85.2481	0.944071085509854	-0.25672986558256
85.2981	0.943678109524155	-0.257891197360178
85.3481	0.943285133538456	-0.259052529137795
85.3981	0.942892157552758	-0.260213860915413
85.4481	0.942499181567059	-0.26137519269303
85.4981	0.94210620558136	-0.262536524470648
85.5481	0.941713229595662	-0.263697856248266
85.5981	0.941320253609963	-0.264859188025883
85.6481	0.940934801942292	-0.266092229337879
85.6981	0.940565637089593	-0.267480490021755
85.7481	0.940196472236893	-0.268868750705631
85.7981	0.939827307384194	-0.270257011389508
85.8481	0.939458142531494	-0.271645272073384
85.8981	0.939088977678795	-0.27303353275726
85.9481	0.938719812826095	-0.274421793441136
85.9981	0.938350647973396	-0.275810054125013
86.0481	0.937981483120696	-0.277198314808889
86.0981	0.937612318267997	-0.278586575492765
86.1481	0.937243153415297	-0.279974836176642
86.1981	0.936853152898312	-0.281621605231108
86.2481	0.936458884835629	-0.283321321783166
86.2981	0.936064616772945	-0.285021038335223
86.3481	0.935670348710262	-0.286720754887281
86.3981	0.935276080647579	-0.288420471439339
86.4481	0.934881812584896	-0.290120187991396
86.4981	0.934487544522213	-0.291819904543454
86.5481	0.93409327645953	-0.293519621095511
86.5981	0.933699008396847	-0.295219337647569
86.6481	0.933304740334164	-0.296919054199626
86.6981	0.932910091293353	-0.298568651379274
86.7481	0.932514715736112	-0.300122672081305
86.7981	0.932119340178871	-0.301676692783335
86.8481	0.93172396462163	-0.303230713485365
86.8981	0.931328589064389	-0.304784734187395
86.9481	0.930933213507147	-0.306338754889425
86.9981	0.930537837949906	-0.307892775591456
87.0481	0.930142462392665	-0.309446796293486
87.0981	0.929747086835424	-0.311000816995516
87.1481	0.929351711278183	-0.312554837697546
87.1981	0.928956335720942	-0.314108858399576
87.2481	0.928568181938385	-0.315902324077896
87.2981	0.928181223367955	-0.317735418178865
87.3481	0.927794264797525	-0.319568512279833
87.3981	0.927407306227095	-0.321401606380802
87.4481	0.927020347656665	-0.323234700481771
87.4981	0.926633389086235	-0.32506779458274
87.5481	0.926246430515806	-0.326900888683709
87.5981	0.925859471945376	-0.328733982784677
87.6481	0.925472513374946	-0.330567076885646
87.6981	0.925085554804516	-0.332400170986615
87.7481	0.924692548860266	-0.334217324555369
87.7981	0.924289420841118	-0.336007796912446
87.8481	0.92388629282197	-0.337798269269523
87.8981	0.923483164802822	-0.3395887416266
87.9481	0.923080036783674	-0.341379213983678
87.9981	0.922676908764527	-0.343169686340755
88.0481	0.922273780745379	-0.344960158697832
88.0981	0.921870652726231	-0.34675063105491
88.1481	0.921467524707083	-0.348541103411987
88.1981	0.921064396687935	-0.350331575769064
88.2481	0.920661268668787	-0.352122048126142
88.2981	0.920292233762116	-0.354269222435864
88.3481	0.919927498887649	-0.356461386181056
88.3981	0.919562764013182	-0.358653549926248
88.4481	0.919198029138715	-0.36084571367144
88.4981	0.918833294264248	-0.363037877416631
88.5481	0.918468559389781	-0.365230041161823
88.5981	0.918103824515314	-0.367422204907015
88.6481	0.917739089640846	-0.369614368652206
88.6981	0.91737435476638	-0.371806532397398
88.7481	0.917009619891912	-0.37399869614259
88.7981	0.916636722782552	-0.376216460929409
88.8481	0.916251683841186	-0.378472308857753
88.8981	0.915866644899821	-0.380728156786097
88.9481	0.915481605958455	-0.38298400471444
88.9981	0.91509656701709	-0.385239852642784
89.0481	0.914711528075724	-0.387495700571128
89.0981	0.914326489134359	-0.389751548499472
89.1481	0.913941450192993	-0.392007396427816
89.1981	0.913556411251627	-0.39426324435616
89.2481	0.913171372310262	-0.396519092284504
89.2981	0.912786333368896	-0.398774940212847
89.3481	0.912407381217622	-0.400841922932915
89.3981	0.912028987243605	-0.402891586136066
89.4481	0.911650593269588	-0.404941249339217
89.4981	0.911272199295571	-0.406990912542368
89.5481	0.910893805321554	-0.409040575745519
89.5981	0.910515411347537	-0.411090238948671
89.6481	0.91013701737352	-0.413139902151822
89.6981	0.909758623399503	-0.415189565354973
89.7481	0.909380229425486	-0.417239228558124
89.7981	0.90900183545147	-0.419288891761275
89.8481	0.908615504433119	-0.421612393031634
89.8981	0.908218652216468	-0.424298888949222
89.9481	0.907821799999815	-0.426985384866809
89.9981	0.907424947783164	-0.429671880784397
90.0481	0.907028095566512	-0.432358376701985
90.0981	0.90663124334986	-0.435044872619572
90.1481	0.906234391133208	-0.43773136853716
90.1981	0.905837538916556	-0.440417864454747
90.2481	0.905440686699904	-0.443104360372335
90.2981	0.905043834483252	-0.445790856289923
90.3481	0.9046469822666	-0.44847735220751
90.3981	0.904243160217529	-0.451049588688745
90.4481	0.903838924703823	-0.453615047067823
90.4981	0.903434689190117	-0.456180505446901
90.5481	0.903030453676411	-0.458745963825979
90.5981	0.902626218162705	-0.461311422205057
90.6481	0.902221982648999	-0.463876880584135
90.6981	0.901817747135294	-0.466442338963213
90.7481	0.901413511621588	-0.469007797342291
90.7981	0.901009276107882	-0.471573255721369
90.8481	0.900605040594176	-0.474138714100447
90.8981	0.900210104343109	-0.476915424779487
90.9481	0.899826172896302	-0.479942132721799
90.9981	0.899442241449494	-0.482968840664112
91.0481	0.899058310002687	-0.485995548606425
91.0981	0.898674378555879	-0.489022256548738
91.1481	0.898290447109072	-0.492048964491051
91.1981	0.897906515662265	-0.495075672433364
91.2481	0.897522584215457	-0.498102380375677
91.2981	0.897138652768649	-0.501129088317989
91.3481	0.896754721321842	-0.504155796260302
91.3981	0.896370789875034	-0.507182504202615
91.4481	0.895990017307785	-0.510074361262
91.4981	0.895609335737067	-0.51296233372805
91.5481	0.895228654166348	-0.5158503061941
91.5981	0.89484797259563	-0.51873827866015
91.6481	0.894467291024911	-0.5216262511262
91.6981	0.894086609454192	-0.524514223592249
91.7481	0.893705927883473	-0.527402196058299
91.7981	0.893325246312755	-0.530290168524349
91.8481	0.892944564742036	-0.533178140990399
91.8981	0.892563883171318	-0.536066113456449
91.9481	0.892192244655507	-0.539348398689696
91.9981	0.891830093935008	-0.543044389121316
92.0481	0.89146794321451	-0.546740379552936
92.0981	0.891105792494012	-0.550436369984555
92.1481	0.890743641773514	-0.554132360416175
92.1981	0.890381491053015	-0.557828350847794
92.2481	0.890019340332517	-0.561524341279414
92.2981	0.889657189612019	-0.565220331711033
92.3481	0.889295038891521	-0.568916322142653
92.3981	0.888932888171023	-0.572612312574272
92.4481	0.888570642944322	-0.576307555580643
92.4981	0.888161239122679	-0.579629833388092
92.5481	0.887751835301035	-0.58295211119554
92.5981	0.887342431479391	-0.586274389002989
92.6481	0.886933027657747	-0.589596666810437
92.6981	0.886523623836104	-0.592918944617886
92.7481	0.88611422001446	-0.596241222425334
92.7981	0.885704816192816	-0.599563500232783
92.8481	0.885295412371172	-0.602885778040231
92.8981	0.884886008549529	-0.60620805584768
92.9481	0.884476604727885	-0.609530333655128
92.9981	0.884079582695401	-0.612852333425579
93.0481	0.883694174589183	-0.616174072401635
93.0981	0.883308766482964	-0.619495811377692
93.1481	0.882923358376746	-0.622817550353748
93.1981	0.882537950270528	-0.626139289329805
93.2481	0.882152542164309	-0.629461028305862
93.2981	0.881767134058091	-0.632782767281918
93.3481	0.881381725951873	-0.636104506257975
93.3981	0.880996317845655	-0.639426245234032
93.4481	0.880610909739436	-0.642747984210088
93.4981	0.88022514723496	-0.646076668569769
93.5481	0.879827925853455	-0.649629920333301
93.5981	0.87943070447195	-0.653183172096834
93.6481	0.879033483090446	-0.656736423860366
93.6981	0.878636261708941	-0.660289675623898
93.7481	0.878239040327436	-0.663842927387431
93.7981	0.877841818945932	-0.667396179150963
93.8481	0.877444597564427	-0.670949430914495
93.8981	0.877047376182923	-0.674502682678028
93.9481	0.876650154801418	-0.67805593444156
93.9981	0.876252933419913	-0.681609186205092
94.0481	0.875860732680405	-0.685025117360379
94.0981	0.875472740420218	-0.688325941535226
94.1481	0.875084748160031	-0.691626765710073
94.1981	0.874696755899844	-0.694927589884919
94.2481	0.874308763639656	-0.698228414059766
94.2981	0.873920771379469	-0.701529238234613
94.3481	0.873532779119282	-0.704830062409459
94.3981	0.873144786859095	-0.708130886584306
94.4481	0.872756794598908	-0.711431710759152
94.4981	0.872368802338721	-0.714732534933999
94.5481	0.871981816421922	-0.718053785603748
94.5981	0.871611174909812	-0.721706790725182
94.6481	0.871240533397701	-0.725359795846616
94.6981	0.870869891885591	-0.72901280096805
94.7481	0.870499250373481	-0.732665806089484
94.7981	0.870128608861371	-0.736318811210918
94.8481	0.86975796734926	-0.739971816332353
94.8981	0.86938732583715	-0.743624821453786
94.9481	0.86901668432504	-0.74727782657522
94.9981	0.868646042812929	-0.750930831696655
95.0481	0.868275401300819	-0.754583836818089
95.0981	0.867892723537852	-0.759222059201642
95.1481	0.867501039629137	-0.764597472123982
95.1981	0.867109355720423	-0.769972885046322
95.2481	0.866717671811709	-0.775348297968663
95.2981	0.866325987902995	-0.780723710891004
95.3481	0.865934303994281	-0.786099123813345
95.3981	0.865542620085567	-0.791474536735685
95.4481	0.865150936176852	-0.796849949658025
95.4981	0.864759252268138	-0.802225362580366
95.5481	0.864367568359424	-0.807600775502707
95.5981	0.863976995636917	-0.812554149514664
95.6481	0.863598232498047	-0.813022133246497
95.6981	0.863219469359177	-0.81349011697833
95.7481	0.862840706220308	-0.813958100710163
95.7981	0.862461943081438	-0.814426084441996
95.8481	0.862083179942568	-0.814894068173829
95.8981	0.861704416803698	-0.815362051905662
95.9481	0.861325653664829	-0.815830035637494
95.9981	0.860946890525959	-0.816298019369327
96.0481	0.86056812738709	-0.81676600310116
96.0981	0.86018936424822	-0.817233986832993
97.1181	0.855644202890135	-0.813247341943142
97.1681	0.855744850518916	-0.790334595929894
97.2181	0.856135827846102	-0.774670731434778
97.2681	0.856662292365877	-0.764376163502869
97.3181	0.857037785442482	-0.748160598084611
97.3681	0.857490079797118	-0.73589550903181
97.4181	0.858098456607323	-0.718475418143383
97.4681	0.858427496932183	-0.705450161312863
97.5181	0.858899766574923	-0.695637979544594
97.5681	0.859178483085392	-0.685260507734315
97.6181	0.85949772478293	-0.671537417331884
97.6681	0.859793982046011	-0.657578980712589
97.7181	0.860201486996133	-0.640962583906379
97.7681	0.860569374039493	-0.627763799070496
97.8181	0.860900092832921	-0.62289158019534
97.8681	0.861295954352429	-0.61663432626008
97.9181	0.861806949742961	-0.604599659790127
97.9681	0.862201783011455	-0.596098539425955
98.0181	0.862731211313568	-0.587355435573746
98.0681	0.863096493706378	-0.579243017757616
98.1181	0.863595365563801	-0.567027010373566
98.1681	0.863884922467649	-0.559427749684275
98.2181	0.86426370287523	-0.550191620272751
98.2681	0.864543681438158	-0.540974102944429
98.3181	0.865007746034143	-0.528726198460917
98.3681	0.865299460277918	-0.517316245256118
98.4181	0.865733943339072	-0.510869890372399
98.4681	0.866151442285824	-0.504466628273616
98.5181	0.86651452599011	-0.497709684625154
98.5681	0.867044272112579	-0.492197259857582
98.6181	0.867395652851461	-0.488589911398312
98.6681	0.86789730453301	-0.483040654551412
98.7181	0.868236808657965	-0.47681653776129
98.7681	0.86866921828641	-0.469840850586409
98.8181	0.868950018579152	-0.462101869755116
98.8681	0.869293978501573	-0.454136929787865
98.9181	0.869596954268707	-0.4489157675318
98.9681	0.86989776977166	-0.443211303791987
99.0181	0.87032610279431	-0.438897536588212
99.0681	0.870640635769716	-0.431882898993468
99.1181	0.871199779307139	-0.423881650942897
99.1681	0.871580724002331	-0.418029787817018
99.2181	0.871977950313769	-0.409616212489889
99.2681	0.872489412546209	-0.402896782943988
99.3181	0.873000371552318	-0.393030348083336
99.3681	0.873311777692506	-0.386275270991515
99.4181	0.873609357966394	-0.377266081496653
99.4681	0.873987525602806	-0.370611978300018
99.5181	0.874274359886391	-0.361483881262615
99.5681	0.874669119266084	-0.354219106085678
99.6181	0.875042310437113	-0.342900048749476
99.6681	0.875386800755363	-0.335965719231416
99.7181	0.875951432080723	-0.329812983952693
99.7681	0.876423894703439	-0.324989287339222
99.8181	0.876808738440527	-0.320375600073204
99.8681	0.877201149625515	-0.315606280088729
99.9181	0.877706147880294	-0.311580679098676
99.9681	0.878085628509444	-0.308371765798994
100.0181	0.878412356930938	-0.305620032691266
100.0681	0.878712799588546	-0.302908962990046
100.1181	0.878996307380703	-0.299183469319487
100.1681	0.879405767203174	-0.293395078480553
100.2181	0.879772886018566	-0.288230273017673
100.2681	0.880096984338171	-0.283841835790165
100.3181	0.880436654873973	-0.27958163798117
100.3681	0.880986804957893	-0.276622083820196
100.4181	0.881450845786965	-0.272762869707322
100.4681	0.881861061789029	-0.268753576091217
100.5181	0.882283160284843	-0.26567849237865
100.5681	0.882658217468217	-0.261353973471629
100.6181	0.883076423050995	-0.258669956978582
100.6681	0.883456778000874	-0.25598019001436
100.7181	0.883750104612899	-0.252143753445519
100.7681	0.884092676528421	-0.248502171503646
100.8181	0.884428529172628	-0.245230667339389
100.8681	0.884803668001134	-0.242052540101894
100.9181	0.885226432983168	-0.238773693892666
100.9681	0.88563403762613	-0.235042907445341
101.0181	0.886041590600197	-0.231718033656463
101.0681	0.886436847713762	-0.228648481230608
101.1181	0.886848582497346	-0.22545760987299
101.1681	0.887365472443132	-0.221205692684082
101.2181	0.887728373957986	-0.217695471842162
101.2681	0.888049623840254	-0.213517036284714
101.3181	0.888372666088105	-0.208829208909071
101.3681	0.888744770065311	-0.204188033261481
101.4181	0.889076918344342	-0.199915677738179
101.4681	0.889403837691404	-0.195548025231942
101.5181	0.88978781649574	-0.191101387512716
101.5681	0.890281533359825	-0.186588312368215
101.6181	0.890706859943786	-0.181388633136284
101.6681	0.891119317929299	-0.17744207290096
101.7181	0.891529298547537	-0.173342057159962
101.7681	0.891951189490507	-0.168406185338385
101.8181	0.89244740383846	-0.164027806692991
101.8681	0.892798653891772	-0.160658939662177
101.9181	0.893100360484306	-0.158045494173321
101.9681	0.893397844066648	-0.1557036326116
102.0181	0.893734509569834	-0.152105776699547
102.0681	0.894177745652092	-0.148721113919949
102.1181	0.894562354454757	-0.145279725019725
102.1681	0.894901145906483	-0.141785456844065
102.2181	0.895293922326867	-0.138363638700576
102.2681	0.895807228065066	-0.134110964226293
102.3181	0.896319660803465	-0.131085784837913
102.3681	0.8968256434603	-0.128865221946374
102.4181	0.897252277943235	-0.12722181041459
102.4681	0.897636224036088	-0.125888899568199
102.5181	0.89801787354062	-0.12452651722691
102.5681	0.898322076983419	-0.122170290585472
102.6181	0.898626280426218	-0.119814063944033
102.6681	0.898964174252636	-0.117708650240471
102.7181	0.899351073776973	-0.115968066549149
102.7681	0.89973797330131	-0.114227482857826
102.8181	0.90015502548647	-0.111970181662637
102.8681	0.900580287174706	-0.109572196566904
[truncated: 2,528 more rows]
