# Supplementary material for: Unraveling the Local Relation Between Tissue Composition and Human Brain Mechanics Through Machine Learning
Source: Front Bioeng Biotechnol. 2021 Aug 17;9:704738. doi: 10.3389/fbioe.2021.704738 (PMC8415910; doi:10.3389/fbioe.2021.704738)
Supplement: Supplementary file 1 [file DataSheet3.ZIP › Mechanics_cyclicCompTens/cyclicCompTens_HBE_05_10_P2a_Th_10.txt]

0	1	0.0059821214228184
0.038944	1	-0.00217876083197605
0.079904	1.0000034845391	-0.000485687569568127
0.120864	1.0000034845391	0.000448578867383032
0.161824	1.0000034845391	0.000730489476263724
0.202784	1.0000034845391	0.000729448883828587
0.243744	1.0000034845391	0.000649649048025114
0.284704	1.0000034845391	0.000498041420712136
0.325664	1.0000034845391	0.000183500643757356
0.366624	1.0000034845391	-0.000117032300684355
0.407584	1.0000034845391	-0.000554511235176719
0.448544	1.0000034845391	-0.000757839883524097
0.489504	1.00000278763128	-0.000884867536116912
0.530464	1.00000278763128	-0.00118446998748006
0.571424	1.00000278763128	-0.00163959349056653
0.612384	1.00000278763128	-0.00212987770323855
0.653344	1.00000278763128	-0.0026409784126894
0.694304	1.00000278763128	-0.00305840013482706
0.735264	1.00000278763128	-0.00344879030265416
0.776224	1.00000278763128	-0.00380612193187208
0.817184	1.00000278763128	-0.00409298388261767
0.858144	1.00000278763128	-0.00439726204709165
0.899104	1.00000278763128	-0.00468415668592606
0.940064	1.00000278763128	-0.00495622182846134
0.981024	1.00000278763128	-0.0051905082571333
1.021984	1.00000278763128	-0.00538100354280302
1.062944	1.00000278763128	-0.00551573076972331
1.103904	1.00000278763128	-0.00563008677968507
1.144864	1.00000278763128	-0.00569443437214934
1.185824	1.00000278763128	-0.00570800210821967
1.226784	1.00000278763128	-0.00567890099233753
1.267744	1.00000278763128	-0.00560923395821775
1.308704	1.00000627217038	-0.0055581511922006
1.349664	1.00000627217038	-0.00552065359590126
1.390624	1.00000627217038	-0.00549393653129771
1.431584	1.00000627217038	-0.00540642397988289
1.472544	1.00000627217038	-0.00537504995222413
1.513504	1.00000278763128	-0.00543602413392108
1.554464	1.00000278763128	-0.00557393082228164
1.595424	1.00000278763128	-0.00576216409220442
1.636384	1.00000278763128	-0.00598417287471184
1.677344	1.00000278763128	-0.00620529689961499
1.718304	1.00000278763128	-0.00644309838743914
1.759264	1.00000278763128	-0.0066862258545366
1.800224	1.00000278763128	-0.00696025446160767
1.841184	1.00000278763128	-0.00727202691524731
1.882144	1.00000278763128	-0.00760898009331543
1.923104	0.99999930309218	-0.00799997757824875
1.964064	0.99999930309218	-0.00842933562502651
2.005024	0.99999930309218	-0.00887514231810338
2.045984	0.99999930309218	-0.00930103978587707
2.086944	1.00000627217038	-0.00972594571495633
2.127904	1.00000627217038	-0.0101685337208864
2.168864	1.00000627217038	-0.0105965559144342
2.209824	1.00000627217038	-0.0109871698591251
2.250784	1.00000627217038	-0.011426051035782
2.291744	1.00000627217038	-0.0117580312659362
2.332704	1.00000627217038	-0.0120116864768427
2.373664	1.00000627217038	-0.0122609963511406
2.414624	1.00000627217038	-0.0124972179146713
2.455584	1.00000627217038	-0.0127597294184447
2.496544	1.00000278763128	-0.0130267431616529
2.537504	1.00000278763128	-0.0132459059012263
2.578464	1.00000278763128	-0.0134098344875012
2.619424	1.00000278763128	-0.0135576260539239
2.660384	1.00000278763128	-0.0136872735518402
2.701344	1.00000278763128	-0.0138532200827989
2.742304	0.99998118348886	-0.0140068802507694
2.783264	0.9998780411315	-0.0141756880791037
2.824224	0.999624366685019	-0.0143336478203582
2.865184	0.999321211783317	-0.0145297719949245
2.906144	0.999043145563136	-0.0147307427234611
2.947104	0.998764382435135	-0.0148905918362501
2.988064	0.998436138851914	-0.0150662445503852
3.029024	0.998079322048073	-0.0153523830047647
3.069984	0.997732958861531	-0.0156715756545687
3.110944	0.99739426166101	-0.0160989353695161
3.151904	0.997098075837509	-0.0166027852123249
3.192864	0.996815828170408	-0.0171805907665079
3.233824	0.996530792872027	-0.0178423022863048
3.274784	0.996138433769365	-0.0186074498151885
3.315744	0.995877790244684	-0.0194408478943427
3.356704	0.995638750862423	-0.0203872247253158
3.397664	0.995396226941063	-0.0214508798813921
3.438624	0.995120948352161	-0.0225460855808068
3.479584	0.99481779345046	-0.0236884710884323
3.520544	0.994543211769379	-0.0248490028437701
3.561504	0.994275599166498	-0.0260403899757573
3.602464	0.993982897882097	-0.0273187513952965
3.643424	0.993629565617356	-0.0286613035044735
3.684384	0.993290868416835	-0.030058806470179
3.725344	0.992951474308493	-0.0315126331921442
3.766304	0.992651803945892	-0.0330437999322803
3.807264	0.992355618122391	-0.0345975279913266
3.848224	0.99208103644131	-0.0361208365149081
3.889184	0.991802970221129	-0.0376211042942764
3.930144	0.991535357618248	-0.0390733053286236
3.971104	0.991296318235987	-0.0405028992807363
4.012064	0.991071217010126	-0.0418504635635338
4.053024	0.990832177627865	-0.0431257501235171
4.093984	0.990568049564084	-0.0442755972322194
4.134944	0.990161055397203	-0.0454443598483246
4.175904	0.990032824358322	-0.046601749188723
4.216864	0.98959028789262	-0.0477082344579899
4.257824	0.989233471088779	-0.0488500773433408
4.298784	0.988880138824038	-0.049923538926066
4.339744	0.988548410701717	-0.0509727546637032
4.380704	0.988234105274895	-0.0519820865745564
4.421664	0.987949069976514	-0.0528973661370229
4.462624	0.987681457373633	-0.0537281469898648
4.503584	0.987402694245632	-0.0544927518964738
4.544544	0.987146232167871	-0.05520922686109
4.585504	0.98689604226049	-0.0558487671398367
4.626464	0.986668153403349	-0.0564335396153523
4.667424	0.986421448035068	-0.0569884635073545
4.708384	0.986139897275787	-0.057529274861806
4.749344	0.985850680530486	-0.0581196544341588
4.790304	0.985576098849405	-0.0587598027113578
4.831264	0.985305001707424	-0.0593648875652722
4.872224	0.984980242663303	-0.0599286415996703
4.913184	0.984616456781262	-0.0605345044300988
4.954144	0.98411328933522	-0.0611006359781578
4.995104	0.983805952986598	-0.06165494533409
5.036064	0.983656117805298	-0.0621981363814083
5.077024	0.983249820546236	-0.0626953854094794
5.117984	0.982974541957335	-0.0632091288471741
5.158944	0.982703444815354	-0.0638366856725559
5.199904	0.982457436354893	-0.064520845192555
5.240864	0.982225366050832	-0.0652646931627573
5.281824	0.981989811207672	-0.0661002399389505
5.322784	0.981722198604791	-0.066992419918644
5.363744	0.98143716330641	-0.0680006360760652
5.404704	0.981176519781728	-0.0691078535585218
5.445664	0.980905422639747	-0.0702711180380858
5.486624	0.980572997609606	-0.0713950848972588
5.527584	0.980220362252685	-0.0725566822842924
5.568544	0.979880968144344	-0.073712975484112
5.609504	0.979552724561122	-0.0748116156120597
5.650464	0.979253054198521	-0.0759063266317301
5.691424	0.97897150343924	-0.0770568253230031
5.732384	0.978692740311239	-0.0781913983773983
5.773344	0.978421643169258	-0.0793081411689399
5.814304	0.978154030566377	-0.0804453009407645
5.855264	0.977914991184116	-0.0815959260259809
5.896224	0.977668982723655	-0.0826355510783556
5.937184	0.977276623620994	-0.0836525450772304
5.978144	0.976965802733272	-0.0845293093542319
6.019104	0.976698190130391	-0.0853335561957677
6.060064	0.97643406206661	-0.0860482485699398
6.101024	0.976134391704009	-0.0865989774905422
6.141984	0.975784543978368	-0.0870620173440502
6.182944	0.975449331316947	-0.0874555579622943
6.223904	0.975107149577325	-0.0878092539794611
6.264864	0.974803297767804	-0.0881389089968965
6.305824	0.974514777930323	-0.0885217824021526
6.346784	0.974229045724122	-0.0888973206002754
6.387744	0.973957948582141	-0.0892468151084245
6.428704	0.97369382051836	-0.0895899485144874
6.469664	0.973451296596999	-0.0900062945227051
6.510624	0.973229679910238	-0.0904428439490255
6.551584	0.972990640527977	-0.0908944800179438
6.592544	0.972573192743796	-0.0913739837721922
6.633504	0.972441477165815	-0.0918371020771133
6.674464	0.972177349102034	-0.0922958358197194
6.715424	0.971749447700553	-0.0928740576022334
6.756384	0.971396115435811	-0.0935055130270096
6.797344	0.97104278317107	-0.0941952033716388
6.838304	0.970704085970549	-0.0949324723191626
6.879264	0.970393265082828	-0.0957164416495943
6.920224	0.970118683401746	-0.0966354694462467
6.961184	0.969829466656445	-0.0976172344021868
7.002144	0.969561854053564	-0.0985911084534835
7.043104	0.969297725989783	-0.0995324099138644
7.084064	0.969051717529322	-0.100502932346453
7.125024	0.968819647225261	-0.101485608210469
7.165984	0.968580607843001	-0.10246477555295
7.206944	0.96831299524012	-0.103453899687288
7.247904	0.968006355799318	-0.104478540519744
7.288864	0.967728289579137	-0.1054573308596
7.329824	0.967460676976256	-0.106409916248245
7.370784	0.967142887010335	-0.107370423050416
7.411744	0.966775616589194	-0.108324910885831
7.452704	0.966439707019953	-0.109299700203615
7.493664	0.966111463436731	-0.110356000539705
7.534624	0.96582642813835	-0.111437135106481
7.575584	0.965408980354169	-0.112503793208318
7.616544	0.965130217226168	-0.113577690632227
7.657504	0.964862604623286	-0.114642492050619
7.698464	0.964613111623726	-0.115722109890074
7.739424	0.964381041319665	-0.116772437022731
7.780384	0.964148971015604	-0.117799690723086
7.821344	0.963895993476943	-0.118825283868529
7.862304	0.963599807653442	-0.119901360498361
7.903264	0.963342648667861	-0.121013108549929
7.944224	0.96306458244768	-0.122129003630367
7.985184	0.962739823403558	-0.123275797671573
8.026144	0.962386491138817	-0.124468359395552
8.067104	0.962040127952276	-0.125651077646382
8.108064	0.961722337986355	-0.126845999450374
8.149024	0.961415698545553	-0.128011554275362
8.189984	0.961129966339352	-0.129067593106741
8.230944	0.960848415580071	-0.130032519338522
8.271904	0.96057731843809	-0.13099799255099
8.312864	0.960191928413629	-0.131934811384789
8.353824	0.960077635531148	-0.132815424139449
8.394784	0.959835111609787	-0.133675258165642
8.435744	0.959431601982006	-0.134468445537124
8.476704	0.959135416158505	-0.135299274332496
8.517664	0.958860834477424	-0.136143773286617
8.558624	0.958600190952743	-0.136975757061128
8.599584	0.958304005129242	-0.137782963264305
8.640544	0.9579437037863	-0.138543368841103
8.681504	0.957605006585779	-0.139256736258074
8.722464	0.957272581555638	-0.139891046442608
8.763424	0.956969426653936	-0.140494823772969
8.804384	0.956676725369535	-0.141114783886507
8.845344	0.956391690071154	-0.141723745547757
8.886304	0.956112926943153	-0.142391009684243
8.927264	0.955852980326292	-0.143109718334929
8.968224	0.955609759497111	-0.143861487718658
9.009184	0.95537838610087	-0.144692756713626
9.050144	0.95514980033591	-0.145570560471852
9.091104	0.954892641350329	-0.146439921986337
9.132064	0.954604121512847	-0.147274599259367
9.173024	0.954353931605467	-0.148158169196463
9.213984	0.954079349924385	-0.149060194828512
9.254944	0.953558062875024	-0.149991075326174
9.295904	0.953208912057202	-0.150888243508223
9.336864	0.952869517948861	-0.151750601054874
9.377824	0.95255242489076	-0.152650286219763
9.418784	0.952277146301859	-0.153557918948649
9.459744	0.951992111003478	-0.154422324948867
9.500704	0.951724498400597	-0.155254191046258
9.541664	0.951463854875916	-0.156054423790486
9.582624	0.951210180429435	-0.156792963215062
9.623584	0.950985776111394	-0.157459303368237
9.664544	0.950735586204013	-0.158083155543552
9.705504	0.950461004522932	-0.158651836762539
9.746464	0.950168303238531	-0.159216244558714
9.787424	0.94989023701835	-0.159803610289277
9.828384	0.949608686259068	-0.160455650493192
9.869344	0.949301349910447	-0.161143209574429
9.910304	0.948941048567506	-0.16178889303467
9.951264	0.948598866827885	-0.162462197929972
9.992224	0.948266441797743	-0.163105985481061
10.033184	0.947984891038462	-0.163754826610683
10.074144	0.947695674293161	-0.164399830158676
10.115104	0.9472893770341	-0.164982410353034
10.156064	0.947160449087399	-0.16564306931637
10.197024	0.946778543602038	-0.16635250980427
10.237984	0.946547170205797	-0.167103259319628
10.278944	0.946308130823536	-0.16798202192846
10.319904	0.946050971837955	-0.168932704870335
10.360864	0.945754786014454	-0.169984465920489
10.401824	0.945497627028873	-0.171134844755436
10.442784	0.945226529886892	-0.172316218436212
10.483744	0.944894801764571	-0.173439485770284
10.524704	0.944541469499829	-0.174481623447086
10.565664	0.944206256838408	-0.175458164846431
10.606624	0.943870347269167	-0.176352820404052
10.647584	0.943574858353486	-0.177154088271093
10.688544	0.943289126147285	-0.177933006202197
10.729504	0.943011059927103	-0.178760901786399
10.770464	0.942735781338202	-0.179590425237423
10.811424	0.942471653274421	-0.180413171358031
10.852384	0.942232613892161	-0.181237767624466
10.893344	0.941865343471019	-0.182067223520107
10.934304	0.941730143353939	-0.182966433618105
10.975264	0.941284122349137	-0.183864355805403
11.016224	0.941016509746256	-0.184707078706697
11.057184	0.940748897143375	-0.185551231167076
11.098144	0.940452711319874	-0.186318483808881
11.139104	0.940095894516032	-0.187005755234936
11.180064	0.939756500407691	-0.187638306800291
11.221024	0.93942825682447	-0.188264915671097
11.261984	0.939121617383669	-0.188898559018619
11.302944	0.938835885177468	-0.189623639667421
11.343904	0.938547365339987	-0.190490290249739
11.384864	0.938268602211985	-0.191394571359917
11.425824	0.938011443226404	-0.19237297380112
11.466784	0.937768919305043	-0.193408316713857
11.507744	0.937536849000983	-0.194503522413272
11.548704	0.937312444682942	-0.195628066762014
11.589664	0.937051801158261	-0.196771707492251
11.630624	0.93676258441296	-0.197997197017711
11.671584	0.936509606874299	-0.199244796766456
11.712544	0.936238509732318	-0.200518309452819
11.753504	0.935899115623976	-0.201798475254861
11.794464	0.935542298820135	-0.203052015518949
11.835424	0.935028677756793	-0.204343765979673
11.876384	0.934710887790872	-0.20566943142216
11.917344	0.934432821570691	-0.207067516235847
11.958304	0.93428298638939	-0.208526141569253
11.999264	0.933883658208529	-0.209991254398688
12.040224	0.933623014683848	-0.211457559253762
12.081184	0.933369340237367	-0.212964301453924
12.122144	0.933137269933306	-0.214452749220372
12.163104	0.932894746011945	-0.215873506492471
12.204064	0.932627133409064	-0.217283352480519
12.245024	0.932320493968263	-0.218610445302885
12.285984	0.932045912287182	-0.219859326424712
12.326944	0.931778299684301	-0.220986263541557
12.367904	0.93146050971838	-0.221993435859341
12.408864	0.931103692914538	-0.222922431343881
12.449824	0.930757329727997	-0.223756698926197
12.490784	0.930429086144776	-0.22457316893375
12.531744	0.930144050846395	-0.225350044948905
12.572704	0.929861803179293	-0.226073258018232
12.613664	0.929583736959112	-0.226727379363803
12.654624	0.929323093434431	-0.227318024799278
12.695584	0.92893421887087	-0.227848432624658
12.736544	0.928706330013729	-0.228376177460402
12.777504	0.928467290631468	-0.228882104086454
12.818464	0.928210131645887	-0.229324818486328
12.859424	0.928053327386387	-0.229716827122809
12.900384	0.927653302297705	-0.23000442346595
12.941344	0.927378720616624	-0.230313511137894
12.982304	0.927057446111603	-0.230695275327336
13.023264	0.926700629307761	-0.231156800632728
13.064224	0.92636541664634	-0.231640632289937
13.105184	0.926030203984919	-0.232178567092572
13.146144	0.925734018161418	-0.232805413496823
13.187104	0.925444801416117	-0.233477203844009
13.228064	0.925170219735036	-0.234131288143079
13.269024	0.924895638053955	-0.234764068525056
13.309984	0.924631509990174	-0.235400710459926
13.350944	0.924388986068813	-0.236072071503546
13.391904	0.924149946686552	-0.236782993851473
13.432864	0.923889303161871	-0.237556849487221
13.473824	0.923443282157069	-0.23828826944605
13.514784	0.923303900593069	-0.239007701593102
13.555744	0.922904572412207	-0.239694515385915
13.596704	0.922611871127806	-0.240417388499118
13.637664	0.922255054323965	-0.241156849727799
13.678624	0.922087099539344	-0.241864097934542
13.719584	0.921583932093302	-0.242548695474931
13.760544	0.921280777191601	-0.243225038183288
13.801504	0.92099574189322	-0.243825359293057
13.842464	0.920706525147919	-0.244277337497305
13.883424	0.920438912545038	-0.244709537228605
13.924384	0.920171299942157	-0.24512919780903
13.965344	0.919935745098996	-0.245560070403924
14.006304	0.919707159334035	-0.246021512899491
14.047264	0.919475089029974	-0.246518585411882
14.088224	0.919215142413113	-0.247081897067478
14.129184	0.918925925667812	-0.247621725600059
14.170144	0.918672251221331	-0.248121243181495
14.211104	0.91840115407935	-0.248647207606
14.252064	0.918058972339729	-0.249199002158298
14.293024	0.917702155535887	-0.249798139959252
14.333984	0.917195503550745	-0.250427139418954
14.374944	0.916881198123924	-0.251112216384646
14.415904	0.916595465917723	-0.251780543973622
14.456864	0.916306946080242	-0.252449935015088
14.497824	0.916039333477361	-0.253160783270014
14.538784	0.91578217449178	-0.254028671641295
14.579744	0.915525015506199	-0.254937762258943
14.620704	0.915297126649058	-0.255969668563942
14.661664	0.915054602727697	-0.257183155023184
14.702624	0.914779324138796	-0.258487679989023
14.743584	0.914487319762215	-0.25989452303131
14.784544	0.914208556634214	-0.26132809403423
14.825504	0.913937459492233	-0.262783335060839
14.866464	0.913619669526312	-0.264296170320759
14.907424	0.91325936818337	-0.265801439377718
14.948384	0.912913701904649	-0.267339243979093
14.989344	0.912585458321428	-0.268917509896821
15.030304	0.912292757037027	-0.270504945913068
15.071264	0.912021659895046	-0.27213632125832
15.112224	0.911742896767045	-0.273837986890586
15.153184	0.911478768703264	-0.275599972942772
15.194144	0.911211156100383	-0.277396081001285
15.235104	0.910979782704142	-0.279258035945936
15.276064	0.9106264504394	-0.28114973269301
15.317024	0.910369291453819	-0.282987040818683
15.357984	0.910076590169418	-0.284683323812322
15.398944	0.909815946644737	-0.286280919286578
15.439904	0.909541364963656	-0.287763311039768
15.480864	0.909216605919535	-0.289156921943697
15.521824	0.908863273654794	-0.290479011309267
15.562784	0.908524576454272	-0.291778123127595
15.603744	0.908192848331951	-0.293077489913016
15.644704	0.90789317796935	-0.294391725420443
15.685664	0.907607445763149	-0.295690331662997
15.726624	0.907329379542968	-0.297006678820962
15.767584	0.907058282400987	-0.298274338160219
15.808544	0.906790669798106	-0.299508644752839
15.849504	0.906548145876745	-0.300671968070963
15.890464	0.906304925047564	-0.301780264260351
15.931424	0.906048462969803	-0.302776002284663
15.972384	0.905745308068102	-0.303655996144841
16.013344	0.905463060401001	-0.304505577007172
16.054304	0.905063732220139	-0.305349221712571
16.095264	0.904767546396638	-0.30622084088439
16.136224	0.904592622533817	-0.307131500530302
16.177184	0.904074820023555	-0.308087019130118
16.218144	0.903900593068555	-0.309034097665398
16.259104	0.903439936999533	-0.309977342977462
16.300064	0.903154901701152	-0.310819972172901
16.341024	0.902869169494951	-0.311585954337653
16.381984	0.90259807235297	-0.312267871454758
16.422944	0.902330459750089	-0.312832553830879
16.463904	0.902094904906928	-0.313333945529408
16.504864	0.901859350063767	-0.313755336399335
16.545824	0.901630764298806	-0.314087048587161
16.586784	0.901367333142845	-0.314423775127813
16.627744	0.901085085475744	-0.314750934954468
16.668704	0.900827926490163	-0.315068222978296
16.709664	0.900560313887282	-0.31535352025919
16.750624	0.900221616686761	-0.315654185300245
16.791584	0.899864799882919	-0.315947090189013
16.832544	0.899518436696378	-0.31619529956432
16.873504	0.899179739495857	-0.316372656417486
16.914464	0.898755322633475	-0.31656472073142
16.955424	0.898466105888174	-0.316840396818168
16.996384	0.898198493285293	-0.317175648036411
17.037344	0.897930880682412	-0.317655445983459
17.078304	0.897684872221951	-0.318231660717319
17.119264	0.89744931737879	-0.31894509786888
17.160224	0.897210277996529	-0.319780141248505
17.201184	0.896946149932748	-0.320676651310365
17.242144	0.896635329045027	-0.321708426863009
17.283104	0.896353778285746	-0.322807045198898
17.324064	0.896086165682865	-0.324062189358544
17.365024	0.895779526242064	-0.325445276877076
17.405984	0.895418527991303	-0.326902538027574
17.446944	0.895076346251681	-0.328424713364076
17.487904	0.89474810266846	-0.330048903867404
17.528864	0.894451916844959	-0.331732621559696
17.569824	0.894173850624778	-0.333484363164843
17.610784	0.893902056574977	-0.335292066778066
17.651744	0.893638625419016	-0.337039303964572
17.692704	0.893253235394554	-0.338779410789302
17.733664	0.893127791986954	-0.340426448087515
17.774624	0.892903387668913	-0.341930372574421
17.815584	0.892664348286652	-0.343322196529494
17.856544	0.892371647002251	-0.344622406667607
17.897504	0.891979287899589	-0.345858049113457
17.938464	0.891715159835809	-0.347072915010048
17.979424	0.891390400791687	-0.348250113332277
18.020384	0.891033583987846	-0.349381733562648
18.061344	0.890694886787325	-0.350420776767041
18.102304	0.890362461757183	-0.351416283795526
18.143264	0.890059306855482	-0.35231865374211
18.184224	0.889770787018001	-0.353131523701479
18.225184	0.8894850548118	-0.353843086735947
18.266144	0.889213957669819	-0.354514192812474
18.307104	0.888946345066938	-0.355101153210735
18.348064	0.888707305684677	-0.355675267190086
18.389024	0.888468266302416	-0.356206457350392
18.429984	0.888204138238635	-0.356727538174426
18.470944	0.887904467876034	-0.357358812725111
18.511904	0.887622220208933	-0.358125219835018
18.552864	0.887222892028071	-0.359028245722585
18.593824	0.887090479542271	-0.3601021453257
18.634784	0.886580343018029	-0.361279010229423
18.675744	0.886245130356608	-0.362462173038261
18.716704	0.885906433156086	-0.363638074732967
18.757664	0.885606065885665	-0.364801979899072
18.798624	0.885317546048184	-0.366002724541288
18.839584	0.885028329302883	-0.36720669876668
18.880544	0.884757232160902	-0.368453084697726
18.921504	0.884489619558021	-0.369767394298154
18.962464	0.88425406471486	-0.371148625133241
19.003424	0.884025478949899	-0.372640524761869
19.044384	0.883794105553658	-0.374265536825829
19.085344	0.883533462028977	-0.375952381678619
19.126304	0.883244245283676	-0.377651183834303
19.167264	0.882990570837195	-0.379373763305802
19.208224	0.882719473695214	-0.381148488995808
19.249184	0.882380776494693	-0.382883193569057
19.290144	0.882023959690852	-0.384553790262493
19.331104	0.88167411196521	-0.386068360170328
19.372064	0.881342383842889	-0.387501538916182
19.413024	0.881053167097588	-0.388888847556585
19.453984	0.880771616338307	-0.390216633366434
19.494944	0.880357653093225	-0.39153481323658
19.535904	0.880093525029444	-0.392841131688892
19.576864	0.879847516568983	-0.394168714832591
19.617824	0.879615446264922	-0.395467092258524
19.658784	0.879376406882662	-0.396779922178131
19.699744	0.879090674676461	-0.397999471188248
19.740704	0.878797973392059	-0.399117745961552
19.781664	0.878523391710978	-0.400143493830616
19.822624	0.878245325490797	-0.401080905408426
19.863584	0.877931020063976	-0.40197619511497
19.904544	0.877563749642835	-0.402850241922187
19.945504	0.877224355534493	-0.403723249248179
19.986464	0.876907262476392	-0.404549425438908
20.027424	0.876611076652891	-0.405343349381991
20.068384	0.87633997951091	-0.406156404573863
20.109344	0.876061216382909	-0.406955242626301
20.150304	0.875797088319128	-0.407869502320396
20.191264	0.875529475716247	-0.408835289338516
20.232224	0.875298102320006	-0.409809708191293
20.273184	0.875073001094145	-0.410870567426172
20.314144	0.874823508094584	-0.411960824148938
20.355104	0.874398394324383	-0.413118180801247
20.396064	0.874137750799702	-0.414333652517084
20.437024	0.873863169118621	-0.415592980752101
20.477984	0.873538410074499	-0.41689156302339
20.518944	0.873185077809758	-0.418287348774829
20.559904	0.872849865148337	-0.419737039363954
20.600864	0.872518137026016	-0.421230569038612
20.641824	0.872211497585214	-0.422728021283929
20.682784	0.871929249918113	-0.424262443757712
20.723744	0.871647699158832	-0.425852368427123
20.764704	0.871368936030831	-0.427477097194313
20.805664	0.87110829250615	-0.429138935659149
20.846624	0.870862284045689	-0.430832658085829
20.887584	0.870619760124328	-0.432524401793532
20.928544	0.870366782585667	-0.43427093291732
20.969504	0.870062930776146	-0.435976891585251
21.010464	0.869781380016865	-0.437667711309644
21.051424	0.869506798335784	-0.439303344823268
21.092384	0.869235701193803	-0.440875733422624
21.133344	0.868910942149682	-0.442399089888736
21.174304	0.86839313963942	-0.443865168106394
21.215264	0.868214731237499	-0.4452248422365
21.256224	0.867758256615398	-0.44657423269386
21.297184	0.867472524409196	-0.447864276836347
21.338144	0.867187489110815	-0.449134869386774
21.379104	0.866916391968834	-0.4504726555726
21.420064	0.866648779365953	-0.451834997050755
21.461024	0.866413224522792	-0.453241212481736
21.501984	0.866177669679632	-0.454677973842126
21.542944	0.865945599375571	-0.456114756994576
21.583904	0.86568844038999	-0.457590558829058
21.624864	0.865402708183789	-0.459100312691805
21.665824	0.865153215184228	-0.460701455913301
21.706784	0.864882118042247	-0.462393962343077
21.747744	0.864539239394805	-0.464124121092773
21.788704	0.864182422590964	-0.465881848976587
21.829664	0.863836756312243	-0.467668784757374
21.870624	0.863497362203901	-0.469551847490585
21.911584	0.8632011763804	-0.471515752225884
21.952544	0.862783728596219	-0.473486641316163
21.993504	0.862516115993338	-0.475456096488945
22.034464	0.862259653915577	-0.477506160488781
22.075424	0.862123756890676	-0.479505732287405
22.116384	0.861773909165035	-0.481448653448882
22.157344	0.861524416165474	-0.483318547240706
22.198304	0.861253319023493	-0.485062875187307
22.239264	0.860953648660892	-0.486743141017419
22.280224	0.860671400993791	-0.488320365274716
22.321184	0.86040378839091	-0.489744321621108
22.362144	0.860090179871908	-0.491061100261846
22.403104	0.859722212542947	-0.492256226911195
22.444064	0.859393968959726	-0.493395260800113
22.485024	0.859065725376504	-0.494391582851612
22.525984	0.858780690078123	-0.495269523899811
22.566944	0.858494957871922	-0.496063168904536
22.607904	0.858223860729941	-0.496744741707106
22.648864	0.85795973266616	-0.497371263409675
22.689824	0.857688635524179	-0.497913484710358
22.730784	0.857456565220118	-0.49834061778789
22.771744	0.857224494916057	-0.4987339252311
22.812704	0.856981970994697	-0.499092988632453
22.853664	0.856564523210515	-0.49940565456052
22.894624	0.856321999289154	-0.499691819165371
22.935584	0.856079475367793	-0.500002018232335
22.976544	0.855818831843112	-0.50025408698133
23.017504	0.855672481200912	-0.500488488907916
23.058464	0.85537977991651	-0.500645084466264
23.099424	0.855001358970249	-0.50073228103282
23.140384	0.854773470113108	-0.500751643277437
23.181344	0.854580426646967	-0.500639632093047
23.222304	0.854388080088647	-0.500451039254147
23.263264	0.854220125304026	-0.500138815704881
23.304224	0.854041716902105	-0.499784492076409
23.345184	0.853891881720805	-0.499347053534073
23.386144	0.853742046539504	-0.498813908626055
23.427104	0.853595695897304	-0.498237329964806
23.468064	0.853470949397523	-0.49759749549326
23.509024	0.853342021450823	-0.496894535963771
23.549984	0.853210305872842	-0.496146484305346
23.590944	0.853099497529462	-0.495306178143419
23.631904	0.852932239652661	-0.494411727431155
23.672864	0.852882062289621	-0.493468824254421
23.713824	0.852778223024441	-0.492506722273515
23.754784	0.85267159612798	-0.491535537362326
23.795744	0.8525538187064	-0.490613528411972
23.836704	0.852407468064199	-0.489688209247823
23.877664	0.852300144259919	-0.48882647277486
23.918624	0.852207455519858	-0.488050130665155
23.959584	0.852100828623398	-0.487340154092598
24.000544	0.852018593500638	-0.486736993477513
24.041504	0.851947508902997	-0.486203950992173
24.082464	0.851865273780237	-0.485775728311681
24.123424	0.851793492274777	-0.485395742354271
24.164384	0.851711954059836	-0.485061266933337
24.205344	0.851654807618596	-0.484745887893896
24.246304	0.851594176638256	-0.484421199286757
24.287264	0.851522395132796	-0.484057869000209
24.328224	0.851454795074255	-0.483722774684792
24.369184	0.851397648633015	-0.483420640858945
24.410144	0.851333533113575	-0.483166098711228
24.451104	0.851272902133235	-0.482923274153754
24.492064	0.851187182471374	-0.482624354656642
24.533024	0.851169759775874	-0.48231796484163
24.573984	0.851080555574914	-0.481938443055082
24.614944	0.851033862750974	-0.481537399430848
24.655904	0.851005289530354	-0.481123574763882
24.696864	0.850944658550014	-0.480646230602702
24.737824	0.850916085329393	-0.480054168683378
24.778784	0.850890996647873	-0.479375546525626
24.819744	0.850826881128433	-0.478644311799301
24.860704	0.850823396589333	-0.477870497568465
24.901664	0.850784369751413	-0.47702042202639
24.942624	0.850755796530793	-0.476073485139495
24.983584	0.850712588245953	-0.475093049499167
25.024544	0.850680530486233	-0.474091625926605
25.065504	0.850666592329833	-0.473045356475374
25.106464	0.850634534570112	-0.47193867725678
25.147424	0.850605961349492	-0.470713612676475
25.188384	0.850602476810392	-0.469460791550341
25.229344	0.850559268525552	-0.468168921233292
25.270304	0.850527210765832	-0.466836613571154
25.311264	0.850505606623412	-0.465481306569716
25.352224	0.850484699388812	-0.464082086389744
25.393184	0.850477033402792	-0.46269206899638
25.434144	0.850441491103972	-0.461247848214119
25.475104	0.850438006564872	-0.4598150137828
25.516064	0.850434522025772	-0.45841299768163
25.557024	0.850395495187852	-0.456987884176893
25.597984	0.850387829201831	-0.455577652469397
25.638944	0.850387829201831	-0.454178491127985
25.679904	0.850345317824811	-0.452818716754407
25.720864	0.850341833285711	-0.451448338364812
25.761824	0.850341833285711	-0.450142878519633
25.802784	0.850320229143291	-0.448888490544441
25.843744	0.850306290986891	-0.447740360650005
25.884704	0.850295140461771	-0.446711228474145
25.925664	0.850277717766271	-0.445762188653535
25.966624	0.850274233227171	-0.444893001475525
26.007584	0.850252629084751	-0.444027290130959
26.048544	0.850249144545651	-0.443211541440568
26.089504	0.850234509481431	-0.442447198038669
26.130464	0.850224055864131	-0.441742540907768
26.171424	0.850224055864131	-0.44107202321684
26.212384	0.850195482643511	-0.440451496509763
26.253344	0.850177363040191	-0.439873939385055
26.294304	0.850188513565311	-0.439248794940629
26.335264	0.850173878501091	-0.438616857911344
26.376224	0.850173878501091	-0.43805604580494
26.417184	0.850173878501091	-0.437533631306882
26.458144	0.850173878501091	-0.436986040442807
26.499104	0.850170393961991	-0.436341688477385
26.540064	0.850170393961991	-0.435672317048772
26.581024	0.850127882584971	-0.434946366896807
26.621984	0.850138336202271	-0.434157043257425
26.662944	0.85012021659895	-0.43323166307551
26.703904	0.85012021659895	-0.432272751452074
26.744864	0.85012021659895	-0.43127320417581
26.785824	0.85012021659895	-0.430252692938577
26.826784	0.85012021659895	-0.429211143647374
26.867744	0.85012021659895	-0.42817337745765
26.908704	0.85011673205985	-0.427077522354871
26.949664	0.85008815883923	-0.425948872382172
26.990624	0.85008815883923	-0.424862686416068
27.031584	0.85008815883923	-0.423838884577893
27.072544	0.85008467430013	-0.42282211939564
27.113504	0.85008118976103	-0.421839306241651
27.154464	0.85008118976103	-0.420887535876021
27.195424	0.85008118976103	-0.420012447408374
27.236384	0.85008118976103	-0.419185946515963
27.277344	0.85007770522193	-0.418409168565073
27.318304	0.85007770522193	-0.417737842388749
27.359264	0.85007770522193	-0.417157744309936
27.400224	0.85007770522193	-0.416657283132336
27.441184	0.85005610107951	-0.416224924319003
27.482144	0.85005610107951	-0.415861317273303
27.523104	0.85005610107951	-0.415501140297725
27.564064	0.85003101239799	-0.415178774724098
27.605024	0.85003101239799	-0.414897591783985
27.645984	0.85003101239799	-0.41470262694697
27.686944	0.85003101239799	-0.414530513263252
27.727904	0.85003101239799	-0.414411478498176
27.768864	0.85002752785889	-0.414310624848106
27.809824	0.85002752785889	-0.414178222833905
27.850784	0.85002752785889	-0.414018341033027
27.891744	0.85002752785889	-0.413861372830467
27.932704	0.85002752785889	-0.413754053476427
27.973664	0.85002752785889	-0.413670308772051
28.014624	0.85002752785889	-0.41352080652898
28.055584	0.85002752785889	-0.41338154219533
28.096544	0.85002752785889	-0.413262934554614
28.137504	0.85002752785889	-0.413128037349632
28.178464	0.85000940825557	-0.412979456910666
28.219424	0.85000940825557	-0.412865630447743
28.260384	0.85000940825557	-0.412761045997135
28.301344	0.85000940825557	-0.412692684307363
28.342304	0.85001010516339	-0.412634185703594
28.383264	0.85001010516339	-0.412588740543297
28.424224	0.85001010516339	-0.412561844783808
28.465184	0.85001010516339	-0.412517561140267
28.506144	0.85001010516339	-0.41249011404168
28.547104	0.85000662062429	-0.412478588221558
28.588064	0.85000662062429	-0.412514473205476
28.629024	0.85000662062429	-0.412573248568397
28.669984	0.85000662062429	-0.412589952181789
28.710944	0.85000662062429	-0.412632387858708
28.751904	0.85001010516339	-0.412682932360862
28.792864	0.85001010516339	-0.412676418714361
28.833824	0.85001010516339	-0.412692117713823
28.874784	0.85001010516339	-0.412743135103663
28.915744	0.85001010516339	-0.412769677831793
28.956704	0.85000662062429	-0.412787028669343
28.997664	0.85000662062429	-0.412815519607567
29.038624	0.85000662062429	-0.41282159959209
29.079584	0.85000662062429	-0.412820220154741
29.120544	0.85000662062429	-0.412811971860326
29.161504	0.85001010516339	-0.412792851507567
29.202464	0.85001010516339	-0.412734845404336
29.243424	0.85001010516339	-0.412679009790203
29.284384	0.85001010516339	-0.412591874241412
29.325344	0.85001010516339	-0.412476099568395
29.366304	0.85000662062429	-0.412364469745042
29.407264	0.85000662062429	-0.412234203352644
29.448224	0.85000662062429	-0.412057777020406
29.489184	0.85000662062429	-0.411874422992543
29.530144	0.85000662062429	-0.411669887083118
29.571104	0.85001010516339	-0.411441615262791
29.612064	0.85001010516339	-0.411242043584456
29.653024	0.85001010516339	-0.411004723701141
29.693984	0.85001010516339	-0.410627660058873
29.734944	0.85001010516339	-0.410093286078715
29.775904	0.84999895463827	-0.409399439988392
29.816864	0.84999895463827	-0.408506000427676
29.857824	0.84999895463827	-0.407471971576109
29.898784	0.84999895463827	-0.406325432501996
29.939744	0.84999895463827	-0.404979910135147
29.980704	0.85000592371647	-0.403491183430342
30.021664	0.85000592371647	-0.401834596851778
30.062624	0.85000592371647	-0.399912733357126
30.103584	0.85000592371647	-0.397753743928486
30.144544	0.85000592371647	-0.395395638275548
30.185504	0.85000592371647	-0.392828888910022
30.226464	0.85000592371647	-0.390021995410307
30.267424	0.85002752785889	-0.386954678086091
30.308384	0.850205936260811	-0.383648766043096
30.349344	0.850548118000432	-0.380102542067054
30.390304	0.850869392505453	-0.376376993414899
30.431264	0.851176031946254	-0.372503380795581
30.472224	0.851419252775435	-0.368517044391536
30.513184	0.851793492274777	-0.364471862889981
30.554144	0.852068073955858	-0.360411533728062
30.595104	0.852225575123178	-0.35630865339131
30.636064	0.852496672265159	-0.352209532184773
30.677024	0.852892515906921	-0.348058630866325
30.717984	0.853192186269522	-0.343840078279234
30.758944	0.853528095838763	-0.339663808824648
30.799904	0.853859823961085	-0.335552584308421
30.840864	0.854169947940986	-0.331477536789705
30.881824	0.854473102842687	-0.327456132603964
30.922784	0.854797861886808	-0.323547018540971
30.963744	0.855090563171209	-0.31979032903619
31.004704	0.85537629537741	-0.316096141336458
31.045664	0.855650877058492	-0.312438413931007
31.086624	0.855900370058052	-0.308834471506915
31.127584	0.856111533127513	-0.305274989242044
31.168544	0.856346391062854	-0.301774325924214
31.209504	0.856621669651755	-0.298270483144943
31.250464	0.856889282254636	-0.294762203502415
31.291424	0.857135290715097	-0.291257922702753
31.332384	0.857413356935278	-0.287761251690172
31.373344	0.857727662362099	-0.284301616282234
31.414304	0.858227345269041	-0.280899254764338
31.455264	0.858398087684942	-0.277533523518784
31.496224	0.858708908572663	-0.274212548804456
31.537184	0.859215560557805	-0.270947514306145
31.578144	0.859529169076806	-0.267741015458104
31.619104	0.859821870361207	-0.264569880763765
31.660064	0.860085998424988	-0.261417526466062
31.701024	0.860325037807249	-0.258295430442586
31.741984	0.86055013903311	-0.255221231186068
31.782944	0.860810782557791	-0.252174058441395
31.823904	0.861102786934372	-0.249269301162135
31.864864	0.861366914998153	-0.246526410940348
31.905824	0.861617104905534	-0.2439564516045
31.946784	0.861877051522395	-0.241559660688035
31.987744	0.862187872410116	-0.239250547942636
32.028704	0.862516115993338	-0.237011365915273
32.069664	0.862851328654759	-0.234859110232931
32.110624	0.86316911862068	-0.232779210724817
32.151584	0.863468788983281	-0.230794512006611
32.192544	0.863807486183802	-0.228857585840626
32.233504	0.864100187468204	-0.227014465772759
32.274464	0.864374769149285	-0.22522054127858
32.315424	0.864635412673966	-0.223464558938709
32.356384	0.864974109874487	-0.221739575803078
32.397344	0.865195726561248	-0.220034037721889
32.438304	0.865470308242329	-0.218320118414724
32.479264	0.86573792084521	-0.216680882673711
32.520224	0.865991595291691	-0.215071608834919
32.561184	0.866255026447652	-0.21342065768287
32.602144	0.866579785491773	-0.211708656076916
32.643104	0.866915695061014	-0.209908553533948
32.684064	0.867269027325756	-0.20813187309623
32.725024	0.867593089462057	-0.206357400194111
32.765984	0.867914363967078	-0.204564759252221
32.806944	0.868246092089399	-0.202778124201851
32.847904	0.8685318242956	-0.201013592837148
32.888864	0.868809890515782	-0.199254324254747
32.929824	0.869067049501362	-0.197476641382305
32.970784	0.869295635266323	-0.195682671124801
33.011744	0.869534674648584	-0.193904783407003
33.052704	0.869802287251465	-0.192061913947816
33.093664	0.870241339178067	-0.190211343174902
33.134624	0.870494316716728	-0.188367643438259
33.175584	0.870615578677408	-0.18648384195424
33.216544	0.87105811514311	-0.184588608355955
33.257504	0.871375905109031	-0.18272781492806
33.298464	0.871704148692252	-0.180884751519547
33.339424	0.872017757211254	-0.179070017788019
33.380384	0.872313943034755	-0.177281835501445
33.421344	0.872638702078876	-0.175540020179273
33.462304	0.872934887902377	-0.173900923907439
33.503264	0.873217135569478	-0.172200097269453
33.544224	0.873491717250559	-0.17047913912716
33.585184	0.87373772571102	-0.168679289372079
33.626144	0.873948191872661	-0.166888180411952
33.667104	0.874180262176722	-0.165130315238164
33.708064	0.874454843857803	-0.163366535699504
33.749024	0.874725940999784	-0.161655874305193
33.789984	0.874971949460245	-0.15998528632858
33.830944	0.875243743510046	-0.158368167348469
33.871904	0.875568502554167	-0.156811050624214
33.912864	0.875900230676488	-0.155283379330377
33.953824	0.87640339812253	-0.153762156306863
33.994784	0.876728157166652	-0.152278099640348
34.035744	0.877056400749873	-0.150792347551626
34.076704	0.877216689548473	-0.14931381735133
34.117664	0.877662710553275	-0.147854642858032
34.158624	0.877919869538856	-0.146368738224895
34.199584	0.878151242935097	-0.144886507732943
34.240544	0.878390282317358	-0.143439342843482
34.281504	0.878650925842039	-0.142029403149579
34.322464	0.87894711166554	-0.140751033013216
34.363424	0.879207755190221	-0.139489403536746
34.404384	0.879450279111582	-0.138268193971717
34.445344	0.879714407175363	-0.136990209554802
34.486304	0.880028015694364	-0.135660113786675
34.527264	0.880356259277585	-0.134310339789073
34.568224	0.880684502860807	-0.132909129994094
34.609184	0.881009261904928	-0.131506673693327
34.650144	0.881316598253549	-0.130129982144177
34.691104	0.88163717585075	-0.128752922309225
34.732064	0.881933361674251	-0.127350603298432
34.773024	0.882208640263152	-0.126002866858367
34.813984	0.882468586880013	-0.124653411024829
34.854944	0.882704141723174	-0.123329249234427
34.895904	0.883032385306395	-0.121975099391334
34.936864	0.883299997909276	-0.120616357961362
34.977824	0.883571791959078	-0.119251861248551
35.018784	0.883828254036839	-0.117817553674029
35.059744	0.88409238210062	-0.116357862708928
35.100704	0.884420625683841	-0.114807719443623
35.141664	0.884766988870382	-0.113263837036932
35.182624	0.885109170610003	-0.111817301937982
35.223584	0.885433929654125	-0.110482320390178
35.264544	0.885758688698246	-0.109261620759334
35.305504	0.886079963203267	-0.108124800943634
35.346464	0.886364998501648	-0.107049776870262
35.387424	0.886657699786049	-0.106015087719301
35.428384	0.88690022370741	-0.105050468755555
35.469344	0.887132294011471	-0.10408688055621
35.510304	0.887374817932832	-0.103128642307404
35.551264	0.887642430535713	-0.102173483276565
35.592224	0.887938616359214	-0.101171695776614
35.633184	0.888202744422995	-0.100196335506878
35.674144	0.888445268344356	-0.0992027984805474
35.715104	0.888731000550557	-0.0982580538748098
35.756064	0.889062728672878	-0.0973475119060177
35.797024	0.8895442919765	-0.0965312837903228
35.837984	0.889858597403322	-0.0958210348170257
35.878944	0.890161752305023	-0.0950702482551679
35.919904	0.890479542270944	-0.0943067438475494
35.960864	0.890775728094445	-0.0935051905045332
36.001824	0.891053794314626	-0.0926457683482588
36.042784	0.891328375995707	-0.0917748072966276
36.083744	0.891567415377968	-0.0908357940024647
36.124704	0.891785547525629	-0.0898017128499556
36.165664	0.89201343638277	-0.0887189220866784
36.206624	0.892299168588971	-0.0876096191041545
36.247584	0.892559812113652	-0.0864325602511045
36.288544	0.892809305113213	-0.0853019947563997
36.329504	0.893091552780314	-0.08427848929023
36.370464	0.893423280902635	-0.0833136436890681
36.411424	0.893751524485856	-0.0824026985671804
36.452384	0.894079768069078	-0.0815012940088191
36.493344	0.894401042574099	-0.0806017766427863
36.534304	0.89474322431372	-0.0796542666247336
36.575264	0.895067983357841	-0.0787099796522397
36.616224	0.895507035284443	-0.0777848936631243
36.657184	0.895771163348224	-0.0768273636562424
36.698144	0.895999749113185	-0.0758239352142319
36.739104	0.896235303956346	-0.074850067700553
36.780064	0.896491766034107	-0.0738713165864029
36.821024	0.896780982779408	-0.0729498567959416
36.861984	0.897038141764989	-0.0720566002885226
36.902944	0.89728763476455	-0.0711900521288834
36.943904	0.897555247367431	-0.0703800303916543
36.984864	0.897880006411552	-0.0696278578548301
37.025824	0.898201280916573	-0.0688619410662561
37.066784	0.898526039960694	-0.0681115118941694
37.107744	0.898846617557896	-0.0673180586595651
37.148704	0.899160922984717	-0.0665060865330359
37.189664	0.899489166567938	-0.0657186348315409
37.230624	0.899774898774139	-0.0649087089793724
37.271584	0.90005993407252	-0.0641022981863561
37.312544	0.900431385940582	-0.0633278563442152
37.353504	0.900545678823062	-0.0625794342207828
37.394464	0.900770083141103	-0.0618888787314025
37.435424	0.901155473165564	-0.0612218913540685
37.476384	0.901412632151145	-0.0605821832764658
37.517344	0.901665609689806	-0.0600061624919329
37.558304	0.901929737753587	-0.0594291349142641
37.599264	0.902264950415009	-0.0588300406974293
37.640224	0.90260782906245	-0.05822989610334
37.681184	0.902950010802071	-0.0575859015276887
37.722144	0.903274769846192	-0.0569411137210819
37.763104	0.903599528890314	-0.0562346870749718
37.804064	0.903927772473535	-0.0555073858153352
37.845024	0.904213504679736	-0.0548188874963453
37.885984	0.904498539978117	-0.0540298602289686
37.926944	0.904741760807298	-0.0531647394492083
37.967904	0.904977315650459	-0.0522302741578047
38.008864	0.90521635503272	-0.0512494004970867
38.049824	0.905483967635601	-0.050265107662277
38.090784	0.905790607076402	-0.0492578307426082
38.131744	0.906047069154163	-0.0481601494652662
38.172704	0.906300743600644	-0.0469867059148406
38.213664	0.906578809820825	-0.04569335591697
38.254624	0.906903568864946	-0.0443245792437279
38.295584	0.907385132168568	-0.0429214757188028
38.336544	0.907699437595389	-0.0415139854523567
38.377504	0.90800259249709	-0.0401168529516578
38.418464	0.908316897923912	-0.0387366267305017
38.459424	0.908616568286513	-0.0374014250828995
38.500384	0.908894634506694	-0.0361135841175997
38.541344	0.909169216187775	-0.0348063743700654
38.582304	0.909401286491836	-0.0335347793849139
38.623264	0.909629872256797	-0.0322868287840159
38.664224	0.909854973482657	-0.0311136205878299
38.705184	0.910151159306159	-0.0300942033119698
38.746144	0.91041459046212	-0.0291517926357747
38.787104	0.9106647803695	-0.0281917500044648
38.828064	0.910932392972381	-0.0272693182881623
38.869024	0.911260636555603	-0.0264041931499901
38.909984	0.911595849217024	-0.0256381390714429
38.950944	0.911927577339345	-0.0249729756894655
38.991904	0.912241882766166	-0.0244663212086351
39.032864	0.912741565673108	-0.024101380488911
39.073824	0.912908823549909	-0.0237742424543154
39.114784	0.91319804029521	-0.0235110161709995
39.155744	0.913480287962311	-0.0232091656419226
39.196704	0.913833620227053	-0.0228880378572598
39.237664	0.914068478162393	-0.0225819117261641
39.278624	0.914343756751295	-0.0222104508223213
39.319584	0.914625307510576	-0.0218673108786407
39.360544	0.914889435574357	-0.021616342628636
39.401504	0.915128474956618	-0.0214193053667885
39.442464	0.915396087559499	-0.0211579008996235
39.483424	0.91571039298632	-0.0208175590563466
39.524384	0.916035152030441	-0.020455229025317
39.565344	0.916373849230962	-0.0200689342667634
39.606304	0.916691639196883	-0.0197322665646711
39.647264	0.916998278637685	-0.0193821052195098
39.688224	0.917330006760006	-0.0189887934178874
39.729184	0.917612254427107	-0.0185212404289151
39.770144	0.917897289725488	-0.0180584054207639
39.811104	0.918150964171969	-0.0175160991310498
39.852064	0.91838651901513	-0.0169850135726281
39.893024	0.918718247137451	-0.016497289853642
39.933984	0.918842993637232	-0.0159886305033634
39.974944	0.919121059857413	-0.0155677168795332
40.015904	0.919502965342774	-0.015180936158059
40.056864	0.919770577945655	-0.0147859289342293
40.097824	0.920102306067976	-0.014334493352256
40.138784	0.920448669254518	-0.0138176510837404
40.179744	0.920788063362859	-0.0132890650745112
40.220704	0.92111212549916	-0.0127751015370185
40.261664	0.921440369082381	-0.0123403521347897
40.302624	0.921768612665603	-0.0119101659897615
40.343584	0.922061313950004	-0.0114171075746783
40.384544	0.922343561617105	-0.01093234539654
40.425504	0.922589570077566	-0.0104821977252664
40.466464	0.922818155842527	-0.010068695580777
40.507424	0.923057195224788	-0.00971890252141652
40.548384	0.923324807827669	-0.00939563911495031
40.589344	0.92362447819027	-0.00907334109670752
40.630304	0.923888606254051	-0.00876975156130474
40.671264	0.924138099253612	-0.00849748593182456
40.712224	0.924419650012893	-0.0082331569703121
40.753184	0.924744409057014	-0.0079998010625689
40.794144	0.925226669268456	-0.00775070257124541
40.835104	0.925543762326557	-0.00750285930253275
40.876064	0.925843432689158	-0.00726946852749488
40.917024	0.926150769037779	-0.0070775938044764
40.957984	0.926453923939481	-0.00693314078152624
40.998944	0.926738959237862	-0.00682930815696178
41.039904	0.927010753287663	-0.00679857045743229
41.080864	0.927249792669924	-0.00678701412842811
41.121824	0.927467227909764	-0.006761375770756
41.162784	0.927706267292025	-0.00673600545541228
41.203744	0.927987818051306	-0.00663844240628542
41.244704	0.928251946115087	-0.00647376199396735
41.285664	0.928498651483368	-0.00631116272330487
41.326624	0.928776717703549	-0.00611085229416256
41.367584	0.929104961286771	-0.00586854638769779
41.408544	0.929433204869992	-0.00559513449590257
41.449504	0.929761448453213	-0.00529366096945011
41.490464	0.930075753880034	-0.00490642697314406
41.531424	0.930414451080556	-0.00455261545806349
41.572384	0.930739210124677	-0.0041695677163337
41.613344	0.931185231129478	-0.00378846600549218
41.654304	0.931321128154379	-0.00340949555804232
41.695264	0.93156016753664	-0.00300238066611011
41.736224	0.931788056393781	-0.00260312834914445
41.777184	0.932176930957342	-0.00219318266871965
41.818144	0.932462663163543	-0.00175813907369141
41.859104	0.932730275766424	-0.0012644748393619
41.900064	0.932972799687785	-0.000815052843660402
41.941024	0.933240412290666	-0.000549775927572022
41.981984	0.933561686795688	-0.000319610377298607
42.022944	0.933878779853789	-4.6220277562764e-05
42.063904	0.93421817396213	0.000180051031728135
42.104864	0.934531782481131	0.000475865160401184
42.145824	0.934839118829752	0.000756394338737559
42.186784	0.935159696426954	0.00101171010455656
42.227744	0.935452397711355	0.00132592980644669
42.268704	0.935738129917556	0.00165516859555104
42.309664	0.935991107456217	0.00197219729387454
42.350624	0.936226662299378	0.00234146809576563
42.391584	0.936437128461018	0.00273108396414426
42.432544	0.936676167843279	0.00315053316159486
42.473504	0.93696190004948	0.00358157137613851
42.514464	0.937219059035061	0.0039581316218387
42.555424	0.937475521112822	0.00434342394566817
42.596384	0.937775191475424	0.00476123873867723
42.637344	0.938292993985686	0.00530515110315571
42.678304	0.938631691186207	0.00593068344623596
42.719264	0.938956450230328	0.00665898496139081
42.760224	0.939284693813549	0.00751685988146053
42.801184	0.939612937396771	0.00835939972945743
42.842144	0.939895185063872	0.00908590339972667
42.883104	0.940183704901353	0.00980458589994196
42.924064	0.940430410269634	0.0104783941918118
42.965024	0.940658299126774	0.0111481578774904
43.005984	0.940897338509035	0.0117875499702344
43.046944	0.941172617097936	0.012347211455911
43.087904	0.941461136935418	0.012895299178936
43.128864	0.941728749538299	0.0134444307415976
43.169824	0.94197893944568	0.0140222624462518
43.210784	0.942260490204961	0.0145997040730457
43.251744	0.942581764709982	0.0151849450778346
43.292704	0.943066812552704	0.0158082698853159
43.333664	0.943384602518625	0.0164830762534979
43.374624	0.943684272881226	0.0171605194608457
43.415584	0.943998578308047	0.0177947468355546
43.456544	0.944298248670648	0.0183816658289033
43.497504	0.944579799429929	0.0189256653616186
43.538464	0.94485438111101	0.01947876743747
43.579424	0.945089935954171	0.0200329918043713
43.620384	0.945308068101832	0.0205423811886338
43.661344	0.945543622944993	0.0210088489330571
43.702304	0.945825173704274	0.0214750355599163
43.743264	0.946092786307155	0.0219665031546764
43.784224	0.946338794767616	0.0224695140032052
43.825184	0.946614073356517	0.023010538919837
43.866144	0.946931166414618	0.0235658833985822
43.907104	0.94727056052296	0.0241456894638015
43.948064	0.947598804106181	0.0247621977151589
43.989024	0.947916594072102	0.0252966697595833
44.029984	0.948258775811723	0.0257331429136965
44.070944	0.948580050316745	0.0260759320052238
44.111904	0.948876236140246	0.0263179764069779
44.152864	0.949283230307127	0.0264415460995779
44.193824	0.949522269689388	0.0264625972287843
44.234784	0.949632381124949	0.0264578574559038
44.275744	0.95002125568851	0.0263213323840978
44.316704	0.950306987894711	0.0261940929087253
44.357664	0.950571115958492	0.0260378939658556
44.398624	0.950820608958053	0.025885602339204
44.439584	0.951084737021834	0.0257729896939798
44.480544	0.951406011526855	0.0256637613555525
44.521504	0.951719620045857	0.025493539222575
44.562464	0.952048560536898	0.025244787224993
44.603424	0.952372622673199	0.0248847061344749
44.644384	0.95268344356092	0.024405187125785
44.685344	0.953008202605041	0.0238195669391658
44.726304	0.953293237903422	0.0231864466010652
44.767264	0.953572001031424	0.0225258965980246
44.808224	0.953832644556105	0.0219547681307865
44.849184	0.954064017952345	0.0214562747761339
44.890144	0.954278665560906	0.0210279169848742
44.931104	0.954667540124468	0.02065191461589
44.972064	0.954931668188249	0.0203704353037718
45.013024	0.95518464572691	0.0201342595035655
45.053984	0.955448773790691	0.0198857602938705
45.094944	0.955616728575311	0.0197122737104219
45.135904	0.956137318716853	0.0194988335655996
45.176864	0.956472531378275	0.0192603303734687
45.217824	0.956797290422396	0.0190147491205033
45.258784	0.957122049466517	0.0187876998346982
45.299744	0.957450293049738	0.0186303219414248
45.340704	0.957736025255939	0.0185167460871831
45.381664	0.958025242001241	0.0184858776352982
45.422624	0.958271250461701	0.0185898410122179
45.463584	0.958499836226662	0.0187666748559628
45.504544	0.958738875608923	0.0189952648403547
45.545504	0.959006488211804	0.0192250446711799
45.586464	0.959302674035305	0.0194808834464203
45.627424	0.959570286638186	0.0196744448748223
45.668384	0.959819779637747	0.019754308413451
45.709344	0.960097845857928	0.0198101309523483
45.750304	0.96042608944115	0.0198963861019462
45.791264	0.960747363946171	0.0199915694582063
45.832224	0.961065153912092	0.020136676242933
45.873184	0.961375277891993	0.0202934134496654
45.914144	0.961832449421915	0.0204855736486595
45.955104	0.961989253681416	0.0206716080998071
45.996064	0.962417155082897	0.0208584510363516
46.037024	0.962692433671798	0.0210627319786838
46.077984	0.962931473054059	0.0212706521949057
46.118944	0.9631489082939	0.0214914188300377
46.159904	0.963377494058861	0.0216869546190049
46.200864	0.963662529357242	0.0219096629266133
46.241824	0.963930141960123	0.0220983778010448
46.282784	0.964176847328404	0.0223658339230552
46.323744	0.964447944470385	0.0227246074900202
46.364704	0.964772703514506	0.0231784946786558
46.405664	0.965111400715027	0.0237553152317621
46.446624	0.965443128837349	0.0243972896835237
46.487584	0.96575743426417	0.0251513886383829
46.528544	0.966099616003791	0.0259545742066347
46.569504	0.966427859587012	0.0267305044464203
46.610464	0.966717076332314	0.0274699961839845
46.651424	0.967002808538515	0.0282123187100413
46.692384	0.967241847920775	0.0289888852779562
46.733344	0.967598664724617	0.0297622396963421
46.774304	0.967716442146197	0.0306209427146621
46.815264	0.968001477444578	0.0315173459954324
46.856224	0.968283725111679	0.0324480390813851
46.897184	0.968662146057941	0.033435899276289
46.938144	0.968922092674802	0.0344687448190404
46.979104	0.969243367179823	0.0355463142049285
47.020064	0.969564641684844	0.0365556570118114
47.061024	0.969889400728966	0.0375237539882089
47.101984	0.970210675233987	0.0384270936814289
47.142944	0.970524283752988	0.039303001530503
47.183904	0.970852527336209	0.0401035655140306
47.224864	0.97113477500331	0.040761801200382
47.265824	0.971423991748611	0.0413998138557773
47.306784	0.971680453826372	0.0420697932828423
47.347744	0.971909039591333	0.0427133890638098
47.388704	0.972126474831174	0.0434012554130823
47.429664	0.972365514213435	0.0441064682414938
47.470624	0.972644277341436	0.0447803571639827
47.511584	0.972900739419197	0.0453822756316924
47.552544	0.973157898404778	0.0458924778597638
47.593504	0.9736359771693	0.0462986382595024
47.634464	0.973978855816741	0.0466637206276115
47.675424	0.974314068478162	0.0469443173613314
47.716384	0.974638827522284	0.0471419212167187
47.757344	0.974963586566405	0.0472426048887259
47.798304	0.975291830149626	0.0473472699699526
47.839264	0.975588015973127	0.0474756055859037
47.880224	0.975866082193308	0.0475772088828101
47.921184	0.976116272100689	0.0477085779534046
47.962144	0.97634067641873	0.0477417345715075
48.003104	0.976579715800991	0.0476956944879938
48.044064	0.976847328403872	0.0476919004904836
48.085024	0.977146998766473	0.047625916314372
48.125984	0.977411126830254	0.0474668604325387
48.166944	0.977664801276735	0.0472965402352946
48.207904	0.977946352036016	0.0471504266574319
48.248864	0.978271111080137	0.0470691749646309
48.289824	0.978595870124259	0.0470435540406063
48.330784	0.97891714462928	0.0470538616846172
48.371744	0.979366650173182	0.0471033253006344
48.412704	0.979523454432682	0.0471614556186031
48.453664	0.979830790781303	0.0472313732614039
48.494624	0.980115826079684	0.0472983555138277
48.535584	0.980536758402966	0.047362781557705
48.576544	0.980772313246127	0.0473602732916887
48.617504	0.980990445393788	0.0473050587512435
48.658464	0.981229484776049	0.0472637758742576
48.699424	0.98150755099623	0.0473077784002342
48.740384	0.981771679060011	0.047317114118404
48.781344	0.982021172059572	0.0474547004634941
48.822304	0.982288784662453	0.0477293545026649
48.863264	0.982613543706574	0.0480384247409612
48.904224	0.982952937814915	0.0483396868844393
48.945184	0.983284665937237	0.0486233584777149
48.986144	0.983598274456238	0.0488533518707206
49.027104	0.983941153103679	0.0490129002530923
49.068064	0.9842693966869	0.0490605921746948
49.109024	0.984562097971301	0.0490236568135232
49.149984	0.984843648730582	0.0489751019263756
49.190944	0.985203950073524	0.0489777605576005
49.231904	0.985321727495104	0.0490151666272513
49.272864	0.985567735955565	0.0490969435086794
49.313824	0.985839530005366	0.0492418824945502
49.354784	0.986135018921047	0.04941807783096
49.395744	0.986496017171809	0.0496696715130642
49.436704	0.98676711431379	0.0499839282614549
49.477664	0.987084207371891	0.0502234774724283
49.518624	0.987405481876912	0.0503102229433586
49.559584	0.987730240921033	0.0503701423893894
49.600544	0.988054999965155	0.0503909516267383
49.641504	0.988365123945056	0.0503476006833324
49.682464	0.988682913910977	0.0503541513763339
49.723424	0.988975615195378	0.0504689998868341
49.764384	0.989253681415559	0.0506672858336749
49.805344	0.98951432494024	0.0509784306760091
49.846304	0.989749879783401	0.0513139499365806
49.887264	0.989967315023242	0.0516913448181488
49.928224	0.990206354405503	0.0521046137876046
49.969184	0.990492086611704	0.0525327471206543
50.010144	0.990741579611265	0.0528928979457619
50.051104	0.990995254057746	0.0531882827708683
50.092064	0.991291439881247	0.0534204575490017
50.133024	0.991801576405489	0.0536025454582245
50.173984	0.99215490867023	0.0537591867798963
50.214944	0.992476183175251	0.0539928216259976
50.255904	0.992636471973852	0.0541746523889215
50.296864	0.993129185802594	0.0543772814931649
50.337824	0.993425371626095	0.0547216439713678
50.378784	0.993706922385376	0.0550978250352376
50.419744	0.993952930845837	0.0554018700246779
50.460704	0.994181516610798	0.0556966991522743
50.501664	0.994420555993059	0.0559274639841763
50.542624	0.99468816859594	0.0561451165340458
50.583584	0.994987838958541	0.0563438492181005
50.624544	0.995262420639622	0.0564828956311583
50.665504	0.995501460021883	0.0566810115999372
50.706464	0.995783707688984	0.0569775252537113
50.747424	0.996108466733105	0.0574070663537865
50.788384	0.996433225777226	0.0578835758790981
50.829344	0.996746834296228	0.0584500648169284
50.870304	0.997053473737029	0.0591433312384756
50.911264	0.99735732554655	0.0598569013215978
50.952224	0.997674418604651	0.0605352619746387
50.993184	0.998103016913953	0.0612901083971292
51.034144	0.998238217031033	0.0620210314970081
51.075104	0.998491891477514	0.0627775014279106
51.116064	0.998723961781575	0.0635914348397695
51.157024	0.999059174442996	0.0643508445194606
51.197984	0.999340725202277	0.0650923302304435
51.238944	0.999604853266059	0.0658847091165282
51.279904	0.999858527712539	0.0665997109379412
51.320864	1.00012962485452	0.067266286445356
51.361824	1.00046483751594	0.0678874799894456
51.402784	1.00079656563826	0.0684123853198725
51.443744	1.00112480922148	0.0688757607710924
51.484704	1.00144608372651	0.0692558796600631
51.525664	1.00178547783485	0.0695638515785749
51.566624	1.00211023687897	0.0696935077933147
51.607584	1.00240224125555	0.0697534315977574
51.648544	1.00268100438355	0.0697911275017957
51.689504	1.00292352830491	0.0698283635933846
51.730464	1.00315559860897	0.0698644991859829
51.771424	1.00339812253033	0.0699084014684871
51.812384	1.00368037019743	0.069882959239348
51.853344	1.00396540549582	0.0698770623081231
51.894304	1.0042155954032	0.0699433690067112
51.935264	1.00460446996676	0.0700227465824191
51.976224	1.00491459394666	0.0701473513978319
52.017184	1.00524632206898	0.0703372648355205
52.058144	1.00557874709912	0.0705247571754298
52.099104	1.00589235561812	0.070732808144007
52.140064	1.00621014558404	0.0709478652596234
52.181024	1.00653838916726	0.0712013722845271
52.221984	1.00681993992655	0.0715321234425413
52.262944	1.00710567213275	0.0719217196980667
52.303904	1.00735516513231	0.0723175005399987
52.344864	1.00759071997547	0.0727060202677986
52.385824	1.00780885212313	0.0731712088183457
52.426784	1.00804789150539	0.0736388816636436
52.467744	1.00832944226467	0.0740871377841769
52.508704	1.00858311671115	0.0745304994082093
52.549664	1.00883957878891	0.075015974186684
52.590624	1.00913228007331	0.0754500109885764
52.631584	1.00947515872076	0.0757727775360925
52.672544	1.00982082499948	0.0760123855856258
52.713504	1.01031702336732	0.0761544807077684
52.754464	1.01047731216592	0.0762470664505697
52.795424	1.01081670627426	0.0762983780332085
52.836384	1.01126969635726	0.0762865863499647
52.877344	1.01154776257744	0.076229016087918
52.918304	1.01179446794572	0.0761005104939049
52.959264	1.01202235680287	0.0759333218155707
53.000224	1.01226906217115	0.0757280733058091
53.041184	1.01253667477403	0.0755061146450379
53.082144	1.01283634513663	0.0752418096547908
53.123104	1.01309280721439	0.0749983988909236
53.164064	1.01334648166087	0.0747472148995326
53.205024	1.01362803242015	0.0744250825009399
53.245984	1.01395279146427	0.0740621902347824
53.286944	1.01427058143019	0.0737143105182214
53.327904	1.01458837139612	0.0733801641573807
53.368864	1.01489501083692	0.0731111281110769
53.409824	1.01520165027772	0.0729818685118146
53.450784	1.01551247116544	0.0730871655627586
53.491744	1.01579402192472	0.073302166019021
53.532704	1.01607975413092	0.0736174252021359
53.573664	1.01645399363026	0.0740520220599501
53.614624	1.01656828651274	0.0745931188903773
53.655584	1.01690001463506	0.0752688121953698
53.696544	1.01718923138037	0.0760584932245231
53.737504	1.01745335944415	0.0770278279898843
53.778464	1.01770285244371	0.0780778282416535
53.819424	1.01797046504659	0.0791059035026417
53.860384	1.01830567770801	0.0801573747184082
53.901344	1.01863810273815	0.081323295649991
53.942304	1.01896634632137	0.0825138786549929
53.983264	1.01927995484037	0.0837113196210312
54.024224	1.01961516750179	0.0849667557942713
54.065184	1.01995107707104	0.0862867444053321
54.106144	1.02023959690852	0.0876076591789098
54.147104	1.02052184457562	0.0888520751078024
54.188064	1.02076436849698	0.0899388494595049
54.229024	1.02099643880104	0.0909352129159164
54.269984	1.0212494163397	0.0917706594486372
54.310944	1.02152051348168	0.0925253598643308
54.351904	1.02181321476608	0.0931800870291478
54.392864	1.02205922322654	0.0936967789324549
54.433824	1.02244809779011	0.094031609563955
54.474784	1.02276937229513	0.0942358338469331
54.515744	1.02292687346245	0.0944932329336134
54.556704	1.02325511704567	0.0946917324426347
54.597664	1.02373668034929	0.0948389792075768
54.638624	1.02405028886829	0.0950395903671365
54.679584	1.02437156337331	0.0953212875998469
54.720544	1.02466078011861	0.0956123270883449
54.761504	1.02493536179969	0.0958864690141238
54.802464	1.02519600532438	0.0961278661917193
54.843424	1.02542807562844	0.0963440259855322
54.884384	1.02564202632918	0.0965656185397085
54.925344	1.02588803478964	0.096820892900615
54.966304	1.02617376699584	0.0971007138370266
55.007264	1.0264302290736	0.0974527819873696
55.048224	1.02668041898098	0.0978301943025853
55.089184	1.02697312026538	0.0982648957622838
55.130144	1.0273083329268	0.0987957917297904
55.171104	1.02766166519155	0.0994100445030184
55.212064	1.02800384693117	0.10003379643486
55.253024	1.02832512143619	0.100722580229826
55.293984	1.02881435072583	0.101442463472504
55.334944	1.02909938602421	0.102026466688329
55.375904	1.02938860276951	0.102494527432282
55.416864	1.02963461122997	0.102890162267417
55.457824	1.02986319699493	0.103202915363721
55.498784	1.03010223637719	0.103439956308679
55.539744	1.03038030259738	0.10359029754603
55.580704	1.03066951934268	0.103733743775844
55.621664	1.03093364740646	0.103904220875915
55.662624	1.03118732185294	0.104051785804922
55.703584	1.03146538807312	0.104138234903847
55.744544	1.03178666257814	0.104169434595032
55.785504	1.03210445254406	0.104226192013269
55.826464	1.03243269612728	0.104302130802033
55.867424	1.03274630464628	0.104337466626058
55.908384	1.03304597500889	0.104389242379558
55.949344	1.03335679589661	0.104381680535009
55.990304	1.03364183119499	0.104302743158897
56.031264	1.03391710978389	0.104244279422422
56.072224	1.03417705640075	0.104222252008962
56.113184	1.03451296596999	0.104167952735005
56.154144	1.03463771246977	0.104159251165758
56.195104	1.03503007157243	0.104236480044427
56.236064	1.03529419963621	0.104388207256745
56.277024	1.03554369263578	0.104582949814756
56.317984	1.03581130523866	0.104767465359376
56.358944	1.03613606428278	0.104984289810995
56.399904	1.03647545839112	0.105277090097878
56.440864	1.03679255144922	0.105613853685031
56.481824	1.03711731049334	0.106009133309601
56.522784	1.03745670460168	0.106410837233229
56.563744	1.0377919172631	0.10678581537543
56.604704	1.0380846185475	0.107134091707469
56.645664	1.03836965384589	0.107450235648188
56.686624	1.03860939013597	0.107781668897656
56.727584	1.03884424807131	0.108125650014822
56.768544	1.03909095343959	0.108463673182998
56.809504	1.03936205058157	0.108858540937649
56.850464	1.03965823640507	0.10926125819203
56.891424	1.03990076032643	0.109624390170839
56.932384	1.04029311942909	0.11002203641304
56.973344	1.04044643914949	0.110434339994273
57.014304	1.04077468273271	0.110837998665613
57.055264	1.04109247269864	0.111256454145163
57.096224	1.04157752054136	0.111645307291469
57.137184	1.04188834142908	0.112063900060992
57.178144	1.0422131004732	0.112528208212347
57.219104	1.0425023172185	0.112968152841493
57.260064	1.04277689889958	0.113423722377101
57.301024	1.04303754242426	0.113880647378792
57.341984	1.0432689158205	0.114354696580617
57.382944	1.04348356342907	0.114855218775983
57.423904	1.04372957188953	0.115372320370004
57.464864	1.04401112264881	0.11596421013206
57.505824	1.04426479709529	0.116606223809529
57.546784	1.04451080555575	0.117178080131545
57.587744	1.04481396045745	0.117745839546427
57.628704	1.04514987002669	0.11830963934415
57.669664	1.04550320229143	0.118878806526058
57.710624	1.04584538403105	0.119478574117523
57.751584	1.04615968945788	0.120066726541423
57.792544	1.0464949021193	0.1206810337948
57.833504	1.0469409231241	0.121389953452484
57.874464	1.0470803046881	0.122132892693817
57.915424	1.04747614832986	0.122919862790803
57.956384	1.04770473409482	0.12368525439075
57.997344	1.04794377347708	0.124374728993993
58.038304	1.04820790154086	0.125051019401409
58.079264	1.04850757190346	0.125691405212053
58.120224	1.04877518450635	0.126336485032253
58.161184	1.04902467750591	0.126983377951781
58.202144	1.04930622826519	0.127553793818683
58.243104	1.04963516875623	0.128139697302072
58.284064	1.04995574635343	0.12875255538351
58.325024	1.05027353631935	0.129353179402902
58.365984	1.05058017576015	0.12997670905574
58.406944	1.05088333066185	0.130638076261001
58.447904	1.05119763608867	0.131369219460678
58.488864	1.05147570230886	0.132168196982294
58.529824	1.05176143451506	0.132972585472215
58.570784	1.05201510896154	0.13378058926476
58.611744	1.05224299781868	0.134521390705083
58.652704	1.05246112996634	0.135170759202538
58.693664	1.0527106229659	0.135818491116346
58.734624	1.0529998397112	0.136465181369722
58.775584	1.05337756374964	0.137100356699007
58.816544	1.05364866089162	0.137705781509046
58.857504	1.05398805499997	0.138256486458383
58.898464	1.05430932950499	0.138843845651328
58.939424	1.05464802670551	0.139408983481486
58.980384	1.05496233213233	0.139998735442534
59.021344	1.05531148295015	0.140617194083191
59.062304	1.05563624199427	0.141209181909515
59.103264	1.05592545873957	0.141747321557506
59.144224	1.05620700949885	0.142214942101861
59.185184	1.05644604888111	0.142611620776633
59.226144	1.05667811918518	0.14295547332065
59.267104	1.05693527817076	0.143184810772674
59.308064	1.05720985985184	0.143384678823014
59.349024	1.05748862297984	0.143574317680756
59.389984	1.0577416005185	0.143746825800746
59.430944	1.05799109351806	0.143920371222755
59.471904	1.05829076388066	0.144134659078681
59.512864	1.05861552292478	0.144434742271755
59.553824	1.0589333128907	0.144801304320685
59.594784	1.05926155647393	0.145205566632065
59.635744	1.05972569708205	0.145706984481065
59.676704	1.06005394066527	0.146282554169972
59.717664	1.06033897596365	0.146834958899929
59.758624	1.06062470816985	0.147448130787019
59.799584	1.06087838261633	0.148039464851566
59.840544	1.06110975601257	0.148668605959653
59.881504	1.06132440362113	0.149320694106099
59.922464	1.06156344300339	0.149976783274617
59.963424	1.06184847830177	0.150709414871939
60.004384	1.06210563728736	0.151469724563675
60.045344	1.06236279627294	0.152196219517121
60.086304	1.06266246663554	0.152932425012155
60.127264	1.06300464837516	0.153711458441173
60.168224	1.0633440424835	0.154561699602898
60.209184	1.06368622422312	0.155469973018326
60.250144	1.06400749872814	0.156415090268276
60.291104	1.06433574231136	0.157380273646356
60.332064	1.06465004773819	0.158249251620598
60.373024	1.06492114488017	0.159034920731649
60.413984	1.06530653490463	0.159836197315513
60.454944	1.06542431232621	0.160573407424477
60.495904	1.06565986716937	0.161310495497909
60.536864	1.06605222627203	0.162115594408961
60.577824	1.06636235025193	0.162929181327078
60.618784	1.06661254015931	0.163772383653675
60.659744	1.06674425573729	0.164641026030205
60.700704	1.06715124990418	0.165557643625108
60.741664	1.0674794934874	0.166518244133134
60.782624	1.06780076799242	0.167479729398764
60.823584	1.06812134558962	0.168512372275365
60.864544	1.06842171286004	0.169575234200485
60.905504	1.06872486776174	0.170591811971029
60.946464	1.06904196081984	0.171471448441436
60.987424	1.06932072394784	0.172243571608476
61.028384	1.06960227470712	0.172992100512998
61.069344	1.06985594915361	0.17376500819417
61.110304	1.07008453491857	0.174496279966997
61.151264	1.07030197015841	0.175269518887469
61.192224	1.07055146315797	0.176112923880216
61.233184	1.07084067990327	0.176916536572829
61.274144	1.07109435434975	0.177747785954944
61.315104	1.07149368253061	0.178582687686184
61.356064	1.07182889519203	0.179415473408474
61.397024	1.07215783568307	0.180167924883656
61.437984	1.0724895638054	0.180913470455272
61.478944	1.0728101414026	0.181632063608044
61.519904	1.07315302005004	0.182352097215931
61.560864	1.07347777909416	0.183024499919981
61.601824	1.07376699583946	0.183667056219724
61.642784	1.07404854659874	0.184308220006883
61.683744	1.074287585981	0.185061573673316
61.724704	1.07451965628506	0.185905721775284
61.765664	1.07477333073154	0.186826451531761
61.806624	1.07504791241263	0.187780494809168
61.847584	1.07533712915793	0.188699733988795
61.888544	1.07559010669659	0.189554882722256
61.929504	1.07583263061795	0.190362808063388
61.970464	1.07612881644145	0.19110381870748
62.011424	1.07645009094647	0.191725766256819
62.052384	1.07677484999059	0.192341880071904
62.093344	1.07725989783331	0.192915895986989
62.134304	1.07756723418193	0.193434215757119
62.175264	1.07788781177914	0.193908332514329
62.216224	1.07818399760264	0.194451634701149
62.257184	1.07846624526974	0.194997780751697
62.298144	1.0787192228084	0.195571325958303
62.339104	1.07895129311246	0.196122505974531
62.380064	1.0791652438132	0.196723644286521
62.421024	1.07940428319546	0.197313189223005
62.461984	1.07969698447986	0.197872587024765
62.502944	1.07994717438724	0.198313477429282
62.543904	1.080203636465	0.198713716926531
62.584864	1.08049633774941	0.199138703486229
62.625824	1.08084618547505	0.199607417991958
62.666784	1.08118488267557	0.200130560344794
62.707744	1.08152776132301	0.200717368198641
62.748704	1.08184903582803	0.201369009607872
62.789664	1.08218076395035	0.202081507521681
62.830624	1.08249088793025	0.202849865020888
62.871584	1.08277313559735	0.20363670872393
62.912544	1.08303308221422	0.204406983924348
62.953504	1.08326515251828	0.205169132865884
62.994464	1.08362196932212	0.205884417984066
63.035424	1.0838930664641	0.206538133997336
63.076384	1.08420040281272	0.207172348296809
63.117344	1.08445338035138	0.207713412439148
63.158304	1.08470357025876	0.208195036560758
63.199264	1.08499209009624	0.208660780808815
63.240224	1.08532103058728	0.209196863286416
63.281184	1.08564509272359	0.209740562088714
63.322144	1.08595591361131	0.210258402433542
63.363104	1.08625906851301	0.210784318915517
63.404064	1.08656570795381	0.211259573218217
63.445024	1.08688001338063	0.211602835197429
63.485984	1.08715807960081	0.211837452865401
63.526944	1.08745078088521	0.212044544983373
63.567904	1.08769678934567	0.212224545213323
63.608864	1.08791840603243	0.212398031796771
63.649824	1.08814281035047	0.212600981244285
63.690784	1.08839300025786	0.212793564209228
63.731744	1.08880696350294	0.213049647055532
63.772704	1.0890599410416	0.213387986208566
63.813664	1.0893352196305	0.213812201329368
63.854624	1.08967043229192	0.214321351000979
63.895584	1.08999867587514	0.214865710102672
63.936544	1.09033388853656	0.2154770187687
63.977504	1.09064470942428	0.216111662371739
64.018464	1.09099037570301	0.216752762961926
64.059424	1.09130816566893	0.2173317060616
64.100384	1.09160435149243	0.217886320506362
64.141344	1.09189008369863	0.218505127819967
64.182304	1.09213260761999	0.219203785596965
64.223264	1.09236049647713	0.219936471674435
64.264224	1.09261417092361	0.220796693599283
64.305184	1.09288875260469	0.221753755076891
64.346144	1.09317100027179	0.222705518904904
64.387104	1.09342049327135	0.223672994807613
64.428064	1.09366998627092	0.224698256713756
64.469024	1.09396965663352	0.225722069447961
64.509984	1.09429441567764	0.22668788915417
64.550944	1.09461917472176	0.227605485212531
64.591904	1.09494741830498	0.228434609868872
64.632864	1.09525057320668	0.229162163916396
64.673824	1.09573980249632	0.229789860210957
64.714784	1.0960213532556	0.230367986108411
64.755744	1.09630708546181	0.230972088140454
64.796704	1.09656006300047	0.231635791454464
64.837664	1.09679561784363	0.232291181097881
64.878624	1.09700608400527	0.23302015380846
64.919584	1.09725278937355	0.233813513337209
64.960544	1.09753434013283	0.234590454728543
65.001504	1.09778034859329	0.235277553997331
65.042464	1.09804099211797	0.235930600994382
65.083424	1.09833717794147	0.236514606389413
65.124384	1.09868702566712	0.237015579680405
65.165344	1.09902990431456	0.237491359171733
65.206304	1.09936860151508	0.237953115472952
65.247264	1.0996898760201	0.238338290119662
65.288224	1.1000104536173	0.238726020974918
65.329184	1.10033172812232	0.239221480874928
65.370144	1.10061397578942	0.239759969195866
65.411104	1.1008815883923	0.240392187342715
65.452064	1.10110947724944	0.241083494658139
65.493024	1.10134503209261	0.241799516347923
65.533984	1.10160219107819	0.242574890890199
65.574944	1.10189140782349	0.243308747201248
65.615904	1.10229770508255	0.243994680594868
65.656864	1.10255137952903	0.244646091008272
65.697824	1.10282944574921	0.245311766503641
65.738784	1.10315768933243	0.246027010216911
65.779744	1.10348244837655	0.246787139034557
65.820704	1.10379675380337	0.247642013188072
65.861664	1.10410339324418	0.248597078513056
65.902624	1.10440654814588	0.249616604749212
65.943584	1.1047173690336	0.25071211335825
65.984544	1.10499891979288	0.251879102100735
66.025504	1.10528465199908	0.253068442958361
66.066464	1.10554111407684	0.254307729036513
66.107424	1.1057662153027	0.255611016213388
66.148384	1.10598365054254	0.256921991628756
66.189344	1.10624080952812	0.258261390426963
66.230304	1.10653002627342	0.259571629270729
66.271264	1.10678300381209	0.260930030744577
66.312224	1.10702901227255	0.262445180321186
66.353184	1.10733634862117	0.264040777463611
66.394144	1.10783951606721	0.26570387550947
66.435104	1.10817124418953	0.267444945543218
66.476064	1.10848136816943	0.269205841992443
66.517024	1.10883121589507	0.270922371988302
66.557984	1.10915597493919	0.272586008298024
66.598944	1.1094486762236	0.274195970765887
66.639904	1.10973022698288	0.27580442086484
66.680864	1.10996926636514	0.277455594295893
66.721824	1.1102013366692	0.279109306501846
66.762784	1.11045501111568	0.280770471592051
66.803744	1.11073307733586	0.282378793117855
66.844704	1.11101114355604	0.284001519194803
66.885664	1.11126481800252	0.285638689048602
66.926624	1.11151082646298	0.287244236445267
66.967584	1.11181049682558	0.288827850134327
67.008544	1.11213874040881	0.29036150334842
67.049504	1.11246001491383	0.291863314005582
67.090464	1.11278825849705	0.293312477226874
67.131424	1.11324821765825	0.294582644832146
67.172384	1.11357646124147	0.295760974162249
67.213344	1.11386219344767	0.297000796325058
67.254304	1.11414792565387	0.298279658961959
67.295264	1.11440090319253	0.299632719202092
67.336224	1.1146329734966	0.301083854604744
67.377184	1.11484692419734	0.302572583488755
67.418144	1.1150859635796	0.304119972237775
67.459104	1.1153682112467	0.305680128954291
67.500064	1.11562118878536	0.307221723194763
67.541024	1.11588183231004	0.308839676810742
67.581984	1.11617801813354	0.310469215085402
67.622944	1.11652786585918	0.312110852311341
67.663904	1.1168700475988	0.313741303673283
67.704864	1.11720944170715	0.315374328677418
67.745824	1.11753768529037	0.316971381529399
67.786784	1.11786244433449	0.318549534128419
67.827744	1.11816559923619	0.320161298799579
67.868704	1.11845481598149	0.321873411545035
67.909664	1.11872242858437	0.323586478782685
67.950624	1.11895031744151	0.325311324628342
67.991584	1.11918238774557	0.327026496978913
68.032544	1.11957474684823	0.328605275010032
68.073504	1.11987441721084	0.330096424991823
68.114464	1.12013854527462	0.331538714997637
68.155424	1.1203922197211	0.332899225942817
68.196384	1.12067377048038	0.33422671102225
68.237344	1.1209985295245	0.33544068998203
68.278304	1.12132328856862	0.336569841172091
68.319264	1.12163759399544	0.337692751116392
68.360224	1.12194771797534	0.338785415861702
68.401184	1.12225087287704	0.339921342202975
68.442144	1.12256169376477	0.341109314519282
68.483104	1.12284324452405	0.342287369269438
68.524064	1.12312549219115	0.343436401355126
68.565024	1.12337846972981	0.344565992744784
68.605984	1.12361402457297	0.345661873998034
68.646944	1.12383564125973	0.346703129096439
68.687904	1.12408164972019	0.347683540765501
68.728864	1.12437016955767	0.348707641154887
68.769824	1.12462035946505	0.349745025983574
68.810784	1.12486985246461	0.350681125679419
68.851744	1.12517300736632	0.351625994499894
68.892704	1.12567269027326	0.352546998836318
68.933664	1.12584064505788	0.353456891401746
68.974624	1.1263222083615	0.354405475768318
69.015584	1.12666090556202	0.355320138615508
69.056544	1.12699681513126	0.356269023712498
69.097504	1.12728533496874	0.357250788668438
69.138464	1.12756758263584	0.358157745843488
69.179424	1.12781359109631	0.358974902300906
69.220384	1.12804914593947	0.359743791526358
69.261344	1.12829863893903	0.360475555799722
69.302304	1.12856973608101	0.361223668475914
69.343264	1.12885895282631	0.361980670133061
69.384224	1.12911262727279	0.362766064664166
69.425184	1.12935515119415	0.363614416454356
69.466144	1.12964785247855	0.364504920624696
69.507104	1.12997261152267	0.365445642416301
69.548064	1.1303008551059	0.366390485086306
69.589024	1.1306249172422	0.367362742166808
69.629984	1.13093225359082	0.368423259266357
69.670944	1.13125701263494	0.369476323481652
69.711904	1.13169954910064	0.370459674899504
69.752864	1.13184520283502	0.371464382535391
69.793824	1.13212396596302	0.372416181230698
69.834784	1.13236300534528	0.373427332778496
69.875744	1.1326877643894	0.374473626200991
69.916704	1.13292680377167	0.375564530147916
69.957664	1.13320835453095	0.376669051952647
69.998624	1.13346899805563	0.377838361549438
70.039584	1.13372267250211	0.379078621732638
70.080544	1.13401885832561	0.380358013916578
70.121504	1.13436800914343	0.381608995792914
70.162464	1.13471088779087	0.382844697077324
70.203424	1.13504958499139	0.38408422722654
70.244384	1.13537085949641	0.385311364231677
70.285344	1.13570258761874	0.386509445884256
70.326304	1.13600643942826	0.387604697346996
70.367264	1.13628450564844	0.388641151654754
70.408224	1.13655560279042	0.389749299658139
70.449184	1.13679115763358	0.390874011805738
70.490144	1.13701625885944	0.392039274617132
70.531104	1.13728038692322	0.393248988870923
70.572064	1.1377152574029	0.39441211823972
70.613024	1.13797938546668	0.395600678941626
70.653984	1.13810761650556	0.396818105405175
70.694944	1.13850764159425	0.398071636952439
70.735904	1.13883936971657	0.399260912433888
70.776864	1.13916064422159	0.40041831049111
70.817824	1.13947843418751	0.401597241282047
70.858784	1.13978507362831	0.402769348979242
70.899744	1.14008822853001	0.4039979656652
70.940704	1.14040253395683	0.40527234567552
70.981664	1.14068060017701	0.406560925391628
71.022624	1.14096633238322	0.407861237952419
71.063584	1.14121930992188	0.409258348661059
71.104544	1.14144789568684	0.410710671730938
71.145504	1.14166533092668	0.412144608840453
71.186464	1.14191900537316	0.413556119741825
71.227424	1.14220404067154	0.414874931581688
71.268384	1.14246119965712	0.416127116379692
71.309344	1.14270720811758	0.417316642469822
71.350304	1.14301384755838	0.418489133707259
71.391264	1.14351004592623	0.419611501029286
71.432224	1.14381738227485	0.420647434506828
71.473184	1.14395955147013	0.421598062968556
71.514144	1.14436654563701	0.422417383377454
71.555104	1.14462718916169	0.423114500455865
71.596064	1.14485925946575	0.423689303064288
71.637024	1.14505857510227	0.424082856757767
71.677984	1.14525510310751	0.424333450184353
71.718944	1.14543699604853	0.424466497243508
71.759904	1.14560146629405	0.424555829431867
71.800864	1.14573666641113	0.424534355536712
71.841824	1.14590113665665	0.424427838130452
71.882784	1.14603633677373	0.424205493750232
71.923744	1.14619732248016	0.423916720635893
71.964704	1.14634367312236	0.423643197604596
72.005664	1.14649350830366	0.423374000297054
72.046624	1.14663219295984	0.423062543828273
72.087584	1.14676460544564	0.422719194680824
72.128544	1.1468712323421	0.422346282425838
72.169504	1.14698900976368	0.42194451966365
72.210464	1.14710678718526	0.421502066768487
72.251424	1.14721759552864	0.421101927514711
72.292384	1.14734582656752	0.420604366860193
72.333344	1.1474636039891	0.420140679782526
72.374304	1.14763155877372	0.419758216067983
72.415264	1.1477353980389	0.419451595257143
72.456224	1.14783505585716	0.41913662372921
72.497184	1.14792774459722	0.41877491913028
72.538144	1.14802391787638	0.418366372500057
72.579104	1.14809918392094	0.417953112247425
72.620064	1.14817375305768	0.417559573808386
72.661024	1.14824901910224	0.417137128202793
72.701984	1.14832358823898	0.416648094781048
72.742944	1.14838770375842	0.416149658085749
72.783904	1.14847690795938	0.41560209119294
72.824864	1.14852708532242	0.415020001319914
72.865824	1.14857726268546	0.414411403586054
72.906784	1.1486274400485	0.413853056161548
72.947744	1.14868388958192	0.413310850115306
72.988704	1.14874103602317	0.412816344707491
73.029664	1.14878772884711	0.412343502785746
73.070624	1.14887693304807	0.411777327653569
73.111584	1.14889435574357	0.411238667175362
73.152544	1.14894104856751	0.410676922368824
73.193504	1.14898007540543	0.410104547395799
73.234464	1.14904070638577	0.409557769375533
73.275424	1.14906231052819	0.409041851090328
73.316384	1.14911248789123	0.408572027368785
73.357344	1.14914803019005	0.408069005624226
73.398304	1.14920169209219	0.407497696282897
73.439264	1.14920866117039	0.406887176489413
73.480224	1.14924420346921	0.406262045120222
73.521184	1.14927277668983	0.405629123089861
73.562144	1.14929786537135	0.404948546184397
73.603104	1.14932992313107	0.404273718024156
73.644064	1.14935849635169	0.403621307355234
73.685024	1.14938358503321	0.402978851298964
73.725984	1.14940170463653	0.402299732282262
73.766944	1.14942609641023	0.401660283530164
73.807904	1.14943724693535	0.401061054202562
73.848864	1.14949090883749	0.400455322124489
73.889824	1.14950136245479	0.399926768803348
73.930784	1.14951530061119	0.399408775914106
73.971744	1.14954038929271	0.398871331432804
74.012704	1.14954038929271	0.398315315758635
74.053664	1.14956896251333	0.397743313429822
74.094624	1.14960450481215	0.397187206229004
74.135584	1.14960450481215	0.396649321548106
74.176544	1.14960798935125	0.396164988673534
74.217504	1.14963307803277	0.395740200421575
74.258464	1.14965119763609	0.39540210751881
74.299424	1.14966513579249	0.395104950999288
74.340384	1.14967628631761	0.394772469551772
74.381344	1.14969370901311	0.394410863017109
74.422304	1.14969370901311	0.394043560038165
74.463264	1.14971531315553	0.393660945958414
74.504224	1.14972576677283	0.393277128956993
74.545184	1.14973691729795	0.392847217391911
74.586144	1.14975433999345	0.392375887839076
74.627104	1.14976549051857	0.391829417086845
74.668064	1.14976549051857	0.39129177647701
74.709024	1.14977942867497	0.390761059204389
74.749984	1.14977942867497	0.390292449300545
74.790944	1.14980103281739	0.389887855749864
74.831904	1.14980451735649	0.389533194344474
74.872864	1.14980451735649	0.389222827478654
74.913824	1.14980800189559	0.388941128066738
74.954784	1.14982612149891	0.388707591284903
74.995744	1.14982612149891	0.388490300483216
75.036704	1.14986514833683	0.388304449085366
75.077664	1.14985399781171	0.388135048513021
75.118624	1.14986863287593	0.388021967338524
75.159584	1.14986863287593	0.38796258397715
75.200544	1.14986863287593	0.3879400814968
75.241504	1.14986863287593	0.387938553873448
75.282464	1.14986863287593	0.387952934453328
75.323424	1.14986863287593	0.387996954412952
75.364384	1.14986863287593	0.388106274278028
75.405344	1.14988675247925	0.38820029175912
75.446304	1.14989023701835	0.38826474831188
75.487264	1.14989023701835	0.388301705465111
75.528224	1.14991532569987	0.388279050440346
75.569184	1.14990417517475	0.388174561874799
75.610144	1.14991881023897	0.38804092425084
75.651104	1.14992229477807	0.387835002366448
75.692064	1.14991881023897	0.387536185292015
75.733024	1.14992577931717	0.387151130501631
75.773984	1.14992577931717	0.38668756328029
75.814944	1.14992577931717	0.386128897691719
75.855904	1.14992577931717	0.385477997212501
75.896864	1.14992577931717	0.384752641983753
75.937824	1.14992926385627	0.383925358756416
75.978784	1.14992926385627	0.383060403596306
76.019744	1.14992926385627	0.382211169227717
76.060704	1.14992926385627	0.381355519276893
76.101664	1.14992926385627	0.380502567183001
76.142624	1.14992926385627	0.379647597144426
76.183584	1.14992926385627	0.378777708262108
76.224544	1.14992926385627	0.377899714912966
76.265504	1.14992926385627	0.377057811393099
76.306464	1.14992926385627	0.376241870932586
76.347424	1.14992926385627	0.375423731653297
76.388384	1.14992926385627	0.374610153452003
76.429344	1.14995435253779	0.373779259280454
76.470304	1.14995435253779	0.372991077544975
76.511264	1.14995435253779	0.372247676311986
76.552224	1.14995435253779	0.371579159132095
76.593184	1.14995435253779	0.370954572564385
76.634144	1.14998989483661	0.370375093380054
76.675104	1.14998989483661	0.369825785301713
76.716064	1.14998989483661	0.369252560438378
76.757024	1.14998989483661	0.368690011504855
76.797984	1.14998989483661	0.368100728073081
76.838944	1.14998989483661	0.367510928169503
76.879904	1.14998989483661	0.366919831638402
76.920864	1.14998989483661	0.366336772018741
76.961824	1.14998989483661	0.365783160008704
77.002784	1.14998989483661	0.365223644529824
77.043744	1.14999337937571	0.364651025485736
77.084704	1.14999337937571	0.364030174076976
77.125664	1.14999337937571	0.363415058338203
77.166624	1.14999337937571	0.362828219975473
77.207584	1.14999337937571	0.362251617342959
77.248544	1.15000452990083	0.361682936123971
77.289504	1.15000452990083	0.36110776958816
77.330464	1.15000452990083	0.360557452537476
77.371424	1.15000452990083	0.360024486324344
77.412384	1.15000452990083	0.359492400510404
77.453344	1.15000104536173	0.359027469106156
77.494304	1.15000104536173	0.358590841228422
77.535264	1.15000104536173	0.358204489810515
77.576224	1.15000104536173	0.357841305530763
77.617184	1.15000104536173	0.357512228002898
77.658144	1.15000104536173	0.357164718751343
77.699104	1.15000104536173	0.356769722423543
77.740064	1.15000104536173	0.356365662778314
77.781024	1.15000104536173	0.355924665592706
77.821984	1.15000104536173	0.355497643654677
77.862944	1.15000104536173	0.35509673514121
77.903904	1.15000104536173	0.354741877607287
77.944864	1.15000104536173	0.354406197085478
77.985824	1.15000104536173	0.354117583053171
78.026784	1.15000104536173	0.353791981358751
78.067744	1.15000452990083	0.35345537685363
78.108704	1.15000452990083	0.353060827263044
78.149664	1.15000452990083	0.352632957613911
78.190624	1.15000452990083	0.352127401452865
78.231584	1.15000452990083	0.351551191077417
78.272544	1.15000452990083	0.350885325991132
78.313504	1.15000452990083	0.350148434046233
78.354464	1.15000452990083	0.349335226309946
78.395424	1.15000452990083	0.348485233577696
78.436384	1.15000452990083	0.34760309102048
78.477344	1.15000452990083	0.346654319242198
78.518304	1.15000452990083	0.345676424555976
78.559264	1.15000452990083	0.344607643907571
78.600224	1.15000452990083	0.343465957925046
78.641184	1.15000452990083	0.342209615202142
78.682144	1.15000452990083	0.340772165212681
78.723104	1.15000452990083	0.339201914414334
78.764064	1.15000452990083	0.337485218798824
78.805024	1.15000104536173	0.335634016056193
78.845984	1.14990487208257	0.333739856806427
78.886944	1.14964422855789	0.331723814569444
78.927904	1.14932295405287	0.329644797639729
78.968864	1.14897310632723	0.327507752814723
79.009824	1.14866646688643	0.325257709625044
79.050784	1.14837725014112	0.32298503320266
79.091744	1.14808873030364	0.320629128547704
79.132704	1.14781763316166	0.318190514311185
79.173664	1.14755002055878	0.315695221107841
79.214624	1.1473067997296	0.313113454834307
79.255584	1.14707891087246	0.310462978198054
79.296544	1.14666146308828	0.307724603290937
79.337504	1.14636527726478	0.304938952690548
79.378464	1.1460906955837	0.302121664378585
79.419424	1.14581193245569	0.299207198736943
79.460384	1.14549065795067	0.296279864884331
79.501344	1.14513035660773	0.293393866209648
79.542304	1.14480211302451	0.290522603325409
79.583264	1.14447386944129	0.28763142903666
79.624224	1.14419231868201	0.284741224494548
79.665184	1.14390658647581	0.281871075184535
79.706144	1.14364245841203	0.279063771994106
79.747104	1.14337484580914	0.276249353696342
79.788064	1.14311420228446	0.273377772648038
79.829024	1.14288631342732	0.270533259516491
79.869984	1.14253995024078	0.26768080753777
79.910944	1.1424117192019	0.264824088673855
79.951904	1.1421225024566	0.262036561777168
79.992864	1.14185837439282	0.259314851257737
80.033824	1.14159076178994	0.256620448367713
80.074784	1.14112731808964	0.253930007274057
80.115744	1.14077050128579	0.251359328800254
80.156704	1.14043110717745	0.248848260325241
80.197664	1.14009240997693	0.246378516132126
80.238624	1.13978925507523	0.243998282822257
80.279584	1.13950700740813	0.241722232989106
80.320544	1.13921430612373	0.239559804773521
80.361504	1.13893972444265	0.237411558830076
80.402464	1.13868256545707	0.235243843860924
80.443424	1.13844004153571	0.233081921221112
80.484384	1.13819751761435	0.230892266006738
80.525344	1.13792990501146	0.228741971609726
80.566304	1.13762675010976	0.226613323265138
80.607264	1.13734868388958	0.224543517838854
80.648224	1.1370845558258	0.222469133900929
80.689184	1.13681694322292	0.220394372960379
80.730144	1.13646361095818	0.218357405988134
80.771104	1.13595347443394	0.216344532316562
80.812064	1.13578900418842	0.214373645405489
80.853024	1.13533252956631	0.212441064576113
80.893984	1.13505376643831	0.210611588516523
80.934944	1.13476873113993	0.208819553393879
80.975904	1.13448996801193	0.207010716593576
81.016864	1.13423350593417	0.205172103123555
81.057824	1.13399446655191	0.203273108215848
81.098784	1.13377284986515	0.201379047030349
81.139744	1.13354147646891	0.199445043179505
81.180704	1.13327734840513	0.197537207233373
81.221664	1.13299858527713	0.195704926535762
81.262624	1.13273863866026	0.193903542619712
81.303584	1.13245290645406	0.192153459390272
81.344544	1.13211002780662	0.190446853498181
81.385504	1.1317643615279	0.188830767461677
81.426464	1.13141799834136	0.187242429254178
81.467424	1.13107930114084	0.185712607084095
81.508384	1.13078311531734	0.18421962656933
81.549344	1.13050853363626	0.182790516400932
81.590304	1.13022977050825	0.181364777464096
81.631264	1.12996215790537	0.179862121275037
81.672224	1.12958443386693	0.178385831298428
81.713184	1.12935584810197	0.17686879452949
81.754144	1.12910565819459	0.175306617689084
81.795104	1.12880598783199	0.173728024890468
81.836064	1.12865615265069	0.172194131963724
81.877024	1.12824985539163	0.170730886713764
[truncated: 5,282 more rows]
