# Supplementary material for: Unraveling the Local Relation Between Tissue Composition and Human Brain Mechanics Through Machine Learning
Source: Front Bioeng Biotechnol. 2021 Aug 17;9:704738. doi: 10.3389/fbioe.2021.704738 (PMC8415910; doi:10.3389/fbioe.2021.704738)
Supplement: Supplementary file 1 [file DataSheet3.ZIP › Mechanics_cyclicCompTens/cyclicCompTens_HBE_04_03_P2a_NC_01.txt]

0	1	-0.0258602036735546
0.038944	1	0.00659688717553746
0.079904	1	0.00966469754916767
0.120864	1	0.0103457532806257
0.161824	1	0.0110304792499943
0.202784	1	0.0113907117968735
0.243744	1	0.0115702116834836
0.284704	1	0.0115360341229926
0.325664	1	0.0115517181572035
0.366624	1	0.0116048584633697
0.407584	1	0.0118229563004165
0.448544	1	0.0122069391183646
0.489504	1	0.0122155565063938
0.530464	1	0.0121232406410372
0.571424	1	0.0120914825239871
0.612384	1	0.0120898534462779
0.653344	1	0.0121165667007945
0.694304	1	0.0121506911422848
0.735264	1	0.0121522144204339
0.776224	1	0.0122216115831417
0.817184	1	0.0123575918534672
0.858144	0.999999093997735	0.0125429049874545
0.899104	0.999999093997735	0.0128467298770967
0.940064	0.999999093997735	0.0131819004647207
0.981024	0.999999093997735	0.0135218151836369
1.021984	0.999999093997735	0.0138750121626474
1.062944	0.999999093997735	0.014215778951079
1.103904	0.999999093997735	0.0145713774150156
1.144864	0.999999093997735	0.0149866795835967
1.185824	0.999999093997735	0.0154139543095131
1.226784	0.999999093997735	0.0159157600571671
1.267744	0.999999093997735	0.0164485693674731
1.308704	0.999999093997735	0.0170044216011981
1.349664	0.999999093997735	0.0176168983215998
1.390624	0.999999093997735	0.0182247398710054
1.431584	0.999999093997735	0.018831215058298
1.472544	0.999999093997735	0.0194010229267473
1.513504	0.999999093997735	0.0199091614468106
1.554464	0.999999093997735	0.0204026992871966
1.595424	0.999999093997735	0.0208268010892906
1.636384	0.999999093997735	0.0211509775830382
1.677344	0.999999093997735	0.0213531773837149
1.718304	0.999999093997735	0.0214676205619136
1.759264	0.999999093997735	0.0215233602909859
1.800224	0.999999093997735	0.0215497853419958
1.841184	0.999990033975085	0.02148470117793
1.882144	0.999990033975085	0.0213641191766492
1.923104	0.999990033975085	0.0211552749771164
1.964064	0.999990033975085	0.0208451216734768
2.005024	0.999990033975085	0.0204553445438598
2.045984	0.999999093997735	0.0199604686710377
2.086944	0.999999093997735	0.0194198643411487
2.127904	0.999999093997735	0.018834119939792
2.168864	0.999999093997735	0.018224081750817
2.209824	0.999999093997735	0.0176430814807523
2.250784	0.999999093997735	0.0170344641340385
2.291744	0.999999093997735	0.0163756357036763
2.332704	0.999999093997735	0.0156466281258027
2.373664	0.999999093997735	0.0149074785235682
2.414624	0.999999093997735	0.0142126997331112
2.455584	0.999975537938845	0.013558759261632
2.496544	0.999832389580974	0.0129913877454035
2.537504	0.999460928652322	0.0124152928678693
2.578464	0.999052321630804	0.0118337826636189
2.619424	0.998704416761042	0.0113029128465835
2.660384	0.99838912797282	0.0108151302890374
2.701344	0.998060249150623	0.0103400198139277
2.742304	0.997702378255946	0.00987968871338075
2.783264	0.997331823329558	0.009406450176158
2.824224	0.996983918459796	0.00897231313079329
2.865184	0.996612457531144	0.00850641633832165
2.906144	0.99594926387316	0.0079590542908687
2.947104	0.995726387315968	0.00731452798897254
2.988064	0.99526704416761	0.00661283239891909
3.029024	0.994840317100793	0.00580380002117863
3.069984	0.994255945639864	0.00503096643300814
3.110944	0.993898980747452	0.00426912040109625
3.151904	0.993546545866365	0.00353221102254958
3.192864	0.993179614949037	0.00275277008202372
3.233824	0.99285979614949	0.0019057519658572
3.274784	0.992562627406569	0.00103640352660825
3.315744	0.992220158550396	9.12884558639804e-05
3.356704	0.991820611551529	-0.000892832221677867
3.397664	0.991459116647792	-0.00188836757983897
3.438624	0.991092185730464	-0.00294380277117753
3.479584	0.990744280860702	-0.00400005516473681
3.520544	0.99035469988675	-0.00515439797525626
3.561504	0.989890826727067	-0.00632697202251899
3.602464	0.989468629671574	-0.00745234446951164
3.643424	0.989041902604757	-0.00857197470889988
3.684384	0.988656851642129	-0.00969559725353712
3.725344	0.988276330690827	-0.0107531920379444
3.766304	0.987928425821065	-0.011732849701758
3.807264	0.987575990939977	-0.0127113131607263
3.848224	0.98722355605889	-0.0136323589020624
3.889184	0.986936353340883	-0.0145893680787288
3.930144	0.986639184597962	-0.0155675351656919
3.971104	0.986328425821065	-0.0165726873595867
4.012064	0.985966930917327	-0.0175782557818126
4.053024	0.985461381653454	-0.0185682167312254
4.093984	0.985103510758777	-0.0195668879667083
4.134944	0.984704869762174	-0.0205183815731862
4.175904	0.984240996602492	-0.0214179490609553
4.216864	0.983781653454134	-0.0222691142059913
4.257824	0.983345866364666	-0.0230591046823855
4.298784	0.982941789354473	-0.0239294620939763
4.339744	0.982552208380521	-0.0247327544433183
4.380704	0.982199773499434	-0.0254722963026186
4.421664	0.981842808607022	-0.0262598874732928
4.462624	0.981490373725934	-0.0270788701052729
4.503584	0.981184144960362	-0.0278847818601331
4.544544	0.980896036240091	-0.0287414211704452
4.585504	0.980558097395243	-0.0296553474460342
4.626464	0.980167610419026	-0.0305903727933598
4.667424	0.979797055492639	-0.0315252194457997
4.708384	0.979444620611552	-0.0325161414250241
4.749344	0.978878369195923	-0.0335446481687847
4.790304	0.978650962627407	-0.0345863456459912
4.831264	0.978187089467724	-0.0356682865189587
4.872224	0.97754745186863	-0.036817802388361
4.913184	0.977152434881087	-0.0380564259879129
4.954144	0.976795469988675	-0.0394156294095397
4.995104	0.976443035107588	-0.0408246690913963
5.036064	0.976095130237826	-0.0422697593768201
5.077024	0.975742695356738	-0.043791686283847
5.117984	0.975436466591166	-0.045264816411869
5.158944	0.975148357870895	-0.0467818662560425
5.199904	0.974833069082673	-0.048367347524578
5.240864	0.974485164212911	-0.0499289120081198
5.281824	0.974123669309173	-0.0514474153826433
5.322784	0.973775764439411	-0.0529586467470051
5.363744	0.973408833522084	-0.0544286170264402
5.404704	0.972968516421291	-0.0558010525864253
5.445664	0.972522763306908	-0.0570565628526667
5.486624	0.972073386183466	-0.0583230541375489
5.527584	0.971646659116648	-0.059532177826535
5.568544	0.971061381653454	-0.0606901860614152
5.609504	0.970699886749717	-0.0617418860938034
5.650464	0.970342921857305	-0.0626991524167687
5.691424	0.969975990939977	-0.0635634516358965
5.732384	0.96966523216308	-0.064296063620365
5.773344	0.969359003397508	-0.0649160411675501
5.814304	0.969025594563986	-0.065491896332433
5.855264	0.968630577576444	-0.066023613860572
5.896224	0.968264552661382	-0.0664993628430169
5.937184	0.967907587768969	-0.0669131134169815
5.978144	0.967550622876557	-0.0672297476790332
6.019104	0.96716013590034	-0.0675210486722418
6.060064	0.966696262740657	-0.0678212299295825
6.101024	0.966269535673839	-0.0681423598934512
6.141984	0.965847338618347	-0.0684758830013982
6.182944	0.965462287655719	-0.0688261838157385
6.223904	0.965091732729332	-0.0692325381648039
6.264864	0.96473476783692	-0.0697223364878278
6.305824	0.964381426953567	-0.0701600822981993
6.346784	0.96402899207248	-0.0705834257366325
6.387744	0.963732729331823	-0.0709031784423584
6.428704	0.963444620611552	-0.0712642292795118
6.469664	0.96313839184598	-0.0716736279792503
6.510624	0.962781426953567	-0.0721332726299317
6.551584	0.962266817667044	-0.0725825355436009
6.592544	0.961918912797282	-0.0729503942200546
6.633504	0.96151483578709	-0.073279351891595
6.674464	0.961046432616082	-0.0736559186749129
6.715424	0.960591619479049	-0.0740571170227669
6.756384	0.960146772366931	-0.074450463691684
6.797344	0.959748131370328	-0.0748816544506422
6.838304	0.959358550396376	-0.0752738287067733
6.879264	0.959000679501699	-0.0756471288604142
6.920224	0.958648244620612	-0.0759669447631119
6.961184	0.958295809739524	-0.0762380968183659
7.002144	0.957989580973952	-0.0765369073551817
7.043104	0.957693318233296	-0.076922123406804
7.084064	0.957363533408834	-0.0773195386531774
7.125024	0.956973952434881	-0.0778129806085029
7.165984	0.956607021517554	-0.0783464523974091
7.206944	0.956254586636467	-0.0789567433742711
7.247904	0.955888561721404	-0.0795656832434614
7.288864	0.95521087202718	-0.080178805008816
7.329824	0.954770554926387	-0.0808278836718832
7.370784	0.954357417893545	-0.081548588475194
7.411744	0.953958776896942	-0.0823958506624237
7.452704	0.95360181200453	-0.0833033962230731
7.493664	0.953249377123443	-0.0842373668347325
7.534624	0.952901472253681	-0.0851841489980071
7.575584	0.952548131370328	-0.0861907874103408
7.616544	0.952242808607021	-0.0871631033294032
7.657504	0.95195469988675	-0.0881477056114538
7.698464	0.951639411098528	-0.0891311420183361
7.739424	0.951277916194791	-0.0901226218742765
7.780384	0.950930011325028	-0.0911523206436765
7.821344	0.950582106455266	-0.0921484182369655
7.862304	0.950215175537939	-0.0930704664130257
7.903264	0.949774858437146	-0.0939897469975649
7.944224	0.949333635334088	-0.0949022938358053
7.985184	0.948879728199321	-0.0958529506272092
8.026144	0.948447565118913	-0.0968697332431097
8.067104	0.948067950169875	-0.0979323445595493
8.108064	0.947687429218573	-0.0990042414724225
8.149024	0.947330464326161	-0.100116148606023
8.189984	0.946968063420159	-0.101215250725626
8.230944	0.946629218573046	-0.102330855971677
8.271904	0.946318459796149	-0.103482952020891
8.312864	0.945831936579841	-0.104648617985381
8.353824	0.945427859569649	-0.105893251834865
8.394784	0.945070894677237	-0.107207334797878
8.435744	0.944703963759909	-0.108602669453691
8.476704	0.944351528878822	-0.109983285752707
8.517664	0.94396194790487	-0.111389956637726
8.558624	0.943493544733862	-0.112861770525372
8.599584	0.943066817667044	-0.114282780585358
8.640544	0.942644620611552	-0.115719452598305
8.681504	0.942268629671574	-0.117185613625788
8.722464	0.941898074745187	-0.118635005663702
8.763424	0.94154020385051	-0.120050752941387
8.804384	0.941187768969422	-0.121417548716446
8.845344	0.940844394110985	-0.122722117266403
8.886304	0.940538165345413	-0.123964149144016
8.927264	0.940246432616082	-0.12511239235716
8.968224	0.93994020385051	-0.126204863153143
9.009184	0.939578708946772	-0.127301916819179
9.050144	0.939229898074745	-0.128362974361797
9.091104	0.938724348810872	-0.129353878907374
9.132064	0.938321177802945	-0.130250565484914
9.173024	0.937852774631937	-0.131099104686814
9.213984	0.937397961494904	-0.131944762978485
9.254944	0.936952208380521	-0.132818602761139
9.295904	0.936549037372593	-0.133755072921991
9.336864	0.936163986409966	-0.134709722018644
9.377824	0.935807021517554	-0.135691946787034
9.418784	0.935454586636467	-0.136732147149772
9.459744	0.935096715741789	-0.137768394432967
9.500704	0.934790486976217	-0.13878874005055
9.541664	0.934494224235561	-0.13981971583462
9.582624	0.934168969422424	-0.14084326924332
9.623584	0.933779388448471	-0.141962152015077
9.664544	0.933413363533409	-0.143175904337442
9.705504	0.933056398640997	-0.144468319455972
9.746464	0.932693997734994	-0.145838852569187
9.787424	0.932262740656852	-0.14723384508967
9.828384	0.931798867497169	-0.148702104692457
9.869344	0.931367610419026	-0.150162436344099
9.910304	0.930954473386183	-0.151648094726966
9.951264	0.930402718006795	-0.153079902752296
9.992224	0.930226047565119	-0.154392826377758
10.033184	0.929697848244621	-0.155647652373339
10.074144	0.929359003397509	-0.156860452382716
10.115104	0.929043714609286	-0.158072672723317
10.156064	0.92875107587769	-0.15934863265793
10.197024	0.928444847112118	-0.160601379691063
10.237984	0.928096942242356	-0.161899693920023
10.278944	0.927739977349943	-0.163221140419846
10.319904	0.927392072480181	-0.164569626506749
10.360864	0.927026047565119	-0.165843788596476
10.401824	0.926599320498301	-0.16702232059273
10.442784	0.926139977349943	-0.168073393013812
10.483744	0.925694224235561	-0.169027741380048
10.524704	0.925262967157418	-0.169939632277306
10.565664	0.924882446206115	-0.170790298384186
10.606624	0.924501925254813	-0.171675234683395
10.647584	0.923968289920725	-0.172524809008108
10.688544	0.923778935447339	-0.173487022128516
10.729504	0.923435560588902	-0.174488175479544
10.770464	0.923120271800679	-0.175577575774382
10.811424	0.922637372593431	-0.176703246772586
10.852384	0.922238731596829	-0.177751808748447
10.893344	0.921867270668177	-0.178742382054724
10.934304	0.921505775764439	-0.179679403554674
10.975264	0.921157870894677	-0.180571862472725
11.016224	0.92077281993205	-0.181419933145352
11.057184	0.920313476783692	-0.182160712793616
11.098144	0.919886749716874	-0.182920571389727
11.139104	0.919455492638732	-0.183645553974263
11.180064	0.919074971687429	-0.18442256292098
11.221024	0.918703510758777	-0.185213865279339
11.261984	0.918355605889015	-0.185965632483862
11.302944	0.917998640996602	-0.186734935758439
11.343904	0.91765073612684	-0.187475619521642
11.384864	0.917358097395244	-0.188199795799987
11.425824	0.917060928652322	-0.188816988322004
11.466784	0.916750169875425	-0.189402327391059
11.507744	0.916217440543601	-0.189889273133531
11.548704	0.916049830124575	-0.190366593323446
11.589664	0.915711891279728	-0.19083957471437
11.630624	0.915126613816535	-0.191378239550988
11.671584	0.914662740656852	-0.1919479602512
11.712544	0.914203397508494	-0.192515846060027
11.753504	0.913749490373726	-0.193130671964412
11.794464	0.913354473386183	-0.193721918860722
11.835424	0.912969422423556	-0.194340305587584
11.876384	0.912612457531144	-0.195023700206305
11.917344	0.912250962627407	-0.195732565383841
11.958304	0.91191664779162	-0.196567373409227
11.999264	0.911601359003398	-0.19745637392748
12.040224	0.911314156285391	-0.198464186931806
12.081184	0.910979841449604	-0.199599533604303
12.122144	0.910585730464326	-0.200819653566372
12.163104	0.910218799546999	-0.202112718088267
12.204064	0.909857304643262	-0.203457364414335
12.245024	0.909499433748584	-0.20488480313179
12.285984	0.909063646659117	-0.206325057759274
12.326944	0.908599773499434	-0.207823209529692
12.367904	0.907964665911665	-0.209316577943111
12.408864	0.907750849377123	-0.210817852515615
12.449824	0.907389354473386	-0.212281254668402
12.490784	0.907036919592299	-0.213730202148307
12.531744	0.906507814269536	-0.215229284439654
12.572704	0.906159909399774	-0.21675733055691
12.613664	0.905853680634202	-0.218356937438232
12.654624	0.905566477916195	-0.220016744883148
12.695584	0.905250283125708	-0.221669785893677
12.736544	0.904893318233296	-0.223306785769414
12.777504	0.904545413363533	-0.224811499128863
12.818464	0.904197508493771	-0.226305553992148
12.859424	0.903831483578709	-0.227767439417612
12.900384	0.903394790486976	-0.229198966325378
12.941344	0.902949943374858	-0.230618716804341
12.982304	0.902490600226501	-0.231950623492589
13.023264	0.902068403171008	-0.233275166644027
13.064224	0.90167429218573	-0.234581153857039
13.105184	0.901298301245753	-0.235878788173752
13.146144	0.900941336353341	-0.237152937188244
13.187104	0.900569875424689	-0.238489572753343
13.228064	0.900231936579841	-0.239877663728672
13.269024	0.899772593431484	-0.241271512166046
13.309984	0.899609513023783	-0.242740196713987
13.350944	0.89924348810872	-0.244169856042277
13.391904	0.898672706681767	-0.245538985746879
13.432864	0.898315741789354	-0.246820875300806
13.473824	0.897967836919592	-0.248122022497465
13.514784	0.89757825594564	-0.249443405800316
13.555744	0.897109852774632	-0.250723055130555
13.596704	0.896687655719139	-0.252039302045048
13.637664	0.896260928652322	-0.253351188368491
13.678624	0.895880407701019	-0.254673236329148
13.719584	0.895509852774632	-0.255989919084825
13.760544	0.89516194790487	-0.257255963632494
13.801504	0.894799546998868	-0.258583503192074
13.842464	0.89444711211778	-0.259969831189812
13.883424	0.894159909399774	-0.261372856263324
13.924384	0.893862740656852	-0.262805492386903
13.965344	0.893551981879955	-0.264259480370107
14.006304	0.893190486976217	-0.265644330866229
14.047264	0.892674971687429	-0.266961004905083
14.088224	0.892327066817667	-0.268259458603223
14.129184	0.892136806342016	-0.26953970721509
14.170144	0.891691959229898	-0.270772898054279
14.211104	0.891228086070215	-0.27194161490706
14.252064	0.890563986409966	-0.27302482625708
14.293024	0.89035107587769	-0.274051615786574
14.333984	0.889966024915062	-0.275008786224479
14.374944	0.889414269535674	-0.275900451911575
14.415904	0.889070894677237	-0.276819871965293
14.456864	0.888708493771234	-0.277806235045728
14.497824	0.888407701019253	-0.278798418785182
14.538784	0.888106002265006	-0.279772717781633
14.579744	0.887780747451869	-0.280765176101032
14.620704	0.887391166477916	-0.281745313190149
14.661664	0.887015175537939	-0.282629425749519
14.702624	0.886662740656852	-0.283499523835605
14.743584	0.886305775764439	-0.284396894683805
14.784544	0.885874518686297	-0.285307022603472
14.825504	0.885410645526614	-0.286266385322534
14.866464	0.884979388448471	-0.28726687183655
14.907424	0.884557191392979	-0.288359098561469
14.948384	0.884190260475651	-0.28949502054433
14.989344	0.883828765571914	-0.290694204875106
15.030304	0.883480860702152	-0.291948200593232
15.071264	0.882970781426954	-0.293320799593661
15.112224	0.882660022650057	-0.294713360120335
15.153184	0.882511438278596	-0.296117668746135
15.194144	0.882056625141563	-0.297557862355853
15.235104	0.881708720271801	-0.298914890929969
15.276064	0.881351755379388	-0.300226469985377
15.317024	0.881003850509626	-0.301572497928
15.357984	0.880636919592299	-0.302959993980112
15.398944	0.880201132502831	-0.304405663934311
15.439904	0.879750849377123	-0.305838446064688
15.480864	0.879306002265006	-0.307276850546343
15.521824	0.878870215175538	-0.308682200832573
15.562784	0.878485164212911	-0.310039314395721
15.603744	0.878113703284258	-0.311376651665127
15.644704	0.877737712344281	-0.312676277776053
15.685664	0.877376217440544	-0.314017145359052
15.726624	0.877037372593432	-0.315387460551675
15.767584	0.87672208380521	-0.31675971959598
15.808544	0.876420385050963	-0.318151822489411
15.849504	0.876067950169875	-0.319552635668912
15.890464	0.875479048697622	-0.32093031221914
15.931424	0.87512208380521	-0.322295983523943
15.972384	0.874783238958097	-0.323636548197319
16.013344	0.87438912797282	-0.324926714375338
16.054304	0.873925254813137	-0.326239136783438
16.095264	0.873498527746319	-0.327517646388979
16.136224	0.873071800679502	-0.328766050264709
16.177184	0.872686749716874	-0.329947861965875
16.218144	0.872315288788222	-0.331105569470338
16.259104	0.87195832389581	-0.332332128985906
16.300064	0.871601359003398	-0.333570284056185
16.341024	0.87125798414496	-0.334823819961861
16.381984	0.870956285390713	-0.336069935671373
16.422944	0.870668176670442	-0.337307790011234
16.463904	0.870357417893545	-0.338553180045174
16.504864	0.869995922989807	-0.339787562910002
16.545824	0.869648018120045	-0.341011285099459
16.586784	0.869318233295583	-0.342299287325997
16.627744	0.868952208380521	-0.343609547961822
16.668704	0.868511891279728	-0.345020080399735
16.709664	0.867825141562854	-0.346509282171432
16.750624	0.867602265005663	-0.348021019111567
16.791584	0.866971687429219	-0.349607374241678
16.832544	0.866582106455266	-0.351275654439219
16.873504	0.866224235560589	-0.352903645477674
16.914464	0.865876330690827	-0.354496252749575
16.955424	0.865519365798414	-0.355995984444286
16.996384	0.865213137032843	-0.357473396711945
17.037344	0.864911438278596	-0.358924769648042
17.078304	0.864587089467724	-0.36031017802088
17.119264	0.864197508493771	-0.361713207452804
17.160224	0.863826047565119	-0.36306580134287
17.201184	0.863473612684032	-0.364360676784886
17.242144	0.863112117780294	-0.365554835866805
17.283104	0.862680860702152	-0.366631686114739
17.324064	0.862216987542469	-0.36752114208703
17.365024	0.861794790486976	-0.368258075436842
17.405984	0.861372593431484	-0.368891407157917
17.446944	0.860824462061155	-0.369417321460686
17.487904	0.860472027180068	-0.369839209189563
17.528864	0.860296262740657	-0.370102337408613
17.569824	0.859776217440544	-0.370351767139236
17.610784	0.859465458663647	-0.370590734502229
17.651744	0.85917825594564	-0.370804797899945
17.692704	0.858872027180068	-0.371002713381779
17.733664	0.858528652321631	-0.371177243804864
17.774624	0.858185277463194	-0.371361042390736
17.815584	0.857893544733862	-0.371506534894911
17.856544	0.857577349943375	-0.371574735323445
17.897504	0.857239411098528	-0.371625345201777
17.938464	0.8568724801812	-0.371612845276608
17.979424	0.856533635334088	-0.371613209203997
18.020384	0.856237372593431	-0.371632756681117
18.061344	0.85594926387316	-0.37170621117513
18.102304	0.855690147225368	-0.371814020850502
18.143264	0.855457304643262	-0.371993576522443
18.184224	0.85521630804077	-0.372162750457372
18.225184	0.855026047565119	-0.372275840348693
18.266144	0.854835787089468	-0.372373715024267
18.307104	0.854636466591166	-0.372383451716327
18.348064	0.854469762174405	-0.372383366727296
18.389024	0.854288561721404	-0.372358449686784
18.429984	0.854130917327293	-0.372301461272718
18.470944	0.853908040770102	-0.372203845922649
18.511904	0.853759456398641	-0.372063738236307
18.552864	0.85363442808607	-0.371941077272577
18.593824	0.853504869762174	-0.371774431216517
18.634784	0.853378935447339	-0.371589601866245
18.675744	0.853244847112118	-0.371392011086093
18.716704	0.853115288788222	-0.371122850825052
18.757664	0.852980294450736	-0.370806495501358
18.798624	0.852855266138165	-0.370440643873559
18.839584	0.852730237825595	-0.369990814366349
18.880544	0.852618799546999	-0.369452901355774
18.921504	0.852525481313703	-0.36885558101256
18.962464	0.852400453001133	-0.368211028560193
19.003424	0.852308040770102	-0.367513575884069
19.044384	0.852210192525481	-0.366751725493746
19.085344	0.852135900339751	-0.3659110445084
19.126304	0.85205254813137	-0.365048510446069
19.167264	0.851959229898075	-0.36412798989336
19.208224	0.851875877689694	-0.363133849226989
19.249184	0.851820611551529	-0.362050339325758
19.290144	0.851737259343148	-0.360909681928428
19.331104	0.851643941109853	-0.359760028769053
19.372064	0.851565118912797	-0.358574760847295
19.413024	0.851490826727067	-0.357367310788457
19.453984	0.851425594563986	-0.356166130305057
19.494944	0.851374858437146	-0.3549275786193
19.535904	0.851305096262741	-0.353723900765913
19.576864	0.8512543601359	-0.352531090612459
19.617824	0.851208154020385	-0.351346809870983
19.658784	0.85115651189128	-0.350192279648755
19.699744	0.851092185730464	-0.34908489000903
19.740704	0.851040543601359	-0.348081006112982
19.781664	0.850998867497169	-0.347141709522049
19.822624	0.850957191392978	-0.346275830378628
19.863584	0.850948131370328	-0.345459438822489
19.904544	0.850869309173273	-0.344692356158747
19.945504	0.850851189127973	-0.343969147447831
19.986464	0.850809513023783	-0.343275966015315
20.027424	0.850776896942242	-0.342647748890539
20.068384	0.850720724801812	-0.342073251370946
20.109344	0.850702604756512	-0.341551538577194
20.150304	0.850702604756512	-0.34102398115316
20.191264	0.850660928652322	-0.340518810711563
20.232224	0.850628312570781	-0.340079630983695
20.273184	0.850609286523216	-0.339617469350173
20.314144	0.850586636466591	-0.339191724426814
20.355104	0.850558550396376	-0.338778937061867
20.396064	0.850525934314836	-0.338361976517579
20.437024	0.850521404303511	-0.337924753716629
20.477984	0.850498754246886	-0.337485277616756
20.518944	0.85046160815402	-0.337055995842185
20.559904	0.85046160815402	-0.336554288158798
20.600864	0.850442582106455	-0.336043399480861
20.641824	0.85041449603624	-0.335529444660192
20.682784	0.850409966024915	-0.335079715396455
20.723744	0.85040543601359	-0.334638681164347
20.764704	0.8503637599094	-0.334156834763733
20.805664	0.8503456398641	-0.333655083496227
20.846624	0.8503456398641	-0.33309794988942
20.887584	0.850313023782559	-0.332563972524739
20.928544	0.850313023782559	-0.332040437914837
20.969504	0.850313023782559	-0.331536633835353
21.010464	0.850299433748584	-0.331020748238237
21.051424	0.850289467723669	-0.330462230835669
21.092384	0.850262287655719	-0.329942573033103
21.133344	0.850256851642129	-0.329406932934304
21.174304	0.850262287655719	-0.328880240655021
21.215264	0.850256851642129	-0.328321036802588
21.256224	0.850206115515289	-0.327765310962807
21.297184	0.850197055492639	-0.327209142744223
21.338144	0.850197055492639	-0.32665382877436
21.379104	0.850197055492639	-0.326078832216611
21.420064	0.850197055492639	-0.325440956851188
21.461024	0.850187995469989	-0.324759911416452
21.501984	0.850187995469989	-0.324011951284675
21.542944	0.850187089467724	-0.323281790906869
21.583904	0.850145413363533	-0.322622391524555
21.624864	0.850145413363533	-0.321961808833426
21.665824	0.850145413363533	-0.321276768914234
21.706784	0.850136353340883	-0.320558075517989
21.747744	0.850136353340883	-0.319862468629282
21.788704	0.850136353340883	-0.319169954033778
21.829664	0.850131823329558	-0.318419620746752
21.870624	0.850131823329558	-0.317679965568743
21.911584	0.850136353340883	-0.316954041567249
21.952544	0.850131823329558	-0.316251968974571
21.993504	0.850099207248018	-0.315549061746025
22.034464	0.850099207248018	-0.314885386761693
22.075424	0.850099207248018	-0.314239738168747
22.116384	0.850081087202718	-0.313619102501373
22.157344	0.850081087202718	-0.313021309270474
22.198304	0.850071121177803	-0.312534494280357
22.239264	0.850071121177803	-0.312138615374158
22.280224	0.850071121177803	-0.311769922061837
22.321184	0.850071121177803	-0.311435291917281
22.362144	0.850071121177803	-0.311135295892444
22.403104	0.850071121177803	-0.31084358085011
22.444064	0.850071121177803	-0.310555485468813
22.485024	0.850071121177803	-0.310295495306291
22.525984	0.850071121177803	-0.310032981623312
22.566944	0.850071121177803	-0.309786807626335
22.607904	0.850038505096263	-0.309560989591876
22.648864	0.850038505096263	-0.309392554407755
22.689824	0.850038505096263	-0.309216827600618
22.730784	0.850038505096263	-0.30902695120943
22.771744	0.850038505096263	-0.308836211852697
22.812704	0.850024915062288	-0.308652881796099
22.853664	0.850024915062288	-0.308456232432906
22.894624	0.850024915062288	-0.30823681472624
22.935584	0.850024915062288	-0.307945441819235
22.976544	0.850024915062288	-0.307644816003887
23.017504	0.850005889014723	-0.307263047456033
23.058464	0.850005889014723	-0.306821769152862
23.099424	0.850005889014723	-0.306326108765908
23.140384	0.850005889014723	-0.305815071901968
23.181344	0.850005889014723	-0.305309101691797
23.222304	0.850005889014723	-0.304792438118167
23.263264	0.850005889014723	-0.304342486575427
23.304224	0.850005889014723	-0.303891162132956
23.345184	0.850005889014723	-0.303442986643041
23.386144	0.850005889014723	-0.302996436840745
23.427104	0.850005889014723	-0.302543294940535
23.468064	0.850005889014723	-0.30213496841011
23.509024	0.850005889014723	-0.301750929129686
23.549984	0.850005889014723	-0.301376674483851
23.590944	0.850005889014723	-0.301019337013589
23.631904	0.850006795016988	-0.300649340536125
23.672864	0.850006795016988	-0.300329831901463
23.713824	0.850006795016988	-0.300043301190017
23.754784	0.850006795016988	-0.299827365854414
23.795744	0.850006795016988	-0.299608989808179
23.836704	0.850006795016988	-0.299455791631864
23.877664	0.850006795016988	-0.299321062225737
23.918624	0.850006795016988	-0.299228014491281
23.959584	0.850006795016988	-0.299077339835423
24.000544	0.850006795016988	-0.2989097872297
24.041504	0.850005889014723	-0.298706781122832
24.082464	0.850005889014723	-0.298419516018991
24.123424	0.850005889014723	-0.298134379999336
24.164384	0.850005889014723	-0.297853153475105
24.205344	0.850005889014723	-0.297523504995287
24.246304	0.850005889014723	-0.297169375316142
24.287264	0.850005889014723	-0.296751275047157
24.328224	0.850005889014723	-0.296298584242572
24.369184	0.850005889014723	-0.295809692469212
24.410144	0.850005889014723	-0.295279901359108
24.451104	0.849996828992073	-0.294678808810443
24.492064	0.849996828992073	-0.293937626009083
24.533024	0.849996828992073	-0.293124847576363
24.573984	0.849996828992073	-0.292207399704004
24.614944	0.849996828992073	-0.291178993203715
24.655904	0.849996828992073	-0.290050933795821
24.696864	0.849996828992073	-0.288839962140213
24.737824	0.849996828992073	-0.287533534727605
24.778784	0.849996828992073	-0.286199409607728
24.819744	0.850006795016988	-0.28474466544007
24.860704	0.850006795016988	-0.283149580411036
24.901664	0.850006795016988	-0.281389943542834
24.942624	0.850006795016988	-0.279466393342798
24.983584	0.850006795016988	-0.277413988875802
25.024544	0.850062061155153	-0.275300015303892
25.065504	0.850313023782559	-0.273060362568049
25.106464	0.850757870894677	-0.27073371157339
25.147424	0.851166477916195	-0.268277984032765
25.188384	0.851657531143828	-0.265750883139784
25.229344	0.851820611551529	-0.263128888724931
25.270304	0.852191166477916	-0.260435300857923
25.311264	0.852585277463194	-0.257729633652489
25.352224	0.852947678369196	-0.254947439272693
25.393184	0.853453227633069	-0.252111860885426
25.434144	0.853842808607022	-0.249206024899235
25.475104	0.854274065685164	-0.246196434739892
25.516064	0.854687202718007	-0.243142092407736
25.557024	0.855094903737259	-0.240070968010775
25.597984	0.855498980747452	-0.23701244596166
25.638944	0.855912117780294	-0.233948728685627
25.679904	0.856297168742922	-0.230845759552528
25.720864	0.856667723669309	-0.227760106389685
25.761824	0.857015628539071	-0.224658329282225
25.802784	0.857330917327293	-0.22149635161117
25.843744	0.857619026047565	-0.218272338485135
25.884704	0.857925254813137	-0.21507689256953
25.925664	0.858273159682899	-0.211916167941881
25.966624	0.858630124575311	-0.208793198056829
26.007584	0.858954473386183	-0.205711842288064
26.048544	0.859297848244621	-0.20265169019292
26.089504	0.859691959229898	-0.199644019913995
26.130464	0.860137712344281	-0.196651285912459
26.171424	0.860568969422424	-0.193700224865769
26.212384	0.861223103057758	-0.190770493886643
26.253344	0.861658890147225	-0.187911268935917
26.294304	0.862058437146093	-0.185167794686943
26.335264	0.862448018120045	-0.182472611641199
26.376224	0.862785956964892	-0.179936538957438
26.417184	0.863092185730464	-0.177468529412237
26.458144	0.863398414496036	-0.175046849784938
26.499104	0.863750849377123	-0.172785659956968
26.540064	0.864113250283126	-0.170623580414331
26.581024	0.864451189127973	-0.168554977909716
26.621984	0.86477644394111	-0.166541942976906
26.662944	0.865124348810872	-0.164575765329831
26.703904	0.86553657984145	-0.16259180100402
26.744864	0.865977802944507	-0.160605764253378
26.785824	0.8664	-0.158634888238334
26.826784	0.866803171007927	-0.156624195951891
26.867744	0.867202718006795	-0.154677029697278
26.908704	0.867624009060023	-0.152705414931427
26.949664	0.868	-0.150718545724123
26.990624	0.868371460928652	-0.148697859599321
27.031584	0.868853454133635	-0.146628625124989
27.072544	0.869132502831257	-0.144528663847157
27.113504	0.869424235560589	-0.142379995137763
27.154464	0.869763080407701	-0.140236005183484
27.195424	0.870120045300113	-0.13798512082032
27.236384	0.870449830124575	-0.135704856402915
27.277344	0.870797734994337	-0.133477361456912
27.318304	0.87121449603624	-0.131226318011715
27.359264	0.871673839184598	-0.129016729600772
27.400224	0.872124122310306	-0.126826849928188
27.441184	0.872531823329558	-0.124659967415698
27.482144	0.872958550396376	-0.122497696102939
27.523104	0.873389807474519	-0.120386339757342
27.564064	0.873770328425821	-0.118230379424933
27.605024	0.874146319365798	-0.116076495875768
27.645984	0.874466138165345	-0.114000442666106
27.686944	0.874763306908267	-0.111979283653619
27.727904	0.875083125707814	-0.110062630640326
27.768864	0.875435560588901	-0.108252294546349
27.809824	0.875816081540204	-0.106518317827878
27.850784	0.876163986409966	-0.10487508760241
27.891744	0.876669535673839	-0.103317155855141
27.932704	0.876855266138165	-0.101769276784789
27.973664	0.877481313703284	-0.100179515555823
28.014624	0.877903510758777	-0.0986014588418632
28.055584	0.878293091732729	-0.0969871052740674
28.096544	0.878701698754247	-0.0953730655119244
28.137504	0.879114835787089	-0.0938324410180869
28.178464	0.879485390713477	-0.0923517011029854
28.219424	0.879852321630804	-0.0909210916409131
28.260384	0.880209286523216	-0.0895840267722476
28.301344	0.880524575311438	-0.0884057497430872
28.342304	0.880802718006795	-0.0873199669300791
28.383264	0.881118006795017	-0.0863222022442598
28.424224	0.881465911664779	-0.0853052474710915
28.465184	0.881804756511891	-0.0842827052139393
28.506144	0.882130011325028	-0.0832536994320224
28.547104	0.88247791619479	-0.082228873367064
28.588064	0.882899207248018	-0.0811168006138132
28.629024	0.883344960362401	-0.0800193416154752
28.669984	0.88399456398641	-0.0789757525875285
28.710944	0.884421291053228	-0.0779320415240502
28.751904	0.88486160815402	-0.0769187107703301
28.792864	0.885251189127973	-0.0760201893014036
28.833824	0.885640770101925	-0.0750972716221806
28.874784	0.885988674971687	-0.0741838509223655
28.915744	0.886290373725934	-0.0732254688459681
28.956704	0.886601132502831	-0.072233705693258
28.997664	0.886939977349943	-0.0711319863473425
29.038624	0.887315968289921	-0.0699620861857461
29.079584	0.887644847112118	-0.0686961723904332
29.120544	0.887970101925255	-0.0673664296536656
29.161504	0.888318006795017	-0.0659835883854031
29.202464	0.888730237825595	-0.0645552845231962
29.243424	0.889161494903737	-0.0631115540622676
29.284384	0.88958369195923	-0.0616499846216617
29.325344	0.890001359003397	-0.0601712277839492
29.366304	0.89040543601359	-0.0587161850650797
29.407264	0.890817667044168	-0.0573677926840318
29.448224	0.89120724801812	-0.056038361573711
29.489184	0.891555152887882	-0.0546502488063232
29.530144	0.891884937712344	-0.0532830651326101
29.571104	0.892176670441676	-0.0519136869985335
29.612064	0.892622423556059	-0.0505057216651965
29.653024	0.892965798414496	-0.049142793980649
29.693984	0.893318233295583	-0.0478428039423341
29.734944	0.893642582106455	-0.0466374546380049
29.775904	0.893990486976217	-0.0454989786258034
29.816864	0.89441268403171	-0.0444895878763903
29.857824	0.894876557191393	-0.0435323411662784
29.898784	0.895317780294451	-0.042653367174472
29.939744	0.895730011325028	-0.0417793399801085
29.980704	0.896152208380521	-0.0409555478406585
30.021664	0.896574405436014	-0.0402406331874823
30.062624	0.896963986409966	-0.0396041329009968
30.103584	0.897335447338618	-0.0389738651434481
30.144544	0.89765979614949	-0.0383707764421583
30.185504	0.897956964892412	-0.0377753563665079
30.226464	0.898281313703284	-0.0371390391333198
30.267424	0.898629218573046	-0.0365046592141963
30.308384	0.899009739524349	-0.0359055562805378
30.349344	0.899357644394111	-0.0353636792943905
30.390304	0.899863193657984	-0.034860350281797
30.431264	0.900053454133635	-0.0344012090276835
30.472224	0.900471121177803	-0.0339526565351449
30.513184	0.901097168742922	-0.033537321678475
30.554144	0.901495809739524	-0.0331355000777273
30.595104	0.901894450736127	-0.0327157741211246
30.636064	0.902298527746319	-0.03225359287475
30.677024	0.902683578708947	-0.0317949920637051
30.717984	0.903045073612684	-0.0313355936632929
30.758944	0.903407474518686	-0.0308981420457208
30.799904	0.903718233295583	-0.0304920121548653
30.840864	0.90399637599094	-0.0300654413124617
30.881824	0.904311664779162	-0.0296687931465728
30.922784	0.904659569648924	-0.0293064609363373
30.963744	0.905007474518686	-0.0290166112942726
31.004704	0.905331823329558	-0.0287943867703788
31.045664	0.90567066817667	-0.0286778101495826
31.086624	0.906092865232163	-0.0285654502922454
31.127584	0.906537712344281	-0.0284713478221225
31.168544	0.906974405436014	-0.0283282524444617
31.209504	0.907396602491506	-0.0281826727720499
31.250464	0.90805073612684	-0.0279121570449251
31.291424	0.908453907134768	-0.0276273544437757
31.332384	0.90884348810872	-0.0273579762621422
31.373344	0.909177802944507	-0.0271124451309129
31.414304	0.909484031710079	-0.0268916719581632
31.455264	0.909784824462061	-0.0266957613457773
31.496224	0.910132729331823	-0.0265084585967832
31.537184	0.910499660249151	-0.026219550371677
31.578144	0.910837599093998	-0.0258736275820339
31.619104	0.911171913929785	-0.025427291341918
31.660064	0.911510758776897	-0.0249085248345732
31.701024	0.91192389580974	-0.0242763328381954
31.741984	0.912355152887882	-0.0235159359782216
31.782944	0.912786409966025	-0.0226309408404529
31.823904	0.913194110985277	-0.0216372752409728
31.864864	0.91359818799547	-0.0205734806157175
31.905824	0.914001359003398	-0.0195345202211491
31.946784	0.914377349943375	-0.0185263999487885
31.987744	0.914757870894677	-0.0175452822170071
32.028704	0.915091279728199	-0.0165105843492222
32.069664	0.915383918459796	-0.0155657787257188
32.110624	0.915662061155153	-0.0145993597378812
32.151584	0.916163080407701	-0.0135575249707017
32.192544	0.916510985277463	-0.0123917435082978
32.233504	0.916835334088335	-0.0111767839058526
32.274464	0.917183238958097	-0.00995541090037902
32.315424	0.917591845979615	-0.00877019310035698
32.356384	0.918055719139298	-0.00771570804280039
32.397344	0.918501472253681	-0.00672754057986145
32.438304	0.918918233295583	-0.00582704692957565
32.479264	0.919344960362401	-0.00502563305573843
32.520224	0.919767157417893	-0.00430591761191619
32.561184	0.920156738391846	-0.00370396645611772
32.602144	0.920528199320498	-0.00309078585220322
32.643104	0.92085254813137	-0.00243218623846289
32.684064	0.921149716874292	-0.00178476595110232
32.725024	0.921469535673839	-0.00110875448204535
32.765984	0.921821970554926	-0.000374203004306295
32.806944	0.922202491506229	0.000419014876058471
32.847904	0.922550396375991	0.00118327328892594
32.888864	0.923055945639864	0.00195150657339507
32.929824	0.923440996602491	0.00266958107515808
32.970784	0.923867723669309	0.00335131513896621
33.011744	0.924285390713477	0.00401495525600411
33.052704	0.924679501698754	0.00470232910473829
33.093664	0.925078142695357	0.00537960015481807
33.134624	0.925491279728199	0.00611099396317617
33.175584	0.925871800679502	0.00697840944677237
33.216544	0.926237825594564	0.00792497151024894
33.257504	0.926600226500566	0.00894923969849136
33.298464	0.926891959229898	0.0100077671830332
33.339424	0.927184597961495	0.0111101163194601
33.380384	0.927495356738392	0.0122843313087821
33.421344	0.927852321630804	0.0134638090804056
33.462304	0.928195696489241	0.0145976826096999
33.503264	0.928515515288788	0.0157267640651717
33.544224	0.928877010192525	0.0168684435100786
33.585184	0.929294677236693	0.0179723747500048
33.626144	0.929735900339751	0.0190680467994868
33.667104	0.93038912797282	0.0201413253289145
33.708064	0.930589354473386	0.0212187116615051
33.749024	0.931248018120045	0.022286206578416
33.789984	0.931646659116648	0.0234219869128919
33.830944	0.932022650056625	0.0245752335828325
33.871904	0.932366024915062	0.0256971105835263
33.912864	0.932666817667044	0.0267808405845559
33.953824	0.932977576443941	0.027780481566674
33.994784	0.933311891279728	0.0286351072907141
34.035744	0.933692412231031	0.0294255880884408
34.076704	0.934026727066818	0.0300684843443073
34.117664	0.934355605889015	0.0306098862635636
34.158624	0.934703510758777	0.031040931015725
34.199584	0.93511664779162	0.0313787319048969
34.240544	0.935556964892412	0.0316037850380774
34.281504	0.935988221970555	0.0317434656000585
34.322464	0.936392298980747	0.0318414470567224
34.363424	0.9368	0.0318849701573962
34.404384	0.937204077010192	0.0318520990152691
34.445344	0.93758369195923	0.0317256070075278
34.486304	0.937937032842582	0.031516457719166
34.527264	0.938279501698754	0.031237623963037
34.568224	0.938706228765572	0.0309290745549559
34.609184	0.938859343148358	0.0305099631344233
34.650144	0.93917463193658	0.030048915075128
34.691104	0.939699207248018	0.0296186809875696
34.732064	0.939865911664779	0.0292110823119228
34.773024	0.940376896942242	0.0288387105000047
34.813984	0.940808154020385	0.0285273673499316
34.854944	0.941262061155153	0.0282336823054443
34.895904	0.941694224235561	0.0280471161280518
34.936864	0.942116421291053	0.0279646310046991
34.977824	0.942556738391846	0.0279671240162737
35.018784	0.942969875424689	0.0280239882156019
35.059744	0.943349490373726	0.0281356093221315
35.100704	0.943720951302378	0.0283048551708561
35.141664	0.94404530011325	0.0285752183535664
35.182624	0.944337938844847	0.0289347241337211
35.223584	0.944662287655719	0.0293529050333251
35.264544	0.945014722536806	0.0298451680382467
35.305504	0.945405209513024	0.0304067995260768
35.346464	0.945753114382786	0.0310324909511894
35.387424	0.946077463193658	0.0317636058211895
35.428384	0.94643442808607	0.0325853298942195
35.469344	0.947060475651189	0.0334516535956488
35.510304	0.947478142695357	0.0344111078413597
35.551264	0.947872253680634	0.0354291849055778
35.592224	0.948271800679502	0.0365007723712101
35.633184	0.948693091732729	0.0375868798859006
35.674144	0.949069082672707	0.038735049006043
35.715104	0.949430577576444	0.0398805464197251
35.756064	0.949792978482446	0.0410331327902714
35.797024	0.950108267270668	0.0422122662473593
35.837984	0.9503818799547	0.043424279563398
35.878944	0.950697168742922	0.0447006404719007
35.919904	0.951045073612684	0.0460339353143212
35.960864	0.951392978482446	0.0473600736444939
36.001824	0.951722763306908	0.0486744856676004
36.042784	0.95207066817667	0.0500462522113674
36.083744	0.952478369195923	0.0513784487340032
36.124704	0.952924122310306	0.0526825335002454
36.165664	0.953359909399774	0.0539679577261778
36.206624	0.953777576443941	0.0551535873961189
36.247584	0.954440770101925	0.0562459296189521
36.288544	0.954650056625142	0.0572875115982446
36.329504	0.955029671574179	0.0582105208041164
36.370464	0.955410192525481	0.0590492012784254
36.411424	0.955716421291053	0.059854681550513
36.452384	0.956175764439411	0.0606636855985765
36.493344	0.956523669309173	0.0613921549125874
36.534304	0.956886070215176	0.0620592316373642
36.575264	0.957224009060023	0.0626357514600532
36.616224	0.95754926387316	0.0630988196432382
36.657184	0.957897168742922	0.0633660295149794
36.698144	0.958309399773499	0.0635106873832862
36.739104	0.958755152887882	0.0635790817611475
36.780064	0.95917281993205	0.0635896901355757
36.821024	0.959580520951302	0.0635384613627618
36.861984	0.959984597961495	0.0633900530810633
36.902944	0.960396828992072	0.0631922225882601
36.943904	0.960777349943375	0.0629379659165192
36.984864	0.961144280860702	0.0626871763614001
37.025824	0.961477689694224	0.0624352993825261
37.066784	0.961765798414496	0.0622176904167751
37.107744	0.962048471121178	0.0619823688652902
37.148704	0.962368289920725	0.0617634676304274
37.189664	0.962726160815402	0.0616151443377598
37.230624	0.96322174405436	0.0614371446188467
37.271584	0.963569648924122	0.0612371915794755
37.312544	0.96398731596829	0.0610731169864039
37.353504	0.964446659116648	0.0610243550746936
37.394464	0.964886976217441	0.0610319866538324
37.435424	0.965304643261608	0.0611042665558526
37.476384	0.965740430351076	0.0612590272228138
37.517344	0.966162627406569	0.0614364821402464
37.558304	0.966552208380521	0.0615727173776649
37.599264	0.966923669309173	0.0617190314424725
37.640224	0.967238958097395	0.0619172040706053
37.681184	0.967536126840317	0.0621830257881741
37.722144	0.967855945639864	0.0625534058058795
37.763104	0.968203850509626	0.0629921475133574
37.804064	0.968588901472254	0.0634049632079815
37.845024	0.968936806342016	0.0638148565874642
37.885984	0.969261155152888	0.0641840532963539
37.926944	0.969628086070215	0.0645261385043684
37.967904	0.970054813137033	0.0648719152872147
38.008864	0.97046704416761	0.0651115865337198
38.049824	0.970884711211778	0.0653596172141415
38.090784	0.97128335220838	0.0655774223084255
38.131744	0.971886749716874	0.0657458923598419
38.172704	0.972262740656852	0.0657757496601789
38.213664	0.972624235560589	0.0658187976939617
38.254624	0.972985730464326	0.0659582864858216
38.295584	0.973287429218573	0.0661939370974007
38.336544	0.973575537938845	0.0664961646291022
38.377504	0.973890826727067	0.0668184713641688
38.418464	0.974247791619479	0.0670829681245371
38.459424	0.974586636466591	0.0672659843754826
38.500384	0.974915515288788	0.0674697096203046
38.541344	0.975249830124575	0.0676672611747497
38.582304	0.975672027180068	0.0678395688077945
38.623264	0.976121404303511	0.0680012201238809
38.664224	0.976553567383918	0.0682225097684342
38.705184	0.976970328425821	0.0684960611294083
38.746144	0.977420611551529	0.0687600523140027
38.787104	0.977842808607022	0.0690379991333215
38.828064	0.978422650056625	0.0694306724276087
38.869024	0.978761494903737	0.0698779566223008
38.909984	0.978904643261608	0.0703210371287693
38.950944	0.979373952434881	0.0707353695507151
38.991904	0.979716421291053	0.0711273760079902
39.032864	0.980087882219706	0.0713885734505926
39.073824	0.980416761041903	0.0715133329896259
39.114784	0.98074201585504	0.0715176238460862
39.155744	0.981089920724802	0.0714295861060441
39.196704	0.981502151755379	0.0713397570587342
39.237664	0.981934314835787	0.0712851178286525
39.278624	0.982355605889015	0.0712401847817472
39.319584	0.982773272933182	0.0711262994802647
39.360544	0.983177349943375	0.0709039812505162
39.401504	0.983589580973952	0.0706193420898111
39.442464	0.98397463193658	0.0702905282458616
39.483424	0.984337032842582	0.0699366339209559
39.524384	0.984665911664779	0.0695226763224288
39.565344	0.984948584371461	0.0690952076471853
39.606304	0.985241223103058	0.0686199773157499
39.647264	0.985728652321631	0.0680883600310833
39.688224	0.986076557191393	0.0675157453454064
39.729184	0.986252321630804	0.0670032854599999
39.770144	0.986586636466591	0.0665842960749988
39.811104	0.98718006795017	0.0662894342593137
39.852064	0.987639411098528	0.0662036105924885
39.893024	0.988089694224236	0.0661965412484776
39.933984	0.988510985277463	0.0662553907044006
39.974944	0.988933182332956	0.0663688554191402
40.015904	0.989346319365798	0.0665340588408794
40.056864	0.989735900339751	0.0667485166748672
40.097824	0.990107361268403	0.067017607201319
40.138784	0.990431710079275	0.0674008053082575
40.179744	0.990724348810872	0.0678490723248203
40.220704	0.991048697621744	0.0683855688515464
40.261664	0.991401132502831	0.069008996081706
40.302624	0.991781653454134	0.06964011590877
40.343584	0.992138618346546	0.0703015114437083
40.384544	0.992453907134768	0.0710485955347047
40.425504	0.992820838052095	0.0718221286479762
40.466464	0.993247565118913	0.0726465309650845
40.507424	0.99366523216308	0.07346787803549
40.548384	0.994077463193658	0.0742495461244681
40.589344	0.994657304643262	0.0749954272937955
40.630304	0.995070441676104	0.075658293792731
40.671264	0.995455492638732	0.0762193935543161
40.712224	0.995816987542469	0.0767717895674487
40.753184	0.996179388448471	0.0773451255702858
40.794144	0.996490147225368	0.077982558556906
40.835104	0.996768289920725	0.0785932025651274
40.876064	0.997079048697622	0.0792178566882211
40.917024	0.997431483578709	0.0798225580018931
40.957984	0.997774858437146	0.0803561017045949
40.998944	0.998094677236693	0.0809107684502983
41.039904	0.998442582106455	0.0815394323122884
41.080864	0.998864779161948	0.0821808096616275
41.121824	0.999310532276331	0.0828065817173591
41.162784	0.999741789354473	0.0834396737257827
41.203744	1.00016398640997	0.0840102748251877
41.244704	1.000618799547	0.0845624986810526
41.285664	1.0010355605889	0.0850650584339556
41.326624	1.0014160815402	0.0855539436696982
41.367584	1.00194971687429	0.0860381109246196
41.408544	1.00209830124575	0.0864950141342513
41.449504	1.00256217440544	0.0869437126335866
41.490464	1.00290101925255	0.0873337381926787
41.531424	1.00328154020385	0.0876608064926849
41.572384	1.00361041902605	0.0879369423918825
41.613344	1.00393476783692	0.0881055192243889
41.654304	1.00427361268403	0.0881841013899355
41.695264	1.00469580973952	0.0881561966581046
41.736224	1.00512706681767	0.0880342243234454
41.777184	1.00555922989807	0.0878210326080982
41.818144	1.00596693091733	0.0874997413829913
41.859104	1.00637100792752	0.0870419185484605
41.900064	1.0067832389581	0.0865635763109685
41.941024	1.00715016987542	0.0860897951514711
41.981984	1.00752072480181	0.0855299222828201
42.022944	1.00785956964892	0.0849455355267528
42.063904	1.00814224235561	0.0843047487422187
42.104864	1.0084348810872	0.0835927302537129
42.145824	1.0087456398641	0.0828350421467001
42.186784	1.00910260475651	0.0820621911248822
42.227744	1.00944144960362	0.0813412182792431
42.268704	1.00995605889015	0.0806229672618005
42.309664	1.01037825594564	0.0799233898599032
42.350624	1.01084212910532	0.0792925729424621
42.391584	1.01128335220838	0.0787293746055742
42.432544	1.01169558323896	0.0781859961465466
42.473504	1.01212774631937	0.077722163062083
42.514464	1.01253997734994	0.0773571547869753
42.555424	1.01292502831257	0.0771393998144276
42.596384	1.01328742921857	0.0770135790021103
42.637344	1.01361630804077	0.076902504876267
42.678304	1.01390894677237	0.0768199543767366
42.719264	1.01423329558324	0.0766863581576897
42.760224	1.01459479048698	0.0765357924621284
42.801184	1.01497531143828	0.0764757008588298
42.842144	1.01531868629672	0.0764451636462452
42.883104	1.01564847112118	0.0764130791974558
42.924064	1.01601902604757	0.0763565309829865
42.965024	1.01644575311438	0.076288391572218
43.005984	1.0168724801812	0.076258532092675
43.046944	1.01727202718007	0.0761699996728887
43.087904	1.01766160815402	0.0761066436191189
43.128864	1.01827406568516	0.0760631074432097
43.169824	1.01864915062288	0.0760161063298845
43.210784	1.0188348810872	0.0758903116680381
43.251744	1.01935945639864	0.0757287191905116
43.292704	1.01966568516421	0.0754813575263078
43.333664	1.01995288788222	0.0751186766431249
43.374624	1.02026364665912	0.0746852848861855
43.415584	1.02062514156285	0.0743035642808622
43.456544	1.02096398640997	0.0740193130188111
43.497504	1.0212892412231	0.073793131056963
43.538464	1.02165073612684	0.0735772894272148
43.579424	1.02206840317101	0.0734120511381807
43.620384	1.02251325028313	0.0733104064363618
43.661344	1.02294450736127	0.0732081406608551
43.702304	1.02336670441676	0.0731014445597091
43.743264	1.02381245753114	0.073064829541808
43.784224	1.02423012457531	0.0731146788772733
43.825184	1.02460973952435	0.0731109262846757
43.866144	1.02499026047565	0.0731248165432225
43.907104	1.02529648924122	0.0731221034318496
43.948064	1.02558912797282	0.0731103466159005
43.989024	1.02591347678369	0.0730716831444328
44.029984	1.02626591166478	0.0731326900142186
44.070944	1.02679501698754	0.0732862586555403
44.111904	1.02711936579841	0.0734434927212229
44.152864	1.02729603624009	0.0735734017238497
44.193824	1.02789852774632	0.073690453411537
44.234784	1.02832072480181	0.0737467749885905
44.275744	1.0287429218573	0.0737423882470696
44.316704	1.02914609286523	0.0736671729546725
44.357664	1.0295637599094	0.0735751363717637
44.398624	1.02997689694224	0.0734505729612634
44.439584	1.0303429218573	0.0733480391434286
44.480544	1.03072344280861	0.0732825801559441
44.521504	1.03104326160815	0.0732492666350149
44.562464	1.0313268403171	0.0732368909245838
44.603424	1.03160951302378	0.0731819945482032
44.644384	1.03193929784824	0.0731325745163045
44.685344	1.03230532276331	0.0731368130718228
44.726304	1.03262967157418	0.0730889773226296
44.767264	1.03296851642129	0.0730239563555355
44.808224	1.03335809739524	0.0729655296655614
44.849184	1.03403578708947	0.0729046949530435
44.890144	1.03448063420159	0.0728598926584935
44.931104	1.0348892412231	0.0728571098125312
44.972064	1.03533408833522	0.0729084954881714
45.013024	1.03575175537939	0.0729621802260594
45.053984	1.03611868629672	0.0730056706386443
45.094944	1.03649377123443	0.0731221513743799
45.135904	1.0368	0.0732791871323236
45.176864	1.03710169875425	0.0734259283214918
45.217824	1.03742604756512	0.073562701822773
45.258784	1.03778844847112	0.0736297756018455
45.299744	1.03817802944507	0.0737094713416182
45.340704	1.03851687429219	0.0738136090550118
45.381664	1.03884122310306	0.0739788429856339
45.422624	1.03921268403171	0.0742181219750732
45.463584	1.03964394110985	0.0745285411418353
45.504544	1.04006613816535	0.0748030557118269
45.545504	1.04046477916195	0.0751939921789944
45.586464	1.0408543601359	0.0756012683321648
45.627424	1.04126206115515	0.0759965632111762
45.668384	1.04183737259343	0.0763564263811021
45.709344	1.04203216308041	0.0767753787196024
45.750304	1.04255220838052	0.0773205855323985
45.791264	1.04284394110985	0.0779662907846985
45.832224	1.04314110985277	0.0786557544919119
45.873184	1.04346545866365	0.0793680780692469
45.914144	1.043818799547	0.0800164245191243
45.955104	1.04416126840317	0.0806546507367001
45.996064	1.04448199320498	0.0813813919404147
46.037024	1.04485254813137	0.0822115124938622
46.077984	1.04527474518686	0.0830245197432044
46.118944	1.04570600226501	0.0838104699718192
46.159904	1.04614722536806	0.0845898782242563
46.200864	1.04656942242356	0.0853393354705016
46.241824	1.04701426953567	0.0859980527613618
46.282784	1.04742287655719	0.0866361547642001
46.323744	1.04780249150623	0.0873366583286141
46.364704	1.04816036240091	0.088026078451709
46.405664	1.04846659116648	0.0887299270972133
46.446624	1.04876285390713	0.0893907516802
46.487584	1.04927836919592	0.0899456123752305
46.528544	1.04948221970555	0.0903400312134613
46.569504	1.04999682899207	0.0906106689761177
46.610464	1.05015447338618	0.0907470306074796
46.651424	1.05066998867497	0.0907823010553268
46.692384	1.05110124575311	0.0907547210251782
46.733344	1.05153250283126	0.0906194904016899
46.774304	1.0519456398641	0.0903796557147406
46.815264	1.05234881087203	0.0900028513979772
46.856224	1.05276647791619	0.0894245511640499
46.897184	1.05317870894677	0.0887407032704974
46.938144	1.05355469988675	0.0879983545939697
46.979104	1.05390713476784	0.0871984814187192
47.020064	1.0542369195923	0.0862586836104246
47.061024	1.05451506228766	0.0852767464972165
47.101984	1.05481223103058	0.0841970741776136
47.142944	1.0551275198188	0.0830119544418581
47.183904	1.05548901472254	0.0817578345089949
47.224864	1.055818799547	0.080490138123238
47.265824	1.05616217440544	0.0792950703124487
47.306784	1.05655628539071	0.0781655813454696
47.347744	1.05700656851642	0.0771601327795694
47.388704	1.05746047565119	0.0762077500570753
47.429664	1.0580919592299	0.0752949591477717
47.470624	1.05854133635334	0.0744734835042167
47.511584	1.05894994337486	0.073748193651646
47.552544	1.05931596828992	0.0731492933841382
47.593504	1.05968742921857	0.0727214782151531
47.634464	1.05999365798414	0.07244225656037
47.675424	1.06028539071348	0.0722374308165573
47.716384	1.06061517553794	0.0721285751223426
47.757344	1.06098210645527	0.0721270191693144
47.798304	1.06137168742922	0.072175961955116
47.839264	1.06170509626274	0.0723403307409872
47.880224	1.0620348810872	0.0725800695428758
47.921184	1.06240543601359	0.0728703463093012
47.962144	1.06283306908267	0.073185298224381
48.003104	1.0632543601359	0.0734759803231077
48.044064	1.06364937712344	0.0737481369922918
48.085024	1.0640389580974	0.0739822011419596
48.125984	1.06445662514156	0.0742866035211713
48.166944	1.06484167610419	0.0745652389695615
48.207904	1.0652167610419	0.0748273080945327
48.248864	1.0655791619479	0.0751372674488453
48.289824	1.06590351075878	0.075420603444409
48.330784	1.06619161947905	0.0756308859198504
48.371744	1.06664552661382	0.0758061986778618
48.412704	1.06701245753114	0.0759730713713374
48.453664	1.06735130237826	0.0760632185827117
48.494624	1.06767565118913	0.0762063684405205
48.535584	1.06804711211778	0.0763645155934845
48.576544	1.0684738391846	0.0764239294637413
48.617504	1.06890962627407	0.0764576265249128
48.658464	1.06933182332956	0.0764848230148191
48.699424	1.0697630804077	0.0765108470919394
48.740384	1.07020339750849	0.0765225690405937
48.781344	1.07061653454134	0.0765779274086298
48.822304	1.07100611551529	0.0766136642065442
48.863264	1.07136851642129	0.0766192538697342
48.904224	1.07166930917327	0.0765254869973233
48.945184	1.07196647791619	0.0763389077446953
48.986144	1.07229626274066	0.0759921416023605
49.027104	1.07267587768969	0.0755957484035643
49.068064	1.07301925254813	0.0751151506879431
49.109024	1.0735066817667	0.0745805805792522
49.149984	1.07387270668177	0.073971862989066
49.190944	1.07429943374858	0.0733127360074925
49.231904	1.07473612684032	0.0725317282179086
49.272864	1.07514835787089	0.0717262828131157
49.313824	1.07554337485844	0.0708686868314039
49.354784	1.07596013590034	0.0699909680622086
49.395744	1.07636421291053	0.0691344180993394
49.436704	1.07675379388448	0.068280304488691
49.477664	1.07710169875425	0.0673975713666693
49.518624	1.07742604756512	0.066520467133544
49.559584	1.07770962627407	0.0656725904102442
49.600544	1.07799682899207	0.0648277406039702
49.641504	1.07832117780294	0.064030765772596
49.682464	1.07868357870895	0.0633203141331481
49.723424	1.07901698754247	0.0627709210657758
49.764384	1.07935583238958	0.0623430557750546
49.805344	1.07975900339751	0.0620870906058708
49.846304	1.08020022650057	0.0619633836232978
49.887264	1.08066409966025	0.0619564297772009
49.928224	1.08108629671574	0.0620634026374991
49.969184	1.08174043035108	0.0622884165449728
50.010144	1.082143601359	0.0626167335299722
50.051104	1.08251053227633	0.0630988959154454
50.092064	1.08288108720272	0.0636324570517946
50.133024	1.08318731596829	0.0642095412888174
50.173984	1.08348901472254	0.0648614180522884
50.214944	1.08381336353341	0.065567496025451
50.255904	1.08417576443941	0.0663023525920192
50.296864	1.08455537938845	0.0670790934964077
50.337824	1.08489422423556	0.0679415469281196
50.378784	1.08522853907135	0.0688357448524967
50.419744	1.08559909399773	0.0697195588606558
50.460704	1.08602672706682	0.0705948739657192
50.501664	1.08644801812005	0.0714558629710516
50.542624	1.08684303510759	0.0722226819508773
50.583584	1.08724167610419	0.0729179772131379
50.624544	1.08765028312571	0.0735972509534601
50.665504	1.08804439411099	0.0741746272040765
50.706464	1.08841494903737	0.0747055100963473
50.747424	1.08877281993205	0.0751526918683611
50.788384	1.08909716874292	0.0755119928031591
50.829344	1.08953295583239	0.0757663627936079
50.870304	1.08968154020385	0.075912661603974
50.911264	1.09020611551529	0.076026564339104
50.952224	1.09054949037373	0.0760930671662251
50.993184	1.09086930917327	0.0760424049869508
51.034144	1.09123533408834	0.0758565121841883
51.075104	1.09166206115515	0.0756747664102953
51.116064	1.09209422423556	0.0754970587049758
51.157024	1.0925254813137	0.0752071066402328
51.197984	1.0929476783692	0.0748481107942639
51.238944	1.09339705549264	0.0744937893449977
51.279904	1.09381019252548	0.0742028740712371
51.320864	1.09419071347678	0.0739095485957269
51.361824	1.09455673839185	0.0736674867603252
51.402784	1.09486296715742	0.0734440723899979
51.443744	1.09515107587769	0.0731923653891858
51.484704	1.09549445073613	0.0730144310464505
51.525664	1.09586953567384	0.0729191648803654
51.566624	1.09622197055493	0.0729288035081583
51.607584	1.09654269535674	0.0730748212009604
51.648544	1.09688063420159	0.0732987629391206
51.689504	1.09727565118913	0.0735768993493546
51.730464	1.09791528878822	0.0739462703947181
51.771424	1.09832389580974	0.0743773086092617
51.812384	1.09873159682899	0.0748518590284496
51.853344	1.09915379388448	0.0754724554701165
51.894304	1.09956693091733	0.0761437424207347
51.935264	1.0999429218573	0.076805669681918
51.976224	1.10028629671574	0.0774622426341509
52.017184	1.10061064552661	0.0780953586138397
52.058144	1.10089784824462	0.07868563794272
52.099104	1.10119048697622	0.0792769327815601
52.140064	1.10151483578709	0.079912724826121
52.181024	1.10187723669309	0.0805313055023101
52.221984	1.10220611551529	0.0811542293359017
52.262944	1.10254043035108	0.0817721540711084
52.303904	1.10295356738392	0.0822969504412393
52.344864	1.10339388448471	0.0827268445726739
52.385824	1.10384869762174	0.0831169616584147
52.426784	1.10427995469989	0.0834883593652856
52.467744	1.10470215175538	0.0838246326311061
52.508704	1.10533272933182	0.0841620238295646
52.549664	1.10569875424689	0.0844317158168509
52.590624	1.10588901472254	0.0846326168107981
52.631584	1.10637644394111	0.0848752801070341
52.672544	1.10667361268403	0.0850834596487608
52.713504	1.10700702151755	0.0852719696778356
52.754464	1.10736489241223	0.0855011327933849
52.795424	1.10774994337486	0.085764182561021
52.836384	1.10808335220838	0.0860568869628435
52.877344	1.10842219705549	0.0863566912175597
52.918304	1.10879365798414	0.0865267934942115
52.959264	1.10922038505096	0.0865765665574695
53.000224	1.10964711211778	0.0866631703800147
53.041184	1.11004575311438	0.0867121414954933
53.082144	1.11043986409966	0.0867450845514158
53.123104	1.11084847112118	0.0868446197819022
53.164064	1.11123805209513	0.0870352785080162
53.205024	1.11160951302378	0.0871693127474535
53.245984	1.11196647791619	0.0872046769011554
53.286944	1.11229082672707	0.0872447917237674
53.327904	1.11257893544734	0.0872069454545203
53.368864	1.11303284258211	0.0870903121743701
53.409824	1.11339977349943	0.0869655962194552
53.450784	1.11374314835787	0.0867906844353335
53.491744	1.11405390713477	0.0865128552931346
53.532704	1.11442989807475	0.0861502245316877
53.573664	1.11486115515289	0.0856773215921769
53.614624	1.11529694224236	0.0852310485490326
53.655584	1.1157281993205	0.0848549263237229
53.696544	1.11615039637599	0.0844799765111991
53.737504	1.11659614949037	0.0841765482370347
53.778464	1.11699479048698	0.083933791234944
53.819424	1.11738437146093	0.0836151891499449
53.860384	1.11775130237826	0.0832145312451595
53.901344	1.11805753114383	0.0828055095480455
53.942304	1.11834473386183	0.0823910921370687
53.983264	1.11868357870895	0.0818776625050269
54.024224	1.11906409966025	0.081432302549164
54.065184	1.11941653454134	0.0811110941338823
54.106144	1.11973635334088	0.0808450762877805
54.147104	1.120075198188	0.080597790895784
54.188064	1.12046930917327	0.0804761999221612
54.229024	1.12111438278596	0.0804558526764677
54.269984	1.12152661381653	0.0804772328657681
54.310944	1.12193069082673	0.0806533192418818
54.351904	1.12234745186863	0.0808644886541332
54.392864	1.12275152887882	0.0810860506994267
54.433824	1.12313657984145	0.0812363592486892
54.474784	1.12348448471121	0.0813199906343569
54.515744	1.12380430351076	0.0813839394321374
54.556704	1.12409694224236	0.0814164640805229
54.597664	1.12439320498301	0.0814330173287063
54.638624	1.12471392978482	0.081473108180053
54.679584	1.12507089467724	0.0816457601276337
54.720544	1.12540520951302	0.0818668667188895
54.761504	1.12574314835787	0.0820952474995129
54.802464	1.12614722536806	0.0823403689400289
54.843424	1.12658754246886	0.0826313016474367
54.884384	1.12705141562854	0.0828999999168225
54.925344	1.12747361268403	0.0831355197760462
54.966304	1.12789580973952	0.0833915612174372
55.007264	1.12832706681767	0.08357928673238
55.048224	1.12871664779162	0.0837601869743754
55.089184	1.12926477916195	0.0839954932714188
55.130144	1.12957553793884	0.0842458491645594
55.171104	1.12986727066818	0.0845528578740537
55.212064	1.13019705549264	0.0849708121362418
55.253024	1.1305630804077	0.0854897769513255
55.293984	1.13095266138165	0.0860967032342439
55.334944	1.13128697621744	0.0867786203513495
55.375904	1.13161585503964	0.0874810263625335
55.416864	1.13198731596829	0.0882049999747273
55.457824	1.13241857304643	0.0889348312924393
55.498784	1.13284077010193	0.089593642289154
55.539744	1.13324031710079	0.0902255226590849
55.580704	1.13363442808607	0.0908081791256502
55.621664	1.13404212910532	0.0913612572302366
55.662624	1.13443171007928	0.0918522955214301
55.703584	1.13480770101925	0.0923939807374563
55.744544	1.13516013590034	0.0928924806297268
55.785504	1.1354899207248	0.0934178806398982
55.826464	1.13577259343148	0.0940198557669619
55.867424	1.13606976217441	0.0946123818571478
55.908384	1.13659343148358	0.0951258311020429
55.949344	1.13693227633069	0.0955396928155094
55.990304	1.13725753114383	0.0959434582679395
56.031264	1.13743329558324	0.0962905512911626
56.072224	1.13782740656852	0.0966079657089342
56.113184	1.13848154020385	0.0968743256903658
56.154144	1.13892276330691	0.0970743985860628
56.195104	1.1393449603624	0.0973236234713299
56.236064	1.13978980747452	0.0975654085475794
56.277024	1.14019841449604	0.0978143283440174
56.317984	1.14057893544734	0.0981221477181145
56.358944	1.1409449603624	0.098481799505066
56.399904	1.14124212910532	0.0988612755282898
56.440864	1.14152933182333	0.099252105214367
56.481824	1.14183103057758	0.0996047900799859
56.522784	1.1421463193658	0.0998068656659251
56.563744	1.14247610419026	0.0999894068499797
56.604704	1.14273612684032	0.100128697334101
56.645664	1.14299977349943	0.100233175003618
56.686624	1.14325979614949	0.100259305861829
56.727584	1.14354337485844	0.100221036826633
56.768544	1.14400181200453	0.100214045934035
56.809504	1.14427089467724	0.100228363316942
56.850464	1.14452185730464	0.100263049737603
56.891424	1.14476285390713	0.10026876361553
56.932384	1.14498573046433	0.10029066245584
56.973344	1.1451986409966	0.100364073365734
57.014304	1.14541698754247	0.100376998236057
57.055264	1.14559818799547	0.100370138095815
57.096224	1.14578844847112	0.100412074734577
57.137184	1.14594609286523	0.10041502320019
57.178144	1.14610373725934	0.100370565220175
57.219104	1.1462523216308	0.100341305022261
57.260064	1.14639093997735	0.100324917393728
57.301024	1.14653499433749	0.100309549633566
57.341984	1.14666908267271	0.100335963788546
57.382944	1.14678958097395	0.100464876894066
57.423904	1.14691098527746	0.10063940295874
57.464864	1.14702151755379	0.100763236335256
57.505824	1.14711483578709	0.100831040148313
57.546784	1.14720724801812	0.100891517471059
57.587744	1.14730509626274	0.100876690153966
57.628704	1.14740656851642	0.100732932297705
57.669664	1.14749082672707	0.100486492437606
57.710624	1.14763850509626	0.100172205180333
57.751584	1.14773635334088	0.0998147587497745
57.792544	1.14782423556059	0.0993754112230503
57.833504	1.14791755379388	0.098900597119946
57.874464	1.14800996602492	0.0984163688472586
57.915424	1.14808425821065	0.0978456522499398
57.956384	1.14816761041903	0.0972833582835095
57.997344	1.14824190260476	0.0967568446991121
58.038304	1.14831619479049	0.0961905802194919
58.079264	1.14839048697622	0.0955836147108669
58.120224	1.14845118912797	0.095024798757088
58.161184	1.14849739524349	0.0945169435337946
58.202144	1.14855719139298	0.094002557230353
58.243104	1.14862242355606	0.0934815417824967
58.284064	1.14867768969422	0.0929757350127699
58.325024	1.14872933182333	0.0925873002740009
58.365984	1.14878006795017	0.0923274800895412
58.406944	1.1488362400906	0.0921848750332129
58.447904	1.14888244620612	0.0921261018494973
58.488864	1.14897032842582	0.0921406436906147
58.529824	1.14900294450736	0.092206440455017
58.570784	1.1490536806342	0.0923126288011832
58.611744	1.14909988674972	0.0924815848155201
58.652704	1.14914156285391	0.0927225548687546
58.693664	1.14916058890147	0.0929189405480315
58.734624	1.14919320498301	0.093143485926232
58.775584	1.1492530011325	0.0933973263696418
58.816544	1.14926296715742	0.0936150639085423
58.857504	1.14931823329558	0.0938271115407805
58.898464	1.14933182332956	0.094066327333248
58.939424	1.14936896942242	0.0942655241881641
58.980384	1.14937893544734	0.0944775783580199
59.021344	1.14941155152888	0.0946799721080237
59.062304	1.14944779161948	0.0948724657255239
59.103264	1.14945775764439	0.095060128043495
59.144224	1.14948493771234	0.0952087978299042
59.185184	1.14950849377123	0.0952959900380485
59.226144	1.1495275198188	0.0952918342923552
59.267104	1.14955016987542	0.0952373214562169
59.308064	1.14955922989807	0.0951633962537257
59.349024	1.14959184597962	0.0950809699689328
59.389984	1.14960634201586	0.0949600937748525
59.430944	1.14963352208381	0.094812855726734
59.471904	1.1496389580974	0.0946342545469864
59.512864	1.14964801812005	0.0945066794739019
59.553824	1.1496570781427	0.0943650899275332
59.594784	1.14968516421291	0.0941402743277982
59.635744	1.14968969422424	0.0939042074878881
59.676704	1.14968969422424	0.09365864366857
59.717664	1.14971778029445	0.0933827801701126
59.758624	1.14972231030578	0.0930485640746825
59.799584	1.14975945639864	0.0926239065750783
59.840544	1.14976851642129	0.0921423935929697
59.881504	1.14976851642129	0.0916267760381821
59.922464	1.14976851642129	0.0911437615831934
59.963424	1.14977304643262	0.0907095722368865
60.004384	1.14977304643262	0.0902696820878879
60.045344	1.14977304643262	0.0898577467924564
60.086304	1.14980566251416	0.08950125049568
60.127264	1.14981019252548	0.0891522484880692
60.168224	1.14980566251416	0.088803959080795
60.209184	1.14981562853907	0.0884822298352976
60.250144	1.14982468856172	0.0881663713705542
60.291104	1.14984733861835	0.087878938467857
60.332064	1.14985730464326	0.0875892893127372
60.373024	1.14985730464326	0.0873095424693269
60.413984	1.14984733861835	0.0870476520392412
60.454944	1.14985730464326	0.0867894183166927
60.495904	1.14987089467724	0.0865846317985867
60.536864	1.14987089467724	0.0863772520254334
60.577824	1.14987542468856	0.0862438192468306
60.618784	1.1498899207248	0.0861504620651331
60.659744	1.14989898074745	0.0860628165821571
60.700704	1.14989898074745	0.0860082906707832
60.741664	1.14989898074745	0.0859705577202442
60.782624	1.14989898074745	0.0859132685757613
60.823584	1.14989898074745	0.0858714779437954
60.864544	1.1499080407701	0.0858541663319512
60.905504	1.1499080407701	0.0858407772907666
60.946464	1.1499080407701	0.0858037089980339
60.987424	1.14989898074745	0.0857817186310752
61.028384	1.14989898074745	0.0857848087450726
61.069344	1.14989898074745	0.0858266996205108
61.110304	1.14989898074745	0.0858691352974294
61.151264	1.14989898074745	0.0859585851629088
61.192224	1.1499080407701	0.0861084382581336
61.233184	1.1499080407701	0.0863042290141938
61.274144	1.1499080407701	0.0865564938917221
61.315104	1.1499080407701	0.0867857289210669
61.356064	1.14994971687429	0.0870648655868191
61.397024	1.14994971687429	0.0872802125368231
61.437984	1.14994971687429	0.0874730722609183
61.478944	1.14994971687429	0.0876749430015008
61.519904	1.14994971687429	0.0878583950936307
61.560864	1.14997236693092	0.088019325092557
61.601824	1.14997236693092	0.0881922123943771
61.642784	1.14997236693092	0.0883616652676643
61.683744	1.14997236693092	0.088536855990144
61.724704	1.14997236693092	0.0886783431138342
61.765664	1.14999139297848	0.0888080145830157
61.806624	1.14999139297848	0.0889322663670691
61.847584	1.14999139297848	0.0889988955881335
61.888544	1.14999139297848	0.089021086442037
61.929504	1.14999139297848	0.0890214220397491
61.970464	1.14999139297848	0.08896855014567
62.011424	1.14999139297848	0.0888597445731916
62.052384	1.14999139297848	0.0887371860321396
62.093344	1.14999139297848	0.0885635621587177
62.134304	1.14999139297848	0.0884085007613393
62.175264	1.14999592298981	0.0881960717680648
62.216224	1.14999592298981	0.0879837037925561
62.257184	1.14999592298981	0.0877507466794965
62.298144	1.14999592298981	0.0874770471325198
62.339104	1.14999592298981	0.087145947301558
62.380064	1.15000045300113	0.0867511449230851
62.421024	1.15000045300113	0.0862912344092812
62.461984	1.15000045300113	0.0858157839780477
62.502944	1.15000045300113	0.0853058323586572
62.543904	1.15000045300113	0.084805874577625
62.584864	1.15000498301246	0.0843148973041973
62.625824	1.15000498301246	0.0837731118446988
62.666784	1.15000498301246	0.083244429950409
62.707744	1.15000498301246	0.0827096549963614
62.748704	1.15000498301246	0.0821291624812766
62.789664	1.15000498301246	0.0815314782106733
62.830624	1.15000498301246	0.0809081011022498
62.871584	1.15000498301246	0.0802649564169081
62.912544	1.15000498301246	0.0796477115939492
62.953504	1.15000498301246	0.0790562097305465
62.994464	1.15000045300113	0.0785390449395545
63.035424	1.15000045300113	0.0780763864470829
63.076384	1.15000045300113	0.0776566169063618
63.117344	1.15000045300113	0.0772073801431637
63.158304	1.15000045300113	0.0768064149703434
63.199264	1.15000498301246	0.0764165092675771
63.240224	1.15000498301246	0.076010172352159
63.281184	1.15000498301246	0.0755977990363371
63.322144	1.15000498301246	0.07522137608061
63.363104	1.15000498301246	0.0748295592142501
63.404064	1.15000498301246	0.0744332619005146
63.445024	1.15000498301246	0.0740814378212348
63.485984	1.15000498301246	0.0736785396927617
63.526944	1.15000498301246	0.0732243408776792
63.567904	1.15000498301246	0.0728342063582911
63.608864	1.15000407701019	0.0724503065470457
63.649824	1.15000407701019	0.0720604640412512
63.690784	1.15000407701019	0.071654412601809
63.731744	1.15000407701019	0.0712362404190287
63.772704	1.15000498301246	0.0707753710546191
63.813664	1.14993975084938	0.0703264110505731
63.854624	1.14971687429219	0.0698809225215608
63.895584	1.14935990939977	0.0694307203701393
63.936544	1.14903465458664	0.0690634936634029
63.977504	1.14869671574179	0.068715108371068
64.018464	1.14834881087203	0.0683932505524214
64.059424	1.14796828992072	0.0681038498267767
64.100384	1.14762038505096	0.0678327980149951
64.141344	1.14725345413364	0.0675410524637784
64.182304	1.1467986409966	0.0673065742649852
64.223264	1.14632570781427	0.0671911090392091
64.264224	1.14586183465459	0.0670762016901491
64.305184	1.14541698754247	0.0669489992612774
64.346144	1.14502740656852	0.0668957895902803
64.387104	1.1444892412231	0.0668292562542765
64.428064	1.14413137032843	0.0667930204182058
64.469024	1.14378346545866	0.0667347571686758
64.509984	1.14346364665912	0.0666491644976783
64.550944	1.14318097395243	0.0665137050575682
64.591904	1.14284665911665	0.0664070808702176
64.632864	1.14246613816535	0.066278891261063
64.673824	1.14208561721404	0.0661292081439002
64.714784	1.14172865232163	0.0659678967839376
64.755744	1.14137621744054	0.0657299754397878
64.796704	1.14095402038505	0.0654574570224206
64.837664	1.14049014722537	0.0651701091087546
64.878624	1.14004983012458	0.0649169398607686
64.919584	1.13962763306908	0.0645828784889589
64.960544	1.13925617214043	0.0642105785908363
65.001504	1.13890826727067	0.0637702526006532
65.042464	1.13855583238958	0.0632619571777636
65.083424	1.13821245753114	0.0627585017712266
65.124384	1.13786455266138	0.0623515546781503
65.165344	1.1375637599094	0.0619497810199327
65.206304	1.13728018120045	0.0615272874718093
65.247264	1.13695130237826	0.0611986719355986
65.288224	1.13658980747452	0.0609339398209907
65.329184	1.13624190260476	0.06076794098909
65.370144	1.13589852774632	0.0606790446419148
65.411104	1.13527701019253	0.0606212695345113
65.452064	1.13481313703284	0.0606302718341749
65.493024	1.13437644394111	0.0607042406207846
65.533984	1.13394971687429	0.0608865224793344
65.574944	1.13354654586636	0.0611569880847231
65.615904	1.13317961494904	0.0615342652891715
65.656864	1.13280906002265	0.0620516545383735
65.697824	1.13244212910532	0.0626398766968635
65.738784	1.13210419026048	0.0633827592788424
65.779744	1.13179343148358	0.0642050434077944
65.820704	1.13147270668177	0.0650532186823055
65.861664	1.13112933182333	0.065871913659104
65.902624	1.13073069082673	0.066759329894652
65.943584	1.13036466591166	0.067671242583969
65.984544	1.1300167610419	0.06857773994657
66.025504	1.12966885617214	0.0694879528552681
66.066464	1.12922763306908	0.0702731338241923
66.107424	1.12877825594564	0.0710520408592674
66.148384	1.12834156285391	0.0717403735586071
66.189344	1.127924801812	0.0724011763495346
66.230304	1.12739116647792	0.0729977339706763
66.271264	1.12702967157418	0.0734729926317887
66.312224	1.1266718006795	0.0738639225613384
66.353184	1.12633386183465	0.0741529310299172
66.394144	1.12602310305776	0.0743969410754129
66.435104	1.12572593431484	0.0745786323691579
66.476064	1.12541970554926	0.0746222164875976
66.517024	1.12508086070215	0.0745867542696292
66.557984	1.12472389580974	0.0744735183715114
66.598944	1.12437599093998	0.0742851565284393
66.639904	1.12401902604757	0.0740697289478162
66.680864	1.12357327293318	0.0738482475331417
66.721824	1.12311845979615	0.0735215845654371
66.762784	1.12266908267271	0.0731410755986064
66.803744	1.12222332955832	0.0727322979725557
66.844704	1.12184824462061	0.0723263881814984
66.885664	1.12147678369196	0.0719323528835098
66.926624	1.12112434881087	0.0715290646771767
66.967584	1.12076738391846	0.0711668196351781
67.008544	1.12043306908267	0.0707666237220482
67.049504	1.1201268403171	0.0703303445172622
67.090464	1.11965843714609	0.0698985152509687
67.131424	1.11926432616082	0.0694409757132079
67.172384	1.11889286523216	0.0689947920175064
67.213344	1.11853590033975	0.0685486170386287
67.254304	1.11818346545866	0.0680545975937339
67.295264	1.11775673839185	0.067577591209472
67.336224	1.11728380520951	0.0670798976233929
67.377184	1.11684711211778	0.0665573741650387
67.418144	1.11643941109853	0.0660604302257966
67.459104	1.11606795016988	0.0655479964908611
67.500064	1.11572004530011	0.0650018133938118
67.541024	1.11536761041903	0.0644738920423889
67.581984	1.11502423556059	0.0639684971425814
67.622944	1.1146718006795	0.0635057514818729
67.663904	1.11438459796149	0.0630500141474095
67.704864	1.1140919592299	0.0626361851220317
67.745824	1.11376761041903	0.0622666855035188
67.786784	1.11322038505096	0.0618854661155575
67.827744	1.11304824462061	0.0615420080078123
67.868704	1.11250554926387	0.0612755325284669
67.909664	1.11207882219706	0.0610227228494581
67.950624	1.1116194790487	0.0608699212886207
67.991584	1.11116557191393	0.0607373536547691
68.032544	1.11074337485844	0.0606196787141881
68.073504	1.11035379388448	0.0605112632195698
68.114464	1.10998233295583	0.0604578290903627
68.155424	1.10961540203851	0.0604907089493135
68.196384	1.10925843714609	0.0606267349829634
68.237344	1.10891053227633	0.0607945403765736
68.278304	1.10860430351076	0.0610150280733475
68.319264	1.10828448471121	0.0612732116741597
68.360224	1.10793657984145	0.0615284228380945
68.401184	1.10752797281993	0.0617633020107772
68.442144	1.10718006795017	0.0619685069364204
68.483104	1.10682310305776	0.062170349347326
68.524064	1.106475198188	0.062344526739052
68.565024	1.10603035107588	0.0624907906821233
68.605984	1.10557100792752	0.0626322799850196
68.646944	1.10515334088335	0.0627420988882518
68.687904	1.10455447338618	0.0628524538761409
68.728864	1.10419750849377	0.062988421071231
68.769824	1.10383148357871	0.0631209320457286
68.810784	1.10346908267271	0.0631970037660531
68.851744	1.10314020385051	0.0632741694477504
68.892704	1.10281494903737	0.0633732143569042
68.933664	1.10254133635334	0.0634106858027326
68.974624	1.10222151755379	0.0633817699193538
69.015584	1.10188720271801	0.0632825114480196
69.056544	1.10153023782559	0.0631951143945187
69.097504	1.10119139297848	0.0630761450056201
69.138464	1.10082536806342	0.0629782703300463
69.179424	1.1003805209513	0.0628940941428979
69.220384	1.09992570781427	0.0628278157739869
69.261344	1.09947542468856	0.0627580855428954
69.302304	1.09903057757644	0.062713577441145
69.343264	1.09865911664779	0.0626955706626117
69.384224	1.09828312570781	0.0626506332572946
69.425184	1.0979261608154	0.0626020347860285
69.466144	1.09757372593431	0.0625743065698772
69.507104	1.09723941109853	0.0625495398945738
69.548064	1.09693408833522	0.0625348258961885
69.589024	1.09662785956965	0.0624619074868332
69.629984	1.09607066817667	0.0624010117565495
69.670944	1.09570011325028	0.062314944018661
69.711904	1.09534224235561	0.0622346163091709
69.752864	1.09498980747452	0.0622098823219564
69.793824	1.09455402038505	0.0622699782836668
69.834784	1.09409014722537	0.0623624027652298
69.875744	1.09366342015855	0.062443902887506
69.916704	1.09324575311438	0.0625927644440363
69.957664	1.092875198188	0.0627809301585755
69.998624	1.09251732729332	0.062963355844716
70.039584	1.09216489241223	0.0631188116783663
70.080544	1.09183148357871	0.0632857039846951
70.121504	1.0914926387316	0.0634772975901496
70.162464	1.09119093997735	0.0636352682274338
70.203424	1.09089920724802	0.0638111301453376
70.244384	1.09057395243488	0.0639870160345063
70.285344	1.0901979614949	0.0641067503246835
70.326304	1.08985549263873	0.0642444652429229
70.367264	1.08950215175538	0.0644283531762373
70.408224	1.08911257078143	0.0646863210356633
70.449184	1.08865866364666	0.0649858768609044
70.490144	1.0882174405436	0.0652535378282714
70.531104	1.08754971687429	0.0654482476981943
70.572064	1.08716013590034	0.0656088551746441
70.613024	1.08679320498301	0.065607992209099
70.653984	1.08642265005663	0.0654841522949649
70.694944	1.08606477916195	0.0653509265409247
70.735904	1.08571778029445	0.0651335812590903
70.776864	1.08541155152888	0.0648604831729479
70.817824	1.08509082672707	0.0645985796676268
70.858784	1.0847429218573	0.0643216788671506
70.899744	1.0843442808607	0.0640514181071186
70.940704	1.08398731596829	0.0637483254306661
70.981664	1.08363941109853	0.0634895360106075
71.022624	1.08327701019253	0.0632423116363768
71.063584	1.08282763306908	0.0629992582622808
71.104544	1.08237281993205	0.0627997650353592
71.145504	1.08195515288788	0.0625201750947753
71.186464	1.08153748584371	0.0621675316340688
71.227424	1.08117146092865	0.0617571283204004
71.268384	1.08081449603624	0.061285803125977
71.309344	1.08026636466591	0.0609053551769122
71.350304	1.07994201585504	0.0606735791934624
71.391264	1.07963578708947	0.0604547062882767
71.432224	1.07934858437146	0.0603480210831604
71.473184	1.07903329558324	0.060335599609405
71.514144	1.07868539071348	0.0603214892510601
71.555104	1.07833748584371	0.0603215851361208
71.596064	1.0779986409966	0.060384224231142
71.637024	1.07763171007928	0.0604494108178861
71.677984	1.07718686296716	0.0605385643113602
71.718944	1.07673204983012	0.0606603797431928
71.759904	1.07627270668177	0.0607516753960882
71.800864	1.07582785956965	0.0607964580777849
71.841824	1.075456398641	0.0608215320211232
71.882784	1.07509037372593	0.0608791567633181
71.923744	1.07473250283126	0.0609570677334408
71.964704	1.07437553793884	0.0611070297889616
72.005664	1.07404665911665	0.0612867968438774
72.046624	1.07374043035108	0.0614219773456297
72.087584	1.07342514156285	0.0616004695650812
72.128544	1.07287701019253	0.0617132565467791
72.169504	1.07268674971687	0.0617507802935496
72.210464	1.07230713476784	0.0617965131090283
72.251424	1.07178708946772	0.0617860115156903
72.292384	1.07136942242356	0.0617271250132667
72.333344	1.07090554926387	0.0616379519069393
72.374304	1.07046070215176	0.0615875098274633
72.415264	1.07004756511891	0.0614744155777304
72.456224	1.0696906002265	0.0613564442651441
72.497184	1.06932910532276	0.0612534310220062
72.538144	1.06898029445074	0.0611190350343859
72.579104	1.06863238958097	0.0609847196773848
72.620064	1.0682899207248	0.0607980706901672
72.661024	1.06799275198188	0.0605646973487766
72.701984	1.06770011325028	0.0602944474847743
72.742944	1.06737123442809	0.0600252567148501
72.783904	1.06700430351076	0.0596976741222465
72.824864	1.06666092865232	0.0593507619731148
72.865824	1.06611823329558	0.0590285249726377
72.906784	1.0659288788222	0.0586547432144881
72.947744	1.06547406568516	0.0583290805023017
72.988704	1.06479637599094	0.0579895885493345
73.029664	1.0643651189128	0.0576712719403111
73.070624	1.06396647791619	0.0573763861533606
73.111584	1.06360951302378	0.0570947259671507
73.152544	1.06341381653454	0.0568663081400268
73.193504	1.0628711211778	0.0565747085956068
73.234464	1.06253318233296	0.0562694062043495
73.275424	1.06221789354473	0.0559758039696873
73.316384	1.06189716874292	0.0557053296474751
73.357344	1.06154926387316	0.0554736539074977
73.398304	1.06115062287656	0.0552591176220967
73.439264	1.06079365798415	0.0551159198217575
73.480224	1.06043578708947	0.055057305720074
73.521184	1.06008335220838	0.0550004349831282
73.562144	1.05963397508494	0.0549464734860882
73.603104	1.05918369195923	0.0549395697617273
73.644064	1.05876149490374	0.0549934702410015
73.685024	1.05834382785957	0.0550639457605184
73.725984	1.05797780294451	0.05511473215453
73.766944	1.05744416761042	0.0550408047728328
73.807904	1.05726840317101	0.0549242259728307
73.848864	1.05675288788222	0.0547776634785481
73.889824	1.05644665911665	0.0545683638249775
73.930784	1.05616398640997	0.0543518575374231
73.971744	1.05583963759909	0.0540883653909849
74.012704	1.05549173272933	0.0537609767477083
74.053664	1.05514382785957	0.0534053390580652
74.094624	1.05480498301246	0.0530354275696331
74.135584	1.05443805209513	0.0526113475595982
74.176544	1.05399320498301	0.0520632685533969
74.217504	1.05352933182333	0.0514849530650281
74.258464	1.05307904869762	0.0508909255019618
74.299424	1.0526342015855	0.0502466258374815
74.340384	1.05226727066818	0.0495087532499174
74.381344	1.05189671574179	0.0487308399327427
74.422304	1.05153431483579	0.0479274386231047
74.463264	1.05118640996602	0.0470821769469113
74.504224	1.0508530011325	0.0462398877075955
74.545184	1.05054677236693	0.0453907230735961
74.586144	1.05024054360136	0.044593800543164
74.627104	1.04987814269536	0.0437886101054639
74.668064	1.04949309173273	0.0429945118259069
74.709024	1.04895583238958	0.0422542856959469
74.749984	1.04860249150623	0.0414970900894725
74.790944	1.04817123442809	0.0407516818078302
74.831904	1.0477073612684	0.0400685116473195
74.872864	1.04728063420159	0.0393931997033635
74.913824	1.04685843714609	0.0386907566456788
74.954784	1.04648335220838	0.0380422620097986
74.995744	1.04613091732729	0.0374597929549426
75.036704	1.04578301245753	0.0369128580318503
75.077664	1.04544416761042	0.0363197958570076
75.118624	1.04509626274066	0.0356867387158788
75.159584	1.04480362400906	0.035073285711224
75.200544	1.04451189127973	0.0344376048061651
75.241504	1.04417757644394	0.03381740280077
75.282464	1.0438160815402	0.0332006439407316
75.323424	1.04346817667044	0.0326229560636684
75.364384	1.04312027180068	0.0321251055747628
75.405344	1.0427261608154	0.0316027760657356
75.446304	1.04227134767837	0.031132882609603
75.487264	1.04183012457531	0.0306535139661217
75.528224	1.04117146092865	0.0301700680283604
75.569184	1.040981200453	0.0297397838190657
75.610144	1.04040679501699	0.0293591724295566
75.651104	1.04002627406569	0.0289773450431431
75.692064	1.03967836919592	0.0285862168058546
75.733024	1.03933046432616	0.0281715095604902
75.773984	1.03901970554926	0.0277384141755562
75.814944	1.03871347678369	0.0273203988956023
75.855904	1.03835651189128	0.0269451025893369
75.896864	1.03796149490374	0.0266422757760069
75.937824	1.03758097395243	0.0264126964321265
75.978784	1.03724303510759	0.0262561531747211
76.019744	1.03688516421291	0.0261021269001557
76.060704	1.03644031710079	0.0258999663251856
76.101664	1.03599003397508	0.0256811413625301
76.142624	1.03556783691959	0.025416638064544
76.183584	1.03515107587769	0.0251911687030324
76.224544	1.03479320498301	0.0249750808230149
76.265504	1.03442718006795	0.0247003614076666
76.306464	1.03407927519819	0.0243911517001912
76.347424	1.03372231030578	0.0241065779156637
76.388384	1.0332530011325	0.023811535225887
76.429344	1.03296126840317	0.0234623632402143
76.470304	1.03264597961495	0.0231380254852285
76.511264	1.03229807474519	0.0228652390255329
76.552224	1.03195016987542	0.0226088707032536
76.593184	1.03161132502831	0.0223729476909343
76.634144	1.03124439411099	0.0221447172755196
76.675104	1.03081313703284	0.0218938361937518
76.716064	1.03033567383918	0.0216068434906509
76.757024	1.02988539071348	0.0213698221585469
76.797984	1.02944054360136	0.0211482078123113
76.838944	1.02907361268403	0.0209827973660095
76.879904	1.02870305775764	0.0207909161053733
76.920864	1.02834065685164	0.0206554523068512
76.961824	1.02799275198188	0.020624067383163
77.002784	1.02765934314836	0.0206095756637818
77.043744	1.02735311438279	0.0206580477411044
77.084704	1.02704688561721	0.0207269782036225
77.125664	1.02669898074745	0.0208389131158049
77.166624	1.0263093997735	0.0209834554861979
77.207584	1.02593793884485	0.0210670149580703
77.248544	1.02559003397508	0.021141792230077
77.289504	1.02497757644394	0.0211759643581396
77.330464	1.02450917327293	0.0212266003869427
77.371424	1.02408244620612	0.0213216856789364
77.412384	1.02366024915062	0.0213948176504721
77.453344	1.02328878822197	0.0214589800104329
77.494304	1.02292729331823	0.0215366447302864
77.535264	1.02257938844847	0.0216058432351329
77.576224	1.02224054360136	0.021694186064004
77.617184	1.02190169875425	0.0217572348497387
77.658144	1.02160996602492	0.0217547854222823
77.699104	1.02131732729332	0.0217566442849337
77.740064	1.02099297848245	0.021691307332981
77.781024	1.02062604756512	0.0215430472372851
77.821984	1.02027814269536	0.021332729894549
77.862944	1.01992570781427	0.0210811340332388
77.903904	1.01953159682899	0.020838213590704
77.944864	1.01907678369196	0.0206447001048323
77.985824	1.01862287655719	0.0204670250876016
78.026784	1.01819071347678	0.0204221443416385
78.067744	1.01778301245753	0.0204069356635089
78.108704	1.01720770101925	0.0203756379080576
78.149664	1.01684077010193	0.020267952447423
78.190624	1.01648380520951	0.0200770801591286
78.231584	1.01613590033975	0.0198287509274955
78.272544	1.01582967157418	0.0195411741972076
78.313504	1.01551891279728	0.0192153632990185
78.354464	1.01515741789354	0.0189150578269403
78.395424	1.01476783691959	0.0186020279714835
78.436384	1.01439184597961	0.0183133463837931
78.477344	1.01404847112118	0.0180722695494683
78.518304	1.01369150622877	0.0178794076461672
78.559264	1.01324575311438	0.0177618765331772
78.600224	1.01279637599094	0.0176801388774556
78.641184	1.01237417893545	0.0176849091592188
78.682144	1.01195651189128	0.0177470404992604
78.723104	1.01158958097395	0.0178386673914559
78.764064	1.01124167610419	0.017922150591121
78.805024	1.01088018120045	0.0179815818950252
78.845984	1.01053227633069	0.0180320893506789
78.886944	1.01022151755379	0.0181897766911933
78.927904	1.00991528878822	0.0184587015979951
78.968864	1.00960906002265	0.0188513966843415
79.009824	1.0092892412231	0.019319280912614
79.050784	1.00875560588901	0.019845803213835
79.091744	1.0084167610419	0.0203691765624989
79.132704	1.00804620611552	0.0209060827799381
79.173664	1.00759592298981	0.0214353247301499
79.214624	1.00713204983012	0.0219362370033758
79.255584	1.00669173272933	0.0223905992589024
79.296544	1.00626500566251	0.022853118282195
79.337504	1.00587995469989	0.0233152036435091
79.378464	1.00550849377123	0.0237293769834226
79.419424	1.00515605889015	0.0240775291007238
79.460384	1.00479456398641	0.0242455306228668
79.501344	1.0044738391846	0.0243113949426527
79.542304	1.00416761041903	0.024338142516139
79.583264	1.0038523216308	0.024320966015062
79.624224	1.00349535673839	0.0242373956471601
79.665184	1.00311483578709	0.024018224190763
79.706144	1.00256761041903	0.0236542902641749
79.747104	1.00239637599094	0.0232364297078414
79.788064	1.00176489241223	0.0227396971515738
79.829024	1.00130101925255	0.0221936753157629
79.869984	1.00086976217441	0.0216266873397766
79.910944	1.00045662514156	0.0210690895621081
79.951904	1.00009513023783	0.0204793855435911
79.992864	0.999747225368063	0.0197869058153817
80.033824	0.999399320498301	0.0189933370828636
80.074784	0.999055945639864	0.0180999694359425
80.115744	0.998718006795017	0.0171548086018738
80.156704	0.99843442808607	0.0162046573862438
80.197664	0.998123669309173	0.0152828162347463
80.238624	0.997803850509626	0.014407442291123
80.279584	0.997427859569649	0.0135554882735433
80.320544	0.997094450736127	0.0127597599479566
80.361504	0.996746545866365	0.0119722581247253
80.402464	0.996333408833522	0.0112426904909297
80.443424	0.995874065685164	0.0105419951563945
80.484384	0.995419252548131	0.00993337127206283
80.525344	0.994992525481314	0.00935247778308833
80.566304	0.99440362400906	0.00874646240824535
80.607264	0.994018573046433	0.00814747279329482
80.648224	0.99364711211778	0.00757574504442819
80.689184	0.993466817667044	0.00704020736830789
80.730144	0.993099886749717	0.00659706584407356
80.771104	0.992645073612684	0.0062414346920482
80.812064	0.992320724801812	0.00596673271034727
80.853024	0.991968289920725	0.00580071862400504
80.893984	0.991559682899207	0.00577172211000719
80.934944	0.991202718006795	0.00579954839042494
80.975904	0.990854813137033	0.00579951570233612
81.016864	0.990497848244621	0.00574944408786683
81.057824	0.990043035107588	0.0056691403496419
81.098784	0.989588221970555	0.00563597283550936
81.139744	0.989180520951302	0.00556492200562918
81.180704	0.98875832389581	0.00544491095629986
81.221664	0.988395922989807	0.00523094562285036
81.262624	0.988048018120045	0.0050779697255393
81.303584	0.987677463193658	0.00489712832210393
81.344544	0.987334088335221	0.00471300939296183
81.385504	0.987018799546999	0.00453459126651173
81.426464	0.986721630804077	0.00435940054403203
81.467424	0.986266817667044	0.00411203670062235
81.508384	0.985909852774632	0.00381531384307983
81.549344	0.98556194790487	0.00339102680848244
81.590304	0.985223103057758	0.00279243162980372
81.631264	0.98485254813137	0.00210605367817594
81.672224	0.984402265005663	0.00131042123764971
81.713184	0.983933861834655	0.000465403632519595
81.754144	0.983498074745187	-0.000463679020256791
81.795104	0.983075877689694	-0.00143294840944028
81.836064	0.982690826727067	-0.00240996269647048
81.877024	0.982314835787089	-0.00342673659554722
[truncated: 3,853 more rows]
