# Supplementary material for: Unraveling the Local Relation Between Tissue Composition and Human Brain Mechanics Through Machine Learning
Source: Front Bioeng Biotechnol. 2021 Aug 17;9:704738. doi: 10.3389/fbioe.2021.704738 (PMC8415910; doi:10.3389/fbioe.2021.704738)
Supplement: Supplementary file 1 [file DataSheet3.ZIP › Mechanics_cyclicCompTens/cyclicCompTens_HBE_04_19_P2a_M_07.txt]

0	1	0.0157056772289541
0.038944	1.00001279334064	-0.00298207743433418
0.079904	1.00001279334064	-0.00907852514302171
0.120864	1.00001279334064	-0.0122363025770632
0.161824	1.00001279334064	-0.014308531214422
0.202784	1.00001279334064	-0.0158899669134592
0.243744	0.999999147110624	-0.0172137241348791
0.284704	0.999999147110624	-0.0181642141224078
0.325664	0.999999147110624	-0.0186538856081501
0.366624	0.999999147110624	-0.0190142343233949
0.407584	0.999999147110624	-0.0195723251484047
0.448544	0.999999147110624	-0.0206672472438331
0.489504	0.999999147110624	-0.0215016763601964
0.530464	0.999999147110624	-0.021985989835034
0.571424	0.999999147110624	-0.0221786320331368
0.612384	0.999999147110624	-0.0223639101481355
0.653344	0.999999147110624	-0.0224803683456036
0.694304	0.999999147110624	-0.0225641797801278
0.735264	0.999999147110624	-0.0226126323841733
0.776224	0.999999147110624	-0.0226276162119326
0.817184	0.999999147110624	-0.0226616488708161
0.858144	0.999999147110624	-0.0227233552657029
0.899104	0.999999147110624	-0.0227896990107916
0.940064	0.999999147110624	-0.0229272897142934
0.981024	0.999999147110624	-0.0231473110610001
1.021984	0.999999147110624	-0.0234037796267518
1.062944	0.999999147110624	-0.023742099166933
1.103904	0.999999147110624	-0.0240153519766958
1.144864	0.999999147110624	-0.02432012700012
1.185824	0.999999147110624	-0.0246166711627769
1.226784	0.999999147110624	-0.0249472392674937
1.267744	0.999999147110624	-0.0253003163901786
1.308704	0.999999147110624	-0.0256377032302252
1.349664	0.999999147110624	-0.0260081115776076
1.390624	0.999999147110624	-0.0264289837965252
1.431584	0.999999147110624	-0.0268733827225765
1.472544	0.999999147110624	-0.0273663321773636
1.513504	0.999999147110624	-0.0278966898810074
1.554464	0.999999147110624	-0.0283940849158753
1.595424	0.999999147110624	-0.0289358747337858
1.636384	0.999999147110624	-0.029475855810781
1.677344	0.999999147110624	-0.0299637974503593
1.718304	0.999999147110624	-0.0304216311809196
1.759264	0.999999147110624	-0.0309049529039435
1.800224	0.999999147110624	-0.031446378794465
1.841184	0.999999147110624	-0.0320189237455523
1.882144	0.999999147110624	-0.032655729120867
1.923104	0.999999147110624	-0.033407991005134
1.964064	0.999999147110624	-0.0342200568375178
2.005024	0.999999147110624	-0.0351370863023397
2.045984	0.999999147110624	-0.0361362326047136
2.086944	0.999972707539968	-0.0372577609324598
2.127904	0.999820040341667	-0.0385285343569787
2.168864	0.999527499285705	-0.0399144221551202
2.209824	0.998990178978836	-0.041404260254946
2.250784	0.998793161532983	-0.0430304381940744
2.291744	0.998291662579905	-0.0447168406680627
2.332704	0.997929184595112	-0.0464934099662787
2.373664	0.997501034128368	-0.0483678059975382
2.414624	0.997064354767865	-0.0503558389008053
2.455584	0.996640468748001	-0.0524993646842232
2.496544	0.996252404081928	-0.0547605174656918
2.537504	0.995898454990895	-0.057173571795952
2.578464	0.995553034793622	-0.0596628852582459
2.619424	0.995216996379485	-0.0622033708339996
2.660384	0.994867311735331	-0.0648806691367411
2.701344	0.994561977338729	-0.0676018196002506
2.742304	0.994277965176527	-0.0703553835726436
2.783264	0.993976895226805	-0.0731094770920755
2.824224	0.993631475029531	-0.0758132527467691
2.865184	0.993268997044738	-0.0785194712913011
2.906144	0.992928694183721	-0.0811993781035313
2.947104	0.992439988571282	-0.0838186354357468
2.988064	0.99224297112543	-0.086378773090505
3.029024	0.991815673548062	-0.0889154058301886
3.069984	0.991400316421958	-0.0914225604513657
3.110944	0.990793059186258	-0.0939732556068639
3.151904	0.990439962984601	-0.0965054493040846
3.192864	0.990094542787328	-0.0990091128373746
3.233824	0.98975850437319	-0.101458718988564
3.274784	0.989408819729037	-0.10384345889628
3.315744	0.989107749779315	-0.106250010476069
3.356704	0.988828854953368	-0.108614841158482
3.397664	0.988549107238046	-0.110917228874406
3.438624	0.988242919952068	-0.113242393650627
3.479584	0.98789835264417	-0.115553454606121
3.520544	0.987575107570673	-0.117916729335505
3.561504	0.987261244280311	-0.120299401176801
3.602464	0.986885120065502	-0.122705266306724
3.643424	0.986452705151878	-0.125173424037928
3.684384	0.986020290238255	-0.12771898716348
3.725344	0.985614314895287	-0.130353891194215
3.766304	0.985226250229214	-0.133073699266877
3.807264	0.984872301138181	-0.135793851654074
3.848224	0.984374213742606	-0.138503182104662
3.889184	0.984042439775349	-0.141187800360096
3.930144	0.983732840931867	-0.143829008833563
3.971104	0.983440299875905	-0.146460221289467
4.012064	0.983152023266822	-0.149047790788371
4.053024	0.982837307087084	-0.151567800545282
4.093984	0.982474829102291	-0.154048351420563
4.134944	0.982125144458138	-0.156425372580904
4.175904	0.98179337049088	-0.158695072207998
4.216864	0.981440274289223	-0.160925016581458
4.257824	0.9810078593756	-0.163076784121673
4.298784	0.980566915568216	-0.165162238425682
4.339744	0.980169469119008	-0.167182089914616
4.380704	0.979793344904199	-0.169151405618219
4.421664	0.979440248702542	-0.171051032495643
4.462624	0.979108474735285	-0.172876838772461
4.503584	0.978775847878651	-0.174573705793286
4.544544	0.978453455694529	-0.176169368311889
4.585504	0.978151532855431	-0.177782194256334
4.626464	0.977876902476364	-0.179436656109123
4.667424	0.977584361420402	-0.181044265034591
4.708384	0.977256851900024	-0.182659777939937
4.749344	0.97674597116381	-0.184279995750869
4.790304	0.976418461643432	-0.185949350296929
4.831264	0.97605598365864	-0.187710865640636
4.872224	0.975627833191896	-0.189584294104467
4.913184	0.975203947172032	-0.191525766094005
4.954144	0.974797971829064	-0.193494621985158
4.995104	0.974413318720495	-0.195566146804914
5.036064	0.974050840735702	-0.197658393693782
5.077024	0.973710537874685	-0.199760342407415
5.117984	0.973365970566788	-0.201840767104156
5.158944	0.97304698994017	-0.203893607412337
5.199904	0.972728009313552	-0.205994106954031
5.240864	0.972448261598229	-0.208165746673048
5.281824	0.972134398307868	-0.210375555183789
5.322784	0.971788978110594	-0.212563305772188
5.363744	0.971426500125801	-0.214786350779699
5.404704	0.971098990605423	-0.217034421788018
5.445664	0.970771481085046	-0.219288927991425
5.486624	0.970409003100253	-0.221616337349745
5.527584	0.969771894736393	-0.223903050037473
5.568544	0.969348008716529	-0.226179555324661
5.609504	0.969160373053813	-0.228433752080827
5.650464	0.968779984392124	-0.230665731832618
5.691424	0.968435417084227	-0.232888558919537
5.732384	0.967920271901133	-0.23510228346332
5.773344	0.967588497933875	-0.237347719811679
5.814304	0.967269517307258	-0.239576415500146
5.855264	0.966989769591935	-0.241787605627441
5.896224	0.966705757429733	-0.243970006265301
5.937184	0.966396158586251	-0.246160289090981
5.978144	0.966064384618993	-0.248359576395531
6.019104	0.965741139545495	-0.250542157907482
6.060064	0.965422158918877	-0.252721032590161
6.101024	0.965051152040325	-0.254865506328155
6.141984	0.964618737126701	-0.257006092362784
6.182944	0.964186322213077	-0.259088846630656
6.223904	0.963780346870109	-0.26110434842457
6.264864	0.963391429314661	-0.263114125444526
6.305824	0.963037480223628	-0.265094313206474
6.346784	0.96269291291573	-0.267059340232823
6.387744	0.962365403395353	-0.26902042943407
6.428704	0.962042158321855	-0.270919374220041
6.469664	0.961736823925253	-0.272777905632189
6.510624	0.961304409011629	-0.274588226471724
6.551584	0.960989692831891	-0.276390828563884
6.592544	0.960627214847098	-0.27825868043976
6.633504	0.960282647539201	-0.280147842770347
6.674464	0.959955138018823	-0.282078861109077
6.715424	0.95960545337467	-0.28409802396894
6.756384	0.959186684691062	-0.286112564733042
6.797344	0.958745740883679	-0.288168235829715
6.838304	0.958334648204455	-0.290268096864075
6.879264	0.957950847985262	-0.29241492632367
6.920224	0.957619074018005	-0.294625072611329
6.961184	0.957277918267611	-0.296912070775032
7.002144	0.956941879853474	-0.299252614207445
7.043104	0.956614370333096	-0.301661854927341
7.084064	0.956317564830254	-0.304073250881895
7.125024	0.956029288221171	-0.306561132605898
7.165984	0.955749540505849	-0.309125284357964
7.206944	0.955422030985471	-0.311744556944621
7.247904	0.955068934783814	-0.314430702823406
7.288864	0.954749954157196	-0.317166963900778
7.329824	0.954234808974102	-0.319898836057424
7.370784	0.953802394060478	-0.32265926017006
7.411744	0.953374243593735	-0.325367187212035
7.452704	0.952972532697646	-0.328082811209326
7.493664	0.952583615142198	-0.330796700558703
7.534624	0.952221137157405	-0.333480590959359
7.575584	0.951872305402628	-0.336191751942922
7.616544	0.95154906032913	-0.338928381306095
7.657504	0.951217286361872	-0.341595330559913
7.698464	0.950898305735255	-0.344126933692329
7.739424	0.950605764679292	-0.346620670942644
7.780384	0.950303841840194	-0.349092297969675
7.821344	0.949959274532297	-0.351543128834593
7.862304	0.949596796547504	-0.353930119862026
7.903264	0.949265022580246	-0.356309257031317
7.944224	0.948937513059869	-0.358660661626044
7.985184	0.948575035075076	-0.360945064355494
8.026144	0.948142620161452	-0.363196020632454
8.067104	0.947728115924724	-0.365384786730812
8.108064	0.947326405028636	-0.367510401620758
8.149024	0.946762645151111	-0.369585110260365
8.189984	0.946422342290093	-0.371556387249299
8.230944	0.946090568322836	-0.37345318333823
8.271904	0.945753677019322	-0.375254743769959
8.312864	0.94543554928208	-0.376954049322211
8.353824	0.945160066013638	-0.378563124853264
8.394784	0.944885435634571	-0.380160899022406
8.435744	0.944574983901713	-0.381714642335893
8.476704	0.944234681040696	-0.383226100337671
8.517664	0.943911435967198	-0.384727065462934
8.558624	0.94359671978746	-0.386175128185236
8.599584	0.943225712908907	-0.38753384128553
8.640544	0.942793297995284	-0.388810165147532
8.681504	0.94235661863478	-0.390079537342643
8.722464	0.941945525955556	-0.391312987507337
8.763424	0.941557461289483	-0.392518129787103
8.804384	0.94120351219845	-0.393776542755633
8.845344	0.940867473784313	-0.395069389356935
8.886304	0.940526318033919	-0.396422214242829
8.927264	0.940208190296678	-0.397837353522061
8.968224	0.939902003010699	-0.399298936037902
9.009184	0.939478116990836	-0.400826581181268
9.050144	0.939329714239415	-0.402401728655322
9.091104	0.938793246821921	-0.404042291532741
9.132064	0.938626933393604	-0.40578896648412
9.173024	0.93812884599803	-0.407598753418204
9.213984	0.937770632460117	-0.409435614806664
9.254944	0.937338217546493	-0.411286593091086
9.295904	0.93690153818599	-0.41322057514987
9.336864	0.936509209073037	-0.415249805941092
9.377824	0.936124555964469	-0.417322331016366
9.418784	0.935770606873435	-0.419509225176837
9.459744	0.935438832906178	-0.421790657648616
9.500704	0.93510705893892	-0.424059398425105
9.541664	0.934783813865423	-0.426293365612697
9.582624	0.93448700836258	-0.428549619539253
9.623584	0.934207260647258	-0.430736644452079
9.664544	0.933910455144416	-0.432895664389602
9.705504	0.933587210070918	-0.435009300184595
9.746464	0.9332469072099	-0.437110283510004
9.787424	0.932923662136403	-0.439237171056207
9.828384	0.932591888169145	-0.441367957201805
9.869344	0.932185912826177	-0.443475414948009
9.910304	0.931539422679181	-0.445569440068909
9.951264	0.931133447336213	-0.447666590171101
9.992224	0.930748794227645	-0.44976662772114
10.033184	0.930386316242852	-0.451866033301462
10.074144	0.930046013381834	-0.453961928181043
10.115104	0.929709974967697	-0.456021837833235
10.156064	0.929364554770423	-0.457976210721831
10.197024	0.929067749267581	-0.459883419056658
10.237984	0.928779472658499	-0.461775331545119
10.278944	0.928474138261897	-0.4636570954716
10.319904	0.928120189170864	-0.465571582354207
10.360864	0.92776197563295	-0.467581688434257
10.401824	0.927417408325053	-0.469656632428105
10.442784	0.927089898804676	-0.471793398314753
10.483744	0.926735949713642	-0.473957068677713
10.524704	0.926303534800019	-0.476139486749221
10.565664	0.925875384333275	-0.478339996588293
10.606624	0.925482202330947	-0.480525796787391
10.647584	0.925111195452394	-0.482711047826598
10.688544	0.92458752137554	-0.484965196640233
10.729504	0.924250630072026	-0.487254960216251
10.770464	0.923918856104769	-0.489490559629079
10.811424	0.923604992814407	-0.491733119425621
10.852384	0.923333773992844	-0.493964569630373
10.893344	0.923049761830642	-0.496222013403362
10.934304	0.92274442743404	-0.498493628552462
10.975264	0.922399860126142	-0.500816840760177
11.016224	0.922080879499525	-0.503169225997569
11.057184	0.921757634426027	-0.505496855455688
11.098144	0.921386627547474	-0.507745312183455
11.139104	0.92094994818697	-0.509921129440225
11.180064	0.920513268826467	-0.512028547960722
11.221024	0.920111557930379	-0.514053378935187
11.261984	0.91972264037493	-0.516044517206893
11.302944	0.919373808620153	-0.518067393433646
11.343904	0.91902838842288	-0.520158282677225
11.384864	0.918683821114982	-0.522199342198191
11.425824	0.918360576041485	-0.524214610817071
11.466784	0.918063770538642	-0.526292810544566
11.507744	0.917639884518779	-0.528388731574619
11.548704	0.917320903892161	-0.530461919128493
11.589664	0.917141797123204	-0.53255470646043
11.630624	0.916792965368427	-0.534697985993579
11.671584	0.916290613525973	-0.536880998988303
11.712544	0.91593239998806	-0.539037597828047
11.753504	0.915499985074436	-0.54122717894942
11.794464	0.915067570160812	-0.543487736807672
11.835424	0.914665859264724	-0.545786319630056
11.876384	0.914277794598652	-0.548102896155739
11.917344	0.913950285078274	-0.550531289916484
11.958304	0.913609129327881	-0.552991005403945
11.999264	0.913273090913743	-0.555471094287571
12.040224	0.912945581393365	-0.557911996690308
12.081184	0.912648775890523	-0.560316382139411
12.122144	0.912364763728321	-0.562669856979764
12.163104	0.912076487119238	-0.56498210342328
12.204064	0.91175324204574	-0.567306193850981
12.245024	0.911399292954707	-0.569617817041603
12.285984	0.911081165217466	-0.571898924811699
12.326944	0.910744273913952	-0.574188821319278
12.367904	0.910351944801	-0.576492956758352
12.408864	0.909923794334256	-0.578838152795407
12.449824	0.909303743757916	-0.581152539219138
12.490784	0.908914826202467	-0.583442889001549
12.531744	0.908552348217674	-0.585784707269426
12.572704	0.908207780909777	-0.588177758668528
12.613664	0.907880271389399	-0.590600129104105
12.654624	0.907543380085886	-0.593038765132683
12.695584	0.907225252348644	-0.595447576549013
12.736544	0.906932711292682	-0.597812978183378
12.777504	0.906630788453584	-0.600235050067743
12.818464	0.906290485592566	-0.602731408902782
12.859424	0.905923743160893	-0.605275008563798
12.900384	0.90557832296362	-0.607831469898166
12.941344	0.905260195226378	-0.610392544611471
12.982304	0.904906246135345	-0.612989702616431
13.023264	0.904473831221721	-0.615611099928862
13.064224	0.904059326984993	-0.618178439859193
13.105184	0.903657616088905	-0.620703126192012
13.146144	0.903277227427217	-0.623176941141789
13.187104	0.902932660119319	-0.625645706871444
13.228064	0.902417514936225	-0.628073527501032
13.269024	0.902255465954788	-0.630414620093336
13.309984	0.90177528923611	-0.632729764880728
13.350944	0.901491277073907	-0.634978367615292
13.391904	0.901212382247961	-0.637150889912708
13.432864	0.900906194961982	-0.639261198060257
13.473824	0.900565892100965	-0.641399179943809
13.514784	0.900246911474347	-0.643539229893782
13.555744	0.899927930847729	-0.645695573766433
13.596704	0.899556923969177	-0.647839886243189
13.637664	0.899124509055553	-0.649939749456754
13.678624	0.898692094141929	-0.652038645102891
13.719584	0.898281854352081	-0.654151143352391
13.760544	0.897888672349753	-0.656300991012189
13.801504	0.897539840594976	-0.658510091281005
13.842464	0.897198684844582	-0.660743881952917
13.883424	0.896862646430445	-0.663003476602152
13.924384	0.896543665803827	-0.665279702950982
13.965344	0.896238331407225	-0.667532661918185
14.006304	0.895958583691902	-0.669805689192722
14.047264	0.89566177818906	-0.672049292828901
14.088224	0.895133839665326	-0.674344905393614
14.129184	0.89495473289637	-0.676707739923402
14.170144	0.894456645500795	-0.679069197195047
14.211104	0.894102696409762	-0.681424857778941
14.252064	0.893666017049259	-0.683807956744597
14.293024	0.893233602135635	-0.686149796804533
14.333984	0.892841273022683	-0.688483806977591
14.374944	0.892452355467234	-0.690812484633758
14.415904	0.892102670823081	-0.693110121680772
14.456864	0.891770896855823	-0.695377668252416
14.497824	0.891434858441686	-0.697588588158177
14.538784	0.891111613368188	-0.69979676008527
14.579744	0.890819072312226	-0.701978779362094
14.620704	0.890539324596903	-0.70405841082788
14.661664	0.890246783540941	-0.706129828866545
14.702624	0.889919274020563	-0.708225473137446
14.743584	0.889578971159546	-0.710327376087754
14.784544	0.889255726086048	-0.712456303370701
14.825504	0.88892395211879	-0.714615467135815
14.866464	0.888522241222702	-0.716857484310083
14.907424	0.888089826309079	-0.719144443248079
14.948384	0.887661675842335	-0.72137912739442
14.989344	0.887264229393127	-0.723655894186319
15.030304	0.886726909086257	-0.725968718119404
15.071264	0.88637807733148	-0.728303288348384
15.112224	0.886041186027966	-0.730647675900043
15.153184	0.885692354273189	-0.733076930447127
15.194144	0.885399813217227	-0.735536273290376
15.235104	0.885111536608144	-0.738038622762495
15.276064	0.884801084875286	-0.740560576371088
15.317024	0.884456517567389	-0.743202545387422
15.357984	0.884089775135716	-0.745907881353556
15.398944	0.883752883832203	-0.748687305962625
15.439904	0.883425374311825	-0.751576396930512
15.480864	0.883067160773912	-0.754560069793824
15.521824	0.882634745860288	-0.757586014893611
15.562784	0.88221597717668	-0.760617843849388
15.603744	0.881818530727472	-0.763648143002607
15.644704	0.881451788295799	-0.76673055786545
15.685664	0.881097839204766	-0.769839853233341
15.726624	0.880757536343749	-0.772980315604328
15.767584	0.880250920054414	-0.776157031245033
15.808544	0.879948997215316	-0.779390903098659
15.849504	0.879796330017015	-0.78259319607927
15.890464	0.879534492978588	-0.785744460774013
15.931424	0.879075638494309	-0.788910278205902
15.972384	0.878910177955368	-0.792065282418006
16.013344	0.878416355006674	-0.795227297135562
16.054304	0.878084581039416	-0.798374554270614
16.095264	0.877713574160863	-0.801572425642409
16.136224	0.87727689480036	-0.804738763904514
16.177184	0.876853008780496	-0.80785834294515
16.218144	0.876438504543768	-0.810907154452677
16.259104	0.8760538514352	-0.813893618878775
16.300064	0.875700755233542	-0.816806794430512
16.341024	0.875359599483149	-0.819649577272556
16.381984	0.875027825515891	-0.822473533954641
16.422944	0.874700315995514	-0.82525996471075
16.463904	0.874412039386431	-0.827986584981123
16.504864	0.874123762777349	-0.830624781792006
16.545824	0.873826957274507	-0.833233075539228
16.586784	0.873468743736594	-0.83585360116929
16.627744	0.873114794645561	-0.838443550361061
16.668704	0.872774491784543	-0.841091656021272
16.709664	0.872263611048329	-0.843777804079263
16.750624	0.871831196134705	-0.846474859062893
16.791584	0.871385987880442	-0.849171173116509
16.832544	0.870992805878114	-0.851839859197447
16.873504	0.870608152769545	-0.85446264466405
16.914464	0.870267849908528	-0.856985509180719
16.955424	0.86994034038815	-0.859430340691733
16.996384	0.869604301974013	-0.86188376917011
17.037344	0.869281056900515	-0.864369826898756
17.078304	0.868984251397672	-0.86681987978716
17.119264	0.86870450368235	-0.869268729753895
17.160224	0.868411962626388	-0.87175699501814
17.201184	0.86808445310601	-0.874280029512871
17.242144	0.867744150244993	-0.876867816932367
17.283104	0.867420905171495	-0.879492145276763
17.324064	0.867084866757357	-0.882237153686706
17.365024	0.866687420308149	-0.884981286055869
17.405984	0.866250740947645	-0.887708791083847
17.446944	0.865831119374662	-0.890462379027505
17.487904	0.865246037262737	-0.893148407229169
17.528864	0.8650626660469	-0.895807487370403
17.569824	0.864538991970047	-0.898464902598313
17.610784	0.86437267854173	-0.901048098430931
17.651744	0.863861797805516	-0.903697753506552
17.692704	0.863552198962034	-0.906441800886684
17.733664	0.863272451246711	-0.909275404913385
17.774624	0.862953470620093	-0.912227690673804
17.815584	0.862617432205956	-0.915179435991154
17.856544	0.862250689774283	-0.918055575938246
17.897504	0.861923180253905	-0.920873842713668
17.938464	0.861599935180407	-0.923714367898378
17.979424	0.861233192748735	-0.926589838829252
18.020384	0.860800777835111	-0.929378485837783
18.061344	0.860372627368367	-0.932039762618586
18.102304	0.859984562702295	-0.934601754777584
18.143264	0.859608438487486	-0.937045215568073
18.184224	0.859263871179589	-0.939433710247592
18.225184	0.858923568318571	-0.941780242137878
18.266144	0.858586677015058	-0.94402120457648
18.307104	0.8582549030478	-0.946251018197585
18.348064	0.857980272668734	-0.948455430994463
18.389024	0.857599884007045	-0.95048905724403
18.429984	0.857460010149384	-0.952445452435721
18.470944	0.857193908664077	-0.954193293262268
18.511904	0.856765758197333	-0.955780709665662
18.552864	0.856521831835802	-0.957235780714209
18.593824	0.856277052584895	-0.958522355560868
18.634784	0.856001569316452	-0.959651018608803
18.675744	0.855743996724905	-0.960600169568915
18.716704	0.855447191222063	-0.961359949713612
18.757664	0.855185354183636	-0.961897398553326
18.798624	0.854923517145209	-0.962211456993978
18.839584	0.854722235252477	-0.96235054917036
18.880544	0.854499631125345	-0.962305807893576
18.921504	0.854320524356388	-0.962053741323787
18.962464	0.854158475374951	-0.961645427868598
19.003424	0.853975104159115	-0.961054353129555
19.044384	0.853830965854574	-0.960255430088087
19.085344	0.853704738226928	-0.959301519742242
19.126304	0.853556335475507	-0.958170769015034
19.167264	0.853412197170966	-0.956873448503974
19.208224	0.853285116653944	-0.955508278416532
19.249184	0.853101745438108	-0.954022959989788
19.290144	0.852979782257342	-0.952491139487875
19.331104	0.852857819076577	-0.950857205754871
19.372064	0.852757178130211	-0.949097967681352
19.413024	0.852665066077604	-0.947232118495718
19.453984	0.852578071361254	-0.945343627360556
19.494944	0.852473165968008	-0.9435192789725
19.535904	0.852394700145418	-0.941723299487137
19.576864	0.852302588092811	-0.939894220043025
19.617824	0.852219857823341	-0.938079285824553
19.658784	0.852127745770735	-0.936303124037844
19.699744	0.852045015501264	-0.934508783315334
19.740704	0.851966549678674	-0.932719210695382
19.781664	0.851874437626068	-0.930937635761163
19.822624	0.851783178462837	-0.929125000604938
19.863584	0.851721770427767	-0.927251622262845
19.904544	0.851639040158296	-0.925362660419203
19.945504	0.851573367676346	-0.923445580281549
19.986464	0.851503430747515	-0.921472189462872
20.027424	0.851442022712444	-0.919460952374948
20.068384	0.851389996460509	-0.917445936543955
20.109344	0.851289355514143	-0.915397190963701
20.150304	0.851272297726623	-0.913375984008683
20.191264	0.851198096350913	-0.911324797717798
20.232224	0.851163127886498	-0.909240718492725
20.273184	0.851105984298307	-0.907157816038851
20.314144	0.851053958046372	-0.905028322162365
20.355104	0.851014725135076	-0.902831619396039
20.396064	0.850974639334405	-0.900573966419281
20.437024	0.850944788206246	-0.898243166216545
20.477984	0.850896173511815	-0.895882689587565
20.518944	0.850861205047399	-0.893564883989743
20.559904	0.850813443242344	-0.891290560087681
20.600864	0.850795532565449	-0.889010583325459
20.641824	0.850761416990409	-0.886750060334502
20.682784	0.850726448525994	-0.884553895832038
20.723744	0.850708537849098	-0.882391487229306
20.764704	0.850669304937803	-0.880275120889294
20.805664	0.850642865367148	-0.878235194555407
20.846624	0.850616425796492	-0.876184794957859
20.887584	0.850572928438317	-0.874108918263876
20.928544	0.850546488867661	-0.872017843787794
20.969504	0.850525166633262	-0.869855755528333
21.010464	0.850498727062606	-0.867691655861806
21.051424	0.850494462615726	-0.865581724716881
21.092384	0.850472287491951	-0.863476812283195
21.133344	0.850433054580656	-0.861380677690962
21.174304	0.850428790133776	-0.8593696476276
21.215264	0.850424525686896	-0.857468334044793
21.256224	0.85039808611624	-0.855626613027127
21.297184	0.85039808611624	-0.853850396760271
21.338144	0.850363117651825	-0.852081058067303
21.379104	0.850337530970545	-0.850285902321779
21.420064	0.85032388474053	-0.848449866852364
21.461024	0.85032388474053	-0.846632783936853
21.501984	0.85031962029365	-0.844841899434935
21.542944	0.850284651829235	-0.843024321839679
21.583904	0.850284651829235	-0.841213752570668
21.624864	0.850253947811699	-0.839470714713974
21.665824	0.850249683364819	-0.837848106314146
21.706784	0.850249683364819	-0.836319456556849
21.747744	0.850245418917939	-0.834796588232864
21.788704	0.850245418917939	-0.833341203378665
21.829664	0.850214714900404	-0.831957224564911
21.870624	0.850214714900404	-0.830555092965827
21.911584	0.850197657112884	-0.829122306477039
21.952544	0.850197657112884	-0.827675736510794
21.993504	0.850179746435988	-0.826210503825033
22.034464	0.850166953095349	-0.824727774294924
22.075424	0.850166953095349	-0.823237618031034
22.116384	0.850166953095349	-0.821789426735583
22.157344	0.850144777971573	-0.820408176287644
22.198304	0.850136249077813	-0.81902229502712
22.239264	0.850136249077813	-0.817664011230392
22.280224	0.850131984630933	-0.816378950931849
22.321184	0.850131984630933	-0.815102311084988
22.362144	0.850131984630933	-0.813836414723323
22.403104	0.850127720184054	-0.812523111916031
22.444064	0.850123455737174	-0.811184695939694
22.485024	0.850119191290294	-0.809797855828565
22.525984	0.850109809507158	-0.808381095220126
22.566944	0.850109809507158	-0.807035481326629
22.607904	0.850092751719638	-0.805759739312608
22.648864	0.850084222825878	-0.804502052019651
22.689824	0.850084222825878	-0.803303194569763
22.730784	0.850084222825878	-0.802116207254532
22.771744	0.850084222825878	-0.800948072249733
22.812704	0.850084222825878	-0.799788244377908
22.853664	0.850084222825878	-0.798616513683337
22.894624	0.850084222825878	-0.797481661690584
22.935584	0.850084222825878	-0.796336264520374
22.976544	0.850070576595863	-0.795203846700635
23.017504	0.850070576595863	-0.794109787263536
23.058464	0.850070576595863	-0.793041178772399
23.099424	0.850070576595863	-0.791948607732944
23.140384	0.850070576595863	-0.790922153801162
23.181344	0.850049254361463	-0.789957138221938
23.222304	0.850049254361463	-0.789064110531141
23.263264	0.850049254361463	-0.788160291412618
23.304224	0.850049254361463	-0.787267067593288
23.345184	0.850049254361463	-0.786396697106462
23.386144	0.850027079237687	-0.785475742891774
23.427104	0.850027079237687	-0.784572978508918
23.468064	0.850027079237687	-0.78366950370493
23.509024	0.850027079237687	-0.782759240674496
23.549984	0.850027079237687	-0.781858043140698
23.590944	0.850010021450168	-0.780996123614436
23.631904	0.850010021450168	-0.780157844114017
23.672864	0.850010021450168	-0.779326912895967
23.713824	0.850010021450168	-0.778457026192855
23.754784	0.850010021450168	-0.777577354855154
23.795744	0.850010021450168	-0.77668411142297
23.836704	0.850010021450168	-0.775776254235874
23.877664	0.850010021450168	-0.774849224395076
23.918624	0.850010021450168	-0.773899964474668
23.959584	0.850010021450168	-0.772934136051635
24.000544	0.850010021450168	-0.771956596575978
24.041504	0.850010021450168	-0.770947249410683
24.082464	0.850010021450168	-0.769956530097609
24.123424	0.850010021450168	-0.769016294268924
24.164384	0.850010021450168	-0.768099142768571
24.205344	0.850010021450168	-0.767194567465593
24.246304	0.850010021450168	-0.766270747595118
24.287264	0.850010021450168	-0.765322174124576
24.328224	0.850010021450168	-0.76431950186702
24.369184	0.850000639667032	-0.763328756403475
24.410144	0.850000639667032	-0.762328030176808
24.451104	0.850000639667032	-0.761328781451756
24.492064	0.850000639667032	-0.760356254149719
24.533024	0.850000639667032	-0.759389331765314
24.573984	0.850000639667032	-0.758411413107826
24.614944	0.850000639667032	-0.757446203579275
24.655904	0.850000639667032	-0.756489976737534
24.696864	0.850000639667032	-0.755529208430653
24.737824	0.850000639667032	-0.754571717649478
24.778784	0.850000639667032	-0.753560860294479
24.819744	0.850000639667032	-0.75248705875563
24.860704	0.850000639667032	-0.751410807789324
24.901664	0.850000639667032	-0.750282809399196
24.942624	0.850000639667032	-0.74912646607764
24.983584	0.850000639667032	-0.747920598122301
25.024544	0.850000639667032	-0.74671218267524
25.065504	0.850000639667032	-0.745483698920842
25.106464	0.850000639667032	-0.74409604814511
25.147424	0.850000639667032	-0.742613392708003
25.188384	0.850000639667032	-0.740855438186773
25.229344	0.850000639667032	-0.738802739526977
25.270304	0.850000639667032	-0.736369564588439
25.311264	0.850000639667032	-0.733435433792557
25.352224	0.850000639667032	-0.729967717889061
25.393184	0.850000639667032	-0.725968502378018
25.434144	0.850000639667032	-0.721334819779614
25.475104	0.850000639667032	-0.716056127095599
25.516064	0.850000639667032	-0.710127632252151
25.557024	0.850000639667032	-0.703416758898595
25.597984	0.850000639667032	-0.695907230545898
25.638944	0.850000639667032	-0.687580534839754
25.679904	0.850000639667032	-0.678359702226999
25.720864	0.850009168560792	-0.668247336858709
25.761824	0.850109809507158	-0.657163559941814
25.802784	0.85039808611624	-0.645187803532171
25.843744	0.850816854799848	-0.632298164431057
25.884704	0.851445434269948	-0.618522974494664
25.925664	0.85219682981019	-0.604058935387127
25.966624	0.853127332119387	-0.588944712759121
26.007584	0.854178944719975	-0.57333726173797
26.048544	0.855240791993075	-0.557363919863313
26.089504	0.856087711143426	-0.541055736461126
26.130464	0.85714870552715	-0.524569627433027
26.171424	0.857515447958823	-0.507980130338372
26.212384	0.858926126986699	-0.491313151577161
26.253344	0.860005032047318	-0.474707979454309
26.294304	0.861017411736611	-0.458202752252656
26.335264	0.861750896599957	-0.441901884444749
26.376224	0.862555171281509	-0.425948305788599
26.417184	0.86331936016239	-0.4103640938194
26.458144	0.864257538475972	-0.395210883018243
26.499104	0.865244331483985	-0.380543120845091
26.540064	0.866226860045118	-0.366445140389917
26.581024	0.86704392806731	-0.352936887924525
26.621984	0.867716004895585	-0.339980881107057
26.662944	0.868467400435826	-0.32761255600501
26.703904	0.869301526245538	-0.31579134016253
26.744864	0.870323287717967	-0.304508494963868
26.785824	0.871423515012985	-0.293707674860706
26.826784	0.872319048857768	-0.283375397106006
26.867744	0.873467037957842	-0.273383214944313
26.908704	0.873833780389515	-0.263870702156519
26.949664	0.874628673287931	-0.254746940092352
26.990624	0.876126347032158	-0.245992082723482
27.031584	0.877143844057707	-0.237573579251051
27.072544	0.877955794743643	-0.229429577273376
27.113504	0.878628724461294	-0.2215582157486
27.154464	0.879375002665279	-0.213910689180894
27.195424	0.880227039151887	-0.206429004542263
27.236384	0.88127950464185	-0.199116727013594
27.277344	0.882366938596229	-0.191952044922815
27.318304	0.883236032870357	-0.184978623018984
27.359264	0.883978046627462	-0.178098139889314
27.400224	0.884777203972759	-0.171402812990805
27.441184	0.885597683552455	-0.164787938016523
27.482144	0.886589593896724	-0.158274585708529
27.523104	0.887589180245376	-0.151859816318033
27.564064	0.888506036324558	-0.145621006909707
27.605024	0.889200288276609	-0.139490087807372
27.645984	0.889938890476211	-0.13342923017543
27.686944	0.890676639786437	-0.12747138796583
27.727904	0.891628464330034	-0.121564465081804
27.768864	0.892711633837533	-0.115766648500674
27.809824	0.894139370652929	-0.110092915904741
27.850784	0.894877119963155	-0.104482304008338
27.891744	0.895659219520932	-0.0990265094382499
27.932704	0.896448995083093	-0.093678249963588
27.973664	0.897457963214881	-0.0884887238482831
28.014624	0.898493370917325	-0.0834690188920661
28.055584	0.899414491443387	-0.0786196624627701
28.096544	0.900100214501678	-0.0739245415118081
28.137504	0.900833699365024	-0.069323915288035
28.178464	0.901585094905265	-0.0648663996963641
28.219424	0.902593210147678	-0.060509325884843
28.260384	0.903680644102057	-0.0562816467833514
28.301344	0.904685347786965	-0.0521635839189411
28.342304	0.905410303756551	-0.0482411984918831
28.383264	0.906222254442487	-0.044354593446858
28.424224	0.906986443323369	-0.0405834405523734
28.465184	0.907938267866966	-0.0369645727469226
28.506144	0.90891226753434	-0.0334870264455121
28.547104	0.909894796095472	-0.030171329767927
28.588064	0.911025727408027	-0.0269199523531292
28.629024	0.911772005612012	-0.0237614962788444
28.669984	0.912125954703045	-0.0207499579094076
28.710944	0.913483754589611	-0.0177568098587464
28.751904	0.91455413075647	-0.0148080282614508
28.792864	0.915588685569538	-0.0118803849615984
28.833824	0.91633155221602	-0.00900241666073742
28.874784	0.917121327778181	-0.00620271018215254
28.915744	0.917864194424662	-0.00348485903640888
28.956704	0.918793843844484	-0.000828252293896548
28.997664	0.919811340870032	0.00177092147654206
29.038624	0.920820309001821	0.00434859738056012
29.079584	0.921623730793997	0.00684731193720148
29.120544	0.922295807622272	0.0092428585270844
29.161504	0.923030145374994	0.0116608204290808
29.202464	0.923903504096001	0.0140519563061777
29.243424	0.924955116696589	0.0163650875072974
29.284384	0.926046815097848	0.01859093715283
29.325344	0.926915909371975	0.0206961721089929
29.366304	0.927654511571577	0.0227952399123966
29.407264	0.928453668916873	0.0248107395271042
29.448224	0.929274148496569	0.0268032986410713
29.489184	0.930260941504582	0.0287183651924527
29.530144	0.931247734512595	0.0305082799477349
29.571104	0.932544979253466	0.0322260586285878
29.612064	0.933217056081741	0.0338832030838675
29.653024	0.933959922728223	0.0354961270925784
29.693984	0.934798312984814	0.0370847573136711
29.734944	0.935820074457242	0.0386278617438479
29.775904	0.936911772858501	0.0401119619944811
29.816864	0.937807306703284	0.0415007633909402
29.857824	0.93853652711975	0.0427921390282456
29.898784	0.939322038235031	0.043978239406666
29.939744	0.940116931133447	0.0451713110648307
29.980704	0.941125899265236	0.0463618766361854
30.021664	0.942151925184544	0.0474948719454932
30.062624	0.943082427493742	0.0486391795127418
30.103584	0.943763033215777	0.0497991664665991
30.144544	0.944497370968499	0.050973381455921
30.185504	0.945252178066244	0.0521414053212186
30.226464	0.946261146198032	0.0533126936369873
30.267424	0.947348580152411	0.0544750929718004
30.308384	0.948732819609633	0.0555810944573525
30.349344	0.949479097813618	0.0566289983130247
30.390304	0.950278255158915	0.057635588782828
30.431264	0.950654379373723	0.0586644986796843
30.472224	0.952094909529759	0.0596623134872398
30.513184	0.953091084320908	0.0606398377084558
30.554144	0.953994294170075	0.0615842423580696
30.595104	0.954688546122125	0.0625524570115869
30.636064	0.955435677215487	0.0635386392179309
30.677024	0.956169162078833	0.0645106544065762
30.717984	0.957138897299326	0.0655043221852622
30.758944	0.958208420576809	0.0664427449146202
30.799904	0.959238710942997	0.0673302069134926
30.840864	0.959981577589479	0.0681481522434539
30.881824	0.960797792722295	0.0689326620169544
30.922784	0.961527013138761	0.0697342284352061
30.963744	0.962461779894839	0.0705156677075625
31.004704	0.963470748026627	0.0712404105794466
31.045664	0.96447886326904	0.0719581865299983
31.086624	0.965269491720576	0.0726341260852598
31.127584	0.965955214778867	0.0732774865119878
31.168544	0.967090410538301	0.073899473287033
31.209504	0.968107907563849	0.0744870765510413
31.250464	0.969195341518228	0.074988773338399
31.291424	0.970190663420001	0.0754755926869276
31.332384	0.970919883836467	0.0759712574322935
31.373344	0.971732687411779	0.0764825318296785
31.414304	0.97250114073954	0.0768830655197263
31.455264	0.973430790159362	0.0772873234726949
31.496224	0.974413318720495	0.0776535150566182
31.537184	0.975404376175388	0.0779807947395987
31.578144	0.976199269073805	0.0782770773975451
31.619104	0.976880727685216	0.0784541226242645
31.660064	0.977627005889201	0.0786095348737962
31.701024	0.978470513482049	0.0787313110799223
31.741984	0.979482893171341	0.0787968245475547
31.782944	0.980583973355736	0.0788422958583226
31.823904	0.981474389864263	0.0788513482797226
31.864864	0.982212139174488	0.0787704082133684
31.905824	0.982994238732265	0.07868880784762
31.946784	0.983784867183802	0.0786984181457359
31.987744	0.98479809976247	0.0787723564234627
32.028704	0.985824125681778	0.0788235089240694
32.069664	0.98674951065472	0.0788805954024014
32.110624	0.987430969266131	0.0790447375508567
32.151584	0.98851840322051	0.0791753765874675
32.192544	0.989404555282157	0.0793288014011984
32.233504	0.990452756325241	0.0795790744845141
32.274464	0.99153592583274	0.0798756360808183
32.315424	0.992391373876851	0.0801551671828423
32.356384	0.993138504970213	0.0804591860218116
32.397344	0.993941926762389	0.0808022126467843
32.438304	0.994758141895206	0.0812861706979373
32.479264	0.995767110026994	0.081849207773587
32.520224	0.996745374141247	0.0825112701455373
32.561184	0.997666494667309	0.0832398331654027
32.602144	0.99834795327872	0.0840818500039783
32.643104	0.999085702588946	0.0849676928528508
32.684064	0.999837098129187	0.0859327847042819
32.725024	1.00080683334968	0.0869690886468315
32.765984	1.00187635662716	0.0880316389455054
32.806944	1.00290664699335	0.0890664806408811
32.847904	1.00364524919295	0.0901280197880072
32.888864	1.0048154134168	0.0912183723958335
32.929824	1.00563162854962	0.0922355472687997
32.970784	1.00612545149831	0.0932347480513217
33.011744	1.00767515149448	0.0942148633483791
33.052704	1.00859286046303	0.0952410296249796
33.093664	1.00926067284443	0.09626350868516
33.134624	1.00999842215465	0.0973097192978311
33.175584	1.01075834658866	0.0983597391624535
33.216544	1.01178010806108	0.0993970019556088
33.257504	1.01285474867482	0.100386790747754
33.298464	1.0138500705766	0.101300825983639
33.339424	1.01458355543994	0.102099692365753
33.380384	1.015391241679	0.102821177324784
33.421344	1.01615543055988	0.103450525457434
33.462304	1.01709872620972	0.104027585723191
33.503264	1.01808125477085	0.104497359322998
33.544224	1.0190595188851	0.104843576305441
33.585184	1.01985441178352	0.10511446903519
33.626144	1.02091967061412	0.10539349456144
33.667104	1.02127788415204	0.105662364988094
33.708064	1.0221384495324	0.10595010297962
33.749024	1.0237188535461	0.106249970431308
33.789984	1.02474061501853	0.106596749648878
33.830944	1.02547921721813	0.106896253173177
33.871904	1.02628263901031	0.107127979034891
33.912864	1.02701612387365	0.107297087593642
33.953824	1.02796368397037	0.107467497138329
33.994784	1.02897691654904	0.107658639648158
34.035744	1.02998076734457	0.107874906223061
34.076704	1.03077139579611	0.108134196860481
34.117664	1.0314571188544	0.108489928255979
34.158624	1.03217781037711	0.108894815999459
34.199584	1.03307334422189	0.109392666488365
34.240544	1.03413007415873	0.109960205803449
34.281504	1.03522177255999	0.110647978446867
34.322464	1.03606016281658	0.111373643122856
34.363424	1.03681070546745	0.112190762533773
34.404384	1.03760559836586	0.113023378278002
34.445344	1.03843972417558	0.113860827500965
34.486304	1.03942651718359	0.11466598307137
34.527264	1.04041842752786	0.115404300216942
34.568224	1.04133528360704	0.11607520798573
34.609184	1.04201162488219	0.116766857436483
34.650144	1.04275449152868	0.117476849263481
34.691104	1.04397668200446	0.118177888912552
34.732064	1.04498991458313	0.118894104551664
34.773024	1.04608587743127	0.119656833161974
34.813984	1.04695923615227	0.120341751045634
34.854944	1.04770210279876	0.120952065993761
34.895904	1.04847908502028	0.12147379622116
34.936864	1.04930468193623	0.121939178721034
34.977824	1.05032217896178	0.122332575511687
35.018784	1.05134394043421	0.122647010954964
35.059744	1.05226079651339	0.122924391180743
35.100704	1.0529243444479	0.123120101306184
35.141664	1.05366294664751	0.123321952433913
35.182624	1.05442287108151	0.123495521827187
35.223584	1.05545316144769	0.123686304768038
35.264544	1.05654059540207	0.123902434052968
35.305504	1.05752312396321	0.124134412702569
35.346464	1.05825234437967	0.124382042409101
35.387424	1.05906003061873	0.124636153074045
35.428384	1.05981995505273	0.124866645505207
35.469344	1.06076751514945	0.125076088986368
35.510304	1.0617457792637	0.125263311104743
35.551264	1.06316925163222	0.125442500670089
35.592224	1.06385071024363	0.125614152362152
35.633184	1.06460210578387	0.125820664811348
35.674144	1.06534411954097	0.126066446551259
35.715104	1.06631811920835	0.126398749303889
35.756064	1.06737911359207	0.126770497862914
35.797024	1.06840940395826	0.127227686548521
35.837984	1.06914800615786	0.127660954090723
35.878944	1.06995142795004	0.128108005110381
35.919904	1.07069344170714	0.128572851525598
35.960864	1.0716324729101	0.129106040017735
36.001824	1.07263291214813	0.129742106642242
36.042784	1.0736495562843	0.130424222067086
36.083744	1.07443165584208	0.131112818450343
36.124704	1.07511737890037	0.131857398633735
36.165664	1.07585086376372	0.132645257846737
36.206624	1.07674213316162	0.133487124320104
36.247584	1.07836603453349	0.134314414085059
36.288544	1.0793528275415	0.135171813938238
36.329504	1.08008204795797	0.136055756519546
36.370464	1.0804752299603	0.136952998794596
36.411424	1.08164539418415	0.137833628982904
36.452384	1.08259807161712	0.138730993293486
36.493344	1.08358060017825	0.139609448634282
36.534304	1.08456312873939	0.140408273611484
36.575264	1.08535290430155	0.141208427904299
36.616224	1.0860258340192	0.142009222883654
36.657184	1.08677211222318	0.142820085794369
36.698144	1.08764120649731	0.14357045394869
36.739104	1.08865443907598	0.14425536093632
36.780064	1.089754666371	0.144863178514461
36.821024	1.09063228953889	0.145351924281024
36.861984	1.09137089173849	0.145767819193616
36.902944	1.09214787396001	0.146154013708697
36.943904	1.0929683535397	0.146533840584074
36.984864	1.09397732167149	0.146915210337244
37.025824	1.09501272937394	0.147272900838866
37.066784	1.09592105655936	0.147567185164982
37.107744	1.09657607560011	0.147885758920304
37.148704	1.09768056734201	0.148174096193459
37.189664	1.09858889452744	0.148441088144608
37.230624	1.09963283112364	0.148735548986403
37.271584	1.1007245295249	0.149105806968577
37.312544	1.10155353799835	0.149446950759633
37.353504	1.10230066909172	0.149743433904524
37.394464	1.10310835533077	0.149968999151097
37.435424	1.10394674558736	0.150171695810723
37.476384	1.10493780304226	0.150370607189664
37.517344	1.10593824228029	0.15059618115306
37.558304	1.10683804057195	0.150825433616052
37.599264	1.1075143818471	0.151040675964172
37.640224	1.10825724849358	0.151251339800649
37.681184	1.10901205559133	0.151532867055298
37.722144	1.10998179081182	0.151844367108197
37.763104	1.11106069587244	0.152144727060424
37.804064	1.11209098623863	0.152399088334049
37.845024	1.1128202066551	0.152694739022278
37.885984	1.11362362844727	0.153066725114748
37.926944	1.11435711331062	0.153404785329424
37.967904	1.11529614451358	0.153703863908568
38.008864	1.11684669739911	0.153990178878627
38.049824	1.11775502458454	0.154274576147475
38.090784	1.11843563030657	0.154461412546402
38.131744	1.11916996805929	0.154679365826689
38.172704	1.11991624626328	0.154962632087663
38.213664	1.12093374328883	0.155331861484642
38.254624	1.12200838390257	0.155826881185055
38.295584	1.1230122346981	0.156387754309224
38.336544	1.12373719066768	0.156952064041132
38.377504	1.12455852313676	0.15752524967876
38.418464	1.12531844757076	0.158088038324935
38.459424	1.12626600766748	0.158679468274542
38.500384	1.12724341889235	0.15921777572139
38.541344	1.12822594745349	0.159688730450806
38.582304	1.12901657590502	0.160119151950074
38.623264	1.12967585939266	0.160508190328883
38.664224	1.13037522868096	0.160812923947395
38.705184	1.13112150688495	0.161057188959983
38.746144	1.13202130517661	0.161280113008978
38.787104	1.13291172168514	0.161548055093909
38.828064	1.13372452526045	0.161881680624534
38.869024	1.13455353373391	0.162192596650247
38.909984	1.13482048810859	0.162507114903348
38.950944	1.13565887836518	0.162718894493258
38.991904	1.1361518484245	0.162814324099787
39.032864	1.13675057676644	0.162758612700392
39.073824	1.13739194957718	0.162499971466336
39.114784	1.13795144500783	0.162162615135172
39.155744	1.13851861644285	0.161767222191894
39.196704	1.13900817494467	0.161348322154336
39.237664	1.13944485430517	0.160952059707896
39.278624	1.13978089271931	0.160502062401831
39.319584	1.14008708000529	0.160014757090382
39.360544	1.14041458952567	0.159549097831355
39.401504	1.1407898608511	0.159113465850728
39.442464	1.14110884147772	0.158708697963574
39.483424	1.14143635099809	0.158352922983958
39.524384	1.14180735787665	0.15803980813947
39.565344	1.14220906877273	0.157721785723246
39.606304	1.1425937218813	0.157356661950225
39.647264	1.1429382891892	0.156948847533191
39.688224	1.14325726981582	0.156512193504987
39.729184	1.14370247807008	0.156130135122745
39.770144	1.14398649023228	0.15586309304986
39.811104	1.14422188770006	0.155692775031822
39.852064	1.14444534471656	0.155584642833974
39.893024	1.14465856706056	0.155540424566611
39.933984	1.14484279116577	0.15554782079151
39.974944	1.14503469127537	0.155633598695011
40.015904	1.14518735847367	0.155742585141581
40.056864	1.14535367190199	0.15587795959266
40.097824	1.14551913244093	0.156019555676646
40.138784	1.145693974763	0.156210207865143
40.179744	1.14587734597884	0.156436259074635
40.220704	1.14603939496028	0.15661214714301
40.261664	1.14620485549922	0.156752187273968
40.302624	1.14636690448065	0.156834443580699
40.343584	1.14648886766142	0.15686161609934
40.384544	1.14661083084219	0.156897433527874
40.425504	1.14675070469985	0.156963284772424
40.466464	1.14688204966375	0.15703709011859
40.507424	1.14699974839763	0.157153206926937
40.548384	1.14713109336154	0.15719673002761
40.589344	1.14726670277232	0.157209569908903
40.630304	1.14737587261244	0.157253256450021
40.671264	1.14755924382828	0.157234781142214
40.712224	1.14766841366841	0.157205104715969
40.753184	1.14775540838476	0.15709563666489
40.794144	1.14786457822488	0.156988391403851
40.835104	1.14794730849435	0.156883591211858
40.876064	1.1480308916532	0.156731600315623
40.917024	1.14811788636955	0.156603177531435
40.957984	1.14819208774526	0.156472022023021
40.998944	1.14825349578033	0.156327667064337
41.039904	1.14833196160292	0.156184358124496
41.080864	1.14839763408487	0.156052344008949
41.121824	1.14845392478369	0.155901970083508
41.162784	1.14851959726564	0.15578500992247
41.203744	1.14858100530071	0.155649485106182
41.244704	1.14863303155264	0.155524832348239
41.285664	1.14868591069395	0.155391536859609
41.326624	1.14874220139277	0.155179803033024
41.367584	1.14878569875094	0.154971298789615
41.408544	1.14884284233913	0.154796448023259
41.449504	1.14890425037421	0.154581887766593
41.490464	1.14895201217926	0.154410384260533
41.531424	1.14900915576745	0.154200051663356
41.572384	1.14904412423187	0.153976510899085
41.613344	1.14908762159004	0.153640958950425
41.654304	1.14911320827132	0.153252914289516
41.695264	1.14914817673574	0.152793770856196
41.736224	1.14917888075327	0.152296868321867
41.777184	1.14920532032393	0.151745605495813
41.818144	1.1492488176821	0.151193316263771
41.859104	1.14926246391212	0.150673710762146
41.900064	1.14931449016405	0.150186374941814
41.941024	1.14931449016405	0.149733145873367
41.981984	1.14936225196911	0.149241493046103
42.022944	1.14936651641599	0.148764898531761
42.063904	1.14938869153976	0.148260628102209
42.104864	1.14943645334482	0.147681331971175
42.145824	1.14944157068107	0.147151752244046
42.186784	1.14949786137989	0.146620030357495
42.227744	1.14949786137989	0.146050939447794
42.268704	1.14950212582677	0.145481576137352
42.309664	1.14952430095055	0.144968619392996
42.350624	1.1495507405212	0.144541617067819
42.391584	1.14957632720248	0.144218456084032
42.432544	1.1495899734325	0.143996270785844
42.473504	1.14959850232626	0.143831097872988
42.514464	1.14962920634379	0.143767334307711
42.555424	1.14963347079067	0.143697863402124
42.596384	1.14966417480821	0.143614892315851
42.637344	1.14966417480821	0.143500032909321
42.678304	1.14968123259573	0.143345540284688
42.719264	1.14969061437886	0.143215188903259
42.760224	1.14970767216638	0.14313032408704
42.801184	1.14970767216638	0.143107712646393
42.842144	1.14972558284328	0.143118721994711
42.883104	1.14973411173704	0.143155581083675
42.924064	1.14973837618392	0.143310335213019
42.965024	1.14976481575457	0.143533479361812
43.005984	1.14976908020145	0.143803698716931
43.046944	1.14976908020145	0.144088525289345
43.087904	1.14976908020145	0.144381092401195
43.128864	1.14981257755963	0.144638319330607
43.169824	1.14981684200651	0.144863431302348
43.210784	1.14981684200651	0.145029935710022
43.251744	1.14981684200651	0.145188682144615
43.292704	1.14981684200651	0.145351285773689
43.333664	1.14984328157716	0.145517785822952
43.374624	1.14984754602404	0.145675904646239
43.415584	1.14984754602404	0.145845935009095
43.456544	1.14984754602404	0.146040799602639
43.497504	1.14985181047092	0.146262936958296
43.538464	1.14985181047092	0.1464120098978
43.579424	1.14984754602404	0.146506511162607
43.620384	1.14989957227598	0.146561313833133
43.661344	1.14988251448846	0.146570043732056
43.702304	1.14988677893534	0.146541097339795
43.743264	1.14989957227598	0.146450135105405
43.784224	1.14989957227598	0.146280629931176
43.825184	1.14989957227598	0.146070277721146
43.866144	1.14989957227598	0.145836544810778
43.907104	1.14990383672286	0.145579766797785
43.948064	1.14990383672286	0.145312668065546
43.989024	1.14990383672286	0.145032807903428
44.029984	1.14990383672286	0.144745998253624
44.070944	1.14990383672286	0.144466101045005
44.111904	1.14990383672286	0.144150299239616
44.152864	1.14992174739975	0.143790174564979
44.193824	1.14992174739975	0.143441699925202
44.234784	1.14992601184663	0.143107311672504
44.275744	1.14992601184663	0.142806478832592
44.316704	1.14992601184663	0.142503211819666
44.357664	1.14992601184663	0.142216885953577
44.398624	1.14992601184663	0.141943718132846
44.439584	1.14992601184663	0.14168444057066
44.480544	1.14992601184663	0.141398740136671
44.521504	1.14992601184663	0.141085708102008
44.562464	1.14992601184663	0.140786160993591
44.603424	1.14992601184663	0.14052957475072
44.644384	1.14997377365169	0.140304913874605
44.685344	1.14997377365169	0.140095522694386
44.726304	1.14997377365169	0.139897557090816
44.767264	1.14997377365169	0.139702130262145
44.808224	1.14997377365169	0.139517309628696
44.849184	1.14997889098794	0.139392055409918
44.890144	1.14997889098794	0.139249053738112
44.931104	1.14997889098794	0.139092961576332
44.972064	1.14997889098794	0.138947078994297
45.013024	1.14997889098794	0.13884516625015
45.053984	1.14998315543482	0.138751041987968
45.094944	1.14998315543482	0.138606272980159
45.135904	1.14998315543482	0.13838787732107
45.176864	1.14998315543482	0.138160193886342
45.217824	1.14998315543482	0.137943484932636
45.258784	1.14999594877546	0.137725026076576
45.299744	1.14999594877546	0.137572342192858
45.340704	1.14999594877546	0.137439177456584
45.381664	1.14999594877546	0.137235912024211
45.422624	1.14999594877546	0.136999553170708
45.463584	1.15000021322234	0.136725690183287
45.504544	1.15000021322234	0.136442212539338
45.545504	1.15000021322234	0.136127609297206
45.586464	1.15000021322234	0.135790333596661
45.627424	1.15000021322234	0.135413195861392
45.668384	1.15000021322234	0.135001975345503
45.709344	1.15000021322234	0.134575578839573
45.750304	1.15000021322234	0.134140044923212
45.791264	1.15000021322234	0.133684503717282
45.832224	1.15000021322234	0.133226083780328
45.873184	1.15000021322234	0.132831935163632
45.914144	1.15000021322234	0.1324830726252
45.955104	1.15000021322234	0.132197808032395
45.996064	1.15000021322234	0.131946926950627
46.037024	1.15000021322234	0.131679196248671
46.077984	1.15000021322234	0.131454400261789
46.118944	1.15000021322234	0.13125591600721
46.159904	1.15000021322234	0.131057540712926
46.200864	1.15000021322234	0.130914658897446
46.241824	1.15000021322234	0.130789040751279
46.282784	1.15000959500548	0.130724614707401
46.323744	1.15000959500548	0.130667752687279
46.364704	1.15000959500548	0.130638655929809
46.405664	1.15000959500548	0.130553937120386
46.446624	1.14999594877546	0.130479674140977
46.487584	1.14999594877546	0.130374830364865
46.528544	1.14999594877546	0.130281009012306
46.569504	1.14999594877546	0.13019057414575
46.610464	1.14999594877546	0.130031346106648
46.651424	1.15000021322234	0.129839674049781
46.692384	1.15000021322234	0.129564235496478
46.733344	1.15000021322234	0.129246659817468
46.774304	1.15000021322234	0.128855487996061
46.815264	1.15000021322234	0.128413348906551
46.856224	1.15000021322234	0.127944627863205
46.897184	1.14999594877546	0.127429642278134
46.938144	1.14985181047092	0.126842189379335
46.979104	1.14952430095055	0.126210374385582
47.020064	1.1491140611607	0.125503522794317
47.061024	1.14872514360525	0.124765994521288
47.101984	1.14835840117358	0.123966559366428
47.142944	1.14801383386568	0.123139707621864
47.183904	1.14765562032777	0.122269273938065
47.224864	1.14733663970115	0.121416866645654
47.265824	1.14703556975143	0.120500650024641
47.306784	1.14673876424858	0.119568867335727
47.347744	1.14619291504795	0.118627271682547
47.388704	1.146013808279	0.117636338807293
47.429664	1.14566412363484	0.116663850730963
47.470624	1.14518394691617	0.115700680939155
47.511584	1.14477370712632	0.114770523937859
47.552544	1.14434129221269	0.113869062720144
47.593504	1.14392167063971	0.113042361340788
47.634464	1.1435421348674	0.112254744019643
47.675424	1.14319245022324	0.111521323549777
47.716384	1.14284361846847	0.110785224835834
47.757344	1.14250246271807	0.11007108380076
47.798304	1.14218348209146	0.10945693345021
47.839264	1.14186961880109	0.108914777525705
47.880224	1.14158987108577	0.108404455441308
47.921184	1.14131950515358	0.107871107867139
47.962144	1.14102696409762	0.107439601123322
48.003104	1.14068154390035	0.107070888198147
48.044064	1.14035403437997	0.106692567154062
48.085024	1.14002652485959	0.106378085947461
48.125984	1.13967257576856	0.106104724177402
48.166944	1.1390175567278	0.105821625715284
48.207904	1.13880433438381	0.105545620568442
48.248864	1.13817916647121	0.105284240072542
48.289824	1.13780815959266	0.104949261255039
48.330784	1.13764269905372	0.104503855535852
48.371744	1.13713181831751	0.103977115314038
48.412704	1.13680004435025	0.103410462935764
48.453664	1.13648106372363	0.102820052854528
48.494624	1.13618852266767	0.102179723703238
48.535584	1.13589171716483	0.10158120261756
48.576544	1.13557700098509	0.100977146348841
48.617504	1.13521452300029	0.100386585902397
48.658464	1.13486057390926	0.0997764866956562
48.699424	1.13453306438888	0.0991424837791572
48.740384	1.13419702597475	0.0985604004437494
48.781344	1.13376034661424	0.0979198032501306
48.822304	1.1333321961475	0.0972565858990414
48.863264	1.13293048525141	0.0966135872204965
48.904224	1.13254242058534	0.095943677528021
48.945184	1.13220126483494	0.0952071582273343
48.986144	1.13187375531457	0.0944523553889623
49.027104	1.13154198134731	0.0937552099808739
49.068064	1.13121447182693	0.0931669660303246
49.109024	1.13076926357267	0.0926175903965998
49.149984	1.1304946331936	0.0921267090082328
49.190944	1.13020209213764	0.091726534887162
49.231904	1.12985240749349	0.0912640136846635
49.272864	1.12952489797311	0.0907558054300108
49.313824	1.12919738845273	0.0901734867403635
49.354784	1.12884770380858	0.0895195528065021
49.395744	1.12842040623121	0.0887831272116701
49.436704	1.12799225576447	0.0879662126461099
49.477664	1.12759054486838	0.0871254161628506
49.518624	1.12720162731293	0.0862930096223909
49.559584	1.12683488488126	0.0854563274799124
49.600544	1.12647667134334	0.084676088950019
49.641504	1.12614063292921	0.0839876233191179
49.682464	1.12579180117443	0.0833572509596849
49.723424	1.12549414278221	0.0827549925358514
49.764384	1.12520586617313	0.0822050132620862
49.805344	1.12489200288277	0.081696704763961
49.846304	1.12455596446863	0.0812356327334007
49.887264	1.12417984025382	0.080717282454387
49.928224	1.12383527294592	0.0801685780160861
49.969184	1.12335083178036	0.0795910448626433
50.010144	1.12294400354802	0.0790240764995103
50.051104	1.12250732418752	0.0785510667789094
50.092064	1.12209708439767	0.0781849972305177
50.133024	1.12170816684222	0.0778793243742535
50.173984	1.12135933508744	0.0775839613412063
50.214944	1.12102756112018	0.0773349042547952
50.255904	1.12068725825917	0.077041075382717
50.296864	1.12036401318567	0.0767076394430069
50.337824	1.12004929700593	0.0763137523310212
50.378784	1.11977893107375	0.0758665138996536
50.419744	1.11949491891154	0.075429665922122
50.460704	1.11919384896182	0.0749031588753425
50.501664	1.11884842876455	0.0742928373895977
50.542624	1.11852944813793	0.073655138539855
50.583584	1.11819340972379	0.0730164590474475
50.624544	1.11781813839836	0.0724287686152024
50.665504	1.11738572348474	0.0718695473291221
50.706464	1.11695757301799	0.0713208080235264
50.747424	1.11654306878126	0.070868675095658
50.788384	1.11615415122582	0.0704220097954478
50.829344	1.11580020213478	0.0699928914613213
50.870304	1.11528505695169	0.0695542935814343
50.911264	1.11495328298443	0.0691394512253027
50.952224	1.11464794858783	0.0687965771447445
50.993184	1.11436393642563	0.0684501771090045
51.034144	1.11406713092278	0.0681364259363876
51.075104	1.11374815029617	0.0678632886245387
51.116064	1.11337714341761	0.0676184417639688
51.157024	1.11302745877346	0.0673830134313937
51.197984	1.11269994925308	0.0672417420490896
51.238944	1.11234685305142	0.0671314524373783
51.279904	1.11190079190779	0.0670661111270137
51.320864	1.11148202322418	0.0670246887808488
51.361824	1.11108884122185	0.0669939772317904
51.402784	1.11069565921952	0.0669800586435667
51.443744	1.11036814969914	0.0669436768006992
51.484704	1.11004064017877	0.0668468742944389
51.525664	1.10970460176463	0.0667615213360929
51.566624	1.10937709224425	0.0666491069986075
51.607584	1.10908455118829	0.0666191211251211
51.648544	1.10880480347297	0.0666030996031827
51.689504	1.10836385966558	0.0666611427529147
51.730464	1.10801929235768	0.0667317795336697
51.771424	1.10769604728419	0.0668139530305756
51.812384	1.10736853776381	0.0670167303208217
51.853344	1.1070103242259	0.0673278555503025
51.894304	1.10657790931227	0.0677211608143072
51.935264	1.10614975884553	0.0681285960495099
51.976224	1.10574804794944	0.0685372211311459
52.017184	1.10535998328337	0.0688327911887558
52.058144	1.10498385906856	0.0690995172767823
52.099104	1.10463502731378	0.0693416858932741
52.140064	1.10429387156339	0.0696056966907218
52.181024	1.10394930425549	0.0698638606786809
52.221984	1.10365249875265	0.0700964996276757
52.262944	1.10336422214357	0.0702996321284871
52.303904	1.10305462330008	0.0705046104167143
52.344864	1.10271346754969	0.070656538115977
52.385824	1.1023296673305	0.0707815526221031
52.426784	1.10200215781012	0.070858755350301
52.467744	1.10151259930831	0.0709406019663187
52.508704	1.10111088841222	0.0709562137975438
52.549664	1.10067420905171	0.0708506857507719
52.590624	1.10027676260251	0.0706344845520465
52.631584	1.0998793161533	0.0702729847984731
52.672544	1.09952621995164	0.069814806753377
52.713504	1.09918506420125	0.0693903976832481
52.754464	1.09884476134023	0.0690219092162829
52.795424	1.09851725181985	0.0686560445132479
52.836384	1.09821191742325	0.0683046867840355
52.877344	1.09792790526105	0.0678957478967466
52.918304	1.09765668643949	0.0675077707912212
52.959264	1.09734282314912	0.0671312715632869
53.000224	1.09700678473499	0.0667881229027826
53.041184	1.09668353966149	0.0664430042401248
53.082144	1.09637308792863	0.0660692355572107
53.123104	1.0959978166032	0.0656945298157502
53.164064	1.09556113724269	0.065336100563321
53.205024	1.09513298677595	0.0649622076656693
53.245984	1.0947227469861	0.0645823241309381
53.286944	1.09433382943065	0.0641827906964084
53.327904	1.09397561589274	0.0637938874283662
53.368864	1.09362678413796	0.063520087637917
53.409824	1.09312016784863	0.0633058891294339
53.450784	1.09280971611577	0.0630953146403989
53.491744	1.09252229239606	0.0628633250947689
53.532704	1.09223828023386	0.0625232556522323
53.573664	1.09191503516036	0.0621661753282687
53.614624	1.09155255717557	0.061811638137616
53.655584	1.09119434363766	0.0614152209675548
53.696544	1.09086683411728	0.0609927622867261
53.737504	1.0905180023625	0.0605318210085211
53.778464	1.09008985189576	0.0600490549830074
53.819424	1.08966170142902	0.0595255726740475
53.860384	1.08925999053293	0.0589608118465135
53.901344	1.08886254408372	0.0583817249192483
53.942304	1.08853503456334	0.0577680561732075
53.983264	1.08820752504296	0.0571238785442587
54.024224	1.08787575107571	0.0564800626634931
54.065184	1.08754824155533	0.0558091897620002
54.106144	1.08724717160561	0.0550365174350678
54.147104	1.08697168833716	0.0541842343573939
54.188064	1.08668426461746	0.0532776607225856
54.229024	1.08636528399084	0.0523699190334032
54.269984	1.08601559934669	0.0515553166053262
54.310944	1.08553542262801	0.0507495900829694
54.351904	1.08518147353697	0.050016642500789
54.392864	1.08476270485337	0.0493209026805203
54.433824	1.0843174965991	0.0486383034719612
54.474784	1.08391578570302	0.0479853174926757
54.515744	1.08352686814757	0.0473719015345217
54.556704	1.08316439016277	0.0468168338149286
54.597664	1.08281044107174	0.0463476900056333
54.638624	1.08246160931696	0.0459212346611435
54.679584	1.08212557090283	0.0455560716624153
54.720544	1.08182364806373	0.0452578386151689
54.761504	1.08153537145465	0.0449690502463883
54.802464	1.08122150816428	0.0447306669105831
54.843424	1.08088973419703	0.0445554674712798
54.884384	1.08050934553534	0.0443850818978581
54.925344	1.08016904267432	0.0442702181329165
54.966304	1.07985432649458	0.0441999997596985
55.007264	1.07928289061267	0.0441389689186476
55.048224	1.07906028648554	0.044073010893007
55.089184	1.07843085412607	0.0439536187381595
55.130144	1.07804278945999	0.0438604990899074
55.171104	1.07769310481584	0.0437354954798108
55.212064	1.0773570664017	0.0435355467988514
55.253024	1.07701164620443	0.0433222722736792
55.293984	1.07669778291407	0.0430547529546971
55.334944	1.07637880228745	0.0427152130591996
55.375904	1.07609479012525	0.042299335580255
55.416864	1.07582442419306	0.0417757835367057
55.457824	1.07550970801332	0.0412072483245149
55.498784	1.07518219849294	0.0405740429973833
55.539744	1.07485468897257	0.0398973734081379
55.580704	1.07453997279283	0.0392281654199693
55.621664	1.07417323036116	0.0385141921837515
55.662624	1.07372802210689	0.037778453038785
55.703584	1.0733049889764	0.0370328050444912
55.744544	1.07288536740342	0.0362864226578017
55.785504	1.07249218540109	0.0354944207743415
55.826464	1.07213823631006	0.0346985638756054
55.867424	1.07179793344904	0.0339342248321188
55.908384	1.07128705271283	0.0331895138963715
55.949344	1.07097233653309	0.032433473269036
55.990304	1.07069344170714	0.0317200208630334
56.031264	1.07040090065118	0.0310505644453898
56.072224	1.07007765557768	0.0303928517684597
56.113184	1.06969726691599	0.0297929512454337
56.154144	1.06936122850186	0.0292618569701883
56.195104	1.06903371898148	0.0287183542964231
56.236064	1.06867976989045	0.0281744375735328
56.277024	1.06824735497682	0.0275968368647064
56.317984	1.06782005739945	0.0270490237216276
56.358944	1.06742687539713	0.0265636077817128
56.399904	1.0670336933948	0.026112965430695
56.440864	1.06670191942754	0.0257599188168931
56.481824	1.06637440990716	0.0254513476167527
56.522784	1.06604263593991	0.025252695563317
56.563744	1.06571512641953	0.0250988981053734
56.604704	1.06542258536357	0.0250209566263679
56.645664	1.06513857320136	0.0250320945478351
56.686624	1.06485882548604	0.0250878429937312
56.727584	1.06453984485942	0.0251140283320896
56.768544	1.06418674865777	0.025149183282023
56.809504	1.06369719015595	0.0251545811750918
56.850464	1.06352746517013	0.025176695756788
56.891424	1.06292020793443	0.0252774818514736
56.932384	1.06249205746769	0.0254896449816255
56.973344	1.06208181767784	0.0257730376365433
57.014304	1.06169290012239	0.0261692085563352
57.055264	1.06131762879696	0.0266256149070168
57.096224	1.06098159038282	0.0271498642964612
57.137184	1.06062764129179	0.0276637777122176
57.178144	1.06029160287765	0.0281598456106792
57.219104	1.05998968003855	0.0286592215437301
57.260064	1.05969713898259	0.0290741205592157
57.301024	1.05940033347975	0.029440649920057
57.341984	1.05903785549495	0.0297406786329832
57.382944	1.05868390640392	0.0299975089469179
57.423904	1.05833507464914	0.0302541997916737
57.464864	1.05801609402252	0.030450823004396
57.505824	1.05765361603773	0.0306638752505641
57.546784	1.05720840778347	0.0309594235161146
57.587744	1.05680669688738	0.0312957316492299
57.628704	1.05640498599129	0.0316280823443909
57.669664	1.05603824355962	0.0320022280299296
57.710624	1.05551883392965	0.0324065600758994
57.751584	1.05534825605445	0.0327778575392981
57.792544	1.05485016865887	0.0331252055296141
57.833504	1.05454483426227	0.0334284354960396
57.874464	1.05425655765319	0.033732395496449
57.915424	1.05399045616788	0.0340304149815151
57.956384	1.05367573998814	0.0343716895249265
57.997344	1.05334823046777	0.0346601401167892
58.038304	1.05302072094739	0.034883175305286
58.079264	1.05270600476765	0.0350844598394754
58.120224	1.05233073344222	0.0352788406493039
58.161184	1.05189405408172	0.0354702250509898
58.202144	1.05146590361497	0.0357133111131747
58.243104	1.05104713493136	0.0358999470251567
58.284064	1.05065821737592	0.0360363609574607
58.325024	1.05030938562114	0.0361164663879468
58.365984	1.04996396542386	0.0361314222781892
58.406944	1.04961939811597	0.0360508047343114
58.447904	1.04913922139729	0.0359315978119674
58.488864	1.04885094478821	0.035786227343324
58.529824	1.048566932626	0.0355537518347733
58.570784	1.04823942310563	0.035276380325818
58.611744	1.04787694512083	0.0349120541421639
58.652704	1.04752726047668	0.0345251688188054
58.693664	1.0471997509563	0.0341800261848824
58.734624	1.04684665475465	0.0338670377343383
58.775584	1.04642276873478	0.0335584403837269
58.816544	1.04599035382116	0.0332343597750399
58.857504	1.04559290737195	0.0328673052255715
58.898464	1.04519972536962	0.0324586801439353
58.939424	1.04486795140236	0.0319877929699023
58.980384	1.04454044188199	0.0314989251678071
59.021344	1.04420866791473	0.0309430816509058
59.062304	1.04388115839435	0.0304030766026455
59.103264	1.04358861733839	0.0298162120894449
59.144224	1.04330460517619	0.0291619752459604
59.185184	1.04301718145648	0.0284709032847766
59.226144	1.04270672972362	0.0277416015141034
59.267104	1.04219584898741	0.0269456639847482
59.308064	1.04203038844847	0.0260642296694559
59.349024	1.04169776159183	0.0251338351347145
59.389984	1.04108709279863	0.0240911831653142
59.430944	1.04065041343812	0.0230096454454422
59.471904	1.04024870254204	0.0218674037654075
59.512864	1.03985978498659	0.0206675133719129
59.553824	1.03948451366116	0.019478213919199
59.594784	1.03914762235764	0.0183351310656785
59.635744	1.03880731949662	0.017305669829724
59.676704	1.03846701663561	0.016396380904337
59.717664	1.03816082934963	0.0155641051162327
59.758624	1.03787255274055	0.0147842043632573
59.799584	1.03756721834394	0.0140586050634458
59.840544	1.03720474035915	0.0133974078362465
59.881504	1.03685079126812	0.0127357333629502
59.922464	1.03650195951334	0.0121572762261964
59.963424	1.03618297888672	0.0117474983446275
60.004384	1.03582050090193	0.011428347099736
60.045344	1.03538382154143	0.011208081681966
60.086304	1.03495993552156	0.0110909188547768
60.127264	1.03457187085549	0.0110381428457584
60.168224	1.03402602165486	0.0110707132574682
60.209184	1.03368913035135	0.0112708101244302
60.250144	1.03351514091865	0.0116042722146114
60.291104	1.03302558241683	0.0120021756031114
60.332064	1.03271171912647	0.0123966358462547
60.373024	1.03243623585803	0.0127799908560196
60.413984	1.03216586992584	0.0131083993676677
60.454944	1.03185968263986	0.0134111085038777
60.495904	1.03151511533197	0.0136772810736001
60.536864	1.03119613470535	0.013884586753752
60.577824	1.03086009629121	0.0140695141682911
60.618784	1.03049761830642	0.0142275828698418
60.659744	1.03006093894591	0.0142794109242843
60.700704	1.02963705292605	0.0143048989167477
60.741664	1.02921316690619	0.0143144939604221
60.782624	1.02882510224011	0.0142170398715912
60.823584	1.02847115314908	0.0141175482252233
60.864544	1.02812573295181	0.0139869985360555
60.905504	1.02778543009079	0.0138955045754213
60.946464	1.02745792057041	0.0137654190571146
60.987424	1.02716537951445	0.0135313658034763
61.028384	1.02673296460083	0.0132631840058939
61.069344	1.02657603295565	0.0129259518894676
61.110304	1.02622634831149	0.012557308698882
61.151264	1.02569414534088	0.0121958895759279
61.192224	1.0253666358205	0.0117918822316405
61.233184	1.02501695117635	0.0114318185747697
61.274144	1.02458027181584	0.0111190458656119
61.315104	1.0241521213491	0.0108522783726729
61.356064	1.02375893934677	0.0106939721376767
61.397024	1.02336661023382	0.0106008699230719
61.437984	1.02303398337719	0.0105324341402981
61.478944	1.02271159119306	0.0105472047980373
61.519904	1.02237469988955	0.0106208074780521
61.560864	1.02204719036917	0.0107206238261024
61.601824	1.02175038486633	0.0108644841050418
61.642784	1.02148001893414	0.010895398320251
61.683744	1.02119600677194	0.0109461934310865
61.724704	1.02087276169844	0.0109494077598214
61.765664	1.02051881260741	0.0109569783211944
61.806624	1.02019556753391	0.0109913008144655
61.847584	1.01967615790394	0.0109774410648018
61.888544	1.01925227188408	0.0109770923918543
61.929504	1.01881559252357	0.0109738519126482
61.970464	1.01841388162748	0.0109251379434683
62.011424	1.01802581696141	0.0108306737251623
62.052384	1.0176496927466	0.0106279443774466
62.093344	1.01731365433246	0.0103587100234039
62.134304	1.01696908702457	0.0100331649883374
62.175264	1.01663219572105	0.00965021531087404
62.216224	1.01632259687757	0.00920598854209048
62.257184	1.01603858471537	0.00869819215735684
62.298144	1.01571960408875	0.00813531198453354
62.339104	1.01536565499772	0.0075075851810899
62.380064	1.01500829434918	0.00682253872428032
62.421024	1.01466287415191	0.00614717012097032
62.461984	1.01433962907841	0.00555998308529329
62.502944	1.01397715109362	0.00497400550890295
62.543904	1.01354047173311	0.00440557707780223
62.584864	1.01313023194327	0.00386624540417183
62.625824	1.01273704994094	0.00333133533935706
62.666784	1.01237030750926	0.00281778803019544
62.707744	1.01185516232617	0.00237127091598802
62.748704	1.01151400657578	0.00200644569417774
62.789664	1.01119076150228	0.00163725988131747
62.830624	1.01087689821192	0.00122798539631658
62.871584	1.01060567939035	0.000838179937022621
62.912544	1.01032252011753	0.000443292569518638
62.953504	1.01002486172531	8.84219603600467e-05
62.994464	1.00968029441741	-0.000255129853239888
63.035424	1.00936131379079	-0.000557808480567301
63.076384	1.00902527537666	-0.00083669235843245
63.117344	1.00866279739186	-0.00106666395937888
63.158304	1.0082175891376	-0.00130652915521109
63.199264	1.00779796756462	-0.00157283683570045
63.240224	1.00737919888101	-0.00188657057466995
63.281184	1.00698601687868	-0.00221709945368007
63.322144	1.00663206778765	-0.00261136138908441
63.363104	1.00629602937351	-0.00303778622469122
63.404064	1.00595999095937	-0.00347169009502235
63.445024	1.00563674588587	-0.00393325462612107
63.485984	1.00519580207849	-0.00444322585836476
63.526944	1.00505592822083	-0.00495957126793015
63.567904	1.00474547648797	-0.00544994272211152
63.608864	1.00439238028632	-0.00589379902588824
63.649824	1.00385932442633	-0.00628300956196551
63.690784	1.00353181490595	-0.00675650306628117
63.731744	1.00318639470867	-0.00733598878823011
63.772704	1.00274118645441	-0.0079555501070841
63.813664	1.00231303598767	-0.0085865064937041
63.854624	1.00192070687471	-0.00928356255434962
63.895584	1.00152752487239	-0.0100046923028153
63.936544	1.00120427979889	-0.0107557578030311
63.977504	1.00087250583163	-0.0114551172843362
64.018464	1.00054499631125	-0.012117334379907
64.059424	1.00021748679088	-0.0127406417537409
64.100384	0.999929210181793	-0.0134324197776434
64.141344	0.999649462466471	-0.0141290378178986
64.182304	0.999356921410508	-0.0148229514636046
64.223264	0.999043058120146	-0.0154944737684624
64.264224	0.998689109029113	-0.0161521515780977
64.305184	0.998374392849375	-0.0168494800394834
64.346144	0.998025561094598	-0.0176507152184351
64.387104	0.99762811464539	-0.0185025907846017
64.428064	0.997195699731766	-0.0192978505809152
64.469024	0.996771813711902	-0.0200986542770942
64.509984	0.996374367262694	-0.020847625560419
64.550944	0.995815724721425	-0.0215182108067303
64.591904	0.995479686307288	-0.0222490968601086
64.632864	0.995125737216254	-0.0229981771037295
64.673824	0.994793963248997	-0.0237311835244699
64.714784	0.994487775963019	-0.0244861933874045
64.755744	0.994208881137072	-0.0252609294223448
64.796704	0.993885636063574	-0.0260281319424129
64.837664	0.993531686972541	-0.0267891825641633
64.878624	0.993169208987748	-0.0275777718111496
64.919584	0.992833170573611	-0.0283077709277176
64.960544	0.992514189946993	-0.0290508431006116
65.001504	0.99213891862156	-0.0298019609017696
65.042464	0.991706503707937	-0.0305750407402092
65.083424	0.991304792811848	-0.0313091127926454
65.124384	0.99090308191576	-0.0320262415190383
65.165344	0.990540603930967	-0.0327403520452292
65.206304	0.990199448180574	-0.0334747771290248
65.247264	0.989859145319556	-0.0342641378149076
65.288224	0.989348264583342	-0.0350466252853124
65.329184	0.98905572352738	-0.0358213395281935
65.370144	0.988775975812057	-0.0366138273745744
65.411104	0.988641219290652	-0.0373947806840101
65.452064	0.988190893700133	-0.0381999711217101
65.493024	0.987846326392235	-0.0390250882183607
65.533984	0.987527345765618	-0.0398730499306914
65.574944	0.987208365139	-0.0407382055777465
65.615904	0.986819447583551	-0.0416967968579124
65.656864	0.986383621112424	-0.0426801373797342
65.697824	0.98595547064568	-0.0437048828140735
65.738784	0.985540113519576	-0.0447368501368383
65.779744	0.985164842194143	-0.045745944514246
65.820704	0.98480662865623	-0.0468509261314266
65.861664	0.984462061348333	-0.0479636352128066
65.902624	0.984134551827955	-0.0491259125120879
65.943584	0.983797660524442	-0.0502783485174256
65.984544	0.983509383915359	-0.0513818155864905
66.025504	0.983226224642533	-0.0524132816918932
66.066464	0.982924301803435	-0.0534346820451423
66.107424	0.982557559371762	-0.0544382521355378
66.148384	0.982025356401148	-0.0554339487549372
66.189344	0.98169784688077	-0.0563550141091266
66.230304	0.981335368895977	-0.0572143861436647
66.271264	0.980894425088594	-0.0580397865370852
66.312224	0.98047906796249	-0.0588403330869655
66.353184	0.980077357066402	-0.0595690290383921
66.394144	0.979706350187849	-0.0602715919524025
66.435104	0.979366047326832	-0.0608784615759669
66.476064	0.979033420470198	-0.0614326227458965
66.517024	0.9787101753967	-0.0619002607238998
66.557984	0.978382665876322	-0.0622955621405289
66.598944	0.978095242156616	-0.0626496852820564
66.639904	0.977819758888173	-0.0629270153860992
66.680864	0.977531482279091	-0.0632205108396713
66.721824	0.977208237205593	-0.0635395901707674
66.762784	0.97685428811456	-0.063831200611217
66.803744	0.976531895930438	-0.0641451893172794
66.844704	0.976190740180045	-0.0644765332193044
66.885664	0.975566425156825	-0.0647577009049758
66.926624	0.975356614370333	-0.0649883066548455
66.967584	0.974928463903589	-0.0651563059977827
67.008544	0.974526753007501	-0.0653086717174356
67.049504	0.973980903806872	-0.0654101486203984
67.090464	0.973632072052094	-0.0654385502111796
67.131424	0.973291769191077	-0.0653959554522285
67.172384	0.972946348993804	-0.0653778615054584
67.213344	0.972653807937841	-0.0653525282366154
67.254304	0.97250540518642	-0.0653693734983923
67.295264	0.972051668038397	-0.0654122907798197
67.336224	0.971689190053604	-0.0654549269436832
67.377184	0.971326712068811	-0.0655087141042495
67.418144	0.970999202548433	-0.065570483696108
67.459104	0.970680221921816	-0.0656676871762578
67.500064	0.970304950596383	-0.0657467182582243
67.541024	0.969868271235879	-0.0657776302942275
67.581984	0.969470824786671	-0.0658210901979295
67.622944	0.969064849443703	-0.0659296299072856
67.663904	0.96870237145891	-0.066102900749348
67.704864	0.968356951261637	-0.0662996917609263
67.745824	0.968012383953739	-0.0665122449689384
67.786784	0.967671228203346	-0.0668418607606672
67.827744	0.967213226608443	-0.0673509276224533
67.868704	0.96693347889312	-0.0679966415915769
67.909664	0.966802133929219	-0.0687158623556548
67.950624	0.966352661228075	-0.0694993479023719
67.991584	0.966012358367058	-0.0702615120983484
68.032544	0.96568484884668	-0.0710455250128987
68.073504	0.965370132666942	-0.0718753382983111
68.114464	0.964985479558374	-0.0727742999668338
68.155424	0.964553917534126	-0.0737123456935672
68.196384	0.964117238173623	-0.0746682609088609
68.237344	0.963714674388158	-0.0756863510483146
68.278304	0.963330874168966	-0.0767002527539861
68.319264	0.962972660631053	-0.0777985398505745
68.360224	0.962628093323155	-0.0789908313530192
68.401184	0.962291202019642	-0.0802440883203372
68.442144	0.961963692499264	-0.0815979766587204
68.483104	0.961666886996422	-0.0830565257199184
68.524064	0.961392256617356	-0.0845306822539296
68.565024	0.961081804884497	-0.0860479413018716
68.605984	0.960719326899705	-0.087536868493622
68.646944	0.960365377808671	-0.0890331003836229
68.687904	0.960029339394534	-0.0905062719165574
68.728864	0.95950992976456	-0.0920280637128171
68.769824	0.959081779297816	-0.0935609367711901
68.810784	0.958636571043553	-0.0951152161693347
68.851744	0.958251917934984	-0.0966875176004541
68.892704	0.957863853268912	-0.0982436558612501
68.933664	0.957536343748534	-0.0998402445423699
68.974624	0.957204569781277	-0.101531809555187
69.015584	0.956872795814019	-0.103304196957239
69.056544	0.956553815187401	-0.105015414049061
69.097504	0.956261274131439	-0.106681865892833
69.138464	0.955990055309876	-0.108320724631222
69.179424	0.955697514253914	-0.109877102604669
69.220384	0.955361475839776	-0.111402557646084
69.261344	0.955021172978759	-0.112861498964348
69.302304	0.954706456799021	-0.114270473270027
69.343264	0.954352507707988	-0.115748702739906
69.384224	0.9539507968119	-0.117264564916852
69.425184	0.953523499234532	-0.118813136974687
69.466144	0.953095348767788	-0.120300386177878
69.507104	0.9526936378717	-0.121819109652199
69.548064	0.952331159886907	-0.123294571530558
69.589024	0.951981475242754	-0.124751152768808
69.629984	0.951632643487976	-0.126158109129803
69.670944	0.951126027198642	-0.127484500247863
69.711904	0.95082069280204	-0.128783662187927
69.752864	0.950540945086717	-0.130024255789633
69.793824	0.95021770001322	-0.131221627021082
69.834784	0.949863750922187	-0.132402656387322
69.875744	0.949501272937394	-0.133585130567088
69.916704	0.949173763417016	-0.134786709845172
69.957664	0.948846253896638	-0.135905137162891
69.998624	0.948470982571206	-0.137046973510625
70.039584	0.948034303210702	-0.138153086135679
70.080544	0.947636856761494	-0.13920621136874
70.121504	0.947230881418526	-0.140262914857925
70.162464	0.946868403433733	-0.141295810522413
70.203424	0.946522983236459	-0.14227971981698
70.244384	0.946182680375442	-0.143250577847281
70.285344	0.945846641961304	-0.144220910688954
70.326304	0.945527661334687	-0.145211904581974
70.367264	0.945113157097959	-0.146295704317593
70.408224	0.944833409382636	-0.147456242610549
70.449184	0.944680742184335	-0.148687995173829
70.490144	0.944178390341881	-0.149977817037311
70.531104	0.943859409715263	-0.151310737056313
70.572064	0.943540429088645	-0.152673586289448
70.613024	0.943160893316332	-0.154054222201317
70.653984	0.942719949508949	-0.155521773562179
70.694944	0.942296063489085	-0.157062280378897
70.735904	0.941867913022341	-0.158592124341038
70.776864	0.941484112803149	-0.160177328850421
70.817824	0.941134428158996	-0.161729882317476
70.858784	0.940794125297978	-0.16326924723029
70.899744	0.940462351330721	-0.164830308317264
70.940704	0.940130577363463	-0.166394418113323
70.981664	0.939838036307501	-0.168065764453596
71.022624	0.939558288592178	-0.169835547704571
71.063584	0.93924357241244	-0.171630921370688
71.104544	0.938881094427647	-0.173454951594679
71.145504	0.93853226267287	-0.175256161174254
71.186464	0.938204753152492	-0.177131627195622
71.227424	0.937667432845623	-0.179084380934218
71.268384	0.937226489038239	-0.181104480852627
71.309344	0.936811984801511	-0.183217711315317
71.350304	0.936602174015019	-0.185408896332249
71.391264	0.936042678584374	-0.187638812376032
71.432224	0.935698111276477	-0.189915354709722
71.473184	0.935370601756099	-0.192183629136143
71.514144	0.935047356682602	-0.194443232502202
71.555104	0.934715582715344	-0.196776806834075
71.596064	0.934435835000021	-0.199150554827121
71.637024	0.934151822837819	-0.201625825486453
71.677984	0.933864399118112	-0.204150337482799
71.718944	0.933536889597735	-0.206649603378538
71.759904	0.933187204953582	-0.209104064800522
71.800864	0.932863959880084	-0.211441056127282
71.841824	0.932523657019066	-0.213677294047444
71.882784	0.932108299892962	-0.215878189605964
71.923744	0.931689531209354	-0.217998293284133
71.964704	0.931261380742611	-0.220092869744131
72.005664	0.930859669846523	-0.222085058393092
72.046624	0.93049719186173	-0.223924146930003
72.087584	0.929973517784876	-0.225650696914692
72.128544	0.929802939909679	-0.227283188013376
72.169504	0.929462637048662	-0.228875551214214
72.210464	0.928999518117503	-0.230427954316059
72.251424	0.92870697706154	-0.231968166939978
72.292384	0.928396525328682	-0.233499133193169
72.333344	0.92802125400325	-0.23503461476103
72.374304	0.927667304912216	-0.236473956301232
72.415264	0.927331266498079	-0.237833665298633
72.456224	0.927003756977701	-0.239127342177392
72.497184	0.926632750099148	-0.240424401183742
72.538144	0.926196070738645	-0.241707787852137
72.579104	0.925790095395677	-0.243023509578002
72.620064	0.925388384499588	-0.244304723578093
72.661024	0.925034435408555	-0.245578628521522
72.701984	0.924694132547538	-0.246832813830563
72.742944	0.924348712350265	-0.248128085888057
72.783904	0.924016938383007	-0.249433096816816
72.824864	0.923693693309509	-0.250721630769599
72.865824	0.923401152253547	-0.252044997149839
72.906784	0.922995176910579	-0.25341652616016
72.947744	0.922688989624601	-0.254823338693565
72.988704	0.9225150001919	-0.25621773193242
73.029664	0.922016912796326	-0.257604606910844
73.070624	0.921702196616588	-0.258949292462618
73.111584	0.921318396397395	-0.260305662916547
73.152544	0.920881717036892	-0.261683056170004
73.193504	0.920453566570148	-0.263162547400112
73.234464	0.920033944997164	-0.26475149578527
73.275424	0.919654409224852	-0.266431432555288
73.316384	0.919300460133818	-0.268207855846707
73.357344	0.918955892825921	-0.270100308778236
73.398304	0.918628383305543	-0.272066593206402
73.439264	0.91828722755515	-0.274153518474408
73.480224	0.918004068282323	-0.276347189965297
73.521184	0.917720056120121	-0.278598244306523
73.562144	0.917413868834143	-0.28088967061666
73.603104	0.91704712640247	-0.28324798329416
73.644064	0.916698294647693	-0.285656197608067
73.685024	0.916366520680435	-0.288065392564639
73.725984	0.916025364930042	-0.290434725486487
73.766944	0.915392521013062	-0.292847004019439
73.807904	0.914968634993198	-0.295312616438125
73.848864	0.914580570327126	-0.297851184312668
73.889824	0.914204446112317	-0.300376197526375
73.930784	0.9138641432513	-0.302876672881402
73.971744	0.913536633730922	-0.30535921337169
74.012704	0.913204859763664	-0.307795927340645
74.053664	0.912877350243287	-0.310167851338334
74.094624	0.912584809187324	-0.31248164719726
74.135584	0.912313590365762	-0.314696273932294
74.176544	0.912030431092935	-0.316819450290812
74.217504	0.911693539789422	-0.318936431166895
74.258464	0.911348972481524	-0.321088089746814
74.299424	0.911025727408027	-0.323195503908899
74.340384	0.910685424547009	-0.325287070885519
74.381344	0.910283713650921	-0.327382436218061
74.422304	0.909855563184177	-0.329533802784386
74.463264	0.909427412717433	-0.331758713192167
74.504224	0.909035083604481	-0.334064306520002
74.545184	0.908658959389672	-0.336407613185523
74.586144	0.908143814206578	-0.338733734633144
74.627104	0.907964707437622	-0.341082144998935
74.668064	0.907628669023484	-0.343420666128251
74.709024	0.907148492304806	-0.345824171178161
74.749984	0.906873009036363	-0.348211051066092
74.790944	0.906554881299121	-0.350618585467752
74.831904	0.906196667761208	-0.353066079968403
74.872864	0.905834189776415	-0.355603503759837
74.913824	0.905493034026022	-0.358169435923141
74.954784	0.9051706418419	-0.360666258929042
74.995744	0.904808163857107	-0.363168675956545
75.036704	0.904380013390363	-0.365646326308745
75.077664	0.903960391817379	-0.368082987976758
75.118624	0.903568062704427	-0.370539240706009
75.159584	0.903205584719634	-0.37301367890868
75.200544	0.902864428969241	-0.375496683569829
75.241504	0.902524126108223	-0.377934905549282
75.282464	0.902183823247206	-0.380359376739368
75.323424	0.901860578173708	-0.382834667011553
75.364384	0.901576566011505	-0.385361844176742
75.405344	0.901310464526199	-0.38791460739866
75.446304	0.900855874488799	-0.390489742348573
75.487264	0.900681032166723	-0.393105970584557
75.528224	0.900353522646345	-0.395766508614553
75.569184	0.899877610374546	-0.398527782617498
75.610144	0.899493810155354	-0.401302813947428
75.651104	0.89905713079485	-0.404123427727628
75.692064	0.898628980328107	-0.406994784317722
75.733024	0.898200829861363	-0.40995735157168
75.773984	0.89782129408905	-0.41304181488809
75.814944	0.897467344998017	-0.416195853711971
75.855904	0.897126189247624	-0.419380063641842
75.896864	0.896798679727246	-0.422552344598495
75.937824	0.896462641313108	-0.425715642868339
75.978784	0.896170100257146	-0.428818627255879
76.019744	0.895890352541824	-0.431882274797323
76.060704	0.895580753698342	-0.434895297205992
76.101664	0.895218275713549	-0.43789799671621
76.142624	0.894864326622515	-0.44087613439648
76.183584	0.894536817102138	-0.443824787420626
76.224544	0.894200778688	-0.446710095287032
76.265504	0.893790538898152	-0.449548301796641
76.306464	0.893340213307633	-0.452387356017353
76.347424	0.892929973517785	-0.455196672794054
76.388384	0.892554702192352	-0.45799579088704
76.429344	0.892034439673002	-0.46086234014887
76.470304	0.891702665705745	-0.463726283080417
76.511264	0.891375156185367	-0.466519504242178
76.552224	0.891047646664989	-0.469261396387653
76.593184	0.890759370055907	-0.472016583868458
76.634144	0.89048900412372	-0.474753908398321
76.675104	0.890200727514638	-0.477505722468358
76.716064	0.88986042465362	-0.480330363421102
76.757024	0.889519268903227	-0.483136332937507
76.797984	0.889196023829729	-0.486002555318449
76.838944	0.888855720968712	-0.488868947677452
76.879904	0.888449745625744	-0.491752241957586
76.920864	0.88802585960588	-0.494686762831329
76.961824	0.887593444692256	-0.497628139486901
77.002784	0.887191733796168	-0.500589377425247
77.043744	0.886820726917615	-0.503589714676245
77.084704	0.886475306720342	-0.506596720297364
77.125664	0.886135003859324	-0.509539918769087
77.166624	0.885794700998307	-0.512453301345386
77.207584	0.885475720371689	-0.515338291047728
77.248544	0.885191708209487	-0.518218159616153
77.289504	0.884728589278328	-0.521106583747028
77.330464	0.884353317952895	-0.52400825091229
77.371424	0.884003633308742	-0.526920748730985
77.412384	0.883663330447724	-0.529876850280973
77.453344	0.883335820927347	-0.532955142086211
77.494304	0.882964814048794	-0.536127224735126
77.535264	0.88253239913517	-0.539306612082291
77.576224	0.882126423792202	-0.542533432025554
77.617184	0.881724712896114	-0.545794145158522
77.658144	0.881366499358201	-0.54911125614075
77.699104	0.881016814714047	-0.552422374306694
77.740064	0.88068930519367	-0.555682141664291
77.781024	0.880353266779532	-0.558944826978618
77.821984	0.880025757259155	-0.562313347607752
77.862944	0.879746009543832	-0.565711433523629
77.903904	0.879475643611645	-0.569126887710705
77.944864	0.879183102555683	-0.572617228130083
77.985824	0.87883768235841	-0.576159645033379
78.026784	0.878522966178672	-0.579697644686271
78.067744	0.878199721105174	-0.583238379242595
78.108704	0.877649607457665	-0.586836015044748
78.149664	0.877208663650281	-0.59040653716682
78.190624	0.876780513183538	-0.593995615227317
78.231584	0.87636174449993	-0.59759017834912
78.272544	0.875985620285121	-0.601151722142794
78.313504	0.875636788530344	-0.604703339653492
78.354464	0.87529136833307	-0.608341129503963
78.395424	0.874955329918933	-0.612087042835459
78.436384	0.874632084845435	-0.615933524341049
78.477344	0.874335279342593	-0.619870983335469
78.518304	0.874064913410406	-0.623856774938033
78.559264	0.873741668336908	-0.627890524325322
78.600224	0.873379190352115	-0.632007155451441
78.641184	0.873029505707962	-0.636168859093645
78.682144	0.872693467293825	-0.640360596551866
78.723104	0.872361693326567	-0.644593595095013
78.764064	0.871937807306703	-0.648867384014608
78.805024	0.8715011279462	-0.653174366598806
78.845984	0.871086623709472	-0.657545051730516
78.886944	0.870697706154023	-0.661911419855294
78.927904	0.870365932186766	-0.666240272950125
78.968864	0.869859315897431	-0.670645744745967
79.009824	0.869536070823934	-0.675070637624986
79.050784	0.869212825750436	-0.679477558592767
79.091744	0.868924549141354	-0.683860050662162
79.132704	0.868649918762287	-0.688210015903965
79.173664	0.868357377706325	-0.692445108664004
79.214624	0.868024750849691	-0.696649160814889
79.255584	0.867684447988674	-0.700822102622033
79.296544	0.867369731808936	-0.704929611592163
79.337504	0.867020900054158	-0.708988689889883
79.378464	0.86661492471119	-0.713043958935651
79.419424	0.866186774244447	-0.717050041124555
79.460384	0.865767152671463	-0.721017250638222
79.501344	0.865356912881615	-0.724981812416693
79.542304	0.864994434896822	-0.728942111668382
79.583264	0.864640485805789	-0.732839000386153
79.624224	0.864291654051011	-0.736665585741675
79.665184	0.863954762747498	-0.74035566781745
79.706144	0.863640899457136	-0.743946909829428
79.747104	0.863339829507414	-0.747484525942078
79.788064	0.863046435562075	-0.750963963794229
79.829024	0.862710397147938	-0.754377868565894
79.869984	0.862164547947308	-0.757786667458084
79.910944	0.861828509533171	-0.761173162177662
79.951904	0.861509528906553	-0.764483548130415
79.992864	0.86113425758112	-0.767778222008471
80.033824	0.860697578220617	-0.771044971541842
80.074784	0.860300131771409	-0.77424759794096
80.115744	0.85989415642844	-0.77741691517756
80.156704	0.859531678443647	-0.780546359483405
80.197664	0.859186258246374	-0.783560284083326
80.238624	0.858845955385357	-0.786437393777054
80.279584	0.858514181418099	-0.789197905057926
80.320544	0.858190936344601	-0.791874460251448
80.361504	0.857929099306174	-0.794475811048603
80.402464	0.857680055608387	-0.797053717948449
80.443424	0.85742248301684	-0.799634712783086
80.484384	0.857151264195278	-0.802231927447401
80.525344	0.85673249551167	-0.80476234291259
80.566304	0.856614796777784	-0.807126003361422
80.607264	0.856238672562975	-0.809314468729363
80.648224	0.855968306630788	-0.811335773748647
80.689184	0.855692823362346	-0.813144508126271
80.730144	0.855400282306383	-0.814772749773408
80.771104	0.855129916374197	-0.816146268398736
80.812064	0.854893666017049	-0.817357959192298
80.853024	0.854675326336797	-0.818353291884309
80.893984	0.854461251103426	-0.819172274516289
80.934944	0.854287261670725	-0.819829331252236
80.975904	0.854120948242408	-0.820345349780913
81.016864	0.853946105920332	-0.820736386491553
81.057824	0.85380623206267	-0.821010430353066
81.098784	0.853657829311249	-0.821148282561278
81.139744	0.853513691006708	-0.821088565781399
81.180704	0.853383198932183	-0.820816247850976
81.221664	0.853247589521401	-0.820296304572434
81.262624	0.853124773451259	-0.819626094149541
81.303584	0.852998545823614	-0.818808305722406
81.344544	0.852897904877248	-0.817927544781744
81.385504	0.852792999484002	-0.817018401863153
81.426464	0.852693211427012	-0.816029829067913
81.467424	0.852584041586886	-0.815039351646696
81.508384	0.852452696622985	-0.814004518668144
81.549344	0.852413463711689	-0.812877252491205
81.590304	0.852321351659083	-0.811720865585531
81.631264	0.852186595137678	-0.810499119935845
81.672224	0.852107276425711	-0.809175428853922
81.713184	0.852020281709361	-0.807795934845956
81.754144	0.85194181588677	-0.806348083506629
81.795104	0.851845439387284	-0.804865077217368
81.836064	0.851775502458454	-0.803380708924407
81.877024	0.851701301082743	-0.801894564578619
[truncated: 2,708 more rows]
