# Supplementary material for: Unraveling the Local Relation Between Tissue Composition and Human Brain Mechanics Through Machine Learning
Source: Front Bioeng Biotechnol. 2021 Aug 17;9:704738. doi: 10.3389/fbioe.2021.704738 (PMC8415910; doi:10.3389/fbioe.2021.704738)
Supplement: Supplementary file 1 [file DataSheet3.ZIP › Mechanics_cyclicCompTens/cyclicCompTens_HBE_02_17_P1_PfC_GM.txt]

0	1	0
0.05	0.9997343412527	8.67987591443853e-05
0.1	0.999410367170626	-0.00590102705549361
0.15	0.999034135394169	-0.0106731996381728
0.2	0.998434125269978	-0.0186766813023179
0.25	0.997816414686825	-0.0265771974800042
0.3	0.997246220302376	-0.0257273858613885
0.35	0.996896328293737	-0.0287900957100407
0.4	0.99641252699784	-0.0335490765378404
0.45	0.996071274298056	-0.0372446202260773
0.5	0.995695464362851	-0.0389229489959769
0.55	0.995345572354212	-0.0425449795216058
0.6	0.994893105426566	-0.0473268282385675
0.65	0.994383052949514	-0.0524702533727739
0.7	0.99404216725162	-0.0541916983875178
0.75	0.993656587473002	-0.0598998146709414
0.8	0.993085060070194	-0.0633486554620722
0.85	0.99265708524568	-0.0644026255136403
0.9	0.992050384719222	-0.0638895512328671
0.95	0.991682505399568	-0.0636300930072333
1	0.991167192562095	-0.0659690408515375
1.05	0.990825143658837	-0.0677649625798984
1.1	0.990341197319599	-0.0681959156154032
1.15	0.990058173015469	-0.0709734833359558
1.2	0.989652267818575	-0.0701486678373487
1.25	0.989282729030029	-0.0697496189003178
1.3	0.988866299047724	-0.0729868619195428
1.35	0.988353256646395	-0.0728922467697289
1.4	0.987834846706313	-0.0725664570160239
1.45	0.98728536609961	-0.0737605349154866
1.5	0.986886202085219	-0.0743133227978125
1.55	0.98633488658106	-0.0742517314712557
1.6	0.985978938883547	-0.0748590261278921
1.65	0.985501650682715	-0.076894933793756
1.7	0.985156689960988	-0.0791748329005341
1.75	0.984734064436273	-0.0806197922738083
1.8	0.984424930840698	-0.081522469380182
1.85	0.984094397037801	-0.0843507407524945
1.9	0.983558427709061	-0.0862222532365941
1.95	0.983222331664016	-0.0882397015570644
2	0.982671178335028	-0.0906322252710703
2.05	0.982239723684479	-0.094033884360009
2.1	0.981600494578682	-0.0999285193113375
2.15	0.981205611332601	-0.102603263395692
2.2	0.980816864843062	-0.104459195858942
2.25	0.980332189598161	-0.108753233769035
2.3	0.979982365366815	-0.113037175901756
2.35	0.979530093570543	-0.117206263300086
2.4	0.979247424453831	-0.119358696108166
2.45	0.978793302689631	-0.121573022158264
2.5	0.978441969720237	-0.126354584530413
2.55	0.977949331389467	-0.131516699627141
2.6	0.97738849117503	-0.135020913642427
2.65	0.976870236368274	-0.136858163380206
2.7	0.976396831748043	-0.138550659216104
2.75	0.975956728978923	-0.14025881116478
2.8	0.975554686073695	-0.142601847412541
2.85	0.975061375941443	-0.144948023400736
2.9	0.974616882111134	-0.147559086568846
2.95	0.974254189320027	-0.15006943798281
3	0.973927941388735	-0.150885882284031
3.05	0.973461144368942	-0.154403308104557
3.1	0.973023160966775	-0.156545333906174
3.15	0.972628495217102	-0.157559711008693
3.2	0.97224616657861	-0.159400871104548
3.25	0.971670697860802	-0.162577267401736
3.3	0.971150670521885	-0.165375039199702
3.35	0.970687847123916	-0.168000498279776
3.4	0.970261195741509	-0.170848034592128
3.45	0.969864095986755	-0.172803548629584
3.5	0.969383344446133	-0.174981009922839
3.55	0.9689336846705	-0.177229390210263
3.6	0.96859442636716	-0.179414925081793
3.65	0.968278064736817	-0.18134324392609
3.7	0.967825902699339	-0.183981224841905
3.75	0.96739264432846	-0.186775030981271
3.8	0.96702690967387	-0.189338606336563
3.85	0.966621509479608	-0.190981223618589
3.9	0.966147714517901	-0.193087962886327
3.95	0.965591445317881	-0.195265870416813
4	0.96501670215841	-0.197197568698461
4.05	0.964611301964147	-0.198280059187406
4.1	0.964226686289876	-0.201055888012319
4.15	0.963785292476465	-0.203877898371486
4.2	0.963348132906157	-0.206833670521397
4.25	0.963030123558989	-0.210403179006595
4.3	0.962678674787494	-0.213200797564913
4.35	0.962293615869803	-0.214839937312184
4.4	0.961854014266591	-0.216427526734447
4.45	0.961345530166224	-0.219011424351822
4.5	0.960902226701766	-0.220622164499282
4.55	0.960427972695355	-0.223109941541005
4.6	0.959954819604667	-0.226120005925214
4.65	0.959494159435657	-0.22926742520775
4.7	0.958981641303886	-0.231278751581709
4.75	0.958578721319017	-0.233174820828811
4.8	0.958210998276555	-0.23543195851899
4.85	0.957859346278236	-0.238224366162484
4.9	0.957552870948841	-0.24156466686935
4.95	0.957079340860543	-0.245120185948953
5	0.956650692690503	-0.248494174893375
5.05	0.956275291958944	-0.251617584422686
5.1	0.955879839921015	-0.254510062689131
5.15	0.955258237286996	-0.258511581574243
5.2	0.954654095026685	-0.261137097092834
5.25	0.954071901748623	-0.262851942963042
5.3	0.953582179472792	-0.264688776378213
5.35	0.953142205515296	-0.266591237666698
5.4	0.952705126487569	-0.268509098283756
5.45	0.952365670924856	-0.270946258481022
5.5	0.952026215362144	-0.273383418678289
5.55	0.951639095294899	-0.275345191756479
5.6	0.951182642912028	-0.276615471445458
5.65	0.950726190529157	-0.277885751134438
5.7	0.950271060622138	-0.279343549542509
5.75	0.94981629077852	-0.280852402665447
5.8	0.949355284408559	-0.282388374548694
5.85	0.948862579489864	-0.28406218363458
5.9	0.94836987457117	-0.285735992720465
5.95	0.947941593704319	-0.28727602251836
6	0.94756753344832	-0.28870346090813
6.05	0.947193473192321	-0.2901308992979
6.1	0.946804226419497	-0.291142324311074
6.15	0.946413687738124	-0.292118359297419
6.2	0.94600534049288	-0.293157363216996
6.25	0.945555479480159	-0.294343154809709
6.3	0.945105618467437	-0.295528946402422
6.35	0.944637885227955	-0.296691012762629
6.4	0.944161695065615	-0.297841852628021
6.45	0.943685879851516	-0.298990264766611
6.5	0.943216244728346	-0.300098661855741
6.55	0.942746609605175	-0.301207058944872
6.6	0.94232796169623	-0.30287625266057
6.65	0.941975323393218	-0.305271470829479
6.7	0.941622685090205	-0.307666688998388
6.75	0.941209656653881	-0.308811825222746
6.8	0.940782865436684	-0.309672070473493
6.85	0.940361162757243	-0.310674169224406
6.9	0.939960737020645	-0.312269406703993
6.95	0.939560311284047	-0.31386464418358
7	0.939077021534341	-0.315475348019747
7.05	0.938531627265363	-0.317097643505947
7.1	0.937986232996386	-0.318719938992148
7.15	0.937594213337275	-0.320977163557684
7.2	0.937210266026052	-0.323267805443185
7.25	0.936822799087952	-0.325316542086337
7.3	0.936428140800235	-0.326871014640283
7.35	0.936033482512518	-0.328425487194228
7.4	0.935653973829954	-0.330272860620785
7.45	0.935280737495223	-0.332241502960662
7.5	0.934896119676871	-0.334150326780505
7.55	0.934390232017877	-0.335421783572201
7.6	0.933884344358883	-0.336693240363896
7.65	0.933375413824081	-0.338432991731066
7.7	0.932862973891597	-0.340712834774861
7.75	0.932350533959114	-0.342992677818655
7.8	0.931949859612055	-0.344875294347289
7.85	0.931570031907175	-0.346683819741392
7.9	0.931185096549566	-0.348617266741035
7.95	0.930782199049162	-0.350990027029176
8	0.930379301548758	-0.353362787317318
8.05	0.929981347575966	-0.355555460182815
8.1	0.929586689288249	-0.357628074766549
8.15	0.929192031000532	-0.359700689350283
8.2	0.928677235599133	-0.362035227666636
8.25	0.928159813042377	-0.364375493724536
8.3	0.9276747756304	-0.366671379471736
8.35	0.927248016972801	-0.368887400538875
8.4	0.926821258315203	-0.371103421606014
8.45	0.92638720278894	-0.373703332735816
8.5	0.925950524516519	-0.376441227188849
8.55	0.925526454546488	-0.379107329778608
8.6	0.925200181724075	-0.381216573940283
8.65	0.924873908901662	-0.383325818101958
8.7	0.924490792103077	-0.385758836384531
8.75	0.924049170303043	-0.388525089720105
8.8	0.923607548503009	-0.391291343055679
8.85	0.923069719393838	-0.394314001225128
8.9	0.922517692143795	-0.397374499263336
8.95	0.922001925192338	-0.40049608165431
9	0.921594939136636	-0.403800917103583
9.05	0.921187953080934	-0.407105752552856
9.1	0.920777841000003	-0.409824132279528
9.15	0.920365880365643	-0.412195715464953
9.2	0.919954231173523	-0.414575859718433
9.25	0.919586762287673	-0.418170452625871
9.3	0.919219293401824	-0.421765045533309
9.35	0.918816877071441	-0.424845445850773
9.4	0.918358776846033	-0.427106551751016
9.45	0.917900676620624	-0.42936765765126
9.5	0.91742746502001	-0.432074841643116
9.55	0.916949590684153	-0.434919666584989
9.6	0.91647525096375	-0.437686339908118
9.65	0.916022128836956	-0.439983884606685
9.7	0.915569006710162	-0.442281429305252
9.75	0.915145067652999	-0.445023114503956
9.8	0.914747937601476	-0.448172809049295
9.85	0.914350807549953	-0.451322503594634
9.9	0.913977401157873	-0.454950128810745
9.95	0.913606636586949	-0.458630975468524
10	0.913200141792195	-0.462160985735405
10.05	0.912701035900044	-0.465300035012086
10.1	0.912201930007893	-0.468439084288768
10.15	0.91173605262724	-0.472226465892341
10.2	0.911287599953836	-0.476353826642943
10.25	0.910838981668652	-0.480456066409527
10.3	0.910385928668041	-0.483885622048521
10.35	0.90993287566743	-0.487315177687515
10.4	0.909449074877672	-0.490160972486131
10.45	0.908921751854969	-0.492180477786045
10.5	0.908394428832265	-0.494199983085959
10.55	0.907867105809562	-0.496219488385874
10.6	0.907366759426892	-0.498038049937716
10.65	0.906895404537038	-0.499640659494741
10.7	0.906424049647184	-0.501243269051766
10.75	0.905952694757331	-0.502845878608792
10.8	0.905481339867477	-0.504448488165817
10.85	0.905030983882845	-0.505922886477924
10.9	0.904647124431418	-0.506991282514455
10.95	0.904263264979992	-0.508059678550986
11	0.903879405528565	-0.509128074587518
11.05	0.903495546077138	-0.510196470624049
11.1	0.903111686625711	-0.51126486666058
11.15	0.902652172229121	-0.512555087669769
11.2	0.902192353997411	-0.513846199542301
11.25	0.9017325357657	-0.515137311414834
11.3	0.90127271753399	-0.516428423287367
11.35	0.900812899302279	-0.5177195351599
11.4	0.90037992036152	-0.518846788116314
11.45	0.899955698006402	-0.519920580471449
11.5	0.899531475651284	-0.520994372826584
11.55	0.899107253296166	-0.522068165181719
11.6	0.898683030941049	-0.523141957536854
11.65	0.898271754223035	-0.524386315248463
11.7	0.897872915470082	-0.525794549479037
11.75	0.897474076717129	-0.527202783709611
11.8	0.897075237964175	-0.528611017940185
11.85	0.896676399211222	-0.53001925217076
11.9	0.896257953551359	-0.531425881457785
11.95	0.895785954697995	-0.532828127093027
12	0.895313955844631	-0.53423037272827
12.05	0.894841956991267	-0.535632618363512
12.1	0.894369958137903	-0.537034863998754
12.15	0.89389935913864	-0.538447601831652
12.2	0.893485687539503	-0.540287022369191
12.25	0.893072015940365	-0.542126442906731
12.3	0.892658344341228	-0.54396586344427
12.35	0.892244672742091	-0.545805283981809
12.4	0.891831001142953	-0.547644704519349
12.45	0.89136978515403	-0.549600247744515
12.5	0.890895315102481	-0.551588162767511
12.55	0.890420845050931	-0.553576077790506
12.6	0.889946374999382	-0.555563992813502
12.65	0.889471904947833	-0.557551907836498
12.7	0.889040784558677	-0.55974235007915
12.75	0.888646890087786	-0.562106709748347
12.8	0.888252995616894	-0.564471069417544
12.85	0.887859101146002	-0.566835429086741
12.9	0.887465206675111	-0.569199788755938
12.95	0.887054725785997	-0.571427052341312
13	0.886604796118409	-0.573328249565164
13.05	0.886154866450821	-0.575229446789016
13.1	0.885704936783234	-0.577130644012868
13.15	0.885255007115646	-0.579031841236719
13.2	0.884805531530018	-0.580972835071802
13.25	0.884364010787604	-0.583611006577699
13.3	0.88392249004519	-0.586249178083597
13.35	0.883480969302776	-0.588887349589495
13.4	0.883039448560362	-0.591525521095393
13.45	0.882597927817948	-0.594163692601291
13.5	0.882208333917033	-0.596757724450349
13.55	0.881830920386346	-0.599341402552742
13.6	0.881453506855659	-0.601925080655135
13.65	0.881076093324972	-0.604508758757527
13.7	0.880698679794285	-0.60709243685992
13.75	0.880261459357851	-0.609489302792796
13.8	0.879778751979018	-0.611744086230547
13.85	0.879296044600185	-0.613998869668298
13.9	0.878813337221352	-0.616253653106049
13.95	0.878330629842519	-0.6185084365438
14	0.877880435723097	-0.620812460254044
14.05	0.877498077910349	-0.623219219841465
14.1	0.8771157200976	-0.625625979428886
14.15	0.876733362284852	-0.628032739016307
14.2	0.876351004472103	-0.630439498603728
14.25	0.875961498732275	-0.632816451954839
14.3	0.875491971077097	-0.634859720855549
14.35	0.875022443421918	-0.636902989756258
14.4	0.874552915766739	-0.638946258656968
14.45	0.87408338811156	-0.640989527557677
14.5	0.873613860456381	-0.643032796458386
14.55	0.873192521278954	-0.645759516896812
14.6	0.872780497773837	-0.648618360424868
14.65	0.87236847426872	-0.651477203952924
14.7	0.871956450763603	-0.65433604748098
14.75	0.871544427258486	-0.657194891009036
14.8	0.871139370635246	-0.659843125752525
14.85	0.870739036529252	-0.662348598836678
14.9	0.870338702423257	-0.664854071920831
14.95	0.869938368317262	-0.667359545004984
15	0.869538034211268	-0.669865018089136
15.05	0.869101968401093	-0.672448247763747
15.1	0.868600123771861	-0.675174620252609
15.15	0.868098279142628	-0.677900992741471
15.2	0.867596434513396	-0.680627365230333
15.25	0.867094589884164	-0.683353737719195
15.3	0.866603803965809	-0.685926397776563
15.35	0.866202493071825	-0.687255384524569
15.4	0.865801182177841	-0.688584371272576
15.45	0.865399871283857	-0.689913358020583
15.5	0.864998560389873	-0.691242344768589
15.55	0.864597249495889	-0.692571331516596
15.6	0.864138156453205	-0.694698498446701
15.65	0.863670276263483	-0.69694704761648
15.7	0.86320239607376	-0.699195596786259
15.75	0.862734515884038	-0.701444145956037
15.8	0.862266635694316	-0.703692695125816
15.85	0.861849036235819	-0.706732249752597
15.9	0.861461734141009	-0.710248435872699
15.95	0.861074432046199	-0.713764621992801
16	0.860687129951389	-0.717280808112903
16.05	0.86029982785658	-0.720796994233005
16.1	0.859890240908874	-0.724471339829652
16.15	0.859444601502818	-0.728401555993065
16.2	0.858998962096762	-0.732331772156479
16.25	0.858553322690706	-0.736261988319893
16.3	0.858107683284651	-0.740192204483306
16.35	0.85766338503679	-0.743783839885603
16.4	0.857227464168376	-0.745260572272813
16.45	0.856791543299962	-0.746737304660022
16.5	0.856355622431549	-0.748214037047231
16.55	0.855919701563135	-0.749690769434441
16.6	0.855483780694721	-0.75116750182165
16.65	0.855084173952583	-0.74639372912222
16.7	0.854688782242958	-0.74089445136809
16.75	0.854293390533334	-0.735395173613961
16.8	0.85389799882371	-0.729895895859832
16.85	0.853502607114085	-0.724396618105702
17.8674	0.850250539956803	-0.701764874730277
17.9174	0.850643628509719	-0.692484072178503
17.9674	0.851252699784017	-0.676224477624965
18.0174	0.851874730021598	-0.66418346300559
18.0674	0.852246220302376	-0.658670270086141
18.1174	0.852706550350972	-0.648514705802811
18.1674	0.853105764038877	-0.642643894809354
18.2174	0.853542833760799	-0.634844473692289
18.2674	0.853874713147948	-0.626755893869509
18.3174	0.854400976984341	-0.621418482138494
18.3674	0.85472192224622	-0.609401282793496
18.4174	0.855217087945464	-0.602912138304493
18.4674	0.855628340982721	-0.587164148498655
18.5174	0.856218226916847	-0.580038825096413
18.5674	0.856616360691145	-0.570314880376815
18.6174	0.857212616428186	-0.563853986635615
18.6674	0.857602043399028	-0.559089231683228
18.7174	0.858133888195194	-0.55219283696238
18.7674	0.858455588552916	-0.54251877058232
18.8174	0.858870165699244	-0.532758958985019
18.8674	0.85916254387149	-0.525641269079014
18.9174	0.859490884685269	-0.512286757938401
18.9674	0.859982979823153	-0.503594842130643
19.0174	0.860308218808023	-0.495608634122868
19.0674	0.860868334877322	-0.481406244399655
19.1174	0.861307626378901	-0.470199330895654
19.1674	0.861936956252291	-0.462339092318546
19.2174	0.862416223815308	-0.456333615300637
19.2674	0.86291120585849	-0.450558990587121
19.3174	0.863338887237511	-0.445966075566479
19.3674	0.863753422472617	-0.440521522406201
19.4174	0.864110758206783	-0.435537766172285
19.4674	0.864423865266854	-0.43010258858892
19.5174	0.864900367836304	-0.424746865745628
19.5674	0.865267994550671	-0.420992657420183
19.6174	0.865726671460424	-0.414877325677112
19.6674	0.866102885835067	-0.410404343241595
19.7174	0.866656083930741	-0.405071251966287
19.7674	0.867081853958244	-0.397495228684686
19.8174	0.867622409987421	-0.392534871297757
19.8674	0.868055285513076	-0.386447158629883
19.9174	0.868433793749353	-0.380766940053275
19.9674	0.868963413436537	-0.373831434079832
20.0174	0.869287959605893	-0.367684475120052
20.0674	0.869705940546422	-0.361079954334441
20.1174	0.870004078428684	-0.35572515092408
20.1674	0.870510170175397	-0.34945867399461
20.2174	0.87082724084545	-0.342271687307343
20.2674	0.871151933332059	-0.334806170819676
20.3174	0.871711118495136	-0.329409781658351
20.3674	0.872141997599606	-0.322993144497184
20.4174	0.872740089807158	-0.314287044700519
20.4674	0.873349646363998	-0.310084280507433
20.5174	0.873819240191636	-0.306214574617389
20.5674	0.874222429573252	-0.30303509204101
20.6174	0.874608847843897	-0.301217741515992
20.6674	0.875027367917372	-0.297546607257726
20.7174	0.875403635220246	-0.294024826345058
20.7674	0.875777556910492	-0.290502964480194
20.8174	0.87617651001713	-0.286884821771759
20.8674	0.876651052462645	-0.283003373889862
20.9174	0.877099850727034	-0.278764680464317
20.9674	0.877544764182063	-0.274333490563796
21.0174	0.877988845232378	-0.270012899736364
21.0674	0.878430500728567	-0.26635777888785
21.1174	0.879011193269934	-0.262899322242719
21.1674	0.879481195926053	-0.258602383350132
21.2174	0.879862234466993	-0.253998017676464
21.2674	0.88020543206101	-0.249826862619292
21.3174	0.880620656700836	-0.246331784714004
21.3674	0.881006146592051	-0.242753380143588
21.4174	0.881373498518043	-0.239439756823319
21.4674	0.881735368768912	-0.236546465897598
21.5174	0.882130820806841	-0.232869446574753
21.5674	0.882707336985451	-0.22793177980597
21.6174	0.88325964260363	-0.223666260468273
21.6674	0.883713490169375	-0.220572007373883
21.7174	0.884161737538641	-0.216762054728907
21.7674	0.88457433608546	-0.212636506483852
21.8174	0.88502936956377	-0.208811027672333
21.8674	0.885491678913818	-0.205018662482354
21.9174	0.885808088821535	-0.200080153946005
21.9674	0.886171835774041	-0.196144598136858
22.0174	0.886622326212682	-0.192259380502841
22.0674	0.887088771732561	-0.188350234932761
22.1174	0.887447974000347	-0.184493597244168
22.1674	0.887874055116787	-0.180374342768647
22.2174	0.888315469247429	-0.176433031228093
22.2674	0.888805759231663	-0.172443448483536
22.3174	0.889371250666191	-0.168134638725464
22.3674	0.889806314289302	-0.162667877432725
22.4174	0.89022225327253	-0.157229074529546
22.4674	0.890655373435246	-0.152989105034508
22.5174	0.891107531577544	-0.150343636797763
22.5674	0.891420645548722	-0.146856296863541
22.6174	0.891775449810216	-0.14281767483185
22.6674	0.892142853799836	-0.139638145667396
22.7174	0.892532997506675	-0.137417413523094
22.7674	0.893025664837262	-0.134578123850831
22.8174	0.893501343548299	-0.129639389198481
22.8674	0.893967951631472	-0.124585585360418
22.9174	0.894427015042336	-0.119824195716535
22.9674	0.894878489452306	-0.115395690815809
23.0174	0.895440019722884	-0.112200062337592
23.0674	0.895941775838891	-0.109517444381696
23.1174	0.896400939594042	-0.107093665047914
23.1674	0.896841197579451	-0.104927399136001
23.2174	0.897271284481723	-0.102899672435054
23.2674	0.897699995105908	-0.100883789117152
23.3174	0.898082294574594	-0.0992672909941656
23.3674	0.89846459404328	-0.0976507928711792
23.4174	0.898903285320145	-0.0960937465325827
23.4674	0.899424003561976	-0.0946231781700036
23.5174	0.899944721803808	-0.0931526098074245
23.5674	0.9004433920294	-0.0912990348356012
23.6174	0.900936059359987	-0.0893411807106249
23.6674	0.90140137143343	-0.0872750959499473
23.7174	0.901727644255843	-0.0846589046248417
23.7674	0.902053917078256	-0.0820427132997362
23.8174	0.902431192275046	-0.0796812585287051
23.8674	0.902851392122093	-0.0775341952958177
23.9174	0.903271591969141	-0.0753871320629303
23.9674	0.903702422377965	-0.0731921512831143
24.0174	0.904134157122775	-0.0709930941842021
24.0674	0.904595572807368	-0.0689531360481643
24.1174	0.905126178104424	-0.067284055507795
24.1674	0.90565678340148	-0.0656149749674256
24.2174	0.906100120546963	-0.0636407995023078
24.2674	0.906502163452191	-0.0615222567864103
24.3174	0.906903925342187	-0.0593882262928258
24.3674	0.90730105539371	-0.0569989182327486
24.4174	0.907698185445233	-0.0546096101726713
24.4674	0.908085261679867	-0.0521842537782102
24.5174	0.908459321935866	-0.0497122281082571
24.5674	0.908833382191865	-0.0472402024383041
24.6174	0.909306750667088	-0.0458830511737014
24.6674	0.909802751270857	-0.0447799773767227
24.7174	0.910286348563847	-0.0434587630577323
24.7674	0.910718083308657	-0.041225427488672
24.8174	0.911149818053466	-0.0389920919196118
24.8674	0.911593777825818	-0.0372404017529755
24.9174	0.912046899952612	-0.0358496928501573
24.9674	0.912500022079405	-0.034458983947339
25.0174	0.912832637367037	-0.0332584602563943
25.0674	0.913158910189451	-0.0320679463134428
25.1174	0.913520920761679	-0.0305799975306338
25.1674	0.913955951191563	-0.028484325827921
25.2174	0.914390981621447	-0.0263886541252083
25.2674	0.91489593330588	-0.0245603993528745
25.3174	0.915429834288011	-0.022842862449906
25.3674	0.915955959101207	-0.0211531048668488
25.4174	0.916399228743779	-0.0197593362612168
25.4674	0.91684249838635	-0.0183655676555848
25.5174	0.91727121353026	-0.0168884466062756
25.5674	0.917683142736436	-0.015315193841132
25.6174	0.918095071942612	-0.0137419410759885
25.6674	0.918472307594198	-0.0122582160492483
25.7174	0.918843072165122	-0.010791189836553
25.7674	0.919229524526571	-0.0092060418959948
25.8174	0.919671146326605	-0.00720549387723407
25.8674	0.920112768126639	-0.00520494585847325
25.9174	0.92056131086533	-0.0033486805856088
25.9674	0.921014467563126	-0.00158860381000867
26.0174	0.921467624260922	0.000171472965591557
26.0674	0.921961095426396	0.00220213706999001
26.1174	0.922455448187629	0.00423871837123724
26.1674	0.922913885046047	0.00627651310676669
26.2174	0.923307689367151	0.00831649148047239
26.2674	0.923701493688256	0.0103564698541781
26.3174	0.924069864898334	0.0127294720278438
26.3674	0.924429094571496	0.0152221744362964
26.4174	0.92480337893408	0.0176288490418151
26.4674	0.925294436010237	0.019368243193402
26.5174	0.925785493086394	0.021107637344989
26.5674	0.926261121083305	0.023306770750886
26.6174	0.926720869151251	0.025979077350342
26.6674	0.927180617219197	0.0286513839497982
26.7174	0.927651852727039	0.0311486515339907
26.7674	0.928124783535285	0.0336200871037664
26.8174	0.928563515199529	0.0358988794428552
26.8674	0.928899649431768	0.0375997420898835
26.9174	0.929235783664008	0.0393006047369118
26.9674	0.929636135275349	0.0413260447107274
27.0174	0.930074461390308	0.0435434212450685
27.0674	0.930512672156289	0.0457580722885216
27.1174	0.930934519845874	0.0475860929817136
27.1674	0.931356367535459	0.0494141136749056
27.2174	0.931809350221083	0.0512801786594526
27.2674	0.932311942195002	0.0532068619339597
27.3174	0.932814534168921	0.0551335452084668
27.3674	0.933279347704827	0.0568430595398403
27.4174	0.933732504402623	0.0584855646631651
27.4674	0.934168009116488	0.0602457389453645
27.5174	0.934497552481429	0.062712257786299
27.5674	0.934827095846369	0.0651787766272336
27.6174	0.935208183647437	0.0672931103686356
27.6674	0.935636622707171	0.0690839095251256
27.7174	0.936065061766906	0.0708747086816157
27.7674	0.936517224486083	0.0726399910730459
27.8174	0.936972029026417	0.0744024319665222
27.8674	0.937445128660604	0.0760528770796674
27.9174	0.937965648336907	0.0774130342794256
27.9674	0.938486168013209	0.0787731914791839
28.0174	0.938906415181442	0.0803994144383042
28.0674	0.939274080424711	0.0821651596858707
28.1174	0.939643633452116	0.0839334508062564
28.1674	0.940063737143591	0.0857699147432491
28.2174	0.940483840835067	0.0876063786802418
28.2674	0.940976986744417	0.0892793904394417
28.3174	0.941573520913851	0.0907210423527806
28.3674	0.942170055083284	0.0921626942661193
28.4174	0.942766589252717	0.0936043461794581
28.4674	0.943276572425904	0.0947508697814803
28.5174	0.943693540213082	0.0955802222937472
28.5674	0.94411050800026	0.0964095748060141
28.6174	0.944527475787439	0.0972389273182809
28.6674	0.944944443574617	0.0980682798305478
28.7174	0.945360187020279	0.0988403539853011
28.7674	0.945772053384471	0.0994310466745944
28.8174	0.946183919748663	0.100021739363888
28.8674	0.946595786112855	0.100612432053181
28.9174	0.947007652477047	0.101203124742474
28.9674	0.947419518841239	0.101793817431768
29.0174	0.947893918780279	0.103006248774219
29.0674	0.948368569858173	0.104221177059053
29.1174	0.948843220936068	0.105436105343887
29.1674	0.949317872013963	0.106651033628721
29.2174	0.949792523091857	0.107865961913554
29.2674	0.950201201661304	0.108891920821166
29.3174	0.950588356043645	0.10985622658979
29.3674	0.950975510425985	0.110820532358414
29.4174	0.951362664808326	0.111784838127038
29.4674	0.951749819190666	0.112749143895661
29.5174	0.952192523751095	0.113661048539598
29.5674	0.952688600051256	0.114522607004915
29.6174	0.953184676351416	0.115384165470231
29.6674	0.953680752651577	0.116245723935547
29.7174	0.954176828951738	0.117107282400863
29.7674	0.954643934938294	0.117791133946875
29.8174	0.955031913053363	0.117989606892397
29.8674	0.955419891168432	0.11818807983792
29.9174	0.955807869283501	0.118386552783442
29.9674	0.95619584739857	0.118585025728964
30.0174	0.956585193688129	0.118796689765811
30.0674	0.957030179073656	0.119544791516528
30.1174	0.957475164459182	0.120292893267246
30.1674	0.957920149844708	0.121040995017963
30.2174	0.958365135230235	0.12178909676868
30.2674	0.958810120615761	0.122537198519397
30.3174	0.95925175249138	0.123230570929031
30.3674	0.959692449501065	0.123908686310078
30.4174	0.960133146510751	0.124586801691124
30.4674	0.960573843520436	0.125264917072171
30.5174	0.961014540530121	0.125943032453217
30.5674	0.961430944448519	0.126917423285558
30.6174	0.961826487013431	0.128146236531464
30.6674	0.962222029578343	0.12937504977737
30.7174	0.962617572143256	0.130603863023275
30.7674	0.963013114708168	0.131832676269181
30.8174	0.963432805146668	0.13294534833647
30.8674	0.963909928365593	0.133781792735698
30.9174	0.964387051584519	0.134618237134927
30.9674	0.964864174803444	0.135454681534155
31.0174	0.96534129802237	0.136291125933384
31.0674	0.965813207071581	0.137120312408123
31.1174	0.966193771592094	0.137822350798297
31.1674	0.966574336112608	0.13852438918847
31.2174	0.966954900633121	0.139226427578644
31.2674	0.967335465153634	0.139928465968817
31.3174	0.967716029674148	0.140630504358991
31.3674	0.968166797003435	0.141252108470504
31.4174	0.968634031658238	0.141854845282085
31.4674	0.969101266313041	0.142457582093665
31.5174	0.969568500967843	0.143060318905246
31.5674	0.970035735622646	0.143663055716826
31.6174	0.970471053208192	0.144176414924112
31.6674	0.970882095839656	0.144621796798554
31.7174	0.971293138471119	0.145067178672996
31.7674	0.971704181102583	0.145512560547438
31.8174	0.972115223734046	0.14595794242188
31.8674	0.972542336651221	0.146456030047308
31.9174	0.973002978929942	0.147064083992696
31.9674	0.973463621208663	0.147672137938083
32.0174	0.973924263487383	0.148280191883471
32.0674	0.974384905766104	0.148888245828858
32.1174	0.97484492572402	0.149501802608826
32.1674	0.975297978724631	0.150176964292995
32.2174	0.975751031725242	0.150852125977164
32.2674	0.976204084725853	0.151527287661333
32.3174	0.976657137726465	0.152202449345502
32.3674	0.977110190727076	0.152877611029671
32.4174	0.977495714543523	0.153361350739136
32.4674	0.977868183792149	0.153808085245855
32.5174	0.978240653040775	0.154254819752574
32.5674	0.9786131222894	0.154701554259292
32.6174	0.978985591538026	0.155148288766011
32.6674	0.979426217435786	0.155867586285364
32.7174	0.979913043478261	0.156771641283081
32.7674	0.980399869520736	0.157675696280797
32.8174	0.980886695563211	0.158579751278514
32.8674	0.981373521605686	0.15948380627623
32.9174	0.981828505928606	0.160417831183127
32.9674	0.982224872540529	0.161407027968287
33.0174	0.982621239152451	0.162396224753448
33.0674	0.983017605764374	0.163385421538608
33.1174	0.983413972376296	0.164374618323769
33.1674	0.983814961891946	0.165301966670724
33.2174	0.98425335490139	0.165728904926746
33.2674	0.984691747910835	0.166155843182768
33.3174	0.985130140920279	0.166582781438791
33.3674	0.985568533929724	0.167009719694813
33.4174	0.986006926939168	0.167436657950835
33.4674	0.986440169820739	0.167854481956628
33.5174	0.986872629503141	0.168270919924367
33.5674	0.987305089185542	0.168687357892106
33.6174	0.987737548867944	0.169103795859846
33.6674	0.988170008550346	0.169520233827585
33.7174	0.988579431951434	0.170112841026095
33.7674	0.988974974516346	0.170811601479044
33.8174	0.989370517081258	0.171510361931993
33.8674	0.989766059646171	0.172209122384942
33.9174	0.990161602211083	0.172907882837891
33.9674	0.990590441734913	0.1734809702474
34.0174	0.991073149113746	0.173850743675636
34.0674	0.991555856492579	0.174220517103872
34.1174	0.992038563871412	0.174590290532109
34.1674	0.992521271250245	0.174960063960345
34.2174	0.99299138129232	0.175367490584379
34.2674	0.993382803622181	0.176010113257527
34.3174	0.993774225952042	0.176652735930675
34.3674	0.994165648281903	0.177295358603823
34.4174	0.994557070611764	0.177937981276971
34.4674	0.994948492941625	0.178580603950119
34.5174	0.995423920868939	0.17925688030137
34.5674	0.995909099445957	0.179937062883114
34.6174	0.996394278022976	0.180617245464859
34.6674	0.996879456599994	0.181297428046603
34.7174	0.997364635177012	0.181977610628348
34.7674	0.997792445631438	0.182568770240889
34.8174	0.998189636290371	0.183112414526308
34.8674	0.998586826949304	0.183656058811728
34.9174	0.998984017608237	0.184199703097148
34.9674	0.999381208267169	0.184743347382568
35.0174	0.999794278311989	0.185345380418627
35.0674	1.0002301991804	0.186031436290974
35.1174	1.00066612004882	0.18671749216332
35.1674	1.00110204091723	0.187403548035667
35.2174	1.00153796178564	0.188089603908013
35.2674	1.00197703762646	0.188747531920885
35.3174	1.00243173809253	0.189266160058263
35.3674	1.0028864385586	0.189784788195641
35.4174	1.00334113902467	0.190303416333019
35.4674	1.00379583949074	0.190822044470397
35.5174	1.0042505399568	0.191340672607775
35.5674	1.00464068006952	0.191834640029477
35.6174	1.0050255100233	0.192326579080626
35.6674	1.00541033997708	0.192818518131775
35.7174	1.00579516993085	0.193310457182924
35.7674	1.00617999988463	0.193802396234072
35.8174	1.00663045867086	0.194431580298651
35.8674	1.00711151858423	0.195124758372425
35.9174	1.00759257849761	0.195817936446198
35.9674	1.00807363841099	0.196511114519971
36.0174	1.00855469832436	0.197204292593745
36.0674	1.00899144391989	0.19787493964706
36.1174	1.00937132959161	0.198516677034856
36.1674	1.00975121526333	0.199158414422652
36.2174	1.01013110093505	0.199800151810448
36.2674	1.01051098660676	0.200441889198244
36.3174	1.01090666613948	0.201070032841712
36.3674	1.01136713273464	0.201642414391099
36.4174	1.01182759932981	0.202214795940486
36.4674	1.01228806592498	0.202787177489874
36.5174	1.01274853252014	0.203359559039261
36.5674	1.01320899911531	0.203931940588648
36.6174	1.01365865006267	0.204344764612588
36.6674	1.01410775568325	0.204749543719278
36.7174	1.01455686130382	0.205154322825969
36.7674	1.0150059669244	0.205559101932659
36.8174	1.01545507254498	0.205963881039349
36.8674	1.01588826559779	0.206484092592318
36.9174	1.01631495915109	0.207051452609259
36.9674	1.0167416527044	0.2076188126262
37.0174	1.0171683462577	0.208186172643141
37.0674	1.017595039811	0.208753532660082
37.1174	1.01803524943491	0.209251187821731
37.1674	1.01849094743157	0.209668966604142
37.2174	1.01894664542823	0.210086745386552
37.2674	1.01940234342489	0.210504524168962
37.3174	1.01985804142155	0.210922302951372
37.3674	1.02029583452477	0.211355105259494
37.4174	1.02067159996143	0.211839953353115
37.4674	1.0210473653981	0.212324801446735
37.5174	1.02142313083477	0.212809649540356
37.5674	1.02179889627143	0.213294497633977
37.6174	1.0221746617081	0.213779345727598
37.6674	1.02265220850982	0.214163371966916
37.7174	1.02313162095774	0.214545550147806
37.7674	1.02361103340566	0.214927728328695
37.8174	1.02409044585358	0.215309906509585
37.8674	1.0245698583015	0.215692084690474
37.9174	1.02498859106914	0.216169003694047
37.9674	1.02538578172808	0.216679556973424
38.0174	1.02578297238701	0.217190110252801
38.0674	1.02618016304594	0.217700663532177
38.1174	1.02657735370487	0.218211216811554
38.1674	1.02699612351378	0.218660000393818
38.2174	1.02743682052347	0.219046017993532
38.2674	1.02787751753315	0.219432035593246
38.3174	1.02831821454284	0.21981805319296
38.3674	1.02875891155252	0.220204070792674
38.4174	1.0291988202943	0.220437789060754
38.4674	1.02963638925673	0.220219444233349
38.5174	1.03007395821917	0.220001099405943
38.5674	1.0305115271816	0.219782754578538
38.6174	1.03094909614404	0.219564409751132
38.6674	1.03138810644894	0.219351310908729
38.7174	1.03196980965836	0.219657564581634
38.7674	1.03255151286778	0.219963818254539
38.8174	1.0331332160772	0.220270071927443
38.8674	1.03371491928662	0.220576325600348
38.9174	1.03429662249604	0.220882579273253
38.9674	1.03487832570546	0.221188832946157
39.0174	1.03546002891488	0.221495086619062
39.0674	1.03602073648337	0.221796068514736
39.1174	1.03645863393297	0.222066214124419
39.1674	1.03689653138258	0.222336359734102
39.2174	1.03733442883219	0.222606505343784
39.2674	1.0377723262818	0.222876650953467
39.3174	1.03821022373141	0.223146796563149
39.3674	1.03864812118101	0.223416942172832
39.4174	1.03908601863062	0.223687087782514
39.4674	1.03952391608023	0.223957233392197
39.5174	1.03996181352984	0.22422737900188
39.5674	1.04039971097944	0.224497524611562
39.6174	1.04082238294482	0.224750026049462
39.6674	1.04123721147893	0.224993438065534
39.7174	1.04165204001303	0.225236850081607
39.7674	1.04206686854714	0.225480262097679
39.8174	1.04248169708125	0.225723674113751
39.8674	1.04289652561535	0.225967086129823
39.9174	1.04331135414946	0.226210498145896
39.9674	1.04372618268357	0.226453910161968
40.0174	1.04414101121767	0.22669732217804
40.0674	1.04455583975178	0.226940734194113
40.1174	1.04497203017579	0.227181474491037
40.1674	1.04539468566337	0.227409531799365
40.2174	1.04581734115095	0.227637589107693
40.2674	1.04623999663853	0.227865646416021
40.3174	1.04666265212611	0.228093703724348
40.3674	1.04708530761369	0.228321761032676
40.4174	1.04750796310127	0.228549818341004
40.4674	1.04793061858885	0.228777875649332
40.5174	1.04835327407643	0.229005932957659
40.5674	1.04877592956401	0.229233990265987
40.6174	1.04919858505159	0.229462047574315
40.6674	1.04962747573747	0.229708058710568
40.7174	1.05005919401329	0.22996221169902
40.7674	1.0504909122891	0.230216364687472
40.8174	1.05092263056491	0.230470517675924
40.8674	1.05135434884073	0.230724670664376
40.9174	1.05178606711654	0.230978823652828
40.9674	1.05221778539235	0.23123297664128
41.0174	1.05264950366816	0.231487129629732
41.0674	1.05308122194398	0.231741282618184
41.1174	1.05351294021979	0.231995435606636
41.1674	1.05394931841653	0.232226713299247
41.2174	1.05440410560785	0.232367622248878
41.2674	1.05485889279916	0.232508531198509
41.3174	1.05531367999048	0.232649440148141
41.3674	1.05576846718179	0.232790349097772
41.4174	1.0562232543731	0.232931258047404
41.4674	1.05667804156442	0.233072166997035
41.5174	1.05713282875573	0.233213075946667
41.5674	1.05758761594705	0.233353984896298
41.6174	1.05804240313836	0.23349489384593
41.6674	1.05849719032968	0.233635802795561
41.7174	1.05894135922874	0.23401121225949
41.7674	1.05938131640295	0.234479635893896
41.8174	1.05982127357715	0.234948059528301
41.8674	1.06026123075136	0.235416483162706
41.9174	1.06070118792556	0.235884906797111
41.9674	1.06114114509977	0.236353330431516
42.0174	1.06158110227398	0.236821754065921
42.0674	1.06202105944818	0.237290177700326
42.1174	1.06246101662239	0.237758601334732
42.1674	1.0629009737966	0.238227024969137
42.2174	1.06333752006687	0.238603936010571
42.2674	1.06376264722396	0.23867447880597
42.3174	1.06418777438106	0.23874502160137
42.3674	1.06461290153816	0.23881556439677
42.4174	1.06503802869526	0.23888610719217
42.4674	1.06546315585236	0.238956649987569
42.5174	1.06588828300946	0.239027192782969
42.5674	1.06631341016655	0.239097735578369
42.6174	1.06673853732365	0.239168278373769
42.6674	1.06716366448075	0.239238821169169
42.7174	1.06758879163785	0.239309363964568
42.7674	1.06800907440568	0.239472393832133
42.8174	1.06842769028688	0.239667247208399
42.8674	1.06884630616807	0.239862100584665
42.9174	1.06926492204927	0.240056953960931
42.9674	1.06968353793047	0.240251807337197
43.0174	1.07010215381167	0.240446660713463
43.0674	1.07052076969287	0.240641514089729
43.1174	1.07093938557407	0.240836367465995
43.1674	1.07135800145527	0.241031220842261
43.2174	1.07177661733647	0.241226074218527
43.2674	1.07219349876767	0.241437777767945
43.3174	1.07260544368734	0.241697439502487
43.3674	1.073017388607	0.24195710123703
43.4174	1.07342933352667	0.242216762971573
43.4674	1.07384127844634	0.242476424706116
43.5174	1.07425322336601	0.242736086440659
43.5674	1.07466516828568	0.242995748175202
43.6174	1.07507711320535	0.243255409909745
43.6674	1.07548905812502	0.243515071644287
43.7174	1.07590100304468	0.24377473337883
43.7674	1.07631294796435	0.244034395113373
43.8174	1.07676156010132	0.244048035058456
43.8674	1.07722087868675	0.243989839183877
43.9174	1.07768019727218	0.243931643309298
43.9674	1.07813951585761	0.243873447434719
44.0174	1.07859883444304	0.24381525156014
44.0674	1.07905815302847	0.243757055685561
44.1174	1.07951747161391	0.243698859810982
44.1674	1.07997679019934	0.243640663936403
44.2174	1.08043610878477	0.243582468061824
44.2674	1.0808954273702	0.243524272187245
44.3174	1.0813459665855	0.243584297936694
44.3674	1.08177480124687	0.243936593812215
44.4174	1.08220363590825	0.244288889687736
44.4674	1.08263247056963	0.244641185563257
44.5174	1.083061305231	0.244993481438777
44.5674	1.08349013989238	0.245345777314298
44.6174	1.08391897455375	0.245698073189819
44.6674	1.08434780921513	0.246050369065339
44.7174	1.0847766438765	0.24640266494086
44.7674	1.08520547853788	0.246754960816381
44.8174	1.08563431319925	0.247107256691901
44.8674	1.0860770238133	0.247591056367584
44.9174	1.0865231601613	0.248107322068744
44.9674	1.0869692965093	0.248623587769904
45.0174	1.0874154328573	0.249139853471064
45.0674	1.0878615692053	0.249656119172224
45.1174	1.08830770555331	0.250172384873383
45.1674	1.08875384190131	0.250688650574543
45.2174	1.08919997824931	0.251204916275703
45.2674	1.08964611459731	0.251721181976863
45.3174	1.09009225094531	0.252237447678022
45.3674	1.0905313578652	0.252647535114982
45.4174	1.09095524918754	0.252827793650952
45.4674	1.09137914050988	0.253008052186922
45.5174	1.09180303183222	0.253188310722892
45.5674	1.09222692315456	0.253368569258862
45.6174	1.0926508144769	0.253548827794832
45.6674	1.09307470579924	0.253729086330802
45.7174	1.09349859712158	0.253909344866772
45.7674	1.09392248844392	0.254089603402743
45.8174	1.09434637976625	0.254269861938712
45.8674	1.09477027108859	0.254450120474683
45.9174	1.09519040135382	0.254308775937111
45.9674	1.09560976128204	0.254101560890502
46.0174	1.09602912121026	0.253894345843892
46.0674	1.09644848113848	0.253687130797282
46.1174	1.09686784106671	0.253479915750673
46.1674	1.09728720099493	0.253272700704063
46.2174	1.09770656092315	0.253065485657453
46.2674	1.09812592085137	0.252858270610844
46.3174	1.0985452807796	0.252651055564234
46.3674	1.09896464070782	0.252443840517624
46.4174	1.09938981070719	0.252362112855569
46.4674	1.09982606037712	0.252519686717548
46.5174	1.10026231004705	0.252677260579526
46.5674	1.10069855971698	0.252834834441505
46.6174	1.10113480938691	0.252992408303484
46.6674	1.10157105905684	0.253149982165462
46.7174	1.10200730872676	0.253307556027441
46.7674	1.10244355839669	0.253465129889419
46.8174	1.10287980806662	0.253622703751398
46.8674	1.10331605773655	0.253780277613377
46.9174	1.10375230740648	0.253937851475355
46.9674	1.10417766947969	0.254377910152348
47.0174	1.10460122964295	0.254864720395461
47.0674	1.10502478980621	0.255351530638574
47.1174	1.10544834996947	0.255838340881687
47.1674	1.10587191013273	0.2563251511248
47.2174	1.10629547029599	0.256811961367914
47.2674	1.10671903045925	0.257298771611027
47.3174	1.10714259062251	0.25778558185414
47.3674	1.10756615078577	0.258272392097253
47.4174	1.10798971094903	0.258759202340367
47.4674	1.10841863325738	0.259197256382303
47.5174	1.10885653070699	0.259553702451146
47.5674	1.1092944281566	0.25991014851999
47.6174	1.10973232560621	0.260266594588833
47.6674	1.11017022305582	0.260623040657677
47.7174	1.11060812050542	0.26097948672652
47.7674	1.11104601795503	0.261335932795364
47.8174	1.11148391540464	0.261692378864207
47.8674	1.11192181285425	0.262048824933051
47.9174	1.11235971030385	0.262405271001894
47.9674	1.11279760775346	0.262761717070737
48.0174	1.1132393461775	0.262755694149478
48.0674	1.11368156904877	0.262703954418655
48.1174	1.11412379192003	0.262652214687833
48.1674	1.11456601479129	0.262600474957011
48.2174	1.11500823766256	0.262548735226188
48.2674	1.11545046053382	0.262496995495366
48.3174	1.11589268340509	0.262445255764544
48.3674	1.11633490627635	0.262393516033721
48.4174	1.11677712914762	0.262341776302899
48.4674	1.11721935201888	0.262290036572077
48.5174	1.11765726924184	0.26253425256237
48.5674	1.1180887815452	0.263218721093028
48.6174	1.11852029384855	0.263903189623687
48.6674	1.1189518061519	0.264587658154346
48.7174	1.11938331845526	0.265272126685004
48.7674	1.11981483075861	0.265956595215663
48.8174	1.12024634306196	0.266641063746322
48.8674	1.12067785536531	0.267325532276981
48.9174	1.12110936766867	0.268010000807639
48.9674	1.12154087997202	0.268694469338298
49.0174	1.12197239227537	0.269378937868957
49.0674	1.12240711198187	0.269294572123548
49.1174	1.12284212581704	0.269139701924875
49.1674	1.12327713965221	0.268984831726201
49.2174	1.12371215348738	0.268829961527528
49.2674	1.12414716732255	0.268675091328855
49.3174	1.12458218115772	0.268520221130182
49.3674	1.12501719499289	0.268365350931509
49.4174	1.12545220882806	0.268210480732836
49.4674	1.12588722266323	0.268055610534162
49.5174	1.1263222364984	0.267900740335489
49.5674	1.12674697642728	0.268042348143792
49.6174	1.12715809745711	0.268576961682274
49.6674	1.12756921848693	0.269111575220755
49.7174	1.12798033951676	0.269646188759236
49.7674	1.12839146054659	0.270180802297717
49.8174	1.12880258157642	0.270715415836198
49.8674	1.12921370260625	0.271250029374679
49.9174	1.12962482363608	0.27178464291316
49.9674	1.13003594466591	0.272319256451641
50.0174	1.13044706569574	0.272853869990123
50.0674	1.13085818672557	0.273388483528604
50.1174	1.13129069593563	0.272880206881049
50.1674	1.13172447393604	0.272310063866525
50.2174	1.13215825193645	0.271739920852002
50.2674	1.13259202993686	0.271169777837479
50.3174	1.13302580793727	0.270599634822955
50.3674	1.13345958593768	0.270029491808432
50.4174	1.13389336393809	0.269459348793909
50.4674	1.13432714193851	0.268889205779385
50.5174	1.13476091993892	0.268319062764862
50.5674	1.13519469793933	0.267748919750339
50.6174	1.13562526853659	0.267190635450205
50.6674	1.13605204347337	0.266646384825179
50.7174	1.13647881841015	0.266102134200154
50.7674	1.13690559334692	0.265557883575128
50.8174	1.1373323682837	0.265013632950102
50.8674	1.13775914322048	0.264469382325076
50.9174	1.13818591815726	0.263925131700051
50.9674	1.13861269309403	0.263380881075025
51.0174	1.13903946803081	0.262836630449999
51.0674	1.13946624296759	0.262292379824974
51.1174	1.13989301790436	0.261748129199948
51.1674	1.14035271189751	0.259637552128834
51.2174	1.14081335417623	0.257481854542813
51.2674	1.14127399645495	0.255326156956792
51.3174	1.14173463873367	0.253170459370771
51.3674	1.14219528101239	0.251014761784749
51.4174	1.14265592329111	0.248859064198728
51.4674	1.14311656556983	0.246703366612707
51.5174	1.14357720784855	0.244547669026685
51.5674	1.14403785012727	0.242391971440664
51.6174	1.14449849240599	0.240236273854643
51.6674	1.14494582388778	0.242353591173818
51.7174	1.14537918994327	0.248954071672217
51.7674	1.14581255599876	0.255554552170616
51.8174	1.14624592205425	0.262155032669014
51.8674	1.14667928810975	0.268755513167413
51.9174	1.14711265416524	0.275355993665811
51.9674	1.14754602022073	0.281956474164209
52.0174	1.14797938627622	0.288556954662608
52.0674	1.14841275233171	0.295157435161006
52.1174	1.1488461183872	0.301757915659405
53.1673	1.14924838012959	0.174852793016407
53.2173	1.14883801295896	0.270579461360668
53.2673	1.14844492440605	0.267985721779257
53.3173	1.14790496760259	0.263767453344838
53.3673	1.14750388093952	0.259650787179091
53.4173	1.14704967602592	0.260270162334477
53.4673	1.1466090712743	0.261057202242475
53.5173	1.14627332782127	0.25712763402662
53.5673	1.14578401727862	0.258754335460694
53.6173	1.14543844492441	0.261344013566617
53.6673	1.14494168466523	0.263583383843011
53.7173	1.14460475161987	0.260918072834656
53.7673	1.14396544276458	0.260669101188214
53.8173	1.14343472428456	0.258811890426836
53.8673	1.14298920086393	0.255352078710175
53.9173	1.14252180497435	0.256234727137571
53.9673	1.14218047212473	0.252498183019045
54.0173	1.14167446510529	0.252096845473745
54.0673	1.14137412257019	0.251863042803061
54.1173	1.14095720842333	0.252068818505861
54.1673	1.14065531351242	0.251124664258815
54.2173	1.14015982721382	0.247755260792599
54.2673	1.13982322644958	0.247317027217078
54.3173	1.13948549990314	0.246119473722952
54.3673	1.13886280814435	0.244848796603319
54.4173	1.1384128566418	0.245738649705802
54.4673	1.13778705791449	0.24179743966532
54.5173	1.1373325600049	0.240780744094118
54.5673	1.1369007751519	0.239831141472128
54.6173	1.13647968464018	0.23953509274096
54.6673	1.13608697044853	0.239205275153657
54.7173	1.13571756551816	0.238590385731977
54.7673	1.13535734825681	0.238559532236478
54.8173	1.13489308229159	0.239883604909892
54.8673	1.13447991663871	0.23938989968614
54.9173	1.13402593506282	0.240214684790271
54.9673	1.13356632040865	0.238194686181096
55.0173	1.13302665412644	0.238414022161282
55.0673	1.13257372972567	0.239712894817193
55.1173	1.13207201006337	0.241814436212868
55.1673	1.13168976655807	0.241686192124736
55.2173	1.13135363759853	0.242117293665688
55.2673	1.13085806237729	0.241371709075512
55.3173	1.13056434960333	0.23931065038314
55.3673	1.13014097733335	0.237163229569866
55.4173	1.12981823310711	0.236029143676766
55.4673	1.12931115752498	0.235480205713407
55.5173	1.12898329281048	0.233637121096779
55.5673	1.12842244691221	0.233760211571197
55.6173	1.12797742334459	0.233779079508588
55.6673	1.12753853383521	0.230803306158728
55.7173	1.1269593178716	0.228873798356941
55.7673	1.12642398704543	0.22852915933159
55.8173	1.12600193771499	0.227635714640413
55.8673	1.12557865076883	0.226475266978999
55.9173	1.12511893945036	0.225594205236183
55.9673	1.12477621435082	0.224207049053929
56.0173	1.1243832112903	0.224425626990019
56.0673	1.12398918175042	0.224809486581544
56.1173	1.12358248305653	0.224758493872215
56.1673	1.12306509997357	0.223817967630454
56.2173	1.12256772045448	0.223249495356962
56.2673	1.12209918068929	0.222894631928085
56.3173	1.12162804235542	0.222855468921216
56.3673	1.12108750876307	0.223394344291253
56.4173	1.12069078946068	0.222229674192046
56.4673	1.12031391048679	0.2227999087485
56.5173	1.11995723456422	0.224371518083509
56.5673	1.11963096580592	0.225720988231184
56.6173	1.1193096610251	0.224827725252796
56.6673	1.11887149769663	0.223769282546406
56.7173	1.11842958350332	0.222967253234343
56.7673	1.11805881821795	0.222718470759877
56.8173	1.11762546869305	0.222803544014467
56.8673	1.11702362131799	0.222103477151943
56.9173	1.11646256024877	0.221245885084339
56.9673	1.11601949810138	0.22056873991282
57.0173	1.11560750603404	0.220350116672726
57.0673	1.11511890649602	0.219208774224332
57.1173	1.11469524554606	0.218814036057581
57.1673	1.11435281352679	0.219061676427464
57.2173	1.11403640361907	0.218476710871998
57.2673	1.11366377283653	0.217495791657253
57.3173	1.11319758315565	0.217261283746838
57.3673	1.11271044935874	0.217557940884215
57.4173	1.11232817905541	0.217793073993357
57.4673	1.11184718283264	0.217580596554137
57.5173	1.11137350970109	0.21693261705832
57.5673	1.11087595130931	0.215944233439922
57.6173	1.11032885338653	0.214716310188101
57.6673	1.10996630036727	0.21314695145595
57.7173	1.10959424907283	0.212012096991932
57.7673	1.10919408324661	0.211293429889248
57.8173	1.10876950098532	0.210813882718002
57.8673	1.10843661139491	0.209305973435923
57.9173	1.10805942589591	0.209257922282641
57.9673	1.10768320842283	0.209184067155053
58.0173	1.10728032869973	0.208923787404529
58.0673	1.10668055977554	0.209919846974097
58.1173	1.10617705969546	0.210291557698388
58.1673	1.10571821456481	0.210392479028094
58.2173	1.10528865230605	0.210306898574372
58.2673	1.10487672309987	0.210068222036874
58.3173	1.10437613095942	0.208879732633099
58.3673	1.10389839694729	0.207796459960849
58.4173	1.10343923319213	0.206825213681987
58.4673	1.10297861808959	0.206678703019758
58.5173	1.1025172221791	0.206975890479182
58.5673	1.10205463982199	0.207262664222392
58.6173	1.10155204784807	0.207198264313268
58.6673	1.10104945587416	0.207133864404143
58.7173	1.10057573113537	0.206941410323636
58.7673	1.10014399639057	0.20656268991529
58.8173	1.09971226164576	0.206183969506945
58.8673	1.09927278215668	0.20585077857159
58.9173	1.09883119404766	0.205529983701401
58.9673	1.09840937648769	0.205128953713128
59.0173	1.09808804719289	0.204320110679409
59.0673	1.09776671789809	0.20351126764569
59.1173	1.09738633322243	0.203137776492773
59.1673	1.09695624632016	0.203130686462374
59.2173	1.09652615941789	0.203123596431975
59.2673	1.09606418083029	0.202478888572984
59.3173	1.09559948923473	0.201779938919547
59.3673	1.09512243058093	0.201317951037586
59.4173	1.09461654292193	0.201408347724841
59.4673	1.09411065526294	0.201498744412096
59.5173	1.09369427141587	0.200998829661307
59.5673	1.09332023969666	0.200219586634295
59.6173	1.09294450972647	0.199453452844174
59.6673	1.0925407883048	0.198903392280302
59.7173	1.09213706688313	0.198353331716429
59.7673	1.09173909049968	0.197786792503717
59.8173	1.0913485518183	0.197198919528556
59.8673	1.09095801313693	0.196611046553395
59.9173	1.09044132617708	0.196197837420071
59.9673	1.08989589029719	0.195824433798836
60.0173	1.08937971350939	0.195285345169838
60.0673	1.08898587914294	0.19405347000579
60.1173	1.0885920447765	0.192821594841743
60.1673	1.08818692556472	0.191755580170616
60.2173	1.08777334864172	0.190813873818537
60.2673	1.08735977171872	0.189872167466458
60.3173	1.08694773026993	0.188752464955362
60.3673	1.08653576963557	0.187623394225371
60.4173	1.08612814084967	0.186740500288294
60.4673	1.08572936295561	0.186360598130774
60.5173	1.08533058506155	0.185980695973255
60.5673	1.08482925599415	0.185326695183464
60.6173	1.0842854679568	0.18455921011832
60.6673	1.08375426317462	0.183785236376955
60.7173	1.0833571331231	0.182942125714824
60.7673	1.08296000307158	0.182099015052692
60.8173	1.08255753069202	0.181645524457328
60.8673	1.08214889691949	0.181641388960501
60.9173	1.08174026314697	0.181637253463673
60.9673	1.08133854710712	0.180283674664404
61.0173	1.08093812137052	0.178678396188886
61.0673	1.08052018368171	0.177033220639848
61.1173	1.08004066150332	0.175247738580232
61.1673	1.07956113932492	0.173462256520616
61.2173	1.07906085433055	0.172588894628445
61.2673	1.07854672745887	0.172323612847904
61.3173	1.07803260058719	0.172058331067363
61.3673	1.0776523177482	0.172278724334965
61.4173	1.07727496180713	0.172509738332212
61.4673	1.07689467332696	0.172371658650113
61.5173	1.07650910758998	0.17156937567271
61.5673	1.076123541853	0.170767092695307
61.6173	1.07574886385377	0.17017859439254
61.6673	1.07537809928284	0.169666937672119
61.7173	1.07498945726823	0.169132677673821
61.7673	1.07446214765625	0.168423093826636
61.8173	1.07393483804427	0.167713509979451
61.8673	1.07345137949962	0.167412714544577
61.9173	1.07301305338466	0.167532652637957
61.9673	1.0725747272697	0.167652590731338
62.0173	1.07213640115474	0.167186117284284
62.0673	1.07169807503978	0.166633102037713
62.1173	1.0712852968955	0.166074928199697
62.1673	1.07094916266326	0.165501278587348
62.2173	1.07061302843102	0.164927628974999
62.2673	1.07020025076868	0.164164972302587
62.3173	1.06974215054327	0.163290547610569
62.3673	1.06928346203807	0.162415630757966
62.4173	1.06874132184326	0.161470897410952
62.4673	1.06819918164844	0.160526164063939
62.5173	1.06771295736488	0.159452027642207
62.5673	1.06731582731335	0.158171705408476
62.6173	1.06691869726183	0.156891383174746
62.6673	1.0665064558351	0.155393883120823
62.7173	1.06608955167313	0.153829371119765
62.7673	1.06568300498731	0.152277193364337
62.8173	1.06533863217095	0.150799055632396
62.8673	1.06499425935458	0.149320917900455
62.9173	1.06458803524603	0.147917242180413
62.9673	1.06412499149301	0.146581970933312
63.0173	1.06366194773999	0.145246699686212
63.0673	1.06318704215725	0.143949705816505
63.1173	1.06271081566393	0.142656974442036
63.1673	1.06223784981887	0.141600986480774
63.2173	1.0617733354242	0.141158626561793
63.2673	1.06130882102952	0.140716266642812
63.3173	1.06091757373914	0.139543818988972
63.3673	1.06056474700345	0.137988520449778
63.4173	1.06020837143097	0.136453338689351
63.4673	1.05975696589582	0.135456839560343
63.5173	1.05930556036066	0.134460340431335
63.5673	1.05878406561656	0.13349447597353
63.6173	1.05816336247525	0.132571973634869
63.6673	1.05754265933395	0.131649471296207
63.7173	1.05692195619264	0.130726968957546
63.7673	1.0564141495464	0.13000986197251
63.8173	1.0560276714986	0.129513491072906
63.8673	1.0556411934508	0.129017120173302
63.9173	1.055254715403	0.128520749273698
63.9673	1.0548682373552	0.128024378374094
64.0173	1.05447022947546	0.127506221039737
64.0673	1.05403571046124	0.126919073328659
64.1173	1.05360119144702	0.126331925617582
64.1673	1.0531666724328	0.125744777906504
64.2173	1.05273215341857	0.125157630195427
64.2673	1.05229763440435	0.124570482484349
64.3173	1.05184407300068	0.123978402074003
64.3673	1.05139043512154	0.123386301853621
64.4173	1.05093679724241	0.122794201633238
64.4673	1.05048315936328	0.122202101412855
64.5173	1.05002952148414	0.121610001192472
64.5673	1.04959744181564	0.120917861061935
64.6173	1.04917239572779	0.120193081915617
64.6673	1.04874734963995	0.1194683027693
64.7173	1.0483223035521	0.118743523622983
64.7673	1.04789725746425	0.118018744476666
64.8173	1.04744964454732	0.117288550138212
64.8673	1.04698034977499	0.116553152968098
64.9173	1.04651105500267	0.115817755797984
64.9673	1.04604176023034	0.115082358627869
65.0173	1.04557246545801	0.114346961457755
65.0673	1.04512695039317	0.113649078688525
65.1173	1.04474638587265	0.11305366062619
65.1673	1.04436582135214	0.112458242563856
65.2173	1.04398525683163	0.111862824501521
65.2673	1.04360469231111	0.111267406439186
65.3173	1.04322198837599	0.110670578903978
65.3673	1.04275228158016	0.110016432805224
65.4173	1.04228257478433	0.109362286706471
65.4673	1.04181286798849	0.108708140607717
65.5173	1.04134316119266	0.108053994508964
65.5673	1.04087345439683	0.10739984841021
65.6173	1.04045155545451	0.106781465221715
65.6673	1.04004298402123	0.106173051744775
65.7173	1.03963441258795	0.105564638267834
65.7673	1.03922584115468	0.104956224790894
65.8173	1.0388172697214	0.104347811313954
65.8673	1.03839797432764	0.103793159201603
65.9173	1.03796946988232	0.103284673911631
65.9673	1.037540965437	0.102776188621659
66.0173	1.03711246099167	0.102267703331687
66.0673	1.03668395654635	0.101759218041715
66.1173	1.03624764672775	0.101157155137538
66.1673	1.0357927727781	0.100332529259032
66.2173	1.03533789882845	0.0995079033805263
66.2673	1.0348830248788	0.0986832775020206
66.3173	1.03442815092915	0.097858651623515
66.3673	1.03397751209651	0.0970181417228282
66.4173	1.03360106623964	0.0958993672854141
66.4673	1.03322462038277	0.0947805928479999
66.5173	1.0328481745259	0.0936618184105856
66.5673	1.03247172866903	0.0925430439731715
66.6173	1.03209528281216	0.0914242695357572
66.6673	1.03163395090163	0.0905727134634603
66.7173	1.03115270744765	0.0897838382422401
66.7673	1.03067146399368	0.08899496302102
66.8173	1.0301902205397	0.0882060877997998
66.8673	1.02970897708572	0.0874172125785797
66.9173	1.02927953864377	0.0865332223760836
66.9673	1.02888950119688	0.0855768912019129
67.0173	1.02849946374999	0.0846205600277422
67.0673	1.0281094263031	0.0836642288535715
67.1173	1.02771938885621	0.0827078976794008
67.1673	1.02729486132525	0.0818533992811975
67.2173	1.02679837300158	0.0812113667982841
67.2673	1.02630188467792	0.0805693343153707
67.3173	1.02580539635425	0.0799273018324573
67.3673	1.02530890803059	0.0792852693495439
67.4173	1.02481922361543	0.0786085761851782
67.4673	1.02440570978578	0.0775438524650421
67.5173	1.02399219595613	0.076479128744906
67.5673	1.02357868212648	0.0754144050247699
67.6173	1.02316516829683	0.0743496813046338
67.6673	1.02275165446718	0.0732849575844978
67.7173	1.02235389110878	0.0724815999488581
67.7673	1.02195917259088	0.0717287689309851
67.8173	1.02156445407298	0.0709759379131121
67.8673	1.02116973555507	0.0702231068952391
67.9173	1.02077501703717	0.0694702758773661
67.9673	1.0203317847158	0.0683829892880208
68.0173	1.0198556671988	0.0670689912039193
68.0673	1.01937954968179	0.0657549931198178
68.1173	1.01890343216479	0.0644409950357162
68.1673	1.01842731464778	0.0631269969516147
68.2173	1.01797781912663	0.0617907756602655
68.2673	1.01757733227965	0.0604136434646649
68.3173	1.01717684543268	0.0590365112690644
68.3673	1.0167763585857	0.0576593790734639
68.4173	1.01637587173873	0.0562822468778634
68.4673	1.01596813327807	0.0549499326346625
68.5173	1.01550172267027	0.0539802363699682
68.5673	1.01503531206248	0.0530105401052739
68.6173	1.01456890145469	0.0520408438405796
68.6673	1.0141024908469	0.0510711475758853
68.7173	1.01363608023911	0.0501014513111909
68.7673	1.01323310153494	0.0490046649726947
68.8173	1.01283976915714	0.047888551572284
68.8673	1.01244643677934	0.0467724381718732
68.9173	1.01205310440153	0.0456563247714625
68.9673	1.01165977202373	0.0445402113710517
69.0173	1.01124937722647	0.0432551350835637
69.0673	1.01082870122775	0.0418682478256573
69.1173	1.01040802522902	0.040481360567751
69.1673	1.0099873492303	0.0390944733098446
69.2173	1.00956667323157	0.0377075860519382
69.2673	1.00911852525482	0.0363721235033157
69.3173	1.00862593308325	0.0351198559032204
69.3673	1.00813334091167	0.0338675883031252
69.4173	1.0076407487401	0.0326153207030299
69.4673	1.00714815656853	0.0313630531029346
69.5173	1.00666929839814	0.0301003630686376
69.5673	1.00627622797425	0.0287725705830229
69.6173	1.00588315755037	0.0274447780974083
69.6673	1.00549008712649	0.0261169856117936
69.7173	1.00509701670261	0.0247891931261789
69.7673	1.00470394627873	0.0234614006405642
69.8173	1.00423867985298	0.0223232753901414
69.8673	1.00376503353416	0.0212071650866606
69.9173	1.00329138721534	0.0200910547831797
69.9673	1.00281774089652	0.0189749444796988
70.0173	1.0023440945777	0.0178588341762179
70.0673	1.00193453523337	0.0161959285537485
70.1173	1.0015591818202	0.0142411751229846
70.1673	1.00118382840704	0.0122864216922207
70.2173	1.00080847499388	0.0103316682614568
70.2673	1.00043312158072	0.00837691483069283
70.3173	1.00002178615486	0.00644723663970945
70.3673	0.999558671735105	0.00455364233036126
70.4173	0.999095557315354	0.002660048021013
70.4673	0.998632442895602	0.000766453711664672
70.5173	0.998169328475851	-0.00112714059768365
70.5673	0.997713301471351	-0.00295382795771543
70.6173	0.997292374047147	-0.00444916661637057
70.6673	0.996871446622943	-0.00594450527502574
70.7173	0.996450519198739	-0.00743984393368088
70.7673	0.996029591774535	-0.00893518259233606
70.8173	0.99560866435033	-0.0104305212509911
70.8673	0.995193299179332	-0.0123648314545421
70.9173	0.994778391509679	-0.0143352475427383
70.9673	0.994363483840026	-0.0163056636309346
71.0173	0.993948576170373	-0.0182760797191308
71.0673	0.993533668500721	-0.0202464958073269
71.1173	0.993085723393845	-0.0220806378382163
71.1673	0.992622373734129	-0.0238512385931181
71.2173	0.992159024074413	-0.0256218393480199
71.2673	0.991695674414697	-0.0273924401029217
71.3173	0.991232324754981	-0.0291630408578233
71.3673	0.990805532322008	-0.031017018162074
71.4173	0.99042564665029	-0.0329779763355806
71.4673	0.990045760978572	-0.0349389345090871
71.5173	0.989665875306854	-0.0368998926825936
71.5673	0.989285989635137	-0.0388608508561003
71.6173	0.988887484699165	-0.040907683960666
71.6673	0.988412602781251	-0.0433067795375363
71.7173	0.987937720863338	-0.0457058751144065
71.7673	0.987462838945424	-0.0481049706912767
71.8173	0.986987957027511	-0.0505040662681472
71.8673	0.986513075109598	-0.0529031618450173
71.9173	0.986114116502118	-0.0554941173558547
71.9673	0.985718985960711	-0.0580947464768082
72.0173	0.985323855419304	-0.0606953755977615
72.0673	0.984928724877897	-0.0632960047187152
72.1173	0.98453359433649	-0.0658966338396684
72.1673	0.984070728163257	-0.0681960674268314
72.2173	0.983580195323505	-0.0703724774861081
72.2673	0.983089662483752	-0.0725488875453845
72.3173	0.982599129643999	-0.0747252976046614
72.3673	0.982108596804247	-0.0769017076639379
72.4173	0.981649081228786	-0.0791399090679685
72.4673	0.981225109042021	-0.0814489185795071
72.5173	0.980801136855255	-0.0837579280910455
72.5673	0.98037716466849	-0.0860669376025842
72.6173	0.979953192481725	-0.0883759471141226
72.6673	0.979538357328209	-0.0906952813964009
72.7173	0.97915517546845	-0.0930503836344559
72.7673	0.978771993608691	-0.0954054858725108
72.8173	0.978388811748933	-0.097760588110566
72.8673	0.978005629889174	-0.100115690348621
72.9173	0.977622448029415	-0.102470792586676
72.9673	0.977143149921004	-0.105134763573724
73.0173	0.976662090007628	-0.107804396106069
73.0673	0.976181030094252	-0.110474028638415
73.1173	0.975699970180875	-0.11314366117076
73.1673	0.975218910267499	-0.115813293703105
73.2173	0.974795792910394	-0.118583763076781
73.2673	0.974393245945895	-0.121390030895481
73.3173	0.973990698981396	-0.124196298714182
73.3673	0.973588152016896	-0.127002566532883
73.4173	0.973185605052397	-0.129808834351584
73.4673	0.97275473852252	-0.132622335837348
73.5173	0.972295095660082	-0.135443187662225
73.5673	0.971835452797643	-0.138264039487103
73.6173	0.971375809935205	-0.14108489131198
73.6673	0.970916167072767	-0.143905743136857
73.7173	0.970470185567146	-0.146831922537806
73.7673	0.970064754438111	-0.150070740934397
73.8173	0.969659323309076	-0.153309559330988
73.8673	0.969253892180041	-0.156548377727578
73.9173	0.968848461051006	-0.159787196124169
73.9673	0.968441258961745	-0.163014272360671
74.0173	0.967858731810102	-0.165078874748335
74.0673	0.96727620465846	-0.167143477135999
74.1173	0.966693677506817	-0.169208079523663
74.1673	0.966111150355174	-0.171272681911328
74.2173	0.965528623203531	-0.173337284298992
74.2673	0.964946096051889	-0.175401886686656
74.3173	0.964363568900246	-0.177466489074321
74.3673	0.96380041351031	-0.179462058969793
74.4173	0.963350569658032	-0.181053836068473
74.4673	0.962900725805754	-0.182645613167154
74.5173	0.962450881953476	-0.184237390265834
74.5673	0.962001038101198	-0.185829167364515
74.6173	0.961551194248919	-0.187420944463195
74.6673	0.961101350396641	-0.189012721561875
74.7173	0.960651506544363	-0.190604498660556
74.7673	0.960201662692085	-0.192196275759236
74.8173	0.959751818839807	-0.193788052857917
74.8673	0.959301974987528	-0.195379829956597
74.9173	0.958874017768832	-0.19656377176295
74.9673	0.958457335482587	-0.197537616600528
75.0173	0.958040653196342	-0.198511461438106
75.0673	0.957623970910098	-0.199485306275685
75.1173	0.957207288623853	-0.200459151113263
75.1673	0.956790606337608	-0.201432995950841
75.2173	0.956373924051363	-0.202406840788419
75.2673	0.955957241765118	-0.203380685625997
75.3173	0.955540559478873	-0.204354530463576
75.3673	0.955123877192628	-0.205328375301154
75.4173	0.954706836514303	-0.206315659117445
75.4673	0.95428809450346	-0.207366739464864
75.5173	0.953869352492617	-0.208417819812284
75.5673	0.953450610481774	-0.209468900159703
75.6173	0.953031868470931	-0.210519980507123
75.6673	0.952613126460087	-0.211571060854542
75.7173	0.952194384449244	-0.212622141201962
75.7673	0.951775642438401	-0.213673221549381
75.8173	0.951356900427558	-0.214724301896801
75.8673	0.950938158416714	-0.21577538224422
75.9173	0.950519416405871	-0.21682646259164
75.9673	0.950097273377771	-0.217994257876393
76.0173	0.949673588027892	-0.219214982028077
76.0673	0.949249902678013	-0.22043570617976
76.1173	0.948826217328133	-0.221656430331444
76.1673	0.948402531978254	-0.222877154483128
76.2173	0.947978846628375	-0.224097878634811
76.2673	0.947555161278496	-0.225318602786495
76.3173	0.947131475928616	-0.226539326938179
76.3673	0.946707790578737	-0.227760051089862
76.4173	0.946284105228858	-0.228980775241546
76.4673	0.945855135861494	-0.230189435778286
76.5173	0.945405292009216	-0.231350439063909
76.5673	0.944955448156938	-0.232511442349532
76.6173	0.94450560430466	-0.233672445635156
76.6673	0.944055760452381	-0.234833448920779
76.7173	0.943605916600103	-0.235994452206402
76.7673	0.943156072747825	-0.237155455492026
76.8173	0.942706228895547	-0.238316458777649
76.8673	0.942256385043269	-0.239477462063273
76.9173	0.941806541190991	-0.240638465348896
76.9673	0.941356697338712	-0.241799468634519
77.0173	0.940912752537684	-0.243047857336116
77.0673	0.940471147583799	-0.244330907292094
77.1173	0.940029542629914	-0.245613957248071
77.1673	0.939587937676029	-0.246897007204048
77.2173	0.939146332722145	-0.248180057160026
77.2673	0.93870472776826	-0.249463107116003
77.3173	0.938263122814375	-0.250746157071981
77.3673	0.93782151786049	-0.252029207027958
77.4173	0.937379912906605	-0.253312256983936
77.4673	0.93693830795272	-0.254595306939913
77.5173	0.936498787440129	-0.255951469665285
77.5673	0.936066245274477	-0.257552401227329
77.6173	0.935633703108825	-0.259153332789372
77.6673	0.935201160943173	-0.260754264351415
77.7173	0.93476861877752	-0.262355195913458
77.7673	0.934336076611868	-0.263956127475501
77.8173	0.933903534446216	-0.265557059037544
77.8673	0.933470992280564	-0.267157990599587
77.9173	0.933038450114912	-0.26875892216163
77.9673	0.93260590794926	-0.270359853723673
78.0173	0.932173365783608	-0.271960785285716
78.0673	0.931742908045418	-0.273552683030005
78.1173	0.931313167529581	-0.275141472363883
78.1673	0.930883427013744	-0.276730261697762
78.2173	0.930453686497907	-0.278319051031641
78.2673	0.93002394598207	-0.279907840365519
78.3173	0.929594205466234	-0.281496629699398
78.3673	0.929164464950397	-0.283085419033277
78.4173	0.92873472443456	-0.284674208367155
78.4673	0.928304983918723	-0.286262997701034
78.5173	0.927875243402886	-0.287851787034913
78.5673	0.927452593172672	-0.289461135703308
78.6173	0.927050122986156	-0.291128999400711
78.6673	0.926647652799639	-0.292796863098115
78.7173	0.926245182613123	-0.294464726795518
78.7673	0.925842712426607	-0.296132590492922
78.8173	0.92544024224009	-0.297800454190326
78.8673	0.925037772053574	-0.299468317887729
78.9173	0.924635301867058	-0.301136181585133
78.9673	0.924232831680542	-0.302804045282536
79.0173	0.923830361494025	-0.304471908979939
79.0673	0.923427891307509	-0.306139772677343
79.1173	0.922986840831486	-0.308156173524642
79.1673	0.92253452530969	-0.31027434361726
79.2173	0.922082209787894	-0.312392513709878
79.2673	0.921629894266098	-0.314510683802496
79.3173	0.921177578744301	-0.316628853895114
79.3673	0.920725263222505	-0.318747023987731
79.4173	0.920272947700709	-0.320865194080349
79.4673	0.919820632178913	-0.322983364172967
79.5173	0.919368316657116	-0.325101534265585
79.5673	0.91891600113532	-0.327219704358203
79.6173	0.918471753142831	-0.32922558330303
79.6673	0.918047449875572	-0.330953853576932
79.7173	0.917623146608313	-0.332682123850834
79.7673	0.917198843341055	-0.334410394124736
79.8173	0.916774540073796	-0.336138664398638
79.8673	0.916350236806537	-0.33786693467254
79.9173	0.915925933539278	-0.339595204946442
79.9673	0.91550163027202	-0.341323475220344
80.0173	0.915077327004761	-0.343051745494246
80.0673	0.914653023737502	-0.344780015768147
80.1173	0.914228720470243	-0.346508286042049
80.1673	0.913786411502491	-0.348586581227821
80.2173	0.91333965723711	-0.350751291541462
80.2673	0.912892902971729	-0.352916001855103
80.3173	0.912446148706349	-0.355080712168743
80.3673	0.911999394440968	-0.357245422482383
80.4173	0.911552640175587	-0.359410132796024
80.4673	0.911105885910207	-0.361574843109665
80.5173	0.910659131644826	-0.363739553423305
80.5673	0.910212377379445	-0.365904263736946
80.6173	0.909765623114065	-0.368068974050586
80.6673	0.909322774086523	-0.370170599583887
80.7173	0.908888378168732	-0.372135674516706
80.7673	0.908453982250941	-0.374100749449525
80.8173	0.908019586333151	-0.376065824382344
80.8673	0.90758519041536	-0.378030899315163
80.9173	0.907150794497569	-0.379995974247981
80.9673	0.906716398579779	-0.3819610491808
81.0173	0.906282002661988	-0.383926124113619
81.0673	0.905847606744197	-0.385891199046438
81.1173	0.905413210826407	-0.387856273979257
81.1673	0.904978814908616	-0.389821348912076
81.2173	0.904538435490867	-0.391502808854401
81.2673	0.904096830536983	-0.393126178979396
81.3173	0.903655225583098	-0.394749549104391
81.3673	0.903213620629213	-0.396372919229386
81.4173	0.902772015675328	-0.397996289354381
81.4673	0.902330410721443	-0.399619659479376
81.5173	0.901888805767558	-0.401243029604371
81.5673	0.901447200813674	-0.402866399729367
81.6173	0.901005595859789	-0.404489769854362
81.6673	0.900563990905904	-0.406113139979357
81.7173	0.900130817640635	-0.407983960151684
81.7673	0.89971372340947	-0.410326661809624
81.8173	0.899296629178306	-0.412669363467563
81.8673	0.898879534947141	-0.415012065125502
81.9173	0.898462440715977	-0.417354766783442
81.9673	0.898045346484812	-0.419697468441381
82.0173	0.897628252253648	-0.42204017009932
82.0673	0.897211158022483	-0.424382871757259
82.1173	0.896794063791319	-0.426725573415198
82.1673	0.896376969560154	-0.429068275073138
82.2173	0.89595987532899	-0.431410976731077
82.2673	0.895545894474188	-0.43367978467481
82.3173	0.895132428886803	-0.435936363122718
82.3673	0.894718963299418	-0.438192941570626
82.4173	0.894305497712033	-0.440449520018534
82.4673	0.893892032124649	-0.442706098466442
82.5173	0.893478566537264	-0.444962676914351
82.5673	0.893065100949879	-0.447219255362259
82.6173	0.892651635362494	-0.449475833810167
82.6673	0.892238169775109	-0.451732412258075
82.7173	0.891824704187724	-0.453988990705983
82.7673	0.891401330746869	-0.456425801057123
82.8173	0.890961373572662	-0.459164282989605
82.8673	0.890521416398456	-0.461902764922088
82.9173	0.89008145922425	-0.46464124685457
82.9673	0.889641502050044	-0.467379728787053
83.0173	0.889201544875838	-0.470118210719536
83.0673	0.888761587701631	-0.472856692652018
83.1173	0.888321630527426	-0.475595174584501
83.1673	0.887881673353219	-0.478333656516984
83.2173	0.887441716179013	-0.481072138449466
83.2673	0.887001759004807	-0.483810620381949
83.3173	0.886561436023512	-0.485780258025164
83.3673	0.886121066904386	-0.487652924316578
83.4173	0.88568069778526	-0.489525590607993
83.4673	0.885240328666135	-0.491398256899409
83.5173	0.884799959547009	-0.493270923190824
83.5673	0.884359590427883	-0.495143589482239
83.6173	0.883919221308757	-0.497016255773654
83.6673	0.883478852189632	-0.498888922065069
83.7173	0.883038483070506	-0.500761588356484
83.7673	0.88259811395138	-0.502634254647899
83.8173	0.882154598396958	-0.504896554766886
83.8673	0.881706402324358	-0.507738459435348
83.9173	0.881258206251759	-0.510580364103809
83.9673	0.880810010179159	-0.513422268772271
84.0173	0.880361814106559	-0.516264173440732
84.0673	0.87991361803396	-0.519106078109194
84.1173	0.87946542196136	-0.521947982777655
84.1673	0.879017225888761	-0.524789887446116
84.2173	0.878569029816161	-0.527631792114578
84.2673	0.878120833743562	-0.530473696783039
84.3173	0.877672637670962	-0.5333156014515
84.3673	0.877238780577127	-0.536130203994333
84.4173	0.876806238411474	-0.538942302848788
84.4673	0.876373696245822	-0.541754401703244
84.5173	0.87594115408017	-0.5445665005577
84.5673	0.875508611914518	-0.547378599412155
84.6173	0.875076069748866	-0.550190698266611
84.6673	0.874643527583214	-0.553002797121067
84.7173	0.874210985417562	-0.555814895975522
84.7673	0.87377844325191	-0.558626994829978
84.8173	0.873345901086258	-0.561439093684434
84.8673	0.87292372139506	-0.564064195187741
84.9173	0.872515278007208	-0.566441416481386
84.9673	0.872106834619357	-0.568818637775031
85.0173	0.871698391231505	-0.571195859068676
85.0673	0.871289947843654	-0.573573080362321
85.1173	0.870881504455802	-0.575950301655966
85.1673	0.870473061067951	-0.578327522949611
85.2173	0.870064617680099	-0.580704744243256
85.2673	0.869656174292248	-0.583081965536901
85.3173	0.869247730904396	-0.585459186830547
85.3673	0.868839287516545	-0.587836408124191
85.4173	0.868412955832501	-0.591519381254906
85.4673	0.867985562978345	-0.595279814240361
85.5173	0.867558170124189	-0.599040247225816
85.5673	0.867130777270033	-0.602800680211272
85.6173	0.866703384415877	-0.606561113196727
85.6673	0.86627599156172	-0.610321546182183
85.7173	0.865848598707564	-0.614081979167638
85.7673	0.865421205853408	-0.617842412153094
85.8173	0.864993812999251	-0.62160284513855
85.8673	0.864566420145095	-0.625363278124005
85.9173	0.864140442321738	-0.629402386966741
85.9673	0.863716139054479	-0.633771282522676
86.0173	0.863291835787221	-0.638140178078612
86.0673	0.862867532519962	-0.642509073634548
86.1173	0.862443229252703	-0.646877969190483
86.1673	0.862018925985444	-0.651246864746419
86.2173	0.861594622718186	-0.655615760302355
86.2673	0.861170319450927	-0.659984655858291
86.3173	0.860746016183668	-0.664353551414227
86.3673	0.860321712916409	-0.668722446970162
86.4173	0.859897409649151	-0.673091342526098
86.4673	0.859444192652302	-0.678485090989476
86.5173	0.858990142749664	-0.68390836196459
86.5673	0.858536092847025	-0.689331632939705
86.6173	0.858082042944386	-0.69475490391482
86.6673	0.857627993041747	-0.700178174889935
86.7173	0.857173943139108	-0.705601445865049
86.7673	0.856719893236469	-0.711024716840164
86.8173	0.85626584333383	-0.716447987815279
86.8673	0.855811793431192	-0.721871258790393
86.9173	0.855357743528553	-0.727294529765508
86.9673	0.854910972935631	-0.731815975888574
87.0173	0.854471839651264	-0.735391245117688
87.0673	0.854032706366897	-0.738966514346802
87.1173	0.85359357308253	-0.742541783575916
87.1673	0.853154439798163	-0.74611705280503
87.2173	0.852715306513797	-0.749692322034144
87.2673	0.85227617322943	-0.753267591263258
87.3173	0.851837039945063	-0.756842860492372
87.3673	0.851397906660696	-0.760418129721485
87.4173	0.850958773376329	-0.7639933989506
88.4672	0.849920086393089	-0.658353374565174
88.5172	0.850010799136069	-0.658709483433149
88.5672	0.850529157667387	-0.647602082602372
88.6172	0.851125269978402	-0.640815348011506
88.6672	0.8515313174946	-0.630889025875914
88.7172	0.852136069114471	-0.614057646349715
88.7672	0.852511879049676	-0.596561107895276
88.8172	0.853012958963283	-0.587405527733332
88.8672	0.853340071544276	-0.579044058449048
88.9172	0.853738660907127	-0.573500532803843
88.9672	0.854071274298056	-0.566658035460719
89.0172	0.854561555075594	-0.559126071630878
89.0672	0.854993857991361	-0.549502748854207
89.1172	0.855516337911717	-0.536820570072767
89.1672	0.855925452213823	-0.528531834614922
89.2172	0.856377969762419	-0.524468706748149
89.2672	0.856919445194385	-0.521666132118861
89.3172	0.857341252699784	-0.512757840979783
89.3672	0.857860724892009	-0.506108431846699
89.4172	0.858213822894168	-0.498861952354625
89.4672	0.858663336933045	-0.490025889792604
89.5172	0.858934709399072	-0.480738533447185
89.5672	0.85937843126396	-0.467463990746245
89.6172	0.859723967756771	-0.454768652835714
89.6672	0.860202650828812	-0.443720160943322
89.7172	0.860546283330301	-0.435948555029735
89.7672	0.861068093893148	-0.429643350862156
89.8172	0.861696099722459	-0.427087517489118
89.8672	0.862208349837964	-0.423512298186811
89.9172	0.862701709209617	-0.417548704235514
89.9672	0.863073820350094	-0.413017905997163
90.0172	0.863595445315244	-0.410079141016378
90.0672	0.863907496518374	-0.406027267549344
90.1172	0.864325340368864	-0.400795663864979
90.1672	0.864677872678944	-0.397899379944088
90.2172	0.865180235175327	-0.394084418548296
90.2672	0.865521164460689	-0.389673369297416
90.3172	0.865848037668125	-0.383765826321044
90.3672	0.866406679580373	-0.377040265491852
90.4172	0.866818503310944	-0.369985485576241
90.4672	0.867391626698549	-0.366419569867487
90.5172	0.867767142681073	-0.361162959329545
90.5672	0.868339287962242	-0.357727640562951
90.6172	0.868697422509525	-0.35359919821806
90.6672	0.869067474663058	-0.348188456091864
90.7172	0.869492655467026	-0.340844948341797
90.7672	0.869774025110958	-0.335709484498558
90.8172	0.870239019779852	-0.32983938887133
90.8672	0.870575259465968	-0.325170097854273
90.9172	0.870961547691569	-0.318566659385885
90.9672	0.871388775489355	-0.308900404428864
91.0172	0.871888700683012	-0.303843148842879
91.0672	0.872565761795008	-0.299535451905886
91.1172	0.873130101084132	-0.297080896928116
91.1672	0.87358043617765	-0.294615802050791
91.2172	0.874011245996872	-0.291241115028298
91.2672	0.874512151911582	-0.288453793573668
91.3172	0.874867699129774	-0.284622397350401
91.3672	0.875208441451019	-0.280816164589846
91.4172	0.875574514038877	-0.277086000532037
91.4672	0.875956784342208	-0.272376276271713
91.5172	0.876422261876001	-0.269133059303335
91.5672	0.876872479899502	-0.266427164442202
91.6172	0.877305818745244	-0.263826952703166
91.6672	0.877754066114509	-0.260788680740434
91.7172	0.87833825846877	-0.257478204304123
91.7672	0.878830158622403	-0.253779186832896
91.8172	0.879250410096904	-0.249676517490875
91.8672	0.879645692769357	-0.245182892082674
91.9172	0.880001599603493	-0.241596843468607
91.9672	0.880401067026495	-0.238477749735812
92.0172	0.880796824651953	-0.235877602664206
92.0672	0.881156026919738	-0.233530939928145
92.1172	0.881515229187524	-0.228044944675856
92.1672	0.881887043970101	-0.224124995387577
92.2172	0.882377499833581	-0.220670886174119
92.2672	0.882983638971022	-0.217263285215402
92.3172	0.883448366022981	-0.214293569228173
92.3672	0.883899344933699	-0.211639307225068
92.4172	0.88440578717694	-0.208188511023592
92.4672	0.884926037206509	-0.203958593536534
92.5172	0.885295182098846	-0.199787056912308
92.5672	0.885628741058665	-0.197050479189288
92.6172	0.885975750146917	-0.193585088177871
92.6672	0.886378839756903	-0.189481481394947
92.7172	0.88689622283986	-0.185342469015657
92.7672	0.887257555275956	-0.181115515603435
92.8172	0.887652392404976	-0.176963342722596
92.8672	0.888130189401754	-0.172815174259963
92.9172	0.888720466348653	-0.168624033533008
92.9672	0.889135754352531	-0.165196968954203
93.0172	0.889570073112491	-0.161149571347518
93.0672	0.889992616251365	-0.156802303105126
93.1172	0.89039681526836	-0.152330994598729
93.1672	0.890878022003013	-0.147555573695927
93.2172	0.891226162315925	-0.141825998329528
93.2672	0.891555091744042	-0.136550435679093
93.3172	0.891907318564957	-0.132093906435181
93.3672	0.892289588868289	-0.127913540636316
93.4172	0.892753970832776	-0.122839793711744
93.4672	0.893222811242703	-0.118530391500535
93.5172	0.893685009270055	-0.114487264410381
93.5672	0.894149665414622	-0.108893736638629
93.6172	0.894748821949883	-0.105045607603608
93.6672	0.895323980672941	-0.102027666548043
93.7172	0.895877613526042	-0.0994408337565999
93.7672	0.896327345403121	-0.0969862695047319
93.8172	0.896721179769569	-0.0946028641811064
93.8672	0.897114302268041	-0.0922261463670744
93.9172	0.897483418996428	-0.0900749462376678
93.9672	0.897852535724814	-0.0879237461082611
94.0172	0.898276030268231	-0.0855400227432528
94.0672	0.89877862224215	-0.0828180733855651
94.1172	0.89928121421607	-0.0800961240278774
94.1672	0.89973326694133	-0.0778150209361413
94.2172	0.900171559616701	-0.0756539446903514
94.2672	0.900611212316107	-0.0737143971932394
94.3172	0.901057777643753	-0.0729008194187269
94.3672	0.901504342971399	-0.0720872416442144
94.4172	0.901919591051622	-0.0711693981075393
94.4672	0.902308481890458	-0.0701638023548267
94.5172	0.902697372729294	-0.0691582066021141
94.5672	0.903061965141209	-0.0669851998072904
94.6172	0.903424490499446	-0.0647128820036761
94.6672	0.903843904325603	-0.0624159085359445
94.7172	0.904395931575646	-0.0600614599391348
94.7672	0.904947958825688	-0.0577070113423249
94.8172	0.905423901516624	-0.0554918386912606
94.8672	0.905863841908821	-0.0533425697434572
94.9172	0.906302276115462	-0.0511644642244535
94.9672	0.906715884592359	-0.0485110594165067
95.0172	0.907129493069257	-0.0458576546085599
95.0672	0.907527302691042	-0.0435976801825042
95.1172	0.907904658632116	-0.0418470527538393
95.1672	0.90828201457319	-0.0400964253251744
95.2172	0.908713050632763	-0.0376418554189153
95.2672	0.909156320275335	-0.0350268585433027
95.3172	0.909599271884296	-0.0326772076148879
95.3672	0.91004089368433	-0.0314370602066212
95.4172	0.910482515484364	-0.0301969127983544
95.4672	0.910951431239788	-0.0286187914882439
95.5172	0.911440803136726	-0.0267873671348342
95.5672	0.911930175033663	-0.0249559427814244
95.6172	0.912281822764318	-0.0232501193837263
95.6672	0.912626221854643	-0.0215509065626445
95.7172	0.912991738706223	-0.019893820910211
95.7672	0.913400403655508	-0.0183228100631044
95.8172	0.913809068604793	-0.016751799215998
95.8672	0.914209576074381	-0.0143463707287721
95.9172	0.914606706125904	-0.0115954706846642
95.9672	0.915015712508163	-0.0089605063449141
96.0172	0.915551261332831	-0.00756083828632736
96.0672	0.916086810157499	-0.00616117022774065
96.1172	0.916603210016009	-0.0042624871207351
96.1672	0.917097525063421	-0.00178828192085029
96.2172	0.917591840110832	0.000685923279034523
96.2672	0.917947306774396	0.00256672463857979
96.3172	0.918276875281884	0.00433684364916753
96.3672	0.918629063394315	0.00605516123961633
96.4172	0.919060798139125	0.00759130816285566
96.4672	0.919492532883934	0.00912745508609497
96.5172	0.919923278923221	0.0107586127843547
96.5672	0.920353365825493	0.0124531109992947
96.6172	0.920783452727765	0.0141476092142347
96.6672	0.921297393722808	0.0165688840234526
96.7172	0.921813168437026	0.0190060519648158
96.7672	0.922284198197925	0.0215296755702469
96.8172	0.92267470708538	0.0242088806450584
96.8672	0.923065215972835	0.02688808571987
96.9172	0.923443625246991	0.0283957264761931
96.9672	0.92381768550299	0.0294822666264689
97.0172	0.924198708552847	0.0306105040371242
97.0672	0.924633738982731	0.0320621690593746
97.1172	0.925068769412615	0.033513834081625
97.1672	0.925520040978548	0.0354703684406353
97.2172	0.925988028259181	0.0379465248118301
97.2672	0.926456015539814	0.040422681183025
97.3172	0.926969952580035	0.0425950802891546
97.3672	0.927490670821867	0.0447226513205914
97.4172	0.927971010070186	0.0468915350390121
97.4672	0.928330212337972	0.0491843568183844
97.5172	0.928689414605757	0.0514771785977569
97.5672	0.929095231786355	0.0536186304701616
97.6172	0.929528614373702	0.0556705707935067
97.6672	0.929961512495343	0.0577223209506421
97.7172	0.930325685696117	0.0597470946725914
97.7672	0.930689858896891	0.0617718683945409
97.8172	0.931113125049332	0.0639303700539325
97.8672	0.931630547606089	0.0663019485929001
97.9172	0.932147970162845	0.0686735271318676
97.9672	0.932592354406109	0.0704938143184505
98.0172	0.933014202095693	0.0721439961649493
98.0672	0.933435104013772	0.0738582764926577
98.1172	0.933850328653598	0.0759573272551896
98.1672	0.934265553293423	0.0780563780177217
98.2172	0.934677359022539	0.0798032297141447
98.2672	0.935086023971824	0.0812265339952705
98.3172	0.93549468892111	0.0826498382763962
98.3672	0.935887043854528	0.0842581477446965
98.4172	0.936277582535901	0.0858870590353518
98.4672	0.936709352354923	0.0876052442685334
98.5172	0.937247991387047	0.0895548234561942
98.5672	0.93778663041917	0.0915044026438551
98.6172	0.938255291576674	0.0931953337261214
98.6672	0.938687257019438	0.0947506322653151
98.7172	0.939117965116566	0.0963128417504356
98.7672	0.939515004291648	0.0980601110098184
98.8172	0.939912043466729	0.0998073802692011
98.8672	0.940380757982902	0.101456010932336
98.9172	0.9409509260012	0.10296502271286
98.9672	0.941521094019498	0.104474034493383
99.0172	0.942091262037796	0.105983046273907
99.0672	0.942605461124346	0.107112767359347
99.1172	0.943059511026985	0.107834868984096
99.1672	0.943513560929624	0.108556970608846
99.2172	0.943967610832263	0.109279072233595
99.2672	0.944421660734902	0.110001173858344
99.3172	0.944855701795573	0.110742489633526
99.3672	0.945226381523345	0.111544650218407
99.4172	0.945597061251118	0.112346810803289
99.4672	0.945967740978891	0.113148971388171
99.5172	0.946338420706664	0.113951131973053
99.5672	0.946709100434437	0.114753292557934
99.6172	0.947198929892552	0.115552815736872
99.6672	0.947689237863642	0.116352328323818
99.7172	0.948179545834731	0.117151840910763
99.7672	0.94866985380582	0.117951353497709
99.8172	0.949160161776909	0.118750866084655
99.8672	0.949583250548194	0.119542354244195
99.9172	0.949984408386917	0.120331224354477
99.9672	0.95038556622564	0.121120094464758
100.0172	0.950786724064363	0.12190896457504
100.0672	0.951187881903086	0.122697834685321
100.1172	0.951608029678877	0.123502830493195
100.1672	0.952046422688322	0.124323319618363
100.2172	0.952484815697766	0.125143808743531
100.2672	0.95292320870721	0.125964297868699
100.3172	0.953361601716655	0.126784786993867
100.3672	0.953796417751111	0.12756142070961
100.4172	0.954221463838957	0.12821827024737
100.4672	0.954646509926803	0.128875119785131
100.5172	0.955071556014649	0.129531969322891
100.5672	0.955496602102496	0.130188818860652
100.6172	0.955921770745177	0.130845738246548
100.6672	0.95635192328452	0.131505498123281
100.7172	0.956782075823862	0.132165258000015
100.7672	0.957212228363204	0.132825017876749
100.8172	0.957642380902546	0.133484777753482
100.8672	0.958072533441888	0.134144537630216
100.9172	0.958545716342693	0.134927895844625
100.9672	0.959030894919711	0.135745709861609
101.0172	0.959516073496729	0.136563523878593
101.0672	0.960001252073747	0.137381337895578
101.1172	0.960486430650765	0.138199151912562
101.1672	0.960915848319315	0.138976281756568
101.2172	0.961297382085053	0.139718474634187
101.2672	0.961678915850791	0.140460667511807
101.3172	0.96206044961653	0.141202860389427
101.3672	0.962441983382268	0.141945053267046
101.4172	0.962847421103679	0.142638008608847
101.4672	0.96330971147642	0.143213858460052
101.5172	0.963772001849161	0.143789708311257
101.5672	0.964234292221903	0.144365558162462
101.6172	0.964696582594644	0.144941408013668
101.6672	0.965155082513307	0.145512046693558
101.7172	0.965547179292018	0.145991393372279
101.7672	0.965939276070729	0.146470740050999
101.8172	0.96633137284944	0.146950086729719
101.8672	0.96672346962815	0.147429433408439
101.9172	0.967115566406861	0.147908780087159
101.9672	0.967550502957093	0.148618981173231
102.0172	0.967995488342619	0.149383333293126
102.0672	0.968440473728145	0.15014768541302
102.1172	0.968885459113672	0.150912037532915
102.1672	0.969330444499198	0.15167638965281
102.2172	0.969778140769334	0.152301841630566
102.2672	0.970227898839031	0.152821651246695
102.3172	0.970677656908729	0.153341460862824
102.3672	0.971127414978427	0.153861270478953
102.4172	0.971577173048124	0.154381080095082
102.4672	0.972008831311809	0.155002330545437
102.5172	0.972402725782701	0.15583522915609
102.5672	0.972796620253592	0.156668127766743
102.6172	0.973190514724484	0.157501026377396
102.6672	0.973584409195376	0.15833392498805
102.7172	0.973984302949128	0.159161324204124
102.7672	0.974451359406122	0.159927157027225
102.8172	0.974918415863115	0.160692989850327
102.8672	0.975385472320109	0.161458822673428
102.9172	0.975852528777103	0.16222465549653
[truncated: 2,106 more rows]
