# Supplementary material for: Unraveling the Local Relation Between Tissue Composition and Human Brain Mechanics Through Machine Learning
Source: Front Bioeng Biotechnol. 2021 Aug 17;9:704738. doi: 10.3389/fbioe.2021.704738 (PMC8415910; doi:10.3389/fbioe.2021.704738)
Supplement: Supplementary file 1 [file DataSheet3.ZIP › Mechanics_cyclicCompTens/cyclicCompTens_HBE_02_05_P1_CC_axial.txt]

0	1	0
0.05	0.999547472309615	0.000648373008643333
0.1	0.998917165883722	0.00963214972563331
0.15	0.998491574365384	0.0105570037690267
0.2	0.997920527517993	0.0110865862122364
0.25	0.997570357281386	0.00703774597106764
0.3	0.996993923199586	-0.00203003250595937
0.35	0.99650041254431	-0.00583348913351435
0.4	0.995916476317718	-0.0047538946611115
0.45	0.995412569983542	-0.00447150290657456
0.5	0.994758220919709	-0.00676620336467683
0.55	0.994058259236413	-0.00892133629574753
0.6	0.993531551853478	-0.00799370214036781
0.65	0.99288796147555	-0.00877968279650547
0.7	0.992254566859619	-0.0110000703227097
0.75	0.991841422798911	-0.014321713710004
0.8	0.991391199413869	-0.0134671320217818
0.85	0.990911230498211	-0.0156704354946038
0.9	0.990529241908374	-0.0177751693397974
0.95	0.989903133737421	-0.0175462879281445
1	0.989498870195934	-0.0215719177051314
1.05	0.988850315895849	-0.0234139706237175
1.1	0.988344373019846	-0.0255498214933414
1.15	0.987598586389691	-0.0283236241867011
1.2	0.987038001755312	-0.0274918808950384
1.25	0.986391845881998	-0.0262796872398726
1.3	0.985782759502753	-0.0284839021899614
1.35	0.985352017579619	-0.0310863051485604
1.4	0.984739696000976	-0.0325680064114954
1.45	0.984366354244991	-0.0335886549362045
1.5	0.983792709951654	-0.0355172753120064
1.55	0.98332679226302	-0.0350554328810006
1.6	0.982808892776392	-0.0355886716613999
1.65	0.982271479566103	-0.0366417839694555
1.7	0.981748422998505	-0.0360369594317708
1.75	0.981043116142882	-0.0345099112353781
1.8	0.98044093507234	-0.0354102348566821
1.85	0.979784255745133	-0.0368223713800977
1.9	0.979292384968424	-0.0390786896278099
1.95	0.978760354738138	-0.0409936592021233
2	0.978271195806641	-0.0395669743635336
2.05	0.977754863007347	-0.0386995618068484
2.1	0.977362035474904	-0.0390618625990781
2.15	0.976861672036322	-0.0384827399076452
2.2	0.976364905567189	-0.0384581726767552
2.25	0.975847417068844	-0.0385703485318713
2.3	0.975325578399534	-0.0401271791057252
2.35	0.9748146692726	-0.0390480743321675
2.4	0.974000491620896	-0.0388020618721107
2.45	0.97348373294641	-0.0398063075571096
2.5	0.972784962539766	-0.0392993302010014
2.55	0.972337636317087	-0.0409468822830961
2.6	0.971710565630457	-0.042851113883243
2.65	0.971233743161204	-0.0427458819645551
2.7	0.970756420292716	-0.0423861819254756
2.75	0.970210265616664	-0.0428120561648496
2.8	0.969700640146143	-0.0433898412740258
2.85	0.969214034446561	-0.0442938098600731
2.9	0.968634140348172	-0.0449406533588337
2.95	0.967963788867967	-0.0454067461678357
3	0.96734730644395	-0.0466355724311039
3.05	0.966773655897922	-0.0489800714929532
3.1	0.966247837165943	-0.0504169923907189
3.15	0.965721421651256	-0.050801560404234
3.2	0.965094568875867	-0.0505628474442517
3.25	0.964618153548405	-0.0516685456923968
3.3	0.964209680514017	-0.0519167513487625
3.35	0.96381810548646	-0.0517905132469045
3.4	0.963387413379945	-0.0520737929383406
3.45	0.962760656248861	-0.0529067968820657
3.5	0.962239534409701	-0.0544158301542483
3.55	0.961723722536957	-0.0551186494003056
3.6	0.961127049748165	-0.0543872655527297
3.65	0.960340007186837	-0.0578350739998406
3.7	0.959745706077397	-0.0583968874286456
3.75	0.959231820025377	-0.0582824972142064
3.8	0.958743314641869	-0.058434098466555
3.85	0.958258274461568	-0.0585735431174976
3.9	0.957691347990407	-0.0605034926321805
3.95	0.957193230191802	-0.061985837937503
4	0.956756810386692	-0.0629968021611877
4.05	0.956255328166381	-0.0650601294662269
4.1	0.955635734200187	-0.0661590993985346
4.15	0.955084904836662	-0.067298683414681
4.2	0.954560904491702	-0.0684401629706513
4.25	0.953956751716165	-0.0693133392944118
4.3	0.953376429685212	-0.0700711856185883
4.35	0.952740286373247	-0.0699930144652604
4.4	0.952139642646149	-0.0705111673812761
4.45	0.951663034329552	-0.0729148187929688
4.5	0.951190325679259	-0.0731594394007273
4.55	0.950768225709399	-0.0752524998608244
4.6	0.950300987926401	-0.0783725662813148
4.65	0.949751259146222	-0.0819234247632459
4.7	0.949282661005931	-0.0852476706791996
4.75	0.948827129694264	-0.0876887931673871
4.8	0.948228821605109	-0.0890414046485005
4.85	0.947498358545678	-0.0897781171366886
4.9	0.946894205770141	-0.0920230896241526
4.95	0.946335958741827	-0.0938853342788185
5	0.945728833262515	-0.0954413358513202
5.05	0.945117311081608	-0.096996522994523
5.1	0.944640564673701	-0.0991918698297966
5.15	0.944213286580371	-0.101393005622761
5.2	0.943613455088711	-0.102149652648794
5.25	0.94290381532062	-0.102007077150932
5.3	0.94234691539017	-0.103045139282626
5.35	0.94187218770704	-0.104718370658889
5.4	0.941391067846482	-0.106364852933504
5.45	0.940694389558252	-0.107109296058098
5.5	0.939997711270021	-0.107853739182693
5.55	0.939388943917294	-0.108828294533887
5.6	0.938908050939578	-0.110137568847975
5.65	0.938427157961861	-0.111446843162063
5.7	0.937928526796653	-0.112462566355345
5.75	0.937425066150372	-0.113398365961029
5.8	0.936930721359097	-0.114414699919946
5.85	0.936482709952506	-0.115840367854302
5.9	0.936034698545915	-0.117266035788658
5.95	0.935501877346998	-0.118488944967977
6	0.934897678477559	-0.119541208196924
6.05	0.93429347960812	-0.120593471425872
6.1	0.933721478373128	-0.121940857927095
6.15	0.933152216173011	-0.123313350401134
6.2	0.93258048621098	-0.12460993097366
6.25	0.932003003618081	-0.125729552356716
6.3	0.931425521025182	-0.126849173739772
6.35	0.930947105827747	-0.127737746242182
6.4	0.930515568130935	-0.128516989191759
6.45	0.930076740350618	-0.129313268365269
6.5	0.929517753641477	-0.130390347397582
6.55	0.928958766932336	-0.131467426429896
6.6	0.928369329422215	-0.132447434268752
6.65	0.927740469374432	-0.133301770773628
6.7	0.927111609326648	-0.134156107278505
6.75	0.926549696157678	-0.13517500439599
6.8	0.926003040037709	-0.136231404521456
6.85	0.92545400411403	-0.137194071931311
6.9	0.92489501740489	-0.137764810317856
6.95	0.924336030695749	-0.138335548704402
7	0.923867512909734	-0.139368897999964
7.05	0.923466799334123	-0.140748962679401
7.1	0.923066085758512	-0.142129027358837
7.15	0.92254039316876	-0.142656601854806
7.2	0.922008122736159	-0.143139308446382
7.25	0.921429931545403	-0.143676956349359
7.3	0.920757914435516	-0.144326861088839
7.35	0.920085897325631	-0.144976765828319
7.4	0.91951270906592	-0.146074171095115
7.45	0.918980438633319	-0.147356853729555
7.5	0.918453458023473	-0.148695248623157
7.55	0.917982840536734	-0.150627258287454
7.6	0.917512223049994	-0.152559267951751
7.65	0.917031124773925	-0.154010253763192
7.7	0.916537938834712	-0.154906467017376
7.75	0.916044752895498	-0.15580268027156
7.8	0.915485717846835	-0.157145114144693
7.85	0.914914400548522	-0.158570777587473
7.9	0.914337623265324	-0.159970412209527
7.95	0.913741644788667	-0.161278510969719
8	0.913145666312009	-0.16258660972991
8.05	0.91255955230669	-0.164180073501562
8.1	0.911980014615595	-0.165963780614188
8.15	0.911400476924501	-0.167747487726814
8.2	0.910957695331798	-0.169347908853591
8.25	0.910517904317989	-0.170944321887074
8.3	0.91005023233595	-0.172671531139238
8.35	0.909532387099776	-0.174634114997694
8.4	0.909014541863602	-0.17659669885615
8.45	0.908520855248284	-0.177808814428316
8.5	0.908035852074177	-0.1787511858258
8.55	0.907527849063106	-0.179832483295946
8.6	0.906841446265852	-0.181991370215852
8.65	0.906155043468599	-0.184150257135759
8.7	0.905564852148459	-0.186251490585613
8.75	0.905073683679766	-0.188293385886096
8.8	0.904582515211072	-0.190335281186578
8.85	0.904077020241839	-0.191844718800252
8.9	0.903569410987583	-0.193275577049084
8.95	0.903046913089367	-0.194582363891775
9	0.902479749259271	-0.195516936516046
9.05	0.901912585429175	-0.196451509140318
9.1	0.901372514304889	-0.197396762349493
9.15	0.90084846426507	-0.198348331448786
9.2	0.900323551084008	-0.199301123756076
9.25	0.899676195152467	-0.200427436854921
9.3	0.899028839220925	-0.201553749953765
9.35	0.898445671404378	-0.202651330204184
9.4	0.897964778426662	-0.203703128654621
9.45	0.897483885448945	-0.204754927105059
9.5	0.89700613348331	-0.206000653437653
9.55	0.896529350701984	-0.207306217763719
9.6	0.896055507571121	-0.208420240298735
9.65	0.895599310577348	-0.208384475555814
9.7	0.895143113583576	-0.208348710812893
9.75	0.89458300008272	-0.209433672694153
9.8	0.893927423758397	-0.211548189271611
9.85	0.893271847434074	-0.213662705849068
9.9	0.892710579154917	-0.216055498339163
9.95	0.892159812838557	-0.218479279100481
10	0.891611392677468	-0.220888602190146
10.05	0.891069053642971	-0.223260451659609
10.1	0.890526714608473	-0.225632301129073
10.15	0.890012375834528	-0.228574807788385
10.2	0.889512720124043	-0.231816561510667
10.25	0.889013521933712	-0.234958973276959
10.3	0.888526575116391	-0.235441228221742
10.35	0.888039628299071	-0.235923483166525
10.4	0.887428692307433	-0.236650039571132
10.45	0.886642254730891	-0.237722394660417
10.5	0.885855817154349	-0.238794749749703
10.55	0.885069379577806	-0.239867104838988
10.6	0.884431169832053	-0.240746569450174
10.65	0.883952258875404	-0.241418736825561
10.7	0.883473347918755	-0.242090904200947
10.75	0.882994436962106	-0.242763071576334
10.8	0.882515526005457	-0.24343523895172
10.85	0.882001894580625	-0.244046783881912
10.9	0.881378315006545	-0.244466357735654
10.95	0.880754735432466	-0.244885931589396
11	0.880131155858387	-0.245305505443138
11.05	0.879507576284308	-0.24572507929688
11.1	0.878883996710228	-0.246144653150622
11.15	0.878380964391996	-0.247990203647827
11.2	0.877878416199289	-0.249841480958861
11.25	0.877375868006583	-0.251692758269895
11.3	0.876873319813876	-0.253544035580929
11.35	0.876370771621169	-0.255395312891963
11.4	0.875833511181926	-0.257278424068843
11.45	0.87528492552697	-0.259171921361104
11.5	0.874736339872014	-0.261065418653366
11.55	0.874187754217058	-0.262958915945628
11.6	0.873639168562102	-0.26485241323789
11.65	0.873085758991979	-0.267074199682561
11.7	0.872527714679832	-0.269611401195232
11.75	0.871969670367685	-0.272148602707904
11.8	0.871411626055538	-0.274685804220576
11.85	0.870853581743392	-0.277223005733247
11.9	0.870319272002263	-0.279697542967174
11.95	0.869849789522272	-0.282000922544229
12	0.869380307042282	-0.284304302121284
12.05	0.868910824562291	-0.286607681698339
12.1	0.868441342082301	-0.288911061275394
12.15	0.867968673525834	-0.29117827359012
12.2	0.867366437859318	-0.291974683903489
12.25	0.866764202192802	-0.292771094216857
12.3	0.866161966526286	-0.293567504530225
12.35	0.865559730859771	-0.294363914843593
12.4	0.864957495193255	-0.295160325156962
12.45	0.864449432204396	-0.298056708176077
12.5	0.863967621956878	-0.301538505581193
12.55	0.863485811709361	-0.30502030298631
12.6	0.863004001461843	-0.308502100391426
12.65	0.862522191214326	-0.311983897796542
12.7	0.861989967641734	-0.31431417482113
12.75	0.861414452329023	-0.315655599771732
12.8	0.860838937016311	-0.316997024722334
12.85	0.8602634217036	-0.318338449672936
12.9	0.859687906390889	-0.319679874623538
12.95	0.859126992723826	-0.32116932940136
13	0.858600807295061	-0.323010855119597
13.05	0.858074621866296	-0.324852380837835
13.1	0.857548436437532	-0.326693906556072
13.15	0.857022251008767	-0.328535432274309
13.2	0.856498239939975	-0.330562751672395
13.25	0.856012320436615	-0.335844901091532
13.3	0.855526400933255	-0.341127050510668
13.35	0.855040481429895	-0.346409199929805
13.4	0.854554561926535	-0.351691349348941
13.45	0.854068642423175	-0.356973498768078
14.4595	0.850846334525708	-0.307511064140063
14.5095	0.851134551566608	-0.30802459195184
14.5595	0.851622096280653	-0.299220667421615
14.6095	0.852381696332371	-0.290548340550674
14.6595	0.852855772960393	-0.2795126286876
14.7095	0.853521096409947	-0.267570470933161
14.7595	0.854089449640133	-0.25680578735194
14.8095	0.854445007111149	-0.248458909882332
14.8595	0.855007973106926	-0.242399328600401
14.9095	0.855438951859673	-0.237972465569707
14.9595	0.856020773175882	-0.230545951096202
15.0095	0.856606619134985	-0.223192422197579
15.0595	0.857133857876002	-0.214944679382926
15.1095	0.857883122749988	-0.209831181498267
15.1595	0.858387820860314	-0.205671355917658
15.2095	0.859150811607908	-0.201457999111487
15.2595	0.859617357155796	-0.193737548579901
15.3095	0.860104296858165	-0.188162478589756
15.3595	0.860628016009514	-0.183313161333312
15.4095	0.861178195215025	-0.179135614571722
15.4595	0.861585218135855	-0.177478656300404
15.5095	0.862213399129423	-0.17075890403204
15.5595	0.862607473024229	-0.166908790208417
15.6095	0.86301464095828	-0.163446934624012
15.6595	0.863753812906365	-0.156727692700277
15.7095	0.864262044658976	-0.1506804035016
15.7595	0.865007433331034	-0.147103893066166
15.8095	0.865616230044332	-0.144909828376874
15.8595	0.866207448196637	-0.143246285082609
15.9095	0.8667518843747	-0.143177030169205
15.9595	0.867249605980602	-0.140085741591847
16.0095	0.867676535676788	-0.137867436496455
16.0595	0.868040153450005	-0.135991006680362
16.1095	0.868626189862041	-0.131393334334331
16.1595	0.869049629445731	-0.130065744613757
16.2095	0.869621669240812	-0.12744929560366
16.2595	0.870162191144392	-0.124591612328658
16.3095	0.87090431599641	-0.120025766444988
16.3595	0.871489563310943	-0.117821816698417
16.4095	0.872150893002184	-0.117260157580329
16.4595	0.872710502641826	-0.114534242601969
16.5095	0.873169138440068	-0.113659851562472
16.5595	0.873784336114714	-0.110500147102269
16.6095	0.874151642918755	-0.10643974006276
16.6595	0.874719403503837	-0.103422145486541
16.7095	0.875137334200587	-0.10270634254245
16.7595	0.875772890536607	-0.0981571040041271
16.8095	0.876180024625366	-0.0937081630554281
16.8595	0.876587422514406	-0.0896849401032614
16.9095	0.8773195957935	-0.0870624785667554
16.9595	0.877815677436721	-0.0833533005729186
17.0095	0.878517421845909	-0.0813070396127698
17.0595	0.879236168201669	-0.0782694981712566
17.1095	0.879799557332083	-0.0775010288606344
17.1595	0.880346894686281	-0.0760982171117791
17.2095	0.880927908400668	-0.0735557913810877
17.2595	0.881326567034865	-0.0728740283314531
17.3095	0.881741761727362	-0.0726263662722862
17.3595	0.882189288156589	-0.0715540541124123
17.4095	0.882691298836209	-0.0698529691685299
17.4595	0.883307781260226	-0.0696686458485202
17.5095	0.883888584093659	-0.0683441142915957
17.5595	0.884461707307665	-0.067020524891383
17.6095	0.885034024565684	-0.0657245949480396
17.6595	0.885609495966041	-0.0641044212443246
17.7095	0.886321739993925	-0.0631339471839299
17.7595	0.886893516756505	-0.0626525466385475
17.8095	0.887348489149822	-0.0621173692471855
17.8595	0.887744170440273	-0.0608871880977201
17.9095	0.888323663918849	-0.0586469419365933
17.9595	0.888834655550673	-0.0567645513624177
18.0095	0.889298178785322	-0.0553872177964828
18.0595	0.889738968650353	-0.0545283386367159
18.1095	0.890244484238047	-0.0531801725559973
18.1595	0.890950730480048	-0.0517191701407051
18.2095	0.891615267430865	-0.0500778534225747
18.2595	0.892155417376944	-0.0484637603018797
18.3095	0.892706225717286	-0.0480832390122693
18.3595	0.893362813446132	-0.0474249593876517
18.4095	0.893912715768355	-0.0458843405693377
18.4595	0.8943339482174	-0.043642213773958
18.5095	0.894716225647637	-0.0416296999844814
18.5595	0.895146461494126	-0.0407461068624102
18.6095	0.89568121062004	-0.0392472767202203
18.6595	0.896253530767457	-0.0373512369356805
18.7095	0.896742606823844	-0.0357773910179755
18.7595	0.897327005858562	-0.0333871114342902
18.8095	0.898041435867833	-0.0332630218706697
18.8595	0.898744406630308	-0.0339154256294472
18.9095	0.899297978492615	-0.0337421946253906
18.9595	0.899815902752936	-0.0332482260525027
19.0095	0.900307004630464	-0.0320215926335703
19.0595	0.900753929728579	-0.0311852655700579
19.1095	0.901172300353006	-0.0312266652700323
19.1595	0.901764213793373	-0.0306027036630685
19.2095	0.902274741728059	-0.0291456503903249
19.2595	0.902740147520219	-0.0281578057479937
19.3095	0.903221881486998	-0.0280616080233198
19.3595	0.90390823191907	-0.0286842915291285
19.4095	0.904485114800075	-0.026704000764192
19.4595	0.905035088826049	-0.0251796206341742
19.5095	0.905574724469181	-0.0237843344854817
19.5595	0.906104899353836	-0.0204735891924106
19.6095	0.906776135620628	-0.0189962050250745
19.6595	0.907384105041538	-0.0179983464113684
19.7095	0.907945789027865	-0.0172090599279837
19.7595	0.908483003422172	-0.0167858356076339
19.8095	0.909007053461992	-0.0165595484522022
19.8595	0.909533352601276	-0.0163270334965888
19.9095	0.91013549637252	-0.015884503279296
19.9595	0.910737640143763	-0.0154419730620033
20.0095	0.91132806245694	-0.0152774549613265
20.0595	0.911901434853448	-0.01551733052856
20.1095	0.912474807249956	-0.0157572060957935
20.1595	0.913007765666344	-0.0153474343697219
20.2095	0.913529720785345	-0.0147607866630302
20.2595	0.914045938862749	-0.0142217264501527
20.3095	0.914532997135052	-0.0139245403846659
20.3595	0.915020055407355	-0.0136273543191792
20.4095	0.915531663882699	-0.0131351095239718
20.4595	0.9160639343153	-0.0124786992785206
20.5095	0.916596204747901	-0.0118222890330694
20.5595	0.917139839051483	-0.0105522205889261
20.6095	0.917684440073256	-0.00922994858274134
20.6595	0.918259888118942	-0.00828865977808604
20.7095	0.918907244050483	-0.00823548571170627
20.7595	0.919554599982025	-0.0081823116453265
20.8095	0.920088935957386	-0.0079779541345842
20.8595	0.920569792248119	-0.00770205843537807
20.9095	0.921050297982498	-0.00736401192280376
20.9595	0.921525025665628	-0.00600156354233578
21.0095	0.921999753348759	-0.00463911516186777
21.0595	0.922465524913954	-0.00412069479582723
21.1095	0.922919701615131	-0.00469497889454104
21.1595	0.923373878316307	-0.00526926299325485
21.2095	0.924013832606189	-0.00472338343206454
21.2595	0.924696125207052	-0.00392222099356798
21.3095	0.925368898593074	-0.00313485590415408
21.3595	0.926001868837248	-0.00240518232100797
21.4095	0.926634839081422	-0.00167550873786186
21.4595	0.927158543504083	-0.000985040508222908
21.5095	0.927600355907962	-0.000323955717076708
21.5595	0.928042168311841	0.000337129074069482
21.6095	0.928571868186291	0.00124859621550513
21.6595	0.929106193717087	0.00217324137537707
21.7095	0.929619584784607	0.00291228300638129
21.7595	0.930090202271346	0.00327209697675927
21.8095	0.930560819758086	0.00363191094713724
21.8595	0.931153519942102	0.00382626294615904
21.9095	0.931796765677253	0.00395210919685917
21.9595	0.93242960809432	0.00406467388762991
22.0095	0.932951603035944	0.00403572340255625
22.0595	0.933473597977568	0.0040067729174826
22.1095	0.933989848536811	0.00406973381063982
22.1595	0.934499474007332	0.00423869757670931
22.2095	0.935009099477853	0.0044076613427788
22.2595	0.935466796615293	0.00527525881481282
22.3095	0.935914808021884	0.00627316622820614
22.3595	0.936390119352902	0.00704817481722475
22.4095	0.936961436651215	0.00703931247282813
22.4595	0.937532753949528	0.0070304501284315
22.5095	0.938105304306758	0.00706838133416571
22.5595	0.938678676703266	0.00713750823998716
22.6095	0.939252049099775	0.00720663514580861
22.6595	0.939879721711821	0.00822571870366354
22.7095	0.940508581759604	0.009265575889511
22.7595	0.941086776940588	0.0099863309262164
22.8095	0.941573798055561	0.0101328450293593
22.8595	0.942060819170535	0.0102793591325022
22.9095	0.942526703395184	0.0109482859837452
22.9595	0.942984990292752	0.0118049859869699
23.0095	0.943461113798577	0.012669985203169
23.0595	0.944075588158992	0.0135993578243834
23.1095	0.944690062519408	0.0145287304455979
23.1595	0.945272128803322	0.015107255185956
23.2095	0.945820840021486	0.0153246799969911
23.2595	0.94636955123965	0.0155421048080263
23.3095	0.946945124646325	0.015855806273575
23.3595	0.94752466233742	0.016183716113889
23.4095	0.948058466528937	0.0165565188711839
23.4595	0.948455070221721	0.0170640003794216
23.5095	0.948851673914505	0.0175714818876592
23.5595	0.94933353058659	0.0179475572268036
23.6095	0.949865801019191	0.0182459264354019
23.6595	0.950399064064221	0.0185430259434148
23.7095	0.951073136272302	0.0186600093540961
23.7595	0.951747208480384	0.0187769927647774
23.8095	0.952374526382481	0.018703060265748
23.8595	0.952927347797035	0.018324929802698
23.9095	0.95348016921159	0.0179467993396481
23.9595	0.954015715059695	0.0179131722360464
24.0095	0.9545459303941	0.0179858443893904
24.0595	0.955066162800731	0.0180656864655836
24.1095	0.955526469677331	0.0181885681626897
24.1595	0.95598677655393	0.0183114498597958
24.2095	0.956489946421814	0.0183918414703161
24.2595	0.957032492345392	0.0184331995937735
24.3095	0.95757503826897	0.0184745577172309
24.3595	0.958124980901972	0.0197131395572018
24.4095	0.958675747218332	0.0210850419310632
24.4595	0.959245900383639	0.022290566246177
24.5095	0.959866303370073	0.0230648462825829
24.5595	0.960486706356505	0.0238391263189888
24.6095	0.960991479780352	0.0243144980284039
24.6595	0.961435618189672	0.0246331251273239
24.7095	0.961881963401127	0.0249345826319967
24.7595	0.962387401869738	0.0247762765573862
24.8095	0.962892840338349	0.0246179704827757
24.8595	0.963506104114733	0.0247857931154384
24.9095	0.964271990186662	0.0254152375414878
24.9595	0.96503787625859	0.0260446819675372
25.0095	0.965803762330519	0.0266741263935866
25.0595	0.966451140566935	0.0273742928550578
25.1095	0.966971159760206	0.0281504634956753
25.1595	0.967491178953477	0.0289266341362929
25.2095	0.968011198146749	0.0297028047769104
25.2595	0.96853121734002	0.030478975417528
25.3095	0.969052914821734	0.0311238702954659
25.3595	0.969579926883518	0.031353058591585
25.4095	0.970106938945301	0.0315822468877041
25.4595	0.970633951007085	0.0318114351838232
25.5095	0.971160963068869	0.0320406234799423
25.5595	0.971687975130652	0.0322698117760614
25.6095	0.972262272835268	0.0327115555830413
25.6595	0.972836760442063	0.033154153026611
25.7095	0.973411248048859	0.0335967504701807
25.7595	0.973985735655655	0.0340393479137504
25.8095	0.974560223262451	0.0344819453573201
25.8595	0.97507954944015	0.0346603036774077
25.9095	0.975580878652919	0.034752451355086
25.9595	0.976082207865688	0.0348445990327643
26.0095	0.976583537078457	0.0349367467104426
26.0595	0.977084866291225	0.0350288943881209
26.1095	0.97762140976488	0.0350583755497086
26.1595	0.978191786548014	0.0350276477056407
26.2095	0.978762163331147	0.0349969198615727
26.2595	0.979332540114281	0.0349661920175048
26.3095	0.979902916897414	0.0349354641734368
26.3595	0.980464700456782	0.0348964284933415
26.4095	0.981003012972132	0.0348347012611116
26.4595	0.981541325487482	0.0347729740288817
26.5095	0.982079638002832	0.0347112467966519
26.5595	0.982617950518182	0.034649519564422
26.6095	0.98315641595241	0.0345856999097119
26.6595	0.983701100087654	0.0344367884074724
26.7095	0.984245784222899	0.0342878769052329
26.7595	0.984790468358143	0.0341389654029933
26.8095	0.985335152493388	0.0339900539007538
26.8595	0.985879836628633	0.0338411423985143
26.9095	0.986416324719051	0.0338273874841634
26.9595	0.986950527978559	0.0338513104932904
27.0095	0.987484731238067	0.0338752335024175
27.0595	0.988018934497574	0.0338991565115445
27.1095	0.988553137757082	0.0339230795206715
27.1595	0.989064228627043	0.0338163447030497
27.2095	0.989555472054678	0.0335974092981455
27.2595	0.990046715482314	0.0333784738932413
27.3095	0.99053795890995	0.033159538488337
27.3595	0.991029202337585	0.0329406030834328
27.4095	0.991554516271734	0.0328559125073087
27.4595	0.992160862761912	0.0330905069293642
27.5095	0.992767209252089	0.0333251013514197
27.5595	0.993373555742267	0.0335596957734753
27.6095	0.993979902232445	0.0337942901955308
27.6595	0.994579468290566	0.0340143983902318
27.7095	0.995060251224123	0.0339807293427575
27.7595	0.99554103415768	0.0339470602952833
27.8095	0.996021817091237	0.033913391247809
27.8595	0.996502600024794	0.0338797222003347
27.9095	0.996983382958351	0.0338460531528605
27.9595	0.997539234235439	0.0340842428103044
28.0095	0.998112694136319	0.0343862017935932
28.0595	0.9986861540372	0.0346881607768821
28.1095	0.99925961393808	0.034990119760171
28.1595	0.99983307383896	0.0352920787434599
28.2095	1.00036264593734	0.0354552373123902
28.2595	1.00085883858031	0.0355128293689915
28.3095	1.00135503122328	0.0355704214255928
28.3595	1.00185122386624	0.0356280134821941
28.4095	1.00234741650921	0.0356856055387954
28.4595	1.00287463732464	0.0357182196757109
28.5095	1.003466595932	0.0356987193876032
28.5595	1.00405855453936	0.0356792190994954
28.6095	1.00465051314672	0.0356597188113877
28.6595	1.00524247175408	0.0356402185232799
28.7095	1.00583137921781	0.0356356615410056
28.7595	1.00638612875653	0.0357983966898907
28.8095	1.00694087829525	0.0359611318387759
28.8595	1.00749562783397	0.036123866987661
28.9095	1.00805037737269	0.0362866021365461
28.9595	1.00860512691141	0.0364493372854313
29.0095	1.00910665832904	0.0364430178966821
29.0595	1.00959790175668	0.0364040173204666
29.1095	1.01008914518431	0.0363650167442511
29.1595	1.01058038861195	0.0363260161680356
29.2095	1.01107163203958	0.0362870155918201
29.2595	1.01161970576216	0.0362358780667142
29.3095	1.01220630203366	0.0361765134822934
29.3595	1.01279289830516	0.0361171488978726
29.4095	1.01337949457665	0.0360577843134517
29.4595	1.01396609084815	0.0359984197290309
29.5095	1.01451550539379	0.0361042014815
29.5595	1.01499647176227	0.0365140026268801
29.6095	1.01547743813075	0.0369238037722602
29.6595	1.01595840449923	0.0373336049176404
29.7095	1.01643937086771	0.0377434060630205
29.7595	1.01692938104824	0.0380361730115459
29.8095	1.01749256388997	0.0373820269127924
29.8595	1.01805574673169	0.036727880814039
29.9095	1.01861892957342	0.0360737347152855
29.9595	1.01918211241514	0.035419588616532
30.0095	1.01974529525687	0.0347654425177786
30.0595	1.02027975698716	0.0349444284853749
30.1095	1.02080985099082	0.035250111956149
30.1595	1.02133994499449	0.035555795426923
30.2095	1.02187003899815	0.035861478897697
30.2595	1.02240013300182	0.036167162368471
30.3095	1.02292201645832	0.0361882569127078
30.3595	1.02343895253385	0.0360378683858259
30.4095	1.02395588860937	0.0358874798589439
30.4595	1.0244728246849	0.035737091332062
30.5095	1.02498976076042	0.0355867028051801
30.5595	1.02553212972901	0.0355390043181168
30.6095	1.02611564405863	0.035657437885001
30.6595	1.02669915838824	0.0357758714518851
30.7095	1.02728267271786	0.0358943050187692
30.7595	1.02786618704747	0.0360127385856534
30.8095	1.02843838622678	0.0361435327800304
30.8595	1.02893990671357	0.0363515361113557
30.9095	1.02944142720036	0.036559539442681
30.9595	1.02994294768715	0.0367675427740063
31.0095	1.03044446817395	0.0369755461053316
31.0595	1.03094598866074	0.0371835494366569
31.1095	1.03154582841003	0.0374428198666085
31.1595	1.03215708021659	0.0377080409419364
31.2095	1.03276833202314	0.0379732620172643
31.2595	1.03337958382969	0.0382384830925921
31.3095	1.03399083563624	0.03850370416792
31.3595	1.034524512044	0.0388113716774701
31.4095	1.03501678317755	0.0391416946457768
31.4595	1.0355090543111	0.0394720176140835
31.5095	1.03600132544465	0.0398023405823902
31.5595	1.0364935965782	0.040132663550697
31.6095	1.03700946383958	0.0405372444152758
31.6595	1.0375592865044	0.0410486842037586
31.7095	1.03810910916922	0.0415601239922413
31.7595	1.03865893183404	0.042071563780724
31.8095	1.03920875449886	0.0425830035692068
31.8595	1.03975716122481	0.0429980024188801
31.9095	1.04029855568204	0.0429353890001637
31.9595	1.04083995013928	0.0428727755814473
32.0095	1.04138134459651	0.0428101621627309
32.0595	1.04192273905374	0.0427475487440145
32.1095	1.04246413351097	0.0426849353252982
32.1595	1.04294494441287	0.0428486199772827
32.2095	1.04342077225177	0.0430309178904936
32.2595	1.04389660009067	0.0432132158037046
32.3095	1.04437242792957	0.0433955137169156
32.3595	1.04484825576848	0.0435778116301266
32.4095	1.04541714338144	0.043736152844019
32.4595	1.04602942250195	0.0438833236321293
32.5095	1.04664170162246	0.0440304944202396
32.5595	1.04725398074298	0.04417766520835
32.6095	1.04786625986349	0.0443248359964603
32.6595	1.04842372480976	0.044424356788868
32.7095	1.04891085741373	0.0444627376324517
32.7595	1.0493979900177	0.0445011184760354
32.8095	1.04988512262168	0.0445394993196191
32.8595	1.05037225522565	0.0445778801632029
32.9095	1.05087344616298	0.0446632652083151
32.9595	1.05143230495754	0.0449414634066363
33.0095	1.0519911637521	0.0452196616049574
33.0595	1.05255002254667	0.0454978598032786
33.1095	1.05310888134123	0.0457760580015998
33.1595	1.05366774013579	0.0460542561999209
33.2095	1.0541827749977	0.0458373552089987
33.2595	1.05469560024956	0.0455954912337449
33.3095	1.05520842550143	0.045353627258491
33.3595	1.05572125075329	0.0451117632832372
33.4095	1.05623407600515	0.0448698993079834
33.4595	1.05679125535892	0.0449406155755388
33.5095	1.05736655117685	0.0451390054633965
33.5595	1.05794184699478	0.0453373953512543
33.6095	1.05851714281272	0.0455357852391121
33.6595	1.05909243863065	0.0457341751269699
33.7095	1.05966544217836	0.0459095954773087
33.7595	1.0602358189615	0.0460586945121214
33.8095	1.06080619574463	0.0462077935469341
33.8595	1.06137657252776	0.0463568925817469
33.9095	1.0619469493109	0.0465059916165596
33.9595	1.06249844919177	0.0467037529925598
34.0095	1.06298455408983	0.0470700946219592
34.0595	1.06347065898789	0.0474364362513587
34.1095	1.06395676388595	0.0478027778807581
34.1595	1.06444286878401	0.0481691195101575
34.2095	1.06492897368206	0.048535461139557
34.2595	1.06550871699729	0.0482984179272629
34.3095	1.06609017669899	0.0480503147076873
34.3595	1.06667163640068	0.0478022114881117
34.4095	1.06725309610238	0.0475541082685361
34.4595	1.06783455580407	0.0473060050489605
34.5095	1.06834185142585	0.0471410404309868
34.5595	1.06882281779433	0.0470055911431212
34.6095	1.06930378416281	0.0468701418552556
34.6595	1.06978475053129	0.0467346925673899
34.7095	1.07026571689978	0.0465992432795243
34.7595	1.07078531791159	0.0468998462739962
34.8095	1.07134417670615	0.0476435346521337
34.8595	1.07190303550072	0.0483872230302711
34.9095	1.07246189429528	0.0491309114084086
34.9595	1.07302075308984	0.0498745997865461
35.0095	1.07357629885214	0.0501903639694635
35.0595	1.0741220106933	0.0492359404618067
35.1095	1.07466772253446	0.04828151695415
35.1595	1.07521343437562	0.0473270934464933
35.2095	1.07575914621679	0.0463726699388365
35.2595	1.07630666932167	0.0454241203614384
35.3095	1.07703350753483	0.0450570898796436
35.3595	1.07776034574799	0.0446900593978489
35.4095	1.07848718396115	0.0443230289160541
35.4595	1.07921402217432	0.0439559984342593
35.5095	1.07994086038748	0.0435889679524645
35.5595	1.08066769860064	0.0432219374706697
35.6095	1.08139453681381	0.042854906988875
35.6595	1.0820961905202	0.0426022950515
35.7095	1.08265053211162	0.0430189532301145
35.7595	1.08320487370305	0.043435611408729
35.8095	1.08375921529447	0.0438522695873435
35.8595	1.0843135568859	0.0442689277659579
35.9095	1.08486789847732	0.0446855859445724
35.9595	1.08542224006874	0.0451022441231869
36.0095	1.08597658166017	0.0455189023018014
36.0595	1.08653092325159	0.0459355604804159
36.1095	1.08708526484302	0.0463522186590304
36.1595	1.08763960643444	0.0467688768376449
36.2095	1.0881719079385	0.0469929404928145
36.2595	1.08869285545815	0.0471177887874218
36.3095	1.0892138029778	0.047242637082029
36.3595	1.08973475049746	0.0473674853766362
36.4095	1.09025569801711	0.0474923336712434
36.4595	1.09077664553676	0.0476171819658507
36.5095	1.09129759305641	0.0477420302604579
36.5595	1.09181854057607	0.0478668785550651
36.6095	1.09233948809572	0.0479917268496723
36.6595	1.09286043561537	0.0481165751442795
36.7095	1.0933795952678	0.0482810584281929
36.7595	1.09389026768844	0.0486336940176632
36.8095	1.09440094010909	0.0489863296071334
36.8595	1.09491161252973	0.0493389651966036
36.9095	1.09542228495038	0.0496916007860739
36.9595	1.09593295737102	0.0500442363755441
37.0095	1.09644362979167	0.0503968719650144
37.0595	1.09695430221231	0.0507495075544846
37.1095	1.09746497463296	0.0511021431439548
37.1595	1.0979756470536	0.051454778733425
37.2095	1.09848631947425	0.0518074143228953
37.2595	1.09902562243077	0.0517095387338185
37.3095	1.09957790900239	0.0514073615637728
37.3595	1.10013019557402	0.051105184393727
37.4095	1.10068248214564	0.0508030072236813
37.4595	1.10123476871726	0.0505008300536355
37.5095	1.10178705528889	0.0501986528835898
37.5595	1.10233934186051	0.049896475713544
37.6095	1.10289162843213	0.0495942985434983
37.6595	1.10344391500376	0.0492921213734525
37.7095	1.10399620157538	0.0489899442034068
37.7595	1.104545789906	0.0487550157964825
37.8095	1.10508471884892	0.0487857532953546
37.8595	1.10562364779183	0.0488164907942268
37.9095	1.10616257673475	0.048847228293099
37.9595	1.10670150567766	0.0488779657919712
38.0095	1.10724043462058	0.0489087032908434
38.0595	1.10777936356349	0.0489394407897156
38.1095	1.10831829250641	0.0489701782885878
38.1595	1.10885722144932	0.04900091578746
38.2095	1.10939615039223	0.0490316532863322
38.2595	1.10993507933515	0.0490623907852044
38.3095	1.11049791843345	0.0492378200303421
38.3595	1.11107024144814	0.0494706409737192
38.4095	1.11164256446283	0.0497034619170964
38.4595	1.11221488747751	0.0499362828604735
38.5095	1.1127872104922	0.0501691038038506
38.5595	1.11335953350689	0.0504019247472277
38.6095	1.11393185652158	0.0506347456906048
38.6595	1.11450417953626	0.050867566633982
38.7095	1.11507650255095	0.0511003875773591
38.7595	1.11564882556564	0.0513332085207362
38.8095	1.11621116375286	0.0515926138864685
38.8595	1.11674007447425	0.0519410192748679
38.9095	1.11726898519563	0.0522894246632672
38.9595	1.11779789591701	0.0526378300516667
39.0095	1.11832680663839	0.052986235440066
39.0595	1.11885571735978	0.0533346408284655
39.1095	1.11938462808116	0.0536830462168648
39.1595	1.11991353880254	0.0540314516052642
39.2095	1.12044244952393	0.0543798569936636
39.2595	1.12097136024531	0.054728262382063
39.3095	1.12150027096669	0.0550766677704624
39.3595	1.12202084601146	0.0554715352793779
39.4095	1.12253855286642	0.0558823897544925
39.4595	1.12305625972138	0.0562932442296071
39.5095	1.12357396657634	0.0567040987047217
39.5595	1.1240916734313	0.0571149531798363
39.6095	1.12460938028626	0.0575258076549509
39.6595	1.12512708714122	0.0579366621300655
39.7095	1.12564479399618	0.0583475166051801
39.7595	1.12616250085115	0.0587583710802947
39.8095	1.12668020770611	0.0591692255554093
39.8595	1.12719949180347	0.0596857120771909
39.9095	1.12772326497535	0.060502843654871
39.9595	1.12824703814723	0.0613199752325512
40.0095	1.1287708113191	0.0621371068102313
40.0595	1.12929458449098	0.0629542383879114
40.1095	1.12981835766286	0.0637713699655914
40.1595	1.13034213083474	0.0645885015432716
40.2095	1.13086590400662	0.0654056331209517
40.2595	1.1313896771785	0.0662227646986318
40.3095	1.13191345035038	0.067039896276312
40.3595	1.13243722352226	0.067857027853992
40.4095	1.13298346371187	0.0680698680373674
40.4595	1.13353626403845	0.0681062613795117
40.5095	1.13408906436502	0.068142654721656
40.5595	1.13464186469159	0.0681790480638002
40.6095	1.13519466501817	0.0682154414059445
40.6595	1.13574746534474	0.0682518347480888
40.7095	1.13630026567132	0.068288228090233
40.7595	1.13685306599789	0.0683246214323773
40.8095	1.13740586632446	0.0683610147745216
40.8595	1.13795866665104	0.0683974081166658
40.9095	1.13851043124763	0.0676279285011973
40.9595	1.13905963528955	0.06486615185163
41.0095	1.13960883933147	0.0621043752020627
41.0595	1.1401580433734	0.0593425985524954
41.1095	1.14070724741532	0.0565808219029284
41.1595	1.14125645145724	0.0538190452533611
41.2095	1.14180565549916	0.0510572686037938
41.2595	1.14235485954108	0.0482954919542266
41.3095	1.142904063583	0.0455337153046593
41.3595	1.14345326762492	0.0427719386550922
41.4095	1.14400247166685	0.0400101620055249
41.4595	1.14455167570877	0.0395852158506814
41.5095	1.14510087975069	0.0397371929351837
41.5595	1.14565008379261	0.039889170019686
41.6095	1.14619928783453	0.0400411471041882
41.6595	1.14674849187645	0.0401931241886905
41.7095	1.14729769591837	0.0403451012731928
41.7595	1.1478468999603	0.0404970783576951
41.8095	1.14839610400222	0.0406490554421974
41.8595	1.14894530804414	0.0408010325266997
41.9095	1.14949451208606	0.040953009611202
42.9437	1.15151866137999	0.0931183343154704
42.9937	1.15127623583157	0.0544016072031343
43.0437	1.15092606559497	0.056056440580237
43.0937	1.15030653363789	0.0455405068273799
43.1437	1.14976781019696	0.0447735385951878
43.1937	1.14894895056674	0.0430225990952508
43.2437	1.14841001668696	0.042631888018553
43.2937	1.1476880746664	0.0415062084641835
43.3437	1.14709574192992	0.0480236601550651
43.3937	1.14665937594277	0.0481255417521447
43.4437	1.14608294186097	0.0447069735691116
43.4937	1.14572738438995	0.0448347654234485
43.5437	1.14513478860492	0.0480834506889455
43.5937	1.14453946237589	0.0475695295534303
43.6437	1.14409107506976	0.049574529010313
43.6937	1.14347564667015	0.0471076690279827
43.7437	1.14296300712394	0.0475783418631258
43.7937	1.14217105209994	0.0483233725410375
43.8437	1.1416705443531	0.0477142831762873
43.8937	1.14099061644777	0.0450096489610028
43.9437	1.14055440828974	0.0473972541248434
43.9937	1.13995765633754	0.0493167509051135
44.0437	1.13951779095026	0.0487564360075443
44.0937	1.13915579657088	0.0501208441264304
44.1437	1.13863146319232	0.0502768893203385
44.1937	1.13824560771346	0.0480906862272194
44.2437	1.13760470113097	0.0467751847041384
44.2937	1.13710762521225	0.0455901739921517
44.3437	1.13649538747522	0.0458880557363306
44.3937	1.13581520186738	0.0444586696315682
44.4437	1.13515925963637	0.0433983414894756
44.4937	1.13455854601078	0.0426497449279563
44.5437	1.13409939976509	0.0428836087575201
44.5937	1.13345074517831	0.0403592810413365
44.6437	1.13295818229733	0.0400773000040587
44.6937	1.13248666037247	0.0390917282937137
44.7437	1.13209612896884	0.0360780879294053
44.7937	1.13170900807143	0.0370133493148601
44.8437	1.13104254947224	0.0365592520327411
44.8937	1.13060204298137	0.0342337633104227
44.9437	1.12996457323746	0.0328987577989686
44.9937	1.1292488470069	0.0349086634231711
45.0437	1.12864052187831	0.0343207720167376
45.0937	1.12813739166661	0.033021227969863
45.1437	1.12746874989766	0.0333490476372113
45.1937	1.12705200777903	0.0308738471161777
45.2437	1.12644363082076	0.027606079828739
45.2937	1.12604434341965	0.0265947588226821
45.3437	1.12551209715405	0.0258656264119964
45.3937	1.12513873279723	0.0260831276295093
45.4437	1.12451980868831	0.0245179022313609
45.4937	1.12410327041986	0.0235860954955489
45.5437	1.12344849786367	0.0228001211463938
45.5937	1.12281827774315	0.0217639298681833
45.6437	1.12214144077151	0.0211026295042042
45.6937	1.12140476409858	0.0207909294450959
45.7437	1.1208869188624	0.019117833461971
45.7937	1.1204019847443	0.0187537151081005
45.8437	1.11991914009389	0.0182523171153949
45.8937	1.11941966110209	0.0173198094983744
45.9437	1.11887304668612	0.0165896030750493
45.9937	1.1184014587174	0.0163723290373477
46.0437	1.11790893393309	0.0167922127220149
46.0937	1.11740333152495	0.0174450205734415
46.1437	1.11693473338466	0.017467473972016
46.1937	1.11623104303395	0.0182402487975729
46.2437	1.11559430053155	0.0184749447517278
46.2937	1.11501826399891	0.0181756204563148
46.3437	1.11446690788764	0.0174876965312941
46.3937	1.11382165628383	0.0185971860745142
46.4437	1.11330203564162	0.0191770462408891
46.4937	1.11284547444888	0.0191293109151464
46.5437	1.11240553943948	0.0185739577051701
46.5937	1.11201510057094	0.0195948305654435
46.6437	1.11147097689901	0.019943350932863
46.6937	1.11094043443579	0.0197402980343825
46.7437	1.11048074024156	0.0190559870212336
46.7937	1.10999981057126	0.017968781566418
46.8437	1.10941992163578	0.0186555451303266
46.8937	1.10872370748492	0.0188704487821992
46.9437	1.10799114984506	0.0186769730928787
46.9937	1.10745678354473	0.0198468996499344
47.0437	1.10696680819832	0.0199963221362064
47.0937	1.10639723300131	0.0206300571802367
47.1437	1.10582987158451	0.0213199171491587
47.1937	1.10542299318466	0.021059973846714
47.2437	1.10500817120328	0.0204917265663006
47.2937	1.10453104995073	0.0203953716237796
47.3437	1.10397741834416	0.0202569951964465
47.3937	1.10334375708796	0.0196180870817996
47.4437	1.10280528027762	0.0206899301740971
47.4937	1.10221333251644	0.0216291336675703
47.5437	1.10162471181008	0.022100157716844
47.5937	1.10106022573579	0.0219548542670806
47.6437	1.10041076515539	0.0216121487385627
47.6937	1.09990774825491	0.0213798242506913
47.7437	1.09944724845716	0.0213662742148129
47.7937	1.09898191084064	0.0216127493962243
47.8437	1.09847228537012	0.0221279106039971
47.8937	1.09801562806947	0.0225090642437206
47.9437	1.09755183392574	0.022487872422128
47.9937	1.09707405473583	0.0225381069899647
48.0437	1.09659319844509	0.0238212864707215
48.0937	1.09583792225189	0.0242479839343969
48.1437	1.09507799780563	0.0242930535016424
48.1937	1.09432862917022	0.0241426008964652
48.2437	1.09369703385146	0.0242056034335758
48.2937	1.09312879920044	0.0243834423422218
48.3437	1.09256473722079	0.0245607367347489
48.3937	1.09214138699255	0.0247196688337108
48.4437	1.0917180367643	0.0248786009326727
48.4937	1.09123440475171	0.0250146664947543
48.5437	1.09066308745339	0.0251174706190468
48.5937	1.09009177015508	0.0252202747433393
48.6437	1.08945991771673	0.0246209676369517
48.6937	1.0888115837008	0.0238305004753917
48.7437	1.08818452661591	0.0232434180613899
48.7937	1.08766561432158	0.0236900844007923
48.8437	1.08714670202725	0.0241367507401946
48.8937	1.08661942034551	0.024362372604141
48.9437	1.08608509481472	0.0244019588782468
48.9937	1.08555076928392	0.0244415451523526
49.0437	1.08512629450594	0.0246755195111376
49.0937	1.08471116467048	0.0249260303562928
49.1437	1.08425716758488	0.0248796298252397
49.1937	1.08371256656311	0.0241410954465163
49.2437	1.08316796554134	0.0234025610677929
49.2937	1.08258573057757	0.0230747126329444
49.3437	1.08198568768486	0.0229411958497939
49.3937	1.08138546584609	0.0227896655179466
49.4437	1.08078229452575	0.0223412265547829
49.4937	1.08017912320541	0.0218927875916193
49.5437	1.07964222715779	0.0218746027025623
49.5937	1.07919113310391	0.0224134378883354
49.6437	1.07874003905002	0.0229522730741085
49.6937	1.07822283495331	0.0230147491627345
49.7437	1.07769056452071	0.0229686640425805
49.7937	1.07714798160537	0.0230271444567182
49.8437	1.07656227861968	0.0235228496696823
49.8937	1.075976575634	0.0240185548826465
49.9437	1.07538972358454	0.0241532462841355
49.9937	1.07480201034031	0.0240173668024267
50.0437	1.07421429709608	0.0238814873207179
50.0937	1.07366265960497	0.023813513432964
50.1437	1.07311292083771	0.0237491135238392
50.1937	1.07260572630227	0.0236468550956615
50.2437	1.07218545872131	0.0234672436252071
50.2937	1.07176519114036	0.0232876321547526
50.3437	1.07126934855633	0.0233741810577756
50.3937	1.07074221586922	0.0235709275814917
50.4437	1.07021464236354	0.0236880352353647
50.4937	1.06968237193094	0.022956589802867
50.5437	1.06915010149834	0.0222251443703693
50.5937	1.06855915956368	0.0213112760818531
50.6437	1.06790055084069	0.0201870165752414
50.6937	1.0672419421177	0.0190627570686297
50.7437	1.06672272000427	0.0184308974624858
50.7937	1.06622949643738	0.0178908808373024
50.8437	1.06573490787427	0.0174229400007759
50.8937	1.0652355190128	0.0172084689431484
50.9437	1.06473613015132	0.0169939978855209
50.9937	1.06423797434876	0.0167479772845345
51.0437	1.06374064058548	0.0164809236546421
51.0937	1.0632433068222	0.0162138700247497
51.1437	1.06261122807963	0.0159277370826288
51.1937	1.06197620273726	0.0156411869145916
51.2437	1.06134890196293	0.0154263934548875
51.2937	1.06073550195104	0.0153407299283204
51.3437	1.06012210193914	0.0152550664017533
51.3937	1.05961373275275	0.0147860688897199
51.4437	1.05914311526601	0.0141792879277718
51.4937	1.05867214574095	0.0136482787327008
51.5437	1.05819844560692	0.013704998356367
51.5937	1.05772474547288	0.0137617179800331
51.6437	1.05725914735797	0.0136673254895393
51.6937	1.05680188800951	0.01341740527116
51.7437	1.05634462866104	0.0131674850527808
51.7937	1.05568948452386	0.0127023582838181
51.8437	1.0550051368248	0.0122054716314437
51.8937	1.0543598460647	0.0116613321216999
51.9437	1.05383172612146	0.0109754340398482
51.9937	1.05330360617822	0.0102895359579964
52.0437	1.05277546091487	0.00974654547792838
52.0937	1.05224730067866	0.00928806242119395
52.1437	1.05171968709857	0.00882704413302016
52.1937	1.05126962059379	0.00800638515637878
52.2437	1.050819554089	0.00718572617973738
52.2937	1.05032194083237	0.00667809598448959
52.3437	1.04974856843586	0.00666923364009296
52.3937	1.04917519603935	0.00666037129569633
52.4437	1.04852094258174	0.00586497674073746
52.4937	1.04784173262817	0.00482689140424154
52.5437	1.04719143446892	0.00389418784683822
52.5937	1.04671468806101	0.00359407015104657
52.6437	1.0462379416531	0.00329395245525491
52.6937	1.04575046511558	0.00321215239345705
52.7437	1.0452531313523	0.00333090966695512
52.7937	1.04475579758902	0.00344966694045318
52.8437	1.04429914572758	0.00303360705559915
52.8937	1.04384702412459	0.00255799095906823
52.9437	1.04335177047202	0.00208653579981475
52.9937	1.04274472053	0.00162586559867688
53.0437	1.04213767058798	0.00116519539753901
53.0937	1.04155183769669	4.57810222769424e-05
53.1437	1.04097713081982	-0.00141907237112346
53.1937	1.04040243972437	-0.00284805414890322
53.2437	1.0398281712204	-0.0033164737750646
53.2937	1.03925390271643	-0.00378489340122597
53.3437	1.03864142810005	-0.00395029167264101
53.3937	1.03797487430042	-0.00368677565931849
53.4437	1.03730832050079	-0.00342325964599598
53.4937	1.03664176670116	-0.00315974363267345
53.5437	1.03601488294109	-0.00318601838452926
53.5937	1.0354306321281	-0.00352372802510366
53.6437	1.0348463813151	-0.00386143766567807
53.6937	1.03426213050211	-0.00419914730625246
53.7437	1.03367787968912	-0.00453685694682687
53.7937	1.03312018705464	-0.0048396612102704
53.8437	1.03264659531881	-0.00503193177946616
53.8937	1.03217300358298	-0.00522420234866192
53.9437	1.03169941184714	-0.00541647291785767
53.9937	1.03122582011131	-0.00560874348705343
54.0437	1.03075222837548	-0.00580101405624919
54.0937	1.03019349827854	-0.00597305211570297
54.1437	1.02963442626048	-0.00614500892009756
54.1937	1.02907535424242	-0.00631696572449214
54.2437	1.02851628222436	-0.00648892252888672
54.2937	1.02795721020629	-0.00666087933328131
54.3437	1.02738358165895	-0.00711671786274725
54.3937	1.02680520389914	-0.00766517562877492
54.4437	1.02622682613932	-0.00821363339480258
54.4937	1.02564844837951	-0.00876209116083026
54.5437	1.0250700706197	-0.00931054892685794
54.5937	1.02452669702899	-0.00974293595009211
54.6437	1.02401695489488	-0.0100638040243679
54.6937	1.02350721276076	-0.0103846720986436
54.7437	1.02299747062664	-0.0107055401729193
54.7937	1.02248772849253	-0.0110264082471951
54.8437	1.02195904137044	-0.0112599380770146
54.8937	1.02137860898271	-0.011254917179439
54.9437	1.02079817659497	-0.0112498962818634
54.9937	1.02021774420724	-0.0112448753842878
55.0437	1.01963731181951	-0.0112398544867122
55.0937	1.01905941460588	-0.0112494835890564
55.1437	1.0185846144729	-0.0118548793548044
55.1937	1.01810981433991	-0.0124602751205524
55.2437	1.01763501420692	-0.0130656708863004
55.2937	1.01716021407394	-0.0136710666520485
55.3437	1.01668541394095	-0.0142764624177965
55.3937	1.0161207791491	-0.0144236821283724
55.4437	1.01553110093572	-0.0144431750102686
55.4937	1.01494142272234	-0.0144626678921649
55.5437	1.01435174450896	-0.0144821607740611
55.5937	1.01376206629558	-0.0145016536559573
55.6437	1.01322036984489	-0.0145271909058323
55.6937	1.01271987706401	-0.0145579186724475
55.7437	1.01221938428313	-0.0145886464390627
55.7937	1.01171889150226	-0.0146193742056778
55.8437	1.01121839872138	-0.014650101972293
55.8937	1.01070147908915	-0.0147068915396005
55.9437	1.01014549018884	-0.0148256659301762
55.9937	1.00958950128852	-0.014944440320752
56.0437	1.00903351238821	-0.0150632147113277
56.0937	1.00847752348789	-0.0151819891019034
56.1437	1.00792182341292	-0.0153106970706359
56.1937	1.00737118313004	-0.0156134266122627
56.2437	1.00682054284716	-0.0159161561538894
56.2937	1.00626990256428	-0.0162188856955161
56.3437	1.00571926228141	-0.0165216152371428
56.3937	1.00516862199853	-0.0168243447787696
56.4437	1.0046860717714	-0.0172705219942787
56.4937	1.00421949328573	-0.0177503474295875
56.5437	1.00375291480007	-0.0182301728648963
56.5937	1.00328633631441	-0.018709998300205
56.6437	1.00281975782875	-0.0191898237355138
56.6937	1.0022745059828	-0.0195782856124926
56.7437	1.00166941806001	-0.0198972597127134
56.7937	1.00106433013722	-0.0202162338129342
56.8437	1.00045924221443	-0.020535207913155
56.8937	0.999854154291643	-0.0208541820133759
56.9437	0.999273631846768	-0.0212714133254242
56.9937	0.998744363300257	-0.0218936504251125
57.0437	0.998215094753745	-0.0225158875248008
57.0937	0.997685826207234	-0.0231381246244891
57.1437	0.997156557660723	-0.0237603617241774
57.1937	0.996623093679232	-0.0243848316311584
57.2437	0.996042661291497	-0.0250342980880738
57.2937	0.995462228903763	-0.0256837645449892
57.3437	0.994881796516028	-0.0263332310019046
57.3937	0.994301364128294	-0.02698269745882
57.4437	0.99372093174056	-0.0276321639157354
57.4937	0.993207488743373	-0.0280310248587237
57.5437	0.992706995962497	-0.0283814393897119
57.5937	0.992206503181621	-0.0287318539207
57.6437	0.991706010400746	-0.0290822684516882
57.6937	0.99120551761987	-0.0294326829826763
57.7437	0.99069779125526	-0.0298087177202514
57.7937	0.990185161588925	-0.0302021191750431
57.8437	0.98967253192259	-0.0305955206298348
57.8937	0.989159902256254	-0.0309889220846265
57.9437	0.988647272589919	-0.0313823235394182
57.9937	0.988109974908683	-0.0317638176826684
58.0437	0.987527265654563	-0.0321233915478535
58.0937	0.986944556400443	-0.0324829654130385
58.1437	0.986361847146323	-0.0328425392782236
58.1937	0.985779137892203	-0.0332021131434087
58.2437	0.985205133307188	-0.0335490442887573
58.2937	0.984701557408565	-0.033793684337248
58.3437	0.984197981509943	-0.0340383243857387
58.3937	0.98369440561132	-0.0342829644342294
58.4437	0.983190829712698	-0.0345276044827201
58.4937	0.982687253814076	-0.0347722445312108
58.5437	0.98211874989994	-0.0355382413269437
58.5937	0.981540372140126	-0.0363835227893079
58.6437	0.980961994380313	-0.0372288042516721
58.6937	0.9803836166205	-0.0380740857140364
58.7437	0.979805238860687	-0.0389193671764006
58.7937	0.979288928386048	-0.0396612354884637
58.8437	0.978810017429399	-0.0403407907484224
58.8937	0.97833110647275	-0.041020346008381
58.9437	0.977852195516101	-0.0416999012683397
58.9937	0.977373284559452	-0.0423794565282983
59.0437	0.976866580566251	-0.0431780533842609
59.0937	0.976314912969413	-0.0441692358588893
59.1437	0.975763245372575	-0.0451604183335178
59.1937	0.975211577775737	-0.0461516008081462
59.2437	0.9746599101789	-0.0471427832827746
59.2937	0.974107646242182	-0.0481183613777957
59.3437	0.973551657341866	-0.0489964686378768
59.3937	0.97299566844155	-0.049874575897958
59.4437	0.972439679541235	-0.0507526831580392
59.4937	0.971883690640919	-0.0516307904181203
59.5437	0.971327701740603	-0.0525088976782015
59.5937	0.97079215324776	-0.0532363924674755
59.6437	0.970258977302213	-0.0539464054521022
59.6937	0.969725801356666	-0.0546564184367289
59.7437	0.969192625411119	-0.0553664314213556
59.7937	0.968659449465571	-0.0560764444059824
59.8437	0.96809062748155	-0.0567481056358938
59.8937	0.967502779697852	-0.0573992969108347
59.9437	0.966914931914154	-0.0580504881857755
59.9937	0.966327084130456	-0.0587016794607163
60.0437	0.965739236346758	-0.0593528707356572
60.0937	0.965198580818703	-0.0603831027585038
60.1437	0.964725836097547	-0.0619587836624835
60.1937	0.964253091376391	-0.0635344645664631
60.2437	0.963780346655236	-0.0651101454704426
60.2937	0.96330760193408	-0.0666858263744224
60.3437	0.962815557563722	-0.0682161053024229
60.3937	0.962227933978263	-0.0695215363493843
60.4437	0.961640310392805	-0.0708269673963458
60.4937	0.961052686807346	-0.0721323984433071
60.5437	0.960465063221887	-0.0734378294902686
60.5937	0.959877439636429	-0.07474326053723
60.6437	0.959364627312809	-0.0761163096834142
60.6937	0.95885796829644	-0.0774949204914393
60.7437	0.958351309280071	-0.0788735312994643
60.7937	0.957844650263702	-0.0802521421074894
60.8437	0.957337991247333	-0.0816307529155144
60.8937	0.95681044517278	-0.0825010774999663
60.9437	0.95627315997139	-0.0831344005901421
60.9937	0.955735874770001	-0.0837677236803179
61.0437	0.955198589568611	-0.0844010467704938
61.0937	0.954661304367222	-0.0850343698606696
61.1437	0.954112225864174	-0.0857478451169771
61.1937	0.953548015316534	-0.0865641640202387
61.2437	0.952983804768894	-0.0873804829235003
61.2937	0.952419594221254	-0.088196801826762
61.3437	0.951855383673614	-0.0890131207300236
61.3937	0.951309739827233	-0.089827633126112
61.4437	0.950840257347243	-0.090634735156041
61.4937	0.950370774867252	-0.0914418371859699
61.5437	0.949901292387262	-0.092248939215899
61.5937	0.949431809907271	-0.0930560412458279
61.6437	0.948962327427281	-0.0938631432757568
61.6937	0.948369399041813	-0.0946984669082082
61.7437	0.947770246493044	-0.0955352134786018
61.7937	0.947171093944275	-0.0963719600489955
61.8437	0.946571941395506	-0.0972087066193891
61.8937	0.945972788846737	-0.0980454531897828
61.9437	0.945424856043728	-0.098663083633313
61.9937	0.944897843981944	-0.0991912159405186
62.0437	0.94437083192016	-0.0997193482477242
62.0937	0.943843819858377	-0.10024748055493
62.1437	0.943316807796593	-0.100775612862135
62.1937	0.942764319754137	-0.101305292640928
62.2437	0.942182638205933	-0.101836745702611
62.2937	0.941600956657728	-0.102368198764294
62.3437	0.941019275109523	-0.102899651825978
62.3937	0.940437593561319	-0.103431104887661
62.4437	0.939871335823495	-0.104003403964477
62.4937	0.939358510571632	-0.104717205308002
62.5437	0.93884568531977	-0.105431006651527
62.5937	0.938332860067908	-0.106144807995051
62.6437	0.937820034816045	-0.106858609338576
62.6937	0.937307209564183	-0.107572410682101
62.7437	0.936813744001185	-0.108882920773901
62.7937	0.936320633300101	-0.110204368500599
62.8437	0.935827522599017	-0.111525816227297
62.8937	0.935334411897933	-0.112847263953994
62.9437	0.934841301196849	-0.114168711680692
62.9937	0.934273723847002	-0.115221782042438
63.0437	0.93367970982781	-0.116179574803077
63.0937	0.933085695808619	-0.117137367563716
63.1437	0.932491681789428	-0.118095160324355
63.1937	0.931897667770237	-0.119052953084994
63.2437	0.931349115867306	-0.119923098540051
63.2937	0.930846759340577	-0.120704183023307
63.3437	0.930344402813847	-0.121485267506562
63.3937	0.929842046287118	-0.122266351989818
63.4437	0.929339689760389	-0.123047436473074
63.4937	0.928817343328248	-0.124055993327892
63.5437	0.928235661780043	-0.125739745952272
63.5937	0.927653980231838	-0.127423498576651
63.6437	0.927072298683634	-0.12910725120103
63.6937	0.926490617135429	-0.130791003825409
63.7437	0.92590799780819	-0.132469274558305
63.7937	0.925232538356561	-0.133604838034295
63.8437	0.924557078904932	-0.134740401510285
63.8937	0.923881619453302	-0.135875964986275
63.9437	0.923206160001673	-0.137011528462265
63.9937	0.922530700550044	-0.138147091938255
64.0437	0.921855241098414	-0.139282655414245
64.0937	0.921179781646785	-0.140418218890236
64.1437	0.920522155419191	-0.141472709980411
64.1937	0.919968841337667	-0.142052983142599
64.2437	0.919415527256143	-0.142633256304788
64.2937	0.918862213174618	-0.143213529466977
64.3437	0.918308899093094	-0.143793802629166
64.3937	0.91775558501157	-0.144374075791354
64.4437	0.917202270930046	-0.144954348953543
64.4937	0.916648956848522	-0.145534622115732
64.5437	0.916095642766997	-0.146114895277921
64.5937	0.915542328685473	-0.146695168440109
64.6437	0.914989014603949	-0.147275441602298
64.6937	0.914452654435786	-0.148058997752508
64.7437	0.913925028101779	-0.148947275442002
64.7937	0.913397401767772	-0.149835553131496
64.8437	0.912869775433766	-0.15072383082099
64.8937	0.912342149099759	-0.151612108510483
64.9437	0.911814522765752	-0.152500386199977
64.9937	0.911286896431745	-0.153388663889471
65.0437	0.910759270097738	-0.154276941578965
65.0937	0.910231643763731	-0.155165219268459
65.1437	0.909704017429724	-0.156053496957953
65.1937	0.90917192142765	-0.15702044392789
65.2437	0.908618607346125	-0.158360843918786
65.2937	0.908065293264601	-0.159701243909682
65.3437	0.907511979183077	-0.161041643900578
65.3937	0.906958665101553	-0.162382043891474
65.4437	0.906405351020028	-0.163722443882369
65.4937	0.905852036938504	-0.165062843873265
65.5437	0.90529872285698	-0.166403243864161
65.5937	0.904745408775456	-0.167743643855057
65.6437	0.904192094693931	-0.169084043845952
65.6937	0.903638780612407	-0.170424443836848
65.7437	0.903089354628347	-0.172087568163738
65.7937	0.902541691851277	-0.173897044224392
65.8437	0.901994029074206	-0.175706520285047
65.8937	0.901446366297136	-0.177515996345701
65.9437	0.900898703520066	-0.179325472406355
65.9937	0.900351040742995	-0.18113494846701
66.0437	0.899803377965925	-0.182944424527664
66.0937	0.899255715188854	-0.184753900588318
66.1437	0.898708052411784	-0.186563376648973
66.1937	0.898160389634714	-0.188372852709627
66.2437	0.897611377737144	-0.190045790047187
66.2937	0.897057036145719	-0.191179331835093
66.3437	0.896502694554294	-0.192312873623
66.3937	0.895948352962869	-0.193446415410907
66.4437	0.895394011371444	-0.194579957198814
66.4937	0.894839669780019	-0.195713498986721
66.5437	0.894285328188594	-0.196847040774628
66.5937	0.893730986597169	-0.197980582562534
66.6437	0.893176645005744	-0.199114124350441
66.6937	0.892622303414319	-0.200247666138348
66.7437	0.892067961822894	-0.201381207926255
66.7937	0.891532380507236	-0.202382607681223
66.8437	0.891004240418279	-0.203331593557204
66.8937	0.890476100329322	-0.204280579433186
66.9437	0.889947960240365	-0.205229565309167
66.9937	0.889419820151407	-0.206178551185149
67.0437	0.88889168006245	-0.20712753706113
67.0937	0.888363539973493	-0.208076522937112
67.1437	0.887835399884536	-0.209025508813093
67.1937	0.887307259795579	-0.209974494689075
67.2437	0.886779119706621	-0.210923480565056
67.2937	0.886256415145039	-0.212030525943094
67.3437	0.885751907783798	-0.213666727045407
67.3937	0.885247400422556	-0.215302928147721
67.4437	0.884742893061315	-0.216939129250035
67.4937	0.884238385700074	-0.218575330352348
67.5437	0.883733878338833	-0.220211531454662
67.5937	0.883229370977592	-0.221847732556976
67.6437	0.88272486361635	-0.223483933659289
67.6937	0.882220356255109	-0.225120134761603
67.7437	0.881715848893868	-0.226756335863917
67.7937	0.881211341532627	-0.22839253696623
67.8437	0.88067235497232	-0.230625163395014
67.8937	0.880121504601582	-0.233063011441508
67.9437	0.879570654230844	-0.235500859488001
67.9937	0.879019803860106	-0.237938707534495
68.0437	0.878468953489368	-0.240376555580989
68.0937	0.87791810311863	-0.242814403627482
68.1437	0.877367252747892	-0.245252251673976
68.1937	0.876816402377155	-0.247690099720469
68.2437	0.876265552006417	-0.250127947766963
68.2937	0.875714701635679	-0.252565795813457
68.3437	0.875166950836175	-0.255004359500615
68.3937	0.87462802189326	-0.257444960011203
68.4437	0.874089092950346	-0.259885560521792
68.4937	0.873550164007431	-0.26232616103238
68.5437	0.873011235064517	-0.264766761542969
68.5937	0.872472306121602	-0.267207362053557
68.6437	0.871933377178688	-0.269647962564145
68.6937	0.871394448235773	-0.272088563074734
68.7437	0.870855519292859	-0.274529163585322
68.7937	0.870316590349944	-0.276969764095911
68.8437	0.86977766140703	-0.279410364606499
68.8937	0.869217657208542	-0.281604353743518
68.9437	0.868651499253259	-0.28372633490841
68.9937	0.868085341297976	-0.285848316073302
69.0437	0.867519183342693	-0.287970297238194
69.0937	0.86695302538741	-0.290092278403086
69.1437	0.866386867432128	-0.292214259567978
69.1937	0.865820709476845	-0.294336240732869
69.2437	0.865254551521562	-0.296458221897761
69.2937	0.864688393566279	-0.298580203062653
69.3437	0.864122235610996	-0.300702184227545
69.3937	0.863563475726998	-0.30444010344392
69.4437	0.863023005519232	-0.312172980620906
69.4937	0.862482535311467	-0.319905857797893
69.5437	0.861942065103701	-0.327638734974879
69.5937	0.861401594895936	-0.335371612151865
69.6437	0.86086112468817	-0.343104489328852
69.6937	0.860320654480405	-0.350837366505838
69.7437	0.859780184272639	-0.358570243682824
69.7937	0.859239714064874	-0.366303120859811
69.8437	0.858699243857108	-0.374035998036797
69.8937	0.858158773649343	-0.381768875213783
69.9437	0.857635196731854	-0.38660460205674
69.9937	0.857115790477053	-0.390725072333439
70.0437	0.856596384222252	-0.394845542610138
70.0937	0.856076977967451	-0.398966012886837
70.1437	0.855557571712649	-0.403086483163537
70.1937	0.855038165457848	-0.407206953440236
70.2437	0.854518759203047	-0.411327423716935
70.2937	0.853999352948245	-0.415447893993635
70.3437	0.853479946693444	-0.419568364270334
70.3937	0.852960540438643	-0.423688834547033
71.4279	0.850768219626772	-0.284819548128736
71.4779	0.850924449424643	-0.29510714652942
71.5279	0.851619402663449	-0.2884429849708
71.5779	0.852373615480757	-0.282228005219227
71.6279	0.852847692108779	-0.268462510187337
71.6779	0.853510321941128	-0.262135854676751
71.7279	0.854075981554109	-0.254151551586084
71.7779	0.854285231418755	-0.245332032672253
71.8279	0.854853616214768	-0.243662000102759
71.8779	0.855417402922036	-0.244957040767789
71.9279	0.855894678220489	-0.242921111829447
71.9779	0.856414041287765	-0.232410969080622
72.0279	0.856925828556652	-0.226957513163915
72.0779	0.857851685817163	-0.220248033780774
72.1279	0.858362536633194	-0.21750723776536
72.1779	0.858940654225747	-0.215872943182045
72.2279	0.859607755883533	-0.209830832506267
72.2779	0.860046326217582	-0.207847508176509
72.3279	0.86061473731845	-0.205580417420321
72.3779	0.860963255610131	-0.199176195230021
72.4279	0.861571571176814	-0.194994706389284
72.4779	0.862012588157914	-0.18702836723229
72.5279	0.862602822505637	-0.181665374674405
72.5779	0.863010931687974	-0.177463805275644
72.6279	0.863681420505969	-0.171711025528625
72.6779	0.864251605658967	-0.167254027900583
72.7279	0.864998931498953	-0.164312036584911
72.7779	0.865595524454651	-0.163543079770769
72.8279	0.866066794854679	-0.159891308985617
72.8779	0.866735719383566	-0.153951215893677
72.9279	0.867133746739762	-0.151212327630956
72.9779	0.867654710555025	-0.149391779460439
73.0279	0.868013217277958	-0.146861481549306
73.0779	0.868400881153617	-0.143985561861097
73.1279	0.869021693750181	-0.143014755210187
73.1779	0.869429964578334	-0.137749518929747
73.2279	0.870122533468868	-0.133251196768827
73.2779	0.870660327048562	-0.128904898712537
73.3279	0.871450410923182	-0.125960154927385
73.3779	0.871944313282718	-0.12418562558218
73.4279	0.872518054912532	-0.119321951145262
73.4779	0.873141637570121	-0.115338047175828
73.5279	0.873615964079019	-0.11224917571715
73.5779	0.874135019264698	-0.109307548233396
73.6279	0.87452030598413	-0.105879465093735
73.6779	0.875131946966177	-0.102360596717877
73.7279	0.875585284538329	-0.0965329386181511
73.7779	0.876160982716253	-0.0900094646354814
73.8279	0.876576600370947	-0.0863133169080826
73.8779	0.877314208559091	-0.0844236826734627
73.9279	0.877810521999703	-0.0816053535311883
73.9779	0.878391784371848	-0.0798403689020275
74.0279	0.879164693904904	-0.0776312760342938
74.0779	0.879783395628855	-0.075855570122648
74.1279	0.880273272985829	-0.0743364750426278
74.1779	0.880748364881473	-0.0730434775973855
74.2279	0.881274429883301	-0.0713502949596325
74.2779	0.881714825555316	-0.0712808210936546
74.3279	0.882160331566145	-0.0714746023477042
74.3779	0.882628509690334	-0.0712362731345754
74.4279	0.883076486918453	-0.0696825157299399
74.4779	0.883778429824508	-0.0690692795178808
74.5279	0.884430893872159	-0.0684855785953919
74.5779	0.885012475628046	-0.0677777005055887
74.6279	0.885587947028403	-0.0669587493475113
74.6779	0.886298263521242	-0.0654882307510266
74.7279	0.886867985342409	-0.0643311033024619
74.7779	0.887321552977775	-0.063044430026551
74.8279	0.887716423799333	-0.0610258365936122
74.8779	0.888156181261799	-0.0599907847543271
74.9279	0.888733111977876	-0.0582813257756251
74.9779	0.889294371389871	-0.056648914173714
75.0279	0.889739573625105	-0.055596817539095
75.0779	0.890253308978453	-0.0543301788066875
75.1279	0.890817272085489	-0.0524621346899838
75.1779	0.891458144144467	-0.0505701836811365
75.2279	0.89214944891642	-0.0488488812980746
75.2779	0.892696146746759	-0.0469639977933509
75.3279	0.893212044860561	-0.0459363278352398
75.3779	0.893696024662243	-0.0449578965281138
75.4279	0.894168385095517	-0.0435245448664596
75.4779	0.894686309355838	-0.0408088980059812
75.5279	0.895115527228066	-0.0395970650254389
75.5779	0.895561350614672	-0.0386284629038307
75.6279	0.89607252823986	-0.0377389800167586
75.6779	0.896705450195184	-0.0369213354721037
75.7279	0.897294682452106	-0.0358364958427626
75.7779	0.897885149344924	-0.0357300663510252
75.8279	0.898533748010208	-0.0360214048629837
75.8779	0.899281676209945	-0.036047603965824
75.9279	0.899795489960263	-0.0350785712929318
75.9779	0.900291403515253	-0.0345910022571586
76.0279	0.900741458700129	-0.0341483319863479
76.0779	0.901156557921798	-0.0335763780605075
76.1279	0.901752581872168	-0.0336071027855435
76.1779	0.902267219820509	-0.0327270466797924
76.2279	0.902736735796917	-0.0310650189345939
76.2779	0.903188344843131	-0.0293207658997259
76.3279	0.903677420899518	-0.0300344300260005
76.3779	0.904388963269366	-0.0293481333674332
76.4279	0.905026568560916	-0.0291413314215346
76.4779	0.905566405244363	-0.0293235782877953
76.5279	0.906084250480537	-0.0288816742709772
76.5779	0.906598358529324	-0.028979777182936
76.6279	0.907212612782802	-0.0289584625848767
76.6779	0.907889373488278	-0.028836367524736
76.7279	0.908464169269251	-0.0289653765130934
76.7779	0.90898410911268	-0.02922947654446
76.8279	0.909503457087828	-0.0294999745077439
76.8779	0.910002845949303	-0.029986224952905
76.9279	0.910502234810778	-0.030472475398066
76.9779	0.91107446416167	-0.0306077809251514
77.0279	0.911752646566143	-0.0302326054545647
77.0779	0.912430828970615	-0.0298574299839779
77.1279	0.912989447096608	-0.0292626374907326
77.1779	0.913515512098436	-0.0286080510498424
77.2279	0.914035502252074	-0.0279759909437488
77.2779	0.914524615622572	-0.0274584260040554
77.3279	0.91501372899307	-0.026940861064362
77.3779	0.915488335425407	-0.0265856303565266
77.4279	0.915950732519365	-0.0263670234865534
77.4779	0.916413129613324	-0.0261484166165802
77.5279	0.917019469073043	-0.0253145171841606
77.5779	0.917638053629849	-0.0244282751552829
77.6279	0.918235045269917	-0.0238490547290674
77.6779	0.918781701389885	-0.0239855362267129
77.7279	0.919328357509854	-0.0241220177243584
77.7779	0.919890329157688	-0.0240712139434137
77.8279	0.920459547929197	-0.0239317890200364
77.8779	0.921023244258834	-0.0237678618238091
77.9279	0.921495916843769	-0.02320007548697
77.9779	0.921968589428705	-0.0226322891501309
78.0279	0.922436783954672	-0.0221237244193035
78.0779	0.92289918104863	-0.0216918297896964
78.1279	0.923361578142589	-0.0212599351600893
78.1779	0.923998037121459	-0.0209738341469415
78.2279	0.924674164427736	-0.0207209591839101
78.2779	0.925325898745983	-0.0204115256714837
78.3279	0.925875637513244	-0.019865601229721
78.3779	0.926425376280506	-0.0193196767879583
78.4279	0.926964519634725	-0.0187575666549697
78.4779	0.927495721990087	-0.018183325748501
78.5279	0.928026924345448	-0.0176090848420322
78.5779	0.928491785530833	-0.0173564192938762
78.6279	0.928953155075694	-0.0171206787645788
78.6779	0.929440861525968	-0.0167723335868575
78.7279	0.929982379900448	-0.0161939130562702
78.7779	0.930523898274928	-0.0156154925256829
78.8279	0.931071956793905	-0.0150266263181885
78.8779	0.931622723110264	-0.0144334353168614
78.9279	0.932179131904229	-0.0138621944194049
78.9779	0.93279566136284	-0.0135248321345168
79.0279	0.933412190821451	-0.0131874698496288
79.0779	0.9339781197532	-0.0128487475390203
79.1279	0.934485690282308	-0.0125084566888426
79.1779	0.934993260811415	-0.0121681658386648
79.2279	0.935444572783409	-0.0111327159285759
79.2779	0.935885391346316	-0.00996760417200149
79.3279	0.936355784827352	-0.00905770111748174
79.3779	0.936930184772958	-0.00904529352556258
79.4279	0.937504584718564	-0.00903288593364343
79.4779	0.938079601193629	-0.00874751630670126
79.5279	0.938655028688332	-0.00828017198974378
79.5779	0.939230456183036	-0.00781282767278627
79.6279	0.939858172774183	-0.00820639927670837
79.6779	0.940487032821967	-0.00861879736817064
79.7279	0.9410395371254	-0.00886932596078307
79.7779	0.941454635290905	-0.00882856196140031
79.8279	0.94186973345641	-0.00878779796201754
79.8779	0.942374047002055	-0.00834588374457278
79.9279	0.942910427631047	-0.00775978230899917
79.9779	0.9434444613379	-0.00721139800026319
80.0279	0.943960290984938	-0.00695556912894222
80.0779	0.944476120631976	-0.00669974025762125
80.1279	0.945054740927236	-0.00666519267973729
80.1779	0.945697986662386	-0.00685839240711153
80.2279	0.946341232397537	-0.00705159213448578
80.2779	0.946928962943097	-0.00629798887275688
80.3279	0.947508500634192	-0.00540465774277151
80.3779	0.948041791090355	-0.00469758786351709
80.4279	0.948436339841726	-0.00454930173645551
80.4779	0.948830888593097	-0.00440101560939392
80.5279	0.949311981648953	-0.0040745093056331
80.5779	0.949844252081554	-0.00364261373124616
80.6279	0.950376867770652	-0.00320866681061652
80.6779	0.950958460559941	-0.00248372177298648
80.7279	0.951540053349231	-0.00175877673535642
80.7779	0.952146211960309	-0.00132931759941695
80.8279	0.952791512793655	-0.00137067417405498
80.8779	0.953436813627002	-0.001412030748693
80.9279	0.95394705094083	-0.00100368404237049
80.9779	0.954415613329375	-0.00045657780496906
81.0279	0.95489268053673	-7.15404159230271e-05
81.0779	0.955420800479971	-0.000659370091374255
81.1279	0.955948920423212	-0.00124719976682551
81.1779	0.95643850114869	-0.0012154780164121
81.2279	0.956892677849867	-0.000614605800334841
81.2779	0.957346854551043	-1.37335842575748e-05
81.3279	0.957969306391634	0.000964594322596192
81.3779	0.958610497028589	0.00198495497029885
81.4279	0.959219020088948	0.00278487906610204
81.4779	0.959742870292724	0.00301344175439585
81.5279	0.9602667204965	0.00324200444268966
81.5779	0.960796280949456	0.00361030971697478
81.6279	0.961328835801372	0.00405189464001144
81.6779	0.961860488430094	0.0045048016579423
81.7279	0.962367981526627	0.00526088921692903
81.7779	0.962875474623159	0.00601697677591576
81.8279	0.963488240746924	0.00656783485973485
81.8779	0.964250016517929	0.00682819904875148
81.9279	0.965011792288935	0.0070885632377681
81.9779	0.965773568059941	0.00734892742678473
82.0279	0.966420798577484	0.00770239726662876
82.0779	0.966944928594417	0.0081559267063246
82.1279	0.967469058611351	0.00860945614602046
82.1779	0.967993188628284	0.00906298558571631
82.2279	0.968517318645218	0.00951651502541217
82.2779	0.969041893797565	0.00979931646672095
82.3279	0.969567878545388	0.00954147924647073
82.3779	0.970093863293211	0.00928364202622051
82.4279	0.970619848041034	0.00902580480597029
82.4779	0.971145832788857	0.00876796758572006
82.5279	0.97167181753668	0.00851013036546985
82.5779	0.97224611113204	0.00842052113776808
82.6279	0.972820598738835	0.0083315875244942
82.6779	0.973395086345631	0.00824265391122033
82.7279	0.973969573952427	0.00815372029794645
82.7779	0.974544061559223	0.00806478668467258
82.8279	0.975033953137323	0.00848405972063335
82.8779	0.975496244419589	0.00906914023101285
82.9279	0.975958535701856	0.00965422074139232
82.9779	0.976420826984122	0.0102393012517718
83.0279	0.976883118266389	0.0108243817621513
83.0779	0.977419401834707	0.0111746597952133
83.1279	0.9780267760308	0.0112993432912449
83.1779	0.978634150226894	0.0114240267872764
83.2279	0.979241524422987	0.0115487102833079
83.2779	0.979848898619081	0.0116733937793395
83.3279	0.980426751479077	0.0118105706693007
83.3779	0.980923971436004	0.011981871306861
83.4279	0.98142119139293	0.0121531719444213
83.4779	0.981918411349857	0.0123244725819816
83.5279	0.982415631306783	0.0124957732195419
83.5779	0.982915050996494	0.0126667988740507
83.6279	0.983503926486108	0.0128266418844638
83.6779	0.984092801975721	0.0129864848948769
83.7279	0.984681677465335	0.01314632790529
83.7779	0.985270552954948	0.0133061709157031
83.8279	0.985859428444562	0.0134660139261162
83.8779	0.986403140171681	0.0137297417623101
83.9279	0.986934261489307	0.0140224298184786
83.9779	0.987465382806933	0.0143151178746471
84.0279	0.987996504124559	0.0146078059308155
84.0779	0.988527625442185	0.014900493986984
84.1279	0.989037292454996	0.015171465005875
84.1779	0.989528535882632	0.0154237868217507
84.2279	0.990019779310267	0.0156761086376264
84.2779	0.990511022737903	0.0159284304535021
84.3279	0.991002266165539	0.0161807522693778
84.3779	0.99152849270254	0.0164379717719451
84.4279	0.992137922310464	0.0167068398266438
84.4779	0.992747351918389	0.0169757078813425
84.5279	0.993356781526314	0.0172445759360412
84.5779	0.993966211134238	0.0175134439907399
84.6279	0.994568804771655	0.0177953365618765
84.6779	0.995051642333133	0.0183053993654258
84.7279	0.995534479894611	0.0188154621689751
84.7779	0.996017317456089	0.0193255249725244
84.8279	0.996500155017567	0.0198355877760737
84.8779	0.996982992579045	0.0203456505796231
84.9279	0.997535904468273	0.0207522449480611
84.9779	0.998105253545491	0.0211345689428311
85.0279	0.998674602622709	0.0215168929376012
85.0779	0.999243951699927	0.0218992169323711
85.1279	0.999813300777145	0.0222815409271412
85.1779	1.00034168051404	0.0222935431241671
85.2279	1.00083890047096	0.0220238921229089
85.2779	1.00133612042789	0.0217542411216507
85.3279	1.00183334038482	0.0214845901203924
85.3779	1.00233056034174	0.0212149391191342
85.4279	1.00284116083214	0.0211080893678487
85.4779	1.0033796787319	0.0213409113603333
85.5279	1.00391819663165	0.021573733352818
85.5779	1.0044567145314	0.0218065553453027
85.6279	1.00499523243115	0.0220393773377874
85.6779	1.00553693459968	0.0222684623364741
85.7279	1.00611428504553	0.0224557112338618
85.7779	1.00669163549139	0.0226429601312494
85.8279	1.00726898593724	0.0228302090286371
85.8779	1.00784633638309	0.0230174579260248
85.9279	1.00842368682894	0.0232047068234125
85.9779	1.00892198985307	0.0233771607469477
86.0279	1.00940501163338	0.0235467545442728
86.0779	1.0098880334137	0.0237163483415979
86.1279	1.01037105519401	0.0238859421389231
86.1779	1.01085407697432	0.0240555359362482
86.2279	1.01142087119972	0.0242050240345131
86.2779	1.01204445077379	0.0243408834374419
86.3279	1.01266803034787	0.0244767428403707
86.3779	1.01329160992195	0.0246126022432995
86.4279	1.01391518949603	0.0247484616462283
86.4779	1.01448784571678	0.0249400841193244
86.5279	1.01496675667342	0.0252343613352282
86.5779	1.01544566763007	0.0255286385511321
86.6279	1.01592457858672	0.0258229157670359
86.6779	1.01640348954337	0.0261171929829398
86.7279	1.01689189650268	0.0264004850158889
86.7779	1.01745713475624	0.0265948969322039
86.8279	1.01802237300979	0.0267893088485189
86.8779	1.01858761126335	0.0269837207648338
86.9279	1.0191528495169	0.0271781326811488
86.9779	1.01971808777046	0.0273725445974638
87.0279	1.02025460423215	0.0275133128499063
87.0779	1.02078675286373	0.027645923310147
87.1279	1.02131890149532	0.0277785337703877
87.1779	1.02185105012691	0.0279111442306284
87.2279	1.02238319875849	0.0280437546908691
87.2779	1.02290649604359	0.0281913301825126
87.3279	1.02342445982503	0.0283479230648732
87.3779	1.02394242360647	0.0285045159472338
87.4279	1.02446038738791	0.0286611088295944
87.4779	1.02497835116935	0.028817701711955
87.5279	1.02552096282626	0.0290398217507752
87.5779	1.02610344984191	0.0293679516919304
87.6279	1.02668593685757	0.0296960816330857
87.6779	1.02726842387322	0.030024211574241
87.7279	1.02785091088888	0.0303523415153962
87.7779	1.02841697705715	0.0306483592661092
87.8279	1.02888047242506	0.0307437921750735
87.8779	1.02934396779298	0.0308392250840378
87.9279	1.02980746316089	0.0309346579930022
87.9779	1.03027095852881	0.0310300909019665
88.0279	1.03073445389673	0.0311255238109308
88.0779	1.03132297524719	0.0312005474888611
88.1279	1.03192600854206	0.0312732022381892
88.1779	1.03252904183693	0.0313458569875174
88.2279	1.03313207513179	0.0314185117368455
88.2779	1.03373510842666	0.0314911664861736
88.3279	1.0342712853064	0.0316470594936367
88.3779	1.03477177808728	0.0318473802830491
88.4279	1.03527227086816	0.0320477010724615
88.4779	1.03577276364903	0.0322480218618739
88.5279	1.03627325642991	0.0324483426512864
88.5779	1.03679144630665	0.0325975433343484
88.6279	1.03733510273598	0.0326731809375405
88.6779	1.03787875916531	0.0327488185407325
88.7279	1.03842241559464	0.0328244561439245
88.7779	1.03896607202397	0.0329000937471166
88.8279	1.03951676975803	0.0329779097128057
88.8779	1.04010233871557	0.0330665137594327
88.9279	1.04068790767311	0.0331551178060597
88.9779	1.04127347663065	0.0332437218526867
89.0279	1.04185904558818	0.0333323258993137
89.0779	1.04244461454572	0.0334209299459407
89.1279	1.04292688350911	0.0336414257449741
89.1779	1.04340065593618	0.033872769783383
89.2279	1.04387442836325	0.0341041138217918
89.2779	1.04434820079032	0.0343354578602007
89.3279	1.04482197321739	0.0345668018986095
89.3779	1.04539160846563	0.0346042283616774
89.4279	1.04600594221407	0.0345512357793517
89.4779	1.0466202759625	0.0344982431970259
89.5279	1.04723460971093	0.0344452506147002
89.5779	1.04784894345937	0.0343922580323745
89.6279	1.04840801324172	0.0344262504986224
89.6779	1.04889617355161	0.0345718539176064
89.7279	1.0493843338615	0.0347174573365904
89.7779	1.04987249417139	0.0348630607555744
89.8279	1.05036065448128	0.0350086641745583
89.8779	1.05086247034062	0.0351670689721208
89.9279	1.05142030182123	0.0353779855471177
89.9779	1.05197813330183	0.0355889021221145
90.0279	1.05253596478243	0.0357998186971113
90.0779	1.05309379626303	0.0360107352721081
90.1279	1.05365162774363	0.0362216518471049
90.1779	1.05416563491844	0.036370891065553
90.2279	1.05467743246439	0.0365170205013179
90.2779	1.05518923001033	0.0366631499370828
90.3279	1.05570102755628	0.0368092793728477
90.3779	1.05621282510223	0.0369554088086126
90.4279	1.0567339661686	0.0369735545158267
90.4779	1.05725892360246	0.0369394251789847
90.5279	1.05778388103632	0.0369052958421427
90.5779	1.05830883847018	0.0368711665053008
90.6279	1.05883379590405	0.0368370371684588
90.6779	1.0593894969738	0.0367953464450561
90.7279	1.05998042787525	0.0367449909567963
90.7779	1.06057135877669	0.0366946354685364
90.8279	1.06116228967813	0.0366442799802766
90.8779	1.06175322057958	0.0365939244920167
90.9279	1.06231974963176	0.036545244885158
90.9779	1.06280174370616	0.0365023710102958
91.0279	1.06328373778056	0.0364594971354336
91.0779	1.06376573185495	0.0364166232605714
91.1279	1.06424772592935	0.0363737493857093
91.1779	1.06472972000374	0.0363308755108471
91.2279	1.06534368928266	0.0368810906959972
91.2779	1.06596007765902	0.0374421771673796
91.3279	1.06657646603537	0.0380032636387621
91.3779	1.06719285441173	0.0385643501101446
91.4279	1.06780924278808	0.039125436581527
91.4779	1.06832644816959	0.0394130510554273
91.5279	1.06880844224399	0.0396035792646387
91.5779	1.06929043631838	0.0397941074738501
91.6279	1.06977243039278	0.0399846356830615
91.6779	1.07025442446718	0.0401751638922729
91.7279	1.07077250525188	0.0402900729539376
91.7779	1.0713272547906	0.0403281432043854
91.8279	1.07188200432931	0.0403662134548333
91.8779	1.07243675386803	0.0404042837052811
91.9279	1.07299150340675	0.040442353955729
91.9779	1.07354527035514	0.0403837506029618
92.0279	1.07409612072588	0.0400381954438261
92.0779	1.07464697109662	0.0396926402846905
92.1279	1.07519782146736	0.0393470851255548
92.1779	1.07574867183809	0.0390015299664191
92.2279	1.07630127523675	0.038664737382716
92.2779	1.07702742839976	0.0391954397668264
92.3279	1.07775358156277	0.0397261421509368
92.3779	1.07847973472578	0.0402568445350472
92.4279	1.07920588788879	0.0407875469191576
92.4779	1.0799320410518	0.041318249303268
92.5279	1.08065819421481	0.0418489516873785
92.5779	1.08138434737782	0.0423796540714888
92.6279	1.08208181565668	0.0428179796536631
92.6779	1.08261149701049	0.0427159642162932
92.7279	1.0831411783643	0.0426139487789234
92.7779	1.08367085971811	0.0425119333415535
92.8279	1.08420054107192	0.0424099179041836
92.8779	1.08473022242573	0.0423079024668137
92.9279	1.08525990377953	0.0422058870294438
92.9779	1.08578958513334	0.0421038715920739
93.0279	1.08631926648715	0.042001856154704
93.0779	1.08684894784096	0.0418998407173342
93.1279	1.08737862919477	0.0417978252799643
93.1779	1.08791916105313	0.0418942957448327
93.2279	1.08846528256535	0.0420930165229754
93.2779	1.08901140407757	0.0422917373011181
93.3279	1.08955752558978	0.0424904580792608
93.3779	1.090103647102	0.0426891788574034
93.4279	1.09064976861422	0.0428878996355462
93.4779	1.09119589012644	0.0430866204136888
93.5279	1.09174201163866	0.0432853411918315
93.5779	1.09228813315088	0.0434840619699742
93.6279	1.0928342546631	0.0436827827481169
93.6779	1.0933739398533	0.0438038795208737
93.7279	1.0938830710091	0.0435564853255343
93.7779	1.09439220216489	0.043309091130195
93.8279	1.09490133332069	0.0430616969348556
93.8779	1.09541046447648	0.0428143027395162
93.9279	1.09591959563227	0.0425669085441768
93.9779	1.09642872678807	0.0423195143488375
94.0279	1.09693785794386	0.0420721201534981
94.0779	1.09744698909966	0.0418247259581587
94.1279	1.09795612025545	0.0415773317628193
94.1779	1.09846525141125	0.04132993756748
94.2279	1.09900513388335	0.0410591893428624
94.2779	1.09955896171982	0.0407778503375256
94.3279	1.1001127895563	0.0404965113321888
94.3779	1.10066661739277	0.0402151723268521
94.4279	1.10122044522925	0.0399338333215153
94.4779	1.10177427306572	0.0396524943161785
94.5279	1.1023281009022	0.0393711553108417
94.5779	1.10288192873867	0.039089816305505
94.6279	1.10343575657514	0.0388084773001682
94.6779	1.10398958441162	0.0385271382948314
94.7279	1.10454029889309	0.0383004282122814
94.7779	1.10507871408106	0.03828952941876
94.8279	1.10561712926902	0.0382786306252387
94.8779	1.10615554445699	0.0382677318317173
94.9279	1.10669395964495	0.038256833038196
94.9779	1.10723237483292	0.0382459342446747
95.0279	1.10777079002088	0.0382350354511533
95.0779	1.10830920520884	0.038224136657632
95.1279	1.10884762039681	0.0382132378641106
95.1779	1.10938603558477	0.0382023390705893
95.2279	1.10992445077274	0.0381914402770679
95.2779	1.11047353356849	0.0381155584081552
95.3279	1.11102684765001	0.0380139011294503
95.3779	1.11158016173154	0.0379122438507454
95.4279	1.11213347581306	0.0378105865720405
95.4779	1.11268678989459	0.0377089292933356
95.5279	1.11324010397611	0.0376072720146307
95.5779	1.11379341805763	0.0375056147359258
95.6279	1.11434673213916	0.0374039574572209
95.6779	1.11490004622068	0.037302300178516
95.7279	1.11545336030221	0.0372006428998111
95.7779	1.11600496101097	0.0372322763321195
95.8279	1.11655082564572	0.0377101438839066
95.8779	1.11709669028046	0.0381880114356938
95.9279	1.1176425549152	0.038665878987481
95.9779	1.11818841954995	0.0391437465392683
96.0279	1.11873428418469	0.0396216140910555
96.0779	1.11928014881944	0.0400994816428427
96.1279	1.11982601345418	0.0405773491946299
96.1779	1.12037187808893	0.0410552167464171
96.2279	1.12091774272367	0.0415330842982043
96.2779	1.12146360735841	0.0420109518499915
96.3279	1.1219894783715	0.0413059113438589
96.3779	1.12250846985886	0.0401938487102699
96.4279	1.12302746134621	0.039081786076681
96.4779	1.12354645283357	0.0379697234430921
96.5279	1.12406544432092	0.0368576608095032
96.5779	1.12458443580828	0.0357455981759143
96.6279	1.12510342729564	0.0346335355423254
96.6779	1.12562241878299	0.0335214729087365
96.7279	1.12614141027035	0.0324094102751475
96.7779	1.1266604017577	0.0312973476415586
96.8279	1.12718070327118	0.0304459567010316
96.8779	1.12770473332053	0.030336477502296
96.9279	1.12822876336989	0.0302269983035604
96.9779	1.12875279341924	0.0301175191048248
97.0279	1.1292768234686	0.0300080399060892
97.0779	1.12980085351795	0.0298985607073536
97.1279	1.1303248835673	0.0297890815086181
97.1779	1.13084891361666	0.0296796023098825
97.2279	1.13137294366601	0.0295701231111469
97.2779	1.13189697371537	0.0294606439124113
97.3279	1.13242100376472	0.0293511647136757
97.3779	1.13295258909438	0.0289744736523387
97.4279	1.13348638048779	0.0285197594890018
97.4779	1.1340201718812	0.0280650453256649
97.5279	1.13455396327461	0.027610331162328
97.5779	1.13508775466802	0.0271556169989911
97.6279	1.13562154606143	0.0267009028356542
97.6779	1.13615533745484	0.0262461886723172
97.7279	1.13668912884825	0.0257914745089803
97.7779	1.13722292024166	0.0253367603456434
97.8279	1.13775671163508	0.0248820461823065
97.8779	1.13829508983268	0.0240623514621649
97.9279	1.13884480762956	0.0223403436988115
97.9779	1.13939452542643	0.0206183359354581
98.0279	1.1399442432233	0.0188963281721047
98.0779	1.14049396102017	0.0171743204087515
98.1279	1.14104367881704	0.0154523126453981
98.1779	1.14159339661391	0.0137303048820447
98.2279	1.14214311441079	0.0120082971186913
98.2779	1.14269283220766	0.0102862893553379
98.3279	1.14324255000453	0.00856428159198467
98.3779	1.1437922678014	0.00684227382863128
98.4279	1.14435764279414	0.00846512192557788
98.4779	1.14492688327913	0.0109137573795563
98.5279	1.14549612376411	0.0133623928335347
98.5779	1.14606536424909	0.015811028287513
98.6279	1.14663460473408	0.0182596637414914
98.6779	1.14720384521907	0.0207082991954699
98.7279	1.14777308570405	0.0231569346494483
98.7779	1.14834232618904	0.0256055701034267
98.8279	1.14891156667402	0.028054205557405
98.8779	1.14948080715901	0.0305028410113834
99.9121	1.15151866137999	0.0273966931714242
99.9621	1.15127623583157	0.0309941151801161
100.0121	1.15073751239064	0.0279988385823922
100.0621	1.15031730810671	0.0177366909818371
100.1121	1.14951461017972	0.0171124870776574
100.1621	1.14894356333233	0.0141165887428739
100.2121	1.14817710297429	0.0173483855123112
100.2621	1.14768688568693	0.0178847610898687
100.3121	1.14709035469551	0.0227822430130093
100.3621	1.14657913035053	0.0230995397391765
100.4121	1.14608294186097	0.0221099330713625
100.4621	1.14560376209097	0.0225364295879529
100.5121	1.14511323966728	0.0254217930908132
100.5621	1.14453052924696	0.0248864601391087
100.6121	1.143887854278	0.0252429691266894
100.6621	1.14346904415142	0.0210438990768527
100.7121	1.14269458185633	0.0199447183764373
100.7621	1.14217446647019	0.0200929671318165
100.8121	1.14164924794208	0.0193818171825285
100.8621	1.14098522921336	0.0172414460077126
100.9121	1.14055440828974	0.0200560307554007
100.9621	1.13994028431547	0.0214841343242809
101.0121	1.13951852766607	0.0229235857160999
101.0621	1.13898340506978	0.0242457085476457
101.1121	1.13863146319232	0.0252471111624764
101.1621	1.13804156374352	0.0269675781078645
101.2121	1.13752061357166	0.0286401957833925
101.2621	1.13710233003922	0.028322098206095
101.3121	1.13638142700024	0.0278048646450622
101.3621	1.13582581194089	0.0283856877360805
101.4121	1.13503442605539	0.0278665108836081
101.4621	1.13454722246162	0.027969684796632
101.5121	1.13388163186968	0.0290530391942603
101.5621	1.13345557675656	0.0277711089460486
101.6121	1.13295479410993	0.0277018113145089
101.6621	1.13246082236112	0.0284665232136258
101.7121	1.1320428058727	0.0299372865949184
101.7621	1.13149240573879	0.029840469359547
101.8121	1.13097160138698	0.031283965160624
101.8621	1.13044480677707	0.0298237732133683
101.9121	1.1299634109626	0.0317041417147732
101.9621	1.1292488470069	0.0338931250064253
102.0121	1.12862701351544	0.0362055183556619
102.0621	1.12798224194595	0.0365090064995498
102.1121	1.12747232220782	0.0365463580718654
102.1621	1.12693825937401	0.0380898686820615
102.2121	1.12644363082076	0.0395704582905269
102.2621	1.12604722362554	0.0394812860029356
102.3121	1.12551743671382	0.0399029252236014
102.3621	1.12505046503344	0.040750754276807
102.4121	1.12452496412533	0.0410452744486218
102.4621	1.1241063347485	0.0410494723655417
102.5121	1.12344995345824	0.0404238603544199
102.5621	1.12267943603754	0.0404923400430554
102.6121	1.12197198253035	0.0403582975097362
102.6621	1.12139984128093	0.0396766365064351
102.7121	1.12088610592758	0.0377814047341611
102.7621	1.12039703856761	0.0370851574892733
102.8121	1.11984337522595	0.0364028602167113
102.8621	1.11925562910266	0.0355766537455877
102.9121	1.11884464081998	0.0354183269240041
102.9621	1.11839426039228	0.0354049404912199
103.0121	1.11781158396055	0.0351653485168145
103.0621	1.11718552053253	0.0345815680894474
103.1121	1.11672925392224	0.0335475401386673
103.1621	1.11617282078987	0.0336962250362908
103.2121	1.11559430053155	0.0340809344384755
103.2621	1.11496754194968	0.0346944696194526
103.3121	1.11425773540117	0.0356021916520292
103.3621	1.11377276922761	0.0369397243502746
103.4121	1.11329346522827	0.0370446079743644
103.4621	1.11283721194045	0.0370904695026315
103.5121	1.11240602933751	0.0378266280084118
103.5621	1.11187585445286	0.0375371447791842
103.6121	1.11139892130287	0.0378011106467767
103.6621	1.11094415141382	0.0374869829397511
103.7121	1.11046535953523	0.036500982069151
103.7621	1.10979945691481	0.0369535909118557
103.8121	1.10917461259357	0.0375877462379218
103.8621	1.1085688158649	0.0378908421939202
[truncated: 1,295 more rows]
