# Supplementary material for: Unraveling the Local Relation Between Tissue Composition and Human Brain Mechanics Through Machine Learning
Source: Front Bioeng Biotechnol. 2021 Aug 17;9:704738. doi: 10.3389/fbioe.2021.704738 (PMC8415910; doi:10.3389/fbioe.2021.704738)
Supplement: Supplementary file 1 [file DataSheet3.ZIP › Mechanics_cyclicCompTens/cyclicCompTens_HBE_02_21_P1_HS.txt]

0	1	0
0.05	0.999866992916226	0.0460666486865877
0.1	0.999371656190448	0.042685746590524
0.15	0.998958875585632	0.0340078332925837
0.2	0.998436020152866	0.0295187707509747
0.25	0.997821435696808	0.0274621324496987
0.3	0.997344444775688	0.0267485931402794
0.35	0.996674822905654	0.0267200392491908
0.4	0.996257455849675	0.0258410211426843
0.45	0.995802895541281	0.0271206865864854
0.5	0.995353924970245	0.0255433456079614
0.55	0.994894724463213	0.0254136065313079
0.6	0.994514604407121	0.0237432067652931
0.65	0.994124173793821	0.0240511639358158
0.7	0.993744080611466	0.0233860473719233
0.75	0.993221332673649	0.0224028291759441
0.8	0.992704720905847	0.0229597323517907
0.85	0.992308543791722	0.0233828321643701
0.9	0.99184987628048	0.0197882160309027
0.95	0.991165993413856	0.0181147077901267
1	0.990737841031309	0.0186046210692963
1.05	0.990164839882888	0.0166174262649078
1.1	0.989802790244007	0.0171891558223859
1.15	0.989271537977118	0.0151188700973348
1.2	0.988925130792176	0.0167654714870855
1.25	0.988628636345616	0.0119528898783223
1.3	0.988076881790463	0.0132443136895515
1.35	0.987691083345301	0.0133729600437376
1.4	0.987183069147856	0.0123920980884783
1.45	0.986814067667981	0.0110412030413666
1.5	0.986167159717981	0.0118029400820919
1.55	0.985696394166034	0.0126081176291276
1.6	0.98506752131207	0.00932470796457324
1.65	0.984670926947022	0.00771232374397045
1.7	0.984119745244765	0.00745205566878561
1.75	0.983786739778776	0.0057282020365905
1.8	0.983395145562886	0.00346850486770872
1.85	0.982924421179174	0.00165648326415274
1.9	0.982559408526219	-0.00050984419378684
1.95	0.982047823732702	-0.00217632514089424
2	0.981635769760345	-0.00190670233900711
2.05	0.981191965879205	-0.00414889703175909
2.1	0.980757371289693	-0.00742212936459219
2.15	0.980160625987294	-0.00826735500824295
2.2	0.97963107912242	-0.00995020752713256
2.25	0.979095171128299	-0.0106926947354654
2.3	0.978635831669884	-0.0129565156129645
2.35	0.978265255799177	-0.0112168573706659
2.4	0.97771768083621	-0.0121251684983336
2.45	0.977390422576598	-0.0126038692564122
2.5	0.976946965296945	-0.0140355984901485
2.55	0.976625675785395	-0.0157010150671243
2.6	0.976096987027955	-0.0174071830164832
2.65	0.975673145316319	-0.0181963096300908
2.7	0.975180553553727	-0.0191566053809243
2.75	0.974550889561973	-0.02113027872574
2.8	0.974033041856477	-0.0212685216803576
2.85	0.97356004760322	-0.0230060504788557
2.9	0.973048264870821	-0.0239876611050951
2.95	0.972514663398372	-0.0236880594472
3	0.972115780706302	-0.0229732118034645
3.05	0.971741201611452	-0.0246064909926018
3.1	0.971385944344826	-0.0252460635101611
3.15	0.970993008506722	-0.0253160330009749
3.2	0.970448835489708	-0.0268653023230246
3.25	0.9700393037801	-0.0271043287947361
3.3	0.969627698829535	-0.0280578550217423
3.35	0.969179656037797	-0.0295904404692798
3.4	0.968666116522526	-0.0313384560776342
3.45	0.968004811006725	-0.031907972361337
3.5	0.967502741567281	-0.0327617224857605
3.55	0.967083355598744	-0.0338854924222589
3.6	0.966674686984628	-0.0352018384271272
3.65	0.9661428433952	-0.0360135715792829
3.7	0.96576843381607	-0.0373112748938712
3.75	0.965429553317606	-0.0384244525371144
3.8	0.965065493159573	-0.039138396310878
3.85	0.964647302320133	-0.0398970761407759
3.9	0.964134688776003	-0.0400087570326618
3.95	0.963626498230421	-0.0404881892328314
4	0.963134635013924	-0.0413877067045899
4.05	0.962621957541304	-0.0421322063211
4.1	0.962019741363637	-0.042996581903592
4.15	0.961521530516349	-0.0432042460157024
4.2	0.961107721980603	-0.0433909540283093
4.25	0.960705340317549	-0.044748573690923
4.3	0.960319865682286	-0.0446605914209113
4.35	0.959884466308303	-0.0457844055923135
4.4	0.959429798843199	-0.0472140179833675
4.45	0.958990003346055	-0.0479593145857967
4.5	0.958580561268946	-0.0485300983789374
4.55	0.958072422035909	-0.0495719136539442
4.6	0.957538137564324	-0.0501844528709967
4.65	0.957023851293359	-0.0500519151532815
4.7	0.956540919612665	-0.0509890409520073
4.75	0.956085737102664	-0.0516127966217936
4.8	0.95559074383199	-0.0519336297523678
4.85	0.95506981787567	-0.0520464798371238
4.9	0.9546709351836	-0.0523064231395684
4.95	0.95431414091369	-0.0528333659507144
5	0.953898964164423	-0.0529478690490155
5.05	0.953445024513262	-0.0529882001501125
5.1	0.953039143879226	-0.0539948952703351
5.15	0.95265591411604	-0.056192516690015
5.2	0.952035102958925	-0.0581256172436207
5.25	0.951265329342649	-0.0598357364777509
5.3	0.950707111559295	-0.0614093080609825
5.35	0.950262708341239	-0.0629094186040966
5.4	0.949818002789025	-0.0644098524960877
5.45	0.949363101857157	-0.0659211904307662
5.5	0.948908200925288	-0.0674325283654446
5.55	0.948491790910884	-0.068683184422826
5.6	0.948131369403327	-0.0695546552065543
5.65	0.94777094789577	-0.0704261259902826
5.7	0.947311541117368	-0.0713932023300752
5.75	0.94682518415072	-0.0723863086813153
5.8	0.946335369435437	-0.0733186225432033
5.85	0.945827979934507	-0.0739419448959512
5.9	0.945320590433577	-0.074565267248699
5.95	0.944816051061947	-0.0756993343150741
6	0.944313910417923	-0.0772632546671356
6.05	0.943811769773899	-0.0788271750191971
6.1	0.94342733789531	-0.0791049709975133
6.15	0.943052919436003	-0.0792733570898686
6.2	0.942658542023348	-0.0799389001831866
6.25	0.942217638043229	-0.0817633722214534
6.3	0.941776734063111	-0.0835878442597203
6.35	0.941295476189723	-0.0846149905651769
6.4	0.940795123339143	-0.0852648519186908
6.45	0.940294968461394	-0.0859324586457634
6.5	0.939798076674276	-0.0868925538027496
6.55	0.939301184887158	-0.0878526489597359
6.6	0.938812680423453	-0.088709751363392
6.65	0.938335034444991	-0.0894335162006672
6.7	0.937857388466529	-0.0901572810379425
6.75	0.937466660759043	-0.0908141620890431
6.8	0.937095741537673	-0.0914558004698171
6.85	0.936703886375724	-0.0921506909923354
6.9	0.936224490778294	-0.0930682472059817
6.95	0.935745095180863	-0.093985803419628
7	0.935288720624276	-0.0948813688270741
7.05	0.9348495997659	-0.0957604526715809
7.1	0.934410478907524	-0.0966395365160877
7.15	0.933859962974154	-0.0979099013743476
7.2	0.933303584142099	-0.0992008599701736
7.25	0.932773651850529	-0.100549676420671
7.3	0.932297755491036	-0.102016708828644
7.35	0.931821859131543	-0.103483741236616
7.4	0.931437525231616	-0.105238655299674
7.45	0.931091100675809	-0.107112760183729
7.5	0.930735518964243	-0.10887011906128
7.55	0.930282367651343	-0.109383547878864
7.6	0.929829216338443	-0.109896976696448
7.65	0.929357394475694	-0.110547566932024
7.7	0.92886403956708	-0.111356347640202
7.75	0.928370684658467	-0.112165128348381
7.8	0.927843382712446	-0.113111893470346
7.85	0.927309748926985	-0.114084395599724
7.9	0.926807104392698	-0.115204713936407
7.95	0.926413440124735	-0.11684485927855
8	0.926019775856772	-0.118485004620693
8.05	0.925609315246709	-0.119847929356044
8.1	0.925187657075247	-0.121026040353535
8.15	0.924765998903784	-0.122204151351025
8.2	0.924346052909444	-0.124161649373269
8.25	0.923926144356951	-0.12613619101122
8.3	0.923451254620042	-0.128010022659381
8.35	0.922877423378818	-0.12970262143678
8.4	0.922303592137593	-0.131395220214178
8.45	0.921836551327632	-0.133857607785266
8.5	0.921407894680295	-0.136596683987473
8.55	0.920977239968095	-0.139221460977742
8.6	0.92053108713107	-0.140959668423933
8.65	0.920084934294045	-0.142697875870124
8.7	0.91964309251816	-0.144244792497654
8.75	0.919205687775979	-0.145594828639745
8.8	0.918768283033797	-0.146944864781836
8.85	0.918349173707248	-0.148559543967645
8.9	0.917932764392692	-0.150213278805763
8.95	0.917474375368231	-0.152086306728757
9	0.916890047214058	-0.154617213906377
9.05	0.916305719059884	-0.157148121083998
9.1	0.915828010565086	-0.159221743258459
9.15	0.915413350869498	-0.161024953104507
9.2	0.914998568700583	-0.162834565136335
9.25	0.914566412815308	-0.165552372951045
9.3	0.914134256930033	-0.168270180765756
9.35	0.913709522228576	-0.170622106006234
9.4	0.913296612151957	-0.17239104822387
9.45	0.912883702075338	-0.174159990441505
9.5	0.912397922293252	-0.176488355396819
9.55	0.911889657982838	-0.178989334695949
9.6	0.911374653893249	-0.18138061267821
9.65	0.910819192249686	-0.183113375472658
9.7	0.910263730606123	-0.184846138267105
9.75	0.909782566839251	-0.186854267030337
9.8	0.909369656762632	-0.189115360540025
9.85	0.908956746686013	-0.191376454049714
9.9	0.90854698522369	-0.194298899141424
9.95	0.908137574385009	-0.197294991075229
10	0.907733563000272	-0.200278761269335
10.05	0.907343546751908	-0.203230594080656
10.1	0.906953530503544	-0.206182426891976
10.15	0.906456482097077	-0.208680560213862
10.2	0.905903307071116	-0.210940777949826
10.25	0.905353358800662	-0.213225735566673
10.3	0.904889815872125	-0.216173172216082
10.35	0.904426272943589	-0.21912060886549
10.4	0.903927187535586	-0.221450468240412
10.45	0.903377793207373	-0.22290617234275
10.5	0.90282839887916	-0.224361876445089
10.55	0.902279004550947	-0.225817580547428
10.6	0.901739487024266	-0.227297869443133
10.65	0.901210583985538	-0.228804579340837
10.7	0.900681680946811	-0.230311289238542
10.75	0.900152777908084	-0.231817999136246
10.8	0.899623874869356	-0.23332470903395
10.85	0.899117480209608	-0.234820709021566
10.9	0.898682362083293	-0.236282794293903
10.95	0.898247243956978	-0.237744879566239
11	0.897812125830663	-0.239206964838575
11.05	0.897377007704348	-0.240669050110912
11.1	0.896941889578033	-0.242131135383248
11.15	0.89651227048444	-0.242901291152821
11.2	0.896082673475317	-0.24366866808905
11.25	0.895653076466193	-0.244436045025279
11.3	0.895223479457069	-0.245203421961508
11.35	0.894793882447946	-0.245970798897737
11.4	0.894312311999123	-0.246808733201336
11.45	0.893813784698622	-0.24766968754787
11.5	0.89331525739812	-0.248530641894404
11.55	0.892816730097619	-0.249391596240939
11.6	0.892318202797117	-0.250252550587473
11.65	0.891858399712626	-0.251223969404407
11.7	0.891435802247439	-0.252301520751726
11.75	0.891013204782253	-0.253379072099044
11.8	0.890590607317066	-0.254456623446363
11.85	0.890168009851879	-0.255534174793682
11.9	0.889725531981412	-0.25661083027842
11.95	0.889228753899509	-0.257685038854914
12	0.888731975817606	-0.258759247431409
12.05	0.888235197735702	-0.259833456007904
12.1	0.887738419653799	-0.260907664584399
12.15	0.887243547898488	-0.26198566806595
12.2	0.886826200091254	-0.263217997686464
12.25	0.886408852284019	-0.264450327306979
12.3	0.885991504476785	-0.265682656927493
12.35	0.885574156669551	-0.266914986548007
12.4	0.885156808862317	-0.268147316168522
12.45	0.884709149998236	-0.269643123093256
12.5	0.884253041248742	-0.271212380212774
12.55	0.883796932499248	-0.272781637332291
12.6	0.883340823749754	-0.274350894451809
12.65	0.88288471500026	-0.275920151571326
12.7	0.88241556784596	-0.277682190680203
12.75	0.881935224143294	-0.27960977863496
12.8	0.881454880440628	-0.281537366589717
12.85	0.880974536737962	-0.283464954544475
12.9	0.880494193035297	-0.285392542499232
12.95	0.880032755100805	-0.287359923500468
13	0.879616282236563	-0.28942194742306
13.05	0.879199809372321	-0.291483971345652
13.1	0.878783336508079	-0.293545995268244
13.15	0.878366863643837	-0.295608019190836
13.2	0.877945700081075	-0.297630468876288
13.25	0.877442362429428	-0.298959636555546
13.3	0.876939024777781	-0.300288804234803
13.35	0.876435687126134	-0.30161797191406
13.4	0.875932349474488	-0.302947139593318
13.45	0.875429011822841	-0.304276307272575
13.5	0.874976899645755	-0.306525134639736
13.55	0.874536803320726	-0.308989684649739
13.6	0.874096706995697	-0.311454234659742
13.65	0.873656610670668	-0.313918784669744
13.7	0.873216514345639	-0.316383334679747
13.75	0.872745216338869	-0.31928685064864
13.8	0.872250187475564	-0.322524228051053
13.85	0.871755158612259	-0.325761605453467
13.9	0.871260129748954	-0.328998982855881
13.95	0.870765100885649	-0.332236360258295
14	0.870289996276216	-0.335082239937001
14.05	0.869856462023628	-0.337111291031672
14.1	0.86942292777104	-0.339140342126343
14.15	0.868989393518452	-0.341169393221014
14.2	0.868555859265864	-0.343198444315686
14.25	0.86812104764823	-0.345225571468551
14.3	0.867671935773129	-0.347231159858267
14.35	0.867222823898028	-0.349236748247983
14.4	0.866773712022927	-0.351242336637699
14.45	0.866324600147826	-0.353247925027414
14.5	0.865875488272725	-0.35525351341713
14.55	0.865392872103851	-0.356567501543962
14.6	0.864903778971264	-0.357747791290618
14.65	0.864414685838678	-0.358928081037274
14.7	0.863925592706091	-0.36010837078393
14.75	0.863436499573504	-0.361288660530586
14.8	0.862999383696062	-0.363679179185627
14.85	0.862597500723114	-0.366890054349037
14.9	0.862195617750166	-0.370100929512447
14.95	0.861793734777217	-0.373311804675856
15	0.861391851804269	-0.376522679839266
15.05	0.860952957266497	-0.379581453747747
15.1	0.860445927802572	-0.382360223073292
15.15	0.859938898338647	-0.385138992398838
15.2	0.859431868874723	-0.387917761724382
15.25	0.858924839410798	-0.390696531049927
15.3	0.85842810802589	-0.39350388292537
15.35	0.85801469746212	-0.396542493613617
15.4	0.857601286898351	-0.399581104301863
15.45	0.857187876334581	-0.40261971499011
15.5	0.856774465770811	-0.405658325678357
15.55	0.856361055207042	-0.408696936366604
15.6	0.855852506811383	-0.414479441179634
15.65	0.855329490450506	-0.420679220214404
15.7	0.854806474089629	-0.426878999249174
15.75	0.854283457728751	-0.433078778283944
15.8	0.853760441367874	-0.439278557318715
15.85	0.853284253429523	-0.447852161022585
15.9	0.852836282617565	-0.457856146257835
15.95	0.852388311805607	-0.467860131493086
16	0.85194034099365	-0.477864116728336
16.05	0.851492370181692	-0.487868101963587
17.0809	0.850949510052354	-0.366173546938211
17.1309	0.85136229065717	-0.362392987410948
17.1809	0.852041085429533	-0.353194415653222
17.2309	0.852687775043743	-0.344369845482624
17.2809	0.853137247257876	-0.332113800088465
17.3309	0.85365644786237	-0.326374494768216
17.3809	0.854157517652104	-0.316953468642179
17.4309	0.854618670984046	-0.31189590313686
17.4809	0.854961400713652	-0.30871280292695
17.5309	0.85539836768203	-0.30918669330419
17.5809	0.855855722859102	-0.301344768069966
17.6309	0.856260620500978	-0.293171995699401
17.6809	0.856714929987823	-0.286271960264822
17.7309	0.857257685423054	-0.281208718481139
17.7809	0.857758186385349	-0.280312377728084
17.8309	0.858389074242032	-0.27519614772216
17.8809	0.858811502518535	-0.269785605538193
17.9309	0.859250986660307	-0.26751948845462
17.9809	0.859801898274806	-0.265554851627502
18.0309	0.860165043086842	-0.258607696852824
18.0809	0.860612992455861	-0.252260518745136
18.1309	0.860901971878038	-0.241428112994965
18.1809	0.86141732042706	-0.23464302189563
18.2309	0.861767971735003	-0.229489650921587
18.2809	0.86227976539751	-0.225873573564768
18.3309	0.86267843769558	-0.2204118839238
18.3809	0.863385238380365	-0.217626840935116
18.4309	0.863911495645161	-0.214468729174148
18.4809	0.864444523286369	-0.211216298720851
18.5309	0.864947115478378	-0.206508946822981
18.5809	0.865422261741995	-0.201480772126264
18.6309	0.865863470786254	-0.197066407586136
18.6809	0.866183446084303	-0.194009031871825
18.7309	0.866638916934288	-0.189377463076751
18.7809	0.867021876509209	-0.18678437535743
18.8309	0.867538149677762	-0.181075856707054
18.8809	0.867900890755177	-0.176999032893888
18.9309	0.868257707462077	-0.172410519308415
18.9809	0.868725169985416	-0.168623742911695
19.0309	0.869302043185873	-0.16376824832879
19.0809	0.869907357514349	-0.157932956827325
19.1309	0.870323979989304	-0.153451436207118
19.1809	0.87092063151928	-0.14731041859048
19.2309	0.871304839527047	-0.140192791431943
19.2809	0.87167904327698	-0.13656636003365
19.3309	0.872118900318851	-0.132179772718453
19.3809	0.872440813800742	-0.128650021854682
19.4309	0.8729401423987	-0.124677551985095
19.4809	0.873293320132201	-0.121968404625972
19.5309	0.873798210143313	-0.116567440299871
19.5809	0.874189657127289	-0.110799034310822
19.6309	0.87473623558332	-0.107380375854788
19.6809	0.875443703048787	-0.104536328317754
19.7309	0.876027662385933	-0.102192879861301
19.7809	0.876493297327688	-0.0999254681819966
19.8309	0.876938635576643	-0.0979473978008725
19.8809	0.877445986369189	-0.0962211318079795
19.9309	0.877827070641644	-0.092930455766726
19.9809	0.878195915921432	-0.0897817367395001
20.0309	0.878584934314507	-0.0874498405101296
20.0809	0.878976819064611	-0.0863462577133051
20.1309	0.879472271198659	-0.0841897343778372
20.1809	0.879963582066198	-0.0820525516064989
20.2309	0.880442070103293	-0.0802474640299064
20.2809	0.880928501288919	-0.0790255412815191
20.3309	0.881391888613668	-0.0768018817291548
20.3809	0.881947021353959	-0.0740266027471259
20.4309	0.882495615642621	-0.0714162022530082
20.4809	0.882910012346686	-0.0697810780552899
20.5309	0.883273905328926	-0.0674061292705
20.5809	0.883696208647309	-0.0642227569036783
20.6309	0.884126633948857	-0.0614278776098877
20.6809	0.884526955417796	-0.0597798297357575
20.7309	0.884901345312985	-0.0575844807323022
20.7809	0.885313150701993	-0.0558071428411855
20.8309	0.885856811418716	-0.0546952743894232
20.8809	0.886515444116129	-0.0539002302543325
20.9309	0.886987877282025	-0.0510900393443103
20.9809	0.887463157506307	-0.0499156253683522
21.0309	0.88799178204243	-0.0474412441430884
21.0809	0.888525936996024	-0.0437032563064471
21.1309	0.888896884518875	-0.0408871546507736
21.1809	0.889239483604255	-0.0392818406956618
21.2309	0.889613883386587	-0.0380617002060245
21.2809	0.890051606665929	-0.0365694756824357
21.3309	0.890590448197322	-0.0339133168302549
21.3809	0.890977126478603	-0.0317196124483623
21.4309	0.891415909357847	-0.0290745937266461
21.4809	0.891882404044347	-0.0264185890018804
21.5309	0.892349416996529	-0.0242192252541195
21.5809	0.892961830359727	-0.0223402493971719
21.6309	0.893460242615751	-0.0200613496858103
21.6809	0.89390644259222	-0.0177160203344064
21.7309	0.894344962091055	-0.0155989338612906
21.7809	0.894824394266815	-0.0144100980296449
21.8309	0.895193005125372	-0.0128623305514804
21.8809	0.895557658133553	-0.0112544794308751
21.9309	0.8959478080444	-0.00990071543036226
21.9809	0.896329195881555	-0.00960532359629749
22.0309	0.896854886880406	-0.00837391600196796
22.0809	0.897379322626594	-0.00675829201100512
22.1309	0.897879904831544	-0.00488352955128373
22.1809	0.898369760769175	-0.00278743278143001
22.2309	0.898995935727814	-0.000423742580065983
22.2809	0.899581742269293	0.00151409516340697
22.3309	0.90013574600828	0.00317380107591396
22.3809	0.900606542664896	0.00393453544601737
22.4309	0.901032574883781	0.00421163363412638
22.4809	0.901457372571521	0.00453343246044281
22.5309	0.901840539125671	0.00636263614186443
22.5809	0.902223705679822	0.00819183982328606
22.6309	0.902674587736919	0.00969585322330361
22.6809	0.903223968093099	0.0107268480647544
22.7309	0.903773348449278	0.0117578429062053
22.7809	0.904258066369726	0.0126517911210932
22.8309	0.904725178995966	0.0135084263867642
22.8809	0.905190284019652	0.0142273390331608
22.9309	0.90564518495152	0.0142462454711282
22.9809	0.906100085883389	0.0142651519090956
23.0309	0.906538836082557	0.0147194105979096
23.0809	0.906963993491957	0.0155400707206773
23.1309	0.907389150901357	0.0163607308434451
23.1809	0.9077965713735	0.0166287157466016
23.2309	0.908202482974244	0.0168496848758677
23.2809	0.908660392900815	0.0173709356118119
23.3309	0.909239516779463	0.0185921765821113
23.3809	0.90981864065811	0.0198134175524106
23.4309	0.910313418443363	0.0207193911196717
23.4809	0.910768284671162	0.0214761839417119
23.5309	0.911221251398139	0.0222427807056345
23.5809	0.911642909569602	0.0231709711130289
23.6309	0.912064567741065	0.0240991615204234
23.6809	0.912480888524901	0.0250585074459551
23.7309	0.912890299363583	0.0260581882575193
23.7809	0.913299710202264	0.0270578690690836
23.8309	0.913773953521756	0.0274628231369492
23.8809	0.914262972023514	0.0277322402651899
23.9309	0.914746587701898	0.0280122622540889
23.9809	0.915207612300156	0.0283366268468804
24.0309	0.915668636898415	0.0286609914396718
24.0809	0.916163141590677	0.0290984681724069
24.1309	0.916682738781664	0.0296207196440362
24.1809	0.917202335972651	0.0301429711156654
24.2309	0.917562405574278	0.0313051275912163
24.2809	0.917914078986992	0.0325009632774999
24.3309	0.918296510876137	0.0336049679045078
24.3809	0.918741788903678	0.0345213420592161
24.4309	0.919187066931218	0.0354377162139243
24.4809	0.919689880828621	0.0367046522189807
24.5309	0.920216516138207	0.0381167303475975
24.5809	0.920739623691067	0.0395392005587056
24.6309	0.921225142954888	0.0410723985298772
24.6809	0.921710662218709	0.0426055965010489
24.7309	0.922199820355972	0.0439686374589946
24.7809	0.922693175264585	0.0451354335929012
24.8309	0.923186530173199	0.0463022297268078
24.8809	0.923567111521969	0.0467650004270866
24.9309	0.923926658220042	0.0470964555149231
24.9809	0.924306154248558	0.0476331499767809
25.0309	0.92475580632352	0.0488916121740184
25.0809	0.925205458398482	0.0501500743712558
25.1309	0.925668757501401	0.051049786327254
25.1809	0.926141154622956	0.0517103314557593
25.2309	0.926613551744512	0.0523708765842646
25.2809	0.927153579862418	0.0528828280035022
25.3309	0.927695086933238	0.0533915299792713
25.3809	0.928188773157057	0.0540143844295462
25.4309	0.928596403276585	0.0548426622018041
25.4809	0.929004033396113	0.0556709399740621
25.5309	0.929414903942221	0.0564436329030348
25.5809	0.929826939209355	0.0571963467230289
25.6309	0.930245468187292	0.0579922430595908
25.6809	0.930714366070911	0.0591230874975168
25.7309	0.931183263954529	0.0602539319354428
25.7809	0.931668543870475	0.06164274374766
25.8309	0.932170684514499	0.0632970609418586
25.8809	0.932672825158523	0.0649513781360573
25.9309	0.933198597381072	0.065652199470476
25.9809	0.933727857119111	0.0662123052120926
26.0309	0.934217743339378	0.0667930773681545
26.0809	0.93458950900633	0.0674358487675523
26.1309	0.934961274673282	0.06807862016695
26.1809	0.935388031192107	0.0687834250638696
26.2309	0.935847306171397	0.0695249130411187
26.2809	0.936306250472702	0.0702636134889007
26.3309	0.936718285739837	0.0706068829708402
26.3809	0.937130321006971	0.0709501524527797
26.4309	0.93759194327507	0.0714845661037281
26.4809	0.938132575536406	0.0723235414181595
26.5309	0.938673207797742	0.073162516732591
26.5809	0.939140970353611	0.0743152925028826
26.6309	0.939586248381152	0.0755648939045428
26.6809	0.94002864855271	0.0766774749122108
26.7309	0.940453773527153	0.0769675497452988
26.7809	0.940878898501597	0.0772576245783868
26.8309	0.941283522599494	0.0775563323191885
26.8809	0.941669313582097	0.0778629706743673
26.9309	0.942055104564701	0.0781696090295462
26.9809	0.942544799819077	0.0782247895709666
27.0309	0.943046065653617	0.0782519682531533
27.0809	0.943566998053807	0.0784649424988288
27.1309	0.944138905287955	0.0791594903027428
27.1809	0.944710812522103	0.0798540381066567
27.2309	0.945192342720217	0.080551718529721
27.2809	0.945626480082364	0.0812510416677055
27.3309	0.946060007290358	0.0819263374585792
27.3809	0.946477195926041	0.0819582342879269
27.4309	0.946894384561724	0.0819901311172747
27.4809	0.947393349152639	0.0820787810096151
27.5309	0.948008064250237	0.082247762532182
27.5809	0.948622779347834	0.0824167440547489
27.6309	0.949237494445431	0.0825857255773157
27.6809	0.949784701334277	0.0828900077108043
27.7309	0.950259357907494	0.0833396958950342
27.7809	0.950734014480711	0.0837893840792642
27.8309	0.951208671053928	0.0842390722634941
27.8809	0.951683327627145	0.0846887604477241
27.9309	0.95214020367695	0.0850537731114011
27.9809	0.952540774735949	0.0851506466266602
28.0309	0.952941345794949	0.0852475201419194
28.0809	0.953341916853948	0.0853443936571785
28.1309	0.953742487912948	0.0854412671724377
28.1809	0.954143058971947	0.0855381406876968
28.2309	0.954664912858605	0.0858057313919045
28.2809	0.955187253824891	0.0860740077073128
28.3309	0.955709594791178	0.0863422840227211
28.3809	0.956231935757465	0.0866105603381294
28.4309	0.956754276723751	0.0868788366535376
28.4809	0.957199311198997	0.0873236301374168
28.5309	0.957619123662578	0.0878260141033169
28.5809	0.958038936126158	0.0883283980692171
28.6309	0.958458748589738	0.0888307820351172
28.6809	0.958878561053319	0.0893331660010173
28.7309	0.959322551134943	0.0896689909652328
28.7809	0.959789770692727	0.0898447886533199
28.8309	0.960256990250511	0.090020586341407
28.8809	0.960724209808295	0.0901963840294941
28.9309	0.961191429366079	0.0903721817175812
28.9809	0.961660241935439	0.0906188033117319
29.0309	0.962133405566266	0.0910588693060267
29.0809	0.962606569197093	0.0914989353003214
29.1309	0.96307973282792	0.0919390012946162
29.1809	0.963552896458747	0.092379067288911
29.2309	0.96402532947013	0.092805806207318
29.2809	0.964468050624135	0.0926905773729591
29.3309	0.96491077177814	0.0925753485386002
29.3809	0.965353492932145	0.0924601197042413
29.4309	0.96579621408615	0.0923448908698823
29.4809	0.966238935240156	0.0922296620355234
29.5309	0.966730084412024	0.0924579059351851
29.5809	0.96723473397762	0.0927819005458653
29.6309	0.967739383543215	0.0931058951565455
29.6809	0.968244033108811	0.0934298897672257
29.7309	0.968748682674406	0.0937538843779059
29.7809	0.969198361665397	0.0937853061483342
29.8309	0.969600835441766	0.0935654850708141
29.8809	0.970003309218134	0.0933456639932939
29.9309	0.970405782994502	0.0931258429157737
29.9809	0.970808256770871	0.0929060218382536
30.0309	0.971239995640439	0.0928804401308283
30.0809	0.971741337974915	0.0933168331414665
30.1309	0.972242680309391	0.0937532261521047
30.1809	0.972744022643868	0.094189619162743
30.2309	0.973245364978344	0.0946260121733812
30.2809	0.973741737952966	0.0950164479691573
30.3309	0.974151055104956	0.0946017814453121
30.3809	0.974560372256947	0.0941871149214669
30.4309	0.974969689408938	0.0937724483976217
30.4809	0.975379006560929	0.0933577818737766
30.5309	0.97578832371292	0.0929431153499314
30.5809	0.976254463667133	0.092942586541367
30.6309	0.976733932426807	0.093039201147498
30.6809	0.977213401186481	0.093135815753629
30.7309	0.977692869946154	0.0932324303597601
30.7809	0.978172338705828	0.0933290449658911
30.8309	0.978643258371497	0.0934830115789664
30.8809	0.979107675909333	0.0936805980283093
30.9309	0.979572093447169	0.0938781844776522
30.9809	0.980036510985004	0.0940757709269951
31.0309	0.98050092852284	0.094273357376338
31.0809	0.980950945912549	0.0946123588333188
31.1309	0.98137091854876	0.0952464113556184
31.1809	0.98179089118497	0.095880463877918
31.2309	0.98221086382118	0.0965145164002176
31.2809	0.982630836457391	0.0971485689225172
31.3309	0.983057465729961	0.0977354970085159
31.3809	0.98355861685836	0.0977948612832437
31.4309	0.984059767986759	0.0978542255579715
31.4809	0.984560919115158	0.0979135898326993
31.5309	0.985062070243557	0.0979729541074272
31.5809	0.985563221371956	0.098032318382155
31.6309	0.986012475372903	0.0986195733881289
31.6809	0.98645169675494	0.0993088788695942
31.7309	0.986890918136976	0.0999981843510595
31.7809	0.987330139519013	0.100687489832525
31.8309	0.98776936090105	0.10137679531399
31.8809	0.98824132227478	0.101711955101593
31.9309	0.988735476528786	0.101807056398726
31.9809	0.989229630782792	0.101902157695858
32.0309	0.989723785036798	0.101997258992991
32.0809	0.990217939290804	0.102092360290124
32.1309	0.99069214121401	0.102118521452133
32.1809	0.991129612710063	0.102017770092664
32.2309	0.991567084206116	0.101917018733195
32.2809	0.992004555702168	0.101816267373726
32.3309	0.992442027198221	0.101715516014258
32.3809	0.992881327325127	0.101601699446266
32.4309	0.993335422738029	0.101382173463863
32.4809	0.993789518150932	0.10116264748146
32.5309	0.994243613563834	0.100943121499058
32.5809	0.994697708976737	0.100723595516655
32.6309	0.995151804389639	0.100504069534252
32.6809	0.995633079267903	0.100629677348
32.7309	0.996118487428918	0.100807770946416
32.7809	0.996603895589933	0.100985864544832
32.8309	0.997089303750947	0.101163958143248
32.8809	0.997574711911962	0.101342051741664
32.9309	0.998003455337114	0.1016521943909
32.9809	0.998398054626553	0.102041905057937
33.0309	0.998792653915992	0.102431615724975
33.0809	0.999187253205432	0.102821326392013
33.1309	0.999581852494871	0.10321103705905
33.1809	1.00002417070259	0.103590875372208
33.2309	1.00054368862627	0.103954742180922
33.2809	1.00106320654995	0.104318608989635
33.3309	1.00158272447363	0.104682475798349
33.3809	1.00210224239731	0.105046342607062
33.4309	1.00260850603985	0.105382584198144
33.4809	1.00303197844803	0.105546268270391
33.5309	1.00345545085621	0.105709952342638
33.5809	1.00387892326439	0.105873636414885
33.6309	1.00430239567257	0.106037320487132
33.6809	1.00472586808075	0.106201004559379
33.7309	1.00518446002524	0.106581363679242
33.7809	1.00564712834447	0.106986872581418
33.8309	1.00610979666371	0.107392381483594
33.8809	1.00657246498295	0.10779789038577
33.9309	1.00703513330219	0.108203399287946
33.9809	1.0075127487484	0.108551990903681
34.0309	1.00799834210902	0.108870203354259
34.0809	1.00848393546964	0.109188415804837
34.1309	1.00896952883026	0.109506628255415
34.1809	1.00945512219088	0.109824840705993
34.2309	1.0099166808675	0.10998932758412
34.2809	1.01034365304765	0.109932599614084
34.3309	1.0107706252278	0.109875871644048
34.3809	1.01119759740794	0.109819143674013
34.4309	1.01162456958809	0.109762415703977
34.4809	1.01206576704389	0.109706683680765
34.5309	1.01257741348388	0.109655883965633
34.5809	1.01308905992387	0.109605084250502
34.6309	1.01360070636386	0.10955428453537
34.6809	1.01411235280385	0.109503484820239
34.7309	1.01462399924383	0.109452685105107
34.7809	1.01503800393194	0.109449916429638
34.8309	1.01544397748027	0.109451098359163
34.8809	1.01584995102861	0.109452280288688
34.9309	1.01625592457695	0.109453462218213
34.9809	1.01666189812528	0.109454644147738
35.0309	1.0171268179478	0.109636706015183
35.0809	1.01761922298321	0.109903107795029
35.1309	1.01811162801862	0.110169509574875
35.1809	1.01860403305403	0.110435911354722
35.2309	1.01909643808943	0.110702313134568
35.2809	1.0195559680589	0.110968631538604
35.3309	1.01997331586613	0.111234842962719
35.3809	1.02039066367337	0.111501054386834
35.4309	1.0208080114806	0.111767265810949
35.4809	1.02122535928784	0.112033477235064
35.5309	1.0216536469965	0.112272634574427
35.5809	1.02212681062732	0.112400814953891
35.6309	1.02259997425815	0.112528995333355
35.6809	1.02307313788898	0.112657175712818
35.7309	1.0235463015198	0.112785356092282
35.7809	1.02401946515063	0.112913536471746
35.8309	1.02449529948121	0.113299131187088
35.8809	1.02497126846891	0.113697704776508
35.9309	1.02544723745662	0.114096278365928
35.9809	1.02592320644432	0.114494851955348
36.0309	1.02639917543203	0.114893425544768
36.0809	1.02683216842459	0.115180752387954
36.1309	1.02724760784168	0.115422640419298
36.1809	1.02766304725876	0.115664528450641
36.2309	1.02807848667584	0.115906416481985
36.2809	1.02849392609293	0.116148304513329
36.3309	1.02894735765235	0.116386105429261
36.3809	1.02944432527186	0.116619222826675
36.4309	1.02994129289138	0.116852340224088
36.4809	1.03043826051089	0.117085457621501
36.5309	1.03093522813041	0.117318575018914
36.5809	1.03142024052888	0.117481339980628
36.6309	1.03186383662588	0.117400384004384
36.6809	1.03230743272287	0.117319428028141
36.7309	1.03275102881987	0.117238472051897
36.7809	1.03319462491687	0.117157516075653
36.8309	1.03363822101387	0.11707656009941
36.8809	1.03412029995873	0.116771150882044
36.9309	1.03460308429185	0.116461627450483
36.9809	1.03508586862497	0.116152104018921
37.0309	1.03556865295809	0.11584258058736
37.0809	1.0360514372912	0.115533057155799
37.1309	1.03650659212192	0.11582242442238
37.1809	1.0369519381049	0.116324406001853
37.2309	1.03739728408788	0.116826387581325
37.2809	1.03784263007086	0.117328369160798
37.3309	1.03828797605385	0.11783035074027
37.3809	1.03873453921	0.118169015927439
37.4309	1.03918233917115	0.118341730586944
37.4809	1.03963013913231	0.118514445246449
37.5309	1.04007793909346	0.118687159905954
37.5809	1.04052573905461	0.118859874565459
37.6309	1.0409848268375	0.119027963420817
37.6809	1.04147741974205	0.11918232171466
37.7309	1.04197001264661	0.119336680008502
37.7809	1.04246260555116	0.119491038302345
37.8309	1.04295519845572	0.119645396596187
37.8809	1.04344893093124	0.119797939994453
37.9309	1.04405548093267	0.119770808730656
37.9809	1.04466203093409	0.119743677466859
38.0309	1.04526858093552	0.119716546203062
38.0809	1.04587513093694	0.119689414939265
38.1309	1.04648168093836	0.119662283675468
38.1809	1.04708823093979	0.119635152411671
38.2309	1.04769478094121	0.119608021147874
38.2809	1.04827771889589	0.119612104733734
38.3309	1.04872254254976	0.119798773810057
38.3809	1.04916736620362	0.119985442886381
38.4309	1.04961218985748	0.120172111962704
38.4809	1.05005701351135	0.120358781039027
38.5309	1.05050183716521	0.12054545011535
38.5809	1.05094666081907	0.120732119191673
38.6309	1.05139148447294	0.120918788267996
38.6809	1.0518363081268	0.121105457344319
38.7309	1.05228113178066	0.121292126420642
38.7809	1.05272595543453	0.121478795496965
38.8309	1.05317568658239	0.121471601946252
38.8809	1.05362794583322	0.121364539769491
38.9309	1.05408020508405	0.121257477592729
38.9809	1.05453246433488	0.121150415415967
39.0309	1.05498472358571	0.121043353239205
39.0809	1.05543698283654	0.120936291062443
39.1309	1.05588924208737	0.120829228885682
39.1809	1.05634150133821	0.12072216670892
39.2309	1.05679376058904	0.120615104532158
39.2809	1.05724601983987	0.120508042355396
39.3309	1.05770056225635	0.120458663855917
39.3809	1.05816594314889	0.120683117065836
39.4309	1.05863132404143	0.120907570275756
39.4809	1.05909670493397	0.121132023485675
39.5309	1.05956208582651	0.121356476695595
39.5809	1.06002746671904	0.121580929905514
39.6309	1.06049284761158	0.121805383115434
39.6809	1.06095822850412	0.122029836325353
39.7309	1.06142360939666	0.122254289535272
39.7809	1.06188899028919	0.122478742745192
39.8309	1.06235437118173	0.122703195955111
39.8809	1.06281283084566	0.122996087008112
39.9309	1.06326815181289	0.123320013827161
39.9809	1.06372347278012	0.123643940646211
40.0309	1.06417879374734	0.12396786746526
40.0809	1.06463411471457	0.124291794284309
40.1309	1.0650894356818	0.124615721103359
40.1809	1.06554475664903	0.124939647922408
40.2309	1.06600007761626	0.125263574741457
40.2809	1.06645539858349	0.125587501560506
40.3309	1.06691071955072	0.125911428379556
40.3809	1.06736983967061	0.126183169382238
40.4309	1.06784396832429	0.126248750575707
40.4809	1.06831809697796	0.126314331769175
40.5309	1.06879222563164	0.126379912962644
40.5809	1.06926635428531	0.126445494156113
40.6309	1.06974048293899	0.126511075349582
40.6809	1.07021461159266	0.126576656543051
40.7309	1.07068874024634	0.12664223773652
40.7809	1.07116286890001	0.126707818929989
40.8309	1.07163699755369	0.126773400123458
40.8809	1.07211112620737	0.126838981316927
40.9309	1.0725830626721	0.126897248402065
40.9809	1.07305412960938	0.126952614360434
41.0309	1.07352519654665	0.127007980318804
41.0809	1.07399626348393	0.127063346277174
41.1309	1.07446733042121	0.127118712235543
41.1809	1.07493839735849	0.127174078193913
41.2309	1.07540946429576	0.127229444152283
41.2809	1.07588053123304	0.127284810110653
41.3309	1.07635159817032	0.127340176069022
41.3809	1.0768226651076	0.127395542027392
41.4309	1.07728779668894	0.127449564890044
41.4809	1.07773305773086	0.127499091301817
41.5309	1.07817831877278	0.127548617713589
41.5809	1.0786235798147	0.127598144125361
41.6309	1.07906884085662	0.127647670537133
41.6809	1.07951410189854	0.127697196948905
41.7309	1.07995936294046	0.127746723360677
41.7809	1.08040462398238	0.127796249772449
41.8309	1.0808498850243	0.127845776184221
41.8809	1.08129514606622	0.127895302595993
41.9309	1.08174040710815	0.127944829007765
41.9809	1.08218508038863	0.128190313660054
42.0309	1.08262955142862	0.128503224803704
42.0809	1.08307402246861	0.128816135947353
42.1309	1.0835184935086	0.129129047091003
42.1809	1.08396296454859	0.129441958234652
42.2309	1.08440743558858	0.129754869378302
42.2809	1.08485190662857	0.130067780521952
42.3309	1.08529637766855	0.130380691665601
42.3809	1.08574084870854	0.130693602809251
42.4309	1.08618531974853	0.1310065139529
42.4809	1.08663079223529	0.131369456516777
42.5309	1.08707911499361	0.131874796199763
42.5809	1.08752743775193	0.132380135882749
42.6309	1.08797576051024	0.132885475565735
42.6809	1.08842408326856	0.13339081524872
42.7309	1.08887240602688	0.133896154931706
42.7809	1.0893207287852	0.134401494614692
42.8309	1.08976905154352	0.134906834297678
42.8809	1.09021737430184	0.135412173980664
42.9309	1.09066569706016	0.135917513663649
42.9809	1.09111401981848	0.136422853346635
43.0309	1.09157757680282	0.136357377946828
43.0809	1.09204558202369	0.136125230442744
43.1309	1.09251358724457	0.135893082938659
43.1809	1.09298159246545	0.135660935434574
43.2309	1.09344959768633	0.13542878793049
43.2809	1.09391760290721	0.135196640426405
43.3309	1.09438560812809	0.13496449292232
43.3809	1.09485361334897	0.134732345418235
43.4309	1.09532161856985	0.134500197914151
43.4809	1.09578962379073	0.134268050410066
43.5309	1.09626140804442	0.134148923822849
43.5809	1.096742534907	0.134309210057889
43.6309	1.09722366176959	0.134469496292929
43.6809	1.09770478863218	0.134629782527969
43.7309	1.09818591549476	0.134790068763008
43.7809	1.09866704235735	0.134950354998048
43.8309	1.09914816921993	0.135110641233088
43.8809	1.09962929608252	0.135270927468128
43.9309	1.10011042294511	0.135431213703167
43.9809	1.10059154980769	0.135591499938207
44.0309	1.10107267667028	0.135751786173247
44.0809	1.10153871976833	0.136308781600187
44.1309	1.10200103894447	0.136963717700438
44.1809	1.10246335812061	0.13761865380069
44.2309	1.10292567729675	0.138273589900941
44.2809	1.10338799647289	0.138928526001193
44.3309	1.10385031564903	0.139583462101444
44.3809	1.10431263482517	0.140238398201696
44.4309	1.10477495400131	0.140893334301947
44.4809	1.10523727317745	0.141548270402199
44.5309	1.10569959235359	0.14220320650245
44.5809	1.10615686669588	0.142803116600251
44.6309	1.10660322120794	0.143283919781356
44.6809	1.10704957572	0.14376472296246
44.7309	1.10749593023207	0.144245526143564
44.7809	1.10794228474413	0.144726329324668
44.8309	1.10838863925619	0.145207132505772
44.8809	1.10883499376825	0.145687935686877
44.9309	1.10928134828032	0.146168738867981
44.9809	1.10972770279238	0.146649542049085
45.0309	1.11017405730444	0.147130345230189
45.0809	1.11062041181651	0.147611148411294
45.1309	1.11106222842748	0.148000137474892
45.1809	1.11150311558883	0.148370321237314
45.2309	1.11194400275018	0.148740504999737
45.2809	1.11238488991153	0.149110688762159
45.3309	1.11282577707288	0.149480872524582
45.3809	1.11326666423424	0.149851056287004
45.4309	1.11370755139559	0.150221240049427
45.4809	1.11414843855694	0.150591423811849
45.5309	1.11458932571829	0.150961607574271
45.5809	1.11503021287964	0.151331791336694
45.6309	1.11547629096245	0.151511536125502
45.6809	1.11593226801177	0.151328118220439
45.7309	1.11638824506108	0.151144700315377
45.7809	1.11684422211039	0.150961282410315
45.8309	1.11730019915971	0.150777864505253
45.8809	1.11775617620902	0.150594446600191
45.9309	1.11821215325834	0.150411028695129
45.9809	1.11866813030765	0.150227610790066
46.0309	1.11912410735697	0.150044192885004
46.0809	1.11958008440628	0.149860774979942
46.1309	1.1200360614556	0.14967735707488
46.1809	1.12050337365462	0.149663075861864
46.2309	1.12097256183414	0.149676786968511
46.2809	1.12144175001366	0.149690498075159
46.3309	1.12191093819317	0.149704209181806
46.3809	1.12238012637269	0.149717920288453
46.4309	1.1228493145522	0.1497316313951
46.4809	1.12331850273172	0.149745342501747
46.5309	1.12378769091124	0.149759053608395
46.5809	1.12425687909075	0.149772764715042
46.6309	1.12472606727027	0.149786475821689
46.6809	1.12519563093892	0.149889686642601
46.7309	1.12566582310009	0.150142701798085
46.7809	1.12613601526125	0.150395716953569
46.8309	1.12660620742241	0.150648732109053
46.8809	1.12707639958358	0.150901747264537
46.9309	1.12754659174474	0.151154762420021
46.9809	1.1280167839059	0.151407777575506
47.0309	1.12848697606707	0.15166079273099
47.0809	1.12895716822823	0.151913807886474
47.1309	1.12942736038939	0.152166823041958
47.1809	1.12989755255056	0.152419838197442
47.2309	1.1303621129031	0.152090614127936
47.2809	1.13082596293744	0.151687954480503
47.3309	1.13128981297178	0.151285294833071
47.3809	1.13175366300612	0.150882635185638
47.4309	1.13221751304045	0.150479975538205
47.4809	1.13268136307479	0.150077315890772
47.5309	1.13314521310913	0.14967465624334
47.5809	1.13360906314347	0.149271996595907
47.6309	1.13407291317781	0.148869336948474
47.6809	1.13453676321215	0.148466677301042
47.7309	1.13499533834652	0.147711084001867
47.7809	1.13544606673915	0.146430479947116
47.8309	1.13589679513178	0.145149875892364
47.8809	1.13634752352441	0.143869271837613
47.9309	1.13679825191705	0.142588667782861
47.9809	1.13724898030968	0.14130806372811
48.0309	1.13769970870231	0.140027459673359
48.0809	1.13815043709494	0.138746855618607
48.1309	1.13860116548757	0.137466251563856
48.1809	1.1390518938802	0.136185647509104
48.2309	1.13950262227284	0.134905043454353
48.2809	1.139965570413	0.13374868922134
48.3309	1.14042963914137	0.132603729076784
48.3809	1.14089370786974	0.131458768932228
48.4309	1.1413577765981	0.130313808787672
48.4809	1.14182184532647	0.129168848643116
48.5309	1.14228591405484	0.12802388849856
48.5809	1.1427499827832	0.126878928354003
48.6309	1.14321405151157	0.125733968209447
48.6809	1.14367812023994	0.124589008064891
48.7309	1.1441421889683	0.123444047920335
48.7809	1.14459365654675	0.125853675728686
48.8309	1.14502842027531	0.13297519919554
48.8809	1.14546318400386	0.140096722662394
48.9309	1.14589794773242	0.147218246129248
48.9809	1.14633271146097	0.154339769596102
49.0309	1.14676747518953	0.161461293062956
49.0809	1.14720223891808	0.16858281652981
49.1309	1.14763700264664	0.175704339996665
49.1809	1.14807176637519	0.182825863463518
49.2309	1.14850653010375	0.189947386930373
49.2809	1.1489412938323	0.197068910397227
50.2837	1.14999759211314	0.120211320066739
50.3337	1.1498599985782	0.155418994242229
50.3837	1.14931879734078	0.15885607233768
50.4337	1.14885097932198	0.152473312933371
50.4837	1.14849323613114	0.150102982199515
50.5337	1.14800447451309	0.144916203091967
50.5837	1.14754608021818	0.13615801938344
50.6337	1.14697282757008	0.13580121036662
50.6837	1.14643375831581	0.137037920662536
50.7337	1.14582621477892	0.133570302817149
50.7837	1.14530758748082	0.133915408842011
50.8337	1.1448309548762	0.134985559950104
50.8837	1.14435819208975	0.134280510871444
50.9337	1.14395035625259	0.135399278000496
50.9837	1.14351050483641	0.134987903826689
51.0337	1.1431591934267	0.135300007122886
51.0837	1.14266663365377	0.135089004176509
51.1337	1.1422510760961	0.135873916418815
51.1837	1.14173081845794	0.134475642932793
51.2337	1.14136929502806	0.132504455793062
51.2837	1.14073296076062	0.132223177272795
51.3337	1.14026978239358	0.12833094064991
51.3837	1.13966431763926	0.129923386450225
51.4337	1.13925550225794	0.126332509275058
51.4837	1.13874932063192	0.123814964153338
51.5337	1.13834568772915	0.123646698405864
51.5837	1.13792362222076	0.123105208619221
51.6337	1.13746196593174	0.120035823115788
51.6837	1.13716050298937	0.12071291606685
51.7337	1.13663289315483	0.120072452139326
51.7837	1.1362945020727	0.120391894553532
51.8337	1.13576742478155	0.119440244080221
51.8837	1.13532927033896	0.11758124113966
51.9337	1.13485816748621	0.116764573306341
51.9837	1.13418924960914	0.116658807148744
52.0337	1.13377849980708	0.116471281122076
52.0837	1.13320469317828	0.114827010632442
52.1337	1.13283962862093	0.11308680675251
52.1837	1.13231408317927	0.111911771218453
52.2337	1.13199098323861	0.109147229435051
52.2837	1.13165134658434	0.108637910089391
52.3337	1.13116826885329	0.108116720748022
52.3837	1.13075160998904	0.106968431628205
52.4337	1.13023976791734	0.107101809219047
52.4837	1.12984749688084	0.107134612367059
52.5337	1.12920750569668	0.104250957473864
52.5837	1.12872142316471	0.102622782098102
52.6337	1.12812865957594	0.102644963571944
52.6837	1.12774120872186	0.103047295865675
52.7337	1.12730100931914	0.100493569384803
52.7837	1.12686288582898	0.0976788936160564
52.8337	1.12645378054329	0.0991254925336313
52.8837	1.12595474976954	0.0987961772082225
52.9337	1.12549938022412	0.0978770503614313
52.9837	1.12510586689199	0.0969971694949818
53.0337	1.12470189055889	0.0964839792909495
53.0837	1.1241210613757	0.0960054461056346
53.1337	1.12358788523759	0.0967583010830084
53.1837	1.12308025886667	0.0968870718885628
53.2337	1.1225957605534	0.0961724290797656
53.2837	1.12215139123855	0.0959833791236784
53.3337	1.12161562584888	0.0953738038647001
53.3837	1.12115041541683	0.0950068141588523
53.4337	1.12076369726939	0.0945316623966767
53.4837	1.12041374677613	0.0930024893000536
53.5337	1.1200343080543	0.0932778529265615
53.5837	1.11953221971411	0.093616172418869
53.6337	1.1190137229345	0.0934671108144647
53.6837	1.11861443472669	0.0923400770418547
53.7337	1.11815606952791	0.0916783975494459
53.7837	1.11755172636001	0.0911973381978043
53.8337	1.11696473288965	0.0907124498742291
53.8837	1.11651094994327	0.0902138036245942
53.9337	1.11609282291079	0.0912169500508759
53.9837	1.11568932902935	0.0910997309619472
54.0337	1.11524611042157	0.0906886546718191
54.0837	1.11477299766078	0.0905565148183705
54.1337	1.11444404419712	0.0917169912145607
54.1837	1.11407734214615	0.091009250909928
54.2337	1.11362653472469	0.0904727752372119
54.2837	1.11312383986359	0.0903145736086167
54.3337	1.11269165100442	0.0896610706648971
54.3837	1.1121840611936	0.0895215427645511
54.4337	1.11167614471591	0.0893406756615746
54.4837	1.11114343468281	0.0894969497784504
54.5337	1.11053111476077	0.0907139625489272
54.5837	1.11011998846944	0.0909626720783273
54.6337	1.10971466975156	0.0906725989236967
54.6837	1.10932806286786	0.0901009022827527
54.7337	1.10897373566991	0.0895283313534112
54.7837	1.10849430349415	0.0898036766862058
54.8337	1.10804530651535	0.0893992829998307
54.8837	1.10762165670707	0.0891308087127285
54.9337	1.10719681619689	0.0894180320279398
54.9837	1.10658965209109	0.0896437463040896
55.0337	1.10605594207012	0.0896300482574054
55.0837	1.10556005609582	0.0898167668732137
55.1337	1.10509722192138	0.0903961337277454
55.1837	1.10469833922931	0.0915020705504014
55.2337	1.10418521653423	0.0908131388379385
55.2837	1.10373968921921	0.0910036476904195
55.3337	1.10337690455175	0.092182732083826
55.3837	1.10305150025032	0.0934328282094428
55.4337	1.10267414525942	0.0945154926430312
55.4837	1.10213960473086	0.0951044242455092
55.5337	1.10150978995391	0.0953942998123755
55.5837	1.10095957609143	0.0953159130290049
55.6337	1.1004521865905	0.0950394054057191
55.6837	1.09994479708957	0.0947779908016202
55.7337	1.09943740758864	0.0950255463445484
55.7837	1.09893001808771	0.0952731018874766
55.8337	1.09844757640365	0.0956542478993488
55.8837	1.09800142356663	0.0962297132825909
55.9337	1.0975552707296	0.0968051786658331
55.9837	1.09713527146174	0.0968517102737711
56.0337	1.09672239288574	0.0967542319225297
56.0837	1.09629570253783	0.0965075573560851
56.1337	1.09579881075071	0.0955025594476467
56.1837	1.09530191896359	0.0944975615392084
56.2337	1.09480882734887	0.0940597728418915
56.2837	1.09431893403763	0.0940993591159973
56.3337	1.09382904072639	0.0941389453901031
56.3837	1.09335204700588	0.0938491038817945
56.4337	1.09287615064638	0.0935312381350513
56.4837	1.09243544507306	0.0933277737770976
56.5337	1.09207677318447	0.0933909919370482
56.5837	1.09171810129588	0.0934542100969988
56.6337	1.09130363309585	0.0930137397616096
56.6837	1.09086276275198	0.0923349300851729
56.7337	1.09041628610464	0.0916732179188182
56.7837	1.08987740346227	0.0912933157612986
56.8337	1.0893385208199	0.090913413603779
56.8837	1.08882480014777	0.0903983334322022
56.9337	1.08834365493137	0.0897082476719812
56.9837	1.08786250971498	0.0890181619117603
57.0337	1.08738278938826	0.0884955227523719
57.0837	1.08690339379083	0.0880110443114444
57.1337	1.08644864857505	0.0875651079941095
57.1837	1.08609697516234	0.0872803296754239
57.2337	1.08574530174963	0.0869955513567382
57.2837	1.08532064324111	0.0871616033314731
57.3337	1.08484128421643	0.0876655414113539
57.3837	1.08436192519175	0.0881694794912346
57.4337	1.08387588287088	0.0878898980172232
57.4837	1.08338948879757	0.0875690786719542
57.5337	1.0828921711532	0.0872199137996132
57.5837	1.08237253431948	0.086812832959907
57.6337	1.08185289748577	0.0864057521202008
57.6837	1.08142482311163	0.0860404557406432
57.7337	1.0810346580816	0.085692459262007
57.7837	1.08064284176119	0.0853074061045506
57.8337	1.08023343092251	0.0845275136023699
57.8837	1.07982402008383	0.0837476211001891
57.9337	1.07938293776863	0.0830264694953202
57.9837	1.07890532822944	0.0823730647134494
58.0337	1.07842771869025	0.0817196599315785
58.0837	1.07792574788874	0.08127286098996
58.1337	1.0774192331973	0.0808645984010796
58.1837	1.07691175009175	0.0804436475079219
58.2337	1.07640086135289	0.0799780755049618
58.2837	1.07588997261402	0.0795125035020017
58.3337	1.07545204298615	0.078954408158895
58.3837	1.0750627527656	0.0783346305890239
58.4337	1.07467346254506	0.0777148530191527
58.4837	1.07420969261968	0.0774703160188835
58.5337	1.073744293974	0.077233984769881
58.5837	1.0732973430391	0.076819341860115
58.6337	1.07288358972035	0.0760838178318196
58.6837	1.0724698364016	0.0753482938035241
58.7337	1.07193894106799	0.0742772076206922
58.7837	1.07136594085573	0.0730855088309279
58.8337	1.07081122293696	0.0720359071318949
58.8837	1.07039831286034	0.0720884910980973
58.9337	1.06998540278373	0.0721410750642996
58.9837	1.06956818164597	0.072256840779568
59.0337	1.06914652347451	0.0724376344638424
59.0837	1.06872486530304	0.0726184281481168
59.1337	1.06828491171595	0.0725860743483978
59.1837	1.06784225811686	0.0725222645394505
59.2337	1.06739830084609	0.0724575697032399
59.2837	1.06695043256025	0.0723902197852394
59.3337	1.06650256427442	0.0723228698672389
59.3837	1.0659766128163	0.0717531802579724
59.4337	1.06540448741353	0.0708864355416492
59.4837	1.06483349488904	0.0700243270485076
59.5337	1.06442320924087	0.0698198999295691
59.5837	1.06401292359271	0.0696154728106305
59.6337	1.06359926467917	0.0693012351720067
59.6837	1.06318023093616	0.0688120297343825
59.7337	1.06276119719315	0.0683228242967582
59.7837	1.06234416903836	0.0679008939404575
59.8337	1.06192775972381	0.0674997218466221
59.8837	1.06149224321625	0.0670914676685289
59.9337	1.06094203002916	0.0666407011471173
59.9837	1.06039181684208	0.0661899346257059
60.0337	1.05989264825452	0.0658367670463628
60.0837	1.0594403717511	0.065573258663993
60.1337	1.05898809524769	0.0653097502816231
60.1837	1.05852873436211	0.0653700025097993
60.2337	1.05806858457333	0.0654663080978075
60.2837	1.05764208029935	0.0654003170984768
60.3337	1.05730278365279	0.0649136608066762
60.3837	1.05696348700623	0.0644270045148757
60.4337	1.05653900758335	0.0642611460339002
60.4837	1.05606985914361	0.0642635107951866
60.5337	1.05559669338701	0.0642349562880079
60.5837	1.05501595281239	0.0633784524808204
60.6337	1.05443521223777	0.0625219486736329
60.6837	1.05384620109604	0.0620118835934271
60.7337	1.05324548330617	0.061992188305519
60.7837	1.0526447655163	0.061972493017611
60.8337	1.05204404772642	0.0619527977297029
60.8837	1.05152201465017	0.0617403716623981
60.9337	1.05108454315412	0.0613208199857002
60.9837	1.05064707165807	0.0609012683090023
61.0337	1.05020960016202	0.0604817166323044
61.0837	1.04977212866596	0.0600621649556065
61.1337	1.04932084340177	0.0597033277850657
61.1837	1.04882581453846	0.059536753217356
61.2337	1.04833078567516	0.0593701786496463
61.2837	1.04783575681185	0.0592036040819366
61.3337	1.04734072794855	0.0590370295142268
61.3837	1.04684569908524	0.0588704549465171
61.4337	1.04644372653175	0.0582506298692899
61.4837	1.04604212769837	0.057628984508892
61.5337	1.045640528865	0.0570073391484941
61.5837	1.04523893003162	0.0563856937880961
61.6337	1.04483733119824	0.0557640484276982
61.6837	1.04436066993442	0.0552022648565196
61.7337	1.04385951880602	0.054660011789516
61.7837	1.04335836767762	0.0541177587225124
61.8337	1.04285721654922	0.0535755056555087
61.8837	1.04235606542082	0.0530332525885051
61.9337	1.04189453043974	0.0527969317409303
61.9837	1.04147105803156	0.0528545457708458
62.0337	1.04104758562338	0.0529121598007613
62.0837	1.0406241132152	0.0529697738306769
62.1337	1.04020064080702	0.0530273878605924
62.1837	1.03976478873234	0.0528864809530658
62.2337	1.03929512353871	0.0522033452164064
62.2837	1.03882545834508	0.051520209479747
62.3337	1.03835579315145	0.0508370737430876
62.3837	1.03788612795782	0.0501539380064282
62.4337	1.03741652145945	0.049483722933475
62.4837	1.03694930190167	0.0493389481845732
62.5337	1.03648208234388	0.0491941734356714
62.5837	1.0360148627861	0.0490493986867696
62.6337	1.03554764322831	0.0489046239378678
62.6837	1.03508042367053	0.048759849188966
62.7337	1.03463659757098	0.0483790757515085
62.7837	1.03419929292141	0.0479325123983156
62.8337	1.03376198827185	0.0474859490451227
62.8837	1.03332468362229	0.0470393856919298
62.9337	1.03288737897272	0.0465928223387369
62.9837	1.03240950269739	0.0462768298506044
63.0337	1.03189678610402	0.0460729632726168
63.0837	1.03138406951064	0.0458690966946292
63.1337	1.03087135291727	0.0456652301166416
63.1837	1.0303586363239	0.045461363538654
63.2337	1.02987117058528	0.0452131568822791
63.2837	1.02944376093363	0.0448594927421721
63.3337	1.02901635128199	0.0445058286020651
63.3837	1.02858894163035	0.0441521644619582
63.4337	1.0281615319787	0.0437985003218512
63.4837	1.027731014022	0.043438479940217
63.5337	1.02724604316564	0.0429671076236803
63.5837	1.02676107230927	0.0424957353071436
63.6337	1.02627610145291	0.0420243629906069
63.6837	1.02579113059654	0.0415529906740702
63.7337	1.02530615974018	0.0410816183575334
63.7837	1.02486426994052	0.0406110572907462
63.8337	1.02443248557392	0.04014068651711
63.8837	1.02400070120731	0.0396703157434739
63.9337	1.02356891684071	0.0391999449698377
63.9837	1.0231371324741	0.0387295741962016
64.0337	1.02270792553472	0.0383607980221592
64.0837	1.0222806788921	0.0380692909802022
64.1337	1.02185343224948	0.0377777839382453
64.1837	1.02142618560685	0.0374862768962883
64.2337	1.02099893896423	0.0371947698543314
64.2837	1.02054711835439	0.0369171076611231
64.3337	1.02004402613393	0.0366683316338226
64.3837	1.01954093391347	0.0364195556065221
64.4337	1.01903784169301	0.0361707795792215
64.4837	1.01853474947255	0.035922003551921
64.5337	1.01803845033317	0.0356750274176055
64.5837	1.01761820056494	0.0354482013047559
64.6337	1.01719795079671	0.0352213751919064
64.6837	1.01677770102848	0.0349945490790569
64.7337	1.01635745126025	0.0347677229662074
64.7837	1.01593720149202	0.0345408968533578
64.8337	1.0154229674742	0.034159499267543
64.8837	1.01489056466351	0.0337482203229926
64.9337	1.01435816185281	0.0333369413784423
64.9837	1.01382575904212	0.0329256624338919
65.0337	1.01329335623142	0.0325143834893416
65.0837	1.01283978577831	0.032070457344232
65.1337	1.01243965202396	0.0316044012175354
65.1837	1.01203951826961	0.0311383450908388
65.2337	1.01163938451526	0.0306722889641422
65.2837	1.01123925076091	0.0302062328374457
65.3337	1.01080888123518	0.0298431795141548
65.3837	1.01032285040307	0.0296697449880427
65.4337	1.00983681957095	0.0294963104619307
65.4837	1.00935078873884	0.0293228759358186
65.5337	1.00886475790673	0.0291494414097066
65.5837	1.00838151814276	0.0289606017016866
65.6337	1.00792086065741	0.0286471200673201
65.6837	1.00746020317207	0.0283336384329537
65.7337	1.00699954568673	0.0280201567985873
65.7837	1.00653888820138	0.0277066751642209
65.8337	1.00607823071604	0.0273931935298545
65.8837	1.00564581468131	0.0269321517045434
65.9337	1.00521769342938	0.0264486698501947
65.9837	1.00478957217746	0.025965187995846
66.0337	1.00436145092554	0.0254817061414973
66.0837	1.00393332967362	0.0249982242871485
66.1337	1.00346061039504	0.0246117881424319
66.1837	1.00296101794654	0.0242838282586475
66.2337	1.00246142549805	0.023955868374863
66.2837	1.00196183304956	0.0236279084910785
66.3337	1.00146224060107	0.0232999486072941
66.3837	1.00099947202111	0.0229512773931669
66.4337	1.00059627713421	0.0225690993671239
66.4837	1.00019308224731	0.0221869213410809
66.5337	0.999789887360415	0.0218047433150379
66.5837	0.999386692473518	0.0214225652889949
66.6337	0.99897055694952	0.0209464662171299
66.6837	0.998473589330004	0.0198837009025214
66.7337	0.997976621710489	0.0188209355879129
66.7837	0.997479654090973	0.0177581702733044
66.8337	0.996982686471457	0.0166954049586958
66.8837	0.996485718851942	0.0156326396440873
66.9337	0.996049262102892	0.0149179614829295
66.9837	0.995619828937021	0.01424368629494
67.0337	0.995190395771151	0.0135694111069506
67.0837	0.99476096260528	0.0128951359189611
67.1337	0.994331529439409	0.0122208607309716
67.1837	0.993884305099981	0.0116685511764036
67.2337	0.993427584858102	0.011181339843355
67.2837	0.992970864616224	0.0106941285103065
67.3337	0.992514144374345	0.0102069171772579
67.3837	0.992057424132466	0.00971970584420929
67.4337	0.991579180292981	0.00908676500950249
67.4837	0.991069963471576	0.00824411586753146
67.5337	0.990560746650171	0.00740146672556048
67.5837	0.990051529828766	0.00655881758358939
67.6337	0.989542313007361	0.00571616844161842
67.6837	0.989050760936591	0.00489927559153819
67.7337	0.988646691440395	0.00420993771082188
67.7837	0.988242621944199	0.00352059983010562
67.8337	0.987838552448003	0.00283126194938927
67.8837	0.987434482951807	0.00214192406867301
67.9337	0.987030413455611	0.00145258618795671
67.9837	0.986525954041623	0.000893500849336207
68.0337	0.986013237448249	0.000345128923269083
68.0837	0.985500520854876	-0.000203243002798122
68.1337	0.984987804261502	-0.000751614928865246
68.1837	0.984475087668129	-0.00129998685493242
68.2337	0.984023345757106	-0.00229457493742213
68.2837	0.983600034856329	-0.00349722275267181
68.3337	0.983176723955552	-0.00469987056792166
68.3837	0.982753413054775	-0.00590251838317134
68.4337	0.982330102153999	-0.0071051661984211
68.4837	0.98187874508575	-0.00804285300187444
68.5337	0.981391401839148	-0.00864056700023741
68.5837	0.980904058592545	-0.00923828099860046
68.6337	0.980416715345943	-0.00983599499696342
68.6837	0.97992937209934	-0.0104337089953264
68.7337	0.979451493570912	-0.0110592801566876
68.7837	0.979012439702751	-0.0117991225376942
68.8337	0.97857338583459	-0.0125389649187009
68.8837	0.978134331966429	-0.0132788072997075
68.9337	0.977695278098268	-0.0140186496807142
68.9837	0.977256224230107	-0.0147584920617209
69.0337	0.976839500423405	-0.0158071609909244
69.0837	0.976423902502155	-0.0168714010065918
69.1337	0.976008304580906	-0.0179356410222591
69.1837	0.975592706659656	-0.0189998810379264
69.2337	0.975177108738406	-0.0200641210535937
69.2837	0.974694558314056	-0.0210446135940948
69.3337	0.974184661092666	-0.0219908994193873
69.3837	0.973674763871276	-0.0229371852446797
69.4337	0.973164866649886	-0.0238834710699722
69.4837	0.972654969428495	-0.0248297568952646
69.5337	0.972188200234102	-0.0259711747286955
69.5837	0.971770852426868	-0.0273361987688775
69.6337	0.971353504619634	-0.0287012228090594
69.6837	0.9709361568124	-0.0300662468492414
69.7337	0.970518809005166	-0.0314312708894233
69.7837	0.97008284241106	-0.0328708816657797
69.8337	0.969582375019575	-0.0345688822067408
69.8837	0.969081907628091	-0.0362668827477018
69.9337	0.968581440236607	-0.0379648832886628
69.9837	0.968080972845123	-0.0396628838296239
70.0337	0.967580505453639	-0.0413608843705848
70.0837	0.967171265330001	-0.0430405614380262
70.1337	0.966763697396608	-0.0447199026373172
70.1837	0.966356129463216	-0.0463992438366084
70.2337	0.965948561529823	-0.0480785850358995
70.2837	0.965540993596431	-0.0497579262351906
70.3337	0.965060991615398	-0.0516699631431613
70.3837	0.964555274565961	-0.0536646101807712
70.4337	0.964049557516524	-0.0556592572183813
70.4837	0.963543840467088	-0.0576539042559915
70.5337	0.963038123417651	-0.0596485512936014
70.5837	0.962549854282482	-0.0609492929208924
70.6337	0.962079314479552	-0.061544937115117
70.6837	0.961608774676622	-0.0621405813093415
70.7337	0.961138234873693	-0.0627362255035662
70.7837	0.960667695070763	-0.0633318696977907
70.8337	0.960208244551592	-0.0639904547256029
70.8837	0.959781709842941	-0.0648358641324766
70.9337	0.959355175134289	-0.0656812735393503
70.9837	0.958928640425638	-0.066526682946224
71.0337	0.958502105716987	-0.0673720923530977
71.0837	0.958073855422476	-0.0682148773262452
71.1337	0.957475762127802	-0.0687978433605042
71.1837	0.956877668833129	-0.0693808093947632
71.2337	0.956279575538455	-0.0699637754290222
71.2837	0.955681482243782	-0.0705467414632812
71.3337	0.955083388949108	-0.0711297074975402
71.3837	0.954485295654435	-0.0717126735317992
71.4337	0.953887202359761	-0.0722956395660582
71.4837	0.953308038065205	-0.0728747357586502
71.5337	0.95283959545627	-0.0734311960280665
71.5837	0.952371152847334	-0.0739876562974829
71.6337	0.951902710238398	-0.0745441165668992
71.6837	0.951434267629462	-0.0751005768363155
71.7337	0.950965825020526	-0.0756570371057318
71.7837	0.95049738241159	-0.0762134973751481
71.8337	0.950028939802654	-0.0767699576445645
71.8837	0.949560497193718	-0.0773264179139808
71.9337	0.949092054584782	-0.0778828781833971
71.9837	0.948623611975846	-0.0784393384528135
72.0337	0.948145931731148	-0.079036406197123
72.0837	0.947663492704392	-0.0796543929436502
72.1337	0.947181053677635	-0.0802723796901774
72.1837	0.946698614650878	-0.0808903664367046
72.2337	0.946216175624122	-0.0815083531832319
72.2837	0.945733736597365	-0.0821263399297591
72.3337	0.945251297570609	-0.0827443266762863
72.3837	0.944768858543852	-0.0833623134228135
72.4337	0.944286419517095	-0.0839803001693407
72.4837	0.943803980490339	-0.084598286915868
72.5337	0.943326336111462	-0.0852222145805238
72.5837	0.94287145253229	-0.0858743445346868
72.6337	0.942416568953118	-0.0865264744888498
72.6837	0.941961685373946	-0.0871786044430128
72.7337	0.941506801794773	-0.0878307343971758
72.7837	0.941051918215601	-0.0884828643513387
72.8337	0.940597034636429	-0.0891349943055017
72.8837	0.940142151057257	-0.0897871242596647
72.9337	0.939687267478085	-0.0904392542138277
72.9837	0.939232383898913	-0.0910913841679907
73.0337	0.93877750031974	-0.0917435141221536
73.0837	0.938324422278467	-0.0924031024458212
73.1337	0.937872163027636	-0.0930660730533338
73.1837	0.937419903776806	-0.0937290436608464
73.2337	0.936967644525975	-0.0943920142683591
73.2837	0.936515385275144	-0.0950549848758717
73.3337	0.936063126024313	-0.0957179554833844
73.3837	0.935610866773483	-0.096380926090897
73.4337	0.935158607522652	-0.0970438966984096
73.4837	0.934706348271821	-0.0977068673059222
73.5337	0.93425408902099	-0.0983698379134348
73.5837	0.933806600799084	-0.0990097015947088
73.6337	0.933377960503326	-0.0995582814782675
73.6837	0.932949320207567	-0.100106861361826
73.7337	0.932520679911809	-0.100655441245385
73.7837	0.932092039616051	-0.101204021128944
73.8337	0.931663399320292	-0.101752601012502
73.8837	0.931234759024534	-0.102301180896061
73.9337	0.930806118728776	-0.10284976077962
73.9837	0.930377478433017	-0.103398340663178
74.0337	0.929948838137259	-0.103946920546737
74.0837	0.9295201978415	-0.104495500430296
74.1337	0.929065251278448	-0.105270780823201
74.1837	0.92859987038591	-0.10613598152987
74.2337	0.928134489493373	-0.107001182236539
74.2837	0.927669108600835	-0.107866382943207
74.3337	0.927203727708297	-0.108731583649876
74.3837	0.92673834681576	-0.109596784356545
74.4337	0.926272965923222	-0.110461985063213
74.4837	0.925807585030684	-0.111327185769882
74.5337	0.925342204138147	-0.112192386476551
74.5837	0.924876823245609	-0.11305758718322
74.6337	0.924409832765022	-0.113981633368733
74.6837	0.923937453663574	-0.115102683983425
74.7337	0.923465074562126	-0.116223734598116
74.7837	0.922992695460678	-0.117344785212808
74.8337	0.92252031635923	-0.118465835827499
74.8837	0.922047937257782	-0.119586886442191
74.9337	0.921575558156334	-0.120707937056882
74.9837	0.921103179054886	-0.121828987671574
75.0337	0.920630799953438	-0.122950038286265
75.0837	0.92015842085199	-0.124071088900957
75.1337	0.919686041750542	-0.125192139515648
75.1837	0.919214572040442	-0.126234078794737
75.2337	0.918743415239194	-0.127248796969102
75.2837	0.918272258437945	-0.128263515143468
75.3337	0.917801101636697	-0.129278233317833
75.3837	0.917329944835448	-0.130292951492199
75.4337	0.9168587880342	-0.131307669666564
75.4837	0.916387631232951	-0.13232238784093
75.5337	0.915916474431702	-0.133337106015295
75.5837	0.915445317630454	-0.134351824189661
75.6337	0.914974160829205	-0.135366542364026
75.6837	0.91450541553138	-0.136401435991239
75.7337	0.914043533743297	-0.137493752061173
75.7837	0.913581651955215	-0.138586068131107
75.8337	0.913119770167133	-0.139678384201041
75.8837	0.91265788837905	-0.140770700270975
75.9337	0.912196006590967	-0.141863016340909
75.9837	0.911734124802885	-0.142955332410843
76.0337	0.911272243014802	-0.144047648480777
76.0837	0.91081036122672	-0.145139964550711
76.1337	0.910348479438637	-0.146232280620645
76.1837	0.909886597650555	-0.147324596690579
76.2337	0.909439950088494	-0.148403690366695
76.2837	0.908997750762972	-0.149478923240481
76.3337	0.90855555143745	-0.150554156114268
76.3837	0.908113352111928	-0.151629388988055
76.4337	0.907671152786406	-0.152704621861841
76.4837	0.907228953460883	-0.153779854735628
76.5337	0.906786754135361	-0.154855087609414
76.5837	0.906344554809839	-0.155930320483201
76.6337	0.905902355484317	-0.157005553356988
76.6837	0.905460156158795	-0.158080786230774
76.7337	0.905017830865512	-0.159249444886872
76.7837	0.904575194151933	-0.160649072838129
76.8337	0.904132557438354	-0.162048700789387
76.8837	0.903689920724775	-0.163448328740643
76.9337	0.903247284011196	-0.164847956691901
76.9837	0.902804647297617	-0.166247584643158
77.0337	0.902362010584038	-0.167647212594415
77.0837	0.901919373870459	-0.169046840545672
77.1337	0.90147673715688	-0.170446468496929
77.1837	0.901034100443301	-0.171846096448186
77.2337	0.900591463729722	-0.173245724399443
77.2837	0.900129183043731	-0.174728922075819
77.3337	0.899662052598966	-0.176232751679344
77.3837	0.899194922154201	-0.177736581282869
77.4337	0.898727791709435	-0.179240410886394
77.4837	0.89826066126467	-0.180744240489919
77.5337	0.897793530819905	-0.182248070093444
77.5837	0.89732640037514	-0.183751899696969
77.6337	0.896859269930374	-0.185255729300494
77.6837	0.896392139485609	-0.186759558904019
77.7337	0.895925009040844	-0.188263388507544
77.7837	0.895458984313087	-0.189654905729295
77.8337	0.894995352972776	-0.190803316403154
77.8837	0.894531721632466	-0.191951727077013
77.9337	0.894068090292156	-0.193100137750872
77.9837	0.893604458951846	-0.194248548424732
78.0337	0.893140827611536	-0.195396959098591
78.0837	0.892677196271226	-0.19654536977245
78.1337	0.892213564930916	-0.197693780446309
78.1837	0.891749933590606	-0.198842191120168
78.2337	0.891286302250296	-0.199990601794027
78.2837	0.890822670909986	-0.201139012467886
78.3337	0.89035323105628	-0.202939668587949
78.3837	0.88988260150706	-0.204873917148801
78.4337	0.889411971957839	-0.206808165709653
78.4837	0.888941342408619	-0.208742414270504
78.5337	0.888470712859398	-0.210676662831356
78.5837	0.888000083310178	-0.212610911392208
78.6337	0.887529453760957	-0.214545159953059
78.6837	0.887058824211737	-0.216479408513911
78.7337	0.886588194662517	-0.218413657074763
78.7837	0.886117565113296	-0.220347905635615
78.8337	0.885651449408823	-0.22205464540125
78.8837	0.885193941501309	-0.22332753118531
78.9337	0.884736433593796	-0.224600416969369
78.9837	0.884278925686282	-0.225873302753429
79.0337	0.883821417778769	-0.227146188537489
79.0837	0.883363909871255	-0.228419074321548
79.1337	0.882906401963742	-0.229691960105608
79.1837	0.882448894056228	-0.230964845889668
79.2337	0.881991386148715	-0.232237731673728
79.2837	0.881533878241201	-0.233510617457787
79.3337	0.881076370333688	-0.234783503241847
79.3837	0.880605274922632	-0.236705634179872
79.4337	0.880131930763903	-0.238735215947573
79.4837	0.879658586605174	-0.240764797715275
79.5337	0.879185242446445	-0.242794379482977
79.5837	0.878711898287716	-0.244823961250678
79.6337	0.878238554128987	-0.24685354301838
79.6837	0.877765209970259	-0.248883124786081
79.7337	0.87729186581153	-0.250912706553783
79.7837	0.876818521652801	-0.252942288321485
79.8337	0.876345177494072	-0.254971870089187
79.8837	0.875887571081294	-0.257084468273984
79.9337	0.875456306457195	-0.259336019071353
79.9837	0.875025041833095	-0.261587569868723
80.0337	0.874593777208995	-0.263839120666092
80.0837	0.874162512584896	-0.266090671463461
80.1337	0.873731247960796	-0.268342222260831
80.1837	0.873299983336696	-0.2705937730582
80.2337	0.872868718712596	-0.272845323855569
80.2837	0.872437454088496	-0.275096874652939
80.3337	0.872006189464397	-0.277348425450308
80.3837	0.871574924840297	-0.279599976247677
80.4337	0.87111724897577	-0.282298104884945
80.4837	0.870656241963801	-0.285052558655172
80.5337	0.870195234951832	-0.287807012425399
80.5837	0.869734227939864	-0.290561466195627
80.6337	0.869273220927895	-0.293315919965854
80.6837	0.868812213915926	-0.296070373736081
80.7337	0.868351206903957	-0.298824827506309
80.7837	0.867890199891989	-0.301579281276536
80.8337	0.86742919288002	-0.304333735046764
80.8837	0.866968185868051	-0.307088188816991
80.9337	0.866511398776056	-0.310194889941721
80.9837	0.866060889077452	-0.313825580912204
81.0337	0.865610379378849	-0.317456271882688
81.0837	0.865159869680246	-0.321086962853171
81.1337	0.864709359981643	-0.324717653823654
81.1837	0.86425885028304	-0.328348344794137
81.2337	0.863808340584436	-0.33197903576462
81.2837	0.863357830885833	-0.335609726735104
81.3337	0.86290732118723	-0.339240417705587
81.3837	0.862456811488627	-0.34287110867607
81.4337	0.862006301790024	-0.346501799646553
81.4837	0.861537362308255	-0.348978145960375
81.5337	0.861066732759035	-0.351348635340616
81.5837	0.860596103209814	-0.353719124720858
81.6337	0.860125473660594	-0.356089614101099
81.6837	0.859654844111373	-0.35846010348134
81.7337	0.859184214562153	-0.360830592861582
81.7837	0.858713585012932	-0.363201082241823
81.8337	0.858242955463712	-0.365571571622065
81.8837	0.857772325914492	-0.367942061002306
81.9337	0.857301696365271	-0.370312550382547
81.9837	0.856828433739948	-0.374494696994158
82.0337	0.856351680757931	-0.381078342726419
82.0837	0.855874927775914	-0.387661988458681
82.1337	0.855398174793897	-0.394245634190942
82.1837	0.85492142181188	-0.400829279923204
82.2337	0.854444668829863	-0.407412925655465
82.2837	0.853967915847846	-0.413996571387726
82.3337	0.853491162865829	-0.420580217119988
82.3837	0.853014409883813	-0.427163862852249
82.4337	0.852537656901796	-0.433747508584511
82.4837	0.852060903919779	-0.440331154316773
83.4865	0.849791431133289	-0.383248882895182
83.5365	0.849864814351923	-0.383625774272467
83.5865	0.850323459468384	-0.36657425604812
83.6365	0.850823382645327	-0.351384778496458
83.6865	0.851208644543155	-0.345526664119036
83.7365	0.851896612217847	-0.337450817786021
83.7865	0.852363785266943	-0.324655106260798
83.8365	0.853047197843164	-0.311602948752597
83.8865	0.853501601388089	-0.30867775537557
83.9365	0.854024725558228	-0.301366501905618
83.9865	0.854463161624246	-0.294331826776714
84.0365	0.854818181609707	-0.284560680893023
84.0865	0.855259331923191	-0.277447728602985
84.1365	0.855664381849578	-0.271183156929554
84.1865	0.856127935902052	-0.267048623792824
84.2365	0.856634378199766	-0.263986224595424
84.2865	0.857035049946453	-0.261855899434868
84.3365	0.857691064747504	-0.259074182759331
84.3865	0.858106075872515	-0.25500272918524
84.4365	0.858526327376298	-0.249684784741071
84.4865	0.859151741948485	-0.242039550855097
84.5365	0.859536960850521	-0.234077235283706
84.5865	0.860085054364832	-0.227353314081079
84.6365	0.860400476127359	-0.220930471681898
84.6865	0.860836400261373	-0.212833756205666
84.7365	0.861149802642738	-0.204640479329373
84.7865	0.861695454529812	-0.199562167796919
84.8365	0.86210475369225	-0.195910628312945
84.8865	0.862472694983918	-0.190787082893695
84.9365	0.863137726903816	-0.187934903164485
84.9865	0.863698106700993	-0.185895642781048
85.0365	0.864221932048515	-0.180932067942627
85.0865	0.8646647296256	-0.176936037056729
85.1365	0.865240758920396	-0.171636195982908
85.1865	0.86562700402907	-0.16726181783867
85.2365	0.866090224399989	-0.164914711948573
85.2865	0.866432397573254	-0.164063396022043
85.3365	0.866913388814496	-0.16066090409091
85.3865	0.867330886032197	-0.155946635073978
85.4365	0.867673323816531	-0.152231797497606
85.4865	0.868191443249806	-0.147942452495036
85.5365	0.868587687717755	-0.145561061932187
85.5865	0.869216833491457	-0.142576633803636
85.6365	0.869637577754229	-0.137751780102516
85.6865	0.870058223346021	-0.133441056779399
85.7365	0.870650179956731	-0.128487187203546
85.7865	0.871056058352965	-0.122528033308074
85.8365	0.871579713788918	-0.118583612851828
85.8865	0.871901372791804	-0.113333868038369
85.9365	0.872357358869753	-0.111188648900228
85.9865	0.872674671971243	-0.107032422431753
86.0365	0.873205687004341	-0.102762440465264
86.0865	0.873713530834148	-0.098789443556357
86.1365	0.874191699826549	-0.0962518702917476
86.1865	0.874672451368851	-0.0945697610285469
86.2365	0.875185978617807	-0.0929871522214522
86.2865	0.875829789278692	-0.0895937093814396
86.3365	0.876338928215954	-0.0876844019010943
86.3865	0.876792463964442	-0.0854778177129711
86.4365	0.877209552502332	-0.082659901500017
86.4865	0.877566447542606	-0.0801797959034115
86.5365	0.878026905321462	-0.0783100634618254
86.5865	0.878467565531645	-0.0759341726584256
86.6365	0.878870890024761	-0.0733952626620965
86.6865	0.879245337052545	-0.0717857251097424
86.7365	0.879796960368189	-0.0713900155401752
86.7865	0.88030762538605	-0.0696561138496936
86.8365	0.880783685825651	-0.0672491207058388
86.8865	0.881252659659692	-0.0652121016099054
86.9365	0.881728519713391	-0.0636335321535253
86.9865	0.882272530601982	-0.0617960806911642
87.0365	0.882776475518705	-0.0601903212560164
87.0865	0.883163982356316	-0.0589434462504955
87.1365	0.883496384599708	-0.0552534178375293
87.1865	0.883932933008423	-0.0531269505601687
87.2365	0.884370189621253	-0.0512356777258486
87.2865	0.884767596430383	-0.0490569912455526
87.3365	0.885156041477898	-0.0469794818684006
87.3865	0.885622924802735	-0.0446391548476922
87.4365	0.886202214438693	-0.0424781654530658
87.4865	0.886831006024264	-0.0407127826797859
87.5365	0.887310438200025	-0.0396303014844662
87.5865	0.88778037211625	-0.0366166384118446
87.6365	0.888296587491605	-0.0327971103527487
87.6865	0.888788761557688	-0.0287321714049121
87.7365	0.889131660714029	-0.0251024029558303
87.7865	0.889498229709277	-0.0221668894348163
87.8365	0.889900072550021	-0.0195263851603804
87.8865	0.890353791096117	-0.0171029047235112
87.9365	0.89086805101219	-0.0148311922847502
87.9865	0.891280992594232	-0.0128387691445251
88.0365	0.891747057548574	-0.0106439340612701
88.0865	0.892218970763004	-0.00851030367026528
88.1365	0.892686764722671	-0.00659104530755629
88.1865	0.893299178085869	-0.00482433644348097
88.2365	0.893770294132297	-0.00258936126670737
88.2865	0.894192425320104	-0.00131613143151029
88.3365	0.894609589502831	-0.000839664285042008
88.3865	0.89506445573063	0.00147265812042252
88.4365	0.895435145114108	0.00249059942906977
88.4865	0.895817018692372	0.00354081537695683
88.5365	0.896209462494103	0.00512969022107958
88.5865	0.89656985650536	0.00780002898149287
88.6365	0.897160628414793	0.00924052298323542
88.6865	0.89779967972505	0.0103881239916336
88.7365	0.898457486269868	0.01141372204253
88.7865	0.899032280482045	0.0121358877142815
88.8365	0.899562415029569	0.0126948103127866
88.8865	0.900087460285436	0.0132750707656907
88.9365	0.900440883317119	0.0145748910863855
88.9865	0.900794306348801	0.0158747114070803
89.0365	0.901189784271787	0.0169422533159088
89.0865	0.901646434822624	0.0176719253502355
89.1365	0.902103085373461	0.0184015973845623
89.1865	0.902551457968409	0.0194367712521588
89.2365	0.902997576768751	0.0205551224636737
89.2865	0.903460096494156	0.0215310919855298
89.3365	0.904005977612398	0.0217833745251547
89.3865	0.90455185873064	0.0220356570647796
89.4365	0.905064488340382	0.0225211756814851
89.4865	0.905549132794718	0.0232029905914243
89.5365	0.906033777249055	0.0238848055013634
89.5865	0.906382976000699	0.0244577191145014
89.6365	0.906720652461663	0.0250213685548212
89.6865	0.907094044944407	0.0257790569744488
89.7365	0.907550695495244	0.0269890721020031
89.7865	0.908007346046081	0.0281990872295575
89.8365	0.90849128661648	0.0288812932729433
89.8865	0.908988140496077	0.0293137464026063
89.9365	0.909488199046544	0.0297549881710712
89.9865	0.910041078640661	0.0303410888322352
90.0365	0.910593958234778	0.0309271894933991
90.0865	0.911075926821864	0.0316057267841413
90.1365	0.91146609185189	0.0324039353608128
90.1865	0.911856256881915	0.0332021439374843
90.2365	0.912293443271649	0.0344281134490373
90.2865	0.912741345727642	0.0357515687532156
90.3365	0.913178104860424	0.0369476524380045
90.3865	0.91356826989045	0.0376111511650356
90.4365	0.913958434920475	0.0382746498920666
90.4865	0.914439583474125	0.0387334793079233
90.5365	0.914988921918467	0.0390389141595619
90.5865	0.91553826036281	0.0393443490112005
90.6365	0.915992896756241	0.0402318597519149
90.6865	0.916442548831204	0.0411500060657386
90.7365	0.916891625981373	0.0420038897946477
90.7865	0.917339528437366	0.0427264713339294
90.8365	0.91778743089336	0.0434490528732112
90.8865	0.918222960044006	0.043890015387935
90.9365	0.918653366310313	0.0442143799807264
90.9865	0.919081370699699	0.0445846723970643
91.0365	0.919483783062505	0.0454443263085786
91.0865	0.919886195425312	0.0463039802200929
91.1365	0.920370652098442	0.0471199805846464
91.1865	0.920949731796141	0.047885634610371
91.2365	0.92152881149384	0.0486512886360955
91.2865	0.922009131643165	0.0493527563912241
91.3365	0.922471031050908	0.0500422520512677
91.3865	0.922924021048939	0.0507168356447174
91.4365	0.923345679220401	0.0513389777971104
91.4865	0.923767337391864	0.0519611199495035
91.5365	0.924175348535371	0.0529033723976609
91.5865	0.92457426166024	0.0540590317096613
91.6365	0.924973174785109	0.0552146910216617
91.6865	0.925474818537346	0.0559829675430407
91.7365	0.925978708800338	0.0567427727873714
91.7865	0.926470087007701	0.0577338432929577
91.8365	0.926938949119433	0.0591410876785411
91.8865	0.927407811231165	0.0605483320641245
91.9365	0.927903727070678	0.0609908146532095
91.9865	0.928409366952639	0.0610865285922208
92.0365	0.928902219219482	0.0611771147431414
92.0865	0.929295883487445	0.0612279268599922
92.1365	0.929689547755408	0.061278738976843
92.1865	0.930082349811143	0.0613674010669501
92.2365	0.930474264460137	0.0614950191360254
92.2865	0.930866179109132	0.0616226372051007
92.3365	0.931402932465214	0.0623459329111861
92.3865	0.931961060916237	0.0631571378944341
92.4365	0.932499934382048	0.0638556357757663
92.4865	0.932981042892221	0.0642160123513514
92.5365	0.933462151402393	0.0645763889269365
92.5865	0.933933387833719	0.064992103906876
92.6365	0.9343987864794	0.0654405428700396
92.6865	0.934863572758442	0.0658896849089114
92.7365	0.935241490455686	0.0664385632589637
92.7865	0.935619408152931	0.066987441609016
92.8365	0.936029709197744	0.0675436102815485
92.8865	0.936491608605487	0.0681113950695683
92.9365	0.93695350801323	0.068679179857588
92.9865	0.937423429773869	0.0690045037801099
93.0365	0.937895826895425	0.0692550144703832
93.0865	0.938375713666479	0.0695861743932463
93.1365	0.938900559313941	0.0704014556198625
93.1865	0.939425404961402	0.0712167368464787
93.2365	0.939908324014657	0.0718574483179727
93.2865	0.940352727232713	0.0723377914112004
93.3365	0.940797130450769	0.072818134504428
93.3865	0.941175412768607	0.0732974142597487
93.4365	0.941546331989976	0.0737765756038021
93.4865	0.941945452507996	0.0740034603528674
93.5365	0.942417669490319	0.0735764557666472
93.5865	0.942889886472643	0.073149451180427
93.6365	0.943373870851172	0.073607127038997
93.6865	0.943864025937467	0.0745287206917863
93.7365	0.94435624563582	0.0754469716683021
93.7865	0.944903751057072	0.0762757132023844
93.8365	0.945451256478325	0.0771044547364668
93.8865	0.945997129371477	0.0776351054628267
93.9365	0.946540691488138	0.0777438208912994
93.9865	0.947084253604799	0.077852536319772
94.0365	0.947627815721459	0.0779612517482446
94.0865	0.948145123787797	0.0781195326426631
94.1365	0.948634216920383	0.0783310809880357
94.1865	0.94912331005297	0.0785426293334083
94.2365	0.949612403185557	0.078754177678781
94.2865	0.950101496318143	0.0789657260241536
94.3365	0.950573962090168	0.0791428768543233
94.3865	0.950993774553749	0.0792111022196838
94.4365	0.951413587017329	0.0792793275850442
94.4865	0.951833399480909	0.0793475529504048
94.5365	0.95225321194449	0.0794157783157652
94.5865	0.95267302440807	0.0794840036811257
94.6365	0.953135697121376	0.0800589994647647
94.6865	0.9535985419642	0.080636030470967
94.7365	0.954061386807024	0.0812130614771694
94.7865	0.954524231649847	0.0817900924833717
94.8365	0.954987076492671	0.082367123489574
94.8865	0.95546693407741	0.082520653388046
94.9365	0.955952342238425	0.0825360118375768
94.9865	0.95643775039944	0.0825513702871077
95.0365	0.956923158560454	0.0825667287366385
95.0865	0.957408566721469	0.0825820871861693
95.1365	0.957858371660204	0.0826111605789636
95.1865	0.958273969581454	0.0826534110741091
95.2365	0.958689567502703	0.0826956615692546
95.2865	0.959105165423953	0.0827379120644001
95.3365	0.959520763345203	0.0827801625595456
95.3865	0.95995717996834	0.082890163510658
95.4365	0.960450459613046	0.0831852142146356
95.4865	0.960943739257753	0.0834802649186131
95.5365	0.96143701890246	0.0837753156225907
95.5865	0.961930298547167	0.0840703663265682
95.6365	0.962422427783993	0.0843542230149105
95.6865	0.962867773766974	0.0841828564007505
95.7365	0.963313119749955	0.0840114897865906
95.7865	0.963758465732937	0.0838401231724307
95.8365	0.964203811715918	0.0836687565582708
95.8865	0.9646491576989	0.0834973899441109
95.9365	0.965122412582744	0.0837351060264341
95.9865	0.965603447697263	0.0840868630650659
96.0365	0.966084482811782	0.0844386201036977
96.0865	0.966565517926301	0.0847903771423295
96.1365	0.96704655304082	0.0851421341809613
96.1865	0.96751168243788	0.0852847766178011
96.2365	0.967963153021806	0.0852478448055184
96.2865	0.968414623605732	0.0852109129932357
96.3365	0.968866094189659	0.085173981180953
96.3865	0.969317564773585	0.0851370493686703
96.4365	0.969766445526255	0.0852527278505352
96.4865	0.97020916668026	0.0857313713563189
96.5365	0.970651887834265	0.0862100148621026
96.5865	0.97109460898827	0.0866886583678864
96.6365	0.971537330142275	0.0871673018736701
96.6865	0.971982781454778	0.0876178179735511
96.7365	0.972476061099485	0.0875755835922482
96.7865	0.972969340744192	0.0875333492109452
96.8365	0.973462620388899	0.0874911148296423
96.8865	0.973955900033606	0.0874488804483393
96.9365	0.974449179678312	0.0874066460670364
96.9865	0.9748639456429	0.0873095943118769
97.0365	0.975260294818323	0.0871996841603808
97.0865	0.975656643993747	0.0870897740088846
97.1365	0.97605299316917	0.0869798638573885
97.1865	0.976449342344594	0.0868699537058923
97.2365	0.976911925533413	0.0869907324002358
97.2865	0.97742488388735	0.0872869645829644
97.3365	0.977937842241288	0.087583196765693
97.3865	0.978450800595225	0.0878794289484215
97.4365	0.978963758949162	0.0881756611311501
97.4865	0.97945934659938	0.0883162750195716
97.5365	0.979918691670236	0.0881322038248091
97.5865	0.980378036741091	0.0879481326300465
97.6365	0.980837381811946	0.087764061435284
97.6865	0.981296726882801	0.0875799902405215
97.7365	0.981753368164579	0.0874249627055415
97.7865	0.982179740197902	0.0875950824837368
97.8365	0.982606112231226	0.087765202261932
97.8865	0.98303248426455	0.0879353220401273
97.9365	0.983458856297874	0.0881054418183226
97.9865	0.983885228331197	0.0882755615965178
98.0365	0.984372959072432	0.0884816369097124
98.0865	0.984872551520924	0.0886946630542553
98.1365	0.985372143969416	0.0889076891987981
98.1865	0.985871736417908	0.089120715343341
98.2365	0.9863713288664	0.0893337414878839
98.2865	0.986814771536037	0.0893969206526421
98.3365	0.987220152946182	0.0893585256901638
98.3865	0.987625534356326	0.0893201307276854
98.4365	0.988030915766471	0.089281735765207
98.4865	0.988436297176616	0.0892433408027287
98.5365	0.988882386380623	0.0892882458526454
98.5865	0.989403414932421	0.0894864986526528
98.6365	0.98992444348422	0.0896847514526604
98.6865	0.990445472036018	0.0898830042526678
98.7365	0.990966500587817	0.0900812570526753
98.7865	0.991475931770255	0.0902735948065983
98.8365	0.991891529691505	0.0904180744603827
98.8865	0.992307127612755	0.0905625541141672
98.9365	0.992722725534005	0.0907070337679517
98.9865	0.993138323455255	0.0908515134217362
99.0365	0.993553921376505	0.0909959930755207
99.0865	0.994023661718461	0.090982250324167
99.1365	0.994501635700433	0.0909444461010641
99.1865	0.994979609682406	0.0909066418779613
99.2365	0.995457583664378	0.0908688376548585
99.2865	0.99593555764635	0.0908310334317556
99.3365	0.996385255272759	0.0906062723675037
99.3865	0.996817914582355	0.0902688578220466
99.4365	0.997250573891951	0.0899314432765896
99.4865	0.997683233201547	0.0895940287311325
99.5365	0.998115892511143	0.0892566141856754
99.5865	0.99855450260001	0.0891126264269707
99.6365	0.999002739865812	0.0892815647264149
99.6865	0.999450977131613	0.0894505030258591
99.7365	0.999899214397415	0.0896194413253034
99.7865	1.00034745166322	0.0897883796247476
99.8365	1.0008028363153	0.0899170427758278
99.8865	1.00130286623528	0.0897941321740839
99.9365	1.00180289615527	0.08967122157234
99.9865	1.00230292607526	0.089548310970596
100.0365	1.00280295599525	0.0894254003688521
100.0865	1.00330298591524	0.0893024897671082
100.1365	1.00375269136741	0.0889692397331081
100.1865	1.00419655558672	0.0886115753007212
100.2365	1.00464041980603	0.0882539108683343
100.2865	1.00508428402533	0.0878962464359473
100.3365	1.00552814824464	0.0875385820035604
100.3865	1.00600492449239	0.0875855636625016
100.4365	1.00649926728293	0.087848522069575
100.4865	1.00699361007347	0.0881114804766484
100.5365	1.00748795286401	0.0883744388837218
100.5865	1.00798229565455	0.0886373972907951
100.6365	1.00844291814217	0.0890032017447178
100.6865	1.00885501629145	0.0895170041684966
100.7365	1.00926711444073	0.0900308065922754
100.7865	1.00967921259001	0.0905446090160543
100.8365	1.0100913107393	0.0910584114398331
100.8865	1.0105139617582	0.0915342232171033
100.9365	1.01098887460763	0.0918218908402356
100.9865	1.01146378745705	0.092109558463368
101.0365	1.01193870030648	0.0923972260865004
101.0865	1.0124136131559	0.0926848937096327
101.1365	1.01288852600533	0.0929725613327651
101.1865	1.01335147956933	0.0931923523325619
101.2365	1.01381344946916	0.0934065604066299
101.2865	1.01427541936899	0.0936207684806978
101.3365	1.01473738926882	0.0938349765547657
101.3865	1.01519935916865	0.0940491846288337
101.4365	1.01563973549947	0.0943449160311302
101.4865	1.01607004327464	0.0946786597770875
101.5365	1.01650035104981	0.0950124035230448
101.5865	1.01693065882498	0.0953461472690021
101.6365	1.01736096660015	0.0956798910149594
101.6865	1.01782200428726	0.0958000317700172
101.7365	1.01832247167874	0.0956460974545601
101.7865	1.01882293907023	0.095492163139103
101.8365	1.01932340646171	0.0953382288236459
101.8865	1.0198238738532	0.0951842945081888
101.9365	1.02030441871667	0.0950894174551339
101.9865	1.02070324055707	0.0952367957029532
102.0365	1.02110206239747	0.0953841739507724
102.0865	1.02150088423787	0.0955315521985917
102.1365	1.02189970607827	0.0956789304464109
102.1865	1.02229852791868	0.0958263086942301
102.2365	1.02279494926944	0.0961889163163376
102.2865	1.02329629160391	0.0965623758396697
102.3365	1.02379763393839	0.0969358353630017
102.3865	1.02429897627286	0.0973092948863338
102.4365	1.02480031860734	0.0976827544096659
102.4865	1.02525495224032	0.0977243746003812
102.5365	1.02569050767129	0.0976304547819996
102.5865	1.02612606310225	0.097536534963618
102.6365	1.02656161853322	0.0974426151452364
102.6865	1.02699717396418	0.0973486953268548
102.7365	1.02744299992047	0.0973622899589012
102.7865	1.02790059510534	0.0974990878453007
102.8365	1.02835819029021	0.0976358857317002
[truncated: 1,864 more rows]
