# Supplementary material for: Unraveling the Local Relation Between Tissue Composition and Human Brain Mechanics Through Machine Learning
Source: Front Bioeng Biotechnol. 2021 Aug 17;9:704738. doi: 10.3389/fbioe.2021.704738 (PMC8415910; doi:10.3389/fbioe.2021.704738)
Supplement: Supplementary file 1 [file DataSheet3.ZIP › Mechanics_cyclicCompTens/cyclicCompTens_HBE_03_33_P1_CR_04.txt]

0	1	0
0.05	0.999861827788077	-0.0159104086845212
0.1	0.999624961139065	-0.01938881082933
0.15	0.999167676913891	-0.0230020945020794
0.2	0.998838695456931	-0.0224266196697473
0.25	0.998364962158908	-0.0249752295246822
0.3	0.99793399645029	-0.0226547391803986
0.35	0.997656379793466	-0.019446287321516
0.4	0.997305641867496	-0.018312713078033
0.45	0.997015283604633	-0.0200294959345737
0.5	0.996743083576094	-0.0208259469631295
0.55	0.996451665119083	-0.0212629162768593
0.6	0.996141047509857	-0.0218002031055973
0.65	0.995787369954658	-0.0234822271361773
0.7	0.995502823483354	-0.0216708330921475
0.75	0.995104932619457	-0.0231636143023371
0.8	0.994764889803549	-0.0244056413280254
0.85	0.99428721451092	-0.0303579670142384
0.9	0.993986218966768	-0.0312305592105772
0.95	0.993597111650755	-0.0336196028471235
1	0.993346697005611	-0.0342440164755916
1.05	0.992960453578906	-0.0355236225906624
1.1	0.992734852235096	-0.0335588590837504
1.15	0.992433426489916	-0.0371818422974023
1.2	0.992160054741712	-0.0370989656173439
1.25	0.991805071907122	-0.0397070796809507
1.3	0.991508888174168	-0.0413753251793635
1.35	0.991165333983649	-0.0414873929343033
1.4	0.990751825273979	-0.0412664132369751
1.45	0.990361028030591	-0.0418683981963096
1.5	0.989990592099105	-0.0421659455902704
1.55	0.989643667750535	-0.0410204882578457
1.6	0.989326180064404	-0.0417873453892517
1.65	0.988997457616342	-0.0431065687867977
1.7	0.988718812229727	-0.0449579401750856
1.75	0.988442025081369	-0.047529251264811
1.8	0.988181760921371	-0.0492871482447304
1.85	0.987791990048332	-0.0521348150367875
1.9	0.987509690427651	-0.0515594410695432
1.95	0.98715632893352	-0.0523454340532272
2	0.98681605455953	-0.0535002184927196
2.05	0.986375786616612	-0.0520580180418581
2.1	0.986016960909567	-0.0551235426611247
2.15	0.98564049047232	-0.0537699480746772
2.2	0.985317873807661	-0.053793486107075
2.25	0.985056263777601	-0.0533535239546613
2.3	0.984674706117882	-0.0557467415529159
2.35	0.984457869898504	-0.0567591061914388
2.4	0.984135116702023	-0.0576205045934729
2.45	0.983885391633234	-0.0593705149562423
2.5	0.983626129080461	-0.059335493667249
2.55	0.983255959185245	-0.0595392067570708
2.6	0.982815840676697	-0.0591412230798541
2.65	0.98233655188649	-0.0588501634704739
2.7	0.981916995287016	-0.0582858279471368
2.75	0.981589914063804	-0.0579278030403562
2.8	0.981296270254952	-0.0596387097271011
2.85	0.981008631448031	-0.0593571382459923
2.9	0.98068548059148	-0.0586000181228537
2.95	0.980345853668027	-0.0580864754778256
3	0.980104915158199	-0.0586028186543579
3.05	0.979818084053006	-0.0576212633927988
3.1	0.979520208594282	-0.058225715687734
3.15	0.979195935085639	-0.0593943533447822
3.2	0.978801840100573	-0.0579597150040777
3.25	0.978419572367987	-0.0581290019420476
3.3	0.978058550104862	-0.058736307233925
3.35	0.977716822305976	-0.0594871486723443
3.4	0.977390210772451	-0.060125647199482
3.45	0.977013744350846	-0.0614324567632237
3.5	0.976700042183551	-0.0629586967949194
3.55	0.976427407436345	-0.0637245290882948
3.6	0.976169595199546	-0.063271093372675
3.65	0.975825755867813	-0.0647397784519413
3.7	0.975518256750022	-0.0665520812678619
3.75	0.975228887932612	-0.0678107033817784
3.8	0.974938913526479	-0.0682977335617664
3.85	0.974595021724224	-0.0689583275415424
3.9	0.974140662047394	-0.0680275958658268
3.95	0.973739499428531	-0.0680003737624359
4	0.973413974779514	-0.0690638320285061
4.05	0.973110245523508	-0.0699666860352301
4.1	0.97282008962	-0.0707653644023368
4.15	0.972488650799279	-0.0712807569886192
4.2	0.972157814408709	-0.0717193756061165
4.25	0.971906836794306	-0.0724543086655191
4.3	0.971609775674256	-0.0716876887730842
4.35	0.971245256019805	-0.0705612045225761
4.4	0.970885126000367	-0.069945367028191
4.45	0.970596348756	-0.0705737737002791
4.5	0.97023237568062	-0.0702960646887991
4.55	0.969875707086072	-0.0699414386998847
4.6	0.969490747581996	-0.0699466555729923
4.65	0.969074627028989	-0.0707133515969008
4.7	0.968773407932124	-0.0733096453230931
4.75	0.968478183918192	-0.0734472728035666
4.8	0.968167629218608	-0.0735365508344035
4.85	0.967852460082752	-0.0745398872419006
4.9	0.967603992244493	-0.0768415756454116
4.95	0.9673167092123	-0.0776610707908718
5	0.967034053399501	-0.0783738156393394
5.05	0.966721065545902	-0.0791876843182532
5.1	0.966281854720695	-0.0799663372126714
5.15	0.965910062372055	-0.0809291379583268
5.2	0.965461621226272	-0.0816764433701881
5.25	0.964962175773609	-0.0822806164894551
5.3	0.964603463901984	-0.0826932539419158
5.35	0.964320465051963	-0.0830028474444397
5.4	0.964036725259498	-0.0833182944136129
5.45	0.963727999241293	-0.0838311332859013
5.5	0.963419273223088	-0.0843439721581896
5.55	0.963115404368738	-0.0846382522126256
5.6	0.962818600696765	-0.0846146187779614
5.65	0.962521797024792	-0.0845909853432973
5.7	0.962133281341882	-0.0852648150806645
5.75	0.961719795722152	-0.086128539371231
5.8	0.961323635740582	-0.0868317153451124
5.85	0.961015537214284	-0.0867188683663046
5.9	0.960707438687986	-0.0866060213874968
5.95	0.960396273608739	-0.0868457539398479
6	0.960082527655279	-0.087382224697981
6.05	0.959768781701819	-0.0879186954561142
6.1	0.959493203320092	-0.088022283919879
6.15	0.959220871832489	-0.0880890473273521
6.2	0.958923675099585	-0.0884513031131208
6.25	0.958568514680268	-0.0895023849026577
6.3	0.958213354260952	-0.0905534666921947
6.35	0.957857360415654	-0.0912171061800285
6.4	0.957500972203201	-0.091697412628223
6.45	0.957145049038423	-0.0921489951534934
6.5	0.956796791030082	-0.0921271351170002
6.55	0.956448533021741	-0.092105275080507
6.6	0.956118596898594	-0.0922780718972377
6.65	0.955812380848017	-0.0927028774257372
6.7	0.95550616479744	-0.0931276829542366
6.75	0.955205059040953	-0.0930583260673256
6.8	0.954905117909445	-0.0928763506338769
6.85	0.954591007383187	-0.092984923003976
6.9	0.954217649698569	-0.094308376604453
6.95	0.953844292013951	-0.09563183020493
7	0.953488882960876	-0.0966009882612978
7.05	0.953146925961251	-0.0973046106089597
7.1	0.952804968961626	-0.0980082329566215
7.15	0.952461198824902	-0.098109084634535
7.2	0.95211733325991	-0.0981782115403564
7.25	0.951804809158691	-0.0986459203258272
7.3	0.95155632236355	-0.0999280170419024
7.35	0.95130783556841	-0.101210113757977
7.4	0.951005209775527	-0.101664899741012
7.45	0.950680168967743	-0.101777156619642
7.5	0.950353243801761	-0.101966466885542
7.55	0.950006240777235	-0.102976781890854
7.6	0.949659237752708	-0.103987096896167
7.65	0.949294763921443	-0.104907386257884
7.7	0.94891014072737	-0.105723847594819
7.75	0.948525517533296	-0.106540308931753
7.8	0.948186350722775	-0.107420557541377
7.85	0.947855662487828	-0.108312703824549
7.9	0.947541645457864	-0.109243833329803
7.95	0.947286256251747	-0.11031205559347
8	0.94703086704563	-0.111380277857136
8.05	0.946719756558179	-0.111880238296419
8.1	0.946371498549839	-0.112001357519446
8.15	0.946023240541498	-0.112122476742473
8.2	0.945662701261555	-0.112360389305379
8.25	0.945301893415076	-0.112600855902081
8.3	0.944939974785755	-0.11326442519441
8.35	0.94457605724487	-0.11468938981918
8.4	0.944212139703985	-0.11611435444395
8.45	0.943915592863893	-0.117059592804435
8.5	0.94364326137629	-0.117832401006848
8.55	0.943366272016261	-0.118640497397809
8.6	0.943053153554708	-0.119722309002569
8.65	0.942740035093155	-0.120804120607329
8.7	0.942406198354816	-0.12186321993836
8.75	0.942051037935499	-0.122898943325327
8.8	0.941695877516182	-0.123934666712294
8.85	0.941340717096865	-0.125383289878406
8.9	0.940985556677548	-0.126892848219636
8.95	0.940631814781046	-0.128136970262612
9	0.94028232845299	-0.128584783410825
9.05	0.939932842124933	-0.129032596559039
9.1	0.939634600110017	-0.129961233472384
9.15	0.939366661065762	-0.131174202198464
9.2	0.939098221282965	-0.132382431297226
9.25	0.938758748161321	-0.132918310406362
9.3	0.938419275039677	-0.133454189515498
9.35	0.938091174079361	-0.133975260437046
9.4	0.937781193077342	-0.13447273657007
9.45	0.937471212075324	-0.134970212703094
9.5	0.9370888221467	-0.135186398534531
9.55	0.936684089866736	-0.135315790001777
9.6	0.936294952223422	-0.135608507325594
9.65	0.935999426082462	-0.136881637284232
9.7	0.935703899941502	-0.13815476724287
9.75	0.93540639975625	-0.139296765728095
9.8	0.935107086116649	-0.140318300380875
9.85	0.934807772477048	-0.141339835033655
9.9	0.934529349674507	-0.142833997882675
9.95	0.934253253235462	-0.144380791699982
10	0.933945229342493	-0.145921008832941
10.05	0.93355445095688	-0.147444179502452
10.1	0.933163672571267	-0.148967350171962
10.15	0.932776366052494	-0.150647318773297
10.2	0.932390880146819	-0.152409510680346
10.25	0.932008815092016	-0.154131314741065
10.3	0.931718352821664	-0.154771622027847
10.35	0.931427890551312	-0.155411929314628
10.4	0.931092973906377	-0.156115902461336
10.45	0.930695133919641	-0.156909992018472
10.5	0.930297293932905	-0.157704081575608
10.55	0.929899453946169	-0.158498171132743
10.6	0.929518983164231	-0.159063457241227
10.65	0.929157178872095	-0.159382850846802
10.7	0.928795374579959	-0.159702244452378
10.75	0.928433570287824	-0.160021638057953
10.8	0.928071765995688	-0.160341031663528
10.85	0.927726933225185	-0.160711927584624
10.9	0.927435843606516	-0.161245914171533
10.95	0.927144753987848	-0.161779900758441
11	0.92685366436918	-0.16231388734535
11.05	0.926562574750512	-0.162847873932259
11.1	0.926271485131844	-0.163381860519168
11.15	0.925890273762823	-0.163595872733595
11.2	0.925508700459062	-0.163808599910381
11.25	0.9251271271553	-0.164021327087167
11.3	0.924745553851538	-0.164234054263953
11.35	0.924363980547777	-0.164446781440739
11.4	0.924037387364927	-0.164664571788589
11.45	0.923728731993408	-0.164884014046361
11.5	0.923420076621889	-0.165103456304132
11.55	0.923111421250371	-0.165322898561904
11.6	0.922802765878852	-0.165542340819676
11.65	0.922486048705685	-0.16579000375916
11.7	0.922161585879953	-0.166064780686957
11.75	0.921837123054222	-0.166339557614753
11.8	0.92151266022849	-0.166614334542549
11.85	0.921188197402759	-0.166889111470345
11.9	0.920856706308393	-0.167336492044718
11.95	0.920506018599696	-0.168255312429893
12	0.920155330890999	-0.169174132815067
12.05	0.919804643182301	-0.170092953200242
12.1	0.919453955473605	-0.171011773585416
12.15	0.919104755702032	-0.171917654298087
12.2	0.918816065373528	-0.172297321662273
12.25	0.918527375045024	-0.172676989026459
12.3	0.918238684716521	-0.173056656390645
12.35	0.917949994388017	-0.173436323754832
12.4	0.917661304059513	-0.173815991119018
12.45	0.917313338879268	-0.174388859918763
12.5	0.916948849507617	-0.175015587942233
12.55	0.916584360135966	-0.175642315965702
12.6	0.916219870764315	-0.176269043989171
12.65	0.915855381392664	-0.17689577201264
12.7	0.915529308411058	-0.177502597688488
12.75	0.915236224968859	-0.178092332500765
12.8	0.914943141526661	-0.178682067313042
12.85	0.914650058084463	-0.179271802125319
12.9	0.914356974642264	-0.179861536937596
12.95	0.914047543796421	-0.180466051470322
13	0.913699232639204	-0.181105717770602
13.05	0.913350921481987	-0.181745384070882
13.1	0.913002610324771	-0.182385050371161
13.15	0.912654299167554	-0.183024716671441
13.2	0.912307146995303	-0.183661020681833
13.25	0.911980298522617	-0.184238422354563
13.3	0.911653450049932	-0.184815824027294
13.35	0.911326601577246	-0.185393225700024
13.4	0.910999753104561	-0.185970627372754
13.45	0.910672904631875	-0.186548029045484
13.5	0.910371880795845	-0.187700940356149
13.55	0.910076914590634	-0.188988847754724
13.6	0.909781948385424	-0.190276755153299
13.65	0.909486982180214	-0.191564662551874
13.7	0.909192015975003	-0.192852569950449
13.75	0.908843663591356	-0.193809717871572
13.8	0.908454707635378	-0.194515302246464
13.85	0.908065751679399	-0.195220886621355
13.9	0.90767679572342	-0.195926470996247
13.95	0.907287839767441	-0.196632055371138
14	0.906926489753037	-0.197341745633932
14.05	0.906622737320437	-0.19806000250235
14.1	0.906318984887838	-0.198778259370767
14.15	0.906015232455238	-0.199496516239185
14.2	0.905711480022638	-0.200214773107602
14.25	0.905403415914341	-0.200945504306781
14.3	0.9050470820708	-0.201815887160093
14.35	0.904690748227258	-0.202686270013406
14.4	0.904334414383716	-0.203556652866718
14.45	0.903978080540174	-0.204427035720031
14.5	0.903621746696632	-0.205297418573343
14.55	0.903313157504736	-0.206384728860519
14.6	0.903013798185831	-0.207513975000064
14.65	0.902714438866926	-0.20864322113961
14.7	0.902415079548021	-0.209772467279156
14.75	0.902115720229116	-0.210901713418701
14.8	0.901802220772136	-0.211722655821485
14.85	0.901479136389347	-0.212334613812102
14.9	0.901156052006558	-0.212946571802718
14.95	0.900832967623769	-0.213558529793335
15	0.90050988324098	-0.214170487783951
15.05	0.900178360855313	-0.214912425974647
15.1	0.899831304873438	-0.215893645897305
15.15	0.899484248891563	-0.216874865819963
15.2	0.899137192909687	-0.217856085742621
15.25	0.898790136927812	-0.218837305665279
15.3	0.89844825854422	-0.219825597398971
15.35	0.898148271637644	-0.220871106512851
15.4	0.897848284731069	-0.221916615626731
15.45	0.897548297824493	-0.222962124740611
15.5	0.897248310917917	-0.224007633854491
15.55	0.896948324011342	-0.225053142968371
15.6	0.896597249810126	-0.22589728225954
15.65	0.89623840657332	-0.226710798490112
15.7	0.895879563336513	-0.227524314720685
15.75	0.895520720099707	-0.228337830951258
15.8	0.895161876862901	-0.22915134718183
15.85	0.894829969608496	-0.230201379196506
15.9	0.894514293010154	-0.231393927132373
15.95	0.894198616411812	-0.23258647506824
16	0.893882939813469	-0.233779023004107
16.05	0.893567263215127	-0.234971570939974
16.1	0.893237493431459	-0.236047377732931
16.15	0.892884923677814	-0.236934320582649
16.2	0.892532353924169	-0.237821263432366
16.25	0.892179784170523	-0.238708206282084
16.3	0.891827214416878	-0.239595149131801
16.35	0.891479735918664	-0.240449104314835
16.4	0.891164059320322	-0.241097006101627
16.45	0.89084838272198	-0.241744907888418
16.5	0.890532706123638	-0.24239280967521
16.55	0.890217029525296	-0.243040711462002
16.6	0.889901352926953	-0.243688613248793
16.65	0.88958522209875	-0.243970068262412
16.7	0.889269038547439	-0.244208989275572
16.75	0.888952854996127	-0.244447910288733
16.8	0.888636671444815	-0.244686831301894
16.85	0.888320487893503	-0.244925752315055
16.9	0.887977219335722	-0.245617292058822
16.95	0.887619494363446	-0.246550413579047
17	0.88726176939117	-0.247483535099271
17.05	0.886904044418893	-0.248416656619496
17.1	0.886546319446617	-0.249349778139721
17.15	0.886217155989232	-0.250104252209704
17.2	0.885929093248399	-0.250601648241534
17.25	0.885641030507566	-0.251099044273364
17.3	0.885352967766733	-0.251596440305194
17.35	0.8850649050259	-0.252093836337024
17.4	0.884764634978192	-0.252505040048487
17.45	0.884403909696437	-0.252489386554325
17.5	0.884043184414683	-0.252473733060163
17.55	0.883682459132928	-0.252458079566001
17.6	0.883321733851173	-0.252442426071839
17.65	0.882961008569419	-0.252426772577677
17.7	0.882656985437337	-0.253279569912645
17.75	0.882357626118432	-0.254203798268191
17.8	0.882058266799527	-0.255128026623737
17.85	0.881758907480622	-0.256052254979283
17.9	0.881459548161717	-0.256976483334829
17.95	0.881133312060454	-0.257608158176239
18	0.880794543969763	-0.258103422434811
18.05	0.880455775879071	-0.258598686693384
18.1	0.88011700778838	-0.259093950951956
18.15	0.879778239697689	-0.259589215210528
18.2	0.879440789411854	-0.260413257888999
18.25	0.879105030008051	-0.261659157809439
18.3	0.878769270604248	-0.26290505772988
18.35	0.878433511200445	-0.264150957650321
18.4	0.878097751796641	-0.265396857570761
18.45	0.877765706299656	-0.266487920926366
18.5	0.877448895400028	-0.266943838373153
18.55	0.8771320845004	-0.267399755819939
18.6	0.876815273600772	-0.267855673266726
18.65	0.876498462701145	-0.268311590713513
18.7	0.876181651801517	-0.2687675081603
18.75	0.875820513533565	-0.269104121636737
18.8	0.875457140272253	-0.269434719786937
18.85	0.87509376701094	-0.269765317937137
18.9	0.874730393749628	-0.270095916087338
18.95	0.874367020488316	-0.270426514237538
19	0.874046505684497	-0.271194731104635
19.05	0.873743496447823	-0.272141693644831
19.1	0.873440487211149	-0.273088656185026
19.15	0.873137477974475	-0.274035618725222
19.2	0.872834468737801	-0.274982581265417
19.25	0.872508009159318	-0.27578395683395
19.3	0.872154677300736	-0.27641850098002
19.35	0.871801345442155	-0.27705304512609
19.4	0.871448013583573	-0.27768758927216
19.45	0.871094681724991	-0.27832213341823
19.5	0.870750909281809	-0.279197159355616
19.55	0.870440253384832	-0.2809052829272
19.6	0.870129597487855	-0.282613406498786
19.65	0.869818941590878	-0.284321530070371
19.7	0.869508285693901	-0.286029653641956
19.75	0.869197629796924	-0.287737777213541
19.8	0.868888938415947	-0.29076794696781
19.85	0.868580283044429	-0.293822349747832
19.9	0.86827162767291	-0.296876752527853
19.95	0.867962972301391	-0.299931155307875
20	0.867654316929872	-0.302985558087896
20.05	0.867310374512397	-0.30482495939962
20.1	0.866953904715462	-0.306233018726662
20.15	0.866597434918526	-0.307641078053705
20.2	0.866240965121591	-0.309049137380748
20.25	0.865884495324656	-0.31045719670779
20.3	0.865556720118964	-0.311703905651087
20.35	0.865258102320503	-0.312786661785094
20.4	0.864959484522042	-0.3138694179191
20.45	0.86466086672358	-0.314952174053107
20.5	0.864362248925119	-0.316034930187113
20.55	0.864048261662578	-0.317452542852741
20.6	0.863688653927289	-0.319864094747152
20.65	0.863329046192001	-0.322275646641562
20.7	0.862969438456712	-0.324687198535973
20.75	0.862609830721424	-0.327098750430383
20.8	0.862249401408115	-0.329482271249618
20.85	0.861807635870793	-0.329090715626472
20.9	0.861365870333472	-0.328699160003326
20.95	0.86092410479615	-0.32830760438018
21	0.860482339258828	-0.327916048757035
21.05	0.860040573721506	-0.327524493133889
21.1	0.859598808184184	-0.327132937510743
21.15	0.859157042646862	-0.326741381887597
21.2	0.85873351166452	-0.326586630686347
21.25	0.858416640339392	-0.327817023158381
21.3	0.858099769014263	-0.329047415630415
21.35	0.857782897689135	-0.330277808102448
21.4	0.857466026364006	-0.331508200574482
21.45	0.857149155038878	-0.332738593046515
21.5	0.856832283713749	-0.333968985518549
21.55	0.856515412388621	-0.335199377990583
21.6	0.856198541063492	-0.336429770462616
21.65	0.855881669738364	-0.33766016293465
21.7	0.855564798413235	-0.338890555406683
21.75	0.855242646945134	-0.3408039830365
21.8	0.854917775403381	-0.343069277262751
21.85	0.854592903861628	-0.345334571489002
21.9	0.854268032319875	-0.347599865715253
21.95	0.853943160778122	-0.349865159941503
22	0.853618289236369	-0.352130454167754
22.05	0.853293417694616	-0.354395748394005
22.1	0.852968546152863	-0.356661042620255
22.15	0.85264367461111	-0.358926336846506
22.2	0.852318803069357	-0.361191631072757
23.2413	0.850178554685765	-0.245660130895115
23.2913	0.850484507440738	-0.313832539743425
23.3413	0.850915473149356	-0.305799853435868
23.3913	0.851303671268569	-0.306130979519987
23.4413	0.851544059047237	-0.302984787057809
23.4913	0.851844845765269	-0.30375825261229
23.5413	0.852223174440773	-0.287563571998202
23.5913	0.852487098529535	-0.28273997997616
23.6413	0.852843304487143	-0.279626329967319
23.6913	0.853221498228846	-0.27549529603643
23.7413	0.853642729427556	-0.272094255833485
23.7913	0.85393881273882	-0.268974504451662
23.8413	0.854355122066513	-0.265040239521924
23.8913	0.854757395066224	-0.26064734926461
23.9413	0.855032187751362	-0.261869754805847
23.9913	0.855383805959746	-0.261371777716008
24.0413	0.855598318575774	-0.259153369186966
24.0913	0.855960148381432	-0.255533924738846
24.1413	0.856238316017943	-0.253574338819583
24.1913	0.856612787835643	-0.250620621115475
24.2413	0.856857739268214	-0.246595482911285
24.2913	0.857136753512529	-0.245620750556296
24.3413	0.857596692887192	-0.239360390354211
24.3913	0.857892900885556	-0.234815002077027
24.4413	0.858326034379247	-0.23189530745759
24.4913	0.858632576764554	-0.228507050285618
24.5413	0.859047481028048	-0.223816326146581
24.5913	0.859363657733376	-0.220488204313224
24.6413	0.85965407898966	-0.217324783533857
24.6913	0.859916275303427	-0.216110865223258
24.7413	0.8601580821958	-0.21535622673256
24.7913	0.860533537679575	-0.215124797924662
24.8413	0.860822259315453	-0.214955709538943
24.8913	0.861158776124308	-0.214746063232077
24.9413	0.861492247068835	-0.21104091672875
24.9913	0.861943825066969	-0.209211143015776
25.0413	0.862271591694213	-0.207931388805185
25.0913	0.862703854553204	-0.206465598655812
25.1413	0.863018881654803	-0.20388903685076
25.1913	0.863290472170998	-0.201537642986278
25.2413	0.863640043721124	-0.19980633921939
25.2913	0.863854585911334	-0.197270466408882
25.3413	0.864220662863613	-0.19417662008582
25.3913	0.86448614899195	-0.192000318190513
25.4413	0.864841716005649	-0.188964980473285
25.4913	0.865094264739919	-0.187020479597007
25.5413	0.865539946148628	-0.186037286267656
25.5913	0.865847328091489	-0.184575742308061
25.6413	0.866155873947174	-0.182119839174582
25.6913	0.866603192928125	-0.180319872747446
25.7413	0.866905568175248	-0.177341193260291
25.7913	0.867310280621489	-0.176147890158695
25.8413	0.867683062965824	-0.174513195266507
25.8913	0.867946791976751	-0.172928554043926
25.9413	0.868233678057111	-0.171543029086836
25.9913	0.868589377994192	-0.170805777869036
26.0413	0.868860433817748	-0.169763638243816
26.0913	0.869155686619153	-0.169214328471708
26.1413	0.869485260659194	-0.168675042921131
26.1913	0.869864124418972	-0.167926886852607
26.2413	0.870333452557907	-0.166754783319671
26.2913	0.870695834922382	-0.164558506820694
26.3413	0.871021147785895	-0.162851196326608
26.3913	0.871327365860553	-0.162162740754069
26.4413	0.871626074798278	-0.163025427712515
26.4913	0.871948282685397	-0.162958109291252
26.5413	0.872243709439222	-0.16276780982321
26.5913	0.87252747043549	-0.161956902092509
26.6413	0.872822792347734	-0.15989051513984
26.6913	0.873182945224403	-0.158919268860978
26.7413	0.873519584730136	-0.157917521039112
26.7913	0.873851674827004	-0.156283385052395
26.8413	0.87419245022402	-0.153721948348984
26.8913	0.874526250451177	-0.151966142429308
26.9413	0.874939551634034	-0.150572519055454
26.9913	0.875315123539748	-0.148916516783797
27.0413	0.875613096109803	-0.147013222965749
27.0913	0.875899254251826	-0.146366807960211
27.1413	0.876141588557359	-0.143862225095983
27.1913	0.876442862085689	-0.141690085548265
27.2413	0.87678867442181	-0.140300418384748
27.2913	0.87706604700684	-0.139388100369656
27.3413	0.877343381562117	-0.137199688541527
27.3913	0.877729183860781	-0.135203270572016
27.4413	0.878160074515334	-0.133726184897048
27.4913	0.878510188287427	-0.132988888519607
27.5413	0.878855451164189	-0.131099450564915
27.5913	0.879191528777385	-0.129443249641834
27.6413	0.879543200352364	-0.128635096929683
27.6913	0.879928407580462	-0.12911723399585
27.7413	0.880170637937524	-0.128266374724457
27.7913	0.880428278180088	-0.126503347762138
27.8413	0.880707863226892	-0.124784043446299
27.8913	0.881015800738653	-0.123638941917645
27.9413	0.881372243336611	-0.122638002990162
27.9913	0.881694876867594	-0.121143457054782
28.0413	0.882023098483909	-0.119609556566492
28.0913	0.882384901167844	-0.118132394067416
28.1413	0.882834151097626	-0.116453391337896
28.1913	0.883194988641228	-0.11500788470813
28.2413	0.883516588451066	-0.113848734792852
28.2913	0.88381332043299	-0.112880152136807
28.3413	0.884095670249194	-0.111867549340968
28.3913	0.884409473393711	-0.109060414172793
28.4413	0.884757179895102	-0.107421993695088
28.4913	0.885124443804179	-0.106598836290377
28.5413	0.885493629909923	-0.105861817378736
28.5913	0.885863850135006	-0.105171139969518
28.6413	0.886233492063548	-0.104464518717393
28.6913	0.88658363254761	-0.103220235651662
28.7413	0.886933773031671	-0.101975952585932
28.7913	0.88728902631979	-0.100978871579308
28.8413	0.88765171664199	-0.10034136823647
28.8913	0.88801440696419	-0.0997038648936316
28.9413	0.888328744779046	-0.0987125659442918
28.9913	0.888629917916331	-0.097624940964683
29.0413	0.888928515839467	-0.0966010199291326
29.0913	0.889214024657116	-0.0959008885265215
29.1413	0.889499533474764	-0.0952007571239104
29.1913	0.889805485978741	-0.0943649193454826
29.2413	0.890128644310805	-0.0934148682820672
29.2913	0.890451802642868	-0.0924648172186517
29.3413	0.890833368925615	-0.0919781409668673
29.3913	0.891219903940278	-0.0915308837528779
29.4413	0.891594006332291	-0.0912093798179891
29.4913	0.891939126881097	-0.0911810209354476
29.5413	0.892284247429903	-0.0911526620529061
29.5913	0.892562908300767	-0.0904104823289379
29.6413	0.892810121250955	-0.0893305311637996
29.6913	0.893061965417282	-0.0882576047170225
29.7413	0.893390143684602	-0.087300463313444
29.7913	0.893718321951921	-0.0863433219098655
29.8413	0.894053610204539	-0.0855203287102567
29.8913	0.894398103261438	-0.084871007875677
29.9413	0.894742596318338	-0.0842216870410973
29.9913	0.895131037904411	-0.0835165510933596
30.0413	0.895529495265305	-0.0827986950019552
30.0913	0.895912693278007	-0.0820229116863666
30.1413	0.896232086658629	-0.0810049145370123
30.1913	0.896551480039252	-0.079986917387658
30.2413	0.896849699318452	-0.078912233381192
30.2913	0.897132049134657	-0.0777950639835666
30.3413	0.897414398950861	-0.0766778945859413
30.3913	0.897745650851428	-0.0755247216890687
30.4413	0.89807947654591	-0.0743696538711832
30.4913	0.898416395148001	-0.0734661994160068
30.5413	0.898759633221086	-0.0730768448139132
30.5913	0.899102871294171	-0.0726874902118196
30.6413	0.899470516292469	-0.0722442346638332
30.6913	0.899848266420435	-0.0717786626608731
30.7413	0.900215733336528	-0.0712308659068299
30.7913	0.900473632510273	-0.0698069634716661
30.8413	0.900731531684017	-0.0683830610365023
30.8913	0.901015646371646	-0.067220677453576
30.9413	0.901329995833686	-0.0663599077751683
30.9913	0.901644345295727	-0.0654991380967605
31.0413	0.901959243821094	-0.0647304325686828
31.0913	0.902274244758368	-0.0639788989490435
31.1413	0.902610501481995	-0.0633180163058495
31.1913	0.903021508681028	-0.0629759270242648
31.2413	0.903432515880061	-0.0626338377426801
31.2913	0.90378516633175	-0.062004606458203
31.3413	0.90409891228521	-0.0611839471717978
31.3913	0.904412658238671	-0.0603632878853926
31.4413	0.904710438539048	-0.0593159809808157
31.4913	0.905007869702928	-0.0582637177518684
31.5413	0.905318291896211	-0.0572522117051436
31.5913	0.905652092123367	-0.0563140503301225
31.6413	0.905985892350524	-0.0553758889551014
31.6913	0.906313710731838	-0.0546993106416843
31.7413	0.906639379031529	-0.0541167542987513
31.7913	0.906971783331343	-0.0534674676055093
31.8413	0.907356435870285	-0.0523005824507639
31.8913	0.907741088409228	-0.0511336972960185
31.9413	0.90808646899068	-0.0505240921276314
31.9913	0.908391430057443	-0.0504880511010481
32.0413	0.908696391124206	-0.0504520100744648
32.0913	0.908986588686882	-0.0494439384306319
32.1413	0.909274607472158	-0.0482924158602688
32.1913	0.909560267849113	-0.0472327819232581
32.2413	0.909838853001101	-0.0464488138863047
32.2913	0.910117438153089	-0.0456648458493512
32.3413	0.91047016805341	-0.0448258908916688
32.3913	0.910866742938584	-0.0439544197981766
32.4413	0.91126296642829	-0.0430827253757739
32.4913	0.91160934196091	-0.0421793501522178
32.5413	0.91195571749353	-0.0412759749286616
32.5913	0.912294834199771	-0.0407184346390478
32.6413	0.912622384975183	-0.0407119342441801
32.6913	0.912949935750595	-0.0407054338493125
32.7413	0.913276527467377	-0.040257357333298
32.7913	0.913602823258976	-0.0396730289861315
32.8413	0.913921947575205	-0.0389895794395656
32.8913	0.914198022951049	-0.0377111250461851
32.9413	0.914474098326892	-0.0364326706528046
32.9913	0.91481494033969	-0.0357047611670642
33.0413	0.915215280176305	-0.0354826093593324
33.0913	0.915615620012921	-0.0352604575516005
33.1413	0.915948205783394	-0.0349702576923363
33.1913	0.916273246591179	-0.0346724801327347
33.2413	0.916594061840744	-0.0342778889103341
33.2913	0.916903924637683	-0.0336323611251616
33.3413	0.917213787434621	-0.032986833339989
33.3913	0.91749830144488	-0.0321353888609031
33.4413	0.91776952279871	-0.0311759636764724
33.4913	0.918043763033091	-0.0302348313906006
33.5413	0.918398842180001	-0.0297835422772501
33.5913	0.91875392132691	-0.0293322531638996
33.6413	0.919162207856539	-0.0288005217144485
33.6913	0.919645807251562	-0.0281549274414348
33.7413	0.920129406646584	-0.0275093331684211
33.7913	0.920613006041607	-0.0268637388954074
33.8413	0.921005079244626	-0.026301463342354
33.8913	0.921298790274495	-0.0258287294841956
33.9413	0.921592501304364	-0.0253559956260372
33.9913	0.921886212334233	-0.0248832617678788
34.0413	0.922179923364102	-0.0244105279097203
34.0913	0.922487158233294	-0.023990716000365
34.1413	0.922837218593675	-0.0237384902622194
34.1913	0.923187278954056	-0.0234862645240738
34.2413	0.923537339314437	-0.0232340387859282
34.2913	0.923887399674818	-0.0229818130477826
34.3413	0.924237460035199	-0.0227295873096371
34.3913	0.92453795977425	-0.0225337670905137
34.4413	0.924838260474661	-0.0223381733995793
34.4913	0.925138561175072	-0.0221425797086448
34.5413	0.925438861875483	-0.0219469860177103
34.5913	0.925739162575894	-0.0217513923267759
34.6413	0.926063973992588	-0.0214923876768047
34.6913	0.926396782274276	-0.0212126945707023
34.7413	0.926729590555965	-0.0209330014645999
34.7913	0.927062398837653	-0.0206533083584974
34.8413	0.927395207119342	-0.020373615252395
34.8913	0.927744883819486	-0.0201553469962709
34.9413	0.928110767431481	-0.0199960947724789
34.9913	0.928476651043476	-0.0198368425486869
35.0413	0.928842534655471	-0.0196775903248949
35.0913	0.929208418267466	-0.0195183381011029
35.1413	0.929556947158829	-0.0192403728775733
35.1913	0.929858074350555	-0.0186381616995364
35.2413	0.93015920154228	-0.0180359505214996
35.2913	0.930460328734006	-0.0174337393434627
35.3413	0.930761455925731	-0.0168315281654259
35.3913	0.931064061961023	-0.0162337575480384
35.4413	0.931426807634664	-0.0158165697303906
35.4913	0.931789553308306	-0.0153993819127428
35.5413	0.932152298981948	-0.014982194095095
35.5913	0.93251504465559	-0.0145650062774472
35.6413	0.932877790329231	-0.0141478184597994
35.6913	0.933182293329159	-0.0137252120526484
35.7413	0.933470559880405	-0.0133010950924135
35.7913	0.933758826431651	-0.0128769781321786
35.8413	0.934047092982896	-0.0124528611719437
35.8913	0.934335359534142	-0.0120287442117088
35.9413	0.934661163536985	-0.0116383979403399
35.9913	0.935019202303097	-0.0112770517772537
36.0413	0.935377241069209	-0.0109157056141675
36.0913	0.935735279835321	-0.0105543594510813
36.1413	0.936093318601433	-0.0101930132879951
36.1913	0.936437982219107	-0.00986009031304001
36.2413	0.936750834672931	-0.00959476843418045
36.2913	0.937063687126755	-0.00932944655532088
36.3413	0.93737653958058	-0.00906412467646131
36.3913	0.937689392034404	-0.00879880279760175
36.4413	0.938002830889201	-0.00853868564039232
36.4913	0.938326542620306	-0.00836974749579459
36.5413	0.938650254351411	-0.00820080935119684
36.5913	0.938973966082516	-0.00803187120659909
36.6413	0.939297677813621	-0.00786293306200135
36.6913	0.939621389544726	-0.00769399491740361
36.7413	0.939964264291962	-0.00759081843346108
36.7913	0.940311634067672	-0.00750306752424013
36.8413	0.940659003843383	-0.00741531661501918
36.8913	0.941006373619093	-0.00732756570579823
36.9413	0.941353743394804	-0.00723981479657728
36.9913	0.941666117203644	-0.00694741934938502
37.0413	0.941951874361625	-0.00649937876063709
37.0913	0.942237631519606	-0.00605133817188916
37.1413	0.942523388677588	-0.00560329758314125
37.1913	0.942809145835569	-0.00515525699439332
37.2413	0.943120863964651	-0.00472582821687844
37.2913	0.943486747576646	-0.00433523148996088
37.3413	0.943852631188641	-0.00394463476304332
37.3913	0.944218514800636	-0.00355403803612577
37.4413	0.944584398412631	-0.00316344130920821
37.4913	0.944947338356012	-0.00279043937467985
37.5413	0.945277323570278	-0.00261441328665494
37.5913	0.945607308784544	-0.00243838719863002
37.6413	0.94593729399881	-0.00226236111060511
37.6913	0.946267279213076	-0.00208633502258019
37.7413	0.946597264427342	-0.00191030893455528
37.7913	0.946933140249376	-0.00124547474929971
37.8413	0.947270154828521	-0.000486145442622456
37.8913	0.947607169407665	0.00027318386405477
37.9413	0.94794418398681	0.00103251317073203
37.9913	0.948281198565954	0.00179184247740925
38.0413	0.948610658547264	0.00234029593046592
38.0913	0.948934997626685	0.00274580669079991
38.1413	0.949259336706106	0.00315131745113388
38.1913	0.949583675785527	0.00355682821146786
38.2413	0.949908014864948	0.00396233897180183
38.2913	0.950224886533828	0.00436426414914452
38.3413	0.950528011378757	0.00475958859416232
38.3913	0.950831136223686	0.00515491303918011
38.4413	0.951134261068615	0.00555023748419792
38.4913	0.951437385913544	0.00594556192921571
38.5413	0.951747690361425	0.00628417297848871
38.5913	0.952116084324103	0.00616392109855386
38.6413	0.952484478286781	0.00604366921861901
38.6913	0.952852872249458	0.00592341733868416
38.7413	0.953221266212136	0.00580316545874932
38.7913	0.953589660174814	0.00568291357881447
38.8413	0.953895310273598	0.00574651168590652
38.8913	0.954191418678795	0.00583806854678606
38.9413	0.954487527083991	0.00592962540766561
38.9913	0.954783635489188	0.00602118226854516
39.0413	0.955079743894385	0.00611273912942471
39.0913	0.955406077128603	0.00609996683804574
39.1413	0.955750622759795	0.00602432954466485
39.1913	0.956095168390988	0.00594869225128397
39.2413	0.956439714022181	0.00587305495790308
39.2913	0.956784259653373	0.0057974176645222
39.3413	0.957114136617143	0.0057688380762381
39.3913	0.957420282595398	0.00581638849253467
39.4413	0.957726428573652	0.00586393890883123
39.4913	0.958032574551906	0.0059114893251278
39.5413	0.958338720530161	0.00595903974142436
39.5913	0.958647524144015	0.00599807108530577
39.6413	0.958972928351252	0.00598388909279686
39.6913	0.95929833255849	0.00596970710028794
39.7413	0.959623736765727	0.00595552510777902
39.7913	0.959949140972964	0.00594134311527011
39.8413	0.960274545180202	0.00592716112276119
39.8913	0.960642558099985	0.00623292158928858
39.9413	0.961015516673904	0.00657581823409692
39.9913	0.961388475247822	0.0069187148789053
40.0413	0.961761433821741	0.00726161152371367
40.0913	0.962134392395659	0.00760450816852204
40.1413	0.96245649994518	0.00800528197165012
40.1913	0.96275146615039	0.00843694726418808
40.2413	0.963046432355601	0.00886861255672607
40.2913	0.963341398560811	0.00930027784926406
40.3413	0.963636364766021	0.00973194314180204
40.3913	0.963960407108013	0.0101459224467796
40.4413	0.964326290720009	0.0105344511842923
40.4913	0.964692174332004	0.0109229799218049
40.5413	0.965058057943999	0.0113115086593175
40.5913	0.965423941555994	0.0117000373968302
40.6413	0.965777101685334	0.012085067822596
40.6913	0.966067250281528	0.0124527732759017
40.7413	0.966357398877722	0.0128204787292074
40.7913	0.966647547473916	0.0131881841825131
40.8413	0.96693769607011	0.0135558896358188
40.8913	0.967227844666304	0.0139235950891244
40.9413	0.967573475141905	0.014330470345459
40.9913	0.967923669062134	0.0147405673604843
41.0413	0.968273862982362	0.0151506643755097
41.0913	0.968624056902591	0.015560761390535
41.1413	0.96897425082282	0.0159708584055603
41.1913	0.969302961077653	0.0163603032386885
41.2413	0.969621654022229	0.016740118462076
41.2913	0.969940346966806	0.0171199336854634
41.3413	0.970259039911382	0.0174997489088508
41.3913	0.970577732855958	0.0178795641322383
41.4413	0.970896204174483	0.018169243452785
41.4913	0.971214391123507	0.0183432689436596
41.5413	0.971532578072532	0.0185172944345342
41.5913	0.971850765021557	0.0186913199254088
41.6413	0.972168951970582	0.0188653454162834
41.6913	0.972493939429447	0.0190890834839584
41.7413	0.972846822857251	0.0195167445707534
41.7913	0.973199706285054	0.0199444056575484
41.8413	0.973552589712857	0.0203720667443434
41.8913	0.973905473140661	0.0207997278311384
41.9413	0.974258356568464	0.0212273889179333
41.9913	0.974548933238809	0.0212766069591983
42.0413	0.974836368391972	0.0213067438385037
42.0913	0.975123803545135	0.0213368807178091
42.1413	0.975411238698297	0.0213670175971145
42.1913	0.975698673851459	0.0213971544764199
42.2413	0.976056184396752	0.0214866271539584
42.2913	0.976442317285308	0.0216003355800709
42.3413	0.976828450173864	0.0217140440061834
42.3913	0.977214583062421	0.021827752432296
42.4413	0.977600715950977	0.0219414608584085
42.4913	0.977949483142549	0.0221327056042406
42.5413	0.978255432131996	0.0224128009825411
42.5913	0.978561381121443	0.0226928963608416
42.6413	0.978867330110889	0.0229729917391422
42.6913	0.979173279100336	0.0232530871174427
42.7413	0.979485483883685	0.0235004218902762
42.7913	0.979819360524476	0.0236342645655991
42.8413	0.980153237165267	0.0237681072409219
42.8913	0.980487113806058	0.0239019499162448
42.9413	0.98082099044685	0.0240357925915677
42.9913	0.981154867087641	0.0241696352668906
43.0413	0.981489850795956	0.0246207206677241
43.0913	0.981824854796751	0.0250776211083327
43.1413	0.982159858797545	0.0255345215489413
43.1913	0.98249486279834	0.02599142198955
43.2413	0.982829866799135	0.0264483224301586
43.2913	0.983132312368732	0.0266327908024039
43.3413	0.983423199254083	0.0267205420988888
43.3913	0.983714086139434	0.0268082933953737
43.4413	0.984004973024785	0.0268960446918586
43.4913	0.984295859910136	0.0269837959883434
43.5413	0.984627454353017	0.0271374520150872
43.5913	0.985000412926935	0.0273580757516101
43.6413	0.985373371500854	0.027578699488133
43.6913	0.985746330074772	0.0277993232246559
43.7413	0.98611928864869	0.0280199469611787
43.7913	0.986473621134299	0.0281844523827678
43.8413	0.986772666659369	0.0281823843933629
43.8913	0.987071712184438	0.028180316403958
43.9413	0.987370757709508	0.0281782484145531
43.9913	0.987669803234578	0.0281761804251481
44.0413	0.987970217392369	0.0281750607374704
44.0913	0.988406126189613	0.0282678229207832
44.1413	0.988842034986857	0.0283605851040959
44.1913	0.9892779437841	0.0284533472874087
44.2413	0.989713852581344	0.0285461094707215
44.2913	0.990149761378588	0.0286388716540342
44.3413	0.990585670175832	0.028731633837347
44.3913	0.991021578973076	0.0288243960206598
44.4413	0.991444894938804	0.0289359614744425
44.4913	0.991794551465394	0.0291575131815216
44.5413	0.992144207991984	0.0293790648886008
44.5913	0.992493864518573	0.0296006165956801
44.6413	0.992843521045163	0.0298221683027593
44.6913	0.993193177571753	0.0300437200098385
44.7413	0.993542834098343	0.0302652717169177
44.7913	0.993892490624933	0.0304868234239969
44.8413	0.994242147151523	0.0307083751310761
44.8913	0.994591803678113	0.0309299268381553
44.9413	0.994941460204702	0.0311514785452345
44.9913	0.995276415156742	0.0313340372370495
45.0413	0.995603796570377	0.031496508617971
45.0913	0.995931177984013	0.0316589799988924
45.1413	0.996258559397648	0.0318214513798139
45.1913	0.996585940811283	0.0319839227607353
45.2413	0.996913322224919	0.0321463941416567
45.2913	0.997240703638554	0.0323088655225782
45.3413	0.997568085052189	0.0324713369034996
45.3913	0.997895466465824	0.0326338082844211
45.4413	0.99822284787946	0.0327962796653425
45.4913	0.998548782665689	0.0329267031257355
45.5413	0.998867850128714	0.0329049910553442
45.5913	0.99918691759174	0.032883278984953
45.6413	0.999505985054765	0.0328615669145617
45.6913	0.999825052517791	0.0328398548441704
45.7413	1.00014411998082	0.0328181427737791
45.7913	1.00046318744384	0.0327964307033878
45.8413	1.00078225490687	0.0327747186329965
45.8913	1.00110132236989	0.0327530065626053
45.9413	1.00142038983292	0.032731294492214
45.9913	1.00173945729594	0.0327095824218227
46.0413	1.00205830890999	0.0328830793745328
46.0913	1.00237706263903	0.033145101349347
46.1413	1.00269581636807	0.0334071233241612
46.1913	1.00301457009711	0.0336691452989754
46.2413	1.00333332382615	0.0339311672737896
46.2913	1.00365207755519	0.0341931892486038
46.3413	1.00397083128423	0.034455211223418
46.3913	1.00428958501327	0.0347172331982322
46.4413	1.00460833874231	0.0349792551730464
46.4913	1.00492709247135	0.0352412771478606
46.5413	1.00524660669157	0.0354739408170339
46.5913	1.00556912522843	0.0355906246451108
46.6413	1.0058916437653	0.0357073084731876
46.6913	1.00621416230216	0.0358239923012645
46.7413	1.00653668083902	0.0359406761293414
46.7913	1.00685919937589	0.0360573599574182
46.8413	1.00718171791275	0.0361740437854951
46.8913	1.00750423644961	0.036290727613572
46.9413	1.00782675498648	0.0364074114416488
46.9913	1.00814927352334	0.0365240952697257
47.0413	1.0084717920602	0.0366407790978026
47.0913	1.00881025957794	0.0367579918798483
47.1413	1.00915505322776	0.0368754144704515
47.1913	1.00949984687758	0.0369928370610547
47.2413	1.0098446405274	0.0371102596516579
47.2913	1.01018943417722	0.0372276822422611
47.3413	1.01053422782703	0.0373451048328644
47.3913	1.01087902147685	0.0374625274234676
47.4413	1.01122381512667	0.0375799500140708
47.4913	1.01156860877649	0.037697372604674
47.5413	1.01191340242631	0.0378147951952772
47.5913	1.01225639210571	0.0379362603258954
47.6413	1.01259334240589	0.0380712591774332
47.6913	1.01293029270608	0.0382062580289711
47.7413	1.01326724300627	0.0383412568805089
47.7913	1.01360419330645	0.0384762557320467
47.8413	1.01394114360664	0.0386112545835846
47.8913	1.01427809390683	0.0387462534351224
47.9413	1.01461504420701	0.0388812522866602
47.9913	1.0149519945072	0.0390162511381981
48.0413	1.01528894480738	0.0391512499897359
48.0913	1.01562589510757	0.0392862488412737
48.1413	1.0159577570538	0.039393129808949
48.1913	1.01628786816857	0.0394903358058329
48.2413	1.01661797928334	0.0395875418027168
48.2913	1.01694809039811	0.0396847477996007
48.3413	1.01727820151287	0.0397819537964846
48.3913	1.01760831262764	0.0398791597933685
48.4413	1.01793842374241	0.0399763657902524
48.4913	1.01826853485718	0.0400735717871362
48.5413	1.01859864597194	0.0401707777840201
48.5913	1.01892875708671	0.040267983780904
48.6413	1.01925567056868	0.0403109992704616
48.6913	1.01957348309577	0.0401997802391673
48.7413	1.01989129562285	0.0400885612078731
48.7913	1.02020910814993	0.0399773421765788
48.8413	1.02052692067702	0.0398661231452846
48.8913	1.0208447332041	0.0397549041139903
48.9413	1.02116254573119	0.0396436850826961
48.9913	1.02148035825827	0.0395324660514018
49.0413	1.02179817078536	0.0394212470201076
49.0913	1.02211598331244	0.0393100279888133
49.1413	1.02243379583952	0.0391988089575191
49.1913	1.02275889326975	0.0390691843636371
49.2413	1.02308611781639	0.0389341855357178
49.2913	1.02341334236303	0.0387991867077986
49.3413	1.02374056690968	0.0386641878798793
49.3913	1.02406779145632	0.0385291890519601
49.4413	1.02439501600296	0.0383941902240409
49.4913	1.0247222405496	0.0382591913961216
49.5413	1.02504946509625	0.0381241925682024
49.5913	1.02537668964289	0.0379891937402831
49.6413	1.02570391418953	0.0378541949123639
49.6913	1.02603113873617	0.0378185222400633
49.7413	1.02635836328282	0.0380284058969311
49.7913	1.02668558782946	0.0382382895537989
49.8413	1.0270128123761	0.0384481732106666
49.8913	1.02734003692274	0.0386580568675344
49.9413	1.02766726146939	0.0388679405244022
49.9913	1.02799448601603	0.03907782418127
50.0413	1.02832171056267	0.0392877078381378
50.0913	1.02864893510931	0.0394975914950056
50.1413	1.02897615965596	0.0397074751518734
50.1913	1.0293033842026	0.0399173588087412
50.2413	1.02962960229062	0.040099405136892
50.2913	1.02995557190132	0.0402745789075791
50.3413	1.03028154151202	0.0404497526782662
50.3913	1.03060751112272	0.0406249264489533
50.4413	1.03093348073342	0.0408001002196404
50.4913	1.03125945034413	0.0409752739903275
50.5413	1.03158541995483	0.0411504477610146
50.5913	1.03191138956553	0.0413256215317017
50.6413	1.03223735917623	0.0415007953023888
50.6913	1.03256332878693	0.0416759690730758
50.7413	1.03289356141503	0.0418367206800697
50.7913	1.03323302158709	0.0419662546922341
50.8413	1.03357248175916	0.0420957887043984
50.8913	1.03391194193123	0.0422253227165627
50.9413	1.0342514021033	0.042354856728727
50.9913	1.03459086227537	0.0424843907408913
51.0413	1.03493032244744	0.0426139247530556
51.0913	1.0352697826195	0.0427434587652199
51.1413	1.03560924279157	0.0428729927773843
51.1913	1.03594870296364	0.0430025267895486
51.2413	1.03628816313571	0.0431320608017129
51.2913	1.03661981133154	0.043342873572651
51.3413	1.03694985948405	0.0435703338002055
51.3913	1.03727990763656	0.0437977940277599
51.4413	1.03760995578907	0.0440252542553144
51.4913	1.03794000394158	0.0442527144828689
51.5413	1.03827005209409	0.0444801747104234
51.5913	1.0386001002466	0.0447076349379778
51.6413	1.03893014839911	0.0449350951655323
51.6913	1.03926019655162	0.0451625553930868
51.7413	1.03959024470413	0.0453900156206412
51.7913	1.03992137210155	0.0455481211206686
51.8413	1.04025455759392	0.0455739687682025
51.8913	1.04058774308628	0.0455998164157364
51.9413	1.04092092857864	0.0456256640632703
51.9913	1.04125411407101	0.0456515117108042
52.0413	1.04158729956337	0.0456773593583381
52.0913	1.04192048505573	0.045703207005872
52.1413	1.04225367054809	0.0457290546534059
52.1913	1.04258685604046	0.0457549023009398
52.2413	1.04292004153282	0.0457807499484737
52.2913	1.04325322702518	0.0458065975960076
52.3413	1.04357515917803	0.0458509553886107
52.3913	1.04389522889006	0.0458983766317964
52.4413	1.0442152986021	0.045945797874982
52.4913	1.04453536831414	0.0459932191181677
52.5413	1.04485543802617	0.0460406403613533
52.5913	1.04517550773821	0.046088061604539
52.6413	1.04549557745025	0.0461354828477246
52.6913	1.04581564716228	0.0461829040909103
52.7413	1.04613571687432	0.0462303253340959
52.7913	1.04645578658636	0.0462777465772816
52.8413	1.04677407341914	0.0463384772873409
52.8913	1.04708937607434	0.0464214853403492
52.9413	1.04740467872954	0.0465044933933574
52.9913	1.04771998138474	0.0465875014463657
53.0413	1.04803528403995	0.046670509499374
53.0913	1.04835058669515	0.0467535175523822
53.1413	1.04866588935035	0.0468365256053905
53.1913	1.04898119200555	0.0469195336583987
53.2413	1.04929649466076	0.047002541711407
53.2913	1.04961179731596	0.0470855497644153
53.3413	1.04992709997116	0.0471685578174235
53.3913	1.05026218292667	0.0472116938409989
53.4413	1.05059976069482	0.0472498009599612
53.4913	1.05093733846298	0.0472879080789234
53.5413	1.05127491623114	0.0473260151978857
53.5913	1.05161249399929	0.0473641223168479
53.6413	1.05195007176745	0.0474022294358102
53.6913	1.05228764953561	0.0474403365547724
53.7413	1.05262522730376	0.0474784436737346
53.7913	1.05296280507192	0.0475165507926969
53.8413	1.05330038284008	0.0475546579116591
53.8913	1.0536360687923	0.0476244198863533
53.9413	1.05396894055068	0.0477412704275344
53.9913	1.05430181230906	0.0478581209687154
54.0413	1.05463468406743	0.0479749715098964
54.0913	1.05496755582581	0.0480918220510775
54.1413	1.05530042758419	0.0482086725922585
54.1913	1.05563329934257	0.0483255231334395
54.2413	1.05596617110094	0.0484423736746205
54.2913	1.05629904285932	0.0485592242158016
54.3413	1.0566319146177	0.0486760747569826
54.3913	1.05696478637608	0.0487929252981636
54.4413	1.05730944072801	0.0489466917427641
54.4913	1.05765517557978	0.0491038434885516
54.5413	1.05800091043155	0.0492609952343391
54.5913	1.05834664528333	0.0494181469801265
54.6413	1.0586923801351	0.049575298725914
54.6913	1.05903811498688	0.0497324504717014
54.7413	1.05938384983865	0.0498896022174889
54.7913	1.05972958469042	0.0500467539632763
54.8413	1.0600753195422	0.0502039057090638
54.8913	1.06042105439397	0.0503610574548513
54.9413	1.06075640151349	0.0504229550694252
54.9913	1.0610779788484	0.0503585855798323
55.0413	1.06139955618331	0.0502942160902394
55.0913	1.06172113351822	0.0502298466006465
55.1413	1.06204271085312	0.0501654771110536
55.1913	1.06236428818803	0.0501011076214608
55.2413	1.06268586552294	0.0500367381318679
55.2913	1.06300744285785	0.049972368642275
55.3413	1.06332902019275	0.0499079991526821
55.3913	1.06365059752766	0.0498436296630892
55.4413	1.06397217486257	0.0497792601734963
55.4913	1.06429079054866	0.0496967979439851
55.5413	1.06460923054371	0.0496132624163431
55.5913	1.06492767053877	0.0495297268887011
55.6413	1.06524611053382	0.0494461913610591
55.6913	1.06556455052888	0.049362655833417
55.7413	1.06588299052393	0.049279120305775
55.7913	1.06620143051899	0.049195584778133
55.8413	1.06651987051404	0.049112049250491
55.8913	1.0668383105091	0.049028513722849
55.9413	1.06715675050415	0.048944978195207
55.9913	1.06747619633036	0.048973448511168
56.0413	1.06779683246331	0.0491344672272007
56.0913	1.06811746859627	0.0492954859432334
56.1413	1.06843810472922	0.0494565046592661
56.1913	1.06875874086217	0.0496175233752988
56.2413	1.06907937699512	0.0497785420913315
56.2913	1.06940001312807	0.0499395608073641
56.3413	1.06972064926102	0.0501005795233968
56.3913	1.07004128539398	0.0502615982394295
56.4413	1.07036192152693	0.0504226169554622
56.4913	1.07068255765988	0.0505836356714949
56.5413	1.07102002866536	0.051017377856087
56.5913	1.07135798462601	0.0514589762722837
56.6413	1.07169594058666	0.0519005746884803
56.6913	1.07203389654731	0.052342173104677
56.7413	1.07237185250796	0.0527837715208737
56.7913	1.07270980846861	0.0532253699370703
56.8413	1.07304776442926	0.053666968353267
56.8913	1.07338572038991	0.0541085667694637
56.9413	1.07372367635056	0.0545501651856604
56.9913	1.07406163231121	0.054991763601857
57.0413	1.07439756648771	0.0553551180038731
57.0913	1.07473137944804	0.0556363803254374
57.1413	1.07506519240837	0.0559176426470017
57.1913	1.07539900536871	0.056198904968566
57.2413	1.07573281832904	0.0564801672901302
57.2913	1.07606663128937	0.0567614296116945
57.3413	1.07640044424971	0.0570426919332588
57.3913	1.07673425721004	0.0573239542548231
57.4413	1.07706807017037	0.0576052165763874
57.4913	1.07740188313071	0.0578864788979516
57.5413	1.07773570048332	0.0581670668079655
57.5913	1.07807170958155	0.0581111233542911
57.6413	1.07840771867978	0.0580551799006167
57.6913	1.07874372777801	0.0579992364469423
57.7413	1.07907973687624	0.0579432929932679
57.7913	1.07941574597447	0.0578873495395935
57.8413	1.0797517550727	0.0578314060859191
57.8913	1.08008776417093	0.0577754626322447
57.9413	1.08042377326916	0.0577195191785703
57.9913	1.08075978236739	0.0576635757248959
58.0413	1.08109579146562	0.0576076322712215
58.0913	1.08142686301839	0.0575451932615229
58.1413	1.08175330323007	0.0574766615209797
58.1913	1.08207974344175	0.0574081297804366
58.2413	1.08240618365343	0.0573395980398934
58.2913	1.08273262386511	0.0572710662993503
58.3413	1.08305906407679	0.0572025345588071
58.3913	1.08338550428847	0.057134002818264
58.4413	1.08371194450015	0.0570654710777208
58.4913	1.08403838471183	0.0569969393371777
58.5413	1.08436482492351	0.0569284075966345
58.5913	1.08469101101066	0.056860857559686
58.6413	1.08500898040473	0.0568250492722979
58.6913	1.08532694979881	0.0567892409849098
58.7413	1.08564491919289	0.0567534326975216
58.7913	1.08596288858697	0.0567176244101335
58.8413	1.08628085798104	0.0566818161227453
58.8913	1.08659882737512	0.0566460078353572
58.9413	1.0869167967692	0.0566101995479691
58.9913	1.08723476616327	0.0565743912605809
59.0413	1.08755273555735	0.0565385829731928
59.0913	1.08787070495143	0.0565027746858046
59.1413	1.08819259978513	0.0565149715727309
59.1913	1.08851778506087	0.0565674080910678
59.2413	1.0888429703366	0.0566198446094046
59.2913	1.08916815561234	0.0566722811277415
59.3413	1.08949334088808	0.0567247176460784
59.3913	1.08981852616382	0.0567771541644152
59.4413	1.09014371143956	0.0568295906827521
59.4913	1.0904688967153	0.056882027201089
59.5413	1.09079408199103	0.0569344637194259
59.5913	1.09111926726677	0.0569869002377627
59.6413	1.09144500753793	0.0570465060564449
59.6913	1.09177976170022	0.0572225512014246
59.7413	1.09211451586251	0.0573985963464042
59.7913	1.0924492700248	0.0575746414913839
59.8413	1.09278402418709	0.0577506866363636
59.8913	1.09311877834938	0.0579267317813433
59.9413	1.09345353251167	0.058102776926323
59.9913	1.09378828667396	0.0582788220713026
60.0413	1.09412304083625	0.0584548672162823
60.0913	1.09445779499853	0.058630912361262
60.1413	1.09479254916082	0.0588069575062417
60.1913	1.09512299638296	0.0589342786655746
60.2413	1.09545022092961	0.0590251420174656
60.2913	1.09577744547625	0.0591160053693566
60.3413	1.09610467002289	0.0592068687212476
60.3913	1.09643189456953	0.0592977320731386
60.4413	1.09675911911618	0.0593885954250296
60.4913	1.09708634366282	0.0594794587769206
60.5413	1.09741356820946	0.0595703221288116
60.5913	1.0977407927561	0.0596611854807026
60.6413	1.09806801730275	0.0597520488325936
60.6913	1.09839630760374	0.0598632805030046
60.7413	1.0987359246428	0.0601909847679179
60.7913	1.09907554168186	0.0605186890328313
60.8413	1.09941515872092	0.0608463932977447
60.8913	1.09975477575998	0.061174097562658
60.9413	1.10009439279904	0.0615018018275714
60.9913	1.1004340098381	0.0618295060924848
61.0413	1.10077362687716	0.0621572103573981
61.0913	1.10111324391623	0.0624849146223115
61.1413	1.10145286095529	0.0628126188872249
61.1913	1.10179247799435	0.0631403231521383
61.2413	1.10212319078171	0.0632205267099949
61.2913	1.10244796740128	0.0631357297964804
61.3413	1.10277274402085	0.063050932882966
61.3913	1.10309752064041	0.0629661359694515
61.4413	1.10342229725998	0.062881339055937
61.4913	1.10374707387955	0.0627965421424226
61.5413	1.10407185049911	0.0627117452289081
61.5913	1.10439662711868	0.0626269483153936
61.6413	1.10472140373825	0.0625421514018792
61.6913	1.10504618035781	0.0624573544883647
61.7413	1.1053716958512	0.0624052096190634
61.7913	1.10570284207266	0.0626018958453174
61.8413	1.10603398829412	0.0627985820715715
61.8913	1.10636513451557	0.0629952682978256
61.9413	1.10669628073703	0.0631919545240796
61.9913	1.10702742695849	0.0633886407503337
62.0413	1.10735857317995	0.0635853269765878
62.0913	1.10768971940141	0.0637820132028419
62.1413	1.10802086562287	0.0639786994290959
62.1913	1.10835201184433	0.06417538565535
62.2413	1.10868315806578	0.064372071881604
62.2913	1.10900689232184	0.0643768638242317
62.3413	1.10932627351885	0.0642689559494914
62.3913	1.10964565471586	0.0641610480747511
62.4413	1.10996503591287	0.0640531402000108
62.4913	1.11028441710988	0.0639452323252704
62.5413	1.1106037983069	0.0638373244505301
62.5913	1.11092317950391	0.0637294165757898
62.6413	1.11124256070092	0.0636215087010495
62.6913	1.11156194189793	0.0635136008263092
62.7413	1.11188132309494	0.0634056929515689
62.7913	1.11220104312465	0.0633247504270443
62.8413	1.11252277732655	0.0634041019288023
62.8913	1.11284451152845	0.0634834534305602
62.9413	1.11316624573035	0.0635628049323181
62.9913	1.11348797993225	0.063642156434076
63.0413	1.11380971413415	0.0637215079358339
63.0913	1.11413144833605	0.0638008594375919
63.1413	1.11445318253796	0.0638802109393498
63.1913	1.11477491673986	0.0639595624411077
63.2413	1.11509665094176	0.0640389139428656
63.2913	1.11541838514366	0.0641182654446236
63.3413	1.11574889291645	0.0642845732400756
63.3913	1.11608396081273	0.0644960771638611
63.4413	1.116419028709	0.0647075810876466
63.4913	1.11675409660528	0.0649190850114321
63.5413	1.11708916450155	0.0651305889352176
63.5913	1.11742423239783	0.0653420928590032
63.6413	1.1177593002941	0.0655535967827886
63.6913	1.11809436819038	0.0657651007065742
63.7413	1.11842943608665	0.0659766046303596
63.7913	1.11876450398293	0.0661881085541452
63.8413	1.11910156848228	0.0664930981966198
63.8913	1.11944824453601	0.0672481237406907
63.9413	1.11979492058974	0.0680031492847617
63.9913	1.12014159664347	0.0687581748288326
64.0413	1.1204882726972	0.0695132003729035
64.0913	1.12083494875093	0.0702682259169745
64.1413	1.12118162480466	0.0710232514610455
64.1913	1.12152830085839	0.0717782770051165
64.2413	1.12187497691212	0.0725333025491874
64.2913	1.12222165296585	0.0732883280932583
64.3413	1.12256832901958	0.0740433536373293
64.3913	1.12290359833307	0.0744808372679424
64.4413	1.12323364648558	0.0747729737253403
64.4913	1.12356369463809	0.0750651101827381
64.5413	1.1238937427906	0.0753572466401359
64.5913	1.12422379094311	0.0756493830975338
64.6413	1.12455383909562	0.0759415195549316
64.6913	1.12488388724813	0.0762336560123295
64.7413	1.12521393540064	0.0765257924697273
64.7913	1.12554398355315	0.0768179289271251
64.8413	1.12587403170566	0.077110065384523
64.8913	1.12622280470644	0.0772432722862574
64.9413	1.12664647710031	0.0767407609653379
64.9913	1.12707014949418	0.0762382496444185
65.0413	1.12749382188804	0.0757357383234991
65.0913	1.12791749428191	0.0752332270025796
65.1413	1.12834116667578	0.0747307156816602
65.1913	1.12876483906964	0.0742282043607407
65.2413	1.12918851146351	0.0737256930398213
65.2913	1.12961218385737	0.0732231817189019
65.3413	1.13003585625124	0.0727206703979824
65.3913	1.13045952864511	0.0722181590770631
65.4413	1.13088320103897	0.0717156477561436
65.4913	1.13130687343284	0.0712131364352241
65.5413	1.13173054582671	0.0707106251143048
65.5913	1.13215421822057	0.0702081137933853
65.6413	1.13257789061444	0.0697056024724659
65.6913	1.13295863106713	0.0690144109752582
65.7413	1.13329134595852	0.0681121535181352
65.7913	1.1336240608499	0.0672098960610121
65.8413	1.13395677574129	0.0663076386038889
65.8913	1.13428949063267	0.0654053811467658
65.9413	1.13462220552406	0.0645031236896426
65.9913	1.13495492041544	0.0636008662325195
66.0413	1.13528763530683	0.0626986087753965
66.0913	1.13562035019821	0.0617963513182733
66.1413	1.1359530650896	0.0608940938611502
66.1913	1.13628577998098	0.059991836404027
66.2413	1.13661849487237	0.0590895789469039
66.2913	1.13695120976375	0.0581873214897808
66.3413	1.13728392465514	0.0572850640326576
66.3913	1.13761663954652	0.0563828065755345
66.4413	1.13794935443791	0.0554805491184113
66.4913	1.13828206932929	0.0545782916612882
66.5413	1.13861478422068	0.0536760342041652
66.5913	1.13894749911206	0.052773776747042
66.6413	1.13928021400345	0.0518715192899189
66.6913	1.13961292889483	0.0509692618327957
66.7413	1.13994658498817	0.0500265968262759
66.7913	1.14028118228347	0.0490435242703593
66.8413	1.14061577957877	0.0480604517144426
66.8913	1.14095037687406	0.047077379158526
66.9413	1.14128497416936	0.0460943066026092
66.9913	1.14161957146466	0.0451112340466927
67.0413	1.14195416875995	0.0441281614907761
67.0913	1.14228876605525	0.0431450889348594
67.1413	1.14262336335055	0.0421620163789428
67.1913	1.14295796064584	0.0411789438230261
67.2413	1.14329255794114	0.0401958712671095
67.2913	1.14362715523644	0.0392127987111929
67.3413	1.14396175253173	0.0382297261552762
67.3913	1.14429634982703	0.0372466535993596
67.4413	1.14463094712233	0.0362635810434429
67.4913	1.14496554441762	0.0352805084875263
67.5413	1.14530014171292	0.0342974359316097
67.5913	1.14563473900822	0.033314363375693
67.6413	1.14596933630351	0.0323312908197764
67.6913	1.14630393359881	0.0313482182638597
67.7413	1.14663853089411	0.0303651457079431
68.7649	1.15002376891027	0.090461978632163
68.8149	1.14988888651291	0.0858272358321623
68.8649	1.14947108006257	0.0893829249876119
68.9149	1.14918157638045	0.0919041618258808
68.9649	1.14882298659236	0.0920567335050444
69.0149	1.14853700403989	0.0873120672205115
69.0649	1.14834002639254	0.0884790680177118
69.1149	1.14784591166519	0.0871906161170606
69.1649	1.14759259594333	0.0857262557192451
69.2149	1.14712544227445	0.0840155075321429
69.2649	1.14679317100292	0.0824323481528023
69.3149	1.14638309111902	0.082512162488494
69.3649	1.14603980346648	0.0799416624469534
69.4149	1.14568562633495	0.0801624784679182
69.4649	1.14529899119892	0.0797796094983967
69.5149	1.14505145192882	0.0772292570591308
69.5649	1.14481599244659	0.0767519546292542
69.6149	1.14449099635581	0.0748564220919454
69.6649	1.14410156294978	0.0761021614873277
69.7149	1.1438214371668	0.0746604920950009
69.7649	1.14355836765878	0.0762048149252974
69.8149	1.14314340894398	0.0755252695250222
69.8649	1.1428016699155	0.0727945420784669
69.9149	1.14232587178332	0.0715454360796377
69.9649	1.14203315656776	0.0698069710979735
70.0149	1.14169066860546	0.0658316231231501
70.0649	1.14133049014624	0.0646537656729891
70.1149	1.14106866576414	0.0656904291145513
70.1649	1.140738890214	0.0646875796005566
70.2149	1.14052613649027	0.065094001460354
70.2649	1.1401642358055	0.0637925719074268
70.3149	1.1398983983085	0.0651818864154334
70.3649	1.13952505304451	0.0645218081636081
70.4149	1.13924370914658	0.0626652546389613
70.4649	1.13885995935461	0.0626394343517582
70.5149	1.13843576401812	0.0637419002612036
70.5649	1.13808085228644	0.063001189376502
70.6149	1.13769577860808	0.0631965808333295
70.6649	1.13739560938125	0.0611258156264201
70.7149	1.13704094953303	0.0597499552120483
70.7649	1.13676762925706	0.0593603477563073
70.8149	1.13648973077982	0.0587551317592421
70.8649	1.13621086754464	0.056601775273551
70.9149	1.13584729836068	0.0545603572301787
70.9649	1.1355284232703	0.0533564278511796
71.0149	1.13520546025653	0.0516981157154906
71.0649	1.13486206196142	0.0498702948392194
71.1149	1.13443857908142	0.0486280100599894
71.1649	1.13406094812369	0.0486134951268006
71.2149	1.13376588490128	0.0469118529923953
71.2649	1.13337521805042	0.0477283619427658
71.3149	1.13311149478884	0.0473699084030954
71.3649	1.13274056709218	0.0473965823826947
71.4149	1.13240959472984	0.0466348380660746
71.4649	1.13211209862364	0.0466279351245359
71.5149	1.13184153099348	0.047715392138238
71.5649	1.13155541651307	0.0478122788856191
71.6149	1.13127329430663	0.0485926836300811
71.6649	1.13089594070609	0.0489548881400498
71.7149	1.13043995654495	0.0488564255022176
71.7649	1.13007854878021	0.0494200316323821
71.8149	1.12973674757974	0.0486965096665797
71.8649	1.12942036851968	0.0481720283767232
71.9149	1.12910110098464	0.0477049031696803
71.9649	1.12871955679528	0.0464794302564522
72.0149	1.1284581298832	0.0441369594681383
72.0649	1.12820306836106	0.0429715970494519
72.1149	1.12789861175852	0.0427999000702698
72.1649	1.12749015490237	0.0431703806735164
72.2149	1.12720153064581	0.0438450537690347
72.2649	1.12690066385403	0.0441682764776414
72.3149	1.12656839393555	0.0442782106689154
72.3649	1.12618723322865	0.0442212177068251
72.4149	1.12571539531357	0.0432535170245014
72.4649	1.12538710867877	0.0413599287384837
72.5149	1.12510461518725	0.0399538525882578
72.5649	1.12482351419367	0.0395815363176667
72.6149	1.12454237636993	0.0397824335165566
72.6649	1.12422999735356	0.0401501826025872
72.7149	1.12393735745516	0.0392014331291162
72.7649	1.12366355158168	0.0369909364220539
72.8149	1.12336986296224	0.0347231679490342
72.8649	1.12299051378556	0.0346588519445566
72.9149	1.12261769377577	0.0347146881554062
72.9649	1.12225485472763	0.0345634923307833
73.0149	1.1218884274106	0.0341074085915768
73.0649	1.12145893845427	0.0342108385466877
73.1149	1.12111114244654	0.0342058996069542
73.1649	1.12081089266981	0.0342071918796288
73.2149	1.1205181916503	0.0343535373178828
73.2649	1.1202521147814	0.0346619729441027
73.3149	1.11992795292038	0.0342846798637289
73.3649	1.11959300020402	0.0334479136837069
73.4149	1.11927783817964	0.0324501904840807
73.4649	1.11899419019676	0.0325092774946174
73.5149	1.11860729214886	0.0320054336655907
73.5649	1.1182112444511	0.0312963670827998
73.6149	1.11784155693754	0.030635560986058
73.6649	1.11750524693424	0.0305103151036405
73.7149	1.11720128292589	0.03149163836971
73.7649	1.11685166143346	0.0316544248987654
73.8149	1.1164887384043	0.0311393984356956
73.8649	1.11621768258074	0.0310909541327843
73.9149	1.11597451142338	0.0323899426213322
73.9649	1.11562320428706	0.0328415397509619
74.0149	1.11520323507896	0.0326997518192862
74.0649	1.1148498842596	0.0325107052184124
74.1149	1.1145323733547	0.032296234005903
74.1649	1.11421207939769	0.0320832261645165
74.2149	1.11379793473912	0.0319195664493301
74.2649	1.11338379008056	0.0317559067341438
74.3149	1.11301821706054	0.0312981079590619
74.3649	1.11272329586428	0.030412457424299
74.4149	1.11242837466803	0.0295268068895361
74.4649	1.11213051213018	0.0294380428256133
74.5149	1.11183184876904	0.0295662427626572
74.5649	1.11152472256889	0.0295548655170265
74.6149	1.11117458208483	0.0288340558270964
74.6649	1.11082444160077	0.0281132461371663
74.7149	1.11047975276639	0.0277495086480151
74.7649	1.11013965215284	0.0276862904880645
74.8149	1.10979955153929	0.0276230723281139
74.8649	1.10942706631942	0.0277455305944447
74.9149	1.10905182615908	0.0278837842512057
74.9649	1.10870408846703	0.0278670199066505
75.0149	1.1084204621251	0.0274888911473019
75.0649	1.10813683578317	0.0271107623879532
75.1149	1.10784726140272	0.0273361922086693
75.1649	1.10755487248194	0.027847218693965
75.2149	1.1072626258553	0.0283093455987531
75.2649	1.1069727245943	0.0279654843129349
75.3149	1.10668282333331	0.0276216230271166
75.3649	1.10633932372159	0.0269574532754284
75.4149	1.10592643404684	0.0258786023937635
75.4649	1.10551354437209	0.0247997515120986
75.5149	1.10517424293223	0.0243502710895884
75.5649	1.10485171209207	0.024044222834587
75.6149	1.10452869682816	0.0236593799298239
75.6649	1.10420365602038	0.022945069240824
75.7149	1.10387861521259	0.0222307585518241
75.7649	1.10355000210874	0.0217812288823863
75.8149	1.10321871165773	0.0215301460092754
75.8649	1.10288742120671	0.0212790631361645
75.9149	1.1025894893131	0.0207181322973043
75.9649	1.10229331313303	0.0201408936707731
76.0149	1.10195837251093	0.0197106235102879
76.0649	1.10154422785236	0.0195806413233364
76.1149	1.1011300831938	0.019450659136385
76.1649	1.10080025336778	0.0195751378274149
76.2149	1.10050533217153	0.0198049702303692
76.2649	1.10020944187677	0.0200353095811282
76.3149	1.0999032258262	0.020271050466654
76.3649	1.09959700977562	0.0205067913521799
76.4149	1.09930712213447	0.0206989006297812
76.4649	1.09903606631091	0.0208406888711972
76.5149	1.09876501048736	0.0209824771126132
76.5649	1.09841566740799	0.0211825343663858
76.6149	1.09805172210197	0.0213934600216088
76.6649	1.09768916606304	0.0214103954882456
76.7149	1.0973314956761	0.0207451233630437
76.7649	1.09697382528915	0.0200798512378417
76.8149	1.09662142583423	0.01976943004625
76.8649	1.09627254033398	0.0196955761437318
76.9149	1.09592365483373	0.0196217222412137
76.9649	1.09562266629273	0.019274966574739
77.0149	1.09532272516122	0.0189222430994061
77.0649	1.09502279220327	0.0185627759843075
77.1149	1.09472287395406	0.0181911733382982
77.1649	1.09442295570485	0.0178195706922888
77.2149	1.09409901830499	0.0175639890318329
77.2649	1.09376644759432	0.0173501093134384
77.3149	1.09342757084098	0.0172474243116619
77.3649	1.09303978084251	0.0180072286267011
77.4149	1.09265199084403	0.0187670329417403
77.4649	1.09229326827866	0.0191736602172542
77.5149	1.09196446251943	0.0192167903449451
77.5649	1.0916356567602	0.019259920472636
77.6149	1.09138012172497	0.0191532308454344
77.6649	1.09113539988127	0.0190244310271849
77.7149	1.09086778099767	0.018712343329141
77.7649	1.09053147099437	0.0178503919917139
77.8149	1.09019516099107	0.0169884406542868
77.8649	1.08984700538634	0.016820362497981
77.9149	1.08949184496703	0.0170626014551455
77.9649	1.08913650884998	0.0173084054641056
78.0149	1.08875624875438	0.0180599375349255
78.0649	1.08837598865879	0.0188114696057455
78.1149	1.08803250661685	0.0190214663460234
78.1649	1.08774762529111	0.0183686018127405
78.2149	1.08746274396537	0.0177157372794577
78.2649	1.08714909088071	0.0173130093079794
78.3149	1.08682656004055	0.0169874629660138
78.3649	1.0865009863478	0.0167823072257939
78.4149	1.08615714701606	0.0172998323246248
78.4649	1.08581330768433	0.0178173574234558
78.5149	1.08546291370419	0.0179010164470811
78.5649	1.08510649830106	0.0175861047170449
78.6149	1.08475008289792	0.0172711929870087
78.6649	1.08439479672923	0.0169796736178315
78.7149	1.08403963630991	0.0166907591770363
78.7649	1.08370896139357	0.0163673464908825
78.8149	1.08344175177515	0.0159545159388855
78.8649	1.08317454215674	0.0155416853868886
78.9149	1.08287916585169	0.0153767920766176
78.9649	1.08256901921097	0.0153419146370078
79.0149	1.08225928760857	0.0153053156928993
79.0649	1.08196066981011	0.0152226186838805
79.1149	1.08166205201165	0.0151399216748616
79.1649	1.08128789098524	0.0152525767819566
79.2149	1.08080680162168	0.0156417447877056
79.2649	1.08032571225812	0.0160309127934545
79.3149	1.07984462289455	0.0164200807992034
79.3649	1.079450522418	0.0166726529774162
79.4149	1.07914990792376	0.0167784271501025
79.4649	1.07884929342951	0.0168842013227888
79.5149	1.07854867893526	0.0169899754954751
79.5649	1.07824806444102	0.0170957496681614
79.6149	1.07792745250472	0.0171262362790914
79.6649	1.07754351533527	0.0169183122777933
79.7149	1.07715957816582	0.0167103882764952
79.7649	1.07677564099637	0.0165024642751971
79.8149	1.07639170382692	0.016294540273899
79.8649	1.07600776665747	0.0160866162726009
79.9149	1.07572057057356	0.0159851419992561
79.9649	1.07543376300807	0.0158840952348589
80.0149	1.07514695544258	0.0157830484704617
80.0649	1.07486014787709	0.0156820017060645
80.1149	1.0745733403116	0.0155809549416673
80.1649	1.07424167826254	0.01559261879958
80.2149	1.07389538199206	0.0156410556191481
80.2649	1.07354908572157	0.0156894924387163
80.3149	1.07320278945109	0.0157379292582845
80.3649	1.0728564931806	0.0157863660778526
80.4149	1.0725174911304	0.0157807165691749
80.4649	1.07218549725262	0.0157231017647315
80.5149	1.07185350337484	0.0156654869602881
80.5649	1.07152150949706	0.0156078721558447
80.6149	1.07118951561928	0.0155502573514013
80.6649	1.07086428084923	0.015609557097938
80.7149	1.07055750752266	0.015988190618047
80.7649	1.07025073419609	0.016366824138156
80.8149	1.06994396086952	0.016745457658265
80.8649	1.06963718754294	0.0171240911783739
80.9149	1.06932916878372	0.0174940275010017
80.9649	1.06897050242994	0.0175102777927267
81.0149	1.06861183607616	0.0175265280844517
81.0649	1.06825316972237	0.0175427783761766
81.1149	1.06789450336859	0.0175590286679016
81.1649	1.06753583701481	0.0175752789596266
81.2149	1.06723222330661	0.0174224610870699
81.2649	1.06694395675536	0.017222511680225
81.3149	1.06665569020412	0.0170225622733801
81.3649	1.06636742365287	0.0168226128665351
81.4149	1.06607915710163	0.0166226634596902
81.4649	1.0657541972042	0.0165307637006216
81.5149	1.06539772740727	0.0165316500703126
81.5649	1.06504125761033	0.0165325364400036
81.6149	1.0646847878134	0.0165334228096946
81.6649	1.06432831801646	0.0165343091793856
81.7149	1.06397965038945	0.0164868325264764
81.7649	1.06364953927468	0.0163243303063016
81.8149	1.06331942815991	0.0161618280861268
81.8649	1.06298931704515	0.0159993258659521
81.9149	1.06265920593038	0.0158368236457773
81.9649	1.06232869509253	0.0156770041403713
82.0149	1.06199118169847	0.0155641818233221
82.0649	1.06165366830441	0.0154513595062728
82.1149	1.06131615491035	0.0153385371892236
82.1649	1.06097864151629	0.0152257148721743
82.2149	1.06064112812223	0.0151128925551251
82.2649	1.06030554380629	0.0152963154789924
82.3149	1.05997041199016	0.0155492280272723
82.3649	1.05963528017403	0.0158021405755522
82.4149	1.0593001483579	0.0160550531238321
82.4649	1.05896501654176	0.016307965672112
82.5149	1.05865561336148	0.0162238002748384
82.5649	1.05836577843944	0.0158832657358764
82.6149	1.05807594351741	0.0155427311969143
82.6649	1.05778610859537	0.0152021966579523
82.7149	1.05749627367334	0.0148616621189903
82.7649	1.05718088395293	0.0147123515880348
82.8149	1.05681217619642	0.0149620146046486
82.8649	1.0564434684399	0.0152116776212625
82.9149	1.05607476068339	0.0154613406378763
82.9649	1.05570605292688	0.0157110036544901
83.0149	1.05534304110436	0.0159121009610895
83.0649	1.05504379595759	0.0155694992214294
83.1149	1.05474455081081	0.0152268974817693
83.1649	1.05444530566403	0.0148842957421092
83.2149	1.05414606051725	0.0145416940024491
83.2649	1.05384681537048	0.014199092262789
83.3149	1.05350356035538	0.0140445530052272
83.3649	1.05315179746597	0.0139263695019612
83.4149	1.05280003457657	0.0138081859986952
83.4649	1.05244827168716	0.0136900024954292
83.5149	1.05209650879776	0.0135718189921632
83.5649	1.05176520339466	0.013489395448999
83.6149	1.05144776514672	0.0134312118787897
83.6649	1.05113032689877	0.0133730283085805
83.7149	1.05081288865083	0.0133148447383712
83.7649	1.05049545040289	0.0132566611681619
83.8149	1.05018658504656	0.0130350836136651
83.8649	1.04989350160437	0.0125127125880935
83.9149	1.04960041816217	0.011990341562522
83.9649	1.04930733471997	0.0114679705369504
84.0149	1.04901425127777	0.0109455995113788
84.0649	1.04871309078225	0.0104633340267136
84.1149	1.04834657958258	0.010305558827564
84.1649	1.04798006838292	0.0101477836284144
84.2149	1.04761355718325	0.00999000842926483
84.2649	1.04724704598359	0.00983223323011523
84.3149	1.04688053478392	0.00967445803096563
84.3649	1.04654790629294	0.00965798984377352
84.4149	1.04622043047194	0.00966301074134913
84.4649	1.04589295465093	0.00966803163892474
84.5149	1.04556547882993	0.00967305253650035
84.5649	1.04523800300893	0.00967807343407596
84.6149	1.04489243494695	0.00952841218734165
84.6649	1.04453596515001	0.00928554503313855
84.7149	1.04417949535308	0.00904267787893545
84.7649	1.04382302555614	0.00879981072473236
84.8149	1.04346655575921	0.00855694357052926
84.8649	1.04313458189626	0.00830418350998894
84.9149	1.04284223758096	0.00803541869521722
84.9649	1.04254989326566	0.00776665388044552
85.0149	1.04225754895035	0.00749788906567379
85.0649	1.04196520463505	0.00722912425090207
85.1149	1.04166634939495	0.00696821445751942
85.1649	1.04132682446512	0.00675637008759603
85.2149	1.0409872995353	0.00654452571767265
85.2649	1.04064777460547	0.00633268134774926
85.3149	1.04030824967564	0.00612083697782587
85.3649	1.03996872474581	0.00590899260790248
85.4149	1.03963212636022	0.00579830991193279
85.4649	1.03929586766279	0.0056993691959756
85.5149	1.03895960896536	0.00560042848001839
85.5649	1.03862335026794	0.00550148776406118
85.6149	1.03828709157051	0.00540254704810398
85.6649	1.03796998102194	0.00533844940897367
85.7149	1.03766309065099	0.00529294899489821
85.7649	1.03735620028004	0.00524744858082274
85.8149	1.03704930990908	0.00520194816674728
85.8649	1.03674241953813	0.00515644775267181
85.9149	1.03641442966969	0.00493553901341326
85.9649	1.03605607710974	0.00446221341596449
86.0149	1.0356977245498	0.00398888781851568
86.0649	1.03533937198985	0.00351556222106687
86.1149	1.0349810194299	0.00304223662361806
86.1649	1.03463491559474	0.00262362064594709
86.2149	1.03434947211092	0.00247594754717585
86.2649	1.0340640286271	0.0023282744484046
86.3149	1.03377858514328	0.00218060134963335
86.3649	1.03349314165945	0.00203292825086209
86.4149	1.03320769817563	0.00188525515209084
86.4649	1.03285952583353	0.00187512409946539
86.5149	1.03250619397495	0.00187630602899044
86.5649	1.03215286211636	0.00187748795851551
86.6149	1.03179953025778	0.00187866988804056
86.6649	1.0314461983992	0.00187985181756562
86.7149	1.03111734598307	0.00165704721925989
86.7649	1.03079990773513	0.00132980315489815
86.8149	1.03048246948719	0.0010025590905364
86.8649	1.03016503123924	0.000675315026174661
86.9149	1.0298475929913	0.000348070961812916
86.9649	1.02951622008399	0.000103595386605301
87.0149	1.02916696754527	-3.4679524436549e-05
87.0649	1.02881771500655	-0.000172954435478401
87.1149	1.02846846246783	-0.000311229346520253
87.1649	1.0281192099291	-0.000449504257562105
87.2149	1.02777158198125	-0.000671822005461216
87.2649	1.02743061817145	-0.00123888690046879
87.3149	1.02708965436165	-0.00180595179547637
87.3649	1.02674869055186	-0.00237301669048395
87.4149	1.02640772674206	-0.00294008158549153
87.4649	1.02606676293226	-0.00350714648049907
87.5149	1.02577377108627	-0.00382323667501001
87.5649	1.02548319799475	-0.00412667268294129
87.6149	1.02519262490324	-0.00443010869087257
87.6649	1.02490205181172	-0.00473354469880384
87.7149	1.02461147872021	-0.0050369807067351
87.7649	1.02426909319575	-0.00503438839463146
87.8149	1.02390554484657	-0.00490679859969663
87.8649	1.0235419964974	-0.00477920880476181
87.9149	1.02317844814822	-0.00465161900982699
87.9649	1.02281489979904	-0.00452402921489217
88.0149	1.02247950880284	-0.00456260110016413
88.0649	1.02217638395792	-0.00479158143442844
88.1149	1.02187325911299	-0.00502056176869274
88.1649	1.02157013426806	-0.00524954210295705
88.2149	1.02126700942313	-0.00547852243722135
88.2649	1.02095369255443	-0.00582517583114539
88.3149	1.02060506760338	-0.00657948232460507
88.3649	1.02025644265232	-0.00733378881806476
88.4149	1.01990781770127	-0.00808809531152444
88.4649	1.01955919275022	-0.00884240180498413
88.5149	1.01921056779917	-0.00959670829844375
88.5649	1.01888640763011	-0.0100885448724007
88.6149	1.018562695899	-0.01057557038877
88.6649	1.0182389841679	-0.0110625959051394
88.7149	1.01791527243679	-0.0115496214215087
88.7649	1.01759156070569	-0.012036646937878
88.8149	1.01729300003015	-0.0124163119100757
88.8649	1.01700336832014	-0.0127578624343426
88.9149	1.01671373661013	-0.0130994129586096
88.9649	1.01642410490012	-0.0134409634828765
89.0149	1.01613447319011	-0.0137825140071434
89.0649	1.01579370966551	-0.0140205766094107
89.1149	1.01540098961963	-0.0141534821296462
89.1649	1.01500826957376	-0.0142863876498816
89.2149	1.01461554952788	-0.0144192931701171
89.2649	1.01422282948201	-0.0145521986903525
89.3149	1.01385332003514	-0.0147412565805354
89.3649	1.0135527055409	-0.0150969889656415
89.4149	1.01325209104665	-0.0154527213507476
89.4649	1.0129514765524	-0.0158084537358537
89.5149	1.01265086205816	-0.0161641861209598
89.5649	1.01234891553781	-0.0165199279044778
89.6149	1.01191509843345	-0.01687660013078
89.6649	1.01148128132909	-0.0172332723570821
89.7149	1.01104746422473	-0.0175899445833843
89.7649	1.01061364712038	-0.0179466168096864
89.8149	1.01017983001602	-0.0183032890359886
89.8649	1.00974601291166	-0.0186599612622907
89.9149	1.0093121958073	-0.0190166334885929
89.9649	1.00889220062022	-0.0193509688754044
90.0149	1.00855305418213	-0.0195546490504013
90.0649	1.00821390774405	-0.0197583292253981
90.1149	1.00787476130597	-0.0199620094003949
90.1649	1.00753561486788	-0.0201656895753918
90.2149	1.0071964684298	-0.0203693697503886
90.2649	1.00685732199172	-0.0205730499253855
90.3149	1.00651817555364	-0.0207767301003823
90.3649	1.00617902911555	-0.0209804102753792
90.4149	1.00583988267747	-0.021184090450376
90.4649	1.00550073623939	-0.0213877706253729
90.5149	1.00516707700871	-0.0217079427254319
90.5649	1.00483624452123	-0.0220881258171898
90.6149	1.00450541203376	-0.0224683089089476
90.6649	1.00417457954629	-0.0228484920007054
90.7149	1.00384374705881	-0.0232286750924632
90.7649	1.00351291457134	-0.023608858184221
90.8149	1.00318208208387	-0.0239890412759789
90.8649	1.00285124959639	-0.0243692243677367
90.9149	1.00252041710892	-0.0247494074594945
90.9649	1.00218958462145	-0.0251295905512523
91.0149	1.00185858836483	-0.0254985940872792
91.0649	1.0015268146754	-0.0258145268587444
91.1149	1.00119504098597	-0.0261304596302096
91.1649	1.00086326729654	-0.0264463924016748
91.2149	1.00053149360712	-0.02676232517314
91.2649	1.00019971991769	-0.0270782579446052
91.3149	0.999867946228258	-0.0273941907160703
91.3649	0.999536172538829	-0.0277101234875355
91.4149	0.999204398849399	-0.0280260562590007
91.4649	0.99887262515997	-0.0283419890304659
91.5149	0.998540851470541	-0.0286579218019311
91.5649	0.998219114758769	-0.0289154240395888
91.6149	0.997901929699655	-0.0291464287095896
91.6649	0.997584744640541	-0.0293774333795904
91.7149	0.997267559581427	-0.0296084380495912
91.7649	0.996950374522314	-0.029839442719592
91.8149	0.9966331894632	-0.0300704473895928
91.8649	0.996316004404086	-0.0303014520595936
91.9149	0.995998819344972	-0.0305324567295944
91.9649	0.995681634285858	-0.0307634613995952
92.0149	0.995364449226744	-0.030994466069596
92.0649	0.99504663042498	-0.0311893994751086
92.1149	0.994726308026014	-0.0312418335288308
92.1649	0.994405985627047	-0.031294267582553
92.2149	0.994085663228081	-0.0313467016362753
92.2649	0.993765340829114	-0.0313991356899975
92.3149	0.993445018430148	-0.0314515697437198
92.3649	0.993124696031181	-0.031504003797442
92.4149	0.992804373632215	-0.0315564378511642
92.4649	0.992484051233248	-0.0316088719048865
92.5149	0.992163728834281	-0.0316613059586087
92.5649	0.991843406435315	-0.031713740012331
92.6149	0.991513649427943	-0.0318628332437543
92.6649	0.991180150201595	-0.0320502661490144
92.7149	0.990846650975247	-0.0322376990542744
92.7649	0.990513151748899	-0.0324251319595345
92.8149	0.99017965252255	-0.0326125648647946
92.8649	0.989846153296202	-0.0327999977700547
92.9149	0.989512654069854	-0.0329874306753147
92.9649	0.989179154843506	-0.0331748635805748
93.0149	0.988845655617158	-0.0333622964858349
93.0649	0.98851215639081	-0.033549729391095
93.1149	0.988177791258662	-0.0337643053970701
93.1649	0.987840527224491	-0.0340697517836999
93.2149	0.987503263190319	-0.0343751981703297
93.2649	0.987165999156148	-0.0346806445569595
93.3149	0.986828735121976	-0.0349860909435893
93.3649	0.986491471087805	-0.0352915373302192
93.4149	0.986154207053634	-0.035596983716849
93.4649	0.985816943019462	-0.0359024301034788
93.5149	0.985479678985291	-0.0362078764901086
93.5649	0.985142414951119	-0.0365133228767384
93.6149	0.984805150916948	-0.0368187692633683
93.6649	0.984465971313795	-0.0370088526023457
93.7149	0.984126132590132	-0.0371592411292276
93.7649	0.98378629386647	-0.0373096296561095
93.8149	0.983446455142807	-0.0374600181829914
93.8649	0.983106616419145	-0.0376104067098733
93.9149	0.982766777695482	-0.0377607952367552
93.9649	0.982426938971819	-0.0379111837636371
94.0149	0.982087100248157	-0.038061572290519
94.0649	0.981747261524494	-0.0382119608174009
94.1149	0.981407422800831	-0.0383623493442829
94.1649	0.981070700621522	-0.0385778991640357
94.2149	0.980742848606909	-0.0389789080481135
94.2649	0.980414996592295	-0.0393799169321913
94.3149	0.980087144577682	-0.0397809258162691
94.3649	0.979759292563069	-0.0401819347003469
94.4149	0.979431440548456	-0.0405829435844247
94.4649	0.979103588533842	-0.0409839524685026
94.5149	0.978775736519229	-0.0413849613525804
94.5649	0.978447884504616	-0.0417859702366582
94.6149	0.978120032490003	-0.042186979120736
94.6649	0.97779218047539	-0.0425879880048138
94.7149	0.977478169776739	-0.0430258081105657
94.7649	0.977168200599286	-0.0434743767125687
94.8149	0.976858231421834	-0.0439229453145717
94.8649	0.976548262244382	-0.0443715139165747
94.9149	0.976238293066929	-0.0448200825185777
94.9649	0.975928323889477	-0.0452686511205807
95.0149	0.975618354712024	-0.0457172197225836
95.0649	0.975308385534572	-0.0461657883245866
95.1149	0.974998416357119	-0.0466143569265896
95.1649	0.974688447179667	-0.0470629255285926
95.2149	0.974372875968173	-0.0474697643583416
95.2649	0.974043455283634	-0.0477734379177958
95.3149	0.973714034599094	-0.0480771114772499
95.3649	0.973384613914554	-0.0483807850367041
95.4149	0.973055193230015	-0.0486844585961583
95.4649	0.972725772545475	-0.0489881321556125
95.5149	0.972396351860936	-0.0492918057150667
95.5649	0.972066931176396	-0.0495954792745209
95.6149	0.971737510491857	-0.0498991528339751
95.6649	0.971408089807317	-0.0502028263934293
95.7149	0.971078669122777	-0.0505064999528835
95.7649	0.970754532346018	-0.0507965513386208
95.8149	0.970431700075169	-0.0510832396440639
95.8649	0.97010886780432	-0.051369927949507
95.9149	0.969786035533472	-0.0516566162549501
95.9649	0.969463203262623	-0.0519433045603933
96.0149	0.969140370991774	-0.0522299928658364
96.0649	0.968817538720925	-0.0525166811712795
96.1149	0.968494706450077	-0.0528033694767226
96.1649	0.968171874179228	-0.0530900577821657
96.2149	0.967849041908379	-0.0533767460876089
96.2649	0.967517881882625	-0.0537189757324264
96.3149	0.967168695957013	-0.054181427770067
96.3649	0.966819510031401	-0.0546438798077075
96.4149	0.966470324105789	-0.0551063318453481
96.4649	0.966121138180177	-0.0555687838829887
96.5149	0.965771952254565	-0.0560312359206293
96.5649	0.965422766328954	-0.0564936879582698
96.6149	0.965073580403342	-0.0569561399959104
96.6649	0.96472439447773	-0.057418592033551
96.7149	0.964375208552118	-0.0578810440711916
96.7649	0.964026022626506	-0.0583434961088321
96.8149	0.963692200254153	-0.0588177176300285
96.8649	0.963361524633672	-0.0592943497683386
96.9149	0.963030849013191	-0.0597709819066487
96.9649	0.962700173392711	-0.0602476140449589
97.0149	0.96236949777223	-0.0607242461832691
97.0649	0.962038822151749	-0.0612008783215792
97.1149	0.961708146531269	-0.0616775104598893
97.1649	0.961377470910788	-0.0621541425981995
97.2149	0.961046795290307	-0.0626307747365096
97.2649	0.960716119669827	-0.0631074068748198
97.3149	0.960387710463656	-0.0636281927531986
97.3649	0.960063623256866	-0.0642331787870574
97.4149	0.959739536050076	-0.064838164820916
97.4649	0.959415448843286	-0.0654431508547748
97.5149	0.959091361636496	-0.0660481368886335
97.5649	0.958767274429706	-0.0666531229224921
97.6149	0.958443187222916	-0.0672581089563509
97.6649	0.958119100016126	-0.0678630949902095
97.7149	0.957795012809337	-0.0684680810240683
97.7649	0.957470925602547	-0.069073067057927
97.8149	0.957146838395757	-0.0696780530917857
97.8649	0.956825390494133	-0.0701015014774968
97.9149	0.95650437940059	-0.0704949051708572
97.9649	0.956183368307047	-0.0708883088642176
98.0149	0.955862357213505	-0.071281712557578
98.0649	0.955541346119962	-0.0716751162509384
98.1149	0.955220335026419	-0.0720685199442988
98.1649	0.954899323932876	-0.0724619236376592
98.2149	0.954578312839333	-0.0728553273310196
98.2649	0.954257301745791	-0.07324873102438
98.3149	0.953936290652248	-0.0736421347177404
98.3649	0.953613777082819	-0.074059926289824
98.4149	0.953288748674074	-0.0745185382150647
98.4649	0.952963720265328	-0.0749771501403055
98.5149	0.952638691856582	-0.0754357620655462
98.5649	0.952313663447836	-0.0758943739907869
98.6149	0.951988635039091	-0.0763529859160277
98.6649	0.951663606630345	-0.0768115978412684
98.7149	0.951338578221599	-0.0772702097665091
98.7649	0.951013549812854	-0.0777288216917499
98.8149	0.950688521404108	-0.0781874336169906
98.8649	0.950363492995362	-0.0786460455422313
98.9149	0.950031221096365	-0.0791476769961797
98.9649	0.949698035604002	-0.0796547343366318
99.0149	0.949364850111639	-0.0801617916770839
99.0649	0.949031664619276	-0.080668849017536
99.1149	0.948698479126913	-0.0811759063579881
99.1649	0.94836529363455	-0.0816829636984402
99.2149	0.948032108142187	-0.0821900210388923
99.2649	0.947698922649824	-0.0826970783793444
99.3149	0.947365737157462	-0.0832041357197965
99.3649	0.947032551665099	-0.0837111930602486
99.4149	0.946699366172736	-0.0841398948349921
99.4649	0.946366180680373	-0.0844520378328857
99.5149	0.94603299518801	-0.0847641808307792
99.5649	0.945699809695647	-0.0850763238286728
99.6149	0.945366624203284	-0.0853884668265664
99.6649	0.945033438710921	-0.0857006098244599
99.7149	0.944700253218558	-0.0860127528223534
99.7649	0.944367067726195	-0.086324895820247
99.8149	0.944033882233833	-0.0866370388181405
99.8649	0.94370069674147	-0.0869491818160341
99.9149	0.943367511249107	-0.0872613248139276
99.9649	0.943035187897736	-0.0876542757468428
100.0149	0.942702943607328	-0.0880546370144105
100.0649	0.942370699316921	-0.0884549982819783
100.1149	0.942038455026514	-0.088855359549546
100.1649	0.941706210736107	-0.0892557208171138
100.2149	0.9413739664457	-0.0896560820846815
100.2649	0.941041722155293	-0.0900564433522493
100.3149	0.940709477864886	-0.090456804619817
100.3649	0.940377233574479	-0.0908571658873848
100.4149	0.940044989284072	-0.0912575271549526
100.4649	0.939712879899279	-0.0916623230268456
100.5149	0.939380949342857	-0.092072997327728
100.5649	0.939049018786435	-0.0924836716286104
100.6149	0.938717088230013	-0.0928943459294928
100.6649	0.938385157673592	-0.0933050202303752
100.7149	0.93805322711717	-0.0937156945312576
100.7649	0.937721296560748	-0.09412636883214
100.8149	0.937389366004326	-0.0945370431330224
100.8649	0.937057435447905	-0.0949477174339048
100.9149	0.936725504891483	-0.0953583917347872
100.9649	0.936393574335061	-0.0957690660356696
101.0149	0.936067270911399	-0.0961450759769066
101.0649	0.935741301300698	-0.0965190295578257
101.1149	0.935415331689996	-0.0968929831387448
101.1649	0.935089362079295	-0.0972669367196639
101.2149	0.934763392468593	-0.097640890300583
101.2649	0.934437422857892	-0.0980148438815021
101.3149	0.93411145324719	-0.0983887974624211
101.3649	0.933785483636489	-0.0987627510433403
101.4149	0.933459514025787	-0.0991367046242593
101.4649	0.933133544415085	-0.0995106582051784
101.5149	0.932810304917524	-0.0998524574619537
101.5649	0.932490296252543	-0.100156205094961
101.6149	0.932170287587561	-0.100459952727968
101.6649	0.93185027892258	-0.100763700360975
101.7149	0.931530270257599	-0.101067447993981
101.7649	0.931210261592617	-0.101371195626988
101.8149	0.930890252927636	-0.101674943259995
101.8649	0.930570244262655	-0.101978690893002
101.9149	0.930250235597674	-0.102282438526009
[truncated: 3,345 more rows]
