# Supplementary material for: Unraveling the Local Relation Between Tissue Composition and Human Brain Mechanics Through Machine Learning
Source: Front Bioeng Biotechnol. 2021 Aug 17;9:704738. doi: 10.3389/fbioe.2021.704738 (PMC8415910; doi:10.3389/fbioe.2021.704738)
Supplement: Supplementary file 1 [file DataSheet3.ZIP › Mechanics_cyclicCompTens/cyclicCompTens_HBE_01_02_P1_CC.txt]

0	1	0
0.05	0.999748259212454	0.0213354302063964
0.1	0.999197890915682	0.0193444571075413
0.15	0.998529833800732	0.014150303793473
0.2	0.997870272937362	0.0150905229911705
0.25	0.997271129863003	0.0162863657433723
0.3	0.996881757666766	0.0164318348141039
0.35	0.996349758580585	0.0148158958096028
0.4	0.995929980817352	0.0158901262464117
0.45	0.995605451541157	0.0125457522226967
0.5	0.995191750957874	0.0130526281089663
0.55	0.994698211177165	0.0123366921771944
0.6	0.994255275228203	0.00904501173004483
0.65	0.993740829161779	0.00687841347413635
0.7	0.993177824657507	0.0078625648688566
0.75	0.992493360140056	0.0102216347140731
0.8	0.991770465818006	0.00875191260410509
0.85	0.991306126985291	0.0100508297923429
0.9	0.990866844227835	0.0073652698240526
0.95	0.990276285907677	0.00711723357291515
1	0.989884071793955	0.00465316729224525
1.05	0.989351088048581	0.00547893467882515
1.1	0.988989933768075	0.00641041900650943
1.15	0.988379645246882	0.000231286369719294
1.2	0.987927043265007	0.000800072342335673
1.25	0.987347686295913	-0.000799271036868984
1.3	0.986802576815013	-0.00413151217910626
1.35	0.986298035474353	-0.00462242273077296
1.4	0.985602318273153	-0.00581334072658155
1.45	0.985157489151919	-0.00744769138349369
1.5	0.984681861154719	-0.00797429546409979
1.55	0.984186424222676	-0.00667273267789466
1.6	0.983616081154801	-0.0065311836761239
1.65	0.983261245716141	-0.00737112164329409
1.7	0.982883589978931	-0.00802100857748644
1.75	0.982427372986367	-0.00943193555806393
1.8	0.981957498003456	-0.0108502816532488
1.85	0.981474423868085	-0.0115522498148092
1.9	0.981031015926151	-0.0127772023427274
1.95	0.980412574933688	-0.012531486426236
2	0.979842404551551	-0.012908380212025
2.05	0.979105648301367	-0.014117512226079
2.1	0.978614055467282	-0.0138886200237425
2.15	0.978096367476615	-0.0139901139843733
2.2	0.977626301283814	-0.0142346075365195
2.25	0.977130361177478	-0.0137437120247245
2.3	0.97672071329286	-0.0119460206065607
2.35	0.976262958602864	-0.0110578476617995
2.4	0.975733413367596	-0.00920889418487852
2.45	0.975335534967893	-0.0114214985088084
2.5	0.974759138877747	-0.0123821298563972
2.55	0.974285230123398	-0.0127764141451627
2.6	0.973537427895791	-0.0129605514738379
2.65	0.972864230582307	-0.0132229960583252
2.7	0.972303516586154	-0.013597935831266
2.75	0.97186093561113	-0.0139643765889367
2.8	0.971442263871086	-0.0131999036027511
2.85	0.971029704359561	-0.0140355547695312
2.9	0.970584694320826	-0.0149949797627006
2.95	0.970117066410782	-0.0151556934227578
3	0.969706076721014	-0.0129662542631006
3.05	0.969274979255856	-0.012202523059101
3.1	0.968724886081302	-0.0119883086371903
3.15	0.968102511039944	-0.0115861060127992
3.2	0.967537794180959	-0.00981466948156547
3.25	0.966969555261942	-0.00904096370376609
3.3	0.966444447178913	-0.00901648028294808
3.35	0.965907409741414	-0.00883130624214898
3.4	0.965290024769066	-0.00742790039143739
3.45	0.964863670978745	-0.00712423787345776
3.5	0.964453291489131	-0.00714085658953869
3.55	0.963983503909393	-0.00757780436036654
3.6	0.963414417624944	-0.00841131576763492
3.65	0.962934289482691	-0.00859682155198865
3.7	0.962483409262153	-0.00996953857902014
3.75	0.962010390037528	-0.0111075477089992
3.8	0.961471276071501	-0.0115572941138904
3.85	0.960760577983664	-0.0122698868562342
3.9	0.960225481788195	-0.0120439365915266
3.95	0.9597581058494	-0.0116673947966604
4	0.959321018669831	-0.0111559612109727
4.05	0.958886916594557	-0.00999312398614208
4.1	0.958345876136904	-0.0106290577160193
4.15	0.95790788195842	-0.0116375336712041
4.2	0.957539979897826	-0.0119132931666747
4.25	0.95714435430861	-0.00996843636169081
4.3	0.956704185119073	-0.00957309253481902
4.35	0.956169236302912	-0.0097359501312801
4.4	0.955593293047115	-0.00987551758738449
4.45	0.955032237684	-0.00948792179829541
4.5	0.95446367921373	-0.00966636528882328
4.55	0.95380902317616	-0.00963617316542942
4.6	0.953210271886365	-0.00951994624741176
4.65	0.952741345039741	-0.00949534755657572
4.7	0.952303401353182	-0.010356839664604
4.75	0.951889828846977	-0.0107039279619547
4.8	0.951421723135211	-0.0107774329620391
4.85	0.950896894657008	-0.0107632691729114
4.9	0.950416766514755	-0.0110492080135874
4.95	0.949979541086884	-0.0110711957979127
5	0.949416585673144	-0.0111179739801897
5.05	0.948772643359806	-0.0110285950116438
5.1	0.948219535739931	-0.0103232018790242
5.15	0.947705522786667	-0.011806473083057
5.2	0.947094407804538	-0.0127989309230879
5.25	0.946420948063672	-0.0133786841217554
5.3	0.945934360525095	-0.0132753095972328
5.35	0.945548308047055	-0.0128044203425167
5.4	0.945159323874973	-0.0123754751378008
5.45	0.944671476464912	-0.0133609765080944
5.5	0.944183629054852	-0.0143464778783879
5.55	0.943688739356154	-0.0148589968287169
5.6	0.943183606014241	-0.0146835202413166
5.65	0.942678472672328	-0.0145080436539162
5.7	0.942079779201405	-0.0145745071935076
5.75	0.941455612616476	-0.0147068424725089
5.8	0.940857961736513	-0.0148041146745333
5.85	0.940395082894684	-0.0147231708964979
5.9	0.939932204052855	-0.0146422271184624
5.95	0.939467239375249	-0.0145413923021923
6	0.93900051921523	-0.0144238167778684
6.05	0.938533799055212	-0.0143062412535446
6.1	0.937996275718325	-0.0143291492000063
6.15	0.937452729194517	-0.0143640079972814
6.2	0.936914371907451	-0.0143635708127863
6.25	0.936388111315496	-0.0142808547207534
6.3	0.935861850723541	-0.0141981386287206
6.35	0.935316062725102	-0.0141374833773075
6.4	0.934761034592658	-0.0140872670504775
6.45	0.934213254910241	-0.0139946373213268
6.5	0.933784947932117	-0.013202927946932
6.55	0.933356640953993	-0.0124112185725372
6.6	0.932923311836468	-0.0120119132123209
6.65	0.932483480903775	-0.0121206260824843
6.7	0.932043649971083	-0.0122293389526477
6.75	0.931610075777457	-0.0124867334456678
6.8	0.931177927481144	-0.0127780121592211
6.85	0.930704262217839	-0.0130020132146802
6.9	0.930057000102915	-0.0129447030261908
6.95	0.929409737987992	-0.0128873928377014
7	0.928845934237019	-0.0129249768659479
7.05	0.928344680456507	-0.013033681752224
7.1	0.927843426675996	-0.0131423866385001
7.15	0.927340311938292	-0.0140874146983607
7.2	0.926837099255474	-0.0150764597673574
7.25	0.926334517701234	-0.0157935066653231
7.3	0.92583322567751	-0.015954803191925
7.35	0.925331933653786	-0.0161160997185269
7.4	0.924861882302634	-0.015780173929896
7.45	0.924404765438089	-0.0152383846035104
7.5	0.923932982036564	-0.014787031613087
7.55	0.923304926512589	-0.0152992788363786
7.6	0.922676870988613	-0.0158115260596702
7.65	0.922138026319562	-0.0161986473654411
7.7	0.921702069966396	-0.0164414589351567
7.75	0.921266113613231	-0.0166842705048722
7.8	0.92081070444959	-0.0172398100422404
7.85	0.92035166692595	-0.0178536799504142
7.9	0.919902409782552	-0.0184294842599391
7.95	0.919487547418091	-0.0188714228282351
8	0.91907268505363	-0.019313361396531
8.05	0.918561021470795	-0.0194784384363167
8.1	0.917984823742377	-0.0194589411237622
8.15	0.917408626013959	-0.0194394438112077
8.2	0.916866260311362	-0.0198385515803601
8.25	0.916324634446649	-0.0202468133948308
8.3	0.915781651327351	-0.0204788561107198
8.35	0.915236225757752	-0.0203937833826883
8.4	0.914690800188153	-0.0203087106546569
8.45	0.914203270317841	-0.0201662642140828
8.5	0.913736550157823	-0.0200031956832475
8.55	0.913269171979998	-0.0198698825441021
8.6	0.912796689842695	-0.0199673691068747
8.65	0.912324207705392	-0.0200648556696473
8.7	0.911790203015967	-0.020203104569922
8.75	0.911192878037507	-0.0203833069149636
8.8	0.910595553059047	-0.0205635092600051
8.85	0.910100321483031	-0.0206546431142175
8.9	0.909620156709349	-0.0207326323644356
8.95	0.909133279299533	-0.0209490110602354
9	0.908626263981314	-0.0215805580927802
9.05	0.908119248663095	-0.022212105125325
9.1	0.907697901931046	-0.0229108829088806
9.15	0.907327214725764	-0.023649417132722
9.2	0.90695564017598	-0.0243833771752134
9.25	0.906458189470445	-0.0244684569204766
9.3	0.905960738764911	-0.0245535366657397
9.35	0.905441810481116	-0.0243261205289302
9.4	0.904888660661834	-0.0236007856422622
9.45	0.904335510842553	-0.0228754507555942
9.5	0.903750070134307	-0.0237576868952623
9.55	0.903154665814942	-0.0251359518860297
9.6	0.902581756415955	-0.0263494672040711
9.65	0.902143879550221	-0.0265740230020788
9.7	0.901706002684486	-0.0267985788000865
9.75	0.901240079076009	-0.0271074314683934
9.8	0.900748390347759	-0.0274937233951409
9.85	0.900256701619508	-0.0278800153218883
9.9	0.899732176919243	-0.027489740551146
9.95	0.899203995668193	-0.0270129888043105
10	0.898669456398992	-0.0266994103524667
10.05	0.898118437439064	-0.0268087695790207
10.1	0.897567418479137	-0.0269181288055746
10.15	0.897034977787431	-0.0269640973433237
10.2	0.896512279358328	-0.0269768244223092
10.25	0.895994088596328	-0.0270336224393481
10.3	0.895596603142308	-0.0282705422420375
10.35	0.895199117688288	-0.0295074620447269
10.4	0.894703253977859	-0.0302595495342465
10.45	0.89406813988517	-0.0303253767930475
10.5	0.89343302579248	-0.0303912040518486
10.55	0.892797911699791	-0.0304570313106496
10.6	0.892185134566458	-0.0305182115442059
10.65	0.891596362713098	-0.030574397671794
10.7	0.891007590859738	-0.030630583799382
10.75	0.890418819006378	-0.03068676992697
10.8	0.889830047153018	-0.030742956054558
10.85	0.889269441206538	-0.030813998187835
10.9	0.88879802729851	-0.0309320843391273
10.95	0.888326613390481	-0.0310501704904196
11	0.887855199482453	-0.0311682566417119
11.05	0.887383785574425	-0.0312863427930042
11.1	0.886912371666396	-0.0314044289442964
11.15	0.886373814223332	-0.0318776507430338
11.2	0.885834987127517	-0.0323522987893513
11.25	0.885296160031701	-0.0328269468356688
11.3	0.884757332935886	-0.0333015948819863
11.35	0.88421850584007	-0.0337762429283038
11.4	0.883755121662482	-0.0336421283515167
11.45	0.883316351487393	-0.0333093989136107
11.5	0.882877581312303	-0.0329766694757046
11.55	0.882438811137214	-0.0326439400377985
11.6	0.882000040962124	-0.0323112105998925
11.65	0.88151758939968	-0.0326218496319379
11.7	0.880993169445464	-0.0335506269978583
11.75	0.880468749491248	-0.0344794043637787
11.8	0.879944329537031	-0.0354081817296991
11.85	0.879419909582815	-0.0363369590956195
11.9	0.878897087087185	-0.0371261409644418
11.95	0.878378627799333	-0.0375340396098467
12	0.877860168511481	-0.0379419382552517
12.05	0.877341709223629	-0.0383498369006567
12.1	0.876823249935777	-0.0387577355460617
12.15	0.876306053728953	-0.0391588674008112
12.2	0.87584022281724	-0.039284816435572
12.25	0.875374391905528	-0.0394107654703328
12.3	0.874908560993816	-0.0395367145050936
12.35	0.874442730082104	-0.0396626635398543
12.4	0.873976899170392	-0.0397886125746151
12.45	0.873450391916241	-0.0393296569626312
12.5	0.872906969773789	-0.038707646091069
12.55	0.872363547631337	-0.0380856352195067
12.6	0.871820125488885	-0.0374636243479444
12.65	0.871276703346432	-0.0368416134763821
12.7	0.870791044106625	-0.0372009224645075
12.75	0.870354987954218	-0.03840292620203
12.8	0.869918931801811	-0.0396049299395526
12.85	0.869482875649404	-0.0408069336770751
12.9	0.869046819496997	-0.0420089374145977
12.95	0.86856413799247	-0.0427025844370686
13	0.867970563758578	-0.0421871668399573
13.05	0.867376989524684	-0.041671749242846
13.1	0.866783415290792	-0.0411563316457347
13.15	0.866189841056899	-0.0406409140486234
13.2	0.865602863480602	-0.0401845174502998
13.25	0.865131449572574	-0.0407620813122199
13.3	0.864660035664546	-0.0413396451741401
13.35	0.864188621756517	-0.0419172090360603
13.4	0.863717207848489	-0.0424947728979805
13.45	0.863245793940461	-0.0430723367599007
13.5	0.862733779091959	-0.0434970219439661
13.55	0.862212240566063	-0.0438858466974237
13.6	0.861690702040167	-0.0442746714508812
13.65	0.86116916351427	-0.0446634962043387
13.7	0.860647624988374	-0.0450523209577963
13.75	0.860135470262756	-0.0449485617206429
13.8	0.859630452511996	-0.0444701611385179
13.85	0.859125434761237	-0.0439917605563929
13.9	0.858620417010477	-0.0435133599742679
13.95	0.858115399259718	-0.0430349593921429
14	0.857633503052471	-0.0416539638237862
14.05	0.857199848090331	-0.0383897762471187
14.1	0.85676619312819	-0.0351255886704514
14.15	0.85633253816605	-0.031861401093784
14.2	0.85589888320391	-0.0285972135171166
14.25	0.855453786733892	-0.0249630361272477
14.3	0.854880601187878	-0.0171867776578781
14.35	0.854307415641864	-0.00941051918850884
14.4	0.85373423009585	-0.0016342607191393
14.45	0.853161044549836	0.00614199775022997
14.5	0.852587859003822	0.0139182562195995
15.5081	0.849715784650861	0.0112317632776739
15.5581	0.849826550597381	-0.038265026309101
15.6081	0.850385415145733	-0.0328077519143029
15.6581	0.850949314509836	-0.0381586048772192
15.7081	0.851437691637674	-0.040184920732976
15.7581	0.851921033949763	-0.0393813293164186
15.8081	0.85262087333914	-0.0316027534276245
15.8581	0.853295538649763	-0.0274052098986139
15.9081	0.853815599715785	-0.0237447265161026
15.9581	0.854337745510203	-0.0234301544315266
16.0081	0.854881505611302	-0.0174300916536886
16.0581	0.855213803450863	-0.0138277649610635
16.1081	0.855634839918033	-0.0123971356841318
16.1581	0.856064687312768	-0.0150283667543757
16.2081	0.856571885997926	-0.0160390596203576
16.2581	0.856981023779435	-0.0194227530296156
16.3081	0.857611929460973	-0.0205022662751414
16.3581	0.858159170665149	-0.0188697020284214
16.4081	0.858862156814371	-0.0211851854054888
16.4581	0.859332282735113	-0.0228811646879874
16.5081	0.860019171241006	-0.0211412765407343
16.5581	0.860451570227169	-0.0211683839084874
16.6081	0.860998806748667	-0.0212081782637687
16.6581	0.861372498207656	-0.0209141775895859
16.7081	0.861910787285661	-0.0232324832266178
16.7581	0.862318592407155	-0.0263045551439108
16.8081	0.862940275349586	-0.0287883183998798
16.8581	0.863377250943862	-0.0295040965219131
16.9081	0.863803958108495	-0.0288309932217774
16.9581	0.864497724068925	-0.0295417157140094
17.0081	0.864949454744127	-0.0303635567302124
17.0581	0.865596622923992	-0.0308707964811122
17.1081	0.866051881196681	-0.0305184580855319
17.1581	0.866668122978544	-0.0293556062704574
17.2081	0.867081718419766	-0.028660630495449
17.2581	0.867454503737102	-0.0287162268794307
17.3081	0.867951306360405	-0.0281458369940078
17.3581	0.868283387743426	-0.0288099733714679
17.4081	0.868842333721511	-0.0299545768029519
17.4581	0.869219747963763	-0.0310853912875378
17.5081	0.869611687983836	-0.0324876780411806
17.5581	0.870239978293353	-0.0332790488434543
17.6081	0.870763569939657	-0.0323670862760518
17.6581	0.871461255282137	-0.0318292344909789
17.7081	0.871986713666659	-0.0328055459777477
17.7581	0.872658435215616	-0.0340991204761626
17.8081	0.873124662535942	-0.035490858834392
17.8581	0.873667655352171	-0.0362773450068285
17.9081	0.874002310044756	-0.0358589410601486
17.9581	0.874536156840793	-0.0339905593382934
18.0081	0.874947039369243	-0.0338397195378005
18.0581	0.875425956820372	-0.0340115733152661
18.1081	0.876047928393304	-0.0356766927137441
18.1581	0.876644182498787	-0.0356781570397946
18.2081	0.877168942326682	-0.0353471039181387
18.2581	0.87769425577871	-0.0354715635224602
18.3081	0.878362594152725	-0.03558972013219
18.3581	0.87889387688735	-0.0356519587142719
18.4081	0.879361116266066	-0.0359461088722975
18.4581	0.879788391902419	-0.0364747012524748
18.5081	0.880176335441359	-0.0369142430972931
18.5581	0.880649556631459	-0.0366732291882786
18.6081	0.881107546277873	-0.036520910819318
18.6581	0.881539221559292	-0.0361216484650134
18.7081	0.881957957189423	-0.0345227483961064
18.7581	0.88259821010779	-0.0348525327846763
18.8081	0.883195286710625	-0.0349459294498906
18.8581	0.883744653718891	-0.0351520759922833
18.9081	0.884265258421275	-0.0360673135929328
18.9581	0.884797240402891	-0.0366746389386324
19.0081	0.885409376400913	-0.0354332520206457
19.0581	0.885963631062966	-0.0341169275644193
19.1081	0.886368011116677	-0.0338937709606411
19.1581	0.886761716193324	-0.0325869598481981
19.2081	0.8871920968627	-0.0315314977068432
19.2581	0.887701591230241	-0.0314321226047892
19.3081	0.888270850507945	-0.0322213469153426
19.3581	0.888704952583219	-0.0319483621633584
19.4081	0.889209204351785	-0.0326668743523128
19.4581	0.889803641402145	-0.0325489541363349
19.5081	0.890431191370918	-0.0316334547018746
19.5581	0.89091907600419	-0.0313262012557637
19.6081	0.891417248380577	-0.0306728588791013
19.6581	0.891887271149924	-0.0309563558630036
19.7081	0.892360144767869	-0.0315687948828133
19.7581	0.892894047262053	-0.031254497123919
19.8081	0.893260911255036	-0.0298280259231121
19.8581	0.8936572635852	-0.0296705214885488
19.9081	0.894073460917859	-0.0295415777274949
19.9581	0.894498572615136	-0.0281596936261771
20.0081	0.895105547198263	-0.0266931471721563
20.0581	0.89567354364678	-0.0263835524366624
20.1081	0.896221894541124	-0.026201777898029
20.1581	0.896782100122238	-0.0255307469203007
20.2081	0.897506243849576	-0.0244860814860735
20.2581	0.898053992472995	-0.0231956153859108
20.3081	0.89851374175205	-0.0225041902189547
20.3581	0.898922095266491	-0.0225050785010836
20.4081	0.899298515730017	-0.0223833753655945
20.4581	0.899849847259868	-0.0226951654650197
20.5081	0.900345621008493	-0.021870671880815
20.5581	0.900768370806249	-0.0202799030690516
20.6081	0.901179360496017	-0.0194197240652835
20.6581	0.901864618697134	-0.0173193427935771
20.7081	0.902550889425809	-0.0161591128709377
20.7581	0.903224349166676	-0.0156447396423381
20.8081	0.903814588146354	-0.0153203687815867
20.8581	0.904360055329256	-0.0150982169738548
20.9081	0.904900654793749	-0.0148728151686727
20.9581	0.905277103976316	-0.0145378162272511
21.0081	0.905653553158882	-0.0142028172858295
21.0581	0.906076168455845	-0.0139614521284704
21.1081	0.906565936525	-0.013856285744885
21.1581	0.907055704594156	-0.0137511193612996
21.2081	0.907562048046833	-0.0138303064724389
21.2581	0.90807290439019	-0.0139596865198009
21.3081	0.908603028278841	-0.0141252015917294
21.3581	0.909231083802816	-0.0144743810585953
21.4081	0.909859139326792	-0.0148235605254612
21.4581	0.910397503912362	-0.0149388624777475
21.5081	0.910860382754192	-0.0148573282897708
21.5581	0.911323261596021	-0.0147757941017941
21.6081	0.911798530993802	-0.014334340898793
21.6581	0.912274854449294	-0.0138622695851388
21.7081	0.91276069150548	-0.0133990664016725
21.7581	0.913268705836036	-0.0129565358281513
21.8081	0.913776720166591	-0.0125140052546301
21.8581	0.914284708189538	-0.0118308847706236
21.9081	0.914792683764042	-0.0110339200331583
21.9581	0.915304726438299	-0.0102785537773403
22.0081	0.915883805155359	-0.0102088352225221
22.0581	0.91646288387242	-0.0101391166677039
22.1081	0.916980859893435	-0.0101126559413526
22.1581	0.917419730496581	-0.0101421981218876
22.2081	0.917858601099726	-0.0101717403024226
22.2581	0.918302946349555	-0.0100126627185212
22.3081	0.918748539259531	-0.00981059909793099
22.3581	0.919189683923045	-0.00963487649606298
22.4081	0.919612228923885	-0.00956929483776405
22.4581	0.920034773924724	-0.00950371317946513
22.5081	0.920578054647952	-0.00936823256696965
22.5581	0.921211823795725	-0.00918036442477192
22.6081	0.921845592943499	-0.00899249628257419
22.6581	0.922382702841665	-0.008346043114492
22.7081	0.922914725410904	-0.0076754538924159
22.7581	0.923427814122788	-0.00713047696128118
22.8081	0.923902216919185	-0.00684215277554525
22.8581	0.924376619715583	-0.00655382858980934
22.9081	0.924876830024104	-0.00629726050616043
22.9581	0.925387725343302	-0.00605384031093217
23.0081	0.925894500848741	-0.0058101665640617
23.0581	0.92635737969057	-0.00556379122148831
23.1081	0.926820258532399	-0.00531741587891493
23.1581	0.927345552997605	-0.0050608981667155
23.2081	0.927942832406567	-0.00479268309626515
23.2581	0.92854011181553	-0.00452446802581481
23.3081	0.929035449546907	-0.00426669295773217
23.3581	0.9295117730024	-0.00401086517058476
23.4081	0.929980442247268	-0.00357072699046473
23.4581	0.930422193839055	-0.00248242227028837
23.5081	0.930863945430842	-0.00139411755011202
23.5581	0.931295325463518	-0.000777647638873093
23.6081	0.931719791123453	-0.000475734266925792
23.6581	0.932144256783387	-0.000173820894978478
23.7081	0.9327247256735	-0.000686569449693301
23.7581	0.933308606038297	-0.00121713301077492
23.8081	0.933873948300622	-0.0014391596864866
23.8581	0.934405930282238	-0.00110595817094462
23.9081	0.934937912263854	-0.000772756655402641
23.9581	0.935485465306857	-0.000959767728302134
24.0081	0.936038615126138	-0.00133376113995082
24.0581	0.936574437143199	-0.00169682401976444
24.1081	0.936975854893996	-0.00197510349240181
24.1581	0.937377272644794	-0.00225338296503919
24.2081	0.937831694440498	-0.00201077773080501
24.2581	0.9383406691006	-0.00123206713268038
24.3081	0.938849643760703	-0.000453356534555714
24.3581	0.939427238576547	7.77125849249632e-05
24.4081	0.940014960259533	0.000572235119423316
24.4581	0.940580104710616	0.00127426063255518
24.5081	0.94107751746599	0.00259879508158747
24.5581	0.941574930221364	0.00392332953061979
24.6081	0.942078401535494	0.00477603554857705
24.6581	0.942585455536502	0.00534972908246766
24.7081	0.943091608748395	0.00591807916942032
24.7581	0.943469978590056	0.00572842314074924
24.8081	0.943848348431717	0.00553876711207815
24.8581	0.944273376460635	0.00534523867815091
24.9081	0.944772747825264	0.00514554010472838
24.9581	0.945272119189893	0.00494584153130586
25.0081	0.945806716978846	0.00544327490731285
25.0581	0.946352184161749	0.00615581390184312
25.1081	0.946908066871676	0.00675791272408053
25.1581	0.947526471918897	0.00669706115633596
25.2081	0.948144876966119	0.00663620958859139
25.2581	0.948656194519565	0.00649282855856173
25.3081	0.949069136224932	0.006273631898175
25.3581	0.949482077930298	0.00605443523778828
25.4081	0.949977973670229	0.00589531201272031
25.4581	0.950483107012142	0.00574287845004281
25.5081	0.950995669834207	0.00566182110521435
25.5581	0.951527489527238	0.00576576763538541
25.6081	0.952059309220268	0.00586971416555647
25.6581	0.952582624112916	0.00535636115940472
25.7081	0.953101479171217	0.00451930229883977
25.7581	0.953621633411977	0.00372315886829357
25.8081	0.954176576871938	0.00402263973047123
25.8581	0.954731520331898	0.00432212059264887
25.9081	0.955297124529653	0.00452599112330264
25.9581	0.955877818563997	0.00459452915571246
26.0081	0.956458512598341	0.00466306718812227
26.0581	0.957039206632685	0.00473160522053209
26.1081	0.957609905691293	0.0047468854185068
26.1581	0.958169863261454	0.00470493001847866
26.2081	0.958729820831615	0.0046629746184505
26.2581	0.959289778401776	0.00462101921842234
26.3081	0.959849735971938	0.00457906381839419
26.3581	0.960388788702712	0.00448664355579943
26.4081	0.960861642775429	0.00423441789507708
26.4581	0.961334496848146	0.00398219223435473
26.5081	0.961807350920863	0.00372996657363239
26.5581	0.962280204993579	0.00347774091291005
26.6081	0.962753059066296	0.00322551525218769
26.6581	0.96325718343874	0.00324922527320171
26.7081	0.963761433394717	0.00327404346964436
26.7581	0.964265683350694	0.00329886166608701
26.8081	0.964769933306671	0.00332367986252967
26.8581	0.965274183262648	0.00334849805897232
26.9081	0.965789509016251	0.00338577964068028
26.9581	0.966308448358999	0.00342712752580372
27.0081	0.966827387701747	0.00346847541092715
27.0581	0.967346327044495	0.00350982329605059
27.1081	0.967865266387243	0.00355117118117404
27.1581	0.968337281796181	0.00372603331291504
27.2081	0.968764213425575	0.00402917383846505
27.2581	0.969191145054968	0.00433231436401504
27.3081	0.969618076684363	0.00463545488956506
27.3581	0.970045008313756	0.00493859541511507
27.4081	0.97052451608287	0.00513967720644747
27.4581	0.971147627338085	0.00506200155954373
27.5081	0.971770738593299	0.00498432591264
27.5581	0.972393849848514	0.00490665026573625
27.6081	0.973016961103729	0.00482897461883253
27.6581	0.973636067116434	0.00475919764559839
27.7081	0.97409229326708	0.00501063340159422
27.7581	0.974548519417725	0.00526206915759007
27.8081	0.975004745568371	0.00551350491358592
27.8581	0.975460971719017	0.00576494066958177
27.9081	0.975917197869663	0.0060163764255776
27.9581	0.976425468959963	0.00585731973024498
28.0081	0.976948248741881	0.00558382907789243
28.0581	0.977471028523798	0.00531033842553986
28.1081	0.977993808305715	0.0050368477731873
28.1581	0.978516588087633	0.00476335712083473
28.2081	0.979012863266543	0.0047093299461618
28.2581	0.979486377987108	0.00484376397351115
28.3081	0.979959892707673	0.00497819800086049
28.3581	0.980433407428238	0.00511263202820983
28.4081	0.980906922148803	0.00524706605555917
28.4581	0.981384417082354	0.00542251680473164
28.5081	0.981871378468412	0.00569552083824015
28.5581	0.98235833985447	0.00596852487174866
28.6081	0.982845301240528	0.00624152890525719
28.6581	0.983332262626585	0.00651453293876571
28.7081	0.983822843198705	0.00680040194152814
28.7581	0.984376826548873	0.00731164614640522
28.8081	0.984930809899041	0.00782289035128233
28.8581	0.985484793249209	0.00833413455615942
28.9081	0.986038776599376	0.00884537876103649
28.9581	0.986592759949544	0.00935662296591359
29.0081	0.987066003996806	0.00962056699179573
29.0581	0.987520309195239	0.00982650233371613
29.1081	0.987974614393672	0.0100324376756365
29.1581	0.988428919592104	0.0102383730175569
29.2081	0.988883224790537	0.0104443083594773
29.2581	0.989382694989552	0.010458788271825
29.3081	0.989916516034081	0.0103276541954836
29.3581	0.99045033707861	0.0101965201191422
29.4081	0.990984158123139	0.0100653860428008
29.4581	0.991517979167668	0.00993425196645939
29.5081	0.992026037078062	0.0098902148792577
29.5581	0.992480342276495	0.0100278986706315
29.6081	0.992934647474927	0.0101655824620052
29.6581	0.99338895267336	0.0103032662533789
29.7081	0.993843257871793	0.0104409500447527
29.7581	0.994302193873534	0.0105620157176208
29.8081	0.994812972283047	0.0104970395272181
29.8581	0.995323750692561	0.0104320633368155
29.9081	0.995834529102074	0.0103670871464129
29.9581	0.996345307511587	0.0103021109560102
30.0081	0.996856085921101	0.0102371347656076
30.0581	0.997408881346215	0.0103107909722888
30.1081	0.997969799392482	0.0104112472366402
30.1581	0.99853071743875	0.0105117035009916
30.2081	0.999091635485018	0.010612159765343
30.2581	0.999652553531286	0.0107126160296944
30.3081	1.00016012711116	0.0107590089993474
30.3581	1.00063154101919	0.0107687550376946
30.4081	1.00110295492722	0.0107785010760418
30.4581	1.00157436883525	0.0107882471143891
30.5081	1.00204578274328	0.0107979931527363
30.5581	1.00254396888171	0.0107653080465471
30.6081	1.00309144026249	0.0106545110606433
30.6581	1.00363891164326	0.0105437140747394
30.7081	1.00418638302404	0.0104329170888355
30.7581	1.00473385440481	0.0103221201029316
30.8081	1.00526896445809	0.0102062854917392
30.8581	1.00570406013439	0.0100496919123035
30.9081	1.0061391558107	0.00989309833286786
30.9581	1.006574251487	0.00973650475343216
31.0081	1.0070093471633	0.00957991117399647
31.0581	1.0074444428396	0.00942331759456078
31.1081	1.00797773276501	0.00952852051407062
31.1581	1.00852595545643	0.00967353580438782
31.2081	1.00907417814784	0.00981855109470502
31.2581	1.00962240083926	0.00996356638502222
31.3081	1.01017062353067	0.0101085816753394
31.3581	1.01068001983045	0.0102691180450523
31.4081	1.0111660207404	0.0104390068600419
31.4581	1.01165202165035	0.0106088956750316
31.5081	1.0121380225603	0.0107787844900212
31.5581	1.01262402347026	0.0109486733050109
31.6081	1.01311527162272	0.0111289169538821
31.6581	1.01361500876962	0.0113259126638494
31.7081	1.01411474591653	0.0115229083738168
31.7581	1.01461448306343	0.0117199040837842
31.8081	1.01511422021033	0.0119168997937516
31.8581	1.01561670085613	0.0120781885197199
31.9081	1.01613631842981	0.0120164379688251
31.9581	1.01665593600349	0.0119546874179302
32.0081	1.01717555357718	0.0118929368670353
32.0581	1.01769517115086	0.0118311863161404
32.1081	1.01821478872454	0.0117694357652456
32.1581	1.01865508496209	0.0115661288631199
32.2081	1.01908617425884	0.0113463913130835
32.2581	1.0195172635556	0.0111266537630472
32.3081	1.01994835285235	0.0109069162130108
32.3581	1.0203794421491	0.0106871786629744
32.4081	1.02090394701643	0.0107339987837726
32.4581	1.02147831172819	0.0109230920172248
32.5081	1.02205267643996	0.011112185250677
32.5581	1.02262704115172	0.0113012784841292
32.6081	1.02320140586348	0.0114903717175815
32.6581	1.02374702352537	0.0116375513135481
32.7081	1.02425127348134	0.0117244161628892
32.7581	1.02475552343732	0.0118112810122303
32.8081	1.0252597733933	0.0118981458615714
32.8581	1.02576402334927	0.0119850107109125
32.9081	1.02627066047301	0.012019721256753
32.9581	1.02678911976086	0.0117961438233525
33.0081	1.02730757904871	0.0115725663899521
33.0581	1.02782603833656	0.0113489889565516
33.1081	1.02834449762441	0.0111254115231512
33.1581	1.02886295691227	0.0109018340897507
33.2081	1.02934876221917	0.0108886645648963
33.2581	1.0298318817008	0.0108928013182341
33.3081	1.03031500118243	0.0108969380715718
33.3581	1.03079812066406	0.0109010748249095
33.4081	1.0312812401457	0.0109052115782472
33.4581	1.03175637642613	0.0108672487551799
33.5081	1.03222779033416	0.0108096559243462
33.5581	1.03269920424219	0.0107520630935124
33.6081	1.03317061815021	0.0106944702626786
33.6581	1.03364203205824	0.0106368774318449
33.7081	1.03415433153296	0.0105051225181706
33.7581	1.03471909148365	0.0102782098635001
33.8081	1.03528385143435	0.0100512972088295
33.8581	1.03584861138504	0.00982438455415902
33.9081	1.03641337133574	0.0095974718994885
33.9581	1.03695682455776	0.00943552649252813
34.0081	1.03741287670911	0.00954007938739918
34.0581	1.03786892886046	0.00964463228227023
34.1081	1.03832498101181	0.0097491851771413
34.1581	1.03878103316316	0.00985373807201233
34.2081	1.03923708531452	0.0099582909668834
34.2581	1.0397600523607	0.00996054448025898
34.3081	1.04028639326713	0.0099576400416264
34.3581	1.04081273417356	0.00995473560299381
34.4081	1.04133907507999	0.00995183116436121
34.4581	1.04186541598642	0.00994892672572863
34.5081	1.0423452602665	0.0100684558412508
34.5581	1.04280611296682	0.0102379930281882
34.6081	1.04326696566713	0.0104075302151257
34.6581	1.04372781836744	0.0105770674020631
34.7081	1.04418867106776	0.0107466045890006
34.7581	1.04466750897988	0.0106718636581006
34.8081	1.04516695655532	0.0103171988754298
34.8581	1.04566640413077	0.00996253409275893
34.9081	1.04616585170621	0.00960786931008814
34.9581	1.04666529928166	0.00925320452741729
35.0081	1.04718174344228	0.00883557962469286
35.0581	1.04775706863015	0.00819984287749687
35.1081	1.04833239381802	0.00756410613030088
35.1581	1.04890771900588	0.00692836938310494
35.2081	1.04948304419375	0.00629263263590892
35.2581	1.05005836938162	0.00565689588871297
35.3081	1.05051751127544	0.00571606549033814
35.3581	1.05097452353659	0.00578797268287858
35.4081	1.05143153579773	0.00585987987541901
35.4581	1.05188854805887	0.00593178706795946
35.5081	1.05234556032002	0.00600369426049989
35.5581	1.05287429323102	0.0061581730288032
35.6081	1.05342848794454	0.00634196582535837
35.6581	1.05398268265806	0.00652575862191353
35.7081	1.05453687737158	0.00670955141846872
35.7581	1.0550910720851	0.00689334421502388
35.8081	1.05558706379865	0.00723805167269291
35.8581	1.05602391375415	0.0077462691892357
35.9081	1.05646076370966	0.00825448670577845
35.9581	1.05689761366516	0.00876270422232128
36.0081	1.05733446362067	0.00927092173886403
36.0581	1.05779749589549	0.00967609161826408
36.1081	1.05833824394352	0.00977538993979601
36.1581	1.05887899199154	0.00987468826132792
36.2081	1.05941974003957	0.00997398658285985
36.2581	1.0599604880876	0.0100732849043918
36.3081	1.06050239107395	0.0101715810944376
36.3581	1.061158632954	0.0101706662673587
36.4081	1.06181487483405	0.0101697514402798
36.4581	1.06247111671409	0.0101688366132009
36.5081	1.06312735859414	0.0101679217861221
36.5581	1.06378360047419	0.0101670069590432
36.6081	1.06443984235423	0.0101660921319643
36.6581	1.06509608423428	0.0101651773048854
36.7081	1.06572689658813	0.0102014106781359
36.7581	1.06620896363123	0.0104549355793401
36.8081	1.06669103067433	0.0107084604805443
36.8581	1.06717309771743	0.0109619853817485
36.9081	1.06765516476052	0.0112155102829527
36.9581	1.06813723180362	0.0114690351841569
37.0081	1.06861929884672	0.0117225600853611
37.0581	1.06910136588982	0.0119760849865653
37.1081	1.06958343293291	0.0122296098877695
37.1581	1.07006549997601	0.0124831347889737
37.2081	1.07054756701911	0.0127366596901779
37.2581	1.07106465114334	0.0127864020440113
37.3081	1.07159977436996	0.0127311655098052
37.3581	1.07213489759659	0.012675928975599
37.4081	1.07267002082321	0.0126206924413929
37.4581	1.07320514404984	0.0125654559071868
37.5081	1.07374026727646	0.0125102193729807
37.5581	1.07427539050309	0.0124549828387745
37.6081	1.07481051372972	0.0123997463045684
37.6581	1.07534563695634	0.0123445097703623
37.7081	1.07588076018297	0.0122892732361562
37.7581	1.0764107871351	0.0122415658127569
37.8081	1.07691662142783	0.0122296000303144
37.8581	1.07742245572056	0.012217634247872
37.9081	1.07792829001329	0.0122056684654295
37.9581	1.07843412430602	0.012193702682987
38.0081	1.07893995859876	0.0121817369005445
38.0581	1.07944579289149	0.012169771118102
38.1081	1.07995162718422	0.0121578053356595
38.1581	1.08045746147695	0.012145839553217
38.2081	1.08096329576969	0.0121338737707745
38.2581	1.08146913006242	0.012121907988332
38.3081	1.08198024980735	0.0119890072964843
38.3581	1.0824937664434	0.0118012640294411
38.4081	1.08300728307945	0.0116135207623979
38.4581	1.0835207997155	0.0114257774953548
38.5081	1.08403431635155	0.0112380342283116
38.5581	1.0845478329876	0.0110502909612684
38.6081	1.08506134962364	0.0108625476942253
38.6581	1.08557486625969	0.0106748044271821
38.7081	1.08608838289574	0.0104870611601389
38.7581	1.08660189953179	0.0102993178930958
38.8081	1.08711066367821	0.0101074139862738
38.8581	1.08760065313785	0.00989907349260288
38.9081	1.08809064259749	0.00969073299893196
38.9581	1.08858063205713	0.00948239250526103
39.0081	1.08907062151678	0.00927405201159013
39.0581	1.08956061097642	0.0090657115179192
39.1081	1.09005060043606	0.00885737102424829
39.1581	1.0905405898957	0.00864903053057735
39.2081	1.09103057935535	0.00844069003690644
39.2581	1.09152056881499	0.00823234954323553
39.3081	1.09201055827463	0.00802400904956461
39.3581	1.09250845478613	0.0075780769032984
39.4081	1.09300948761429	0.00703790449259498
39.4581	1.09351052044245	0.00649773208189158
39.5081	1.09401155327061	0.0059575596711882
39.5581	1.09451258609877	0.00541738726048478
39.6081	1.09501361892693	0.00487721484978136
39.6581	1.09551465175509	0.00433704243907794
39.7081	1.09601568458325	0.00379687002837453
39.7581	1.09651671741141	0.00325669761767115
39.8081	1.09701775023957	0.00271652520696773
39.8581	1.09751773394772	0.00234843789984279
39.9081	1.09801420538453	0.00255646159165439
39.9581	1.09851067682135	0.002764485283466
40.0081	1.09900714825817	0.00297250897527759
40.0581	1.09950361969498	0.00318053266708919
40.1081	1.1000000911318	0.00338855635890078
40.1581	1.10049656256861	0.00359658005071238
40.2081	1.10099303400543	0.003804603742524
40.2581	1.10148950544224	0.00401262743433558
40.3081	1.10198597687906	0.00422065112614719
40.3581	1.10248244831588	0.00442867481795878
40.4081	1.10297970481138	0.00455270196902325
40.4581	1.10347723143461	0.0046478270845618
40.5081	1.10397475805785	0.00474295220010033
40.5581	1.10447228468108	0.00483807731563889
40.6081	1.10496981130431	0.00493320243117744
40.6581	1.10546733792754	0.005028327546716
40.7081	1.10596486455077	0.00512345266225456
40.7581	1.106462391174	0.0052185777777931
40.8081	1.10695991779723	0.00531370289333165
40.8581	1.10745744442046	0.0054088280088702
40.9081	1.10796031440877	0.00547667304271114
40.9581	1.10847839243617	0.00546687476710502
41.0081	1.10899647046356	0.00545707649149891
41.0581	1.10951454849095	0.00544727821589279
41.1081	1.11003262651834	0.00543747994028666
41.1581	1.11055070454574	0.00542768166468054
41.2081	1.11106878257313	0.00541788338907442
41.2581	1.11158686060052	0.00540808511346831
41.3081	1.11210493862792	0.00539828683786218
41.3581	1.11262301665531	0.00538848856225607
41.4081	1.1131410946827	0.00537869028664995
41.4581	1.11365229749297	0.00555455517127063
41.5081	1.1141614928109	0.00578463177967845
41.5581	1.11467068812884	0.00601470838808628
41.6081	1.11517988344677	0.00624478499649411
41.6581	1.1156890787647	0.00647486160490195
41.7081	1.11619827408264	0.00670493821330978
41.7581	1.11670746940057	0.00693501482171759
41.8081	1.1172166647185	0.00716509143012542
41.8581	1.11772586003644	0.00739516803853325
41.9081	1.11823505535437	0.00762524464694109
41.9581	1.1187456334941	0.00759388730852288
42.0081	1.11925963027661	0.00691620715711826
42.0581	1.11977362705911	0.00623852700571358
42.1081	1.12028762384162	0.00556084685430892
42.1581	1.12080162062412	0.00488316670290424
42.2081	1.12131561740663	0.00420548655149957
42.2581	1.12182961418914	0.00352780640009494
42.3081	1.12234361097164	0.00285012624869026
42.3581	1.12285760775415	0.0021724460972856
42.4081	1.12337160453665	0.00149476594588093
42.4581	1.12388560131916	0.000817085794476258
42.5081	1.12438226961602	0.00175919965233907
42.5581	1.12487465980795	0.00310121277932284
42.6081	1.12536704999988	0.00444322590630659
42.6581	1.12585944019181	0.00578523903329035
42.7081	1.12635183038374	0.00712725216027411
42.7581	1.12684422057567	0.00846926528725776
42.8081	1.1273366107676	0.00981127841424151
42.8581	1.12782900095953	0.0111532915412253
42.9081	1.12832139115145	0.012495304668209
42.9581	1.12881378134338	0.0138373177951928
43.0081	1.12930040593665	0.0144386683479977
43.0581	1.12977455056321	0.0134368125693525
43.1081	1.13024869518976	0.0124349567907072
43.1581	1.13072283981631	0.011433101012062
43.2081	1.13119698444286	0.0104312452334167
43.2581	1.13167112906942	0.00942938945477152
43.3081	1.13214527369597	0.00842753367612626
43.3581	1.13261941832252	0.007425677897481
43.4081	1.13309356294907	0.00642382211883574
43.4581	1.13356770757563	0.00542196634019049
43.5081	1.13404185220218	0.0044201105615453
43.5581	1.13455584898469	0.00490856431919945
43.6081	1.13507800825697	0.00570226219874632
43.6581	1.13560016752924	0.00649596007829319
43.7081	1.13612232680152	0.00728965795784006
43.7581	1.1366444860738	0.00808335583738687
43.8081	1.13716664534608	0.00887705371693373
43.8581	1.13768880461836	0.0096707515964806
43.9081	1.13821096389064	0.0104644494760275
43.9581	1.13873312316292	0.0112581473555743
44.0081	1.1392552824352	0.0120518452351211
44.0581	1.13976926577361	0.0119957446202885
44.1081	1.14026765779625	0.0103190980394298
44.1581	1.1407660498189	0.00864245145857098
44.2081	1.14126444184154	0.00696580487771221
44.2581	1.14176283386419	0.00528915829685356
44.3081	1.14226122588683	0.00361251171599479
44.3581	1.14275961790947	0.00193586513513602
44.4081	1.14325800993212	0.000259218554277248
44.4581	1.14375640195476	-0.00141742802658153
44.5081	1.14425479397741	-0.00309407460744017
44.5581	1.14475318600005	-0.00477072118829895
45.5652	1.15013065346874	-0.0226155195260006
45.6152	1.14983863415518	0.0111445398981149
45.6652	1.14913375995005	0.0101241080586728
45.7152	1.14867055690097	0.0133141159439285
45.7652	1.14805127456361	0.0185232058206256
45.8152	1.14766359375079	0.0229594042723489
45.8652	1.14707963379268	0.020355932973276
45.9152	1.14673183816088	0.0217592400491876
45.9652	1.14628908905079	0.0172278802223816
46.0152	1.14592154750097	0.0105384419082653
46.0652	1.14533750887386	0.0118972345779387
46.1152	1.1448384524298	0.0147274750266749
46.1652	1.14428523238192	0.0154042064852406
46.2152	1.14362292793731	0.0147216949150626
46.2652	1.14288712698309	0.0145381740102627
46.3152	1.14243935289087	0.0142463219046641
46.3652	1.14197425195225	0.0152419098687404
46.4152	1.14141356818336	0.0141052591001944
46.4652	1.14101598491066	0.0164208601647233
46.5152	1.14048180767665	0.0189445933913019
46.5652	1.14012582555244	0.0199167717169971
46.6152	1.13951356720858	0.0214904324421303
46.6652	1.13908624721143	0.0260148914214312
46.7152	1.13853043797862	0.0268744907159602
46.7652	1.13809453782301	0.0249390103698826
46.8152	1.13743284814492	0.0229302009553093
46.8652	1.13676550759983	0.02156011536645
46.9152	1.13630601428223	0.0223338182769958
46.9652	1.13570116805375	0.0232496364381384
47.0152	1.13529317436359	0.0229500292252379
47.0652	1.13483768870221	0.0223458684534559
47.1152	1.13435967926942	0.0225486303919546
47.1652	1.13396306730495	0.0246954166626979
47.2152	1.13352768095992	0.0237139958708745
47.2652	1.13306370509657	0.0236837568157649
47.3152	1.13256929295004	0.0242841009348456
47.3652	1.13212318309314	0.0233232620452788
47.4152	1.13148253788005	0.0241727008500574
47.4652	1.13091836810778	0.025922079783629
47.5152	1.13029838973867	0.0238043722171778
47.5652	1.1297934778038	0.0237763507300462
47.6152	1.12922755037843	0.0234083941534954
47.6652	1.12876950659431	0.0224824648170584
47.7152	1.12824828716513	0.0216613176219688
47.7652	1.12784498336666	0.0221813988589527
47.8152	1.12740303040505	0.021260263235816
47.8652	1.12689788347965	0.0222231035076006
47.9152	1.12648548171085	0.0214922166990798
47.9652	1.12590394435932	0.0211115799796408
48.0152	1.12546246611558	0.0215943089821597
48.0652	1.12473668985269	0.0190568316970578
48.1152	1.12423132771169	0.0183296183942849
48.1652	1.1235807296161	0.0173849254098648
48.2152	1.12308900606744	0.0167556513643049
48.2652	1.12259355850713	0.015977658047471
48.3152	1.12204584355994	0.0149530656219662
48.3652	1.12166174104614	0.0143457424444483
48.4152	1.12129916369559	0.0152522938651157
48.4652	1.12082862576652	0.0164855594822105
48.5152	1.12027011612889	0.0173899632570571
48.5652	1.11984376233857	0.0170224967273558
48.6152	1.11933379689852	0.016413371876329
48.6652	1.1187855983233	0.0160861194889553
48.7152	1.11818463420163	0.0159461525873454
48.7652	1.11748546094765	0.0156152623543798
48.8152	1.11697734048215	0.0142991351891006
48.8652	1.11651798460385	0.0134692485975349
48.9152	1.11603997556425	0.0131521432047527
48.9652	1.11547632854641	0.0132315762025874
49.0152	1.11509606705775	0.0127471331734745
49.0652	1.11464634732327	0.0127710321286736
49.1152	1.11417355652727	0.0124502600147604
49.1652	1.11370330442886	0.0112159022665492
49.2152	1.11311562758274	0.0099268129419944
49.2652	1.11255718613916	0.00979411612957815
49.3152	1.11201134745145	0.00956309605702974
49.3652	1.11147898568594	0.00884684962389198
49.4152	1.11100262588653	0.00855259486161362
49.4652	1.11042101938997	0.00925180266647102
49.5152	1.10991185309768	0.00957333082809633
49.5652	1.10949254150439	0.0093228717739824
49.6152	1.10908533070812	0.00893407636982278
49.6652	1.10860569329437	0.00765452402907221
49.7152	1.10814042033671	0.00691547607436695
49.7652	1.10770268288031	0.00703439090003127
49.8152	1.10729553421568	0.00821832031536816
49.8652	1.10681043425049	0.00836315124915581
49.9152	1.10615383171057	0.00741820287975375
49.9652	1.10548015665034	0.00624594044788811
50.0152	1.10494398692181	0.0057328952577083
50.0652	1.10445226067726	0.00634740369886767
50.1152	1.10388554584583	0.0068241904567232
50.1652	1.10335678110687	0.00678159485984223
50.2152	1.10292900801996	0.00615492550183469
50.2652	1.10255637172525	0.00623173731442487
50.3152	1.10214730297911	0.00680601083497059
50.3652	1.10162705522237	0.00637670043490406
50.4152	1.10102839007845	0.00491857013912306
50.4652	1.10058283116244	0.00442467693525756
50.5152	1.10005476702647	0.00406580418571129
50.5652	1.09950471019998	0.00354497852418838
50.6152	1.09892668867163	0.00308613196297462
50.6652	1.09828139644845	0.00331180963177943
50.7152	1.09782831631871	0.00271700761155547
50.7652	1.09727203342576	0.00225478739611464
50.8152	1.09664210530312	0.00191528524783724
50.8652	1.09615825699917	0.00157333257217036
50.9152	1.09575299793018	0.00123006154141148
50.9652	1.09534353492257	0.000894941096969429
51.0152	1.09479230576238	0.000834676535544594
51.0652	1.09424107660219	0.000774411974119767
51.1152	1.09368906496549	0.000574539832565051
51.1652	1.09313591514621	0.000171595889378116
51.2152	1.09258276532693	-0.000231348053808825
51.2652	1.09203870581366	-0.000737819337598672
51.3152	1.09149712126919	-0.00127247745458065
51.3652	1.09097763287655	-0.00172341440582299
51.4152	1.09057045314846	-0.00174881968983871
51.4652	1.09016327342038	-0.00177422497385441
51.5152	1.08968621819377	-0.00180797222529061
51.5652	1.08915035430635	-0.00184874024857059
51.6152	1.08861449041892	-0.00188950827185057
51.6652	1.08804145486363	-0.00174786559883484
51.7152	1.08746525713521	-0.00159070534922452
51.7652	1.08691125780842	-0.00132393242775622
51.8152	1.08640900545514	-0.000801640026720257
51.8652	1.08590675310187	-0.000279347625684288
51.9152	1.08539800853817	-4.14084509371138e-05
51.9652	1.08488619193852	6.19781954011647e-05
52.0152	1.08438167890834	0.000156240534543835
52.0652	1.08399754708939	0.000100111320818948
52.1152	1.08361341527045	4.39821070940538e-05
52.1652	1.08318282866204	-6.22487178237457e-06
52.2152	1.08269210026334	-4.8764744413933e-05
52.2652	1.08220137186464	-9.13046170454915e-05
52.3152	1.08168639860205	0.000543161929646714
52.3652	1.08116589998738	0.00133191677622412
52.4152	1.08062723769965	0.00198212539716046
52.4652	1.08001262678934	0.00205302415233348
52.5152	1.07939801587903	0.0021239229075065
52.5652	1.07888003508866	0.00229950322966022
52.6152	1.07843447617265	0.0025535397857092
52.6652	1.07798891725664	0.00280757634175818
52.7152	1.0775269044111	0.00337426684910202
52.7652	1.07706402556927	0.00395741282756665
52.8152	1.07660304011317	0.00454502426351456
52.8652	1.07614592324863	0.00514175958307252
52.9152	1.07568880638408	0.00573849490263049
52.9652	1.07511080169959	0.00553758713495466
53.0152	1.07448274617561	0.00500643347369562
53.0652	1.07386770926311	0.00454655426874951
53.1152	1.07339138580762	0.00484610522652202
53.1652	1.07291506235213	0.00514565618429454
53.2152	1.07243697200011	0.00564438075620521
53.2652	1.07195684385785	0.0063728154653519
53.3152	1.0714767157156	0.00710125017449859
53.3652	1.07100788782077	0.00704944467362447
53.4152	1.07054116766076	0.006852107894849
53.4652	1.07007869983997	0.00664770757596822
53.5152	1.0696311862709	0.0064184668220107
53.5652	1.06918367270183	0.00618922606805317
53.6152	1.06861285281888	0.00610249311300168
53.6652	1.06795982872667	0.00611076535722092
53.7152	1.06730680463446	0.00611903760144014
53.7652	1.0668342180133	0.00624699357705548
53.8152	1.06636557719419	0.00637756679347591
53.8652	1.06589214709616	0.00657355520620831
53.9152	1.06541009844134	0.00688726167098248
53.9652	1.06492804978652	0.00720096813575664
54.0152	1.06446010244614	0.00757206109903958
54.0652	1.06399722360431	0.0079637807483009
54.1152	1.06352469383466	0.0082889049499464
54.1652	1.06297730599266	0.00809747707192373
54.2152	1.06242991815066	0.00790604919390106
54.2652	1.06189294181749	0.00785903663327792
54.3152	1.06136668122553	0.00796065931816013
54.3652	1.06084042063358	0.00806228200304233
54.4152	1.06032420201563	0.00813301275065446
54.4652	1.05980946537825	0.0081991845091308
54.5152	1.05930962253049	0.00832384248091326
54.5652	1.05885446105164	0.00862395909261406
54.6152	1.05839929957278	0.00892407570431487
54.6652	1.05796584123088	0.00937902897003363
54.7152	1.05754521688914	0.00992554382173758
54.7652	1.05712339597678	0.0104694448600188
54.8152	1.0565318329756	0.0106425577941889
54.8652	1.05594026997443	0.0108156707283589
54.9152	1.05537240636995	0.0109687350368184
54.9652	1.05484230445981	0.0110898546470503
55.0152	1.05431220254966	0.0112109742572822
55.0652	1.05377769733648	0.0112350187977804
55.1152	1.05324183344905	0.0112291100519095
55.1652	1.05272764108577	0.011208775239128
55.2152	1.05234353857197	0.0111018436157316
55.2652	1.05195943605817	0.0109949119923352
55.3152	1.05149823761147	0.0108051407068226
55.3652	1.05096621504223	0.0105392688261044
55.4152	1.05043419247299	0.0102733969453862
55.4652	1.04989871348565	0.0109128848237739
55.5152	1.04936284959822	0.0116531918262586
55.5652	1.04881795597029	0.0120872633485748
55.6152	1.04824965767016	0.0117275865860867
55.6652	1.04768135937003	0.0113679098235986
55.7152	1.04716944772337	0.0112976962284628
55.7652	1.04668710468769	0.0113792742942556
55.8152	1.04620836954819	0.0114701004017297
55.8652	1.04582624585085	0.0118085685142262
55.9152	1.04544412215351	0.0121470366267227
55.9652	1.04491962223967	0.0124826860590512
56.0152	1.04419359463774	0.0128143457653449
56.0652	1.04346756703582	0.0131460054716386
56.1152	1.04274153943389	0.0134776651779324
56.1652	1.0421284270006	0.0136038934365305
56.2152	1.04163666323401	0.0135093468198044
56.2652	1.04114489946742	0.0134148002030783
56.3152	1.04065313570083	0.0133202535863522
56.3652	1.04016137193424	0.0132257069696261
56.4152	1.0396708053121	0.0131113216505617
56.4652	1.03918402964739	0.0129341137740928
56.5152	1.03869725398269	0.0127569058976238
56.5652	1.03821047831798	0.0125796980211549
56.6152	1.03772370265328	0.012402490144686
56.6652	1.03723692698857	0.0122252822682171
56.7152	1.03666769580401	0.0125300332370088
56.7652	1.03609813347278	0.0128367197834924
56.8152	1.03552857114155	0.0131434063299759
56.8652	1.03495900881033	0.0134500928764595
56.9152	1.0343894464791	0.013756779422943
56.9652	1.03391777751082	0.0138377917401065
57.0152	1.03347804722593	0.0138451755951841
57.0652	1.03303831694105	0.0138525594502618
57.1152	1.03259858665617	0.0138599433053395
57.1652	1.03215885637129	0.0138673271604171
57.2152	1.03165781017091	0.0138688355052029
57.2652	1.03109785260075	0.0138646987518652
57.3152	1.03053789503059	0.0138605619985275
57.3652	1.02997793746043	0.0138564252451898
57.4152	1.02941797989027	0.0138522884918521
57.4652	1.02888586897235	0.0137796850589239
57.5152	1.028429816821	0.0135200756205472
57.5652	1.02797376466965	0.0132604661821704
57.6152	1.0275177125183	0.0130008567437937
57.6652	1.02706166036694	0.0127412473054169
57.7152	1.02660365619407	0.0124902439953142
57.7652	1.02606626981241	0.0125892232350233
57.8152	1.02552888343075	0.0126882024747323
57.8652	1.0249914970491	0.0127871817144413
57.9152	1.02445411066744	0.0128861609541503
57.9652	1.02391672428579	0.0129851401938593
58.0152	1.02341365984378	0.0129838523723436
58.0652	1.02292016341053	0.0129546128636835
58.1152	1.02242666697728	0.0129253733550234
58.1652	1.02193317054403	0.0128961338463632
58.2152	1.02143967411078	0.0128668943377031
58.2652	1.02097242992331	0.0128785007855592
58.3152	1.02052772948595	0.0129251831291597
58.3652	1.02008302904858	0.0129718654727602
58.4152	1.01963832861121	0.0130185478163608
58.4652	1.01919362817385	0.0130652301599613
58.5152	1.01871253721775	0.0130392368213362
58.5652	1.01814489583874	0.0128403932114717
58.6152	1.01757725445972	0.0126415496016073
58.6652	1.01700961308071	0.0124427059917428
58.7152	1.0164419717017	0.0122438623818784
58.7652	1.01587978583576	0.0120576063554365
58.8152	1.01541317247669	0.0120918661422862
58.8652	1.01494655911763	0.012126125929136
58.9152	1.01447994575856	0.0121603857159858
58.9652	1.01401333239949	0.0121946455028356
59.0152	1.01354671904043	0.0122289052896853
59.0652	1.01302394651153	0.012333536819594
59.1152	1.01248800084404	0.0124546753015782
59.1652	1.01195205517654	0.0125758137835624
59.2152	1.01141610950904	0.0126969522655467
59.2652	1.01088016384155	0.0128180907475309
59.3152	1.01036669331202	0.0127467859892295
59.3652	1.00987031654939	0.0125291159495842
59.4152	1.00937393978676	0.0123114459099388
59.4652	1.00887756302413	0.0120937758702935
59.5152	1.0083811862615	0.0118761058306482
59.5652	1.00788661530385	0.0117155588068219
59.6152	1.00739581201337	0.0116741943715563
59.6652	1.00690500872288	0.0116328299362907
59.7152	1.0064142054324	0.011591465501025
59.7652	1.00592340214191	0.0115501010657594
59.8152	1.00542859902158	0.0115021505509401
59.8652	1.0048890173183	0.0113804680723372
59.9152	1.00434943561501	0.0112587855937342
59.9652	1.00380985391173	0.0111371031151313
60.0152	1.00327027220845	0.0110154206365283
60.0652	1.00273069050516	0.0108937381579254
60.1152	1.00225532660215	0.0107425524976836
60.1652	1.00179237711876	0.0105856633584139
60.2152	1.00132942763536	0.0104287742191442
60.2652	1.00086647815197	0.0102718850798744
60.3152	1.00040352866858	0.0101149959406047
60.3652	0.999889184127771	0.00987945870976146
60.4152	0.999340001326565	0.00959060968530131
60.4652	0.998790818525358	0.00930176066084117
60.5152	0.998241635724152	0.00901291163638103
60.5652	0.997692452922946	0.0087240626119209
60.6152	0.997184104964886	0.00845389527736787
60.6652	0.996750930240799	0.0082181192355984
60.7152	0.996317755516712	0.00798234319382895
60.7652	0.995884580792625	0.00774656715205949
60.8152	0.995451406068538	0.00751079111029003
60.8652	0.995006609583561	0.00728817779474895
60.9152	0.994467782487745	0.00717206290051015
60.9652	0.99392895539193	0.00705594800627139
61.0152	0.993390128296115	0.0069398331120326
61.0652	0.992851301200299	0.00682371821779382
61.1152	0.992312474104484	0.00670760332355504
61.1652	0.991806327021376	0.00666151287016052
61.2152	0.991305149709785	0.00662607129486673
61.2652	0.990803972398195	0.00659062971957294
61.3152	0.990302795086605	0.00655518814427916
61.3652	0.989801617775015	0.00651974656898539
61.4152	0.989288933739879	0.00620977493847818
61.4652	0.988769316166196	0.00573438135162446
61.5152	0.988249698592513	0.00525898776477073
61.5652	0.98773008101883	0.004783594177917
61.6152	0.987210463445147	0.00430820059106327
61.6652	0.9866854201456	0.00381437371879219
61.7152	0.986151599101071	0.00329072545807109
61.7652	0.985617778056542	0.00276707719734991
61.8152	0.985083957012013	0.00224342893662881
61.8652	0.984550135967484	0.00171978067590767
61.9152	0.984029011203852	0.00120050828610752
61.9652	0.983587192194805	0.000708569234958711
62.0152	0.983145373185759	0.000216630183809845
62.0652	0.982703554176712	-0.000275308867338953
62.1152	0.982261735167666	-0.000767247918487785
62.1652	0.981819916158619	-0.00125918696963662
62.2152	0.981278458158302	-0.00177080502220309
62.2652	0.980725434917926	-0.00228470724457703
62.3152	0.980172411677551	-0.0027986094669509
62.3652	0.979619388437176	-0.00331251168932482
62.4152	0.9790663651968	-0.00382641391169872
62.4652	0.978572070045978	-0.00430885115729424
62.5152	0.978109120562586	-0.00477449421283017
62.5652	0.977646171079193	-0.00524013726836606
62.6152	0.977183221595801	-0.00570578032390198
62.6652	0.976720272112409	-0.00617142337943791
62.7152	0.976231725940775	-0.00641405132070926
62.7652	0.975706345510452	-0.00633575507316092
62.8152	0.97518096508013	-0.00625745882561258
62.8652	0.974655584649807	-0.00617916257806424
62.9152	0.974130204219484	-0.0061008663305159
62.9652	0.973608728614663	-0.00607373142131353
63.0152	0.973106591193281	-0.00629996694963406
63.0652	0.972604453771898	-0.00652620247795455
63.1152	0.972102316350516	-0.00675243800627506
63.1652	0.971600178929133	-0.00697867353459557
63.2152	0.971098041507751	-0.00720490906291606
63.2652	0.970652525779289	-0.00786502736439052
63.3152	0.970211667246349	-0.00856083299352691
63.3652	0.969770808713409	-0.00925663862266334
63.4152	0.969329950180469	-0.00995244425179977
63.4652	0.968889091647529	-0.0106482498809362
63.5152	0.968360605271186	-0.0110149456173446
63.5652	0.967791260164341	-0.0112281854213665
63.6152	0.967221915057497	-0.0114414252253885
63.6652	0.966652569950652	-0.0116546650294105
63.7152	0.966083224843807	-0.0118679048334325
63.7652	0.96555921895443	-0.0120607334736913
63.8152	0.965093388042718	-0.0122273724472038
63.8652	0.964627557131006	-0.0123940114207162
63.9152	0.964161726219294	-0.0125606503942287
63.9652	0.963695895307582	-0.0127272893677412
64.0152	0.963207799707671	-0.0128620196285348
64.0652	0.962628373448007	-0.0128658590473594
64.1152	0.962048947188343	-0.012869698466184
64.1652	0.961469520928679	-0.0128735378850086
64.2152	0.960890094669015	-0.0128773773038332
64.2652	0.96031066840935	-0.0128812167226578
64.3152	0.95984029929419	-0.0132263965088073
64.3652	0.959375428858585	-0.0135887867336455
64.4152	0.958910558422979	-0.0139511769584837
64.4652	0.958445687987374	-0.0143135671833219
64.5152	0.957980817551768	-0.0146759574081601
64.5652	0.957507552022003	-0.0149056151075522
64.6152	0.957030857510117	-0.0150810581134523
64.6652	0.956554162998231	-0.0152565011193524
64.7152	0.956077468486345	-0.0154319441252524
64.7652	0.955600773974459	-0.0156073871311525
64.8152	0.955091768814469	-0.0158957459178992
64.8652	0.954545738147854	-0.0163134974663887
64.9152	0.953999707481239	-0.0167312490148782
64.9652	0.953453676814624	-0.0171490005633677
65.0152	0.952907646148009	-0.0175667521118572
65.0652	0.952380655959731	-0.0180595996078437
65.1152	0.951919627428552	-0.0188126009219453
65.1652	0.951458598897373	-0.0195656022360468
65.2152	0.950997570366194	-0.0203186035501483
65.2652	0.950536541835015	-0.0210716048642499
65.3152	0.950075513303836	-0.0218246061783514
65.3652	0.949530745762938	-0.0217884244954549
65.4152	0.948984443291109	-0.0217377771364424
65.4652	0.94843814081928	-0.0216871297774298
65.5152	0.947891838347451	-0.0216364824184173
65.5652	0.947345535875622	-0.0215858350594048
65.6152	0.946877051030693	-0.0218487752701194
65.6652	0.946436192497753	-0.0222230433172413
65.7152	0.945995333964813	-0.0225973113643631
65.7652	0.945554475431873	-0.0229715794114851
65.8152	0.945113616898933	-0.0233458474586069
65.8652	0.944630934890358	-0.0239135262452477
65.9152	0.94410575483396	-0.0246777352994641
65.9652	0.943580574777562	-0.0254419443536806
66.0152	0.943055394721163	-0.0262061534078971
66.0652	0.942530214664765	-0.0269703624621135
66.1152	0.941999659234603	-0.0276509796235514
66.1652	0.941453148329934	-0.0280834748175353
66.2152	0.940906637425266	-0.0285159700115193
66.2652	0.940360126520598	-0.0289484652055033
66.3152	0.939813615615929	-0.0293809603994872
66.3652	0.939265764111834	-0.0298142969723649
66.4152	0.938585193264527	-0.0303309300557146
66.4652	0.93790462241722	-0.0308475631390643
66.5152	0.937224051569912	-0.031364196222414
66.5652	0.936543480722605	-0.0318808293057637
66.6152	0.935862909875297	-0.0323974623891134
66.6652	0.93518233902799	-0.0329140954724631
66.7152	0.934501768180682	-0.0334307285558129
66.7652	0.933848356252838	-0.0338947294659424
66.8152	0.933353805401851	-0.0340508682121674
66.8652	0.932859254550865	-0.0342070069583925
66.9152	0.932364703699878	-0.0343631457046175
66.9652	0.931870152848892	-0.0345192844508426
67.0152	0.931375601997905	-0.0346754231970677
67.0652	0.930881051146919	-0.0348315619432927
67.1152	0.930386500295932	-0.0349877006895178
67.1652	0.929891949444945	-0.0351438394357428
67.2152	0.929397398593959	-0.0352999781819679
67.2652	0.928902847742972	-0.035456116928193
67.3152	0.928412099651927	-0.0356850195612703
67.3652	0.927923310558428	-0.0359514066209078
67.4152	0.927434521464928	-0.0362177936805454
67.4652	0.926945732371429	-0.0364841807401829
67.5152	0.92645694327793	-0.0367505677998205
67.5652	0.92596815418443	-0.037016954859458
67.6152	0.925479365090931	-0.0372833419190956
67.6652	0.924990575997432	-0.0375497289787332
67.7152	0.924501786903932	-0.0378161160383707
67.7652	0.924012997810433	-0.0380825030980083
67.8152	0.923525963172089	-0.0383234637005718
67.8652	0.923047257154192	-0.0384437216965659
67.9152	0.922568551136295	-0.0385639796925599
67.9652	0.922089845118399	-0.0386842376885539
68.0152	0.921611139100502	-0.0388044956845479
68.0652	0.921132433082605	-0.0389247536805419
68.1152	0.920653727064708	-0.0390450116765359
68.1652	0.920175021046812	-0.03916526967253
68.2152	0.919696315028915	-0.039285527668524
68.2652	0.919217609011018	-0.039405785664518
68.3152	0.918738902993122	-0.039526043660512
68.3652	0.918220556083713	-0.0396974945491331
68.4152	0.917684232490944	-0.0398921608192943
68.4652	0.917147908898175	-0.0400868270894555
68.5152	0.916611585305406	-0.0402814933596167
68.5652	0.916075261712637	-0.0404761596297779
68.6152	0.915538938119868	-0.0406708258999391
68.6652	0.915002614527099	-0.0408654921701003
68.7152	0.91446629093433	-0.0410601584402615
68.7652	0.913929967341561	-0.0412548247104228
68.8152	0.913393643748793	-0.041449490980584
68.8652	0.912863285015462	-0.0416350784929328
68.9152	0.912356490429815	-0.0417848004174881
68.9652	0.911849695844168	-0.0419345223420433
69.0152	0.911342901258521	-0.0420842442665986
69.0652	0.910836106672875	-0.0422339661911539
69.1152	0.910329312087228	-0.0423836881157092
69.1652	0.909822517501581	-0.0425334100402645
69.2152	0.909315722915934	-0.0426831319648197
69.2652	0.908808928330287	-0.042832853889375
69.3152	0.90830213374464	-0.0429825758139303
69.3652	0.907795339158993	-0.0431322977384856
69.4152	0.907288028896051	-0.043432773423661
69.4652	0.906780514090718	-0.0437930452932165
69.5152	0.906272999285386	-0.044153317162772
69.5652	0.905765484480053	-0.0445135890323275
69.6152	0.90525796967472	-0.044873860901883
69.6652	0.904750454869387	-0.0452341327714385
69.7152	0.904242940064054	-0.045594404640994
69.7652	0.903735425258722	-0.0459546765105495
69.8152	0.903227910453389	-0.0463149483801049
69.8652	0.902720395648056	-0.0466752202496604
69.9152	0.902213433011149	-0.0469560928540536
69.9652	0.901708318938102	-0.0469711505272513
70.0152	0.901203204865056	-0.046986208200449
70.0652	0.900698090792009	-0.0470012658736467
70.1152	0.900192976718963	-0.0470163235468443
70.1652	0.899687862645916	-0.047031381220042
70.2152	0.89918274857287	-0.0470464388932397
70.2652	0.898677634499824	-0.0470614965664374
70.3152	0.898172520426777	-0.0470765542396351
70.3652	0.897667406353731	-0.0470916119128327
70.4152	0.897162292280684	-0.0471066695860304
70.4652	0.896679616234549	-0.0471914985343268
70.5152	0.896204660799824	-0.0473003348030872
70.5652	0.895729705365099	-0.0474091710718476
70.6152	0.895254749930374	-0.047518007340608
70.6652	0.894779794495649	-0.0476268436093684
70.7152	0.894304839060924	-0.0477356798781288
70.7652	0.893829883626198	-0.0478445161468892
70.8152	0.893354928191473	-0.0479533524156496
70.8652	0.892879972756748	-0.04806218868441
70.9152	0.892405017322023	-0.0481710249531704
70.9652	0.891918850013205	-0.0482255960552474
71.0152	0.891400771985812	-0.0481257201444559
71.0652	0.890882693958419	-0.0480258442336645
71.1152	0.890364615931026	-0.0479259683228731
71.1652	0.889846537903634	-0.0478260924120817
71.2152	0.889328459876241	-0.0477262165012903
71.2652	0.888810381848848	-0.0476263405904989
71.3152	0.888292303821456	-0.0475264646797075
71.3652	0.887774225794063	-0.0474265887689161
71.4152	0.88725614776667	-0.0473267128581247
71.4652	0.886738069739277	-0.0472268369473332
71.5152	0.886240431546571	-0.0474879156694173
71.5652	0.885748761574328	-0.0478543894135038
71.6152	0.885257091602085	-0.0482208631575903
71.6652	0.884765421629842	-0.0485873369016768
71.7152	0.884273751657599	-0.0489538106457633
71.7652	0.883782081685356	-0.0493202843898498
71.8152	0.883290411713113	-0.0496867581339363
71.8652	0.88279874174087	-0.0500532318780228
71.9152	0.882307071768627	-0.0504197056221093
71.9652	0.881815401796384	-0.0507861793661958
72.0152	0.881317370843875	-0.0509841779691176
72.0652	0.880803614134598	-0.0507656685841599
72.1152	0.880289857425321	-0.0505471591992021
72.1652	0.879776100716043	-0.0503286498142444
72.2152	0.879262344006766	-0.0501101404292867
72.2652	0.878748587297489	-0.049891631044329
72.3152	0.878234830588211	-0.0496731216593713
72.3652	0.877721073878934	-0.0494546122744136
72.4152	0.877207317169657	-0.0492361028894559
72.4652	0.876693560460379	-0.0490175935044982
72.5152	0.876179803751102	-0.0487990841195405
72.5652	0.875668357506577	-0.0488104547385826
72.6152	0.875157481676043	-0.0488785787750711
72.6652	0.87464660584551	-0.0489467028115596
72.7152	0.874135730014976	-0.0490148268480481
72.7652	0.873624854184442	-0.0490829508845365
72.8152	0.873113978353909	-0.049151074921025
72.8652	0.872603102523375	-0.0492191989575135
72.9152	0.872092226692841	-0.049287322994002
72.9652	0.871581350862308	-0.0493554470304905
73.0152	0.871070475031774	-0.0494235710669789
73.0652	0.870563240631972	-0.0496712934384085
73.1152	0.870063888316413	-0.050307766636103
73.1652	0.869564536000854	-0.0509442398337975
73.2152	0.869065183685295	-0.051580713031492
73.2652	0.868565831369735	-0.0522171862291866
73.3152	0.868066479054176	-0.052853659426881
73.3652	0.867567126738617	-0.0534901326245755
73.4152	0.867067774423057	-0.0541266058222701
73.4652	0.866568422107498	-0.0547630790199646
73.5152	0.866069069791939	-0.0553995522176591
73.5652	0.86556971747638	-0.0560360254153536
73.6152	0.865055221341558	-0.05558877659753
73.6652	0.864537623460623	-0.0549195606199014
73.7152	0.864020025579687	-0.0542503446422728
73.7652	0.863502427698752	-0.0535811286646443
73.8152	0.862984829817816	-0.0529119126870158
73.8652	0.862467231936881	-0.0522426967093872
73.9152	0.861949634055945	-0.0515734807317586
73.9652	0.86143203617501	-0.0509042647541301
74.0152	0.860914438294075	-0.0502350487765015
74.0652	0.860396840413139	-0.049565832798873
74.1152	0.859896255081478	-0.048319349555674
74.1652	0.859428112285641	-0.0459720310618524
74.2152	0.858959969489804	-0.0436247125680307
74.2652	0.858491826693967	-0.041277394074209
74.3152	0.85802368389813	-0.0389300755803874
74.3652	0.857555541102294	-0.0365827570865657
74.4152	0.857087398306457	-0.034235438592744
74.4652	0.85661925551062	-0.0318881200989223
74.5152	0.856151112714783	-0.0295408016051006
74.5652	0.855682969918946	-0.0271934831112791
74.6152	0.85521482712311	-0.0248461646174574
75.6223	0.849761097992619	-0.0143434413587993
75.6723	0.849952420991154	-0.0268257419446957
75.7223	0.850496181092253	-0.0294758915107928
75.7723	0.850864007817181	-0.0323537826976391
75.8223	0.85141007882004	-0.0324355645679175
75.8723	0.852062008790788	-0.0301195981733923
75.9223	0.852797288562912	-0.0292348843540842
75.9723	0.853273944010332	-0.0283933132636804
76.0223	0.853887129500496	-0.0242428584299257
76.0723	0.854282362536943	-0.0236649369733545
76.1223	0.854841227085295	-0.0244318730048692
76.1723	0.855265724988294	-0.0265525703032158
76.2223	0.855631693158189	-0.0231144987660737
76.2723	0.856141104408862	-0.0236330949353053
76.3223	0.856588308150863	-0.0218174954433052
76.3723	0.857087848900931	-0.0237284626081951
76.4223	0.857812555068297	-0.0243772351059274
76.4723	0.858314055168049	-0.0252104931688177
76.5223	0.858808661897018	-0.0229606315981539
76.5723	0.85949660505914	-0.0216632192553336
76.6223	0.859951368399986	-0.0235147159449162
76.6723	0.860594635223695	-0.0257169374624827
76.7223	0.860978732034583	-0.0229687702177385
76.7723	0.861350007418443	-0.0231592602166271
76.8223	0.861846641766989	-0.021212510458379
76.8723	0.862453269117855	-0.0204869161057401
76.9223	0.862940272275827	-0.0214887399839206
76.9723	0.863303371898153	-0.0207774394693615
77.0223	0.863929695602798	-0.0198572615123763
77.0723	0.864409746924548	-0.0190879798678
77.1223	0.865083133942005	-0.0216396410620358
77.1723	0.865543496168898	-0.0227583361273428
77.2223	0.866061149590339	-0.0217597924682994
77.2723	0.866625440739005	-0.020361658207782
77.3223	0.867094812474462	-0.0199109847245335
77.3723	0.867577856722999	-0.0196545538444565
77.4223	0.867958133177122	-0.0180905153749876
77.4723	0.868415061926183	-0.0143383944628598
77.5223	0.868854782483983	-0.0129837541420657
77.5723	0.869355770980506	-0.0128983349748886
77.6223	0.869767025954263	-0.0138716881149369
77.6723	0.870345347599554	-0.013237096938206
77.7223	0.870911872688441	-0.012343522434977
77.7723	0.871550704307346	-0.0131524962835413
77.8223	0.872124336829149	-0.0136961938275033
77.8723	0.872597581854354	-0.0136758541905263
77.9223	0.873241791161707	-0.0143550206973859
77.9723	0.873706310660955	-0.0140463295055829
78.0223	0.874109132794869	-0.0132143304013242
78.0723	0.874480687802307	-0.0109238041139298
78.1223	0.875062376903883	-0.00983345681124652
78.1723	0.875460393147145	-0.0104370674006068
78.2223	0.876016548123048	-0.0100451811873629
78.2723	0.876685225388797	-0.00953457444527201
78.3223	0.877305772453291	-0.00932329716631967
78.3723	0.877809448890804	-0.00938370631141972
78.4223	0.878316464209023	-0.00746011720060274
78.4723	0.878823541594644	-0.0072436364645525
78.5223	0.879364584711765	-0.0074840766967943
78.5723	0.879907404529911	-0.00776622971705589
78.6223	0.880299189093989	-0.00806871181497712
78.6723	0.880664288058256	-0.00828795739945762
78.7223	0.881147842856699	-0.00911275171615084
78.7723	0.881686793599379	-0.00978859547009168
78.8223	0.882101687618224	-0.00854303469569967
78.8723	0.882588579889564	-0.00824858171247491
78.9223	0.883118776562696	-0.00806590625514982
78.9723	0.883664617973528	-0.00818487136470868
79.0223	0.884195717813459	-0.00889148107981428
79.0723	0.884890943363441	-0.00938301096564104
79.1223	0.885448741775918	-0.00934320339349153
79.1723	0.885910765497581	-0.00916925013693685
79.2223	0.886324191933697	-0.0090618838131834
79.2723	0.886840809814761	-0.00779642643005501
79.3223	0.887316462497333	-0.00812996929852346
79.3723	0.887771528615955	-0.00888320504433142
79.4223	0.888211936709752	-0.00958865182230598
79.4723	0.888621068311669	-0.010574228697059
79.5223	0.889256717832742	-0.0122733346025262
79.5723	0.889848619806511	-0.0128704973213604
79.6223	0.890353553559319	-0.0124799855215522
79.6723	0.890843358998234	-0.0127080603785124
79.7223	0.891488416814847	-0.0119444278035525
79.7723	0.892021212384847	-0.0117676085304705
79.8223	0.89245286404188	-0.0120309744176355
79.8723	0.892858092193942	-0.0121644910459159
79.9223	0.893226200679069	-0.0129306030040024
79.9723	0.893716464735917	-0.0134282541400127
80.0223	0.894219867352532	-0.0140015835391851
80.0723	0.894626674216744	-0.014994257497371
80.1223	0.895078063542803	-0.0155910383483894
80.1723	0.895735076101286	-0.0149899256642721
80.2223	0.89639056086878	-0.0143907028234482
80.2723	0.896932153843215	-0.0144767555050457
80.3223	0.897473821034486	-0.0148419150517131
80.3723	0.897971345903305	-0.0149386585107181
80.4223	0.898496043064696	-0.0149771496418484
80.4723	0.899031649753683	-0.0149500049238988
80.5223	0.899415752267485	-0.0145364583385456
80.5723	0.899829556660474	-0.0152416614046416
80.6223	0.900265117354875	-0.0159954747233297
80.6723	0.900738317857364	-0.0161221682901624
80.7223	0.901287584452101	-0.0145944033573299
80.7723	0.901829806399825	-0.0144291981363633
80.8223	0.90252452795815	-0.0144108698766486
80.8723	0.90331449879487	-0.0144171714386048
80.9223	0.903901160510587	-0.0144912130910141
80.9723	0.904378444295627	-0.014601698120293
81.0223	0.90485467709601	-0.0146931083760035
81.0723	0.90529546835825	-0.0141412748786061
81.1223	0.90573625962049	-0.0135894413812087
81.1723	0.906171573547123	-0.0134292319060843
81.2223	0.9065989201957	-0.0138386748502015
81.2723	0.907026266844277	-0.0142481177943186
81.3223	0.907586425881077	-0.0142359022178325
81.3723	0.908182745033755	-0.014108883939808
81.4223	0.908767230802694	-0.0140389776772225
81.4723	0.909291570735555	-0.0142593560867834
81.5223	0.909815910668415	-0.0144797344963443
81.5723	0.910349115403328	-0.0145259080014242
81.6223	0.910889780938493	-0.0144254670657161
81.6723	0.911430446473659	-0.0143250261300081
81.7223	0.911919779705595	-0.0144690688832465
81.7723	0.912404746127014	-0.0146339097280793
81.8223	0.912872415092625	-0.0146063080650592
81.8723	0.913299761741202	-0.0141301012488231
81.9223	0.913727108389779	-0.0136538944325871
81.9723	0.91426589446431	-0.0133946661450471
82.0223	0.914857412335565	-0.0132381094889407
82.0723	0.915443549564941	-0.0130852695781407
82.1223	0.915941000270475	-0.0129936909868293
82.1723	0.91643845097601	-0.0129021123955178
82.2223	0.916941760844178	-0.0127170677222777
82.2723	0.917452656163376	-0.0124110190026304
82.3223	0.917963551482573	-0.0121049702829832
82.3723	0.918371210607165	-0.0118836082893665
82.4223	0.918755342426111	-0.0116815462175956
82.4723	0.919161344790168	-0.0114656861988978
82.5223	0.919658795495702	-0.0111921321741378
82.5723	0.920156246201236	-0.0109185781493777
82.6223	0.920686608163992	-0.0105953955578523
82.6723	0.921241636296436	-0.0102350175884361
82.7223	0.92179666442888	-0.0098746396190199
82.7723	0.922395523817319	-0.00947101702595716
82.8223	0.922996690113969	-0.00906511840007091
82.8723	0.923533481295609	-0.00871610458256453
82.9223	0.923938740364596	-0.00848331858108448
82.9723	0.924343999433584	-0.00825053257960442
83.0223	0.924818531298273	-0.00800228628405635
83.0723	0.925321743981091	-0.00774763900702761
83.1223	0.925828582100017	-0.00749167384616966
83.1723	0.926374049282919	-0.00722166661775152
83.2223	0.926919516465822	-0.00695165938933336
83.2723	0.927448910374839	-0.00679222765089738
83.3223	0.927959766718196	-0.00676032440607557
83.3723	0.928470623061553	-0.00672842116125379
83.4223	0.929021980540874	-0.00699628311354292
83.4723	0.92958089233744	-0.00732005760615696
83.5223	0.930100257379113	-0.00761767022950643
83.5723	0.930480547879869	-0.00782327909761919
83.6223	0.930860838380625	-0.00802888796573196
83.6723	0.931305663026963	-0.00812034822724401
83.7223	0.931793510437024	-0.00813570941768892
83.7723	0.932281357847085	-0.00815107060813384
83.8223	0.932788000827046	-0.00850871766099449
83.8723	0.933295054828055	-0.00887384981242011
83.9223	0.93384188342277	-0.0090256227108735
83.9723	0.934460288469991	-0.00879344452363107
84.0223	0.935078693517213	-0.00856126633638864
84.0723	0.935589757671898	-0.00868285071506376
84.1223	0.936062239809201	-0.00893158955598549
84.1723	0.936534063928698	-0.00911643183446748
84.2223	0.937000784088716	-0.00880565611812354
84.2723	0.937467504248735	-0.0084948804017796
84.3223	0.937954100925593	-0.00839868983851424
84.3723	0.938461154926601	-0.00852335477370961
84.4223	0.938968208927609	-0.008648019708905
84.4723	0.939475262928617	-0.00828924262885645
84.5223	0.939982316929625	-0.00785911984860091
84.5723	0.940508566385626	-0.00740094323184493
84.6223	0.941092402206605	-0.00685860510558765
84.6723	0.941676238027584	-0.00631626697933036
84.7223	0.942170788118939	-0.00619492932622007
84.7723	0.942612539710726	-0.00632254739529541
84.8223	0.943054371970196	-0.0064495740585386
84.8723	0.943507647516551	-0.00649270558016694
84.9223	0.943960923062907	-0.00653583710179526
84.9723	0.944400867698618	-0.00670882726117831
85.0223	0.944819571381268	-0.00708872910893401
85.0723	0.945238275063919	-0.00746863095668972
85.1223	0.94582136872675	-0.0075496330233648
85.1723	0.94645518622801	-0.00753840718061982
85.2223	0.947073638869481	-0.00746880175025931
85.2723	0.94759985931339	-0.00704875526594903
85.3223	0.948126079757298	-0.00662870878163875
85.3723	0.948630298080925	-0.00626130297007887
85.4223	0.949114304172796	-0.00594225547416151
85.4723	0.949598310264668	-0.00562320797824414
85.5223	0.950033926503043	-0.00594689765837722
85.5723	0.950464154140262	-0.00634216131610558
85.6223	0.950922130498228	-0.00642777329719475
85.6723	0.951452030264569	-0.00571078236929386
85.7223	0.951981930030911	-0.00499379144139297
85.7723	0.952555009493702	-0.00466299604522945
85.8223	0.953150731968048	-0.0045347178181477
85.8723	0.953742428665388	-0.0044190106978517
85.9223	0.954226324000717	-0.0046399298814856
85.9723	0.954710219336045	-0.00486084906511949
86.0223	0.955236044736638	-0.00494660420360991
86.0723	0.955821220422846	-0.00484104018641415
86.1223	0.956406396109053	-0.00473547616921841
86.1723	0.956991571795261	-0.00462991215202264
86.2223	0.957560425804184	-0.00455942232471684
86.2723	0.958111739089386	-0.00452662633633839
86.3223	0.958663052374587	-0.00449383034795995
86.3723	0.959214365659789	-0.00446103435958151
86.4223	0.95976567894499	-0.00442823837120305
86.4723	0.960308070352252	-0.00441883684302122
86.5223	0.960822209146039	-0.00448351777212866
86.5723	0.961336347939825	-0.00454819870123609
86.6223	0.961850486733612	-0.00461287963034352
86.6723	0.962364625527398	-0.00467756055945095
86.7223	0.962878764321185	-0.00474224148855838
86.7723	0.963383053832513	-0.00462272957128863
86.8223	0.96388730378849	-0.00450247792371214
86.8723	0.964391553744467	-0.00438222627613565
86.9223	0.964895803700444	-0.00426197462855916
86.9723	0.965400053656421	-0.00414172298098268
87.0223	0.965914293525849	-0.00429964671892871
87.0723	0.966431792703908	-0.00454832794339798
87.1223	0.966949291881968	-0.00479700916786726
87.1723	0.967466791060027	-0.00504569039233654
87.2223	0.967984290238087	-0.00529437161680582
87.2723	0.968458294101806	-0.00534585610568346
87.3223	0.968890508349787	-0.00520787706428681
87.3723	0.969322722597767	-0.00506989802289017
87.4223	0.969754936845747	-0.00493191898149351
87.4723	0.970187151093728	-0.00479393994009686
87.5223	0.970658946815551	-0.00466689802062874
87.5723	0.971238853130112	-0.00456972913568184
87.6223	0.971818759444672	-0.00447256025073493
87.6723	0.972398665759232	-0.00437539136578802
87.7223	0.972978572073793	-0.00427822248084112
87.7723	0.973555602270125	-0.0041913488675524
87.8223	0.974015670325198	-0.00452314963502937
87.8723	0.97447573838027	-0.00485495040250634
87.9223	0.974935806435342	-0.00518675116998332
87.9723	0.975395874490415	-0.00551855193746029
88.0223	0.975855942545487	-0.00585035270493725
88.0723	0.976364675768024	-0.00559703029711529
88.1223	0.976886975495045	-0.00518059170999008
88.1723	0.977409275222066	-0.00476415312286486
88.2223	0.977931574949087	-0.00434771453573963
88.2723	0.978453874676108	-0.00393127594861442
88.3223	0.978953545222674	-0.00362618068150394
88.3723	0.979433783275985	-0.00341669993827232
88.4223	0.979914021329297	-0.0032072191950407
88.4723	0.980394259382608	-0.00299773845180906
88.5223	0.98087449743592	-0.00278825770857744
88.5723	0.981354451188304	-0.00263334950178037
88.6223	0.981833728765508	-0.00260823543569252
88.6723	0.982313006342713	-0.00258312136960467
88.7223	0.982792283919918	-0.00255800730351682
88.7723	0.983271561497123	-0.00253289323742897
88.8223	0.983754925031997	-0.00248919946571137
88.8723	0.984309868491957	-0.00212001677685069
88.9223	0.984864811951917	-0.00175083408798998
88.9723	0.985419755411877	-0.00138165139912929
89.0223	0.985974698871837	-0.0010124687102686
89.0723	0.986529642331797	-0.00064328602140791
89.1223	0.987029520311896	-0.000553277598450884
89.1723	0.987516481697954	-0.000528754497125555
89.2223	0.988003443084012	-0.000504231395800241
89.2723	0.98849040447007	-0.000479708294474926
89.3223	0.988977365856127	-0.000455185193149604
89.3723	0.989496396951817	-0.00039829021627933
89.4223	0.990039819094269	-0.000316774376318531
89.4723	0.990583241236722	-0.000235258536357731
89.5223	0.991126663379174	-0.000153742696396932
89.5723	0.991670085521626	-7.2226856436132e-05
89.6223	0.992182455414406	5.44828256600211e-05
89.6723	0.992630037280092	0.000275485832705251
89.7223	0.993077619145779	0.000496488839750474
89.7723	0.993525201011465	0.000717491846795704
89.8223	0.993972782877152	0.000938494853840927
89.8723	0.994426255420458	0.00112195244585239
89.9223	0.994945674818102	0.000885084537851633
89.9723	0.995465094215747	0.000648216629850887
90.0223	0.995984513613391	0.000411348721850155
90.0723	0.996503933011035	0.000174480813849402
90.1223	0.997023352408679	-6.23870941513296e-05
90.1723	0.997542132998867	-3.21760040705166e-05
90.2223	0.998060790096443	4.96661095057832e-05
90.2723	0.99857944719402	0.00013150822308209
90.3223	0.999098104291596	0.000213350336658397
90.3723	0.999616761389172	0.000295192450234696
90.4223	1.00010325596772	0.000453235610896607
90.4723	1.00056794910721	0.000662931830321248
90.5223	1.00103264224669	0.000872628049745874
90.5723	1.00149733538617	0.00108232426917051
90.6223	1.00196202852565	0.00129202048859514
90.6723	1.00245721195643	0.00139181510146008
90.7223	1.00300852524163	0.00128929084770375
90.7723	1.00355983852683	0.00118676659394743
90.8223	1.00411115181203	0.0010842423401911
90.8723	1.00466246509723	0.000981718086434769
90.9223	1.0052015755335	0.000906136698475328
90.9723	1.00564195382839	0.00104854758832702
91.0223	1.00608233212328	0.00119095847817871
91.0723	1.00652271041816	0.0013333693680304
91.1223	1.00696308871305	0.00147578025788209
91.1723	1.00740346700793	0.00161819114773378
91.2223	1.00797287268925	0.00166954740597539
91.2723	1.00856190004683	0.00170705664650671
91.3223	1.00915092740442	0.00174456588703803
91.3723	1.00973995476201	0.00178207512756935
91.4223	1.01032898211959	0.00181958436810067
91.4723	1.01082345445079	0.00173320816885879
91.5223	1.01126095131735	0.00157218305077921
91.5723	1.01169844818392	0.00141115793269962
91.6223	1.01213594505049	0.00125013281462005
91.6723	1.01257344191705	0.00108910769654046
91.7223	1.01304938504833	0.000963757746441016
91.7723	1.01358752658693	0.000896123120456033
91.8223	1.01412566812552	0.000828488494471036
91.8723	1.01466380966412	0.00076085386848606
91.9223	1.01520195120271	0.000693219242501063
91.9723	1.01573813288981	0.000609720231490876
92.0223	1.01626207260597	0.000427126293729124
92.0723	1.01678601232214	0.000244532355967358
92.1223	1.0173099520383	6.19384182056065e-05
92.1723	1.01783389175446	-0.000120655519556152
92.2223	1.01835783147062	-0.000303249457317918
92.2723	1.01879599643587	-0.000439206056766568
92.3223	1.01922420540325	-0.000569749393732458
92.3723	1.01965241437062	-0.000700292730698326
92.4223	1.02008062333799	-0.000830836067664216
92.4723	1.02050883230537	-0.000961379404630099
92.5223	1.02103546597019	-0.00102992500743572
92.5723	1.02161463306248	-0.00106537979507604
92.6223	1.02219380015478	-0.00110083458271636
92.6723	1.02277296724707	-0.00113628937035669
92.7223	1.02335213433937	-0.00117174415799702
92.7723	1.0238824708264	-0.00119871955396431
92.8223	1.02434253888147	-0.00121349289849969
92.8723	1.02480260693654	-0.00122826624303507
92.9223	1.02526267499162	-0.00124303958757045
92.9723	1.02572274304669	-0.00125781293210583
93.0223	1.02619229823198	-0.00130205839059581
93.0723	1.02670883730024	-0.00149226098486107
93.1223	1.02722537636851	-0.00168246357912628
93.1723	1.02774191543678	-0.00187266617339151
93.2223	1.02825845450505	-0.00206286876765675
93.2723	1.02877499357331	-0.00225307136192197
93.3223	1.02926864026283	-0.00228226943231799
93.3723	1.02976040402942	-0.00229822470637843
93.4223	1.03025216779601	-0.00231417998043887
93.4723	1.0307439315626	-0.0023301352544993
93.5223	1.0312356953292	-0.00234609052855974
93.5723	1.0317089969281	-0.00243918731294947
93.6223	1.03217369006758	-0.00256825330596779
93.6723	1.03263838320706	-0.00269731929898611
93.7223	1.03310307634654	-0.00282638529200444
93.7723	1.03356776948603	-0.00295545128502275
93.8223	1.03409269874167	-0.00299433955346625
93.8723	1.03469491726053	-0.00291752033056032
93.9223	1.03529713577938	-0.00284070110765437
93.9723	1.03589935429823	-0.00276388188474842
94.0223	1.03650157281708	-0.00268706266184247
94.0723	1.03707551909094	-0.00261360664044585
94.1223	1.03753349146188	-0.00255394660891404
94.1723	1.03799146383282	-0.00249428657738222
94.2223	1.03844943620375	-0.0024346265458504
94.2723	1.03890740857469	-0.00237496651431857
94.3223	1.03936538094562	-0.00231530648278675
94.3723	1.03989118328211	-0.00210070114460554
94.4223	1.04042040561686	-0.00187828343802181
94.4723	1.04094962795161	-0.0016558657314381
94.5223	1.04147885028636	-0.00143344802485441
94.5723	1.04200807262111	-0.00121103031827068
94.6223	1.0424860258036	-0.00114497959238367
94.6723	1.04294303806474	-0.00114279706987984
94.7223	1.04340005032588	-0.00114061454737601
94.7723	1.04385706258703	-0.00113843202487218
94.8223	1.04431407484817	-0.00113624950236833
94.8723	1.04479533778443	-0.00108549115281747
94.9223	1.04530439012094	-0.000979068658109726
94.9723	1.04581344245745	-0.000872646163401956
95.0223	1.04632249479396	-0.000766223668694214
95.0723	1.04683154713047	-0.000659801173986445
95.1223	1.04734576298653	-0.000550420198258531
95.1723	1.0478778667496	-0.000430790198996452
95.2223	1.04840997051267	-0.00031116019973438
95.2723	1.04894207427574	-0.000191530200472308
95.3223	1.04947417803881	-7.19002012102218e-05
95.3723	1.05000628180188	4.77297980518571e-05
95.4223	1.05045804591535	0.000193571215887055
95.4723	1.05090833740794	0.000339893087423188
95.5223	1.05135862890054	0.000486214958959313
95.5723	1.05180892039314	0.00063253683049546
95.6223	1.05225921188574	0.000778858702031586
95.6723	1.05278901928084	0.000644379203803357
95.7223	1.05334705589879	0.000410211414412144
95.7723	1.05390509251674	0.000176043625020945
95.8223	1.05446312913469	-5.8124164370274e-05
95.8723	1.05502116575263	-0.000292291953761473
95.9223	1.05552099864384	-0.000438986164340051
95.9723	1.05596168903851	-0.000496795931931623
96.0223	1.05640237943319	-0.000554605699523175
96.0723	1.05684306982786	-0.000612415467114741
96.1223	1.05728376022253	-0.0006702252347063
96.1723	1.05776031490492	-0.000713665913414673
96.2223	1.05834332390164	-0.000714455487025319
96.2723	1.05892633289836	-0.000715245060635972
96.3223	1.05950934189508	-0.000716034634246618
96.3723	1.0600923508918	-0.000716824207857264
96.4223	1.06067605700438	-0.000715940127896483
96.4723	1.06132877758653	-0.000549364344363888
96.5223	1.06198149816869	-0.000382788560831314
96.5723	1.06263421875084	-0.000216212777298712
96.6223	1.063286939333	-4.96369937661376e-05
96.6723	1.06393965991515	0.000116938789766444
96.7223	1.0645923804973	0.000283514573299032
96.7723	1.06524510107946	0.00045009035683162
96.8223	1.06587276604214	0.000610295107351666
96.8723	1.06635387279233	0.000733233678469621
96.9223	1.06683497954251	0.000856172249587596
96.9723	1.06731608629269	0.000979110820705557
97.0223	1.06779719304288	0.00110204939182352
97.0723	1.06827829979306	0.00122498796294149
97.1223	1.06875940654324	0.00134792653405945
97.1723	1.06924051329343	0.00147086510517741
97.2223	1.06972162004361	0.00159380367629537
97.2723	1.07020272679379	0.00171674224741334
97.3223	1.07068383354397	0.00183968081853131
97.3723	1.07118680616382	0.00199763879844814
97.4223	1.07170104301956	0.0021736370798674
97.4723	1.07221527987529	0.00234963536128668
97.5223	1.07272951673103	0.00252563364270596
97.5723	1.07324375358676	0.00270163192412524
97.6223	1.07375799044249	0.0028776302055445
97.6723	1.07427222729823	0.00305362848696378
97.7223	1.07478646415396	0.00322962676838305
97.7723	1.0753007010097	0.00340562504980233
97.8223	1.07581493786543	0.0035816233312216
97.8723	1.07632833926633	0.00374086146142869
97.9223	1.07683777465749	0.00382053703473197
97.9723	1.07734721004866	0.00390021260803525
98.0223	1.07785664543982	0.00397988818133853
98.0723	1.07836608083098	0.00405956375464181
98.1223	1.07887551622214	0.00413923932794507
98.1723	1.0793849516133	0.00421891490124835
98.2223	1.07989438700446	0.00429859047455163
98.2723	1.08040382239563	0.00437826604785491
98.3223	1.08091325778679	0.00445794162115819
98.3723	1.08142269317795	0.00453761719446146
98.4223	1.08194732424419	0.00451728098586077
98.4723	1.08247884637239	0.00445159059709432
98.5223	1.08301036850058	0.00438590020832788
98.5723	1.08354189062878	0.00432020981956143
98.6223	1.08407341275698	0.004254519430795
98.6723	1.08460493488517	0.00418882904202855
98.7223	1.08513645701337	0.00412313865326211
98.7723	1.08566797914157	0.00405744826449567
98.8223	1.08619950126976	0.00399175787572923
98.8723	1.08673102339796	0.00392606748696278
98.9223	1.08725410743231	0.00386474152811157
98.9723	1.08774385681873	0.00382065722803442
99.0223	1.08823360620514	0.00377657292795724
99.0723	1.08872335559156	0.00373248862788008
99.1223	1.08921310497797	0.00368840432780292
99.1723	1.08970285436438	0.00364432002772575
99.2223	1.0901926037508	0.00360023572764859
99.2723	1.09068235313721	0.00355615142757143
99.3223	1.09117210252363	0.00351206712749427
99.3723	1.09166185191004	0.00346798282741711
99.4223	1.09215160129645	0.00342389852733994
99.4723	1.09263481877046	0.00338762487917214
99.5223	1.09311544537419	0.00335444931081195
99.5723	1.09359607197791	0.00332127374245177
99.6223	1.09407669858164	0.00328809817409158
99.6723	1.09455732518537	0.00325492260573139
99.7223	1.09503795178909	0.00322174703737121
99.7723	1.09551857839282	0.00318857146901103
99.8223	1.09599920499654	0.00315539590065084
99.8723	1.09647983160027	0.00312222033229066
99.9223	1.09696045820399	0.00308904476393047
99.9723	1.09744483955302	0.00297309606864212
100.0223	1.09794179113629	0.00258003733972476
100.0723	1.09843874271956	0.00218697861080741
100.1223	1.09893569430283	0.00179391988189009
100.1723	1.09943264588611	0.00140086115297273
100.2223	1.09992959746938	0.00100780242405538
100.2723	1.10042654905265	0.000614743695138024
100.3223	1.10092350063593	0.000221684966220673
100.3723	1.1014204522192	-0.000171373762696651
100.4223	1.10191740380247	-0.000564432491614003
100.4723	1.10241435538575	-0.000957491220531362
100.5223	1.10292674127744	-0.000825412888814284
100.5723	1.10344443789891	-0.000512642235158511
100.6223	1.10396213452038	-0.000199871581502767
100.6723	1.10447983114185	0.000112899072153005
100.7223	1.10499752776332	0.000425669725808771
100.7723	1.10551522438479	0.00073844037946455
100.8223	1.10603292100626	0.00105121103312032
100.8723	1.10655061762773	0.00136398168677608
100.9223	1.10706831424919	0.00167675234043184
100.9723	1.10758601087066	0.00198952299408763
101.0223	1.10810312004824	0.00210192339914467
101.0723	1.10861855727012	0.00164403925049778
101.1223	1.109133994492	0.00118615510185092
101.1723	1.10964943171387	0.000728270953204026
101.2223	1.11016486893575	0.000270386804557127
101.2723	1.11068030615763	-0.000187497344089758
101.3223	1.11119574337951	-0.000645381492736651
101.3723	1.11171118060138	-0.00110326564138351
101.4223	1.11222661782326	-0.00156114979003041
101.4723	1.11274205504514	-0.0020190339386773
101.5223	1.11325749226702	-0.00247691808732419
101.5723	1.113769398972	-0.0029821964684151
101.6223	1.11428027480253	-0.00350131347551676
101.6723	1.11479115063306	-0.00402043048261846
101.7223	1.1153020264636	-0.00453954748972016
101.7723	1.11581290229413	-0.00505866449682185
101.8223	1.11632377812466	-0.00557778150392355
101.8723	1.1168346539552	-0.00609689851102522
101.9223	1.11734552978573	-0.00661601551812691
101.9723	1.11785640561626	-0.00713513252522861
102.0223	1.1183672814468	-0.00765424953233031
102.0723	1.11887387052976	-0.0081800613534606
102.1223	1.11936986182012	-0.00872242424260596
102.1723	1.11986585311048	-0.00926478713175137
102.2223	1.12036184440084	-0.00980715002089677
102.2723	1.1208578356912	-0.0103495129100422
102.3223	1.12135382698155	-0.0108918757991876
102.3723	1.12184981827191	-0.0114342386883329
102.4223	1.12234580956227	-0.0119766015774784
102.4723	1.12284180085263	-0.0125189644666238
102.5223	1.12333779214299	-0.0130613273557692
102.5723	1.12383378343335	-0.0136036902449146
102.6223	1.12432438363928	-0.0132826601863529
102.6723	1.12481365287924	-0.0127484732653898
102.7223	1.1253029221192	-0.0122142863444267
102.7723	1.12579219135915	-0.0116800994234636
102.8223	1.12628146059911	-0.0111459125025005
[truncated: 1,492 more rows]
