# Supplementary material for: Unraveling the Local Relation Between Tissue Composition and Human Brain Mechanics Through Machine Learning
Source: Front Bioeng Biotechnol. 2021 Aug 17;9:704738. doi: 10.3389/fbioe.2021.704738 (PMC8415910; doi:10.3389/fbioe.2021.704738)
Supplement: Supplementary file 1 [file DataSheet3.ZIP › Mechanics_cyclicCompTens/cyclicCompTens_HBE_03_25_P1_C_15.txt]

0	1	0
0.05	0.999886654632467	0.03898790221031
0.1	0.999286343982201	0.0347959518772052
0.15	0.998842809718841	0.0388491801755164
0.2	0.998283027580706	0.0392778606239373
0.25	0.997853563098212	0.0343242890538139
0.3	0.997453927207086	0.0320787226508498
0.35	0.996975357877503	0.0301817761963597
0.4	0.996627450568826	0.0265471144996162
0.45	0.996280592754292	0.0205037149641062
0.5	0.996011922253474	0.0161406521673068
0.55	0.995545946853617	0.0177981946295058
0.6	0.995130117595819	0.0165195783273438
0.65	0.994648932730049	0.0140934450493228
0.7	0.994221739418475	0.0149748779758826
0.75	0.993749686381633	0.0103828797311615
0.8	0.993167866916271	0.0095971465051978
0.85	0.99260840864547	0.00714256591464502
0.9	0.992264293454305	0.00460928717599424
0.95	0.991918895092565	0.00412917713247121
1	0.991448459342597	0.00281222735470069
1.05	0.991165166082256	0.000796705139417
1.1	0.990743461651484	-0.0022422280981353
1.15	0.990362580440621	-0.00498833392092284
1.2	0.990008249702716	-0.00931787114670417
1.25	0.989534593044102	-0.0130572037043015
1.3	0.988948765156733	-0.0157223356424292
1.35	0.988446989118837	-0.0172116240517233
1.4	0.988051925831682	-0.0195173368160244
1.45	0.987519620608475	-0.0195056551177056
1.5	0.987122733116669	-0.0232235202082592
1.55	0.986730844253058	-0.0271406341573034
1.6	0.986410625879364	-0.0299591928347044
1.65	0.986007315239999	-0.0295977799351768
1.7	0.985716345630774	-0.0323612466745261
1.75	0.98542014296256	-0.0349186386114604
1.8	0.984931898722252	-0.0362311523119818
1.85	0.984602210077739	-0.0389301275239158
1.9	0.984065965648561	-0.0422451113024445
1.95	0.983653817321589	-0.0431599933265484
2	0.983032954679775	-0.0458115678166918
2.05	0.982630185921426	-0.0488554445656285
2.1	0.982082846382356	-0.0513320374997558
2.15	0.981734799920427	-0.0551514577450806
2.2	0.981233562542171	-0.0594938525072636
2.25	0.980929109959662	-0.0616535394739117
2.3	0.980631020463521	-0.0663368534790092
2.35	0.980156075055619	-0.0688071132927841
2.4	0.979784142273513	-0.0701420078962281
2.45	0.979288098521128	-0.0743470228977822
2.5	0.978957523919916	-0.0786348884121682
2.55	0.978389314915972	-0.0817229475200716
2.6	0.977782447700493	-0.0839501323016059
2.65	0.977328433584545	-0.0856306960107971
2.7	0.976938447394283	-0.0866789419748748
2.75	0.976555314131692	-0.0875455618818084
2.8	0.976081328372504	-0.090354147003982
2.85	0.975725482646069	-0.092402787198684
2.9	0.97541453545482	-0.0945043718480472
2.95	0.975111210189792	-0.096828647114544
3	0.974768531296325	-0.0990358065133882
3.05	0.974308765808788	-0.100050646398612
3.1	0.973878125348404	-0.101223686269696
3.15	0.973462689991512	-0.102763651459376
3.2	0.972982225710806	-0.104611902591288
3.25	0.972507838283284	-0.105567689854903
3.3	0.971975600955335	-0.10755092125305
3.35	0.971470533256991	-0.109401191786153
3.4	0.971098937391823	-0.109579292072817
3.45	0.970721029827066	-0.111524151045982
3.5	0.970320820670404	-0.113856878876263
3.55	0.969931776923804	-0.115967243873282
3.6	0.969572516215021	-0.117374124100981
3.65	0.969165785191934	-0.117839663683187
3.7	0.968785883354689	-0.118765890931848
3.75	0.968321663953397	-0.120056499374593
3.8	0.9677632990543	-0.121631561434498
3.85	0.96731486572564	-0.12330729500112
3.9	0.966885114319665	-0.12591142252343
3.95	0.96643252197177	-0.127990079121222
4	0.965981451785349	-0.129485833614145
4.05	0.965629111312831	-0.131271445711954
4.1	0.9652940863218	-0.13325325455835
4.15	0.964981695944484	-0.135334478826588
4.2	0.964633218226105	-0.137164213908716
4.25	0.964152827253956	-0.138196887872171
4.3	0.963799331236839	-0.140783659696823
4.35	0.963425012815424	-0.142244783868858
4.4	0.962953486355494	-0.14363728371628
4.45	0.962328704153946	-0.146071412995579
4.5	0.961877067730082	-0.148374642844631
4.55	0.961450972636072	-0.150416829741996
4.6	0.961047854153096	-0.152675856298906
4.65	0.960652753774939	-0.155389556552778
4.7	0.960162680208619	-0.158141851275444
4.75	0.95980192750024	-0.160375769044744
4.8	0.959455225383136	-0.162828732258559
4.85	0.959080890115023	-0.16553304877418
4.9	0.958677361698418	-0.167587803584848
4.95	0.958202289615112	-0.170077040298979
5	0.95774707108494	-0.172411520114056
5.05	0.95731254084204	-0.174634875007819
5.1	0.956860973328219	-0.177098452865166
5.15	0.956320263857146	-0.180678652342158
5.2	0.955806145563563	-0.182845624808636
5.25	0.95531294416549	-0.184078390967769
5.3	0.954900935551765	-0.185410069557908
5.35	0.954532607706981	-0.18679496187977
5.4	0.954164833314819	-0.18817223148269
5.45	0.95381572257498	-0.189292446063562
5.5	0.953466611835142	-0.190412660644434
5.55	0.953056825969004	-0.191503269221023
5.6	0.95255878266584	-0.19255081319737
5.65	0.952060739362675	-0.193598357173718
5.7	0.951604260527323	-0.19471224091326
5.75	0.951159098226464	-0.195844186623951
5.8	0.95071419361631	-0.196996641371502
5.85	0.950270598777157	-0.198253337914665
5.9	0.949827003938004	-0.199510034457828
5.95	0.949448627148759	-0.200463236114104
6	0.949125139215514	-0.201161010213644
6.05	0.948801651282269	-0.201858784313185
6.1	0.94836230726673	-0.202607744687162
6.15	0.947913107438635	-0.203361059449069
6.2	0.947444196946282	-0.204325439398406
6.25	0.946929338676291	-0.205781836063812
6.3	0.946414480406299	-0.207238232729217
6.35	0.945983345075583	-0.208449529825925
6.4	0.945591826433281	-0.20954484875312
6.45	0.945199664871626	-0.210674541908172
6.5	0.944796906380482	-0.212370808874825
6.55	0.944394147889337	-0.214067075841477
6.6	0.944027331309715	-0.215495046805176
6.65	0.943707046227294	-0.216575673563123
6.7	0.943386761144873	-0.21765630032107
6.75	0.942970617299564	-0.219058825765523
6.8	0.942532627449353	-0.220534711224977
6.85	0.942090001472575	-0.221968290234365
6.9	0.941627990241183	-0.223224971289334
6.95	0.94116597900979	-0.224481652344304
7	0.940694377223514	-0.225680207012102
7.05	0.940215587554605	-0.226835197396724
7.1	0.939736797885696	-0.227990187781345
7.15	0.939370553720413	-0.229737977238979
7.2	0.939010233002689	-0.231516966647824
7.25	0.938626495121592	-0.23318839624535
7.3	0.93819491097303	-0.234640058169962
7.35	0.937763326824468	-0.236091720094573
7.4	0.937313622227083	-0.237640734509958
7.45	0.936856415271927	-0.239230055499577
7.5	0.936400651040925	-0.240827387020115
7.55	0.935960259052596	-0.242510070840952
7.6	0.935519867064267	-0.244192754661789
7.65	0.935084696195049	-0.246002953550252
7.7	0.934655546926595	-0.24796021762007
7.75	0.934226397658142	-0.249917481689887
7.8	0.933885624922333	-0.25179568938952
7.85	0.933561336276382	-0.253659151406438
7.9	0.933220206240084	-0.25563066392543
7.95	0.932819849887058	-0.257982158923714
8	0.932419493534032	-0.260333653921998
8.05	0.932012411194275	-0.262845730511866
8.1	0.931600844863364	-0.265464861496123
8.15	0.931189278532453	-0.26808399248038
8.2	0.930660959160875	-0.269970567603
8.25	0.930130086636762	-0.271841123212601
8.3	0.929653567203373	-0.273691375340426
8.35	0.929274858986995	-0.275505090295557
8.4	0.928896150770617	-0.277318805250688
8.45	0.928512120261719	-0.279675879910176
8.5	0.928126176737402	-0.282228256779876
8.55	0.92773986744752	-0.284810658209902
8.6	0.927350721072379	-0.287625947166517
8.65	0.926961574697238	-0.290441236123133
8.7	0.926516396368637	-0.292901892430543
8.75	0.926013548789236	-0.294997553446402
8.8	0.925510701209836	-0.297093214462262
8.85	0.925042740683038	-0.299486970728452
8.9	0.924579928738939	-0.301924719477077
8.95	0.924144748102638	-0.304392408459252
9	0.923792461389729	-0.306949918142081
9.05	0.923440174676819	-0.309507427824909
9.1	0.923075795045181	-0.312121481055345
9.15	0.922704264349573	-0.314768970922143
9.2	0.922332767283899	-0.317415352438317
9.25	0.921966040864527	-0.319904506501609
9.3	0.921599314445155	-0.3223936605649
9.35	0.92116651449442	-0.325010847669341
9.4	0.920628435555953	-0.32783203762773
9.45	0.920090356617486	-0.330653227586119
9.5	0.919647734804413	-0.333130378277662
9.55	0.91923456704809	-0.33550137291173
9.6	0.918820717794554	-0.337903303350409
9.65	0.918402777648784	-0.340490935271674
9.7	0.917984837503014	-0.343078567192938
9.75	0.917559368771526	-0.345772535407636
9.8	0.917126983910258	-0.348564189380768
9.85	0.91669459904899	-0.351355843353899
9.9	0.916312647878225	-0.354064046902566
9.95	0.91593631290638	-0.356762957572225
10	0.915519016539336	-0.359341381252051
10.05	0.914995550119217	-0.361607508193859
10.1	0.914472083699098	-0.363873635135668
10.15	0.914049207976412	-0.366482385846967
10.2	0.913679081034087	-0.369270805120317
10.25	0.913308503150452	-0.372053959661043
10.3	0.912925850060637	-0.374696136361495
10.35	0.912543196970822	-0.377338313061947
10.4	0.912094865900272	-0.379590615207503
10.45	0.911553570344913	-0.381291065929945
10.5	0.911012274789553	-0.382991516652387
10.55	0.910470979234194	-0.384691967374829
10.6	0.909971338759396	-0.386162952682625
10.65	0.909516464533	-0.387387334080076
10.7	0.909061590306605	-0.388611715477526
10.75	0.908606716080209	-0.389836096874977
10.8	0.908151841853814	-0.391060478272428
10.85	0.907713147937751	-0.392318842938228
10.9	0.907325691671077	-0.393684821287133
10.95	0.906938235404402	-0.395050799636038
11	0.906550779137728	-0.396416777984943
11.05	0.906163322871054	-0.397782756333848
11.1	0.905775866604379	-0.399148734682754
11.15	0.905324452576087	-0.400496694656829
11.2	0.904872781689314	-0.401844582267953
11.25	0.904421110802541	-0.403192469879078
11.3	0.903969439915768	-0.404540357490202
11.35	0.903517769028995	-0.405888245101326
11.4	0.903133831140987	-0.407086821572652
11.45	0.902771991817564	-0.408236683799427
11.5	0.902410152494141	-0.409386546026203
11.55	0.902048313170718	-0.410536408252978
11.6	0.901686473847295	-0.411686270479754
11.65	0.901281679407176	-0.412913605294989
11.7	0.900835614364742	-0.414215374557958
11.75	0.900389549322309	-0.415517143820928
11.8	0.899943484279875	-0.416818913083898
11.85	0.899497419237442	-0.418120682346867
11.9	0.899056763335724	-0.41932649891367
11.95	0.898630881654173	-0.420270235728256
12	0.898204999972622	-0.421213972542842
12.05	0.897779118291071	-0.422157709357428
12.1	0.897353236609519	-0.423101446172014
12.15	0.896927235708024	-0.424056758127434
12.2	0.896496386528797	-0.425482792476747
12.25	0.896065537349571	-0.426908826826061
12.3	0.895634688170344	-0.428334861175374
12.35	0.895203838991117	-0.429760895524688
12.4	0.894772989811891	-0.431186929874001
12.45	0.894329122836477	-0.432695529996098
12.5	0.893881626859058	-0.434227147175058
12.55	0.893434130881638	-0.435758764354018
12.6	0.892986634904219	-0.437290381532977
12.65	0.892539138926799	-0.438821998711937
12.7	0.892137221107042	-0.440449359490045
12.75	0.891774442894793	-0.442158938749206
12.8	0.891411664682545	-0.443868518008367
12.85	0.891048886470296	-0.445578097267527
12.9	0.890686108258048	-0.447287676526688
12.95	0.890292988012895	-0.449051660510693
13	0.889827702932726	-0.450945039515947
13.05	0.889362417852558	-0.452838418521202
13.1	0.888897132772389	-0.454731797526456
13.15	0.88843184769222	-0.456625176531711
13.2	0.887970635682205	-0.458495619551008
13.25	0.887580777827101	-0.459964258075586
13.3	0.887190919971997	-0.461432896600163
13.35	0.886801062116893	-0.46290153512474
13.4	0.886411204261788	-0.464370173649317
13.45	0.886021346406684	-0.465838812173895
13.5	0.885595042197673	-0.467585167325879
13.55	0.885160188843918	-0.469396665884292
13.6	0.884725335490163	-0.471208164442705
13.65	0.884290482136409	-0.473019663001119
13.7	0.883855628782654	-0.474831161559532
13.75	0.883429963645395	-0.476659131878014
13.8	0.883011286729133	-0.478499630014014
13.85	0.882592609812871	-0.480340128150013
13.9	0.882173932896609	-0.482180626286013
13.95	0.881755255980348	-0.484021124422012
14	0.881353911832658	-0.485887857595737
14.05	0.880988731115692	-0.487809328070393
14.1	0.880623550398727	-0.48973079854505
14.15	0.880258369681762	-0.491652269019707
14.2	0.879893188964796	-0.493573739494364
14.25	0.879518960876876	-0.495510001970321
14.3	0.879043446367775	-0.497611862704737
14.35	0.878567931858675	-0.499713723439153
14.4	0.878092417349575	-0.501815584173569
14.45	0.877616902840474	-0.503917444907986
14.5	0.877141388331374	-0.506019305642402
14.55	0.876708001066264	-0.508113906325659
14.6	0.876282757731377	-0.51020710351454
14.65	0.875857514396489	-0.512300300703421
14.7	0.875432271061602	-0.514393497892302
14.75	0.875007027726714	-0.516486695081183
14.8	0.87457043027915	-0.518158971858336
14.85	0.874126136419637	-0.51954592674566
14.9	0.873681842560124	-0.520932881632985
14.95	0.873237548700611	-0.522319836520309
15	0.872793254841098	-0.523706791407633
15.05	0.872368915778932	-0.5254086341036
15.1	0.871981311684609	-0.527690156629111
15.15	0.871593707590286	-0.529971679154623
15.2	0.871206103495963	-0.532253201680134
15.25	0.87081849940164	-0.534534724205646
15.3	0.87043027866444	-0.536740683305275
15.35	0.870037068725778	-0.538335265595487
15.4	0.869643858787115	-0.5399298478857
15.45	0.869250648848453	-0.541524430175913
15.5	0.868857438909791	-0.543119012466125
15.55	0.868464228971129	-0.544713594756338
15.6	0.868011391278283	-0.546188385975978
15.65	0.867549485770284	-0.547644960120369
15.7	0.867087580262286	-0.549101534264761
15.75	0.866625674754288	-0.550558108409153
15.8	0.86616376924629	-0.552014682553544
15.85	0.865748227820425	-0.553176665794057
15.9	0.865360623726102	-0.55416113913095
15.95	0.864973019631779	-0.555145612467843
16	0.864585415537456	-0.556130085804737
16.05	0.864197811443133	-0.55711455914163
16.1	0.863785493835907	-0.558168754337131
16.15	0.863333194681628	-0.559335745628496
16.2	0.862880895527349	-0.560502736919862
16.25	0.86242859637307	-0.561669728211227
16.3	0.861976297218791	-0.562836719502592
16.35	0.861535799378427	-0.56409157590465
16.4	0.861169016991651	-0.565895270896692
16.45	0.860802234604874	-0.567698965888733
16.5	0.860435452218097	-0.569502660880775
16.55	0.860068669831321	-0.571306355872817
16.6	0.859701887444544	-0.573110050864859
16.65	0.859274979345539	-0.573318828825409
16.7	0.858841092369222	-0.573342482487662
16.75	0.858407205392905	-0.573366136149915
16.8	0.857973318416587	-0.573389789812168
16.85	0.85753943144027	-0.573413443474421
16.9	0.857087161477676	-0.575469496974141
16.95	0.856625079737129	-0.57861032830122
17	0.856162997996583	-0.5817511596283
17.05	0.855700916256037	-0.584891990955379
17.1	0.855238834515491	-0.588032822282458
17.15	0.854803676844472	-0.590304577251442
17.2	0.854407263566187	-0.591325710144143
17.25	0.854010850287902	-0.592346843036844
17.3	0.853614437009618	-0.593367975929545
17.35	0.853218023731333	-0.594389108822246
17.4	0.852812087136929	-0.595515045555605
17.45	0.852358987453174	-0.597160010833176
17.5	0.851905887769418	-0.598804976110746
17.55	0.851452788085662	-0.600449941388317
17.6	0.850999688401907	-0.602094906665888
17.65	0.850546588718151	-0.603739871943459
18.6538	0.849764913311784	-0.582918109356872
18.7038	0.849871961714454	-0.591442170057169
18.7538	0.850394609798077	-0.575315200076436
18.8038	0.850986524495193	-0.564997610725846
18.8538	0.85136434238697	-0.55320048434067
18.9038	0.851771546114773	-0.54451986238743
18.9538	0.852313085092985	-0.539212991857512
19.0038	0.852678108175297	-0.532894188056338
19.0538	0.853102460473427	-0.525567294733112
19.1038	0.853515805381806	-0.515993045576409
19.1538	0.853947147474917	-0.510658591990722
19.2038	0.854344905755426	-0.500691319398656
19.2538	0.854760735013224	-0.490617601312419
19.3038	0.855095734773808	-0.485026231171536
19.3538	0.855683330556547	-0.474249659849081
19.4038	0.856101758952185	-0.467575385650528
19.4538	0.856596587241824	-0.462882184723856
19.5038	0.856993828974434	-0.4599116736928
19.5538	0.857491781148986	-0.453674729648735
19.6038	0.85783862666476	-0.448820843043438
19.6538	0.858261617900172	-0.440429335150946
19.7038	0.858537311938723	-0.433069113897492
19.7538	0.858945888081944	-0.427936925528149
19.8038	0.859301426474489	-0.423521419114541
19.8538	0.859618291744209	-0.4156564585724
19.9038	0.860090039165225	-0.408158859359834
19.9538	0.860575580775195	-0.406029846608952
20.0038	0.861185797459967	-0.402448983940992
20.0538	0.861593234337522	-0.39944246073023
20.1038	0.862199071405532	-0.392800733884923
20.1538	0.862573529122588	-0.389806405915605
20.2038	0.862932238983056	-0.386533220108234
20.2538	0.863370914084227	-0.382564875270767
20.3038	0.863651726947257	-0.375835221286238
20.3538	0.864130626145308	-0.373506418023797
20.4038	0.864471660180086	-0.370344179597268
20.4538	0.864930731592501	-0.366585994756303
20.5038	0.865251866360561	-0.362132665496919
20.5538	0.865820393063067	-0.357073093351282
20.6038	0.866212654731189	-0.352864480422447
20.6538	0.866637229375429	-0.346742672602643
20.7038	0.867162224969603	-0.341169026189686
20.7538	0.867573169341776	-0.336615161954888
20.8038	0.868047704668236	-0.33000657466399
20.8538	0.868393939735939	-0.32445111317492
20.9038	0.868739730281862	-0.321568468281464
20.9538	0.869059620955007	-0.318062763200148
21.0038	0.869435013586802	-0.3127612032583
21.0538	0.869828529374505	-0.307127001215815
21.1038	0.870207444627074	-0.301734750886611
21.1538	0.870654773663665	-0.295603228753708
21.2038	0.871159074014759	-0.292124131908543
21.2538	0.871821937207751	-0.286112362400691
21.3038	0.87237386620845	-0.281785623315653
21.3538	0.872809291561632	-0.278257397268948
21.4038	0.87320532882461	-0.274881349243644
21.4538	0.873567223356963	-0.272082226685832
21.5038	0.873977983127927	-0.269545363610348
21.5538	0.874372420756851	-0.267170346703176
21.6038	0.874740992083195	-0.264718095104832
21.6538	0.875125304860915	-0.261460526016334
21.7038	0.875587696060577	-0.259249159504374
21.7538	0.876033049079803	-0.256340325446016
21.8038	0.876457401751797	-0.253050898549086
21.8538	0.876886616509228	-0.250643694718749
21.9038	0.877300749613602	-0.247300291492827
21.9538	0.877794232841046	-0.244899184153517
22.0038	0.878283813043712	-0.242324614971271
22.0538	0.878661573617092	-0.238087704429318
22.1038	0.879004252510558	-0.23419445544424
22.1538	0.879389264620142	-0.231304425303212
22.2038	0.879775595797858	-0.22861954149988
22.2538	0.880133580588218	-0.225529257287467
22.3038	0.880482664694647	-0.22207554209396
22.3538	0.880839119399173	-0.218117519057881
22.4038	0.881305009490156	-0.214602449377344
22.4538	0.881879420019139	-0.211678539589437
22.5038	0.882324650252593	-0.207932393877469
22.5538	0.882780466949505	-0.205242979044927
22.6038	0.883223451477956	-0.201925197940334
22.6538	0.883664676022007	-0.198371736693213
22.7038	0.884151546493122	-0.196870909153565
22.7538	0.884480067790724	-0.194258627061319
22.8038	0.884818990175165	-0.191033759839558
22.8538	0.885215007690675	-0.187365218986704
22.9038	0.885708209088749	-0.183430597997637
22.9538	0.886059040537273	-0.180523667910674
23.0038	0.886455355422395	-0.177288821258998
23.0538	0.88688035153141	-0.173773039131642
23.1038	0.887314103965539	-0.170094228715102
23.1538	0.887877848721568	-0.166631708956015
23.2038	0.888341882776737	-0.163030222112815
23.2538	0.888746676863424	-0.15981559354793
23.3038	0.889119100644153	-0.157074012795729
23.3538	0.889471441116671	-0.152987550016929
23.4038	0.889861757185371	-0.149751575757382
23.4538	0.89023286361202	-0.145920001741431
23.5038	0.890574016226224	-0.141480995157608
23.5538	0.890923100332652	-0.138401842642724
23.6038	0.891274936118569	-0.134802897971423
23.6538	0.89176953508348	-0.131087356800101
23.7038	0.892347794557713	-0.127343554719504
23.7538	0.89281857771042	-0.12359209242714
23.8038	0.89326567330698	-0.119256202031361
23.8538	0.893810224027405	-0.116075454230354
23.9038	0.894416584187807	-0.113642219559482
23.9538	0.894844227060126	-0.111995489467224
24.0038	0.895175722120432	-0.110771889645034
24.0538	0.895509938322798	-0.109540938799036
24.1038	0.895935917482418	-0.108062095094599
24.1538	0.896361896642037	-0.106583251390162
24.2038	0.896814625050886	-0.105040383754979
24.2538	0.897306262652402	-0.103404387545028
24.3038	0.897797900253918	-0.101768391335077
24.3538	0.898227835782176	-0.0999764599493596
24.4038	0.898640972018225	-0.0981420729305449
24.4538	0.899056482905246	-0.0963562307572192
24.5038	0.899484063490278	-0.0948171286866348
24.5538	0.89991164407531	-0.0932780266160503
24.6038	0.900276615332431	-0.0916721955341733
24.6538	0.900588893287791	-0.0900102039400296
24.7038	0.900901171243151	-0.0883482123458859
24.7538	0.901310856860058	-0.0857208056505324
24.8038	0.901728828892618	-0.0830112716288607
24.8538	0.902155935135442	-0.0805213179909804
24.9038	0.902604334250832	-0.0785432309506258
24.9538	0.903052733366221	-0.0765651439102711
25.0038	0.903546761776051	-0.0752733072386866
25.0538	0.904062381419492	-0.0743061959920415
25.1038	0.904571408002721	-0.0733012974320873
25.1538	0.904971764355747	-0.0716735688198979
25.2038	0.905372120708773	-0.0700458402077084
25.2538	0.905757123235518	-0.0688179846183524
25.3038	0.906122248229478	-0.0681078168662674
25.3538	0.906487373223438	-0.0673976491141822
25.4038	0.906916404059323	-0.0657645920256331
25.4538	0.907359998898476	-0.0639212104517601
25.5038	0.907800193911479	-0.06207816946977
25.5538	0.908226173071099	-0.0602365526206795
25.6038	0.908652152230718	-0.0583949357715891
25.6538	0.909105571962651	-0.0568164622801891
25.7038	0.909579557721839	-0.055435208198227
25.7538	0.910053543481026	-0.0540539541162649
25.8038	0.910379992243144	-0.0525188143934183
25.8538	0.910698675900153	-0.0509755754263146
25.9038	0.911044723433463	-0.0490551086171095
25.9538	0.911446681211901	-0.0463638847379503
26.0038	0.91184863899034	-0.0436726608587912
26.0538	0.912251729296829	-0.0413144519416849
26.1038	0.912655288500679	-0.0390941202599986
26.1538	0.913070114693159	-0.0368564004771156
26.2038	0.913604990780802	-0.0344334102733218
26.2538	0.914139866868445	-0.0320104200695279
26.3038	0.914637541744855	-0.0299233373985686
26.3538	0.915092311865156	-0.0282236622956242
26.4038	0.915547081985458	-0.0265239871926799
26.4538	0.915900655247869	-0.0245214452652749
26.5038	0.916235353158999	-0.0224624122785377
26.5538	0.916589551627372	-0.0205997229307383
26.6038	0.917012327936168	-0.0194275175814801
26.6538	0.917435104244963	-0.0182553122322218
26.7038	0.91785932183663	-0.0168303535951814
26.7538	0.918284500283543	-0.0152368927662863
26.8038	0.918709678730457	-0.0136434319373911
26.8538	0.919186573289344	-0.011638879074357
26.9038	0.919664598774858	-0.00962533646113843
26.9538	0.920105146182524	-0.00773719730498515
27.0038	0.920478249837561	-0.00607472819978835
27.0538	0.920851353492597	-0.0044122590945915
27.1038	0.921218588044545	-0.00280315945007051
27.1538	0.921583713038505	-0.0012132426296424
27.2038	0.921947923618554	0.000371748836328567
27.2538	0.922305041485454	0.00191853645835738
27.3038	0.922662159352353	0.00346532408038626
27.3538	0.923095827916232	0.00554202033444923
27.4038	0.923608284048105	0.00816410956369003
27.4538	0.924120740179979	0.0107861987929309
27.5038	0.924634591793956	0.0118220466300118
27.5538	0.925148649351242	0.0126237991686857
27.6038	0.925621063220003	0.0135112001130012
27.6538	0.925968546023191	0.0146555462742409
27.7038	0.926316028826379	0.0157998924354807
27.7538	0.926710826068491	0.0175620972998078
27.8038	0.927133602377287	0.0196896686410085
27.8538	0.927555975126878	0.0218181249822397
27.9038	0.927921100120838	0.0240721248992447
27.9538	0.928286225114798	0.0263261248162496
28.0038	0.928705073447343	0.0284862624554213
28.0538	0.929209522452156	0.0304968436021118
28.1038	0.929713971456969	0.0325074247488023
28.1538	0.930141932380536	0.033890409812892
28.2038	0.930546292297092	0.035079745104308
28.2538	0.930948132481377	0.0363277003708243
28.3038	0.931334847213957	0.037927539689553
28.3538	0.931721561946538	0.0395273790082818
28.4038	0.932084504163477	0.041079862779283
28.4538	0.932425607776255	0.0425888434108906
28.5038	0.932766711389034	0.0440978240424982
28.5538	0.933223092008677	0.0451469409923565
28.6038	0.933692309654423	0.0461448484057498
28.6538	0.93415568381824	0.0471426499221056
28.7038	0.934603911945559	0.0481401769582087
28.7538	0.935052140072878	0.0491377039943118
28.8038	0.935521659476163	0.0503138264056661
28.8538	0.936002343816845	0.0515836024894085
28.9038	0.936479729584985	0.0528618709219733
28.9538	0.936868786910613	0.0543675455841187
29.0038	0.937257844236241	0.0558732202462641
29.0538	0.937720094296035	0.057263842809113
29.1038	0.938285945665542	0.0584916138497693
29.1538	0.93885179703505	0.0597193848904255
29.2038	0.939417648404558	0.0609471559310818
29.2538	0.939915726701378	0.0618846256997934
29.3038	0.940340970036265	0.0625101119438838
29.3538	0.940766213371153	0.0631355981879742
29.4038	0.94119145670604	0.0637610844320647
29.4538	0.941616700040928	0.0643865706761551
29.5038	0.942026534285989	0.0650943658624686
29.5538	0.942387573079936	0.0660628060324886
29.6038	0.942748611873882	0.0670312462025086
29.6538	0.943109650667829	0.0679996863725286
29.7038	0.943470689461776	0.0689681265425485
29.7538	0.943831728255722	0.0699365667125685
29.8038	0.9443117513505	0.0707685363729154
29.8538	0.944792252293875	0.0715999579589262
29.9038	0.945272753237251	0.072431379544937
29.9538	0.945753254180626	0.0732628011309478
30.0038	0.946233755124002	0.0740942227169586
30.0538	0.946645307579596	0.0747615050045096
30.1038	0.947034364905223	0.0753752352132527
30.1538	0.947423422230851	0.0759889654219957
30.2038	0.947812479556479	0.0766026956307388
30.2538	0.948201536882106	0.0772164258394819
30.3038	0.948611091201466	0.0777580974109169
30.3538	0.949040338710881	0.078230536173958
30.4038	0.949469586220296	0.0787029749369991
30.4538	0.949898833729712	0.0791754137000402
30.5038	0.950328081239127	0.0796478524630813
30.5538	0.950751706784881	0.0802146721416929
30.6038	0.951159976817947	0.0810392785001467
30.6538	0.951568246851013	0.0818638848586005
30.7038	0.951976516884079	0.0826884912170543
30.7538	0.952384786917145	0.0835130975755081
30.8038	0.95279342586938	0.0843394204339929
30.8538	0.953217067534456	0.0852355476270696
30.9038	0.953640709199532	0.0861316748201463
30.9538	0.954064350864608	0.087027802013223
31.0038	0.954487992529684	0.0879239292062997
31.0538	0.95491163419476	0.0888200563993764
31.1038	0.955369580283356	0.0895600172430373
31.1538	0.95583708949769	0.0902564432220272
31.2038	0.956304598712025	0.0909528692010172
31.2538	0.956772107926359	0.0916492951800072
31.3038	0.957239617140694	0.0923457211589971
31.3538	0.957658967210311	0.0932044265006444
31.4038	0.958036961285767	0.0942024869827149
31.4538	0.958414955361222	0.0952005474647854
31.5038	0.958792949436678	0.0961986079468559
31.5538	0.959170943512133	0.0971966684289264
31.6038	0.95956861249955	0.098112432964366
31.6538	0.960013075872172	0.0988324665997104
31.7038	0.960457539244794	0.0995525002350548
31.7538	0.960902002617417	0.100272533870399
31.8038	0.961346465990039	0.100992567505744
31.8538	0.961787289007248	0.101728662578799
31.9038	0.962164338390726	0.102746130245824
31.9538	0.962541387774205	0.103763597912849
32.0038	0.962918437157684	0.104781065579874
32.0538	0.963295486541162	0.105798533246899
32.1038	0.963672535924641	0.106816000913924
32.1538	0.964089271085034	0.107496818252169
32.2038	0.964515315254827	0.108098668229342
32.2538	0.96494135942462	0.108700518206515
32.3038	0.965367403594413	0.109302368183687
32.3538	0.965793447764206	0.10990421816086
32.4038	0.966229403057017	0.110570188606225
32.4538	0.966672896387053	0.111284926731624
32.5038	0.96711638971709	0.111999664857022
32.5538	0.967559883047126	0.11271440298242
32.6038	0.968003376377163	0.113429141107819
32.6538	0.968426426360243	0.114218922955023
32.7038	0.968806822940416	0.115165277505747
32.7538	0.969187219520588	0.116111632056472
32.8038	0.96956761610076	0.117057986607196
32.8538	0.969948012680932	0.118004341157921
32.9038	0.970334961706352	0.118929959426106
32.9538	0.970795266155397	0.119623432482451
33.0038	0.971255570604442	0.120316905538796
33.0538	0.971715875053487	0.121010378595141
33.1038	0.972176179502532	0.121703851651486
33.1538	0.972636483951577	0.12239732470783
33.2038	0.973017745812791	0.122823617529507
33.2538	0.973383727364662	0.123198259756892
33.3038	0.973749708916533	0.123572901984277
33.3538	0.974115690468404	0.123947544211662
33.4038	0.974481672020275	0.124322186439047
33.4538	0.974897667516477	0.124885091437153
33.5038	0.975347565082326	0.12557561079662
33.5538	0.975797462648175	0.126266130156088
33.6038	0.976247360214024	0.126956649515555
33.6538	0.976697257779874	0.127647168875022
33.7038	0.97714411493416	0.128197066864912
33.7538	0.97758537496716	0.128488093697169
33.8038	0.97802663500016	0.128779120529426
33.8538	0.978467895033159	0.129070147361683
33.9038	0.978909155066159	0.12936117419394
33.9538	0.979347596160292	0.129699131750042
34.0038	0.979763229476311	0.130416801526336
34.0538	0.980178862792331	0.13113447130263
34.1038	0.980594496108351	0.131852141078924
34.1538	0.981010129424371	0.132569810855219
34.2038	0.981425762740391	0.133287480631513
34.2538	0.981860714531477	0.134260504076088
34.3038	0.982298604155177	0.135272360106162
34.3538	0.982736493778877	0.136284216136236
34.4038	0.983174383402578	0.13729607216631
34.4538	0.983612273026278	0.138307928196384
34.5038	0.984001793966289	0.139173454067461
34.5538	0.984362169673821	0.139950806637603
34.6038	0.984722545381352	0.140728159207746
34.6538	0.985082921088884	0.141505511777888
34.7038	0.985443296796415	0.142282864348031
34.7538	0.985846126514846	0.142942542820205
34.8038	0.986317638376563	0.143411848013467
34.8538	0.986789150238281	0.143881153206729
34.9038	0.987260662099998	0.144350458399991
34.9538	0.987732173961716	0.144819763593253
35.0038	0.988192880158052	0.145325871032458
35.0538	0.988586090096714	0.146061859167335
35.1038	0.988979300035376	0.146797847302212
35.1538	0.989372509974038	0.147533835437089
35.2038	0.989765719912701	0.148269823571965
35.2538	0.990158929851363	0.149005811706842
35.3038	0.990582848220476	0.149551808312572
35.3538	0.99101033096098	0.150075752330097
35.4038	0.991437813701485	0.150599696347622
35.4538	0.991865296441989	0.151123640365148
35.5038	0.992292779182493	0.151647584382673
35.5538	0.992713580386951	0.152028913105018
35.6038	0.993130815372782	0.152334122007237
35.6538	0.993548050358613	0.152639330909456
35.7038	0.993965285344444	0.152944539811675
35.7538	0.994382520330275	0.153249748713894
35.8038	0.994796471892993	0.153509167249785
35.8538	0.995205698529768	0.153702692331692
35.9038	0.995614925166543	0.153896217413599
35.9538	0.996024151803318	0.154089742495506
36.0038	0.996433378440092	0.154283267577414
36.0538	0.996853606950466	0.154509180946377
36.1038	0.99732832093009	0.15489549345124
36.1538	0.997803034909714	0.155281805956102
36.2038	0.998277748889337	0.155668118460964
36.2538	0.998752462868961	0.156054430965827
36.3038	0.999227176848585	0.156440743470689
36.3538	0.999614741551116	0.157202300090977
36.4038	0.999995138131288	0.157994720945866
36.4538	1.00037553471146	0.158787141800756
36.5038	1.00075593129163	0.159579562655646
36.5538	1.0011363278718	0.160371983510536
36.6038	1.00155757259097	0.161137408930209
36.6538	1.0019978638031	0.161890247035514
36.7038	1.00243815501523	0.162643085140819
36.7538	1.00287844622736	0.163395923246124
36.8038	1.00331873743949	0.164148761351429
36.8538	1.00373384709989	0.164973806982729
36.9038	1.00411664618478	0.165891502453318
36.9538	1.00449944526967	0.166809197923908
37.0038	1.00488224435456	0.167726893394497
37.0538	1.00526504343945	0.168644588865087
37.1038	1.00565440386795	0.169492866048531
37.1538	1.00607067919579	0.170056386584709
37.2038	1.00648695452362	0.170619907120887
37.2538	1.00690322985145	0.171183427657065
37.3038	1.00731950517928	0.171746948193242
37.3538	1.00773578050711	0.17231046872942
37.4038	1.00818880198638	0.172626951393161
37.4538	1.00864367621277	0.172930978365855
37.5038	1.00909855043917	0.173235005338549
37.5538	1.00955342466556	0.173539032311242
37.6038	1.01000829889196	0.173843059283936
37.6538	1.0104062123521	0.174543746847197
37.7038	1.01078086014715	0.175406450708014
37.7538	1.0111555079422	0.176269154568831
37.8038	1.01153015573725	0.177131858429647
37.8538	1.01190480353229	0.177994562290464
37.9038	1.01232056873501	0.178737911105487
37.9538	1.01278345131046	0.17934448825859
38.0038	1.01324633388591	0.179951065411694
38.0538	1.01370921646137	0.180557642564797
38.1038	1.01417209903682	0.181164219717901
38.1538	1.01461363455703	0.181728109046444
38.2038	1.01498121777871	0.182144115554189
38.2538	1.01534880100039	0.182560122061934
38.3038	1.01571638422207	0.182976128569679
38.3538	1.01608396744375	0.183392135077424
38.4038	1.01645155066544	0.183808141585169
38.4538	1.01689603597336	0.184331597174315
38.5038	1.01734193089183	0.184857022298557
38.5538	1.01778782581029	0.1853824474228
38.6038	1.01823372072876	0.185907872547042
38.6538	1.01867961564723	0.186433297671285
38.7038	1.0191238630687	0.186991138792084
38.7538	1.01956752560642	0.187560488030901
38.8038	1.02001118814413	0.188129837269718
38.8538	1.02045485068185	0.188699186508535
38.9038	1.02089851321957	0.189268535747353
38.9538	1.02132620932546	0.190020598890131
39.0038	1.02173768147643	0.190958322935322
39.0538	1.0221491536274	0.191896046980513
39.1038	1.02256062577837	0.192833771025704
39.1538	1.02297209792935	0.193771495070895
39.2038	1.02339127843699	0.194537838062379
39.2538	1.02383333930489	0.194795478561118
39.3038	1.0242754001728	0.195053119059856
39.3538	1.0247174610407	0.195310759558595
39.4038	1.02515952190861	0.195568400057333
39.4538	1.02560267121136	0.195827393254667
39.5038	1.02615357556356	0.196220303612936
39.5538	1.02670447991576	0.196613213971205
39.6038	1.02725538426796	0.197006124329474
39.6538	1.02780628862016	0.197399034687743
39.7038	1.02835719297236	0.197791945046011
39.7538	1.02890809732456	0.19818485540428
39.8038	1.02945900167676	0.198577765762549
39.8538	1.02998938503631	0.198963060276303
39.9038	1.03039973464432	0.19930380731598
39.9538	1.03081008425234	0.199644554355656
40.0038	1.03122043386036	0.199985301395332
40.0538	1.03163078346838	0.200326048435008
40.1038	1.03204113307639	0.200666795474685
40.1538	1.03245148268441	0.201007542514361
40.2038	1.03286183229243	0.201348289554037
40.2538	1.03327218190045	0.201689036593713
40.3038	1.03368253150846	0.20202978363339
40.3538	1.03409288111648	0.202370530673066
40.4038	1.03450560875052	0.202785268065334
40.4538	1.03491956142827	0.203238121699847
40.5038	1.03533351410601	0.20369097533436
40.5538	1.03574746678376	0.204143828968873
40.6038	1.03616141946151	0.204596682603385
40.6538	1.03657537213925	0.205049536237898
40.7038	1.036989324817	0.205502389872411
40.7538	1.03740327749475	0.205955243506924
40.8038	1.03781723017249	0.206408097141437
40.8538	1.03823118285024	0.206860950775949
40.9038	1.03864799156126	0.207291882065662
40.9538	1.03907835822333	0.207618745212816
41.0038	1.03950872488539	0.207945608359971
41.0538	1.03993909154746	0.208272471507125
41.1038	1.04036945820953	0.208599334654279
41.1538	1.04079982487159	0.208926197801434
41.2038	1.04123019153366	0.209253060948588
41.2538	1.04166055819573	0.209579924095742
41.3038	1.0420909248578	0.209906787242897
41.3538	1.04252129151986	0.210233650390051
41.4038	1.04295165818193	0.210560513537205
41.4538	1.04337018115346	0.21101069826239
41.5038	1.04378333314904	0.21151680788924
41.5538	1.04419648514463	0.21202291751609
41.6038	1.04460963714021	0.21252902714294
41.6538	1.0450227891358	0.21303513676979
41.7038	1.04543594113138	0.21354124639664
41.7538	1.04584909312697	0.21404735602349
41.8038	1.04626224512255	0.21455346565034
41.8538	1.04667539711814	0.21505957527719
41.9038	1.04708854911372	0.21556568490404
41.9538	1.04750590629202	0.216055509080845
42.0038	1.04793987602382	0.216480997667869
42.0538	1.04837384575561	0.216906486254893
42.1038	1.04880781548741	0.217331974841917
42.1538	1.0492417852192	0.217757463428941
42.2038	1.049675754951	0.218182952015965
42.2538	1.0501097246828	0.218608440602989
42.3038	1.05054369441459	0.219033929190014
42.3538	1.05097766414639	0.219459417777038
42.4038	1.05141163387819	0.219884906364062
42.4538	1.05184560360998	0.220310394951086
42.5038	1.05226638770793	0.220653112423176
42.5538	1.05268194175	0.22096299889437
42.6038	1.05309749579208	0.221272885365564
42.6538	1.05351304983415	0.221582771836758
42.7038	1.05392860387622	0.221892658307953
42.7538	1.05434415791829	0.222202544779147
42.8038	1.05475971196036	0.222512431250341
42.8538	1.05517526600243	0.222822317721535
42.9038	1.0555908200445	0.22313220419273
42.9538	1.05600637408657	0.223442090663924
43.0038	1.05642386177606	0.223743218629623
43.0538	1.05684782298083	0.224015024642144
43.1038	1.0572717841856	0.224286830654664
43.1538	1.05769574539037	0.224558636667185
43.2038	1.05811970659515	0.224830442679706
43.2538	1.05854366779992	0.225102248692226
43.3038	1.05896762900469	0.225374054704747
43.3538	1.05939159020946	0.225645860717268
43.4038	1.05981555141423	0.225917666729788
43.4538	1.060239512619	0.226189472742309
43.5038	1.06066347382377	0.22646127875483
43.5538	1.06107691937583	0.226773200567838
43.6038	1.06148674663879	0.227098925667036
43.6538	1.06189657390174	0.227424650766234
43.7038	1.0623064011647	0.227750375865432
43.7538	1.06271622842765	0.22807610096463
43.8038	1.0631260556906	0.228401826063828
43.8538	1.06353588295356	0.228727551163026
43.9038	1.06394571021651	0.229053276262224
43.9538	1.06435553747947	0.229379001361421
44.0038	1.06476536474242	0.229704726460619
44.0538	1.06517439101696	0.230025196728936
44.1038	1.06558113755525	0.230330710940131
44.1538	1.06598788409354	0.230636225151326
44.2038	1.06639463063183	0.230941739362521
44.2538	1.06680137717012	0.231247253573715
44.3038	1.0672081237084	0.23155276778491
44.3538	1.06761487024669	0.231858281996105
44.4038	1.06802161678498	0.2321637962073
44.4538	1.06842836332327	0.232469310418495
44.5038	1.06883510986156	0.232774824629689
44.5538	1.06924185639985	0.233080338840884
44.6038	1.06966471586596	0.233331733126895
44.6538	1.07009228014047	0.233567324954132
44.7038	1.07051984441497	0.233802916781368
44.7538	1.07094740868947	0.234038508608605
44.8038	1.07137497296397	0.234274100435841
44.8538	1.07180253723847	0.234509692263078
44.9038	1.07223010151297	0.234745284090314
44.9538	1.07265766578747	0.234980875917551
45.0038	1.07308523006197	0.235216467744787
45.0538	1.07351279433647	0.235452059572024
45.1038	1.07394030096185	0.235661515249337
45.1538	1.07436766506581	0.235806356556005
45.2038	1.07479502916977	0.235951197862673
45.2538	1.07522239327373	0.236096039169341
45.3038	1.07564975737769	0.23624088047601
45.3538	1.07607712148165	0.236385721782678
45.4038	1.07650448558561	0.236530563089346
45.4538	1.07693184968957	0.236675404396014
45.5038	1.07735921379353	0.236820245702682
45.5538	1.07778657789749	0.236965087009351
45.6038	1.07821394200145	0.237109928316019
45.6538	1.0786498145544	0.237293163200078
45.7038	1.07908778769701	0.237485876797758
45.7538	1.07952576083962	0.237678590395437
45.8038	1.07996373398222	0.237871303993117
45.8538	1.08040170712483	0.238064017590796
45.9038	1.08083968026744	0.238256731188476
45.9538	1.08127765341004	0.238449444786155
46.0038	1.08171562655265	0.238642158383835
46.0538	1.08215359969525	0.238834871981514
46.1038	1.08259157283786	0.239027585579194
46.1538	1.08302018440463	0.239200544925945
46.2038	1.08342853230724	0.23933074507132
46.2538	1.08383688020985	0.239460945216695
46.3038	1.08424522811247	0.239591145362069
46.3538	1.08465357601508	0.239721345507444
46.4038	1.08506192391769	0.239851545652819
46.4538	1.0854702718203	0.239981745798194
46.5038	1.08587861972292	0.240111945943569
46.5538	1.08628696762553	0.240242146088943
46.6038	1.08669531552814	0.240372346234318
46.6538	1.08710366343076	0.240502546379693
46.7038	1.08750237512355	0.240873462799149
46.7538	1.08789911313481	0.241293682551849
46.8038	1.08829585114608	0.24171390230455
46.8538	1.08869258915734	0.242134122057251
46.9038	1.0890893271686	0.242554341809952
46.9538	1.08948606517987	0.242974561562653
47.0038	1.08988280319113	0.243394781315354
47.0538	1.0902795412024	0.243815001068055
47.1038	1.09067627921366	0.244235220820756
47.1538	1.09107301722492	0.244655440573457
47.2038	1.0914782248521	0.245165910527043
47.2538	1.09189958383984	0.245848485514877
47.3038	1.09232094282759	0.246531060502711
47.3538	1.09274230181533	0.247213635490545
47.4038	1.09316366080308	0.247896210478379
47.4538	1.09358501979082	0.248578785466213
47.5038	1.09400637877857	0.249261360454047
47.5538	1.09442773776631	0.249943935441881
47.6038	1.09484909675406	0.250626510429714
47.6538	1.0952704557418	0.251309085417548
47.7038	1.09569181472955	0.251991660405382
47.7538	1.09611942673162	0.252263148943466
47.8038	1.09654807361486	0.252466602194994
47.8538	1.09697672049809	0.252670055446522
47.9038	1.09740536738133	0.25287350869805
47.9538	1.09783401426457	0.253076961949578
48.0038	1.0982626611478	0.253280415201106
48.0538	1.09869130803104	0.253483868452635
48.1038	1.09911995491428	0.253687321704163
48.1538	1.09954860179751	0.253890774955691
48.2038	1.09997724868075	0.254094228207219
48.2538	1.10040758685422	0.254336905386747
48.3038	1.10084075590385	0.254645235451109
48.3538	1.10127392495349	0.254953565515471
48.4038	1.10170709400312	0.255261895579833
48.4538	1.10214026305275	0.255570225644196
48.5038	1.10257343210239	0.255878555708558
48.5538	1.10300660115202	0.25618688577292
48.6038	1.10343977020166	0.256495215837282
48.6538	1.10387293925129	0.256803545901644
48.7038	1.10430610830093	0.257111875966007
48.7538	1.10473927735056	0.257420206030369
48.8038	1.10516391433108	0.257979319007049
48.8538	1.10558747519477	0.258570062260959
48.9038	1.10601103605846	0.259160805514868
48.9538	1.10643459692215	0.259751548768778
49.0038	1.10685815778584	0.260342292022687
49.0538	1.10728171864953	0.260933035276597
49.1038	1.10770527951322	0.261523778530506
49.1538	1.10812884037691	0.262114521784416
49.2038	1.1085524012406	0.262705265038325
49.2538	1.10897596210429	0.263296008292235
49.3038	1.10939292454628	0.26391148121957
49.3538	1.10980007142565	0.264563741074042
49.4038	1.11020721830502	0.265216000928514
49.4538	1.11061436518439	0.265868260782986
49.5038	1.11102151206376	0.266520520637457
49.5538	1.11142865894313	0.267172780491929
49.6038	1.1118358058225	0.267825040346401
49.6538	1.11224295270187	0.268477300200873
49.7038	1.11265009958124	0.269129560055345
49.7538	1.11305724646061	0.269781819909816
49.8038	1.11346439333998	0.270434079764288
49.8538	1.11387539069987	0.270635758143475
49.9038	1.11428674116059	0.270796116824054
49.9538	1.11469809162131	0.270956475504634
50.0038	1.11510944208203	0.271116834185213
50.0538	1.11552079254275	0.271277192865793
50.1038	1.11593214300347	0.271437551546372
50.1538	1.11634349346419	0.271597910226952
50.2038	1.11675484392491	0.271758268907532
50.2538	1.11716619438563	0.271918627588111
50.3038	1.11757754484635	0.272078986268691
50.3538	1.11799061677372	0.272169114414069
50.4038	1.11840597064525	0.2721661462686
50.4538	1.11882132451678	0.272163178123131
50.5038	1.11923667838831	0.272160209977662
50.5538	1.11965203225984	0.272157241832192
50.6038	1.12006738613137	0.272154273686723
50.6538	1.1204827400029	0.272151305541254
50.7038	1.12089809387443	0.272148337395785
50.7538	1.12131344774596	0.272145369250315
50.8038	1.12172880161749	0.272142401104846
50.8538	1.12214415548902	0.272139432959377
50.9038	1.12257840545957	0.272681390683591
50.9538	1.12301377638515	0.273255674518719
51.0038	1.12344914731073	0.273829958353847
51.0538	1.12388451823631	0.274404242188976
51.1038	1.12431988916189	0.274978526024104
51.1538	1.12475526008747	0.275552809859232
51.2038	1.12519063101305	0.27612709369436
51.2538	1.12562600193863	0.276701377529488
51.3038	1.12606137286421	0.277275661364616
51.3538	1.12649674378979	0.277849945199744
51.4038	1.12692432207623	0.278034348239042
51.4538	1.12734267850586	0.277757363961005
51.5038	1.1277610349355	0.277480379682967
51.5538	1.12817939136514	0.27720339540493
51.6038	1.12859774779478	0.276926411126893
51.6538	1.12901610422441	0.276649426848855
51.7038	1.12943446065405	0.276372442570818
51.7538	1.12985281708369	0.27609545829278
51.8038	1.13027117351333	0.275818474014743
51.8538	1.13068952994296	0.275541489736705
51.9038	1.1311078863726	0.275264505458668
51.9538	1.13153585591737	0.275455761056165
52.0038	1.13196410238316	0.275660505045138
52.0538	1.13239234884894	0.27586524903411
52.1038	1.13282059531472	0.276069993023083
52.1538	1.13324884178051	0.276274737012056
52.2038	1.13367708824629	0.276479481001029
52.2538	1.13410533471207	0.276684224990002
52.3038	1.13453358117786	0.276888968978975
52.3538	1.13496182764364	0.277093712967948
52.4038	1.13539007410942	0.277298456956921
52.4538	1.1358185737652	0.277780186003152
52.5038	1.13624733906295	0.278552522322572
52.5538	1.13667610436069	0.279324858641992
52.6038	1.13710486965843	0.280097194961412
52.6538	1.13753363495618	0.280869531280832
52.7038	1.13796240025392	0.281641867600252
52.7538	1.13839116555166	0.282414203919672
52.8038	1.13881993084941	0.283186540239092
52.8538	1.13924869614715	0.283958876558512
52.9038	1.13967746144489	0.284731212877932
52.9538	1.14010617950239	0.285505058715559
53.0038	1.14051132467635	0.287032154138396
53.0538	1.14091646985032	0.288559249561232
53.1038	1.14132161502428	0.290086344984069
53.1538	1.14172676019825	0.291613440406906
53.2038	1.14213190537221	0.293140535829742
53.2538	1.14253705054618	0.294667631252579
53.3038	1.14294219572014	0.296194726675415
53.3538	1.14334734089411	0.297721822098252
53.4038	1.14375248606807	0.299248917521089
53.4538	1.14415763124204	0.300776012943925
53.5038	1.14456546190397	0.302314297356921
53.5538	1.14497581151199	0.303863076869213
53.6038	1.14538616112001	0.305411856381505
53.6538	1.14579651072802	0.306960635893797
53.7038	1.14620686033604	0.308509415406089
53.7538	1.14661720994406	0.310058194918381
53.8038	1.14702755955208	0.311606974430673
53.8538	1.14743790916009	0.313155753942965
53.9038	1.14784825876811	0.314704533455258
53.9538	1.14825860837613	0.31625331296755
55.0023	1.1499496242811	0.297948000651971
55.0523	1.14963897401452	0.289900553307079
55.1023	1.14926535409932	0.289731160313727
55.1523	1.14874900298056	0.29181694734674
55.2023	1.14844674866714	0.293644231524677
55.2523	1.14794718945468	0.291550455516823
55.3023	1.14757776751606	0.283014822539952
55.3523	1.14704300105474	0.280396837463702
55.4023	1.14669348670816	0.27720391241926
55.4523	1.14616724738676	0.270709171632199
55.5023	1.14575584568238	0.266635643105989
55.5523	1.14518072289157	0.263974795119305
55.6023	1.1447209132698	0.257952347720187
55.6523	1.14425227723831	0.253708199233249
55.7023	1.14391939491415	0.250029040945432
55.7523	1.14346656278861	0.248403011017642
55.8023	1.14320090958346	0.24771120109048
55.8523	1.14277591365025	0.246724568962132
55.9023	1.14244734819067	0.245849754132407
55.9523	1.14197619501307	0.245049749350015
56.0023	1.14164450976817	0.243592301605895
56.0523	1.14125495101105	0.240256798313656
56.1023	1.14061630242941	0.23937529986949
56.1523	1.14020171520768	0.238090555629653
56.2023	1.13963580030325	0.235990799283563
56.2523	1.13929233545329	0.234476618717136
56.3023	1.13877382640029	0.233206118848105
56.3523	1.13839599209428	0.232320656373432
56.4023	1.13803489308937	0.232503856063637
56.4523	1.13767492012091	0.232852085649113
56.5023	1.13733411539276	0.230701396832222
56.5523	1.13681835611567	0.230560587408375
56.6023	1.13647892210309	0.232154870680999
56.6523	1.13596797057886	0.230631460279664
56.7023	1.13551119947003	0.230748144493316
56.7523	1.13510524732084	0.22820923492506
56.8023	1.1345494407593	0.226096119615956
56.8523	1.13409196184589	0.226347389979025
56.9023	1.13373621631798	0.224634401311302
56.9523	1.13341705836248	0.221140571790399
57.0023	1.13297730362748	0.218171249917769
57.0523	1.13269399849608	0.215519000775161
57.1023	1.13225721933795	0.214757920517554
57.1523	1.13192175015219	0.214624597578519
57.2023	1.13144671650016	0.211207556257698
57.2523	1.13108982123653	0.212126114368623
57.3023	1.13067470709887	0.211275947461694
57.3523	1.13005956258775	0.209406860650047
57.4023	1.12965207318745	0.20799342227488
57.4523	1.12910621311297	0.2079669828791
57.5023	1.1287585716001	0.207339060642217
57.5523	1.12825293896471	0.205926597478005
57.6023	1.12779312414143	0.204689236550539
57.6523	1.12743290517004	0.203505332409832
57.7023	1.12707587875652	0.202284139823048
57.7523	1.12667014326681	0.2008544968637
57.8023	1.12617213795901	0.198981714444612
57.8523	1.12576657451383	0.197588389677485
57.9023	1.12533738850782	0.19686113002388
57.9523	1.12484253968897	0.196463951917779
58.0023	1.12426767182563	0.194995267148253
58.0523	1.12386410924969	0.194286165640481
58.1023	1.12348617627579	0.193492327226077
58.1523	1.12311422654543	0.192636324752553
58.2023	1.12276028452531	0.192064360978794
58.2523	1.12235232035309	0.192103157409507
58.3023	1.12199803265165	0.192131930518571
58.3523	1.12166103446151	0.191800592631935
58.4023	1.121288050664	0.190753142020344
58.4523	1.12094537177054	0.189227742573732
58.5023	1.12043124289325	0.188415081769153
58.5523	1.11988191810559	0.187717206184179
58.6023	1.11940037675719	0.186770248089675
58.6523	1.11896482227577	0.186679264991287
58.7023	1.11856708856961	0.184569958885206
58.7523	1.1181282822473	0.182858553091989
58.8023	1.11764833452214	0.182435078272978
58.8523	1.11730720488284	0.182288542585979
58.9023	1.11698873465236	0.181958457554863
58.9523	1.1165699618289	0.181243847791633
59.0023	1.11608447966292	0.180163029095456
59.0523	1.11571292061917	0.178909198233752
59.1023	1.11533421786335	0.178789491264276
59.1523	1.11490007435217	0.178313605660081
59.2023	1.1143970099851	0.177649554852546
59.2523	1.11381413560556	0.177380158277946
59.3023	1.11341850865966	0.176733946395458
59.3523	1.11304825258568	0.176205499731235
59.4023	1.11264869942087	0.17560844989907
59.4523	1.11218051711832	0.174811091630255
59.5023	1.11187622307388	0.175721036673036
59.5523	1.11156037559503	0.175666462472188
59.6023	1.11121565728175	0.175084455599662
59.6523	1.11082552424595	0.174404745979191
59.7023	1.11034185687004	0.174856173292341
59.7523	1.10988739513914	0.17437338960575
59.8023	1.10942751380497	0.173028088394611
59.8523	1.10896109021439	0.171227117995629
59.9023	1.10853194094593	0.170453194834691
59.9523	1.10801473793385	0.170035604850674
60.0023	1.10756737648303	0.169653047509329
60.0523	1.10719780234069	0.169016090479256
60.1023	1.10685512344722	0.167625387771243
60.1523	1.10641589482696	0.167867845188461
60.2023	1.10592732023641	0.167425105682825
60.2523	1.10541276812846	0.16647591580003
60.3023	1.1049167593964	0.166373998356003
60.3523	1.10443072678383	0.16672790358051
60.4023	1.10394667737649	0.167061917309014
60.4523	1.10352950605663	0.166725145588949
60.5023	1.10311233473678	0.166388373868884
60.5523	1.10268896542016	0.165915604646104
60.6023	1.10225658055889	0.165245014804501
60.6523	1.10182419569762	0.164574424962897
60.7023	1.10148686290181	0.16389830274992
60.7523	1.10117540942153	0.163220674267892
60.8023	1.10084841884879	0.162723411551843
60.8523	1.10044245750683	0.163142898434649
60.9023	1.10003649616486	0.163562385317455
60.9523	1.09956053411599	0.163052138107065
61.0023	1.09902565802834	0.161759407507006
61.0523	1.0984907819407	0.160466676906946
61.1023	1.09806659637754	0.160019020135972
61.1523	1.09765182719581	0.159643253326152
61.2023	1.09723417352662	0.159457268362415
61.2523	1.09680979579241	0.15971368624974
61.3023	1.09638541805821	0.159970104137065
61.3523	1.09602410624957	0.160101391127382
61.4023	1.09569263647879	0.16017346768146
61.4523	1.09535429514643	0.160221583654119
61.5023	1.09490269318021	0.159874768924657
61.5523	1.094451091214	0.159527954195195
61.6023	1.09399599974181	0.159509171473511
61.6523	1.09353639064854	0.159915069015224
61.7023	1.09307678155526	0.160320966556936
61.7523	1.09262760606883	0.160163896217405
61.8023	1.09218080837886	0.159878526714369
61.8523	1.09175471872088	0.159692363101598
61.9023	1.09141521653352	0.159921013755378
61.9523	1.09107571434615	0.160149664409158
62.0023	1.09070236068095	0.159774512846857
62.0523	1.09030363617407	0.15894682652359
62.1023	1.08990491166718	0.158119140200322
62.1523	1.0894491074803	0.157927892316171
62.2023	1.08899029909973	0.157770141191973
62.2523	1.08853280629014	0.157426010198716
62.3023	1.0880780014731	0.156701065315968
62.3523	1.08762319665606	0.15597612043322
62.4023	1.0871655605189	0.155527362748556
62.4523	1.08670675213833	0.155192954062194
62.5023	1.08625831763144	0.154848051952417
62.5523	1.08592041686948	0.154391342293853
62.6023	1.08558251610753	0.15393463263529
62.6523	1.08519517490952	0.153343777167339
62.7023	1.08475081326028	0.152598209176762
62.7523	1.08430645161104	0.151852641186185
62.8023	1.08389580342211	0.151526796781142
62.8523	1.08349144350555	0.151279239689394
62.9023	1.08306669664279	0.150936715087656
62.9523	1.08257025476504	0.150260217119709
63.0023	1.08207381288728	0.149583719151762
63.0523	1.08165568071218	0.148821432698811
63.1023	1.08128975500552	0.148001953922525
63.1523	1.08092382929885	0.147182475146238
63.2023	1.08054928424019	0.146290145317346
63.2523	1.08017455069376	0.145396222383482
63.3023	1.07980697717798	0.144821186632993
63.3523	1.07945228851021	0.144820004973973
63.4023	1.07909759984244	0.144818823314954
63.4523	1.07863156946221	0.144725069110388
63.5023	1.07812551903199	0.14459804114149
63.5523	1.0776201086915	0.144556838311955
63.6023	1.07711966325021	0.145181343962696
63.6523	1.07661921780893	0.145805849613438
63.7023	1.07618624746653	0.146138321234789
63.7523	1.07582272389799	0.146170225364853
63.8023	1.07545920032944	0.146202129494917
63.8523	1.07507125582407	0.145454555102082
63.9023	1.07467970731081	0.144591946352986
63.9523	1.07428996773143	0.143778684448148
64.0023	1.07390565495371	0.143113463076084
64.0523	1.07352134217599	0.142448241704019
64.1023	1.07304493125364	0.142291636220023
64.1523	1.07251405872953	0.142435797228718
64.2023	1.07198425115332	0.1425810335511
64.2523	1.07160551404335	0.142878810800938
64.3023	1.07122677693339	0.143176588050776
64.3523	1.07083785091439	0.143029199051
64.4023	1.07043269028512	0.142172499512421
64.4523	1.07002752965586	0.141315799973842
64.5023	1.0696297118824	0.1411652629568
64.5523	1.06923415980561	0.141232618013269
64.6023	1.06884055569988	0.141224382159215
64.6523	1.06845864487702	0.140762389102769
64.7023	1.06807673405416	0.140300396046323
64.7523	1.06761676706115	0.139418048292127
64.8023	1.06708509382433	0.138149542001319
64.8523	1.06655342058751	0.13688103571051
64.9023	1.06614999302083	0.136206888065694
64.9523	1.06576084664569	0.135598927058273
65.0023	1.06536661641474	0.13505745774136
65.0523	1.06495920906331	0.134688331829153
65.1023	1.06455180171187	0.134319205916947
65.1523	1.06416306927847	0.133380193785028
65.2023	1.0637841297899	0.132142338879359
65.2523	1.06340194415308	0.130951853723056
65.3023	1.06293283387979	0.131029825188702
65.3523	1.0624637236065	0.131107796654349
65.4023	1.06195058447749	0.131098532297754
65.4523	1.06137512431114	0.130965789216926
65.5023	1.06079966414479	0.130833046136098
65.5523	1.06022420397844	0.130700303055269
65.6023	1.05975087051155	0.130472753549538
65.6523	1.05938729146439	0.130143316641112
65.7023	1.05902371241724	0.129813879732685
65.7523	1.05866013337008	0.129484442824258
65.8023	1.05829655432293	0.129155005915831
65.8523	1.05790668714613	0.12882063732269
65.9023	1.05743357422546	0.128470651727952
65.9523	1.05696046130479	0.128120666133214
66.0023	1.05648734838412	0.127770680538476
66.0523	1.05601423546345	0.127420694943739
66.1023	1.05554112254278	0.127070709349001
66.1523	1.05516195036038	0.126857135366657
66.2023	1.05478315545002	0.126644109222114
66.2523	1.05440436053965	0.126431083077571
66.3023	1.05402556562929	0.126218056933028
66.3523	1.05364677071893	0.126005030788486
66.4023	1.05321496800556	0.125519491999364
66.4523	1.05276587096919	0.124945043249279
66.5023	1.05231677393281	0.124370594499193
66.5523	1.05186767689644	0.123796145749108
66.6023	1.05141857986007	0.123221696999023
66.6523	1.05099349255971	0.122714341758747
66.7023	1.05059147343708	0.122271448910249
66.7523	1.05018945431446	0.121828556061751
66.8023	1.04978743519183	0.121385663213253
66.8523	1.04938541606921	0.120942770364754
66.9023	1.04897936174169	0.120510054337784
66.9523	1.04856228588438	0.120105134703942
67.0023	1.04814521002707	0.119700215070099
67.0523	1.04772813416976	0.119295295436257
67.1023	1.04731105831246	0.118890375802415
67.1523	1.04689290231395	0.118485899200419
67.2023	1.0464308205734	0.118099439226839
67.2523	1.04596873883286	0.117712979253259
67.3023	1.04550665709231	0.11732651927968
67.3523	1.04504457535177	0.1169400593061
67.4023	1.04458249361122	0.11655359933252
67.4523	1.04417563892099	0.115704640119707
67.5023	1.04378418000693	0.114726748893912
67.5523	1.04339272109287	0.113748857668116
67.6023	1.04300126217882	0.11277096644232
67.6523	1.04260980326476	0.111793075216524
67.7023	1.04218595030938	0.111146567266256
67.7523	1.04173427942261	0.11078463008419
67.8023	1.04128260853583	0.110422692902124
67.8523	1.04083093764906	0.110060755720058
67.9023	1.04037926676229	0.109698818537993
67.9523	1.03995106354159	0.109243303604165
68.0023	1.03957867531047	0.108565225368849
68.0523	1.03920628707936	0.107887147133532
68.1023	1.03883389884824	0.107209068898216
68.1523	1.03846151061712	0.1065309906629
68.2023	1.03808632019687	0.105874552815905
68.2523	1.03766203957427	0.105597222512458
68.3023	1.03723775895167	0.105319892209011
68.3523	1.03681347832907	0.105042561905564
68.4023	1.03638919770648	0.104765231602117
68.4523	1.03596491708388	0.10448790129867
68.5023	1.03552882916768	0.104148501184063
68.5523	1.03508997163939	0.103794541484122
68.6023	1.03465111411111	0.103440581784181
68.6523	1.03421225658283	0.10308662208424
68.7023	1.03377339905454	0.102732662384299
68.7523	1.03336510154508	0.102276615534354
68.8023	1.03298004686684	0.101742924936519
68.8523	1.03259499218859	0.101209234338684
68.9023	1.03220993751035	0.100675543740849
68.9523	1.0318248828321	0.100141853143014
69.0023	1.03140708727039	0.0994746508970255
69.0523	1.03092098048268	0.0985288873110635
69.1023	1.03043487369496	0.0975831237251014
69.1523	1.02994876690725	0.0966373601391395
69.2023	1.02946266011953	0.0956915965531774
69.2523	1.02898608682972	0.094796357837215
69.3023	1.02861624221153	0.0944667512024675
69.3523	1.02824639759334	0.0941371445677199
69.4023	1.02787655297515	0.0938075379329724
69.4523	1.02750670835696	0.0934779312982248
69.5023	1.02713686373877	0.0931483246634773
69.5523	1.02669710650821	0.09288026404641
69.6023	1.02624383395162	0.0926241013468418
69.6523	1.02579056139504	0.0923679386472736
69.7023	1.02533728883845	0.0921117759477053
69.7523	1.02488401628187	0.0918556132481371
69.8023	1.02446138215385	0.0912194679198378
69.8523	1.02405951635659	0.0903257504740765
69.9023	1.02365765055934	0.0894320330283152
69.9523	1.02325578476209	0.0885383155825538
70.0023	1.02285391896483	0.0876445981367925
70.0523	1.02244720700098	0.0867990171217406
70.1023	1.02203157368496	0.0860420508995856
70.1523	1.02161594036894	0.0852850846774306
70.2023	1.02120030705292	0.0845281184552756
70.2523	1.0207846737369	0.0837711522331206
70.3023	1.02036595720649	0.0829952058415564
70.3523	1.01992229466877	0.0820656926247721
70.4023	1.01947863213106	0.0811361794079879
70.4523	1.01903496959334	0.0802066661912037
70.5023	1.01859130705562	0.0792771529744195
70.5523	1.01814764451791	0.0783476397576352
70.6023	1.0177750045302	0.0772779482769413
70.6523	1.01741316520677	0.0761869393644086
70.7023	1.01705132588335	0.0750959304518759
70.7523	1.01668948655993	0.0740049215393432
70.8023	1.0163276472365	0.0729139126268105
70.8523	1.01589875915597	0.0720132788027243
70.9023	1.01542946990127	0.0712273581729585
70.9523	1.01496018064657	0.0704414375431926
71.0023	1.01449089139188	0.0696555169134268
71.0523	1.01402160213718	0.0688695962836609
71.1023	1.01358632530425	0.0679858610252477
71.1523	1.01320607380286	0.066943881158185
71.2023	1.01282582230148	0.0659019012911224
71.2523	1.01244557080009	0.0648599214240597
71.3023	1.01206531929871	0.063817941556997
71.3523	1.01167642758952	0.0628025723523723
71.4023	1.01123356588671	0.0619534233725414
71.4523	1.0107907041839	0.0611042743927104
71.5023	1.01034784248109	0.0602551254128794
71.5523	1.00990498077828	0.0594059764330484
71.6023	1.00946211907547	0.0585568274532174
71.6523	1.00902227780672	0.0576269902937134
71.7023	1.00858278712407	0.0566877875419259
71.7523	1.00814329644141	0.0557485847901384
71.8023	1.00770380575876	0.0548093820383509
71.8523	1.00726431507611	0.0538701792865633
71.9023	1.00686387589263	0.0529634940648259
71.9523	1.00648428014736	0.0520741648253853
72.0023	1.0061046844021	0.0511848355859445
72.0523	1.00572508865683	0.0502955063465038
72.1023	1.00534549291156	0.049406177107063
72.1523	1.00492977951205	0.048355732471349
72.2023	1.00446209192717	0.0470734388507541
72.2523	1.00399440434228	0.0457911452301592
72.3023	1.0035267167574	0.0445088516095642
72.3523	1.00305902917251	0.0432265579889692
72.4023	1.00260387902642	0.0419873161524908
72.4523	1.00221081905341	0.0409612831516371
72.5023	1.0018177590804	0.0399352501507833
72.5523	1.00142469910739	0.0389092171499296
72.6023	1.00103163913438	0.0378831841490758
72.6523	1.00063857916137	0.0368571511482221
72.7023	1.0001935826184	0.0355118895864929
72.7523	0.999744314236341	0.034140371130146
72.8023	0.999295045854285	0.0327688526737992
72.8523	0.998845777472229	0.0313973342174523
72.9023	0.998396509090173	0.0300258157611056
72.9523	0.997994310220735	0.0285426590877257
73.0023	0.997614058719349	0.0270074482310372
73.0523	0.997233807217965	0.0254722373743487
73.1023	0.996853555716579	0.0239370265176602
73.1523	0.996473304215195	0.0224018156609718
73.2023	0.996081063135886	0.020969489382024
73.2523	0.995673438168923	0.0196691748215472
73.3023	0.995265813201959	0.0183688602610705
73.3523	0.994858188234995	0.0170685457005938
73.4023	0.994450563268032	0.0157682311401171
73.4523	0.994034339064132	0.0144790710128879
73.5023	0.993582840439329	0.0132356668261226
73.5523	0.993131341814527	0.0119922626393574
73.6023	0.992679843189725	0.0107488584525922
73.6523	0.992228344564922	0.00950545426582709
73.7023	0.99177684594012	0.00826205007906188
73.7523	0.991388462092824	0.00655914422954887
73.8023	0.991003260503218	0.00483307022897289
73.8523	0.990618058913612	0.00310699622839691
73.9023	0.990232857324006	0.00138092222782106
73.9523	0.9898476557344	-0.000345151772754917
74.0023	0.989413109746091	-0.00217141052711041
74.0523	0.988958409003382	-0.00403858981469984
74.1023	0.988503708260673	-0.00590576910228925
74.1523	0.988049007517964	-0.00777294838987852
74.2023	0.987594306775256	-0.00964012767746796
74.2523	0.987180949175477	-0.0115749660974372
74.3023	0.986814967623606	-0.0135873366562282
74.3523	0.986448986071735	-0.015599707215019
74.4023	0.986083004519864	-0.01761207777381
74.4523	0.985717022967993	-0.0196244483326008
74.5023	0.985325389072425	-0.0217112739454364
74.5523	0.98484488812905	-0.0240560331383554
74.6023	0.984364387185674	-0.0264007923312742
74.6523	0.983883886242299	-0.0287455515241933
74.7023	0.983403385298923	-0.0310903107171121
74.7523	0.982922884355548	-0.0334350699100311
74.8023	0.982510169686312	-0.0356675819757101
74.8523	0.98209869753534	-0.037898036558405
74.9023	0.981687225384367	-0.0401284911411001
74.9523	0.981275753233395	-0.042358945723795
75.0023	0.980864281082422	-0.04458940030649
75.0523	0.98045860323405	-0.04665891116595
75.1023	0.980054982441615	-0.0486712848228523
75.1523	0.979651361649179	-0.0506836584797549
75.2023	0.979247740856744	-0.0526960321366571
75.2523	0.978844120064308	-0.0547084057935595
75.3023	0.97841754599226	-0.0567414929530701
75.3523	0.97796764842641	-0.0587956277039405
75.4023	0.977517750860561	-0.0608497624548111
75.4523	0.977067853294712	-0.0629038972056815
75.5023	0.976617955728863	-0.064958031956552
75.5523	0.976189406808932	-0.0672042361287394
75.6023	0.975824226091967	-0.0700205511229309
75.6523	0.975459045375001	-0.0728368661171228
75.7023	0.975093864658036	-0.0756531811113143
75.7523	0.974728683941071	-0.078469496105506
75.8023	0.97436149651758	-0.0812737247669973
75.8523	0.973795645148072	-0.0828814064911479
75.9023	0.973229793778565	-0.0844890882152988
75.9523	0.972663942409057	-0.0860967699394494
76.0023	0.972098091039549	-0.0877044516636001
76.0523	0.971532239670042	-0.0893121333877509
76.1023	0.970966388300534	-0.0909198151119015
76.1523	0.970400536931026	-0.0925274968360524
76.2023	0.969852654385073	-0.0940787298877702
76.2523	0.969409877149494	-0.0952997768692301
76.3023	0.968967099913916	-0.0965208238506899
76.3523	0.968524322678338	-0.0977418708321497
76.4023	0.96808154544276	-0.0989629178136097
76.4523	0.967638768207182	-0.10018396479507
76.5023	0.967195990971604	-0.101405011776529
76.5523	0.966753213736026	-0.102626058757989
76.6023	0.966310436500448	-0.103847105739449
76.6523	0.96586765926487	-0.105068152720909
76.7023	0.965424882029292	-0.106289199702369
76.7523	0.964996108724727	-0.107678209218335
76.8023	0.964574549566442	-0.109153744888441
76.8523	0.964152990408156	-0.110629280558547
76.9023	0.963731431249871	-0.112104816228654
76.9523	0.963309872091585	-0.11358035189876
77.0023	0.9628883129333	-0.115055887568866
77.0523	0.962466753775014	-0.116531423238972
77.1023	0.962045194616729	-0.118006958909078
77.1523	0.961623635458443	-0.119482494579184
77.2023	0.961202076300158	-0.12095803024929
77.2523	0.960780865438613	-0.122387845551773
77.3023	0.960361307985732	-0.123600620488411
77.3523	0.959941750532852	-0.124813395425048
77.4023	0.959522193079971	-0.126026170361686
77.4523	0.959102635627091	-0.127238945298323
77.5023	0.958683078174211	-0.12845172023496
77.5523	0.95826352072133	-0.129664495171598
77.6023	0.95784396326845	-0.130877270108235
77.6523	0.957424405815569	-0.132090045044873
77.7023	0.957004848362689	-0.13330281998151
77.7523	0.956585290909808	-0.134515594918148
77.8023	0.956184325296729	-0.135509395237588
77.8523	0.955791790866816	-0.136403893114345
77.9023	0.955399256436902	-0.137298390991103
77.9523	0.955006722006989	-0.13819288886786
78.0023	0.954614187577075	-0.139087386744617
78.0523	0.954221653147162	-0.139981884621375
78.1023	0.953829118717248	-0.140876382498132
78.1523	0.953436584287335	-0.14177088037489
78.2023	0.953044049857421	-0.142665378251647
78.2523	0.952651515427508	-0.143559876128404
78.3023	0.952253198871362	-0.144456985326903
78.3523	0.951832040054157	-0.145364410539012
78.4023	0.951410881236953	-0.146271835751122
78.4523	0.950989722419748	-0.147179260963231
78.5023	0.950568563602544	-0.148086686175341
78.5523	0.95014740478534	-0.14899411138745
78.6023	0.949726245968135	-0.149901536599559
78.6523	0.949305087150931	-0.150808961811669
78.7023	0.948883928333726	-0.151716387023778
78.7523	0.948462769516522	-0.152623812235888
78.8023	0.948041610699317	-0.153531237447997
78.8523	0.947626614732714	-0.154577794502296
78.9023	0.947214063248751	-0.155679537929753
78.9523	0.946801511764787	-0.15678128135721
79.0023	0.946388960280824	-0.157883024784668
79.0523	0.945976408796861	-0.158984768212125
79.1023	0.945563857312898	-0.160086511639582
79.1523	0.945151305828935	-0.161188255067039
79.2023	0.944738754344972	-0.162289998494497
79.2523	0.944326202861009	-0.163391741921954
79.3023	0.943913651377046	-0.164493485349411
79.3523	0.943493227185725	-0.165592992528935
79.4023	0.943046446539337	-0.166685013139288
79.4523	0.942599665892949	-0.167777033749642
79.5023	0.942152885246561	-0.168869054359995
79.5523	0.941706104600173	-0.169961074970349
79.6023	0.941259323953785	-0.171053095580703
79.6523	0.940812543307397	-0.172145116191056
79.7023	0.940365762661009	-0.17323713680141
79.7523	0.939918982014621	-0.174329157411763
79.8023	0.939472201368233	-0.175421178022117
79.8523	0.939025420721845	-0.17651319863247
79.9023	0.938595557566968	-0.177679605568516
79.9523	0.938171515484439	-0.178871607799423
80.0023	0.93774747340191	-0.180063610030331
80.0523	0.937323431319381	-0.181255612261238
80.1023	0.936899389236852	-0.182447614492145
80.1523	0.936475347154324	-0.183639616723052
80.2023	0.936051305071795	-0.18483161895396
80.2523	0.935627262989266	-0.186023621184867
80.3023	0.935203220906737	-0.187215623415774
80.3523	0.934779178824208	-0.188407625646681
80.4023	0.934357759986923	-0.189577785663695
80.4523	0.933943807309176	-0.190685779379628
80.5023	0.933529854631429	-0.191793773095561
80.5523	0.933115901953683	-0.192901766811494
80.6023	0.932701949275936	-0.194009760527426
80.6523	0.93228799659819	-0.195117754243359
80.7023	0.931874043920443	-0.196225747959292
80.7523	0.931460091242697	-0.197333741675225
80.8023	0.93104613856495	-0.198441735391157
80.8523	0.930632185887204	-0.19954972910709
80.9023	0.930218233209457	-0.200657722823023
80.9523	0.929794364883816	-0.201877810678825
81.0023	0.929367601291478	-0.203130628864872
81.0523	0.92894083769914	-0.20438344705092
81.1023	0.928514074106801	-0.205636265236968
81.1523	0.928087310514463	-0.206889083423016
81.2023	0.927660546922125	-0.208141901609063
81.2523	0.927233783329786	-0.209394719795111
81.3023	0.926807019737448	-0.210647537981159
81.3523	0.92638025614511	-0.211900356167206
81.4023	0.925953492552771	-0.213153174353254
81.4523	0.925536010468055	-0.214464823063235
81.5023	0.925141474332736	-0.215921913901828
81.5523	0.924746938197418	-0.21737900474042
81.6023	0.924352402062099	-0.218836095579013
81.6523	0.923957865926781	-0.220293186417606
81.7023	0.923563329791462	-0.221750277256199
81.7523	0.923168793656144	-0.223207368094792
81.8023	0.922774257520826	-0.224664458933384
81.8523	0.922379721385507	-0.226121549771977
81.9023	0.921985185250189	-0.22757864061057
81.9523	0.92159064911487	-0.229035731449163
82.0023	0.921167055823552	-0.23061720730142
82.0523	0.920736288820404	-0.232229391673261
82.1023	0.920305521817256	-0.233841576045102
82.1523	0.919874754814108	-0.235453760416943
82.2023	0.919443987810959	-0.237065944788784
82.2523	0.919013220807811	-0.238678129160625
82.3023	0.918582453804663	-0.240290313532466
82.3523	0.918151686801514	-0.241902497904306
82.4023	0.917720919798366	-0.243514682276147
82.4523	0.917290152795218	-0.245126866647988
82.5023	0.916861915947702	-0.246683850167022
82.5523	0.916439155766173	-0.248121348295804
82.6023	0.916016395584645	-0.249558846424586
82.6523	0.915593635403116	-0.250996344553368
82.7023	0.915170875221588	-0.25243384268215
82.7523	0.914748115040059	-0.253871340810931
82.8023	0.914325354858531	-0.255308838939713
82.8523	0.913902594677003	-0.256746337068495
82.9023	0.913479834495474	-0.258183835197277
82.9523	0.913057074313946	-0.259621333326058
83.0023	0.912634314132417	-0.26105883145484
83.0523	0.912211720092438	-0.263079117945865
83.1023	0.91178916008145	-0.265218770727953
83.1523	0.911366600070462	-0.26735842351004
83.2023	0.910944040059474	-0.269498076292127
83.2523	0.910521480048486	-0.271637729074214
83.3023	0.910098920037498	-0.273777381856301
83.3523	0.90967636002651	-0.275917034638388
83.4023	0.909253800015522	-0.278056687420476
83.4523	0.908831240004534	-0.280196340202563
83.5023	0.908408679993546	-0.28233599298465
83.5523	0.907986464275888	-0.284424713298078
83.6023	0.907564905117602	-0.286416306578249
83.6523	0.907143345959317	-0.288407899858419
83.7023	0.906721786801032	-0.29039949313859
83.7523	0.906300227642746	-0.292391086418761
83.8023	0.905878668484461	-0.294382679698931
83.8523	0.905457109326175	-0.296374272979102
83.9023	0.90503555016789	-0.298365866259273
83.9523	0.904613991009604	-0.300357459539443
84.0023	0.904192431851319	-0.302349052819614
84.0523	0.903770872693034	-0.304340646099785
84.1023	0.903354397907412	-0.30590529505982
84.1523	0.902938764591392	-0.307399284237268
84.2023	0.902523131275372	-0.308893273414717
84.2523	0.902107497959352	-0.310387262592165
84.3023	0.901691864643333	-0.311881251769614
84.3523	0.901276231327313	-0.313375240947062
84.4023	0.900860598011293	-0.314869230124511
84.4523	0.900444964695273	-0.316363219301959
84.5023	0.900029331379253	-0.317857208479408
84.5523	0.899613698063234	-0.319351197656856
84.6023	0.899199367079967	-0.321047902169517
84.6523	0.898787215937085	-0.323083910959833
84.7023	0.898375064794203	-0.325119919750148
84.7523	0.897962913651321	-0.327155928540464
84.8023	0.897550762508439	-0.329191937330779
84.8523	0.897138611365557	-0.331227946121095
84.9023	0.896726460222675	-0.33326395491141
84.9523	0.896314309079792	-0.335299963701726
85.0023	0.89590215793691	-0.337335972492042
85.0523	0.895490006794028	-0.339371981282357
85.1023	0.895077855651146	-0.341407990072673
85.1523	0.894667482022664	-0.343693717392128
85.2023	0.894257332585187	-0.346010940742284
85.2523	0.893847183147709	-0.348328164092441
85.3023	0.893437033710232	-0.350645387442599
85.3523	0.893026884272755	-0.352962610792756
85.4023	0.892616734835278	-0.355279834142913
85.4523	0.892206585397801	-0.35759705749307
85.5023	0.891796435960324	-0.359914280843227
85.5523	0.891386286522847	-0.362231504193384
85.6023	0.890976137085369	-0.364548727543541
85.6523	0.890558504072065	-0.36686504527063
85.7023	0.890129738774322	-0.369180015827086
85.7523	0.889700973476579	-0.371494986383543
85.8023	0.889272208178835	-0.373809956939999
85.8523	0.888843442881092	-0.376124927496455
85.9023	0.888414677583349	-0.378439898052911
85.9523	0.887985912285606	-0.380754868609367
86.0023	0.887557146987862	-0.383069839165823
86.0523	0.887128381690119	-0.385384809722279
86.1023	0.886699616392375	-0.387699780278736
86.1523	0.886270851094632	-0.390014750835192
86.2023	0.885831451136413	-0.392563722956039
86.2523	0.885391075947321	-0.395134153735629
86.3023	0.884950700758229	-0.397704584515219
86.3523	0.884510325569137	-0.400275015294809
86.4023	0.884069950380045	-0.4028454460744
86.4523	0.883629575190953	-0.40541587685399
86.5023	0.883189200001861	-0.40798630763358
86.5523	0.882748824812769	-0.41055673841317
86.6023	0.882308449623677	-0.41312716919276
86.6523	0.881868074434584	-0.415697599972351
86.7023	0.881436823018728	-0.418297627704578
86.7523	0.881017665906929	-0.420936888606582
86.8023	0.880598508795129	-0.423576149508586
86.8523	0.88017935168333	-0.42621541041059
86.9023	0.87976019457153	-0.428854671312593
86.9523	0.879341037459731	-0.431493932214597
87.0023	0.878921880347932	-0.4341331931166
87.0523	0.878502723236132	-0.436772454018604
87.1023	0.878083566124332	-0.439411714920608
87.1523	0.877664409012533	-0.442050975822611
87.2023	0.877245251900734	-0.444690236724615
87.2523	0.87683138569666	-0.447068444619365
87.3023	0.876417833359995	-0.449431166318768
87.3523	0.876004281023329	-0.451793888018171
87.4023	0.875590728686664	-0.454156609717575
87.4523	0.875177176349998	-0.456519331416978
87.5023	0.874763624013333	-0.458882053116382
87.5523	0.874350071676667	-0.461244774815786
87.6023	0.873936519340001	-0.463607496515189
87.6523	0.873522967003336	-0.465970218214593
87.7023	0.87310941466667	-0.468332939913996
87.7523	0.87270613027805	-0.470825983042446
87.8023	0.87231499704192	-0.473473249346753
87.8523	0.87192386380579	-0.476120515651061
87.9023	0.87153273056966	-0.478767781955369
87.9523	0.87114159733353	-0.481415048259676
88.0023	0.8707504640974	-0.484062314563984
88.0523	0.87035933086127	-0.486709580868291
88.1023	0.86996819762514	-0.489356847172599
88.1523	0.86957706438901	-0.492004113476906
88.2023	0.86918593115288	-0.494651379781214
88.2523	0.86879479791675	-0.497298646085522
88.3023	0.868368174430043	-0.499465058380131
88.3523	0.867940528590439	-0.501617618913144
88.4023	0.867512882750835	-0.503770179446158
88.4523	0.867085236911231	-0.505922739979171
88.5023	0.866657591071626	-0.508075300512184
88.5523	0.866229945232022	-0.510227861045197
88.6023	0.865802299392418	-0.51238042157821
88.6523	0.865374653552814	-0.514532982111224
88.7023	0.864947007713209	-0.516685542644237
88.7523	0.864519361873605	-0.51883810317725
88.8023	0.864090388272639	-0.521388458757435
88.8523	0.863660021610572	-0.524356173075636
88.9023	0.863229654948504	-0.527323887393838
88.9523	0.862799288286437	-0.530291601712038
89.0023	0.86236892162437	-0.533259316030239
89.0523	0.861938554962303	-0.53622703034844
89.1023	0.861508188300235	-0.539194744666641
89.1523	0.861077821638168	-0.542162458984843
89.2023	0.860647454976101	-0.545130173303043
89.2523	0.860217088314033	-0.548097887621245
89.3023	0.859786716847873	-0.551061212425502
89.3523	0.85935394813932	-0.551834169771983
89.4023	0.858921179430767	-0.552607127118463
89.4523	0.858488410722213	-0.553380084464943
89.5023	0.85805564201366	-0.554153041811424
89.5523	0.857622873305107	-0.554925999157904
89.6023	0.857190104596554	-0.555698956504384
89.6523	0.856757335888001	-0.556471913850865
89.7023	0.856324567179447	-0.557244871197345
89.7523	0.855891798470894	-0.558017828543826
89.8023	0.855459029762341	-0.558790785890306
89.8523	0.855032458333721	-0.559030451843952
89.9023	0.854611699857598	-0.558769898739201
89.9523	0.854190941381475	-0.558509345634451
90.0023	0.853770182905351	-0.558248792529701
90.0523	0.853349424429228	-0.55798823942495
90.1023	0.852928665953104	-0.5577276863202
90.1523	0.852507907476981	-0.55746713321545
90.2023	0.852087149000857	-0.5572065801107
90.2523	0.851666390524734	-0.55694602700595
90.3023	0.85124563204861	-0.556685473901199
91.3508	0.84974182444062	-0.579351049194825
91.4008	0.850002098988288	-0.542186586087379
91.4508	0.850379916880064	-0.533304529852969
91.5008	0.850963435624029	-0.524195148428925
91.5508	0.851345451492381	-0.521279466412157
91.6008	0.851935267201209	-0.517322369745371
91.6508	0.852310166187398	-0.507440049307833
91.7008	0.852797258557313	-0.50034251454231
91.7508	0.853175769279207	-0.495529706301712
91.8008	0.853555841943558	-0.486557874670457
91.8508	0.854000671676252	-0.473679222631029
91.9008	0.854400955302045	-0.462485929088097
91.9508	0.85472660185603	-0.447163836717325
92.0008	0.855253132248069	-0.443485568283776
92.0508	0.855694555224382	-0.440898417986941
92.1008	0.856201464995435	-0.433414902113155
92.1508	0.856564462882016	-0.428420169758809
92.2008	0.857120821865423	-0.422191628959981
92.2508	0.857474989242685	-0.414766094447449
92.3008	0.857962856434449	-0.408790860781211
92.3508	0.858255304536963	-0.40069604374739
92.4008	0.858645732756811	-0.394143931083931
92.4508	0.858957118566287	-0.384809470991684
92.5008	0.859292118697263	-0.378998447708385
92.5508	0.859756744290131	-0.371051102743585
92.6008	0.860079544223787	-0.359463903036693
92.6508	0.86077619818017	-0.353964479711488
92.7008	0.861192223810131	-0.348185618106818
92.7508	0.861673784374168	-0.344767873344848
92.8008	0.862192766754413	-0.341907266110239
92.8508	0.862631685253677	-0.339248906937724
92.9008	0.863072117945284	-0.334955566272738
92.9508	0.863416912480592	-0.33145051216704
93.0008	0.863781647724893	-0.327284705571917
93.0508	0.86415569550832	-0.321345557980647
93.1008	0.864571794155364	-0.317397334848014
93.1508	0.864902774554972	-0.314289158591333
93.2008	0.865343617833635	-0.308075173122853
93.2508	0.865779684732087	-0.30225195004163
93.3008	0.866314928512149	-0.299374136333291
93.3508	0.86675611845478	-0.29529843086429
93.4008	0.867133489903213	-0.289630953700287
93.4508	0.86768798790829	-0.284092992051638
93.5008	0.86803511073851	-0.279516211747058
93.5508	0.868495005669703	-0.274356350568116
93.6008	0.868778121206793	-0.268086810198199
93.6508	0.869179263287403	-0.262576875701728
93.7008	0.869494266290349	-0.256252769672953
93.7508	0.869823606968344	-0.249671464934352
93.8008	0.870292175581626	-0.245435563128136
93.8508	0.870837201815079	-0.240693593896166
93.9008	0.87126410157274	-0.234074890179258
93.9508	0.871856695855914	-0.229443157988798
94.0008	0.872346073348886	-0.227152400655364
94.0508	0.872834793644723	-0.225248892247693
94.1008	0.873347625754731	-0.222854143656987
94.1508	0.873687102041717	-0.218572170669468
94.2008	0.874006063702658	-0.21521490680507
94.2508	0.874345133909112	-0.213018147651246
94.3008	0.874734550360519	-0.211627247849322
94.3508	0.875234156971555	-0.209518164600385
94.4008	0.87560564204208	-0.20656675521534
94.4508	0.875999157816979	-0.204037688566086
94.5008	0.876458564795666	-0.201713238108549
94.5508	0.87701910645649	-0.198702165489012
94.6008	0.877438377783996	-0.196565980104625
94.6508	0.877852328763133	-0.195064174860688
94.7008	0.878256526195973	-0.193206551281708
94.7508	0.878634955473586	-0.189831405688842
94.8008	0.879092928200368	-0.185025987181065
94.8508	0.879444094242928	-0.181628599078558
94.9008	0.879768067751063	-0.178854739757541
94.9508	0.880122849934943	-0.17608369879512
95.0008	0.880468731434891	-0.173234924876678
95.0508	0.880935597587667	-0.170548983853022
95.1008	0.881418326995012	-0.167433527390027
95.1508	0.881873802430769	-0.163858478792944
95.2008	0.88232383730703	-0.161024635606692
95.2508	0.882896208507207	-0.158775244254755
95.3008	0.88339107526065	-0.156451958283721
95.3508	0.883784377931973	-0.153745311622403
95.4008	0.884151132332912	-0.150262692849802
95.4508	0.884466034929906	-0.147256224732486
95.5008	0.884868311755437	-0.143292543042501
95.5508	0.885308867119335	-0.139114690581162
95.6008	0.88567876816789	-0.13622693275599
95.6508	0.886025456724671	-0.13221788260934
95.7008	0.886514169375305	-0.128897700163568
95.7508	0.887034240936211	-0.126339136929712
95.8008	0.887470632181384	-0.124422490393581
95.8508	0.887885433010393	-0.120299364263218
95.9008	0.888311775073209	-0.117796047564071
95.9508	0.88877491552581	-0.115994379194891
96.0008	0.889265515086889	-0.11430122615453
96.0508	0.889592230797769	-0.112525053282087
96.1008	0.889896096172582	-0.109468016956446
96.1508	0.890215512124987	-0.106771699666804
96.2008	0.890579739924526	-0.104631889398054
96.2508	0.891048921773992	-0.101524373969302
96.3008	0.89144380827727	-0.0983620413272254
96.3508	0.891873979369748	-0.0952779488551411
96.4008	0.892372917404254	-0.0919156937419499
96.4508	0.892967000906479	-0.0874316462212102
96.5008	0.893427551332435	-0.0842933090322316
96.5508	0.893917354630308	-0.0826557118692144
96.6008	0.894431906738255	-0.0818861106171054
96.6508	0.894865440662133	-0.0806269301099098
96.7008	0.89525538774998	-0.0791043616860283
96.7508	0.895646372561495	-0.0775979242628994
96.8008	0.896072351721115	-0.0766354600318151
96.8508	0.896498330880734	-0.0756729958007309
96.9008	0.896924636250711	-0.0746633575693859
96.9508	0.897351416123036	-0.0735851005050649
97.0008	0.897778195995362	-0.0725068434407439
97.0508	0.89824711419215	-0.0711017421964587
97.1008	0.898727505164299	-0.069607652842107
97.1508	0.899189604595479	-0.0680617743870928
97.2008	0.899558733152969	-0.0662526661722637
97.2508	0.899927861710459	-0.0644435579574348
97.3008	0.900302642498941	-0.0627534704174627
97.3508	0.90068218032161	-0.0611635531323888
97.4008	0.901061718144278	-0.0595736358473148
97.4508	0.901413214367411	-0.0577757124448994
97.5008	0.90176232510725	-0.0559600940776407
97.5508	0.902163837369138	-0.0542888530639268
97.6008	0.902687503478897	-0.0529541719170035
97.6508	0.903211169588655	-0.0516194907700802
97.7008	0.903673938560454	-0.0500214102626565
97.7508	0.904107891738629	-0.048298692344224
97.8008	0.904540106381473	-0.0465826580310112
97.8508	0.904943665585324	-0.0449767863576762
97.9008	0.905347224789174	-0.0433709146843412
97.9508	0.905759158807359	-0.041854907221289
98.0008	0.906181935116155	-0.0404552407115217
98.0508	0.90660471142495	-0.0390555742017543
98.1008	0.906990970109789	-0.0381601672821055
98.1508	0.907368906507045	-0.0373796800332893
98.2008	0.907770950762456	-0.0365535817501819
98.2508	0.908273798341857	-0.0355367678988212
98.3008	0.908776645921257	-0.0345199540474604
98.3508	0.909222722667204	-0.0330709417789455
98.4008	0.90962625108381	-0.031298007533683
98.4508	0.910029779500416	-0.0295250732884206
98.5008	0.910405952790357	-0.0282296608716272
98.5508	0.910780686336789	-0.0269593811826481
98.6008	0.911148315799951	-0.0258444188994554
98.6508	0.91150143010332	-0.0250468032573008
98.7008	0.911854544406689	-0.0242491876151461
98.7508	0.912299959746251	-0.0228490566627749
98.8008	0.912783590220706	-0.0211994680140923
98.8508	0.913264335246854	-0.0195121632928533
98.9008	0.913714335787656	-0.0174229933789456
98.9508	0.914164336328457	-0.0153338234650379
99.0008	0.914615808216753	-0.0133890413754497
99.0508	0.915068977033814	-0.0116107840892758
99.1008	0.915522145850875	-0.00983252680310184
99.1508	0.91592473075723	-0.00782311068089109
99.2008	0.916317880695901	-0.00577057855366735
99.2508	0.916704648634021	-0.00379169160492225
99.3008	0.917068972915275	-0.00207179352683433
99.3508	0.917433297196528	-0.000351895448746406
99.4008	0.917874009469939	0.00075082428812584
99.4508	0.918365647071456	0.00144209179752092
99.5008	0.918857284672972	0.00213335930691604
99.5508	0.919269780951619	0.00364738002041219
99.6008	0.919680546569824	0.00517939268012509
99.6508	0.920099308791692	0.00665565359416753
99.7008	0.920532461318246	0.00803158633878943
99.7508	0.920965613844801	0.00940751908341138
99.8008	0.921311029045319	0.0105162385904477
99.8508	0.921624908426091	0.0115289124476505
99.9008	0.921950675187698	0.0125835547325578
99.9508	0.922368647220257	0.013963727956701
100.0008	0.922786619252816	0.0153439011808442
100.0508	0.92322116411668	0.0169162398411989
100.1008	0.923672766082894	0.0186863591615505
100.1508	0.924124368049107	0.0204564784819021
100.2008	0.924622718665808	0.0223202947525907
100.2508	0.925127968383327	0.0241979386888902
100.3008	0.925595177512599	0.0259324314519635
100.3508	0.925948264877129	0.0272374706953578
100.4008	0.926301352241659	0.0285425099387523
100.4508	0.926696219467307	0.0302270559899725
100.5008	0.927115792925278	0.0321360207709638
100.5508	0.927535456063073	0.034038186301054
100.6008	0.927967840924341	0.0349758295247391
100.6508	0.92840022578561	0.0359134727484243
100.7008	0.928832610646878	0.0371415904176184
100.7508	0.929264995508146	0.0388325387385778
100.8008	0.929697380369414	0.0405234870595371
100.8508	0.930161584272481	0.0421521267173231
100.9008	0.930635606194464	0.0437615405405419
100.9508	0.931088585670947	0.0453408189891412
101.0008	0.931415251532008	0.0467392007772092
101.0508	0.93174191739307	0.0481375825652772
101.1008	0.932106990738544	0.0488062034702775
101.1508	0.93250734709157	0.0488044300721066
101.2008	0.932907703444596	0.0488026566739356
101.2508	0.933311662204087	0.0496833840571271
101.3008	0.933716022120643	0.050662385032553
101.3508	0.934153764121203	0.0517274404699625
101.4008	0.934678030948692	0.0530155451163066
101.4508	0.935202297776182	0.0543036497626508
101.5008	0.935647521863927	0.0554944168720781
101.5508	0.9360512967101	0.056634141126781
101.6008	0.936454311173044	0.057805050999699
101.6508	0.936836964262859	0.0598110424270465
101.7008	0.937219617352674	0.061817033854394
101.7508	0.937678998539591	0.0634641505752486
101.8008	0.938246985197286	0.0646032948854637
101.8508	0.93881497185498	0.0657424391956787
101.9008	0.939382958512675	0.0668815835058938
101.9508	0.939884072900899	0.0677895219100018
102.0008	0.940313320410314	0.0684489859170901
102.0508	0.940742567919729	0.0691084499241785
102.1008	0.941171815429145	0.0697679139312669
102.1508	0.94160106293856	0.0704273779383553
102.2008	0.942014516737486	0.0710705495325112
102.2508	0.942377957119863	0.0716621284857143
102.3008	0.942741397502239	0.0722537074389174
102.3508	0.943104837884616	0.0728452863921205
102.4008	0.943468278266992	0.0734368653453236
102.4508	0.943831718649368	0.0740284442985267
102.5008	0.944308560824236	0.0745843457154232
102.5508	0.944785858427989	0.0751401038490413
102.6008	0.945263156031742	0.0756958619826594
102.6508	0.945740453635495	0.0762516201162775
102.7008	0.946217751239248	0.0768073782498957
102.7508	0.946626101276393	0.0773126488263469
102.8008	0.947011956484114	0.0778014473350752
102.8508	0.947397811691836	0.0782902458438035
102.9008	0.947783666899557	0.0787790443525319
[truncated: 1,910 more rows]
