# Supplementary material for: Unraveling the Local Relation Between Tissue Composition and Human Brain Mechanics Through Machine Learning
Source: Front Bioeng Biotechnol. 2021 Aug 17;9:704738. doi: 10.3389/fbioe.2021.704738 (PMC8415910; doi:10.3389/fbioe.2021.704738)
Supplement: Supplementary file 1 [file DataSheet3.ZIP › Mechanics_cyclicCompTens/cyclicCompTens_HBE_03_39_P1_C_02.txt]

0	1	0
0.05	0.999774785204019	-0.0367518268481978
0.1	0.999459063527411	-0.0335780069111269
0.15	0.998890764509516	-0.0352631379108305
0.2	0.998461383029328	-0.0336022296755729
0.25	0.997861511843772	-0.0421329741586936
0.3	0.997468241030347	-0.0388764133149832
0.35	0.996971176715737	-0.0445929319317124
0.4	0.996493384578469	-0.0485428327498083
0.45	0.996188186957748	-0.0496855617435089
0.5	0.99576722472227	-0.0546435205663168
0.55	0.995489389646855	-0.0554421277511269
0.6	0.995058224010318	-0.0580530992165842
0.65	0.994612398692807	-0.0594812942878729
0.7	0.994233565568551	-0.0606892669806471
0.75	0.99369516144691	-0.0608540030205815
0.8	0.993252781113319	-0.065487843023596
0.85	0.99264180828209	-0.0676765191946246
0.9	0.992264621597046	-0.0695368039340025
0.95	0.991911210645293	-0.0687989116194312
1	0.991417792751609	-0.0719905143664096
1.05	0.991096736098862	-0.0744141384823021
1.1	0.990646830782212	-0.0782607626418544
1.15	0.990363638916635	-0.0774548292036985
1.2	0.989914776054165	-0.0809727330013103
1.25	0.989570809674703	-0.084927966352021
1.3	0.9890764604605	-0.0901743297350286
1.35	0.988652471584577	-0.0919254479655656
1.4	0.988128106405359	-0.0941639353405761
1.45	0.987619743443313	-0.0951074977491013
1.5	0.98723840137185	-0.0983368940728945
1.55	0.986712113794141	-0.100775315312673
1.6	0.986362885990014	-0.102251407847644
1.65	0.985885692474662	-0.105111840260524
1.7	0.985553490068728	-0.106002456110847
1.75	0.985151065843687	-0.106128901759698
1.8	0.98481239699757	-0.109973681428443
1.85	0.984471319097189	-0.111899111459323
1.9	0.983956452865942	-0.113628259696664
1.95	0.983629333777302	-0.116605922489603
2	0.983084811826804	-0.118195477498822
2.05	0.982669179381729	-0.120736270467888
2.1	0.98205899609869	-0.124440683866737
2.15	0.981674768181447	-0.1251788652278
2.2	0.981308769971509	-0.126371413265699
2.25	0.980830423530901	-0.130619652457696
2.3	0.980337247187313	-0.134356393389473
2.35	0.98005811776105	-0.135876676186641
2.4	0.979776061501912	-0.137999851625375
2.45	0.979331887597902	-0.140497449261468
2.5	0.978995495777302	-0.14399063808525
2.55	0.978615214140156	-0.146158763681927
2.6	0.978015304636644	-0.149021284643091
2.65	0.97746361715697	-0.152045967487627
2.7	0.976996828919681	-0.154359163029041
2.75	0.976543113282825	-0.155413411773529
2.8	0.976032486219649	-0.156849011329474
2.85	0.975640322601791	-0.157440125728322
2.9	0.975285289813044	-0.158831357545145
2.95	0.974924513487412	-0.160956486186015
3	0.974500596680248	-0.161681969070665
3.05	0.974126923215485	-0.163757466019023
3.1	0.973748213073438	-0.16509922683363
3.15	0.973363600417422	-0.165688054606748
3.2	0.97299101061645	-0.166228113365065
3.25	0.972392545750775	-0.167639224484042
3.3	0.971879863333383	-0.169245010067065
3.35	0.971440232764352	-0.170278034930364
3.4	0.971029285821176	-0.169909801543216
3.45	0.970650329887499	-0.171647884126302
3.5	0.970193202323534	-0.173001776125168
3.55	0.969769695389067	-0.173648778213899
3.6	0.969455205640392	-0.173608269835084
3.65	0.969143691016946	-0.175764625639601
3.7	0.968685134183364	-0.177358732226475
3.75	0.968250595291278	-0.17894728412949
3.8	0.967889180869886	-0.180777872984814
3.85	0.967458775410142	-0.182832928963391
3.9	0.966991071015883	-0.18508011885189
3.95	0.966465671094277	-0.187164302082855
4	0.965932308400161	-0.189127963562201
4.05	0.965543658693974	-0.191341361229705
4.1	0.965163719811765	-0.193710544335824
4.15	0.964735641822096	-0.195984987170444
4.2	0.964311415802016	-0.198108520136342
4.25	0.963987055214716	-0.20004393512956
4.3	0.963622348024145	-0.202771792251302
4.35	0.963237249453618	-0.204238290130415
4.4	0.962812281543546	-0.206054505573705
4.45	0.962331214483443	-0.209724322351735
4.5	0.961868689213271	-0.210687439322376
4.55	0.96141086267832	-0.211906092641116
4.6	0.960969413699689	-0.213071637035415
4.65	0.960539528417187	-0.214143581717139
4.7	0.960028823431372	-0.216278990379522
4.75	0.959622384645419	-0.218693732222074
4.8	0.959271187124547	-0.220831294914574
4.85	0.958932526840771	-0.222840769435158
4.9	0.958508610033607	-0.226075910232806
4.95	0.958126082921979	-0.230069393072824
5	0.957764398637623	-0.233229643244937
5.05	0.957402086326092	-0.235833405912229
5.1	0.957000649955672	-0.239180793475809
5.15	0.956381798828137	-0.241807810083242
5.2	0.955796035324569	-0.244211563284468
5.25	0.955241517884895	-0.246511677794568
5.3	0.954775028353309	-0.248467574122471
5.35	0.954355896807343	-0.25023828509182
5.4	0.953939355205274	-0.251999790632219
5.45	0.953610152266871	-0.25345086865193
5.5	0.953280949328468	-0.254901946671642
5.55	0.952903987554803	-0.256763419311556
5.6	0.952457556252969	-0.259221847896318
5.65	0.952011124951134	-0.261680276481081
5.7	0.951550837143396	-0.263769400706893
5.75	0.95108677669919	-0.265757976417671
5.8	0.950623238443708	-0.26755202302003
5.85	0.950162354329944	-0.268357331647962
5.9	0.94970147021618	-0.269162640275894
5.95	0.949272849596247	-0.27038276309464
6	0.948871382598195	-0.271952002092395
6.05	0.948469915600142	-0.27352124109015
6.1	0.948117287544163	-0.275350760723287
6.15	0.947768814189854	-0.277202422285476
6.2	0.947389005533412	-0.27900654957963
6.25	0.946936150759609	-0.280699869143035
6.3	0.946483295985806	-0.282393188706439
6.35	0.946027194723065	-0.283951673435898
6.4	0.945569557260785	-0.285446355942811
6.45	0.945112377079585	-0.28693644879542
6.5	0.944662734041766	-0.288350892590733
6.55	0.944213091003948	-0.289765336386045
6.6	0.94381313641237	-0.291127767245959
6.65	0.943477510001999	-0.292422860569957
6.7	0.943141883591627	-0.293717953893955
6.75	0.942722556772112	-0.295592380342647
6.8	0.942284154810239	-0.297598835558459
6.85	0.941854430958996	-0.299604719235145
6.9	0.941460993300904	-0.301608213108335
6.95	0.941067555642813	-0.303611706981524
7	0.940602543300189	-0.305460451855343
7.05	0.940083887509606	-0.307193216198492
7.1	0.939565231719022	-0.308925980541641
7.15	0.939119765916528	-0.310936704972997
7.2	0.938678152218671	-0.31296205888268
7.25	0.938276642825703	-0.314868014480187
7.3	0.937957075095253	-0.316530013818427
7.35	0.937637507364804	-0.318192013156668
7.4	0.937249799443708	-0.320148167514706
7.45	0.936833879633726	-0.322226110037049
7.5	0.936415824179901	-0.324294420919206
7.55	0.935975013416039	-0.326260106562919
7.6	0.935534202652178	-0.328225792206632
7.65	0.935068053426831	-0.330318160826724
7.7	0.934572680945732	-0.332556634963932
7.75	0.934077308464633	-0.33479510910114
7.8	0.933692208312154	-0.336849982903119
7.85	0.933327676277922	-0.338870611364925
7.9	0.932958700004022	-0.341163061079161
7.95	0.932574094619888	-0.344411427808495
8	0.932189489235754	-0.347659794537829
8.05	0.931807774414006	-0.350206967993996
8.1	0.931427986633848	-0.352286679268052
8.15	0.93104819885369	-0.354366390542108
8.2	0.930523832851152	-0.357152062135089
8.25	0.929996305215712	-0.359953171650434
8.3	0.929512670235564	-0.362972831240248
8.35	0.92910802237418	-0.36638578306934
8.4	0.928703374512796	-0.369798734898431
8.45	0.928296932026746	-0.372285719401556
8.5	0.927889844490721	-0.374439879324766
8.55	0.927483582210257	-0.37665712708407
8.6	0.927083721080197	-0.37936371989777
8.65	0.926683859950136	-0.382070312711471
8.7	0.926295078024528	-0.384803688254786
8.75	0.925917699046359	-0.387564629139944
8.8	0.925540320068189	-0.390325570025102
8.85	0.925025804459916	-0.393224482030154
8.9	0.92449105041851	-0.39614375562118
8.95	0.923994041594925	-0.398783093027473
9	0.923610268424803	-0.400582621879567
9.05	0.923226495254681	-0.402382150731661
9.1	0.922832612410534	-0.40461838522326
9.15	0.922432751280474	-0.407112862578703
9.2	0.922033047525476	-0.409607674976299
9.25	0.921655668547307	-0.412150015496525
9.3	0.921278289569138	-0.414692356016751
9.35	0.920867472565288	-0.417528354333719
9.4	0.920403376715539	-0.420832255530142
9.45	0.91993928086579	-0.424136156726565
9.5	0.919439596090772	-0.426289621956587
9.55	0.91892893006925	-0.428088111001216
9.6	0.918437072248271	-0.429954322297623
9.65	0.918058116314594	-0.432227056802887
9.7	0.917679160380917	-0.434499791308151
9.75	0.917298515421258	-0.437117204713385
9.8	0.916916318839112	-0.440051257138775
9.85	0.916534122256966	-0.442985309564166
9.9	0.916174322555121	-0.44596613770844
9.95	0.915817016926854	-0.44895217470694
10	0.915419974849163	-0.451607075532657
10.05	0.914919937721527	-0.453403686623177
10.1	0.91441990059389	-0.455200297713697
10.15	0.913965412521621	-0.457955057083887
10.2	0.913534809929606	-0.46121226006415
10.25	0.913104219161918	-0.46447062785837
10.3	0.912673945023443	-0.467760186781926
10.35	0.912243670884968	-0.471049745705481
10.4	0.911780552360951	-0.473825407886543
10.45	0.91127094395788	-0.475873670330645
10.5	0.910761335554809	-0.477921932774747
10.55	0.910251727151738	-0.47997019521885
10.6	0.909763634587363	-0.481669199467787
10.65	0.909298664853785	-0.482992859847231
10.7	0.908833695120207	-0.484316520226675
10.75	0.908368725386628	-0.485640180606119
10.8	0.90790375565305	-0.486963840985563
10.85	0.907461369706885	-0.488329909724884
10.9	0.907090499087528	-0.489830271603812
10.95	0.906719628468171	-0.49133063348274
11	0.906348757848814	-0.492830995361668
11.05	0.905977887229457	-0.494331357240596
11.1	0.9056070166101	-0.495831719119524
11.15	0.905155220781916	-0.497398438676968
11.2	0.904703099952892	-0.498965424731113
11.25	0.904250979123869	-0.500532410785257
11.3	0.903798858294846	-0.502099396839402
11.35	0.903346737465822	-0.503666382893546
11.4	0.902931668347096	-0.504975631000762
11.45	0.902528687717405	-0.506200789539085
11.5	0.902125707087714	-0.507425948077409
11.55	0.901722726458023	-0.508651106615732
11.6	0.901319745828332	-0.509876265154056
11.65	0.900916277226943	-0.511180068269281
11.7	0.90051233979	-0.512559431860353
11.75	0.900108402353058	-0.513938795451426
11.8	0.899704464916115	-0.515318159042498
11.85	0.899300527479172	-0.51669752263357
11.9	0.898874472211372	-0.518027754191064
11.95	0.898388005554813	-0.519223789298635
12	0.897901538898254	-0.520419824406205
12.05	0.897415072241695	-0.521615859513776
12.1	0.896928605585136	-0.522811894621346
12.15	0.896444929110835	-0.524004881087926
12.2	0.896074720048349	-0.525073889487556
12.25	0.895704510985862	-0.526142897887185
12.3	0.895334301923376	-0.527211906286813
12.35	0.89496409286089	-0.528280914686443
12.4	0.894593883798404	-0.529349923086072
12.45	0.894148455064903	-0.530922174513038
12.5	0.893682057164803	-0.532634716195707
12.55	0.893215659264702	-0.534347257878376
12.6	0.892749261364602	-0.536059799561044
12.65	0.892282863464501	-0.537772341243713
12.7	0.891865622892544	-0.539292146305526
12.75	0.891490595490849	-0.540646441481029
12.8	0.891115568089155	-0.542000736656531
12.85	0.890740540687461	-0.543355031832033
12.9	0.890365513285767	-0.544709327007535
12.95	0.889969567867457	-0.546073514078177
13	0.889523871490711	-0.547461227818341
13.05	0.889078175113965	-0.548848941558505
13.1	0.888632478737219	-0.550236655298669
13.15	0.888186782360473	-0.551624369038833
13.2	0.887742503989532	-0.553033392245633
13.25	0.887323066979545	-0.554815725738324
13.3	0.886903629969558	-0.556598059231014
13.35	0.886484192959571	-0.558380392723705
13.4	0.886064755949584	-0.560162726216396
13.45	0.885645318939597	-0.561945059709086
13.5	0.885258926571258	-0.563724555802866
13.55	0.884880285415158	-0.565503386333937
13.6	0.884501644259058	-0.567282216865009
13.65	0.884123003102957	-0.569061047396081
13.7	0.883744361946857	-0.570839877927152
13.75	0.883317926789825	-0.572239735253646
13.8	0.882855141265887	-0.57335135943863
13.85	0.882392355741949	-0.574462983623614
13.9	0.881929570218012	-0.575574607808598
13.95	0.881466784694074	-0.576686231993582
14	0.881027489185715	-0.577991109206566
14.05	0.880637203709862	-0.579699193354514
14.1	0.880246918234009	-0.581407277502462
14.15	0.879856632758156	-0.583115361650409
14.2	0.879466347282303	-0.584823445798357
14.25	0.879071071272564	-0.586555413475162
14.3	0.878619925627372	-0.588554760170144
14.35	0.87816877998218	-0.590554106865125
14.4	0.877717634336988	-0.592553453560107
14.45	0.877266488691797	-0.594552800255088
14.5	0.876815343046605	-0.59655214695007
14.55	0.876392317536533	-0.597891002680441
14.6	0.875974728138501	-0.599102173999993
14.65	0.875557138740469	-0.600313345319545
14.7	0.875139549342436	-0.601524516639097
14.75	0.874721959944404	-0.602735687958649
14.8	0.874303987028378	-0.604126188277104
14.85	0.873885754143778	-0.605638247178709
14.9	0.873467521259179	-0.607150306080313
14.95	0.87304928837458	-0.608662364981918
15	0.87263105548998	-0.610174423883522
15.05	0.872204568835646	-0.61159493016944
15.1	0.871762887741573	-0.612846896412843
15.15	0.871321206647501	-0.614098862656246
15.2	0.870879525553428	-0.615350828899649
15.25	0.870437844459356	-0.616602795143052
15.3	0.870002788581694	-0.617777883651606
15.35	0.869621336727723	-0.618330961396378
15.4	0.869239884873751	-0.618884039141149
15.45	0.868858433019779	-0.619437116885921
15.5	0.868476981165808	-0.619990194630692
15.55	0.868095529311836	-0.620543272375464
15.6	0.867643828225946	-0.6219386153922
15.65	0.867181444077137	-0.623462044832783
15.7	0.866719059928328	-0.624985474273366
15.75	0.86625667577952	-0.626508903713949
15.8	0.865794291630711	-0.628032333154532
15.85	0.865389424735768	-0.62998486709908
15.9	0.865019215673281	-0.632195964013965
15.95	0.864649006610795	-0.634407060928851
16	0.864278797548309	-0.636618157843736
16.05	0.863908588485823	-0.638829254758622
16.1	0.86350807494994	-0.640715652008084
16.15	0.863058534805265	-0.642076749798825
16.2	0.86260899466059	-0.643437847589566
16.25	0.862159454515915	-0.644798945380306
16.3	0.86170991437124	-0.646160043171047
16.35	0.861265226716809	-0.647517845677632
16.4	0.860850849544915	-0.648855064597682
16.45	0.860436472373022	-0.650192283517731
16.5	0.860022095201128	-0.651529502437781
16.55	0.859607718029235	-0.65286672135783
16.6	0.859193340857341	-0.65420394027788
16.65	0.858797086893808	-0.658104156775923
16.7	0.858402936516959	-0.66230186406427
16.75	0.85800878614011	-0.666499571352617
16.8	0.857614635763261	-0.670697278640964
16.85	0.857220485386412	-0.674894985929311
16.9	0.856784873124721	-0.676589938121453
16.95	0.856327130899954	-0.676949063973902
17	0.855869388675188	-0.677308189826351
17.05	0.855411646450422	-0.677667315678801
17.1	0.854953904225656	-0.67802644153125
17.15	0.854518551217077	-0.679995287155762
17.2	0.854115416836669	-0.68428055879373
17.25	0.853712282456261	-0.688565830431698
17.3	0.853309148075853	-0.692851102069665
17.35	0.852906013695445	-0.697136373707634
18.3916	0.84982593211563	-0.698803797014052
18.4416	0.85011639605811	-0.65827964461676
18.4916	0.850503681314749	-0.650644845984127
18.5416	0.850932520148305	-0.648093415664817
18.5916	0.851455055966929	-0.639548893613492
18.6416	0.851909695181245	-0.627044385263821
18.6916	0.852174901389596	-0.61123407814272
18.7416	0.852660142585171	-0.599853308412667
18.7916	0.852957891147585	-0.584311646071454
18.8416	0.853412530361901	-0.573567697452257
18.8916	0.853844016653266	-0.566277918290346
18.9416	0.854351276147017	-0.552205876408935
18.9916	0.854898913483315	-0.544394723419456
19.0416	0.855460647299159	-0.535666226004536
19.0916	0.855851381650677	-0.530338156530068
19.1416	0.856377905099852	-0.524426977328208
19.1916	0.856719476488733	-0.521268554246697
19.2416	0.857154765417479	-0.513849285373662
19.2916	0.857427753671843	-0.506599356205493
19.3416	0.857756860632033	-0.500282308029948
19.3916	0.858267047128827	-0.494569491170812
19.4416	0.858585673080245	-0.488642047323513
19.4916	0.859056554549312	-0.482702655895755
19.5416	0.859438536699928	-0.473623586201755
19.5916	0.859885393634967	-0.465526691232551
19.6416	0.860396848963515	-0.457062393959662
19.6916	0.860974718575823	-0.453231412682145
19.7416	0.861417838293612	-0.446274411702919
19.7916	0.861780789440924	-0.441501422267386
19.8416	0.862260971569766	-0.436091861924106
19.8916	0.862543429907572	-0.430979543022545
19.9416	0.862946674989704	-0.427263435038821
19.9916	0.863279927553183	-0.42120811040009
20.0416	0.8637488527639	-0.413370922308324
20.0916	0.864072008399791	-0.408667552009745
20.1416	0.864413908866136	-0.404496028464657
20.1916	0.865017058556551	-0.400579695908741
20.2416	0.865426819538963	-0.394116668311915
20.2916	0.866011567813573	-0.388690158053428
20.3416	0.866408513503243	-0.38089262100013
20.3916	0.866951067656767	-0.374574512634817
20.4416	0.867286488618944	-0.368298915993261
20.4916	0.867713309898536	-0.363257480760534
20.5416	0.868000278454251	-0.358177593570204
20.5916	0.868490992988856	-0.351878944115985
20.6416	0.868818784733102	-0.345477365151136
20.6916	0.869127073742083	-0.337358224749356
20.7416	0.869607329085861	-0.331956396534417
20.7916	0.86999665428156	-0.325999144777214
20.8416	0.870581637044418	-0.319430130162239
20.8916	0.870970328242393	-0.314093568320985
20.9416	0.871445433646321	-0.304725683819346
20.9916	0.87204380415684	-0.298558798213016
21.0416	0.872502623071954	-0.294754559159585
21.0916	0.872844265994857	-0.291141828145189
21.1416	0.873167489696223	-0.287276326271457
21.1916	0.873607463958204	-0.283188095804676
21.2416	0.873985652451986	-0.280250254111065
21.2916	0.874340685240734	-0.276963121295507
21.3416	0.874732235357373	-0.273353178704727
21.3916	0.875326361185595	-0.271246455676425
21.4416	0.875803200104807	-0.268220320107343
21.4916	0.876246305618015	-0.263959190396393
21.5416	0.87667666173283	-0.259066913441579
21.5916	0.877107067192574	-0.254879983476084
21.6416	0.877609708137813	-0.252470262157121
21.6916	0.877994254634959	-0.250594514111512
21.7416	0.878311881924149	-0.248331737364402
21.7916	0.878643013705152	-0.244694757717424
21.8416	0.879025181129792	-0.240521457093456
21.8916	0.879465429583902	-0.237099230903399
21.9416	0.879902746085161	-0.23437968654847
21.9916	0.880298093468715	-0.232165769683074
22.0416	0.880738067730696	-0.228795944536437
22.0916	0.88127364707419	-0.22504081079087
22.1416	0.881776470576493	-0.221889038477084
22.1916	0.882199066349958	-0.219497147880621
22.2416	0.882594140018231	-0.216399780852876
22.2916	0.882973154965909	-0.215047199625733
22.3416	0.883368104124584	-0.212597481281313
22.3916	0.883763995226937	-0.208707513907985
22.4416	0.884096435264874	-0.204441427038464
22.4916	0.884464902795163	-0.200618665932345
22.5416	0.884818589138316	-0.197060233049769
22.5916	0.885222250724704	-0.193762274924337
22.6416	0.88579068462522	-0.190751646242967
22.6916	0.88625049305539	-0.18700450579831
22.7416	0.886693935747607	-0.183281742595371
22.7916	0.887176722696774	-0.179147632306769
22.8416	0.887740613731706	-0.174284608959165
22.8916	0.888130869428414	-0.172299276854996
22.9416	0.888473443423954	-0.170859642280371
22.9916	0.888796478307785	-0.16894413801428
23.0416	0.889135651616582	-0.165942822875949
23.0916	0.889633508678226	-0.161952065849847
23.1416	0.890008039286791	-0.159223228948141
23.1916	0.890360893905194	-0.156031148625675
23.2416	0.890739366110801	-0.151919400115445
23.2916	0.891185763354709	-0.147516901005352
23.3416	0.891753570372188	-0.143998625661505
23.3916	0.892258534232507	-0.141033256151606
23.4416	0.892686947186711	-0.138306750474732
23.4916	0.893088383557132	-0.135268945184617
23.5416	0.893574735648676	-0.132078430061962
23.5916	0.894019229074478	-0.130087630174473
23.6416	0.894433511408752	-0.128850924738955
23.6916	0.894848858429731	-0.127561658419483
23.7416	0.895264778239713	-0.126244114958815
23.7916	0.895681900523648	-0.124906407802963
23.8416	0.896139572901428	-0.122888736037322
23.8916	0.896597245279208	-0.120871064271681
23.9416	0.897073890344968	-0.119188449183978
23.9916	0.897578132894522	-0.117993204217399
24.0416	0.898082375444076	-0.116797959250821
24.0916	0.89847047309027	-0.115694262778884
24.1416	0.898826948587204	-0.114615491724064
24.1916	0.899192404715109	-0.113446083233058
24.2416	0.899603506921115	-0.111815989573701
24.2916	0.90001460912712	-0.110185895914344
24.3416	0.900394319825614	-0.108651086882954
24.3916	0.9007476107839	-0.107196471359817
24.4416	0.901100901742186	-0.105741855836679
24.4916	0.901593309686985	-0.104452767818146
24.5416	0.902097552236539	-0.10317776113247
24.5916	0.902594563562524	-0.102092891379448
24.6416	0.903074718092194	-0.101451252224265
24.6916	0.903554872621865	-0.100809613069081
24.7416	0.903944533943916	-0.0997092361980285
24.7916	0.904291374967959	-0.0983917901544112
24.8416	0.904641340597716	-0.0970558523912911
24.8916	0.905042807595768	-0.0954151245381858
24.9416	0.905444274593821	-0.0937743966850804
24.9916	0.905834544195537	-0.0921720330882228
25.0416	0.906210317305714	-0.0906193370300869
25.0916	0.906586090415891	-0.0890666409719511
25.1416	0.907080875045318	-0.088056705958194
25.1916	0.907602782142787	-0.0871704650134898
25.2416	0.908105163491337	-0.0861248104474594
25.2916	0.908525900905296	-0.0844125921901843
25.3416	0.908946638319255	-0.0827003739329091
25.3916	0.909347164815554	-0.0811439055704239
25.4416	0.909732543731158	-0.0797041678848595
25.4916	0.910117922646762	-0.0782644301992952
25.5416	0.91048197145047	-0.0763278508148459
25.5916	0.910844897616709	-0.0743651218672975
25.6416	0.911240012764505	-0.0726415804115898
25.6916	0.911700896878269	-0.0714067501001971
25.7416	0.912161780992033	-0.0701719197888045
25.7916	0.912653328191588	-0.0694735877941216
25.8416	0.913157570741142	-0.0689973806681217
25.8916	0.913652719581429	-0.0684272393828508
25.9416	0.914050974843497	-0.0668562285357443
25.9916	0.914449230105566	-0.0652852176886378
26.0416	0.914831811385713	-0.0635704982464126
26.0916	0.915196315610055	-0.0616900373667508
26.1416	0.915560819834397	-0.0598095764870891
26.1916	0.915919933794739	-0.0578328899736495
26.2416	0.916278042357002	-0.0558382553472176
26.2916	0.916670993758265	-0.0539580788130912
26.3416	0.917186477383764	-0.0524804184066477
26.3916	0.917701961009264	-0.0510027580002042
26.4416	0.918171195636587	-0.0496700866012867
26.4916	0.918609597598461	-0.0484340745407199
26.5416	0.919047999560334	-0.047198062480153
26.5916	0.919475401005287	-0.0457978467773155
26.6416	0.919902561891215	-0.0443940402733901
26.6916	0.920323975413919	-0.042960095178301
26.7416	0.92073504625723	-0.0414719141190462
26.7916	0.921146117100541	-0.0399837330597913
26.8416	0.921515866336923	-0.0390908874931174
26.8916	0.921870763163201	-0.0384120260268221
26.9416	0.922242165100703	-0.0376839771672688
26.9916	0.922741590046281	-0.0365744029754225
27.0416	0.923241014991858	-0.0354648287835762
27.0916	0.92370007997836	-0.0342976049379686
27.1416	0.924117605656335	-0.0330710468707952
27.1916	0.924535131334309	-0.0318444888036218
27.2416	0.924948458952179	-0.0304753168508503
27.2916	0.925361167026177	-0.0290850981391988
27.3416	0.925755802592204	-0.0276548805339555
27.3916	0.926096220634321	-0.0261046662479367
27.4416	0.926436638676438	-0.0245544519619179
27.4916	0.926834593303944	-0.0232985858139147
27.5416	0.927266571793848	-0.0222167804044324
27.5916	0.927698662694512	-0.0211377956025524
27.6416	0.928146699864339	-0.0204589341362571
27.6916	0.928594737034165	-0.0197800726699618
27.7416	0.929060731662228	-0.0189134855491064
27.7916	0.929555339003828	-0.0177477836923546
27.8416	0.930049946345429	-0.0165820818356027
27.8916	0.930462330997613	-0.0155992412226105
27.9416	0.930849345183736	-0.014672823903623
27.9916	0.931233488897998	-0.0137287846012884
28.0416	0.931600401740563	-0.0126789640375728
28.0916	0.931967314583127	-0.0116291434738571
28.1416	0.932381112806247	-0.0104080666721331
28.1916	0.932837982250031	-0.00902966545222343
28.2416	0.933294851693814	-0.00765126423231374
28.2916	0.933729324257297	-0.00689008119359051
28.3416	0.934161302747202	-0.00619763038620184
28.3916	0.934603514150106	-0.00564715102060459
28.4416	0.935072248793027	-0.00546465510470797
28.4916	0.935540983435948	-0.00528215918881135
28.5416	0.935908287560653	-0.00437671246981794
28.5916	0.936222402511171	-0.00309215740285912
28.6416	0.936540063414252	-0.00180967903777124
28.6916	0.936952677047043	-0.000582810133893046
28.7416	0.937365290679834	0.000644058769985155
28.7916	0.937870139770982	0.00161152663652139
28.8416	0.938505544365987	0.00221182298643358
28.8916	0.939140948960993	0.00281211933634574
28.9416	0.939776353555998	0.00341241568625793
28.9916	0.940289352929825	0.00384085861802288
29.0416	0.940670804783797	0.00408461260663369
29.0916	0.941052256637769	0.00432836659524452
29.1416	0.94143370849174	0.00457212058385534
29.1916	0.941815160345712	0.00481587457246618
29.2416	0.942208522208026	0.00511411531240016
29.2916	0.942639599096759	0.00558489743152409
29.3416	0.943070675985493	0.00605567955064802
29.3916	0.943501752874226	0.00652646166977194
29.4416	0.943932829762959	0.00699724378889589
29.4916	0.944363906651692	0.00746802590801982
29.5416	0.944788348676309	0.007789199955167
29.5916	0.945212764054886	0.00810977316668379
29.6416	0.945637179433463	0.00843034637820055
29.6916	0.94606159481204	0.00875091958971733
29.7416	0.946486010190617	0.00907149280123411
29.7916	0.946873381826064	0.00910581556498136
29.8416	0.947248667571841	0.00904674627282506
29.8916	0.947623953317619	0.00898767698066874
29.9416	0.947999239063397	0.00892860768851243
29.9916	0.948374524809175	0.00886953839635613
30.0416	0.948800668874139	0.00902081267589473
30.0916	0.949275676814401	0.00937418175961077
30.1416	0.949750684754663	0.0097275508433268
30.1916	0.950225692694924	0.0100809199270428
30.2416	0.950700700635186	0.0104342890107589
30.2916	0.951157803647165	0.0108233197417722
30.3416	0.951566002153535	0.0113097546736125
30.3916	0.951974200659905	0.0117961896054528
30.4416	0.952382399166275	0.0122826245372931
30.4916	0.952790597672645	0.0127690594691334
30.5416	0.953199725037939	0.0132535842929158
30.5916	0.953646625999487	0.0136604313890112
30.6416	0.954093526961035	0.0140672784851065
30.6916	0.954540427922583	0.0144741255812018
30.7416	0.954987328884131	0.0148809726772972
30.7916	0.955434229845679	0.0152878197733925
30.8416	0.955835485595078	0.0155344898512547
30.8916	0.956224016720119	0.0157365070007604
30.9416	0.95661254784516	0.0159385241502662
30.9916	0.9570010789702	0.0161405412997719
31.0416	0.957389610095241	0.0163425584492776
31.0916	0.957798095015307	0.0167258275689063
31.1416	0.958223714978686	0.0172647442911314
31.1916	0.958649334942065	0.0178036610133564
31.2416	0.959074954905444	0.0183425777355815
31.2916	0.959500574868823	0.0188814944578065
31.3416	0.959931424336356	0.0194393019264808
31.3916	0.960374711543498	0.0200420387380613
31.4416	0.96081799875064	0.0206447755496419
31.4916	0.961261285957782	0.0212475123612225
31.5416	0.961704573164924	0.0218502491728031
31.5916	0.962144426709978	0.0224202308679417
31.6416	0.962524127582177	0.0224163914491171
31.6916	0.962903828454376	0.0224125520302926
31.7416	0.963283529326575	0.022408712611468
31.7916	0.963663230198774	0.0224048731926434
31.8416	0.964042931070972	0.0224010337738188
31.8916	0.964486495914544	0.0226965845175062
31.9416	0.964945041195844	0.0230623625832644
31.9916	0.965403586477145	0.0234281406490226
32.0416	0.965862131758446	0.0237939187147808
32.0916	0.966320677039747	0.024159696780539
32.1416	0.966733070810237	0.0247087537311275
32.1916	0.967110363431661	0.0253972058898967
32.2416	0.967487656053085	0.026085658048666
32.2916	0.967864948674508	0.0267741102074353
32.3416	0.968242241295932	0.0274625623662045
32.3916	0.968639355021225	0.0280835153283376
32.4416	0.969077823889159	0.0285636366332916
32.4916	0.969516292757093	0.0290437579382456
32.5416	0.969954761625027	0.0295238792431995
32.5916	0.970393230492961	0.0300040005481535
32.6416	0.970830040010261	0.030475436600189
32.6916	0.97124827289486	0.0308496401866253
32.7416	0.97166650577946	0.0312238437730616
32.7916	0.972084738664059	0.0315980473594979
32.8416	0.972502971548659	0.0319722509459342
32.8916	0.972921204433258	0.0323464545323705
32.9416	0.973351011380883	0.032780447924007
32.9916	0.97378305579654	0.0332259997266726
33.0416	0.974215100212196	0.0336715515293382
33.0916	0.974647144627853	0.0341171033320039
33.1416	0.975079189043509	0.0345626551346695
33.1916	0.975525009987738	0.0351438222366623
33.2416	0.975980169384222	0.0358169164878635
33.2916	0.976435328780705	0.0364900107390647
33.3416	0.976890488177189	0.0371631049902658
33.3916	0.977345647573672	0.037836199241467
33.4416	0.977768219031537	0.0384012222324538
33.4916	0.978130799056944	0.0387672958580461
33.5416	0.97849337908235	0.0391333694836383
33.5916	0.978855959107757	0.0394994431092305
33.6416	0.979218539133164	0.0398655167348228
33.6916	0.979593221220548	0.0402312004088698
33.7416	0.980065819991206	0.0405937290204147
33.7916	0.980538418761864	0.0409562576319597
33.8416	0.981011017532521	0.0413187862435046
33.8916	0.981483616303179	0.0416813148550495
33.9416	0.981956215073837	0.0420438434665944
33.9916	0.982355843128099	0.0423301126531163
34.0416	0.982744374253139	0.0426047847842199
34.0916	0.98313290537818	0.0428794569153234
34.1416	0.98352143650322	0.043154129046427
34.1916	0.983909967628261	0.0434288011775306
34.2416	0.984320890527508	0.043785950390128
34.2916	0.984745305906085	0.0441927973313177
34.3416	0.985169721284662	0.0445996442725075
34.3916	0.985594136663239	0.0450064912136972
34.4416	0.986018552041816	0.045413338154887
34.4916	0.986445358791973	0.0459066604775794
34.5416	0.986876034305577	0.046539882763017
34.5916	0.987306709819181	0.0471731050484545
34.6416	0.987737385332785	0.047806327333892
34.6916	0.988168060846389	0.0484395496193296
34.7416	0.988590281167937	0.0490416135748903
34.7916	0.988959687173888	0.0494490508612203
34.8416	0.98932909317984	0.0498564881475502
34.8916	0.989698499185791	0.0502639254338802
34.9416	0.990067905191743	0.0506713627202102
34.9916	0.990437311197695	0.0510788000065402
35.0416	0.990903332007928	0.0515337311227895
35.0916	0.991380567036516	0.0519941749157257
35.1416	0.991857802065105	0.0524546187086619
35.1916	0.992335037093693	0.0529150625015982
35.2416	0.992812272122281	0.0533755062945344
35.2916	0.993245905864001	0.0538530177195909
35.3416	0.993656267753221	0.0543396388624048
35.3916	0.994066629642441	0.0548262600052188
35.4416	0.994476991531661	0.0553128811480327
35.4916	0.994887353420881	0.0557995022908466
35.5416	0.995310556184091	0.0562809143650796
35.5916	0.995752237278163	0.0567548304625742
35.6416	0.996193918372236	0.0572287465600688
35.6916	0.996635599466309	0.0577026626575634
35.7416	0.997077280560381	0.0581765787550581
35.7916	0.997511448511112	0.0586231744872501
35.8416	0.997908408513865	0.0589344693627055
35.8916	0.998305368516619	0.0592457642381609
35.9416	0.998702328519372	0.0595570591136163
35.9916	0.999099288522125	0.0598683539890717
36.0416	0.999496248524878	0.0601796488645271
36.0916	0.999910044016155	0.0604140659551946
36.1416	1.00032522424458	0.0606421597648624
36.1916	1.00074040447301	0.0608702535745301
36.2416	1.00115558470144	0.0610983473841978
36.2916	1.00157076492987	0.0613264411938655
36.3416	1.00201321095091	0.0617655717111628
36.3916	1.00246837034739	0.0623031035085571
36.4416	1.00292352974388	0.0628406353059515
36.4916	1.00337868914036	0.0633781671033459
36.5416	1.00383384853684	0.0639156989007402
36.5916	1.00425355838085	0.0642029095106828
36.6416	1.00462778272601	0.0641689317476849
36.6916	1.00500200707117	0.0641349539846869
36.7416	1.00537623141633	0.064100976221689
36.7916	1.00575045576149	0.0640669984586911
36.8416	1.00614015002908	0.0641033570341852
36.8916	1.00659330254992	0.0644282381410449
36.9416	1.00704645507075	0.0647531192479046
36.9916	1.00749960759159	0.0650780003547643
37.0416	1.00795276011243	0.065402881461624
37.0916	1.00840591263327	0.0657277625684837
37.1416	1.00878851258978	0.0664848033731988
37.1916	1.00916755527415	0.0672636337425116
37.2416	1.00954659795852	0.0680424641118244
37.2916	1.00992564064289	0.0688212944811374
37.3416	1.01030468332726	0.0696001248504502
37.3916	1.01074916793089	0.0701772262986092
37.4416	1.01122038233254	0.0706719314268601
37.4916	1.01169159673419	0.0711666365551111
37.5416	1.01216281113585	0.0716613416833621
37.5916	1.0126340255375	0.072156046811613
37.6416	1.01307987646311	0.0727525882244721
37.6916	1.01349666280461	0.0734658261523114
37.7416	1.01391344914611	0.0741790640801506
37.7916	1.01433023548761	0.0748923020079899
37.8416	1.01474702182911	0.0756055399358291
37.8916	1.01515967082334	0.076259345849551
37.9416	1.01555798686454	0.0767072622857946
37.9916	1.01595630290574	0.0771551787220382
38.0416	1.01635461894694	0.0776030951582818
38.0916	1.01675293498814	0.0780510115945254
38.1416	1.01715125102934	0.078498928030769
38.1916	1.01761011704995	0.0788756186606354
38.2416	1.01807009294798	0.0792510037258227
38.2916	1.01853006884601	0.0796263887910101
38.3416	1.01899004474405	0.0800017738561974
38.3916	1.01945002064208	0.0803771589213847
38.4416	1.01984048900901	0.0807090399146
38.4916	1.02020628126055	0.081025476372779
38.5416	1.0205720735121	0.0813419128309581
38.5916	1.02093786576364	0.0816583492891371
38.6416	1.02130365801519	0.0819747857473162
38.6916	1.02171875342222	0.0823266134718874
38.7416	1.02218394719694	0.082714403289728
38.7916	1.02264914097165	0.0831021931075686
38.8416	1.02311433474636	0.0834899829254092
38.8916	1.02357952852108	0.0838777727432497
38.9416	1.02402614895985	0.0842482515709058
38.9916	1.0244176390205	0.0845673469832523
39.0416	1.02480912908116	0.0848864423955989
39.0916	1.02520061914181	0.0852055378079454
39.1416	1.02559210920247	0.0855246332202919
39.1916	1.02598541210402	0.0858438188273639
39.2416	1.02655818625453	0.0861719337122573
39.2916	1.02713096040504	0.0865000485971509
39.3416	1.02770373455555	0.0868281634820443
39.3916	1.02827650870606	0.0871562783669378
39.4416	1.02884928285657	0.0874843932518312
39.4916	1.02942205700708	0.0878125081367247
39.5416	1.02999483115759	0.0881406230216182
39.5916	1.03054777938515	0.0884491256515089
39.6416	1.0309847595428	0.0886429100226848
39.6916	1.03142173970046	0.0888366943938608
39.7416	1.03185871985811	0.0890304787650367
39.7916	1.03229570001577	0.0892242631362127
39.8416	1.03273268017342	0.0894180475073887
39.8916	1.03316966033108	0.0896118318785646
39.9416	1.03360664048874	0.0898056162497406
39.9916	1.03404362064639	0.0899994006209165
40.0416	1.03448060080405	0.0901931849920925
40.0916	1.0349175809617	0.0903869693632684
40.1416	1.03533561661441	0.090594205391203
40.1916	1.03574389297668	0.090808371060498
40.2416	1.03615216933896	0.091022536729793
40.2916	1.03656044570123	0.0912367023990881
40.3416	1.0369687220635	0.0914508680683832
40.3916	1.03737699842578	0.0916650337376782
40.4416	1.03778527478805	0.0918791994069733
40.4916	1.03819355115033	0.0920933650762683
40.5416	1.0386018275126	0.0923075307455634
40.5916	1.03901010387488	0.0925216964148584
40.6416	1.039417891269	0.0927310695394348
40.6916	1.03982335746949	0.0929176918482776
40.7416	1.04022882366998	0.0931043141571204
40.7916	1.04063428987047	0.0932909364659632
40.8416	1.04103975607096	0.093477558774806
40.8916	1.04144522227144	0.0936641810836489
40.9416	1.04185068847193	0.0938508033924917
40.9916	1.04225615467242	0.0940374257013345
41.0416	1.04266162087291	0.0942240480101773
41.0916	1.0430670870734	0.0944106703190201
41.1416	1.04347255327389	0.0945972926278629
41.1916	1.04388810072906	0.0949017743423404
41.2416	1.044308219916	0.095259703926815
41.2916	1.04472833910294	0.0956176335112897
41.3416	1.04514845828988	0.0959755630957644
41.3916	1.04556857747683	0.096333492680239
41.4416	1.04598869666377	0.0966914222647136
41.4916	1.04640881585071	0.0970493518491882
41.5416	1.04682893503765	0.0974072814336629
41.5916	1.0472490542246	0.0977652110181375
41.6416	1.04766917341154	0.0981231406026121
41.6916	1.04808819783974	0.0984558030865371
41.7416	1.04850289742895	0.0986886480148253
41.7916	1.04891759701816	0.0989214929431135
41.8416	1.04933229660738	0.0991543378714016
41.8916	1.04974699619659	0.0993871827996898
41.9416	1.0501616957858	0.099620027727978
41.9916	1.05057639537502	0.0998528726562661
42.0416	1.05099109496423	0.100085717584554
42.0916	1.05140579455344	0.100318562512842
42.1416	1.05182049414265	0.100551407441131
42.1916	1.05223519373187	0.100784252369419
42.2416	1.05267346335233	0.101099590197747
42.2916	1.0531210819796	0.101447648673577
42.3416	1.05356870060688	0.101795707149407
42.3916	1.05401631923415	0.102143765625237
42.4416	1.05446393786142	0.102491824101066
42.4916	1.05491155648869	0.102839882576896
42.5416	1.05535917511596	0.103187941052726
42.5916	1.05580679374324	0.103535999528556
42.6416	1.05625441237051	0.103884058004386
42.6916	1.05670203099778	0.104232116480216
42.7416	1.05714438659348	0.10457835525438
42.7916	1.05756912247479	0.10491850198384
42.8416	1.05799385835609	0.105258648713299
42.8916	1.05841859423739	0.105598795442758
42.9416	1.0588433301187	0.105938942172217
42.9916	1.059268066	0.106279088901676
43.0416	1.05969280188131	0.106619235631135
43.0916	1.06011753776261	0.106959382360594
43.1416	1.06054227364391	0.107299529090053
43.1916	1.06096700952522	0.107639675819512
43.2416	1.06139174540652	0.107979822548971
43.2916	1.0618075794599	0.108372417563072
43.3416	1.06222035051873	0.108783059298769
43.3916	1.06263312157755	0.109193701034466
43.4416	1.06304589263637	0.109604342770163
43.4916	1.0634586636952	0.11001498450586
43.5416	1.06387143475402	0.110425626241557
43.5916	1.06428420581285	0.110836267977254
43.6416	1.06469697687167	0.111246909712951
43.6916	1.0651097479305	0.111657551448649
43.7416	1.06552251898932	0.112068193184346
43.7916	1.06593412142704	0.112406928493102
43.8416	1.06634239778932	0.112541007048258
43.8916	1.06675067415159	0.112675085603415
43.9416	1.06715895051386	0.112809164158571
43.9916	1.06756722687614	0.112943242713727
44.0416	1.06797550323841	0.113077321268883
44.0916	1.06838377960069	0.11321139982404
44.1416	1.06879205596296	0.113345478379196
44.1916	1.06920033232524	0.113479556934352
44.2416	1.06960860868751	0.113613635489508
44.2916	1.07001688504979	0.113747714044665
44.3416	1.07042112200522	0.114067515598229
44.3916	1.07082417949561	0.114441546347711
44.4416	1.07122723698599	0.114815577097193
44.4916	1.07163029447638	0.115189607846675
44.5416	1.07203335196677	0.115563638596157
44.5916	1.07243640945715	0.115937669345639
44.6416	1.07283946694754	0.116311700095121
44.6916	1.07324252443793	0.116685730844604
44.7416	1.07364558192831	0.117059761594086
44.7916	1.0740486394187	0.117433792343568
44.8416	1.07446429928034	0.117856551495606
44.8916	1.07491111500425	0.118399778087297
44.9416	1.07535793072815	0.118943004678989
44.9916	1.07580474645206	0.11948623127068
45.0416	1.07625156217596	0.120029457862372
45.0916	1.07669837789987	0.120572684454063
45.1416	1.07714519362377	0.121115911045755
45.1916	1.07759200934768	0.121659137637446
45.2416	1.07803882507158	0.122202364229138
45.2916	1.07848564079549	0.122745590820829
45.3416	1.07893245651939	0.123288817412521
45.3916	1.07935931045978	0.123672371223525
45.4416	1.0797812361793	0.124016504572463
45.4916	1.08020316189882	0.124360637921402
45.5416	1.08062508761834	0.124704771270341
45.5916	1.08104701333785	0.125048904619279
45.6416	1.08146893905737	0.125393037968218
45.6916	1.08189086477689	0.125737171317157
45.7416	1.08231279049641	0.126081304666095
45.7916	1.08273471621593	0.126425438015034
45.8416	1.08315664193545	0.126769571363973
45.8916	1.08358123168834	0.127093307725754
45.9416	1.08401158789321	0.127372893646979
45.9916	1.08444194409809	0.127652479568205
46.0416	1.08487230030296	0.127932065489431
46.0916	1.08530265650784	0.128211651410656
46.1416	1.08573301271271	0.128491237331882
46.1916	1.08616336891759	0.128770823253107
46.2416	1.08659372512247	0.129050409174332
46.2916	1.08702408132734	0.129329995095558
46.3416	1.08745443753222	0.129609581016784
46.3916	1.08788479373709	0.129889166938009
46.4416	1.0882974900824	0.130021346319536
46.4916	1.08870656934804	0.130123334000161
46.5416	1.08911564861369	0.130225321680786
46.5916	1.08952472787933	0.13032730936141
46.6416	1.08993380714497	0.130429297042035
46.6916	1.09034288641061	0.13053128472266
46.7416	1.09075196567625	0.130633272403285
46.7916	1.0911610449419	0.130735260083909
46.8416	1.09157012420754	0.130837247764534
46.8916	1.09197920347318	0.130939235445159
46.9416	1.09239339241585	0.131038881376231
46.9916	1.09281732539379	0.131134061645365
47.0416	1.09324125837172	0.131229241914499
47.0916	1.09366519134966	0.131324422183633
47.1416	1.0940891243276	0.131419602452767
47.1916	1.09451305730553	0.131514782721902
47.2416	1.09493699028347	0.131609962991036
47.2916	1.09536092326141	0.13170514326017
47.3416	1.09578485623935	0.131800323529304
47.3916	1.09620878921728	0.131895503798438
47.4416	1.09663272219522	0.131990684067572
47.4916	1.09704363313402	0.132275046096614
47.5416	1.09745238891017	0.132590717927413
47.5916	1.09786114468632	0.132906389758212
47.6416	1.09826990046248	0.133222061589011
47.6916	1.09867865623863	0.133537733419809
47.7416	1.09908741201478	0.133853405250608
47.7916	1.09949616779093	0.134169077081407
47.8416	1.09990492356708	0.134484748912205
47.8916	1.10031367934323	0.134800420743004
47.9416	1.10072243511938	0.135116092573803
47.9916	1.10113521559677	0.135285923208646
48.0416	1.10155473260619	0.135211645317638
48.0916	1.10197424961561	0.13513736742663
48.1416	1.10239376662502	0.135063089535622
48.1916	1.10281328363444	0.134988811644614
48.2416	1.10323280064386	0.134914533753606
48.2916	1.10365231765327	0.134840255862598
48.3416	1.10407183466269	0.13476597797159
48.3916	1.10449135167211	0.134691700080581
48.4416	1.10491086868152	0.134617422189574
48.4916	1.10533038569094	0.134543144298565
48.5416	1.10575703248226	0.134326324130626
48.5916	1.10618457852535	0.134091525657489
48.6416	1.10661212456844	0.133856727184351
48.6916	1.10703967061153	0.133621928711213
48.7416	1.10746721665462	0.133387130238076
48.7916	1.10789476269771	0.133152331764938
48.8416	1.1083223087408	0.132917533291801
48.8916	1.10874985478389	0.132682734818663
48.9416	1.10917740082698	0.132447936345525
48.9916	1.10960494687007	0.132213137872388
49.0416	1.11003297706389	0.132268161785007
49.0916	1.11046172746203	0.132754314520221
49.1416	1.11089047786017	0.133240467255435
49.1916	1.11131922825831	0.133726619990648
49.2416	1.11174797865645	0.134212772725862
49.2916	1.11217672905459	0.134698925461076
49.3416	1.11260547945273	0.135185078196289
49.3916	1.11303422985087	0.135671230931503
49.4416	1.11346298024901	0.136157383666717
49.4916	1.11389173064715	0.13664353640193
49.5416	1.11432048104529	0.137129689137144
49.5916	1.11475401193008	0.137073088660766
49.6416	1.11518798120011	0.136966716055814
49.6916	1.11562195047014	0.136860343450863
49.7416	1.11605591974017	0.136753970845911
49.7916	1.1164898890102	0.136647598240959
49.8416	1.11692385828022	0.136541225636008
49.8916	1.11735782755025	0.136434853031056
49.9416	1.11779179682028	0.136328480426104
49.9916	1.11822576609031	0.136222107821152
50.0416	1.11865973536034	0.136115735216201
50.0916	1.11908265668003	0.136356276756883
50.1416	1.1194909330423	0.137056681234801
50.1916	1.11989920940458	0.137757085712719
50.2416	1.12030748576685	0.138457490190636
50.2916	1.12071576212913	0.139157894668554
50.3416	1.1211240384914	0.139858299146472
50.3916	1.12153231485368	0.14055870362439
50.4416	1.12194059121595	0.141259108102308
50.4916	1.12234886757823	0.141959512580226
50.5416	1.1227571439405	0.142659917058144
50.5916	1.12316542030277	0.143360321536062
50.6416	1.12356611725726	0.142902387169367
50.6916	1.12396636458586	0.142375737786466
50.7416	1.12436661191446	0.141849088403566
50.7916	1.12476685924307	0.141322439020665
50.8416	1.12516710657167	0.140795789637764
50.8916	1.12556735390027	0.140269140254864
50.9416	1.12596760122887	0.139742490871963
50.9916	1.12636784855747	0.139215841489062
51.0416	1.12676809588607	0.138689192106162
51.0916	1.12716834321467	0.138162542723261
51.1416	1.12758201267887	0.137952652115463
51.1916	1.12801156598037	0.138117615778639
51.2416	1.12844111928188	0.138282579441814
51.2916	1.12887067258339	0.13844754310499
51.3416	1.1293002258849	0.138612506768165
51.3916	1.12972977918641	0.13877747043134
51.4416	1.13015933248792	0.138942434094516
51.4916	1.13058888578942	0.139107397757691
51.5416	1.13101843909093	0.139272361420867
51.5916	1.13144799239244	0.139437325084042
51.6416	1.13187754569395	0.139602288747218
51.6916	1.13229547008128	0.139815371308806
51.7416	1.13271305947931	0.140029840011501
51.7916	1.13313064887734	0.140244308714197
51.8416	1.13354823827537	0.140458777416892
51.8916	1.13396582767341	0.140673246119587
51.9416	1.13438341707144	0.140887714822282
51.9916	1.13480100646947	0.141102183524977
52.0416	1.1352185958675	0.141316652227673
52.0916	1.13563618526553	0.141531120930368
52.1416	1.13605377466357	0.141745589633063
52.1916	1.13648660605073	0.142180793375841
52.2416	1.13693542903306	0.142847587980344
52.2916	1.13738425201538	0.143514382584848
52.3416	1.1378330749977	0.144181177189352
52.3916	1.13828189798003	0.144847971793855
52.4416	1.13873072096235	0.145514766398359
52.4916	1.13917954394467	0.146181561002862
52.5416	1.139628366927	0.146848355607366
52.5916	1.14007718990932	0.14751515021187
52.6416	1.14052601289164	0.148181944816373
52.6916	1.1409747732475	0.148852423641778
52.7416	1.1413922829985	0.151361328696866
52.7916	1.1418097927495	0.153870233751953
52.8416	1.1422273025005	0.156379138807041
52.8916	1.1426448122515	0.158888043862129
52.9416	1.1430623220025	0.161396948917217
52.9916	1.14347983175349	0.163905853972304
53.0416	1.14389734150449	0.166414759027392
53.0916	1.14431485125549	0.16892366408248
53.1416	1.14473236100649	0.171432569137568
53.1916	1.14514987075749	0.173941474192655
54.2158	1.1502266881638	0.15109911670362
54.2658	1.14991517610955	0.133327837758214
54.3158	1.14955735820939	0.129190188791406
54.3658	1.14899747843621	0.130028592487191
54.4158	1.14865649902547	0.126960399649882
54.4658	1.1482165934894	0.125137772235324
54.5158	1.14791963423118	0.125839499324078
54.5658	1.1474301176379	0.12899410373845
54.6158	1.1469873837618	0.127407019724011
54.6658	1.14659783747753	0.126573738764518
54.7158	1.14607810533317	0.129347052837135
54.7658	1.145526007606	0.131745064528491
54.8158	1.14504674785625	0.127110005470845
54.8658	1.1445654367378	0.122438553771633
54.9158	1.14417956565117	0.121494702392707
54.9658	1.14373833433071	0.118655929945982
55.0158	1.14341623861166	0.115920716549661
55.0658	1.14298522919157	0.112307141059016
55.1158	1.14269340452156	0.111658963212408
55.1658	1.14218339274053	0.110156685173936
55.2158	1.1418355295284	0.10898386903287
55.2658	1.14150340489316	0.108372825385804
55.3158	1.14097462184189	0.105038226413709
55.3658	1.14036354298656	0.100212375860351
55.4158	1.13993543543724	0.0971832937914959
55.4658	1.1395555345023	0.0940775148240472
55.5158	1.13897953711825	0.0925196790965618
55.5658	1.13864373048424	0.0911276374472724
55.6158	1.13824999205766	0.0915841221489377
55.6658	1.1378842514093	0.0916366676914059
55.7158	1.13754797554823	0.0922505333472524
55.7658	1.13716347979264	0.0934368422180946
55.8158	1.13675174866679	0.0925980673280072
55.8658	1.13636133349105	0.0920952468776432
55.9158	1.13597752756372	0.0905857029918427
55.9658	1.13536345773432	0.0888096268159133
56.0158	1.13488465909735	0.0863665473288828
56.0658	1.13439485857151	0.0861467892517342
56.1158	1.13400678200349	0.0827796050742877
56.1658	1.13354209282347	0.0842657063607472
56.2158	1.13316931765119	0.0821938049878721
56.2658	1.1327473624227	0.0809317240979782
56.3158	1.13241577469614	0.0786412340939374
56.3658	1.13200637832422	0.0755311352568826
56.4158	1.13157919735764	0.0729319387141545
56.4658	1.13123986608406	0.0723123812765955
56.5158	1.13075311392936	0.0724776824359368
56.5658	1.13037493513414	0.0736955398112969
56.6158	1.12974627935508	0.0725892087363946
56.6658	1.12934679937555	0.070887659280934
56.7158	1.12896485359319	0.0703798134094779
56.7658	1.12847072074761	0.0701523340609848
56.8158	1.12797185623786	0.0711177451955207
56.8658	1.12759109273044	0.0711252305615133
56.9158	1.12722368603369	0.0710059769574569
56.9658	1.12682282091439	0.0712835839854473
57.0158	1.12646473967198	0.0702709842870107
57.0658	1.12610790291985	0.0698716119579962
57.1158	1.12574192715281	0.0697547379693491
57.1658	1.1253197317048	0.0697249376129714
57.2158	1.12468706798502	0.0694744475826817
57.2658	1.12420242471639	0.0684291888561011
57.3158	1.12376958130663	0.067636734755906
57.3658	1.12333774271735	0.0670540689223862
57.4158	1.12283827966519	0.066220938790071
57.4658	1.12246842037205	0.0669728065673125
57.5158	1.12213935559278	0.0678724236412541
57.5658	1.1218197771788	0.0683407225115663
57.6158	1.12147824577064	0.0678142382425468
57.6658	1.12095477274361	0.0659686355296059
57.7158	1.12053839588552	0.0658590909462123
57.7658	1.12014681878177	0.0655711948154452
57.8158	1.11971673591196	0.0639034145001751
57.8658	1.11924946397679	0.0638195213559034
57.9158	1.11870863467478	0.0627692808687404
57.9658	1.11822847447729	0.0618615758625118
58.0158	1.11785268958538	0.0617293393513841
58.0658	1.11749615968962	0.0630469864397204
58.1158	1.11705696368094	0.0626514961628089
58.1658	1.11667942080329	0.062237663377473
58.2158	1.11636222438611	0.0621195596182298
58.2658	1.11599927052827	0.0619659328951744
58.3158	1.1156334805882	0.0610478617530163
58.3658	1.11517671366061	0.0598642247283014
58.4158	1.1146679676682	0.0592027583611672
58.4658	1.11418945551466	0.0602307180781544
58.5158	1.11373577204006	0.0599592374572291
58.5658	1.11322815636741	0.061162608899781
58.6158	1.11274496605953	0.0626189564717931
58.6658	1.11236323603937	0.0630373724316223
58.7158	1.11199385821944	0.0633930797418479
58.7658	1.1116593787039	0.0631998492487903
58.8158	1.11127592154449	0.0627935221633118
58.8658	1.11081136033215	0.0623543673454625
58.9158	1.11041307468284	0.0616689531905515
58.9658	1.11004025286627	0.0613959989008541
59.0158	1.10957377696998	0.0613663531251743
59.0658	1.10901850160112	0.0616880491072848
59.1158	1.10855925839336	0.0630149484230571
59.1658	1.10813450659855	0.064063679256179
59.2158	1.10773298645874	0.064263304527384
59.2658	1.10735168448039	0.0635298352666412
59.3158	1.10698878600153	0.0619264525195555
59.3658	1.10653948849997	0.0610392850765035
59.4158	1.10610058630088	0.0602404002202643
59.4658	1.10567238750577	0.0594613560206751
59.5158	1.10524068701773	0.0587447618311991
59.5658	1.10480710265983	0.0580617650172038
59.6158	1.10437236207698	0.0573918534172288
59.6658	1.10389863101928	0.057163204312268
59.7158	1.10342489996158	0.0569345552073072
59.7658	1.10295444005698	0.0568291458275934
59.8158	1.10248873833924	0.0569029997301116
59.8658	1.10202303662149	0.0569768536326297
59.9158	1.10161037169864	0.0570790279750916
59.9658	1.10121214681919	0.0571889129716859
60.0158	1.10081866902939	0.057288017721934
60.0658	1.10044931939118	0.0573323294439172
60.1158	1.10007996975298	0.0573766411659003
60.1658	1.09965742894926	0.0572371234773877
60.2158	1.09919012136353	0.0569428911653086
60.2658	1.09872281377779	0.0566486588532296
60.3158	1.09826882590354	0.0567796865626383
60.3658	1.09781597112973	0.0569468909058195
60.4158	1.09737179382421	0.0571946195097964
60.4658	1.09694784467427	0.0576300592320441
60.5158	1.09652389552433	0.0580654989542918
60.5658	1.09616645711067	0.0576130506339511
60.6158	1.09584049077789	0.0567404643653496
60.6658	1.09550919539491	0.0559364788781254
60.7158	1.09509006384895	0.0562632069692652
60.7658	1.09467093230298	0.056589935060405
60.8158	1.09425110091974	0.0565608221540521
60.8658	1.09383036350578	0.0560710266162505
60.9158	1.09340962609183	0.0555812310784488
60.9658	1.09291434300097	0.0552107650991828
61.0158	1.09240207111146	0.0548674940684239
61.0658	1.0919043660505	0.0545649317489074
61.1158	1.09146756995662	0.0544325866831354
61.1658	1.09103077386274	0.0543002416173634
61.2158	1.09065090315148	0.0539943284733848
61.2658	1.09031369660033	0.0535583303666637
61.3158	1.08997649004918	0.0531223322599425
61.3658	1.08953780834676	0.0532565690906507
61.4158	1.08909378584692	0.0534208182864867
61.4658	1.08865240178818	0.053625255581788
61.5158	1.0882164086283	0.0539118057498253
61.5658	1.08778041546841	0.0541983559178625
61.6158	1.08731205571797	0.0544485555333424
61.6658	1.08683029532031	0.0546837050331708
61.7158	1.0863592820336	0.0548784522482335
61.7658	1.08600277933933	0.0546427126482276
61.8158	1.08564627664506	0.0544069730482218
61.8658	1.08528158379101	0.0539761722128607
61.9158	1.08490744509378	0.0533204041129511
61.9658	1.08453330639655	0.0526646360130415
62.0158	1.08410906689651	0.0518868269010003
62.0658	1.08367548253861	0.0510862545626812
62.1158	1.08323300970138	0.0504800651118849
62.1658	1.08275927864367	0.0505574642619256
62.2158	1.08228554758597	0.0506348634119662
62.2658	1.08181567061145	0.0507934417605856
62.3158	1.08134836302572	0.051006139574924
62.3658	1.08088105543999	0.0512188373892625
62.4158	1.08053318203796	0.0501953776521471
62.4658	1.08018792041963	0.0491448856530237
62.5158	1.07981513674014	0.0484647756536654
62.5658	1.07939282567846	0.0484511873492933
62.6158	1.07897051461678	0.0484375990449211
62.6658	1.07857889304274	0.0480580665344843
62.7158	1.07819830232858	0.0475470010603669
62.7658	1.07780010616246	0.0471067816979816
62.8158	1.07726535212105	0.0472160849780863
62.8658	1.07673059807964	0.0473253882581909
62.9158	1.07627814669988	0.0473208477641267
62.9658	1.07591040292966	0.0471991368921029
63.0158	1.07554265915945	0.0470774260200791
63.0658	1.07515952250218	0.046619520876482
63.1158	1.07477411418405	0.0461120006498871
63.1658	1.07438028305277	0.0456495371748296
63.2158	1.07396118348205	0.0453222439543845
63.2658	1.07354208391133	0.0449949507339394
63.3158	1.07312296424737	0.0446698696553414
63.3658	1.0727038327014	0.0443460967115467
63.4158	1.07228406041411	0.0440229317289143
63.4658	1.07177339439258	0.0437860103797343
63.5158	1.07126272837106	0.0435490890305543
63.5658	1.07080283861076	0.0429904815300559
63.6158	1.0704238537646	0.0419193118631411
63.6658	1.07004486891843	0.0408481421962264
63.7158	1.06965238482476	0.0404772647114536
63.7658	1.06925573543068	0.0403224679601916
63.8158	1.06886069546093	0.0401224538704401
63.8658	1.06847531654533	0.0396510090905402
63.9158	1.06808993762972	0.0391795643106403
63.9658	1.06764679188009	0.0387906286335001
64.0158	1.0671505786705	0.0384774898834536
64.0658	1.06665436546091	0.0381643511334071
64.1158	1.06623040025228	0.0372722715795681
64.1658	1.0658144804423	0.0363157222896322
64.2158	1.06539681717465	0.0353755521932517
64.2658	1.0649746349449	0.0344778362135006
64.3158	1.06455245271515	0.0335801202337494
64.3658	1.06420168962673	0.032516666131638
64.4158	1.06388837803925	0.0313663005751182
64.4658	1.06357091359796	0.0302494163713632
64.5158	1.06314224496001	0.0300290883916443
64.5658	1.06271357632205	0.0298087604119254
64.6158	1.06220219999832	0.0296894324928548
64.6658	1.06157375434159	0.0297130660122865
64.7158	1.06094530868486	0.0297366995317181
64.7658	1.06031686302813	0.0297603330511498
64.8158	1.05980746838433	0.0296347213517028
64.8658	1.05942601653036	0.0293487174875688
64.9158	1.05904456467639	0.0290627136234347
64.9658	1.05866311282242	0.0287767097593007
65.0158	1.05828166096845	0.0284907058951667
65.0658	1.05788232664421	0.0281699953917619
65.1158	1.05742636449747	0.0277393805306661
65.1658	1.05697040235073	0.0273087656695703
65.2158	1.05651444020399	0.0268781508084745
65.2658	1.05605847805724	0.0264475359473787
65.3158	1.0556025159105	0.0260169210862829
65.3658	1.0552151671052	0.0256644202598358
65.4158	1.05482809385548	0.0253122331443712
65.4658	1.05444102060577	0.0249600460289066
65.5158	1.05405394735606	0.024607858913442
65.5658	1.05366687410634	0.0242556717979774
65.6158	1.0532357271863	0.0240714949264791
65.6658	1.05279020079292	0.0239421330682643
65.7158	1.05234467439953	0.0238127712100494
65.7658	1.05189914800615	0.0236834093518346
65.8158	1.05145362161277	0.0235540474936197
65.8658	1.05100882764553	0.0232185249065132
65.9158	1.05056473738186	0.0226849263249814
65.9658	1.05012064711818	0.0221513277434496
66.0158	1.04967655685451	0.0216177291619178
66.0658	1.04923246659083	0.0210841305803861
66.1158	1.0488026207651	0.0205023825002268
66.1658	1.04841168138928	0.0197891216103835
66.2158	1.04802074201347	0.0190758607205401
66.2658	1.04762980263765	0.0183625998306968
66.3158	1.04723886326184	0.0176493389408535
66.3658	1.04684635916436	0.0169466016605227
66.4158	1.04639022305266	0.0166718245003682
66.4658	1.04593408694097	0.0163970473402138
66.5158	1.04547795082927	0.0161222701800593
66.5658	1.04502181471757	0.0158474930199048
66.6158	1.04456567860588	0.0155727158597504
66.6658	1.04417684785989	0.0152379711109975
66.7158	1.04380677999079	0.0148865090549372
66.7658	1.04343671212169	0.0145350469988769
66.8158	1.04306664425259	0.0141835849428167
66.8658	1.0426965763835	0.0138321228867564
66.9158	1.04228711651053	0.0133895060276606
66.9658	1.04184382930339	0.0128686112522036
67.0158	1.04140054209625	0.0123477164767465
67.0658	1.0409572548891	0.0118268217012894
67.1158	1.04051396768196	0.0113059269258324
67.1658	1.04007781161685	0.0108410914853743
67.2158	1.03965861610575	0.0105095863551842
67.2658	1.03923942059465	0.0101780812249941
67.3158	1.03882022508354	0.00984657609480392
67.3658	1.03840102957244	0.00951507096461381
67.4158	1.03798327319562	0.00917617247672636
67.4658	1.03759072831929	0.00870775331510448
67.5158	1.03719818344295	0.00823933415348259
67.5658	1.03680563856662	0.00777091499186068
67.6158	1.03641309369029	0.00730249583023881
67.6658	1.03602054881396	0.00683407666861692
67.7158	1.03557649503698	0.00638561586117553
67.7658	1.03512035892528	0.00594183664298634
67.8158	1.03466422281359	0.00549805742479714
67.8658	1.03420808670189	0.00505427820660797
67.9158	1.03375195059019	0.00461049898841877
67.9658	1.03332691871657	0.00421512992247577
68.0158	1.03292554358739	0.00385657984556505
68.0658	1.03252416845822	0.00349802976865433
68.1158	1.03212279332905	0.00313947969174363
68.1658	1.03172141819987	0.00278092961483292
68.2158	1.03130047918014	0.00242415380308265
68.2658	1.0308387216727	0.00207107985321033
68.3158	1.03037696416526	0.00171800590333802
68.3658	1.02991520665782	0.00136493195346571
68.4158	1.02945344915038	0.00101185800359339
68.4658	1.02899743290421	0.000613700489055444
68.5158	1.02860569077814	-0.000289173029910085
68.5658	1.02821394865207	-0.00119204654887562
68.6158	1.02782220652599	-0.00209492006784112
68.6658	1.02743046439992	-0.00299779358680665
68.7158	1.02703872227384	-0.00390066710577216
68.7658	1.02661253386772	-0.00444159855262267
68.8158	1.02617968639553	-0.00491256029102137
68.8658	1.02574683892334	-0.00538352202942004
68.9158	1.02531399145115	-0.00585448376781873
68.9658	1.02488114397896	-0.0063254455062174
69.0158	1.02444887333536	-0.00710663461302166
69.0658	1.02401699369636	-0.00809811207022166
69.1158	1.02358511405737	-0.00908958952742162
69.1658	1.02315323441838	-0.0100810669846216
69.2158	1.02272135477939	-0.0110725444418216
69.2658	1.02231429261823	-0.0118723759812996
69.3158	1.02195291717763	-0.0123194048086076
69.3658	1.02159154173702	-0.0127664336359156
69.4158	1.02123016629642	-0.0132134624632237
69.4658	1.02086879085581	-0.0136604912905317
69.5158	1.02049487167214	-0.0141532158446074
69.5658	1.02001946220361	-0.0150156603698035
69.6158	1.01954405273508	-0.0158781048949996
69.6658	1.01906864326655	-0.0167405494201957
69.7158	1.01859323379802	-0.0176029939453918
69.7658	1.01811782432949	-0.0184654384705879
69.8158	1.0177289738587	-0.019278376389353
69.8658	1.01735328673779	-0.0200837856536839
69.9158	1.01697759961688	-0.0208891949180147
69.9658	1.01660191249598	-0.0216946041823456
70.0158	1.01622622537507	-0.0225000134466764
70.0658	1.01579933586935	-0.0231870668981404
70.1158	1.01534159364459	-0.0238028033854408
70.1658	1.01488385141982	-0.0244185398727413
70.2158	1.01442610919506	-0.0250342763600418
70.2658	1.01396836697029	-0.0256500128473423
70.3158	1.01353369022903	-0.026374984355856
70.3658	1.01313632885115	-0.0272766763960705
70.4158	1.01273896747327	-0.0281783684362849
70.4658	1.01234160609539	-0.0290800604764994
70.5158	1.0119442447175	-0.0299817525167139
70.5658	1.01154242954581	-0.0308827988842869
70.6158	1.01111279429976	-0.0317798121372434
70.6658	1.01068315905371	-0.0326768253902
70.7158	1.01025352380766	-0.0335738386431565
70.7658	1.0098238885616	-0.0344708518961131
70.8158	1.00939425331555	-0.0353678651490697
70.8658	1.00894246769495	-0.0362000018245518
70.9158	1.00848811104872	-0.0370246081830055
70.9658	1.0080337544025	-0.0378492145414593
71.0158	1.00757939775627	-0.0386738208999132
71.0658	1.00712504111004	-0.039498427258367
71.1158	1.0067124588669	-0.0405624964608389
71.1658	1.00632217339105	-0.0417543771199339
71.2158	1.0059318879152	-0.042946257779029
71.2658	1.00554160243934	-0.0441381384381241
71.3158	1.00515131696349	-0.0453300190972192
71.3658	1.00473403272694	-0.0463927670236771
71.4158	1.00427789661524	-0.0472696897982912
71.4658	1.00382176050355	-0.0481466125729054
71.5158	1.00336562439185	-0.0490235353475196
71.5658	1.00290948828015	-0.0499004581221337
71.6158	1.00246767677117	-0.0508555731149805
71.6658	1.00209680615181	-0.0521979257600276
71.7158	1.00172593553246	-0.0535402784050747
71.7658	1.0013550649131	-0.0548826310501219
71.8158	1.00098419429374	-0.056224983695169
71.8658	1.00061332367439	-0.057567336340216
71.9158	1.0001829603703	-0.0587217859181262
71.9658	0.9997477037285	-0.059860780265406
72.0158	0.999312447086705	-0.0609997746126858
72.0658	0.99887719044491	-0.0621387689599656
72.1158	0.998441933803115	-0.0632777633072454
72.1658	0.998011717655613	-0.0644843434309797
72.2158	0.997583851767913	-0.0657224371572251
72.2658	0.997155985880214	-0.0669605308834705
72.3158	0.996728119992514	-0.0681986246097159
72.3658	0.996300254104814	-0.0694367183359612
72.4158	0.995889200176266	-0.0707768631650631
72.4658	0.995499717756947	-0.0722479502768257
72.5158	0.995110235337629	-0.0737190373885884
72.5658	0.99472075291831	-0.0751901245003511
72.6158	0.994331270498992	-0.0766612116121136
72.6658	0.993922464491073	-0.0782009018702646
72.7158	0.993434392333997	-0.0800220050350291
72.7658	0.992946320176921	-0.0818431081997935
72.8158	0.992458248019845	-0.083664211364558
72.8658	0.99197017586277	-0.0854853145293224
72.9158	0.991482103705694	-0.0873064176940868
72.9658	0.991104708195025	-0.0885937592097675
73.0158	0.99073289301947	-0.0898541883733935
73.0658	0.990361077843914	-0.0911146175370193
73.1158	0.989989262668359	-0.0923750467006454
73.1658	0.989617447492803	-0.0936354758642712
73.2158	0.989184748062338	-0.0952572863586746
73.2658	0.98872718041508	-0.0970267033121279
73.3158	0.988269612767821	-0.0987961202655812
73.3658	0.987812045120563	-0.100565537219035
73.4158	0.987354477473304	-0.102334954172488
73.4658	0.986925269523159	-0.104057046570104
73.5158	0.986528559595028	-0.105724908682703
73.5658	0.986131849666898	-0.107392770795303
73.6158	0.985735139738767	-0.109060632907903
73.6658	0.985338429810637	-0.110728495020503
73.7158	0.98493524403461	-0.112416675737785
73.7658	0.984509624071232	-0.114175245907002
73.8158	0.984084004107852	-0.115933816076219
73.8658	0.983658384144473	-0.117692386245436
73.9158	0.983232764181095	-0.119450956414653
73.9658	0.982807144217716	-0.12120952658387
74.0158	0.98237222404987	-0.123295170684695
74.0658	0.981937133409846	-0.125386810030702
74.1158	0.981502042769821	-0.127478449376709
74.1658	0.981066952129796	-0.129570088722716
74.2158	0.980631861489771	-0.131661728068723
74.2658	0.980248209388305	-0.133752652538463
74.3158	0.979882818665027	-0.135843323217442
74.3658	0.979517427941749	-0.13793399389642
74.4158	0.979152037218471	-0.140024664575399
74.4658	0.978786646495193	-0.142115335254377
74.5158	0.978368369063314	-0.144308886676146
74.5658	0.977896351911405	-0.146606978207523
74.6158	0.977424334759496	-0.148905069738901
74.6658	0.976952317607587	-0.151203161270278
74.7158	0.976480300455679	-0.153501252801655
74.7658	0.976031915239837	-0.155720493745862
74.8158	0.975653675612004	-0.157705686121799
74.8658	0.975275435984171	-0.159690878497737
74.9158	0.974897196356338	-0.161676070873674
74.9658	0.974518956728505	-0.163661263249612
75.0158	0.974138616517591	-0.165643326538724
75.0658	0.973550318581693	-0.167315610232163
75.1158	0.972962020645795	-0.168987893925603
75.1658	0.972373722709897	-0.170660177619042
75.2158	0.971785424773999	-0.172332461312481
75.2658	0.971197126838101	-0.17400474500592
75.3158	0.970608828902203	-0.175677028699359
75.3658	0.970020530966305	-0.177349312392799
75.4158	0.969455761418703	-0.178909632230776
75.4658	0.969028616827297	-0.179815040201878
75.5158	0.968601472235891	-0.180720448172979
75.5658	0.968174327644485	-0.18162585614408
75.6158	0.967747183053079	-0.182531264115181
75.6658	0.967320038461673	-0.183436672086282
75.7158	0.966892893870267	-0.184342080057383
75.7658	0.96646574927886	-0.185247488028484
75.8158	0.966038604687454	-0.186152895999586
75.8658	0.965611460096048	-0.187058303970687
75.9158	0.965184315504642	-0.187963711941788
75.9658	0.964760482889626	-0.189102201892465
76.0158	0.964338356444266	-0.190360764378075
76.0658	0.963916229998905	-0.191619326863685
76.1158	0.963494103553545	-0.192877889349295
76.1658	0.963071977108184	-0.194136451834906
76.2158	0.962649850662824	-0.195395014320516
76.2658	0.962227724217463	-0.196653576806126
76.3158	0.961805597772103	-0.197912139291736
76.3658	0.961383471326743	-0.199170701777346
76.4158	0.960961344881382	-0.200429264262956
76.4658	0.960542990476041	-0.201623635201311
76.5158	0.960142542421598	-0.202513280748672
76.5658	0.959742094367155	-0.203402926296033
76.6158	0.959341646312712	-0.204292571843394
76.6658	0.958941198258269	-0.205182217390755
76.7158	0.958540750203825	-0.206071862938116
76.7658	0.958140302149382	-0.206961508485478
76.8158	0.957739854094939	-0.207851154032839
76.8658	0.957339406040495	-0.2087407995802
76.9158	0.956938957986052	-0.209630445127561
76.9658	0.956538509931609	-0.210520090674922
77.0158	0.956129775914415	-0.211339549897825
77.0658	0.955717284309462	-0.212127180438706
77.1158	0.95530479270451	-0.212914810979587
77.1658	0.954892301099557	-0.213702441520468
77.2158	0.954479809494604	-0.214490072061349
77.2658	0.954067317889651	-0.21527770260223
77.3158	0.953654826284698	-0.21606533314311
77.3658	0.953242334679746	-0.216852963683992
77.4158	0.952829843074793	-0.217640594224872
77.4658	0.95241735146984	-0.218428224765753
77.5158	0.952001291762323	-0.219233817330471
77.5658	0.95157113628329	-0.220110368781431
77.6158	0.951140980804256	-0.220986920232392
77.6658	0.950710825325223	-0.221863471683352
77.7158	0.950280669846189	-0.222740023134313
77.7658	0.949850514367156	-0.223616574585273
77.8158	0.949420358888122	-0.224493126036234
77.8658	0.948990203409089	-0.225369677487194
77.9158	0.948560047930055	-0.226246228938155
77.9658	0.948129892451022	-0.227122780389116
78.0158	0.947699736971988	-0.227999331840076
78.0658	0.947271162409685	-0.228926496820861
78.1158	0.946843214914911	-0.229873737559286
78.1658	0.946415267420138	-0.23082097829771
78.2158	0.945987319925365	-0.231768219036135
78.2658	0.945559372430591	-0.232715459774559
78.3158	0.945131424935818	-0.233662700512984
78.3658	0.944703477441044	-0.234609941251409
78.4158	0.944275529946271	-0.235557181989833
78.4658	0.943847582451498	-0.236504422728258
78.5158	0.943419634956724	-0.237451663466683
78.5658	0.94299104112474	-0.238384756349608
78.6158	0.942560283468181	-0.239270484672817
78.6658	0.942129525811622	-0.240156212996027
78.7158	0.941698768155063	-0.241041941319236
78.7658	0.941268010498504	-0.241927669642445
78.8158	0.940837252841945	-0.242813397965655
78.8658	0.940406495185386	-0.243699126288864
78.9158	0.939975737528827	-0.244584854612073
78.9658	0.939544979872268	-0.245470582935283
79.0158	0.939114222215709	-0.246356311258492
79.0658	0.938683464559151	-0.247242039581701
79.1158	0.938262952192482	-0.248395214436452
79.1658	0.93784596508685	-0.249640413904207
79.2158	0.937428977981219	-0.250885613371961
79.2658	0.937011990875588	-0.252130812839716
79.3158	0.936595003769957	-0.25337601230747
79.3658	0.936178016664326	-0.254621211775224
79.4158	0.935761029558694	-0.255866411242979
79.4658	0.935344042453063	-0.257111610710733
79.5158	0.934927055347432	-0.258356810178487
79.5658	0.934510068241801	-0.259602009646242
79.6158	0.934093936834033	-0.260755323749429
79.6658	0.933680240874029	-0.261647117968846
79.7158	0.933266544914025	-0.262538912188263
79.7658	0.932852848954022	-0.26343070640768
79.8158	0.932439152994018	-0.264322500627097
79.8658	0.932025457034014	-0.265214294846514
79.9158	0.93161176107401	-0.266106089065931
79.9658	0.931198065114007	-0.266997883285348
80.0158	0.930784369154003	-0.267889677504765
80.0658	0.930370673193999	-0.268781471724182
80.1158	0.929956977233995	-0.2696732659436
80.1658	0.929545611701015	-0.270706271191094
80.2158	0.929134926628639	-0.271780508599242
80.2658	0.928724241556263	-0.272854746007391
80.3158	0.928313556483886	-0.273928983415539
80.3658	0.92790287141151	-0.275003220823687
80.4158	0.927492186339133	-0.276077458231835
80.4658	0.927081501266757	-0.277151695639983
80.5158	0.926670816194381	-0.278225933048131
80.5658	0.926260131122004	-0.279300170456279
80.6158	0.925849446049628	-0.280374407864428
80.6658	0.925433442545347	-0.28156165261212
80.7158	0.925004290695522	-0.283028276615909
80.7658	0.924575138845698	-0.284494900619699
80.8158	0.924145986995874	-0.285961524623488
80.8658	0.923716835146049	-0.287428148627277
80.9158	0.923287683296225	-0.288894772631067
80.9658	0.9228585314464	-0.290361396634856
81.0158	0.922429379596576	-0.291828020638645
81.0658	0.922000227746752	-0.293294644642434
81.1158	0.921571075896927	-0.294761268646224
81.1658	0.921141924047103	-0.296227892650013
81.2158	0.920721787196287	-0.297930610984654
81.2658	0.920303875993605	-0.299691616947112
81.3158	0.919885964790923	-0.30145262290957
81.3658	0.91946805358824	-0.303213628872027
81.4158	0.919050142385558	-0.304974634834485
81.4658	0.918632231182876	-0.306735640796943
81.5158	0.918214319980194	-0.3084966467594
81.5658	0.917796408777512	-0.310257652721858
81.6158	0.91737849757483	-0.312018658684316
81.6658	0.916960586372148	-0.313779664646773
81.7158	0.916538805978139	-0.315440828678168
81.7658	0.916108650499105	-0.316885879162577
81.8158	0.915678495020072	-0.318330929646986
81.8658	0.915248339541038	-0.319775980131396
81.9158	0.914818184062005	-0.321221030615805
81.9658	0.914388028582971	-0.322666081100214
82.0158	0.913957873103938	-0.324111131584623
82.0658	0.913527717624904	-0.325556182069033
82.1158	0.913097562145871	-0.327001232553442
82.1658	0.912667406666837	-0.328446283037851
82.2158	0.912237251187804	-0.32989133352226
82.2658	0.911801431225514	-0.331523481350325
82.3158	0.911364451067858	-0.333193950321067
82.3658	0.910927470910203	-0.334864419291808
82.4158	0.910490490752547	-0.33653488826255
82.4658	0.910053510594891	-0.338205357233291
82.5158	0.909616530437236	-0.339875826204033
82.5658	0.90917955027958	-0.341546295174774
82.6158	0.908742570121925	-0.343216764145516
82.6658	0.908305589964269	-0.344887233116257
82.7158	0.907868609806614	-0.346557702086999
82.7658	0.907441158506121	-0.348302779426955
82.8158	0.907031878514638	-0.350190133191924
82.8658	0.906622598523154	-0.352077486956893
82.9158	0.906213318531671	-0.353964840721862
82.9658	0.905804038540187	-0.355852194486832
83.0158	0.905394758548703	-0.357739548251801
83.0658	0.90498547855722	-0.35962690201677
83.1158	0.904576198565736	-0.36151425578174
83.1658	0.904166918574253	-0.363401609546709
83.2158	0.903757638582769	-0.365288963311678
83.2658	0.903348358591285	-0.367176317076647
83.3158	0.902941423188451	-0.369048339177465
83.3658	0.902534875817771	-0.370917823869996
83.4158	0.90212832844709	-0.372787308562527
83.4658	0.90172178107641	-0.374656793255058
83.5158	0.90131523370573	-0.376526277947589
83.5658	0.900908686335049	-0.37839576264012
83.6158	0.900502138964369	-0.380265247332651
83.6658	0.900095591593688	-0.382134732025182
83.7158	0.899689044223008	-0.384004216717713
83.7658	0.899282496852328	-0.385873701410244
83.8158	0.898874101695354	-0.387717985661224
83.8658	0.89846261371961	-0.389520089493993
83.9158	0.898051125743866	-0.391322193326762
83.9658	0.897639637768122	-0.393124297159532
84.0158	0.897228149792379	-0.394926400992301
84.0658	0.896816661816635	-0.39672850482507
84.1158	0.896405173840892	-0.39853060865784
84.1658	0.895993685865148	-0.400332712490609
84.2158	0.895582197889404	-0.402134816323378
84.2658	0.895170709913661	-0.403936920156147
84.3158	0.894759221937917	-0.405739023988917
84.3658	0.894335969822035	-0.407993649301473
84.4158	0.893911233940731	-0.410305349395265
84.4658	0.893486498059427	-0.412617049489056
84.5158	0.893061762178123	-0.414928749582847
84.5658	0.892637026296819	-0.417240449676639
84.6158	0.892212290415515	-0.41955214977043
84.6658	0.89178755453421	-0.421863849864221
84.7158	0.891362818652906	-0.424175549958013
84.7658	0.890938082771602	-0.426487250051804
84.8158	0.890513346890298	-0.428798950145595
84.8658	0.890080299754787	-0.431215705753548
84.9158	0.889634889111775	-0.433788737972118
84.9658	0.889189478468762	-0.436361770190688
85.0158	0.88874406782575	-0.438934802409258
85.0658	0.888298657182738	-0.441507834627828
85.1158	0.887853246539726	-0.444080866846398
85.1658	0.887407835896713	-0.446653899064968
85.2158	0.886962425253701	-0.449226931283538
85.2658	0.886517014610689	-0.451799963502108
85.3158	0.886071603967676	-0.454372995720679
85.3658	0.885626193324664	-0.456946027939249
85.4158	0.885204317385154	-0.459451281446907
85.4658	0.884784599649896	-0.46195031943959
85.5158	0.884364881914637	-0.464449357432274
85.5658	0.883945164179379	-0.466948395424958
85.6158	0.88352544644412	-0.469447433417641
85.6658	0.883105728708862	-0.471946471410325
85.7158	0.882686010973603	-0.474445509403008
85.7658	0.882266293238344	-0.476944547395692
85.8158	0.881846575503086	-0.479443585388376
85.8658	0.881426857767827	-0.481942623381059
85.9158	0.881006622159897	-0.484285835107568
85.9658	0.880585700069588	-0.486422486434728
86.0158	0.880164777979278	-0.488559137761887
86.0658	0.879743855888969	-0.490695789089047
86.1158	0.879322933798659	-0.492832440416207
86.1658	0.878902011708349	-0.494969091743367
86.2158	0.87848108961804	-0.497105743070527
86.2658	0.878060167527731	-0.499242394397687
86.3158	0.877639245437421	-0.501379045724846
86.3658	0.877218323347112	-0.503515697052007
86.4158	0.876797401256802	-0.505652348379166
86.4658	0.876400733271412	-0.507887599003904
86.5158	0.876005504088856	-0.510128698739514
86.5658	0.875610274906301	-0.512369798475124
86.6158	0.875215045723745	-0.514610898210735
86.6658	0.874819816541189	-0.516851997946345
86.7158	0.874424587358633	-0.519093097681955
86.7658	0.874029358176078	-0.521334197417566
86.8158	0.873634128993522	-0.523575297153176
86.8658	0.873238899810966	-0.525816396888786
86.9158	0.872843670628411	-0.528057496624396
86.9658	0.872436490229232	-0.530432435454009
87.0158	0.872015166687239	-0.532965760285693
87.0658	0.871593843145246	-0.535499085117377
87.1158	0.871172519603253	-0.538032409949061
87.1658	0.87075119606126	-0.540565734780745
87.2158	0.870329872519267	-0.543099059612429
87.2658	0.869908548977274	-0.545632384444113
87.3158	0.86948722543528	-0.548165709275797
87.3658	0.869065901893287	-0.550699034107481
87.4158	0.868644578351294	-0.553232358939165
87.4658	0.868223254809301	-0.555765683770849
87.5158	0.867795218290128	-0.557719874441201
87.5658	0.867366988393011	-0.559657382234478
87.6158	0.866938758495894	-0.561594890027755
87.6658	0.866510528598778	-0.563532397821032
87.7158	0.866082298701661	-0.565469905614309
87.7658	0.865654068804544	-0.567407413407586
87.8158	0.865225838907428	-0.569344921200863
87.8658	0.864797609010311	-0.571282428994141
87.9158	0.864369379113194	-0.573219936787417
87.9658	0.863941149216078	-0.575157444580695
88.0158	0.863510314413402	-0.577447501068385
88.0658	0.863076746595057	-0.580107444710869
88.1158	0.862643178776713	-0.582767388353354
88.1658	0.862209610958368	-0.585427331995838
88.2158	0.861776043140024	-0.588087275638323
88.2658	0.861342475321679	-0.590747219280808
88.3158	0.860908907503334	-0.593407162923292
88.3658	0.86047533968499	-0.596067106565777
88.4158	0.860041771866645	-0.598727050208261
88.4658	0.859608204048301	-0.601386993850746
88.5158	0.85917465148512	-0.60404864748049
88.5658	0.858748711248765	-0.607563584752824
88.6158	0.85832277101241	-0.611078522025159
88.6658	0.857896830776055	-0.614593459297493
88.7158	0.8574708905397	-0.618108396569828
88.7658	0.857044950303345	-0.621623333842162
88.8158	0.856619010066989	-0.625138271114496
88.8658	0.856193069830634	-0.628653208386831
88.9158	0.855767129594279	-0.632168145659165
88.9658	0.855341189357924	-0.6356830829315
89.0158	0.854915249121569	-0.639198020203834
90.04	0.850781516390165	-0.610011254263084
90.09	0.851164592024449	-0.596903444607951
90.14	0.851682375574087	-0.589056643445593
90.19	0.851964420271857	-0.590919362119097
90.24	0.852372753640271	-0.588885697790718
90.29	0.852675846449815	-0.572937186348319
90.34	0.853022449652917	-0.565944483038526
90.39	0.853495999280155	-0.55694681735572
90.44	0.854014506358635	-0.546060782206326
90.49	0.854509864625123	-0.536051663324423
90.54	0.854934308843154	-0.524377484180364
90.59	0.855527368169098	-0.514474636019087
90.64	0.855931372697337	-0.50947593065924
90.69	0.856437892218408	-0.502815490016692
90.74	0.856918150931274	-0.492597878825445
90.79	0.857199794810509	-0.485996225770387
90.84	0.857494047002012	-0.482205893515532
90.89	0.857987549170362	-0.474987499672115
90.94	0.858335256166044	-0.468592162028334
90.99	0.858789693943353	-0.462089292661702
91.04	0.859129033081317	-0.456821130269058
91.09	0.85970170615994	-0.451883852570766
91.14	0.860107718839107	-0.440710843571542
91.19	0.860627823077992	-0.4318048617886
91.24	0.861023265601623	-0.425878770258276
91.29	0.861523858415052	-0.417746805108766
91.34	0.861982920559816	-0.41175325825307
91.39	0.862314397933433	-0.408994092862473
91.44	0.862709681087168	-0.405952088213287
91.49	0.8629956483	-0.40231922824686
91.54	0.863400724574279	-0.393759603337745
91.59	0.863796584511791	-0.388704129774094
91.64	0.864175582837148	-0.383642672487402
91.69	0.864667995608176	-0.377817763576774
91.74	0.865150532402192	-0.37323540750183
91.79	0.865647312800929	-0.370879008713164
91.84	0.866077883389955	-0.365210463236054
91.89	0.866659091744341	-0.358016307152122
91.94	0.867059115058738	-0.353291209864158
91.99	0.867446011940247	-0.34799746595704
92.04	0.867764850474709	-0.342235704891337
92.09	0.868161980235747	-0.337474497319162
92.14	0.868558187656581	-0.331340450393018
92.19	0.868974102712861	-0.325976425438327
92.24	0.869333435152156	-0.319021678075267
92.29	0.869792257012302	-0.315093867057439
92.34	0.870265753459257	-0.309566268286881
92.39	0.870661402080664	-0.304162520693303
92.44	0.871228546246408	-0.29741808144917
92.49	0.87162547946969	-0.291333423879375
92.54	0.872152232708098	-0.28549556741159
92.59	0.872492085527806	-0.278734293483053
92.64	0.872925526046379	-0.275013753226352
92.69	0.87325999797802	-0.27325830307719
92.74	0.873640432583877	-0.27102293348667
92.79	0.874104856467119	-0.267968927149191
92.84	0.874458120473089	-0.265579817040583
92.89	0.874857807446121	-0.262969524982459
92.94	0.875369951394739	-0.260265975769198
92.99	0.875956364506264	-0.257511702364277
93.04	0.876405973241135	-0.254709033280706
93.09	0.876841669550153	-0.250612618633341
93.14	0.877253691884087	-0.247101869338474
93.19	0.877663093230905	-0.244120540117026
93.24	0.878115982557948	-0.24088492421812
93.29	0.878436262413018	-0.238404529621499
93.34	0.878794104720505	-0.235631668050544
93.39	0.879174420889438	-0.232528405488605
93.44	0.87954445031515	-0.229152381541384
93.49	0.880026173959655	-0.226015323088447
93.54	0.8804766961194	-0.222413897297508
93.59	0.880909796429279	-0.219477777015756
93.64	0.881346142991067	-0.217925817427729
93.69	0.881898519436766	-0.2162775223457
93.74	0.882343155819541	-0.213809628106411
93.79	0.882739738664306	-0.210788390065313
93.84	0.883110527640907	-0.207536168112126
93.89	0.883431725745194	-0.205076966448583
93.94	0.883832926334446	-0.201915209662534
93.99	0.884228710480771	-0.199211273749869
94.04	0.884597075508091	-0.197087406926697
94.09	0.884937545498635	-0.19505951621469
94.14	0.885321256495017	-0.192080593397174
94.19	0.88584204192989	-0.18887876673806
94.24	0.886405651745198	-0.186011652514263
94.29	0.886839203025252	-0.184228657596233
94.34	0.887294479399375	-0.18240114288574
94.39	0.887803201109515	-0.180055134031205
94.44	0.888270879916036	-0.177401011141841
94.49	0.888607209429052	-0.174675135522461
94.54	0.88891877159021	-0.171882683045143
94.59	0.889269804545718	-0.168490344603939
94.64	0.889682314136981	-0.165554632705452
94.69	0.890148056478161	-0.163505790079271
94.74	0.890501374392877	-0.16067669283764
94.79	0.890923272140818	-0.157699254564218
94.84	0.891432744184726	-0.155175473140622
94.89	0.89199164975867	-0.153159375201036
94.94	0.892425201038724	-0.151021925940829
94.99	0.892842196440564	-0.149606281897972
95.04	0.893235376039979	-0.147719071689571
95.09	0.893623383267526	-0.145520418465828
95.14	0.894050511565653	-0.143880405837843
95.19	0.894364555041957	-0.140721814276517
95.24	0.89481813177019	-0.138692290619141
95.29	0.895364085233962	-0.137439833240421
95.34	0.895849505929516	-0.13571134792009
95.39	0.896302360703319	-0.133726765131325
95.44	0.896756880441057	-0.131747235800642
95.49	0.897267546462579	-0.129938120306362
95.54	0.897778212484102	-0.128129004812082
95.59	0.898230651980442	-0.126469125474709
95.64	0.898598395750658	-0.125026323571265
95.69	0.898966139520874	-0.123583521667821
95.74	0.899366676254594	-0.122113409586533
95.79	0.899776141352423	-0.120635861909751
95.84	0.900176899431107	-0.119318369329847
95.89	0.900533402125378	-0.118814392801955
95.94	0.900889904819648	-0.118310416274064
95.99	0.901324014296378	-0.117283503935525
96.04	0.901823439241956	-0.115816478032594
96.09	0.902322864187533	-0.114349452129662
96.14	0.902742370864263	-0.11327555965268
96.19	0.903155078938261	-0.112235110817836
96.24	0.903569233256972	-0.111144644852198
96.29	0.903986758934947	-0.109937583323169
96.34	0.904404284612921	-0.10873052179414
96.39	0.904765109707544	-0.107066757315344
96.44	0.905099104767734	-0.105186886490841
96.49	0.905438428913156	-0.103328569274376
96.54	0.905865589799083	-0.101825509779194
96.59	0.906292750685011	-0.100322450284012
96.64	0.906761201969928	-0.0990678587121276
96.69	0.907283109067397	-0.0981349413080365
96.74	0.907805016164865	-0.0972020239039453
96.79	0.908253685404333	-0.0959804050028877
96.84	0.908685663894237	-0.0946929916545843
96.89	0.909109584138557	-0.0934144728540395
96.94	0.909499810060664	-0.0921731452454179
96.99	0.909890035982771	-0.0909318176367963
97.04	0.910265559382435	-0.089906666068494
97.09	0.910630063606777	-0.0890435330720475
97.14	0.910994567831119	-0.088180400075601
97.19	0.911446056226634	-0.0876511691588202
97.24	0.911902122736422	-0.087139512035706
97.29	0.912349218546431	-0.0864441929976173
97.34	0.912777985300351	-0.08537361343088
97.39	0.913206752054271	-0.0843030338641427
97.44	0.913666181893982	-0.083121310130751
97.49	0.914138307083691	-0.0818935696948756
97.54	0.914597067276449	-0.0806681104796034
97.59	0.914913423270914	-0.0794669576964457
97.64	0.91522977926538	-0.0782658049132879
97.69	0.915587138002842	-0.0768863612740101
97.74	0.915991785864226	-0.0753012919186728
97.79	0.91639643372561	-0.0737162225633356
97.84	0.916887726841271	-0.0722216787754709
97.89	0.917395181126809	-0.0707440199178467
97.94	0.917887702767062	-0.0692384983642672
97.99	0.918327710596927	-0.0676349917380999
98.04	0.918767718426793	-0.0660314851119326
98.09	0.919208689777454	-0.0643868573316705
98.14	0.919650303475311	-0.0627148154486786
98.19	0.920091917173169	-0.0610427735656867
98.24	0.92043138321391	-0.0603750362739719
98.29	0.920768615492274	-0.0597292610896078
98.34	0.921137385056612	-0.0588680445536299
98.39	0.921562907609257	-0.0576191300870325
98.44	0.921988430161903	-0.056370215620435
98.49	0.922415157872511	-0.0548000523070295
98.54	0.922842318758439	-0.0531144210829443
98.59	0.923276265078981	-0.0515706170557665
98.64	0.923762843080621	-0.0511269052441815
98.69	0.92424942108226	-0.0506831934325965
98.74	0.924678228946401	-0.050024314483569
98.79	0.925047578584609	-0.0491439810456802
98.84	0.925416928222817	-0.0482636476077914
98.89	0.925798872041341	-0.0469271597401584
98.94	0.926182674491479	-0.045523353236233
98.99	0.926575301221763	-0.0441437955801782
99.04	0.926994400792482	-0.0428369844677353
99.09	0.927413500363201	-0.0415301733552923
99.14	0.927854820830984	-0.0402719372151831
99.19	0.92830928147278	-0.0390424255494839
99.24	0.928764056864702	-0.0378136955512339
99.29	0.929263481810279	-0.0366958506639877
99.34	0.929762906755856	-0.0355780057767415
99.39	0.930199790208956	-0.0344357833697936
99.44	0.93053702248732	-0.0332547187737775
99.49	0.930874254765684	-0.0320736541777614
99.54	0.931276528872989	-0.0310429420915614
99.59	0.93169887215494	-0.030058622470442
99.64	0.932115019723558	-0.0290593812186042
99.69	0.932493975657235	-0.0279705683851713
99.74	0.932872931590912	-0.0268817555517383
99.79	0.933317186908784	-0.0256654128882284
99.84	0.933821429458338	-0.0243319150392986
99.89	0.934325672007892	-0.0229984171903689
99.94	0.934741771996263	-0.0219929333036129
99.99	0.935148056598292	-0.0210239764217578
100.04	0.935545806908054	-0.0199403546021552
100.09	0.935921436724641	-0.0185595265358623
100.14	0.936297066541228	-0.0171786984695693
100.19	0.936696110350719	-0.0156299035784619
100.24	0.937107432229659	-0.0139930285231223
100.29	0.937519378591924	-0.0123912004703463
100.34	0.937948047229882	-0.0117278532639945
100.39	0.93837671586784	-0.0110645060576428
100.44	0.938877454651458	-0.0105039062500945
100.49	0.939480205766854	-0.0100887411664562
100.54	0.940082956882251	-0.00967357608281796
100.59	0.940685707997648	-0.0092584109991797
100.64	0.941180631649289	-0.0086876124339512
100.69	0.941559674333657	-0.0079495563096693
100.74	0.941938717018024	-0.00721150018538739
100.79	0.942317759702392	-0.00647344406110549
100.84	0.94269680238676	-0.00573538793682357
100.89	0.943093920421973	-0.00506750265087032
100.94	0.943548277068198	-0.00462182501962444
100.99	0.944002633714424	-0.00417614738837856
101.04	0.944456990360649	-0.0037304697571327
101.09	0.944911347006874	-0.00328479212588681
101.14	0.945365703653099	-0.00283911449464092
101.19	0.945741048371771	-0.00227438014857827
101.24	0.946116075773466	-0.00170916766309868
101.29	0.94649110317516	-0.0011439551776191
101.34	0.946866130576854	-0.000578742692139492
101.39	0.947241157978549	-1.35302066599022e-05
101.44	0.947689315651905	0.000510544836133379
101.49	0.948161332803814	0.00102119837905822
101.54	0.948633349955722	0.00153185192198304
101.59	0.949105367107631	0.00204250546490788
101.64	0.94957738425954	0.00255315900783271
101.69	0.950022052815804	0.00332806129019649
101.74	0.950440445270371	0.00435684961633494
101.79	0.950858837724938	0.00538563794247338
101.84	0.951277230179505	0.00641442626861185
101.89	0.951695622634072	0.00744321459475031
101.94	0.952109884719572	0.00822858206476489
101.99	0.952512865349263	0.00834908361432189
102.04	0.952915845978954	0.00846958516387886
102.09	0.953318826608645	0.00859008671343586
102.14	0.953721807238336	0.00871058826299285
102.19	0.954126025052881	0.00884787534979888
102.24	0.954580555051508	0.00966777428473217
102.29	0.955035085050135	0.0104876732196654
102.34	0.955489615048763	0.0113075721545987
102.39	0.95594414504739	0.012127471089532
102.44	0.956398675046018	0.0129473700244653
102.49	0.956783389155141	0.0136979668248089
102.54	0.95714864052269	0.0144292441042566
102.59	0.957513891890238	0.0151605213837043
102.64	0.957879143257787	0.015891798663152
102.69	0.958244394625335	0.0166230759425997
102.74	0.958664158562639	0.0172851984503349
102.79	0.959130734409286	0.0178879352619155
102.84	0.959597310255934	0.0184906720734961
102.89	0.960063886102582	0.0190934088850767
[truncated: 2,166 more rows]
