# Supplementary material for: Unraveling the Local Relation Between Tissue Composition and Human Brain Mechanics Through Machine Learning
Source: Front Bioeng Biotechnol. 2021 Aug 17;9:704738. doi: 10.3389/fbioe.2021.704738 (PMC8415910; doi:10.3389/fbioe.2021.704738)
Supplement: Supplementary file 1 [file DataSheet3.ZIP › Mechanics_cyclicCompTens/cyclicCompTens_HBE_05_20_P2a_NC_08.txt]

0	1	2.74860816176642e-05
0.038944	1	0.00197868817012381
0.079904	0.99999648221761	0.00535427859310336
0.120864	0.99999648221761	0.00757029930265717
0.161824	0.99999648221761	0.00854393315760155
0.202784	0.99999648221761	0.00900248307201185
0.243744	0.99999648221761	0.00938087747995651
0.284704	0.99999648221761	0.00956015570044384
0.325664	0.99999648221761	0.00958929201605194
0.366624	0.99999648221761	0.00947767634560709
0.407584	0.99999648221761	0.00940722942030264
0.448544	0.99999648221761	0.00979482557129097
0.489504	0.99999648221761	0.010006104419256
0.530464	0.99999648221761	0.0100369306831067
0.571424	0.99999648221761	0.0098627475811897
0.612384	0.99999648221761	0.00962099621790732
0.653344	0.99999648221761	0.00933707566808351
0.694304	0.999995778661132	0.00908302879261806
0.735264	0.999995778661132	0.00880399672695545
0.776224	0.999995778661132	0.00847515386690229
0.817184	0.999995778661132	0.00812667922712464
0.858144	0.999995778661132	0.00771533667570383
0.899104	0.999995778661132	0.0072488841857221
0.940064	0.999995778661132	0.00674247813436682
0.981024	0.999995778661132	0.00623533769061584
1.021984	0.999995778661132	0.00574526478764577
1.062944	0.999995778661132	0.00526967270802729
1.103904	0.999995778661132	0.00481498575081832
1.144864	0.999995778661132	0.00437380551191374
1.185824	0.999995778661132	0.00391077001681764
1.226784	0.999995778661132	0.00348131826418517
1.267744	0.999995778661132	0.00302107651108102
1.308704	0.999995778661132	0.00252358994956443
1.349664	0.999995778661132	0.00206061329302826
1.390624	0.999995778661132	0.00165354852283231
1.431584	0.999995778661132	0.00125765436219237
1.472544	0.999995778661132	0.00092580706359939
1.513504	0.999995778661132	0.000665110838359004
1.554464	0.999995778661132	0.000415672390911573
1.595424	0.999995778661132	0.000268957352214355
1.636384	0.999995778661132	0.000193382490840152
1.677344	0.999995778661132	0.000215224671796119
1.718304	0.999995778661132	0.000294323309146152
1.759264	0.999995778661132	0.000438488676914608
1.800224	0.999995778661132	0.000606217798317432
1.841184	0.999995778661132	0.000765918725103718
1.882144	0.999995778661132	0.000988127994556054
1.923104	0.999995778661132	0.00125440080775077
1.964064	0.999995778661132	0.00154174000459331
2.005024	0.999995778661132	0.00185497688461257
2.045984	0.999995778661132	0.00216354590554697
2.086944	0.999995778661132	0.00248677662392442
2.127904	0.999995778661132	0.00280555304539734
2.168864	0.999995778661132	0.00303467039762235
2.209824	0.999995778661132	0.00316821867413893
2.250784	0.999995778661132	0.00323632103840668
2.291744	0.999995778661132	0.00320157795839263
2.332704	0.999995778661132	0.00307746346431226
2.373664	0.999995778661132	0.00288525096437593
2.414624	0.999995778661132	0.00256815253146296
2.455584	0.999995778661132	0.00209095001866809
2.496544	0.999995778661132	0.0014698196715502
2.537504	0.999995778661132	0.000780406086073104
2.578464	0.999995778661132	-7.92165620260021e-06
2.619424	0.999995778661132	-0.000949554355883675
2.660384	0.999995778661132	-0.00202853586720918
2.701344	0.999995778661132	-0.00322815821837544
2.742304	0.999995778661132	-0.00456522526624684
2.783264	0.999995778661132	-0.00602319901708145
2.824224	0.999995778661132	-0.00754366585614066
2.865184	0.999981003975094	-0.00905225384371916
2.906144	0.999931051465156	-0.010563260749871
2.947104	0.999729130755971	-0.0121239339381907
2.988064	0.999401273437225	-0.0136105424548401
3.029024	0.999019242269673	-0.0150530808901293
3.069984	0.998673796038977	-0.0164573176021339
3.110944	0.998345938720231	-0.0178267807252414
3.151904	0.998039891652302	-0.0191607315086443
3.192864	0.997758469061104	-0.0204690591888167
3.233824	0.997477750026383	-0.0217857528405235
3.274784	0.997211102121223	-0.0231174568626209
3.315744	0.996951489780842	-0.0244207396810839
3.356704	0.996602525767756	-0.0256767054013629
3.397664	0.996378794807753	-0.0268697792387336
3.438624	0.996259893762972	-0.0279743250147299
3.479584	0.995849016779822	-0.0289962135101055
3.520544	0.995593625778309	-0.0300142034060868
3.561504	0.995326977873149	-0.0310260828086627
3.602464	0.995009673901572	-0.0320396336621809
3.643424	0.994638899637668	-0.0330320592934914
3.684384	0.994285714285714	-0.0340746284530666
3.725344	0.993933232490238	-0.0352157696341106
3.766304	0.993608892953882	-0.0363785328963126
3.807264	0.993313399233123	-0.0376666048574401
3.848224	0.993017905512365	-0.0390271746411801
3.889184	0.992740704260034	-0.0404385373565494
3.930144	0.992477574137264	-0.0418513252725918
3.971104	0.992229218700531	-0.0433323463052573
4.012064	0.991991416610968	-0.0448033756787704
4.053024	0.991724768705808	-0.0462532623964286
4.093984	0.991418721637879	-0.0476138670474633
4.134944	0.991126745699511	-0.0489645889996418
4.175904	0.99085658001196	-0.0503834089576762
4.216864	0.99057586097724	-0.0518313234939749
4.257824	0.990060154078869	-0.0533171692885516
4.298784	0.98988426495937	-0.0548138195860895
4.339744	0.989559925423013	-0.0562908984352421
4.380704	0.989084321243888	-0.0577448036086204
4.421664	0.988828226685897	-0.0591775966350265
4.462624	0.988561578780737	-0.0606412690093471
4.503584	0.988291413093186	-0.0621293332355524
4.544544	0.988032504309283	-0.0634974517886061
4.585504	0.987794702219721	-0.0648256843356697
4.626464	0.987560417912548	-0.0661104656958551
4.667424	0.987326133605375	-0.0673366176999155
4.708384	0.987067224821473	-0.0685122186642038
4.749344	0.986785802230274	-0.0696741843370383
4.790304	0.986519154325114	-0.0707892752904911
4.831264	0.986245470855173	-0.0719300917698528
4.872224	0.985910577971647	-0.0730181736451085
4.913184	0.985543321490133	-0.0740827745765549
4.954144	0.985200689485348	-0.0751520891304106
4.995104	0.984865796601822	-0.0761186323329857
5.036064	0.984401449326345	-0.0770379216343487
5.077024	0.984242445562318	-0.0778877247756834
5.117984	0.983951173180427	-0.0786792668466941
5.158944	0.983529039293629	-0.0793892325232214
5.199904	0.983284201639287	-0.0800203632463152
5.240864	0.983035846202554	-0.0806500033925584
5.281824	0.982772716079783	-0.0812824045927047
5.322784	0.982466669011855	-0.0818911788422449
5.363744	0.982178210855876	-0.0825313140442084
5.404704	0.981901009603546	-0.0831802249084196
5.445664	0.981634361698385	-0.0838438868175167
5.486624	0.981317057726809	-0.0845793753538022
5.527584	0.980964575931333	-0.0853855660470204
5.568544	0.980633200830197	-0.0862246801833079
5.609504	0.98030886129384	-0.087080925057348
5.650464	0.980016885355472	-0.0878917639967978
5.691424	0.979743201885531	-0.0887641415322783
5.732384	0.979458261511943	-0.0896876497763062
5.773344	0.97919935272804	-0.0906841875691915
5.814304	0.97893974038766	-0.0917800906145012
5.855264	0.978586555035705	-0.0929301600022076
5.896224	0.978478910894572	-0.094152319701019
5.937184	0.978244626587399	-0.0954384717817293
5.978144	0.977977978682239	-0.0967992202603548
6.019104	0.977574840820347	-0.0981793505964504
6.060064	0.977315228479966	-0.0994937865908221
6.101024	0.977002145847258	-0.100770740243336
6.141984	0.976634185809266	-0.102018695202646
6.182944	0.976273964892532	-0.103240974757783
6.223904	0.975906708411018	-0.104424008993471
6.264864	0.975593625778309	-0.10561264814679
6.305824	0.975301649839941	-0.106735553732679
6.346784	0.975016709466352	-0.107818701885728
6.387744	0.974732472649242	-0.108872894929691
6.428704	0.974465824744081	-0.109901127093505
6.469664	0.974220987089739	-0.110970846979662
6.510624	0.973979667217786	-0.111998636764675
6.551584	0.973713019312625	-0.11300633209188
6.592544	0.973414007809477	-0.113935911603607
6.633504	0.973114996306328	-0.11480954872011
6.674464	0.972844830618778	-0.115658377756398
6.715424	0.972564111584057	-0.116530665944436
6.756384	0.972224997361663	-0.117481564627697
6.797344	0.97170295845499	-0.118467263050326
6.838304	0.971382136701024	-0.119476965426186
6.879264	0.971223836493475	-0.120556184470957
6.920224	0.970953670805924	-0.121730349338543
6.961184	0.970683505118373	-0.122923447147179
7.002144	0.970283885038872	-0.124182003943299
7.043104	0.970020754916101	-0.125565060952948
7.084064	0.969775917261758	-0.126992983454119
7.125024	0.969541632954585	-0.128505084321643
7.165984	0.969315087768671	-0.130067653419115
7.206944	0.96905547542829	-0.131647542845255
7.247904	0.968763499489922	-0.133284200585662
7.288864	0.968503887149541	-0.13492392011039
7.329824	0.96821965033243	-0.136653891448376
7.370784	0.967891793013684	-0.138445251017184
7.411744	0.967546346782988	-0.140231025281215
7.452704	0.967193161431034	-0.142025764798408
7.493664	0.96685052942625	-0.143824642627648
7.534624	0.966533929011151	-0.145574595104733
7.575584	0.966231399725613	-0.147205885460954
7.616544	0.965939423787245	-0.14877810844066
7.657504	0.965655186970134	-0.150357915056975
7.698464	0.965392056847363	-0.151844222843207
7.739424	0.965020579026981	-0.15320332166295
7.780384	0.964765188025469	-0.154501664221588
7.821344	0.96446265873993	-0.155703919053508
7.862304	0.964163647236782	-0.156714872293567
7.903264	0.963893481549231	-0.157620966503072
7.944224	0.963623315861681	-0.15836553796964
7.985184	0.963317268793752	-0.159034046432708
8.026144	0.962960565659408	-0.159657116273096
8.067104	0.962625672775882	-0.160192512300832
8.108064	0.962301333239526	-0.16066605810609
8.149024	0.962005839518767	-0.161065674350444
8.189984	0.961728638266437	-0.161374215041702
8.230944	0.961443697892848	-0.161706243214386
8.271904	0.961184085552468	-0.162064404424487
8.312864	0.960925176768565	-0.162436488581223
8.353824	0.960687374679002	-0.162760379598995
8.394784	0.960467865057868	-0.163047217578476
8.435744	0.960233580750695	-0.163358824412465
8.476704	0.959973968410314	-0.16365912116772
8.517664	0.959563091427164	-0.164014878713689
8.558624	0.959433637035213	-0.164517678179243
8.599584	0.959156435782882	-0.165091452202471
8.640544	0.958796214866148	-0.165785128314731
8.681504	0.958266436838217	-0.166612808157546
8.722464	0.957909733703873	-0.167510697656755
8.763424	0.957586097723995	-0.168513640135845
8.804384	0.957294121785626	-0.169520779765541
8.845344	0.957009181412038	-0.170510344099476
8.886304	0.956724944594927	-0.171509708322442
8.927264	0.956454778907377	-0.172515459797965
8.968224	0.956213459035424	-0.173486012739437
9.009184	0.955972139163471	-0.174479399400559
9.050144	0.955705491258311	-0.175438313203201
9.091104	0.955402961972772	-0.176436585644
9.132064	0.955114503816794	-0.17750298006192
9.173024	0.954840820346853	-0.178725817493773
9.213984	0.954555879973265	-0.180126390960623
9.254944	0.954217469307349	-0.181552999400623
9.295904	0.953872023076653	-0.183011480906437
9.336864	0.953374608646709	-0.184486594111848
9.377824	0.953075597143561	-0.185922416234486
9.418784	0.9528089492384	-0.187417713245146
9.459744	0.952671755725191	-0.188906213312536
9.500704	0.952275653428079	-0.190367678151257
9.541664	0.952023780208956	-0.191837923010639
9.582624	0.951771203433356	-0.193283176736507
9.623584	0.951544658247441	-0.194785608467356
9.664544	0.951313891722658	-0.196457763293026
9.705504	0.951043726035107	-0.198234589737541
9.746464	0.950759489217997	-0.200129771034884
9.787424	0.950496359095226	-0.202142851731018
9.828384	0.950219157842896	-0.204222707655014
9.869344	0.949869490273332	-0.206322246166897
9.910304	0.949516304921378	-0.208326947816261
9.951264	0.949170858690681	-0.210235513796377
9.992224	0.948828226685897	-0.212037085124136
10.033184	0.948515144053189	-0.2137587318955
10.074144	0.94821965033243	-0.215517246472653
10.115104	0.947927674394062	-0.217286837953507
10.156064	0.947639216238084	-0.219029289603808
10.197024	0.947387343018961	-0.220747471437757
10.237984	0.947146023147008	-0.222479672103401
10.278944	0.946753438632286	-0.224271807469518
10.319904	0.946447391564358	-0.226115428754747
10.360864	0.946151897843599	-0.227911979192062
10.401824	0.945885249938439	-0.229697149816052
10.442784	0.945608048686108	-0.23136595520222
10.483744	0.945297780279312	-0.232845241586972
10.524704	0.944937559362578	-0.234204793681546
10.565664	0.944609702043832	-0.235480014865352
10.606624	0.944289583846343	-0.236675420453059
10.647584	0.943997607907975	-0.237799971339419
10.688544	0.943723924438034	-0.238989183623896
10.729504	0.943442501846836	-0.240232538279505
10.770464	0.943172336159285	-0.241482221349111
10.811424	0.942923980722552	-0.242698447070197
10.852384	0.9426826608506	-0.243860517344915
10.893344	0.942463151229465	-0.244972356923132
10.934304	0.942225349139902	-0.246049483930218
10.975264	0.941814472156752	-0.247124298799821
11.016224	0.941685017764801	-0.248266292050381
11.057184	0.941292433250079	-0.24939901931736
11.098144	0.940961058148943	-0.250419024978819
11.139104	0.940596615893341	-0.251434820414437
11.180064	0.940232877194217	-0.2525339813726
11.221024	0.939883913181131	-0.253696005883994
11.261984	0.939570126991944	-0.254976138997948
11.302944	0.939278151053576	-0.256299906352078
11.343904	0.938983360889295	-0.257586993312128
11.384864	0.938705456080487	-0.258786386846673
11.425824	0.938443029514194	-0.259892338210489
11.466784	0.938201709642241	-0.261053661017576
11.507744	0.937956168431421	-0.262162663269683
11.548704	0.937700777429908	-0.263229857456177
11.589664	0.93739121257959	-0.264287068700342
11.630624	0.937099236641221	-0.265366937148477
11.671584	0.936822035388891	-0.266507189213505
11.712544	0.936547648362472	-0.267592945876042
11.753504	0.936202202131776	-0.268544809947527
11.794464	0.935852534562212	-0.269459708148957
11.835424	0.935521159461076	-0.270229606346751
11.876384	0.935208076828367	-0.270926209132564
11.917344	0.934930875576037	-0.271646678581636
11.958304	0.934527034157667	-0.27235404882391
11.999264	0.934390544200936	-0.27302528129438
12.040224	0.933997959686214	-0.273720153790692
12.081184	0.933756639814261	-0.2744578585794
12.122144	0.933529391071868	-0.27533179642632
12.163104	0.933291588982306	-0.276287365147872
12.204064	0.933024941077145	-0.277292066246142
12.245024	0.932737186477644	-0.278436781324898
12.285984	0.932481091919654	-0.279597010170612
12.326944	0.932196855102543	-0.280731112516528
12.367904	0.931854223097759	-0.281861457911435
12.408864	0.931501037745805	-0.282999225681712
12.449824	0.931148555950329	-0.284178012645058
12.490784	0.930817180849193	-0.285332595168229
12.531744	0.930506912442396	-0.286603250915628
12.572704	0.930204383156858	-0.288081105562089
12.613664	0.929916628557357	-0.289613799925576
12.654624	0.929638723748549	-0.291173074063694
12.695584	0.929372779399866	-0.292686964059281
12.736544	0.929127238189046	-0.294139587859577
12.777504	0.928882400534703	-0.295548241821985
12.818464	0.928608717064762	-0.296906680342333
12.859424	0.928284377528406	-0.298153462888857
12.900384	0.927867168536954	-0.299277455898501
12.941344	0.927600520631794	-0.30018015490518
12.982304	0.927286734442607	-0.300982612618654
13.023264	0.926926513525873	-0.301785438617929
13.064224	0.926595138424737	-0.302536811386179
13.105184	0.926275020227249	-0.303251283660553
13.146144	0.92598304428888	-0.303974520701146
13.187104	0.92570584303655	-0.304749045353112
13.228064	0.925424420445351	-0.305544409751309
13.269024	0.925165511661449	-0.306257788064311
13.309984	0.924902381538678	-0.306905951460891
13.350944	0.924671615013895	-0.307488939166756
13.391904	0.92444506982798	-0.308044699873832
13.432864	0.924207267738418	-0.308621638104058
13.473824	0.923940619833257	-0.309239599885766
13.514784	0.923673971928097	-0.309904560601592
13.555744	0.923418580926584	-0.310578490928994
13.596704	0.923126604988215	-0.311295549920797
13.637664	0.922766384071481	-0.312128819426802
13.678624	0.92223308826116	-0.313086308028771
13.719584	0.921872867344426	-0.314152824482223
13.760544	0.921559784711718	-0.315432242816634
13.801504	0.921267808773349	-0.316843542335032
13.842464	0.920979350617371	-0.318252595092124
13.883424	0.92069863158265	-0.319638075378758
13.924384	0.92043901924227	-0.320967502130667
13.965344	0.920190663805537	-0.322310176275376
14.006304	0.919949343933584	-0.323645737491955
14.047264	0.919682696028424	-0.32498495105766
14.088224	0.919380166742885	-0.326388817304657
14.129184	0.919095929925775	-0.327858894365183
14.170144	0.918818025116966	-0.329304963114065
14.211104	0.918540823864636	-0.330676213186029
14.252064	0.91819889541633	-0.332045447492515
14.293024	0.917845710064375	-0.333367863738973
14.333984	0.917503078059591	-0.334692988738392
14.374944	0.917197030991663	-0.335979326051605
14.415904	0.916926865304112	-0.337171445396782
14.456864	0.916646146269392	-0.338200952396061
14.497824	0.91625004397228	-0.339095130707585
14.538784	0.916116368241461	-0.339937868863321
14.579744	0.915742076195167	-0.340749917262057
14.620704	0.915514827452774	-0.341585814890404
14.661664	0.915284764484469	-0.342415118241631
14.702624	0.915014598796918	-0.343231812707393
14.743584	0.91472614064094	-0.344074890819252
14.784544	0.914455974953389	-0.344828013489858
14.825504	0.914182291483449	-0.345474324561405
14.866464	0.913850916382313	-0.346033099110271
14.907424	0.913494213247969	-0.34662267891405
14.948384	0.913144545678404	-0.347208432032231
14.989344	0.912806135012488	-0.347836259079147
15.030304	0.91249305237978	-0.348484978173237
15.071264	0.912204594223801	-0.349111907387313
15.112224	0.911902064938263	-0.349735809684364
15.153184	0.911628381468322	-0.350413695270514
15.194144	0.911361733563162	-0.351152585547244
15.235104	0.911109860344039	-0.351885953716167
15.276064	0.910734864741267	-0.352604174224727
15.317024	0.910425299890949	-0.353342088217203
15.357984	0.91027403524818	-0.354095254471928
15.398944	0.909985577092201	-0.354808377817836
15.439904	0.909592992577479	-0.355384736379287
15.480864	0.909276392162381	-0.355951417087238
15.521824	0.908926724592817	-0.356544152381193
15.562784	0.90858479614451	-0.357197552409603
15.603744	0.908271009955324	-0.357942291675028
15.644704	0.907975516234566	-0.358766789877196
15.685664	0.907698314982235	-0.359573503579836
15.726624	0.907417595947515	-0.360304945330724
15.767584	0.907150948042354	-0.361023819601061
15.808544	0.906884300137194	-0.361786421817428
15.849504	0.906653533612411	-0.36256083097148
15.890464	0.906434023991276	-0.36331388172829
15.931424	0.906196221901713	-0.364118893471105
15.972384	0.905926056214163	-0.364919555518899
16.013344	0.905655890526612	-0.365728651093611
16.054304	0.905400499525099	-0.366577218625188
16.095264	0.905108523586731	-0.367497906976753
16.136224	0.904751820452387	-0.368501899833097
16.177184	0.904391599535653	-0.369563090307276
16.218144	0.9038625250642	-0.370700088817862
16.259104	0.903710556864952	-0.371906632327037
16.300064	0.903253245154255	-0.37314493994173
16.341024	0.902969008337144	-0.374391402144983
16.381984	0.902691103528336	-0.375622097793391
16.422944	0.902420937840785	-0.376914726474101
16.463904	0.902179617968833	-0.378216292078298
16.504864	0.901942519435748	-0.379553784071324
16.545824	0.901672353748197	-0.380907365141672
16.586784	0.901376860027439	-0.382296890034497
16.627744	0.90108136630668	-0.383606220149394
16.668704	0.90081120061913	-0.384935452951976
16.709664	0.900526260245541	-0.386359690415932
16.750624	0.900191367362015	-0.387747962265352
16.791584	0.899845921131319	-0.389055363783008
16.832544	0.899503289126535	-0.390318257198913
16.873504	0.899186688711436	-0.391599155214145
16.914464	0.898909487459106	-0.392902721329378
16.955424	0.898631582650297	-0.394166608463183
16.996384	0.898364934745137	-0.39541220334248
17.037344	0.897975868012805	-0.396580948524937
17.078304	0.897734548140852	-0.397700670290974
17.119264	0.897504485172547	-0.398785224031842
17.160224	0.897270200865374	-0.399865356163895
17.201184	0.896996517395434	-0.400999713476904
17.242144	0.896715094804235	-0.40209369446259
17.283104	0.896459703802723	-0.403171671359986
17.324064	0.896174763429134	-0.404251772983155
17.365024	0.895843388327998	-0.405354601544885
17.405984	0.895483167411264	-0.406371541063612
17.446944	0.895134203398178	-0.407366681985501
17.487904	0.894795089175784	-0.408352419633837
17.528864	0.894482006543075	-0.409353045617032
17.569824	0.894186512822317	-0.410397225209783
17.610784	0.893891019101558	-0.411470717301391
17.651744	0.893617335631618	-0.412573240774292
17.692704	0.893354909065325	-0.413647798497596
17.733664	0.893102332289725	-0.414642778158247
17.774624	0.892857494635382	-0.415614941532895
17.815584	0.892590846730221	-0.41658985288621
17.856544	0.892122278115876	-0.417595107502784
17.897504	0.891852815984803	-0.418613515806302
17.938464	0.891726175818764	-0.41955622939212
17.979424	0.891268864108066	-0.420453223237695
18.020384	0.890919196538502	-0.421280327770147
18.061344	0.890580785872586	-0.422071477584092
18.102304	0.89025996411862	-0.42287426435766
18.143264	0.889965173954339	-0.423682941524835
18.184224	0.889687269145531	-0.424441884854459
18.225184	0.8894100678932	-0.425180546314567
18.266144	0.88913990220565	-0.425975280922253
18.307104	0.888883807647659	-0.426728778416278
18.348064	0.888642487775706	-0.427391422636209
18.389024	0.888426495936961	-0.427987921418791
18.429984	0.888188693847399	-0.428598556710189
18.470944	0.887918528159848	-0.429258751502664
18.511904	0.887644844689907	-0.430008786238479
18.552864	0.887381714567137	-0.430851888321603
18.593824	0.887093959967636	-0.431765258899682
18.634784	0.886740774615682	-0.432694574727492
18.675744	0.886380553698948	-0.433683478762033
18.716704	0.886030886129384	-0.434738050987826
18.757664	0.885699511028248	-0.435927930109315
18.798624	0.885400499525099	-0.437128966765125
18.839584	0.88495796250044	-0.438290973842872
18.880544	0.884680057691631	-0.439471959624994
18.921504	0.884417631125339	-0.44073877996997
18.962464	0.884168572132128	-0.442105399229349
19.003424	0.883930770042565	-0.443575541666052
19.044384	0.883675379041053	-0.445143820283039
19.085344	0.883365814190734	-0.446699919318129
19.126304	0.883077356034756	-0.448305039590433
19.167264	0.882800154782425	-0.449968935225659
19.208224	0.882518732191227	-0.451646376804896
19.249184	0.88217328596053	-0.45330546947027
19.290144	0.881827136173356	-0.454867729120501
19.331104	0.88149576107222	-0.456312895678132
19.372064	0.881175642874732	-0.457688240478023
19.413024	0.880905477187181	-0.45904320098572
19.453984	0.880627572378373	-0.46038958849732
19.494944	0.880357406690822	-0.461722996658448
19.535904	0.8799648221761	-0.463115310934854
19.576864	0.879842403348929	-0.464600021363145
19.617824	0.879604601259366	-0.466140295004829
19.658784	0.87925915502867	-0.467715967667509
19.699744	0.879132514862631	-0.469233065454213
19.740704	0.878704048967531	-0.470642828632436
19.781664	0.878448657966018	-0.471959352306081
19.822624	0.87816371759243	-0.473223840900721
19.863584	0.877821789144124	-0.474434710133651
19.904544	0.877468603792169	-0.475632218655073
19.945504	0.877122454004995	-0.476802901151595
19.986464	0.876784043339079	-0.477957616606327
20.027424	0.876474478488761	-0.479128636879767
20.068384	0.876175466985612	-0.480301372188268
20.109344	0.875890526612024	-0.481480462061238
20.150304	0.875606289794913	-0.482680021215432
20.191264	0.875339641889753	-0.483861621533624
20.232224	0.87509480423541	-0.484968536106457
20.273184	0.874849966581067	-0.486015703390528
20.314144	0.874576283111127	-0.486973093928231
20.355104	0.87425194357477	-0.487865064704156
20.396064	0.873974038765962	-0.48865147474522
20.437024	0.873715129982059	-0.489378059046108
20.477984	0.873257818271362	-0.490119507710591
20.518944	0.872897597354628	-0.490915528049771
20.559904	0.872566222253491	-0.491755221854834
20.600864	0.872241882717135	-0.492619832700408
20.641824	0.871949906778767	-0.49349360928609
20.682784	0.871679741091216	-0.494435019706767
20.723744	0.871399022056496	-0.495459185472332
20.764704	0.871128856368945	-0.496537480533792
20.805664	0.870869244028564	-0.497692808345388
20.846624	0.870631441939002	-0.498873687346419
20.887584	0.870408414535477	-0.500156008383119
20.928544	0.870174130228304	-0.501508672007774
20.969504	0.869900446758364	-0.502940314413453
21.010464	0.869633798853203	-0.50444402969659
21.051424	0.869370668730432	-0.5059517830483
21.092384	0.869086431913322	-0.507438766388368
21.133344	0.868733246561368	-0.50897798311518
21.174304	0.868369507862244	-0.51051811510848
21.215264	0.868020543849157	-0.51203859720198
21.256224	0.867684947409153	-0.513591900315872
21.297184	0.867382418123615	-0.515170506189723
21.338144	0.867087627959334	-0.516787215479121
21.379104	0.866669715411405	-0.518414609415154
21.420064	0.866406585288634	-0.519946142261884
21.461024	0.866165265416681	-0.521385082828197
21.501984	0.865920427762339	-0.522729297671492
21.542944	0.865650262074788	-0.523979179048837
21.583904	0.86534773278925	-0.525126816442734
21.624864	0.865059274633271	-0.526126224249819
21.665824	0.864789108945721	-0.527017125035636
21.706784	0.864508389911	-0.527688856544262
21.747744	0.864169275688606	-0.528272055633102
21.788704	0.86382382945791	-0.528859011672951
21.829664	0.863481197453126	-0.529449576477808
21.870624	0.863168114820417	-0.53010308764572
21.911584	0.862894431350477	-0.530825045492436
21.952544	0.862617230098146	-0.531602396574483
21.993504	0.862347064410596	-0.532392219252021
22.034464	0.862087452070215	-0.533177430729828
22.075424	0.861827839729834	-0.533902153988859
22.116384	0.86159425897914	-0.534588248643717
22.157344	0.861367010236747	-0.535348621532426
22.198304	0.861122172582404	-0.536249718822752
22.239264	0.860693706687304	-0.537310192338183
22.280224	0.860423540999754	-0.5384925749913
22.321184	0.860153375312203	-0.5397749330745
22.362144	0.859814261089809	-0.541180682155415
22.403104	0.859457557955465	-0.542766714763049
22.444064	0.859105076159989	-0.544519615705746
22.485024	0.858773701058853	-0.546398239396494
22.525984	0.858459914869666	-0.548410566087379
22.566944	0.858164421148908	-0.550415655635398
22.607904	0.857873148767017	-0.552359195691356
22.648864	0.857598761740599	-0.55419495876003
22.689824	0.857332817391916	-0.555942485780924
22.730784	0.857083758398705	-0.557583650119178
22.771744	0.856838920744363	-0.559161148956421
22.812704	0.85658352974285	-0.560662323285453
22.853664	0.856284518239702	-0.562127614809774
22.894624	0.856038977028881	-0.563514627078171
22.935584	0.855815949625356	-0.564756316820455
22.976544	0.855592922221831	-0.565767963047997
23.017504	0.855217926619059	-0.566505297371699
23.058464	0.854962535617547	-0.567023634575477
23.099424	0.854749358004714	-0.567339323062159
23.140384	0.854540401730749	-0.567494349592242
23.181344	0.854332149013262	-0.567455511784301
23.222304	0.854140781651247	-0.567174816986314
23.263264	0.853996552573258	-0.566696494361676
23.304224	0.853841770148099	-0.566072400294504
23.345184	0.853694023287719	-0.565380543819188
23.386144	0.853561051113378	-0.564668856569982
23.427104	0.853413304252999	-0.563963916142311
23.468064	0.853290885425828	-0.563191928086038
23.509024	0.853161431033876	-0.562348383624112
23.549984	0.853049565553875	-0.561381751074093
23.590944	0.852937700073873	-0.560287667665729
23.631904	0.852825834593872	-0.559135124879301
23.672864	0.852740000703556	-0.55800422596609
23.713824	0.852631653005945	-0.556955197640162
23.754784	0.852541597776762	-0.555986446901988
23.795744	0.852462095894748	-0.555111325746252
23.836704	0.852329123720407	-0.554333985560235
23.877664	0.852232032926443	-0.553598357554771
23.918624	0.85214901326204	-0.55289625445321
23.959584	0.852058958032856	-0.552214154282807
24.000544	0.851972420586063	-0.551536621728016
24.041504	0.851889400921659	-0.550901925824034
24.082464	0.851810602596123	-0.550309672134588
24.123424	0.85174517184367	-0.549688212727376
24.164384	0.851659337953354	-0.54906540875011
24.205344	0.851601646322159	-0.548448044070825
24.246304	0.851536215569705	-0.547851238020208
24.287264	0.851478523938509	-0.547361969244224
24.328224	0.851417314524924	-0.546961341848321
24.369184	0.851356105111338	-0.546652365315879
24.410144	0.851298413480142	-0.546393569358203
24.451104	0.851248460970204	-0.546116934420849
24.492064	0.851190769339009	-0.545764016380197
24.533024	0.851129559925423	-0.545311018307577
24.573984	0.851071868294227	-0.54481135689855
24.614944	0.851021212227812	-0.544285239929631
24.655904	0.850992366412214	-0.543732582411788
24.696864	0.850938192563408	-0.543213889997444
24.737824	0.850876983149822	-0.542740697223546
24.778784	0.850848137334224	-0.54228565069736
24.819744	0.850798184824287	-0.541843258819962
24.860704	0.850758082105041	-0.541386065775943
24.901664	0.850729236289443	-0.540943632493633
24.942624	0.850696872691455	-0.54059027643259
24.983584	0.850682801561895	-0.540250527333324
25.024544	0.85063566327787	-0.539869769937018
25.065504	0.85062862771309	-0.539413322181425
25.106464	0.850592746332712	-0.538918335169101
25.147424	0.850574453864284	-0.538437465052739
25.188384	0.850535054701516	-0.537997919218276
25.229344	0.850527315580258	-0.537606361677421
25.270304	0.850506208885918	-0.537295077365908
25.311264	0.85048791641749	-0.537033712124449
25.352224	0.850459070601893	-0.536844105954796
25.393184	0.850444999472333	-0.536625470583055
25.434144	0.850423189221515	-0.536365236349471
25.475104	0.850397861188307	-0.53605380603116
25.516064	0.850379568719879	-0.535716092310226
25.557024	0.850376050937489	-0.535389897871794
25.597984	0.850354944243149	-0.535066209520173
25.638944	0.850336651774721	-0.534712751036452
25.679904	0.850336651774721	-0.53431032797487
25.720864	0.850314841523903	-0.533930278820489
25.761824	0.850314841523903	-0.533550347343227
25.802784	0.850278960143526	-0.533195145494769
25.843744	0.850268406796356	-0.532807793821343
25.884704	0.850268406796356	-0.532441671972009
25.925664	0.850246596545538	-0.532078893024559
25.966624	0.850246596545538	-0.531665539066073
26.007584	0.850239560980758	-0.531203817632147
26.048544	0.85022478629472	-0.530705287230994
26.089504	0.85022478629472	-0.530203893353259
26.130464	0.85020016181799	-0.529740402404125
26.171424	0.85020016181799	-0.529312887965557
26.212384	0.85020016181799	-0.528920981751755
26.253344	0.85020016181799	-0.528521398195489
26.294304	0.850167798220002	-0.528140490433974
26.335264	0.850153023533964	-0.527722078538543
26.376224	0.850153023533964	-0.527243361477632
26.417184	0.850153023533964	-0.526727563048753
26.458144	0.850153023533964	-0.526195649392081
26.499104	0.850153023533964	-0.525664254386419
26.540064	0.850149505751574	-0.525074020820863
26.581024	0.850120659935976	-0.52444598892859
26.621984	0.850117142153586	-0.523743534974876
26.662944	0.850117142153586	-0.523001445623852
26.703904	0.850117142153586	-0.522216088139248
26.744864	0.850110106588806	-0.521401394184522
26.785824	0.850110106588806	-0.520562177625557
26.826784	0.850110106588806	-0.519668097378299
26.867744	0.850110106588806	-0.518720319317918
26.908704	0.850095331902769	-0.517723186601816
26.949664	0.850081260773209	-0.51668914685422
26.990624	0.850070707426039	-0.515619148029705
27.031584	0.850084778555598	-0.514581599760573
27.072544	0.850066486087171	-0.513611271277312
27.113504	0.850066486087171	-0.512702675339408
27.154464	0.850066486087171	-0.511864530949756
27.195424	0.850066486087171	-0.511091618910172
27.236384	0.850066486087171	-0.510326878892796
27.277344	0.850066486087171	-0.509601307922661
27.318304	0.850066486087171	-0.50889178244573
27.359264	0.850062968304781	-0.508196694208032
27.400224	0.850062968304781	-0.507518945911855
27.441184	0.850062968304781	-0.50693366568136
27.482144	0.850062968304781	-0.506426971974823
27.523104	0.850062968304781	-0.505987811859808
27.564064	0.850045379392831	-0.505628972916666
27.605024	0.850045379392831	-0.505301802193981
27.645984	0.850045379392831	-0.505042151987583
27.686944	0.850045379392831	-0.504839638381254
27.727904	0.850045379392831	-0.504675936432395
27.768864	0.850020051359623	-0.504509279480306
27.809824	0.850020051359623	-0.504328324758162
27.850784	0.850020051359623	-0.504120269431173
27.891744	0.850020051359623	-0.503844268642743
27.932704	0.850020051359623	-0.503521898710704
27.973664	0.850009498012453	-0.503225095222543
28.014624	0.850009498012453	-0.502927539908338
28.055584	0.850009498012453	-0.502673902131079
28.096544	0.850009498012453	-0.502441875538948
28.137504	0.850009498012453	-0.502213013153817
28.178464	0.850001758891195	-0.501971517911954
28.219424	0.850001758891195	-0.501700596852528
28.260384	0.850001758891195	-0.501375570468471
28.301344	0.850001758891195	-0.501013369010591
28.342304	0.850001758891195	-0.500570918294634
28.383264	0.850005980230063	-0.50002129641064
28.424224	0.850005980230063	-0.499439531239297
28.465184	0.850005980230063	-0.4987898162481
28.506144	0.850005980230063	-0.498110847596607
28.547104	0.850005980230063	-0.497361427396862
28.588064	0.850005980230063	-0.49655952973931
28.629024	0.850005980230063	-0.495706538419712
28.669984	0.850005980230063	-0.494790714055765
28.710944	0.850005980230063	-0.493824737446729
28.751904	0.850005980230063	-0.492804093277935
28.792864	0.850005980230063	-0.491710142801131
28.833824	0.850005980230063	-0.490572139676615
28.874784	0.850005980230063	-0.489354911520805
28.915744	0.850005980230063	-0.488080248213715
28.956704	0.850005980230063	-0.486757350362749
28.997664	0.850005980230063	-0.485389356024433
29.038624	0.850005980230063	-0.484017110055363
29.079584	0.850005980230063	-0.482670066602781
29.120544	0.850005980230063	-0.481371950681559
29.161504	0.850005980230063	-0.480081823729247
29.202464	0.850005980230063	-0.478805693816572
29.243424	0.850005980230063	-0.477546470183439
29.284384	0.850005980230063	-0.47636268848012
29.325344	0.850005980230063	-0.475198744088308
29.366304	0.850001758891195	-0.47412083256709
29.407264	0.850001758891195	-0.473117996869091
29.448224	0.850001758891195	-0.472204722176072
29.489184	0.850001758891195	-0.471402229595304
29.530144	0.850001758891195	-0.470667861170862
29.571104	0.850005276673585	-0.470024147712775
29.612064	0.850005276673585	-0.469393250164714
29.653024	0.850005276673585	-0.468801077105888
29.693984	0.850005276673585	-0.468260514180912
29.734944	0.850005276673585	-0.467737679096111
29.775904	0.850001758891195	-0.467215249343611
29.816864	0.850001758891195	-0.466617052959616
29.857824	0.850001758891195	-0.465875939892846
29.898784	0.850001758891195	-0.4649941176789
29.939744	0.850001758891195	-0.463961721052568
29.980704	0.850001758891195	-0.462763953205642
30.021664	0.850001758891195	-0.461407975008779
30.062624	0.850001758891195	-0.45988118629334
30.103584	0.850001758891195	-0.458165257758315
30.144544	0.850001758891195	-0.456245760881294
30.185504	0.850001758891195	-0.454036793544039
30.226464	0.850045379392831	-0.451536113343656
30.267424	0.850264889013966	-0.448727724908678
30.308384	0.850577971646674	-0.445640064697181
30.349344	0.85088824005347	-0.442317224582583
30.390304	0.851147148837373	-0.438741701182921
30.431264	0.851374397579766	-0.435008473009096
30.472224	0.851626270798888	-0.431105227547651
30.513184	0.851921764519647	-0.427101191633108
30.554144	0.852177859077637	-0.422955489899989
30.595104	0.85244028564393	-0.41875937005866
30.636064	0.852764625180286	-0.414576737322782
30.677024	0.853301438772997	-0.410468121316043
30.717984	0.853654624124952	-0.406401269790799
30.758944	0.853827699018539	-0.402405153110577
30.799904	0.854331445456784	-0.398564860549806
30.840864	0.85465578499314	-0.394834907722482
30.881824	0.854944243149119	-0.391208983648256
30.922784	0.855228479966229	-0.387724982538905
30.963744	0.855466282055792	-0.384398028083527
31.004704	0.855693530798185	-0.381283951537843
31.045664	0.855953143138565	-0.378359781892231
31.086624	0.856237379955676	-0.375619652724346
31.127584	0.856539909241214	-0.372990872262252
31.168544	0.856791782460337	-0.370432260051639
31.209504	0.857051394800718	-0.367926299635307
31.250464	0.857350406303866	-0.365417957346903
31.291424	0.857671228057832	-0.362973753447194
31.332384	0.858009638723749	-0.360519359580594
31.373344	0.858322721356457	-0.358125928999661
31.414304	0.858621732859605	-0.355728279476063
31.455264	0.858935519048792	-0.353297327327566
31.496224	0.85923453055194	-0.350751404633037
31.537184	0.85965596088226	-0.348130253570875
31.578144	0.859788933056601	-0.345431925930987
31.619104	0.860152671755725	-0.342605792222186
31.660064	0.860379920498118	-0.339740321667288
31.701024	0.860624758152461	-0.336835686423559
31.741984	0.860898441622401	-0.33383605523528
31.782944	0.861168607309952	-0.330825763371631
31.823904	0.861413444964295	-0.327793494216258
31.864864	0.861701903120273	-0.324775642687265
31.905824	0.862040313786189	-0.321736735670654
31.946784	0.862368171104935	-0.318741231898391
31.987744	0.8627178386745	-0.315821514370477
32.028704	0.863045695993246	-0.312973451312483
32.069664	0.863384106659162	-0.31021778222717
32.110624	0.863715481760298	-0.3074463792751
32.151584	0.864010975481057	-0.304716538138373
32.192544	0.864277623386217	-0.302081904329172
32.233504	0.86452597882295	-0.299485611468963
32.274464	0.864756745347733	-0.296927513550947
32.315424	0.865016357688113	-0.294489805864092
32.356384	0.865458894712773	-0.292102283110414
32.397344	0.865718507053154	-0.289756381010639
32.438304	0.865966862489886	-0.28755691719041
32.479264	0.866100538220706	-0.285396526532362
32.520224	0.866586695747001	-0.283229644019872
32.561184	0.866911035283357	-0.281091348330667
32.602144	0.867235374819714	-0.278946257877397
32.643104	0.867537904105252	-0.276845876012822
32.684064	0.86786154008513	-0.274772747297508
32.725024	0.868182361839097	-0.272734810578627
32.765984	0.868470819995075	-0.270635204511361
32.806944	0.868737467900236	-0.268513849968993
32.847904	0.868989341119358	-0.266471434981943
32.888864	0.869220107644141	-0.264427943467168
32.929824	0.869443135047666	-0.262396740494586
32.970784	0.869684454919619	-0.260372434708748
33.011744	0.869965877510817	-0.258295276641684
33.052704	0.87022126851233	-0.256251065988954
33.093664	0.87048088085271	-0.254324750376604
33.134624	0.870800999050199	-0.252394276839354
33.175584	0.871150666619763	-0.250454556931377
33.216544	0.871672705526436	-0.248535777013104
33.257504	0.871831709290463	-0.246544523243485
33.298464	0.8721630843916	-0.244554138977028
33.339424	0.872663313047455	-0.242591493822752
33.380384	0.872951771203433	-0.240636634971235
33.421344	0.873236008020544	-0.238680575377255
33.462304	0.873478031448975	-0.236661798236841
33.503264	0.873711612199669	-0.23466226784313
33.544224	0.87396418897527	-0.232624847596053
33.585184	0.874244908009991	-0.230595836904629
33.626144	0.874533366165969	-0.228571404724847
33.667104	0.874792274949872	-0.226478996574741
33.708064	0.875055405072642	-0.224371715344217
33.749024	0.875364969922961	-0.222311816588055
33.789984	0.875696345024097	-0.220233379327115
33.830944	0.876020684560453	-0.218093532043293
33.871904	0.876330249410771	-0.215938532740696
33.912864	0.87662926091392	-0.213696347767572
33.953824	0.876950082667886	-0.211488799093372
33.994784	0.877245576388645	-0.2093739930648
34.035744	0.877529813205755	-0.207351716119675
34.076704	0.877799978893306	-0.205376342223609
34.117664	0.878164421148908	-0.203456378996521
34.158624	0.878390966334822	-0.201604775279999
34.199584	0.878628768424385	-0.199815200480841
34.240544	0.878913005241496	-0.197997394068963
34.281504	0.879176135364266	-0.196194593669064
34.322464	0.879424490800999	-0.194354001480066
34.363424	0.879719984521757	-0.192544839978081
34.404384	0.880054877405284	-0.190834206913446
34.445344	0.88038625250642	-0.189184325751505
34.486304	0.880728884511204	-0.187567078198244
34.527264	0.88106025961234	-0.186011641641755
34.568224	0.881398670278257	-0.184472830247245
34.609184	0.881723009814613	-0.182952500698159
34.650144	0.882025539100151	-0.181509262737769
34.691104	0.882287965666444	-0.180064460107526
34.732064	0.882537024659655	-0.178575585216718
34.773024	0.882767087627959	-0.177060494478669
34.813984	0.88303021775073	-0.17545894592487
34.854944	0.883329229253878	-0.173808870813601
34.895904	0.883599394941429	-0.172165091428241
34.936864	0.883974390544201	-0.170464423872288
34.977824	0.884258627361311	-0.168704976595001
35.018784	0.884586484680058	-0.16695634689591
35.059744	0.884759559573645	-0.165265389881545
35.100704	0.88524923488233	-0.163601779722295
35.141664	0.885551764167869	-0.161931987155844
35.182624	0.885879621486615	-0.160291247762745
35.223584	0.886182150772153	-0.158595559692323
35.264544	0.886467091145742	-0.156897951741484
35.305504	0.886744292398072	-0.155201198039366
35.346464	0.887003904738453	-0.153470352839805
35.387424	0.887226932141978	-0.151716412415883
35.428384	0.887450663101981	-0.149978181887452
35.469344	0.887699018538713	-0.148230774722884
35.510304	0.887976219791044	-0.146458053902327
35.551264	0.888232314349034	-0.144757663105525
35.592224	0.888498962254195	-0.143038563825883
35.633184	0.888822598234073	-0.141341280576727
35.674144	0.889165230238857	-0.139706939332215
35.715104	0.889510676469554	-0.138103490510852
35.756064	0.88984205157069	-0.13652489553303
35.797024	0.890173426671826	-0.13504121586914
35.837984	0.89051605867661	-0.133622243366691
35.878944	0.890825623526929	-0.132259598978914
35.919904	0.891114081682907	-0.130946352830975
35.960864	0.891474302599641	-0.129709834344344
36.001824	0.891704365567946	-0.128522178012895
36.042784	0.891967495690717	-0.127405772998272
36.083744	0.892259471629085	-0.126280914843877
36.124704	0.892554965349843	-0.125186718116804
36.165664	0.892803320786576	-0.124140609926811
36.206624	0.893066450909347	-0.123167518210441
36.247584	0.893379533542055	-0.122205682092657
36.288544	0.893707390860801	-0.121261833140553
36.329504	0.894028212614768	-0.120393779149622
36.370464	0.894345516586344	-0.119552579513267
36.411424	0.894643824533014	-0.11882329081783
36.452384	0.894964646286981	-0.118159406629728
36.493344	0.895256622225349	-0.117429006539271
36.534304	0.895674534773279	-0.116625448326806
36.575264	0.895815246068878	-0.11581552683305
36.616224	0.896171245646744	-0.114901094981687
36.657184	0.896276075561966	-0.113893406192099
36.698144	0.896506842086748	-0.112791638903653
36.739104	0.896928272417068	-0.11163321008203
36.780064	0.897187181200971	-0.110475988540488
36.821024	0.897436240194182	-0.109357776964155
36.861984	0.89773525169733	-0.108211438376987
36.902944	0.898066626798466	-0.107048145567746
36.943904	0.898408555246772	-0.10589246472479
36.984864	0.898751187251557	-0.104748268297043
37.025824	0.899071305449045	-0.103577252382015
37.066784	0.899431526365779	-0.10244691134552
37.107744	0.899748830337355	-0.101379337977196
37.148704	0.900036584936856	-0.10028697614151
37.189664	0.900303232842016	-0.0992461590634958
37.230624	0.900541034931579	-0.0981364442110526
37.271584	0.900778837021142	-0.0969533511368045
37.312544	0.901049002708692	-0.0957977705373214
37.353504	0.901340978647061	-0.0947222256337348
37.394464	0.901604108769832	-0.0936911626814277
37.435424	0.901848946424174	-0.0927324973082605
37.476384	0.902119112111725	-0.0918177886977455
37.517344	0.90260878742041	-0.0909502947627361
37.558304	0.902929609174376	-0.0900924242010782
37.599264	0.903260984275513	-0.0892488797391514
37.640224	0.903563513561051	-0.0883848158742632
37.681184	0.903891370879797	-0.0875881439525122
37.722144	0.904200935730116	-0.0868339077076799
37.763104	0.904485876103704	-0.0860812121614344
37.804064	0.904763077356035	-0.0852890185078531
37.845024	0.905004397227987	-0.0844852467332083
37.885984	0.90523516375277	-0.0836457076517661
37.926944	0.905461708938685	-0.0827844876506061
37.967904	0.905710064375418	-0.081993431542516
38.008864	0.905987969184226	-0.0811923968505092
38.049824	0.906243360185739	-0.0804603165922857
38.090784	0.90650297252612	-0.079772482931102
38.131744	0.906827312062476	-0.0790674291847228
38.172704	0.907179793857952	-0.0783410017866609
38.213664	0.907525943645126	-0.0775967419465394
38.254624	0.907860836528652	-0.0768729143411424
38.295584	0.908195729412179	-0.0761157906484634
38.336544	0.908527104513315	-0.0753395248109658
38.377504	0.908973862876842	-0.0745165302608833
38.418464	0.909114574172442	-0.0736674157486198
38.459424	0.909488866218736	-0.0727713938288859
38.500384	0.909716114961128	-0.07185391762685
38.541344	0.909982762866289	-0.0708913732671417
38.582304	0.910281774369437	-0.0698661963500298
38.623264	0.910562493404158	-0.0688333268360133
38.664224	0.910818587962149	-0.0678062191424545
38.705184	0.911081014528441	-0.0668084130517227
38.746144	0.911391282935238	-0.065797252787101
38.787104	0.911719140253984	-0.064745766316893
38.828064	0.91204347979034	-0.0636727253209108
38.869024	0.912356562423049	-0.0625746103815903
38.909984	0.912655573926197	-0.0614849856285418
38.950944	0.912976395680163	-0.0603880997613612
38.991904	0.913268371618532	-0.0592940904459977
39.032864	0.913549090653252	-0.0582972497434893
39.073824	0.913822774123193	-0.0573526772950196
39.114784	0.914067611777535	-0.0564556965246799
39.155744	0.914287824955148	-0.0556227691540049
39.196704	0.914517887923453	-0.0549021820278139
39.237664	0.914939318253773	-0.0541946570619192
39.278624	0.915198930594153	-0.053578061642325
39.319584	0.915447286030886	-0.0530391723474967
39.360544	0.915749815316425	-0.0525577901177435
39.401504	0.916081190417561	-0.0522200567839552
39.442464	0.916423822422345	-0.0518761802686729
39.483424	0.916765750870651	-0.051493720912542
39.524384	0.917086572624617	-0.0511143233407315
39.565344	0.917439757976572	-0.0507726478234304
39.606304	0.91775635839167	-0.0504723793978528
39.647264	0.918048334330038	-0.0502171573378884
39.688224	0.918318500017589	-0.0500292139023533
39.729184	0.918549266542372	-0.0498348810350549
39.770144	0.918782847293066	-0.0496492039736787
39.811104	0.919060752101875	-0.0494748413494493
39.852064	0.919352024483765	-0.0491797311042891
39.893024	0.919622190171316	-0.0487708205466772
39.933984	0.919859992260879	-0.0483636969379213
39.974944	0.920134379287297	-0.047988927999489
40.015904	0.920458015267176	-0.0475666632679873
40.056864	0.920785872585922	-0.0471144932936182
40.097824	0.921272733668695	-0.046557444675842
40.138784	0.921582298519014	-0.0459251262855207
40.179744	0.921747634291343	-0.0453410707687535
40.220704	0.922216202905688	-0.0447814637632249
40.261664	0.922501143279277	-0.044270775572233
40.302624	0.922774826749217	-0.0437821060778767
40.343584	0.92302318218595	-0.0432773169973155
40.384544	0.923246209589475	-0.0427553644909128
40.425504	0.923473458331868	-0.0421637928929206
40.466464	0.92371829598621	-0.0415310125109439
40.507424	0.923995497238541	-0.0408434447128827
40.548384	0.924255109578921	-0.0401819576512957
40.589344	0.924514721919302	-0.0396286616261172
40.630304	0.924846097020438	-0.0391096510477092
40.671264	0.925191543251135	-0.0385936848199742
40.712224	0.925537693038309	-0.0380602413607449
40.753184	0.925865550357055	-0.0374837411509091
40.794144	0.926203961022971	-0.0368530680610589
40.835104	0.926693636331657	-0.0362601017712767
40.876064	0.926852640095684	-0.0357009502197859
40.917024	0.927266331304745	-0.0351680101571246
40.957984	0.927500615611918	-0.034561256031474
40.998944	0.927727864354311	-0.0338630580669254
41.039904	0.927994512259472	-0.0330942211424158
41.080864	0.928282266858972	-0.0322513544135307
41.121824	0.928577760579731	-0.0314260150378761
41.162784	0.928829633798853	-0.0305779356484256
41.203744	0.929092763921624	-0.0297870822064863
41.244704	0.929395293207162	-0.029042146812529
41.285664	0.929730186090688	-0.0282475800036986
41.326624	0.930051007844655	-0.0273804173079894
41.367584	0.930367608259753	-0.0264077331031261
41.408544	0.930663101980511	-0.0253806145135377
41.449504	0.930987441516868	-0.0243910523588087
41.490464	0.931275899672846	-0.0235308064626958
41.531424	0.931560136489957	-0.0226932875051433
41.572384	0.931837337742287	-0.0218621361872948
41.613344	0.93207865761424	-0.0210410331879525
41.654304	0.932305906356633	-0.0201712162194302
41.695264	0.932536672881416	-0.0192686850116073
41.736224	0.932806838568966	-0.018355549787768
41.777184	0.933209976430858	-0.0174564944133906
41.818144	0.933461849649981	-0.0164749408404249
41.859104	0.933760861153129	-0.0154810224530579
41.900064	0.934088718471875	-0.0144629061631332
41.941024	0.93443486825905	-0.0134100707644595
41.981984	0.934773278924966	-0.0123689289847631
42.022944	0.935097618461322	-0.0113345231305716
42.063904	0.935432511344848	-0.010304506197107
42.104864	0.935756850881205	-0.00935389298982156
42.145824	0.936062897949133	-0.00844930679081426
42.186784	0.936322510289514	-0.00760244775668016
42.227744	0.936570865726246	-0.00677133566453818
42.268704	0.936801632251029	-0.00588999941351236
42.309664	0.937064058817322	-0.00490683104895841
42.350624	0.93735955253808	-0.00393590328406825
42.391584	0.937633236008021	-0.00297962196217971
42.432544	0.937871038097583	-0.00212677229096607
42.473504	0.938144721567524	-0.00140015966040076
42.514464	0.93847257888627	-0.000772875235759224
42.555424	0.938800436205016	-0.000280431356746047
42.596384	0.939128293523763	7.76470435297771e-05
42.637344	0.939442079712949	0.00029894976331854
42.678304	0.939913462553207	0.00046356479945886
42.719264	0.940227248742393	0.000561140923821382
42.760224	0.940511485559503	0.000615952311170967
42.801184	0.940785872585922	0.000646476448520117
42.842144	0.941041263587434	0.000699407181159101
42.883104	0.941264994547437	0.000737844015211014
42.924064	0.941473950821402	0.00082365024838893
42.965024	0.941736377387695	0.000862446651417909
43.005984	0.942010060857635	0.00080261001521223
43.046944	0.942269673198016	0.000796802431430141
43.087904	0.942536321103177	0.000768607865211574
43.128864	0.942852921518275	0.000716862620594144
43.169824	0.943188517958279	0.000741740435399429
43.210784	0.943545221092623	0.000774979863327349
43.251744	0.943883631758539	0.000943935877664268
43.292704	0.944218524642066	0.00128775791279855
43.333664	0.944553417525592	0.00177861968831242
43.374624	0.94485594681113	0.00246085932789443
43.415584	0.945144404967109	0.00326202041384469
43.456544	0.945518697013403	0.0041097315174943
43.497504	0.945745945755796	0.00497075756932724
43.538464	0.946004854539698	0.00583907088576323
43.579424	0.946289794913287	0.00674641378026196
43.620384	0.946588806416435	0.0077096271561883
43.661344	0.946844197417948	0.00876281776542724
43.702304	0.947103809758328	0.00995259446423798
43.743264	0.947406339043867	0.0111852274267104
43.784224	0.947737714145003	0.0124446646220231
43.825184	0.948065571463749	0.0138168539317391
43.866144	0.948379357652936	0.0151579176432715
43.907104	0.948674851373694	0.0165615725072949
43.948064	0.948991451788792	0.0179511911059748
43.989024	0.949286945509551	0.0191721783920001
44.029984	0.949571182326661	0.020365443999492
44.070944	0.94985260491786	0.0214425470353128
44.111904	0.950090407007423	0.0223063363202548
44.152864	0.950316952193337	0.0230359736886397
44.193824	0.95055123650051	0.023668292078961
44.234784	0.950821402188061	0.0242732832270207
44.275744	0.95122524360643	0.0249113024200339
44.316704	0.951347662433602	0.0255738507549049
44.357664	0.951769092763922	0.0262216959874203
44.398624	0.951934428536251	0.0268021863232992
44.439584	0.952438878530974	0.0273273640544663
44.480544	0.9527737714145	0.0277853743007063
44.521504	0.953105146515636	0.0280876933590565
44.562464	0.953440742955641	0.0283756928552933
44.603424	0.953764378935519	0.0286347503176803
44.644384	0.954067611777535	0.0288561554601474
44.685344	0.954333556126218	0.0291223193130461
44.726304	0.954571358215781	0.0293208449725383
44.767264	0.954813381644211	0.0294702382553137
44.808224	0.955083547331762	0.0296949688660177
44.849184	0.955374819713653	0.0299681606580147
44.890144	0.955637949836423	0.0302697801912639
44.931104	0.955882787490766	0.0306823387395892
44.972064	0.956152953178316	0.0311050327746577
45.013024	0.956473774932283	0.0314434765295765
45.053984	0.956805150033419	0.0317084810449245
45.094944	0.957140042916945	0.0318795051256814
45.135904	0.957453829106132	0.0319947655061008
45.176864	0.95775987617406	0.0320475633071785
45.217824	0.958235480353185	0.0320386808638405
45.258784	0.958512681605516	0.0319230173303255
45.299744	0.958786365075456	0.0317204078389355
45.340704	0.959035424068667	0.0314784745766834
45.381664	0.959258451472192	0.0310993537640249
45.422624	0.959477961093327	0.0306995043446365
45.463584	0.959744608998487	0.0302753676752478
45.504544	0.960014774686038	0.029803608818846
45.545504	0.960267351461639	0.0293804310000629
45.586464	0.960533999366799	0.0290233419592757
45.627424	0.960868892250325	0.0286515607121625
45.668384	0.961221374045802	0.0281967647946574
45.709344	0.961571041615366	0.0277773286724423
45.750304	0.961898898934112	0.027364573995584
45.791264	0.962245048721286	0.026900505556881
45.832224	0.962568684701164	0.0264321549785412
45.873184	0.962871917543181	0.0258894978366738
45.914144	0.963149118795511	0.025357157055641
45.955104	0.963516375277025	0.0248892815441923
45.996064	0.963743624019418	0.0244519410661223
46.037024	0.963880113976149	0.0240535669691431
46.077984	0.96415379744609	0.0237414196920848
46.118944	0.964590002462448	0.0234597747603165
46.159904	0.96484539346396	0.0231852100685886
46.200864	0.965115559151511	0.0229641405238335
46.241824	0.965429345340697	0.022726881658284
46.282784	0.965757202659444	0.0224667040840531
46.323744	0.966080838639322	0.0221550558451509
46.364704	0.966398142610898	0.0218317510337721
46.405664	0.966690118549267	0.0214424402542225
46.446624	0.967010236746755	0.0210337628716442
46.487584	0.967302212685123	0.0206676606351636
46.528544	0.967583635276322	0.0204002241260066
46.569504	0.967860836528652	0.0201843541665813
46.610464	0.968098638618215	0.0200490254788265
46.651424	0.96831111267457	0.01998558225682
46.692384	0.968548914764133	0.0200488685760001
46.733344	0.968833151581243	0.0201368997784244
46.774304	0.969229253878355	0.0202579154416837
46.815264	0.969481830653956	0.0204644714749984
46.856224	0.969626059731945	0.0207516537690145
46.897184	0.969964470397861	0.0211157010143106
46.938144	0.970292327716607	0.0215459067721921
46.979104	0.970803813276111	0.0220104350233448
47.020064	0.971128152812467	0.0224770269825056
47.061024	0.971477116825553	0.0229312388728236
47.101984	0.97178386744996	0.0233812078492115
47.142944	0.97207865761424	0.0239321612280238
47.183904	0.972334752172231	0.024512167780188
47.224864	0.972576072044183	0.0251149121669421
47.265824	0.972817391916136	0.025714091372808
47.306784	0.973087557603687	0.0263579203288091
47.347744	0.973386569106835	0.0269452577296948
47.388704	0.973649699229606	0.0274842211175245
47.429664	0.973894536883948	0.0279906402441153
47.470624	0.974164702571499	0.0284366038400186
47.511584	0.974492559890245	0.0288427642397569
47.552544	0.974985752981321	0.029197510634178
47.593504	0.975151792310128	0.029465563858611
47.634464	0.975479649628874	0.0296478043122483
47.675424	0.975785696696802	0.0297864475722105
47.716384	0.97625004397228	0.0298778848734908
47.757344	0.976397790832659	0.0300117120883655
47.798304	0.976808667815809	0.0302294300144126
47.839264	0.977046469905372	0.0304232006465831
47.880224	0.977277236430154	0.0305984850749175
47.921184	0.977493228268899	0.0307655735097792
47.962144	0.97775987617406	0.0308759372144919
48.003104	0.97803004186161	0.0309209705048696
48.044064	0.978278397298343	0.0310335177739161
48.085024	0.978548562985894	0.0311870341142957
48.125984	0.9788904914342	0.0313256119980802
48.166944	0.979240159003764	0.031497978469685
48.207904	0.97958208745207	0.0316810709928378
48.248864	0.979909944770816	0.0319209950272299
48.289824	0.980252576775601	0.0322330442400216
48.330784	0.980580434094347	0.0325615726079955
48.371744	0.980882963379885	0.0329005328347178
48.412704	0.981160164632216	0.0332707777416561
48.453664	0.981412037851339	0.0336979435072763
48.494624	0.981635768811341	0.0340725642597059
48.535584	0.981880606465684	0.0344142572106543
48.576544	0.982323847046822	0.034754548932195
48.617504	0.982478629471981	0.0350808065675981
48.658464	0.982730502691104	0.0354915040740661
48.699424	0.983126604988215	0.0359276830353796
48.740384	0.983436873395012	0.0363871642456169
48.781344	0.983768248496148	0.0368349452992591
48.822304	0.984089070250114	0.0372716843164947
48.863264	0.984402152882823	0.0376556603999473
48.904224	0.984701164385971	0.0380123397500212
48.945184	0.985021986139937	0.0382703119678591
48.986144	0.985313258521828	0.0383961480346178
49.027104	0.985591163330636	0.0385245621019823
49.068064	0.985871882365357	0.0386643211153766
49.109024	0.98611320223731	0.0387684326782991
49.149984	0.986322158511274	0.0388704630995662
49.190944	0.986563478383227	0.0389990863706991
49.231904	0.986844197417948	0.0391523215935149
49.272864	0.987110845323108	0.0393151387847697
49.313824	0.987366939881099	0.0396087039729312
49.354784	0.987637105568649	0.0399610815705152
49.395744	0.987968480669786	0.0403348698662826
49.436704	0.988303373553312	0.0406992374548492
49.477664	0.988811341330425	0.0410433994461073
49.518624	0.988966123755584	0.0413965332281461
49.559584	0.989477609315088	0.0417466923941015
49.600544	0.989794913286664	0.0421419327929647
49.641504	0.990086185668555	0.0426265119178055
49.682464	0.990352833573715	0.0432294873003874
49.723424	0.990594153445668	0.0439601467163498
49.764384	0.990835473317621	0.0448098256429469
49.805344	0.991095085658001	0.0458042278140286
49.846304	0.99139761494354	0.0468652766398222
49.887264	0.99166074506631	0.0479241789477827
49.928224	0.991905582720653	0.0491041383239149
49.969184	0.992175748408203	0.0504061768157965
50.010144	0.99250360572695	0.0517009934192525
50.051104	0.992827945263306	0.0529093674614014
50.092064	0.993162838146832	0.0540531433024052
50.133024	0.993480142118409	0.0551566670308241
50.173984	0.993948007176276	0.0562479436219614
50.214944	0.994110528722693	0.0572790872048877
50.255904	0.994398283322194	0.058315260395082
50.296864	0.994816195870123	0.0593755682908621
50.337824	0.995061033524466	0.060432892853735
50.378784	0.995288282266859	0.0615017846416417
50.419744	0.995507791887994	0.0625189028552542
50.460704	0.995637949836423	0.063447525695581
50.501664	0.996041087698315	0.0642330095741286
50.542624	0.996289443135048	0.0648714646083262
50.583584	0.996559608822598	0.0654603448870047
50.624544	0.996890983923734	0.0659662933051163
50.665504	0.997244169275689	0.0663329098341945
50.706464	0.997590319062863	0.0666209420185201
50.747424	0.997921694163999	0.0667913559216188
50.788384	0.998263622612305	0.0668458338904625
50.829344	0.998591479931051	0.0668721260099112
50.870304	0.9988904914342	0.0669055681039899
50.911264	0.99917121046892	0.0669192883844746
50.952224	0.999420269462131	0.066918384014017
50.993184	0.999646814648046	0.0668911461191982
51.034144	0.999891652302389	0.0668334995849442
51.075104	1.00018011045837	0.0667582537836642
51.116064	1.0004861575263	0.0667222336889798
51.157024	1.00087522425863	0.0667388327004875
51.197984	1.0011383543814	0.0667664933612551
51.238944	1.00128258345939	0.0668661506272731
51.279904	1.00177929433285	0.0670029393829957
51.320864	1.00210011608682	0.0671464509889877
51.361824	1.00241390227601	0.0673436059279549
51.402784	1.00271291377915	0.0675716903365728
51.443744	1.00303303197664	0.0678277034482868
51.484704	1.00332500791501	0.0681867406991683
51.525664	1.00360572694973	0.068648669157656
51.566624	1.00387941041967	0.0691683465730761
51.607584	1.00412495163049	0.0697470107343925
51.648544	1.00433742568685	0.0704052551375675
51.689504	1.00457522777641	0.071132283996464
51.730464	1.00485594681113	0.0719602754657256
51.771424	1.00512259471629	0.0728645217086092
51.812384	1.0053779857178	0.0738461886002828
51.853344	1.00564815140535	0.0748659806995615
51.894304	1.00597952650649	0.0758586307890818
51.935264	1.00631512294649	0.0768101440084132
51.976224	1.006826608506	0.0777115703588338
52.017184	1.0071432089211	0.0786153458932382
52.058144	1.00748935870827	0.079476849191168
52.099104	1.00781369824463	0.0803377226985863
52.140064	1.00809793506174	0.0812661995321163
52.181024	1.00835754740212	0.0822372798414211
52.221984	1.00859886727407	0.0831766374501196
52.262944	1.00884018714602	0.0840964562985215
52.303904	1.00910683505118	0.0850256021482696
52.344864	1.00940936433672	0.0859165704894705
52.385824	1.00966827312062	0.0867917090788543
52.426784	1.00991733211384	0.0876038250329743
52.467744	1.01018327646252	0.0883413140802962
52.508704	1.01051887290252	0.0890241072381825
52.549664	1.01083899110001	0.0895755792680043
52.590624	1.01117036620115	0.0899969723171373
52.631584	1.01149822351989	0.0903562667143175
52.672544	1.01180075280543	0.0907410447455492
52.713504	1.01212509234179	0.0912157237378865
52.754464	1.01241003271538	0.0917604750966449
52.795424	1.01269426953249	0.0923765845533184
52.836384	1.01295036409048	0.0929533571638945
52.877344	1.01319168396243	0.0935431418130307
52.918304	1.01351954128118	0.0941148673826914
52.959264	1.01364899567313	0.0946950787802123
53.000224	1.01393393604672	0.0952325864584862
53.041184	1.01430119252823	0.0958011826884429
53.082144	1.01457135821578	0.0963762969233121
53.123104	1.01490273331692	0.0969597444416271
53.164064	1.01525943645126	0.0975620529871968
53.205024	1.01560488268196	0.0981949074621748
53.245984	1.0159327400007	0.0988753754073422
53.286944	1.01627537200549	0.099616636660115
53.327904	1.01660322932423	0.100433080517196
53.368864	1.01690224082738	0.101328858365867
53.409824	1.0171829598621	0.102254619908818
53.450784	1.01743483308123	0.103142515569669
53.491744	1.01766208182362	0.103949390533547
53.532704	1.01790340169557	0.104648076640222
53.573664	1.01818834206916	0.105225795026168
53.614624	1.01863087909382	0.105740458088762
53.655584	1.01876103704225	0.106279144717439
53.696544	1.01901291026137	0.106790105309172
53.737504	1.01929362929609	0.107261417428359
53.778464	1.0196292257361	0.107629947300237
53.819424	1.02011186548	0.107951996889005
53.860384	1.02042494811271	0.108201533400719
53.901344	1.02072044183347	0.108398847421718
53.942304	1.02104478136982	0.108463288720037
53.983264	1.02134379287297	0.108331281142107
54.024224	1.02161747634291	0.10809558694641
54.065184	1.02189467759524	0.107786895889944
54.106144	1.02214373658845	0.107343205205817
54.147104	1.02234847152355	0.10676132453656
54.188064	1.02259401273437	0.106076291154986
54.229024	1.02287473176909	0.105390994089495
54.269984	1.02313786189186	0.10476956301196
54.310944	1.02339325289338	0.104200092920429
54.351904	1.02365990079854	0.103639313502114
54.392864	1.02399831146445	0.103083720593894
54.433824	1.0243261687832	0.102528633261448
54.474784	1.02466528300559	0.101962706558745
54.515744	1.02498891898547	0.101438245786327
54.556704	1.02533506877265	0.100964109416264
54.597664	1.02582826186372	0.10052178509425
54.638624	1.02596545537693	0.100133921307433
54.679584	1.02637985014247	0.0998297651784904
54.720544	1.02662117001442	0.0996275261521071
54.761504	1.02685897210399	0.0994767359983359
54.802464	1.02712139867028	0.0994894647401262
54.843424	1.02742041017343	0.0996266740825917
54.884384	1.02769057586098	0.0998996762836735
54.925344	1.02792837795054	0.100259393446803
54.966304	1.02820206142048	0.100595936934158
55.007264	1.02851936539206	0.100963069935039
55.048224	1.02885074049319	0.101327239215867
55.089184	1.02918563337672	0.101670117654837
55.130144	1.02950997291308	0.10202490545417
55.171104	1.029816019981	0.102443973290585
55.212064	1.03012910261371	0.102851454289112
55.253024	1.03043233545573	0.103239773529967
55.293984	1.03070953670806	0.103669931345318
55.334944	1.03096844549196	0.104091664350575
55.375904	1.03120272979913	0.104518058677299
55.416864	1.03153058711788	0.104989205176837
55.457824	1.03179019945826	0.105520650304236
55.498784	1.03206740071059	0.106050236568983
55.539744	1.03232349526858	0.106643300923032
55.580704	1.03258240405249	0.107297616217929
55.621664	1.03291377915362	0.107974056990553
55.662624	1.03326696450558	0.108735164271657
55.703584	1.03362014985753	0.109502787378468
55.744544	1.03394448939389	0.110381358217179
55.785504	1.03427234671263	0.111423702918544
55.826464	1.03461427516094	0.112571704239831
55.867424	1.03492032222887	0.113700914268452
55.908384	1.03520526260246	0.114873845705486
55.949344	1.03545361803919	0.116119900397232
55.990304	1.03568438456397	0.117393683305129
56.031264	1.03592922221831	0.118755911464575
56.072224	1.03620642347064	0.120232327835128
56.113184	1.03650543497379	0.121715406038184
56.154144	1.03675730819292	0.123243508814793
56.195104	1.03702043831569	0.124765525069263
56.236064	1.03730537868927	0.126191425267338
56.277024	1.03779505399796	0.127489922549596
56.317984	1.03811939353432	0.128735055437237
56.358944	1.03843599394941	0.129881829865589
56.399904	1.03873500545256	0.130988816352218
56.440864	1.03905582720653	0.131984706920945
56.481824	1.0393478031449	0.132705976138589
56.522784	1.03963203996201	0.133305495300579
56.563744	1.03990924121434	0.133843308067682
56.604704	1.0401470433039	0.134345192266749
56.645664	1.04037429204629	0.134779725927592
56.686624	1.04060857635347	0.135186951959026
56.727584	1.04087874204102	0.135526823093824
56.768544	1.04114890772857	0.135727055071553
56.809504	1.04140429873008	0.135826307005269
56.850464	1.04167094663524	0.135895673308972
56.891424	1.04199880395399	0.135875631152107
56.932384	1.04233017905512	0.135853224556818
56.973344	1.04283814683224	0.135836708355135
57.014304	1.04298941147501	0.135876165057558
57.055264	1.04332782214092	0.135980389939189
57.096224	1.04382171878848	0.136132032162475
57.137184	1.04396946564885	0.136298741415507
57.178144	1.04426144158722	0.13649579175259
57.219104	1.04463925141591	0.136700944377291
57.260064	1.04487001794069	0.136930216453136
57.301024	1.04512892672459	0.137327986910075
57.341984	1.04542442044535	0.137748686971725
57.382944	1.04570232525416	0.138207882705986
57.423904	1.04593942378724	0.138674975882509
57.464864	1.04621381081366	0.139103551594361
57.505824	1.04654166813241	0.139608859325932
57.546784	1.0468617863299	0.140132590064367
57.587744	1.04718964364864	0.140689154898428
57.628704	1.04751046540261	0.141280863786393
57.669664	1.04782354803532	0.141826617579876
57.710624	1.04813381644211	0.142297452452967
57.751584	1.04843986351004	0.142706288917577
57.792544	1.04871354697998	0.143080667778149
57.833504	1.04897315932036	0.143464929337578
57.874464	1.04921447919232	0.143845353315378
57.915424	1.04943398881345	0.144280115792842
57.956384	1.04980476307736	0.144729180398772
57.997344	1.04994547437296	0.1451464133438
58.038304	1.05033805888768	0.14558910813082
58.079264	1.05060118901045	0.146090107572283
58.120224	1.0509255285468	0.146568275473302
58.161184	1.05127871389876	0.14715117601093
58.202144	1.05162416012945	0.147700176821237
58.243104	1.05195553523059	0.148259716271382
58.284064	1.05229816723537	0.148926740695216
58.325024	1.05262954233651	0.149591296078741
58.365984	1.05293207162205	0.150235353851364
58.406944	1.05320575509199	0.150912853718066
58.447904	1.0534611460935	0.151625063976693
58.488864	1.0536883948359	0.152373688766276
58.529824	1.05393675027263	0.153167946127866
58.570784	1.05420691596018	0.154038015884275
58.611744	1.05451296302811	0.154947389798693
58.652704	1.05477609315088	0.155911224248307
58.693664	1.05503570549126	0.156893819481703
58.734624	1.05531642452598	0.157837478842892
58.775584	1.05563724627995	0.158722829191226
58.816544	1.05613395715341	0.159626755090839
58.857504	1.0564477433426	0.16051967382134
58.898464	1.05660604355015	0.161344481470749
58.939424	1.05706687304323	0.162110230460468
58.980384	1.05736588454638	0.162699217520236
59.021344	1.05764378935519	0.163241981443194
59.062304	1.05791747282513	0.16377591304455
59.103264	1.05815879269708	0.1643030716739
59.144224	1.058385337883	0.16485164318064
59.185184	1.05861610440778	0.165412793063961
59.226144	1.05888978787772	0.165955537374065
59.267104	1.05915995356527	0.166456517202675
59.308064	1.0594118267844	0.166940048129467
59.349024	1.05967495690717	0.167371171333042
59.389984	1.06000984979069	0.167758466347114
59.430944	1.06034122489183	0.168143287962464
59.471904	1.06068033911422	0.168504009739523
59.512864	1.06100467865058	0.168860761003393
59.553824	1.06134308931649	0.169206620596064
59.594784	1.06168853554719	0.169548825660404
59.635744	1.06198754705034	0.16990663165994
59.676704	1.06240545959827	0.170303484671185
59.717664	1.06264326168783	0.170764462995891
59.758624	1.06288106377739	0.171264568962926
59.799584	1.06301122172582	0.171838608849276
59.840544	1.06344320540331	0.172404446204535
59.881504	1.06371337109086	0.172923866473656
59.922464	1.06395117318043	0.173406787222791
59.963424	1.06422133886798	0.173930960340028
60.004384	1.06453864283955	0.174447506236538
60.045344	1.06487001794069	0.174946054071339
60.086304	1.06520842860661	0.175462778662735
60.127264	1.06552573257818	0.175959029614493
60.168224	1.0658352974285	0.176491108890816
60.209184	1.06614486227882	0.176974960160878
60.250144	1.06644387378197	0.177348380170845
60.291104	1.06673233193795	0.177601749905776
60.332064	1.06699897984311	0.177880243705781
60.373024	1.06722552502902	0.178213895386877
60.413984	1.06744573820663	0.178576027110168
60.454944	1.06767580117494	0.178911010286082
60.495904	1.06796074154853	0.179226846958766
60.536864	1.06822738945369	0.179530377655609
60.577824	1.06861223484715	0.179840951545992
60.618784	1.06893657438351	0.180185089565985
60.659744	1.06929327751785	0.180510497311078
60.700704	1.06963942730503	0.180854652764719
60.741664	1.06996306328491	0.181216244044941
60.782624	1.07029795616843	0.181529692307934
60.823584	1.07063707039083	0.181888441903634
60.864544	1.07094311745875	0.182326675856132
60.905504	1.07122383649347	0.182813118202036
60.946464	1.07147289548669	0.183384194368332
60.987424	1.07170647623738	0.184067172758722
61.028384	1.07195131389172	0.184792307887672
61.069344	1.07222570091814	0.185553293133245
61.110304	1.07252471242129	0.186383322160043
61.151264	1.07279487810884	0.187201816649897
61.192224	1.07304675132796	0.188083521186724
61.233184	1.07332747036268	0.189065096551749
61.274144	1.07365884546382	0.190148124848471
61.315104	1.07397966721779	0.191295422286245
61.356064	1.07430752453653	0.192486545734316
61.397024	1.07461708938685	0.19368214527135
61.437984	1.07508214021881	0.194867445881197
61.478944	1.07536989481831	0.196148764483172
61.519904	1.07565131740951	0.197465065877813
61.560864	1.07592851866184	0.198721532815454
61.601824	1.07616983853379	0.199934581254306
61.642784	1.0763963837197	0.201097486164893
61.683744	1.07662715024449	0.202204496622787
61.724704	1.07690083371443	0.203264479816884
61.765664	1.07717803496676	0.204258223867778
61.806624	1.07742709395997	0.205174771728091
61.847584	1.07768952052626	0.206065766219763
61.888544	1.07801737784501	0.206908009695754
61.929504	1.07835297428501	0.207637980482645
61.970464	1.07869138495093	0.208267435396385
62.011424	1.07902276005206	0.208761167186098
62.052384	1.07936468850037	0.209084556986508
62.093344	1.0796995813839	0.209279759356969
62.134304	1.08014985752981	0.209362161670497
62.175264	1.08028353326063	0.209384494172786
62.216224	1.08053540647976	0.209357236665113
62.257184	1.08088507404932	0.20932509555697
62.298144	1.08115172195448	0.209208102707843
62.339104	1.08144721567524	0.209048188218876
62.380064	1.08171738136279	0.208860665370084
62.421024	1.08196221901713	0.208719439751104
62.461984	1.08223238470468	0.208673964081924
62.502944	1.08254898511978	0.208694758064832
62.543904	1.08287684243853	0.208754603417861
62.584864	1.08321595666092	0.208854831635831
62.625824	1.08353255707602	0.20897726378294
62.666784	1.08384282548282	0.20913186972628
62.707744	1.08415590811552	0.209352366139878
62.748704	1.08445491961867	0.209636678419695
62.789664	1.08474337777465	0.210024653346014
62.830624	1.08500580434094	0.210470784740773
62.871584	1.08523657086573	0.210945511675641
62.912544	1.08544552713969	0.211490202016633
62.953504	1.08568684701164	0.212035273718662
62.994464	1.08597530516762	0.21259595507271
63.035424	1.08636085411756	0.21322369495139
63.076384	1.08662328068386	0.213935600121188
63.117344	1.08694410243782	0.214677042248052
63.158304	1.0871206951138	0.215373333407419
63.199264	1.08763921623808	0.21604118810871
63.240224	1.087977626904	0.21663182046895
63.281184	1.08832025890878	0.217133582632485
63.322144	1.08864459844514	0.217622363266343
63.363104	1.08894712773068	0.218077396717294
63.404064	1.08922432898301	0.218487782597315
63.445024	1.08946916663735	0.21893799346556
63.485984	1.08970345094452	0.219398252652312
63.526944	1.08994828859887	0.219866278528969
63.567904	1.09023674675485	0.220381216171509
63.608864	1.09054279382277	0.220849364083698
63.649824	1.09079818482429	0.2212959160652
63.690784	1.09105427938228	0.221776938725976
63.731744	1.09133851619939	0.222205017578878
63.772704	1.09167411263939	0.222609794182856
63.813664	1.09199071305449	0.222997727704263
63.854624	1.09231505259085	0.22339929869633
63.895584	1.09276884651915	0.223784468984627
63.936544	1.09309318605551	0.224191422615321
63.977504	1.09324093291589	0.224616666321319
64.018464	1.09365884546382	0.225036196149388
64.059424	1.09393252893376	0.225460792631227
64.100384	1.09418791993527	0.225894814178678
64.141344	1.09439335842685	0.22624064108326
64.182304	1.09463819608119	0.226578274173576
64.223264	1.09491610089	0.226929117610191
64.264224	1.09518204523868	0.227240696114503
64.305184	1.09543813979667	0.227518952381063
64.346144	1.09570478770183	0.227808231071176
64.387104	1.09603616280297	0.228057606321652
64.428064	1.0963710556865	0.228340741830271
64.469024	1.09670946635241	0.228633195623412
64.509984	1.09703380588877	0.228948354563054
64.550944	1.09738347345833	0.229311425524097
64.591904	1.09771133077708	0.229707202007617
64.632864	1.09801034228023	0.23011431689955
64.673824	1.09829457909734	0.230484786264698
64.714784	1.09854293453407	0.230896098307236
64.755744	1.09889611988602	0.231338228679923
64.796704	1.09916276779118	0.231843250935517
64.837664	1.09946529707672	0.232416693719444
64.878624	1.09972842719949	0.23300643042605
64.919584	1.09997326485384	0.233597646813477
64.960544	1.100239912759	0.234260110159317
65.001504	1.10057128786013	0.234937697194256
65.042464	1.10089140605762	0.23556692547058
65.083424	1.10122700249763	0.23612814508849
65.124384	1.10154712069511	0.236661351014274
65.165344	1.10185738910191	0.237163215600488
65.206304	1.10218524642066	0.237649158908236
65.247264	1.10247651880255	0.238034784650572
65.288224	1.10275020227249	0.238369905116459
65.329184	1.10300629683048	0.23862812140536
65.370144	1.10324058113765	0.238808646823937
65.411104	1.1034565729764	0.238974678343927
65.452064	1.10369789284835	0.239098744895477
65.493024	1.10398986878672	0.239145177236057
65.533984	1.10424525978823	0.23909318574117
65.574944	1.10449431878144	0.239032141824884
65.615904	1.10479262672811	0.238912725698771
65.656864	1.10513877651528	0.238743915691231
65.697824	1.10549547964963	0.238549606795198
65.738784	1.10599641186196	0.238321995274264
65.779744	1.1061582298519	0.238093196086104
65.820704	1.10666267984662	0.237929810122104
65.861664	1.10696169134977	0.237848392809653
65.902624	1.1072388926021	0.237824077229976
65.943584	1.10749498716009	0.23784696760898
65.984544	1.10772856791079	0.237907728228497
66.025504	1.10797410912161	0.237965004297744
66.066464	1.10824075702677	0.238114565379375
66.107424	1.10855032187709	0.238338417770093
66.148384	1.10881696978225	0.238634131655293
66.189344	1.10906884300137	0.238936795028179
66.230304	1.10935026559257	0.239237917702478
66.271264	1.10967038379006	0.239592217359686
66.312224	1.1099982411088	0.240000822828468
66.353184	1.11032609842755	0.240448333660576
66.394144	1.11063918106026	0.240875952701028
66.435104	1.11093115699863	0.241349829745586
66.476064	1.11139269004819	0.241837684216927
66.517024	1.1116769268653	0.242351782865187
66.557984	1.11195061033524	0.242884128004632
66.598944	1.11207302916242	0.243386142956055
66.639904	1.11241917894959	0.243845975018445
66.680864	1.11265346325676	0.24428396489988
66.721824	1.1129271467267	0.244813413874654
66.762784	1.11320083019664	0.245354410461609
66.803744	1.11345270341577	0.245857336321107
66.844704	1.11371583353854	0.2463441425944
66.885664	1.11404720863967	0.246818409716818
66.926624	1.11437858374081	0.247359983793343
66.967584	1.11471347662434	0.247936019832317
67.008544	1.11504485172547	0.248601819542424
67.049504	1.11537693038309	0.249302996481467
67.090464	1.11572237661378	0.250007505426366
67.131424	1.11601435255215	0.250750366216285
67.172384	1.11630210715165	0.251566812252573
67.213344	1.11654764836247	0.252449133504675
67.254304	1.11678545045204	0.253335235679052
67.295264	1.11704435923594	0.25427791221837
67.336224	1.11747704646991	0.255276208630434
67.377184	1.1177394730362	0.256330364627897
67.418144	1.11798079290815	0.257369780476503
67.459104	1.11825517993457	0.258360617466696
67.500064	1.11857529813206	0.259373396881318
67.541024	1.11890667323319	0.260381342817205
67.581984	1.11924156611672	0.261422074906188
67.622944	1.1195588700883	0.262525650935549
67.663904	1.11986139937383	0.263721019476755
67.704864	1.12018573891019	0.264875928880814
67.745824	1.12047771484856	0.265950057300552
67.786784	1.12076195166567	0.266987117427556
67.827744	1.12102508178844	0.26796189584931
67.868704	1.12125936609561	0.268917037446502
67.909664	1.12146832236958	0.269822458281377
67.950624	1.12170964224153	0.270630187493976
67.991584	1.12200091462342	0.27125278444668
68.032544	1.12225700918141	0.271806692828722
68.073504	1.12250536461814	0.272312817762514
68.114464	1.1229704154501	0.272774811597179
68.155424	1.12315052590847	0.273172959056742
68.196384	1.12350300770394	0.273481362458026
68.237344	1.12400745769867	0.273808694441949
68.278304	1.12434657192106	0.274163201123719
68.319264	1.12467372568333	0.274522584868342
68.360224	1.12497695852535	0.274799182759195
68.401184	1.12525064199529	0.275040845799913
68.442144	1.12550251521441	0.275260363750052
68.483104	1.12573328173919	0.275436282327309
68.524064	1.12598515495831	0.27563395373808
68.565024	1.12625180286347	0.27583640850585
68.605984	1.1265578499314	0.276052919151816
68.646944	1.12682098005417	0.276332378340044
68.687904	1.12707707461216	0.276688922579351
68.728864	1.12735427586449	0.277129815163074
68.769824	1.12768916874802	0.277621524649692
68.810784	1.1280064727196	0.278201738226418
68.851744	1.12833433003834	0.278857607295138
68.892704	1.12865093045344	0.279636551376714
68.933664	1.12894290639181	0.280427927828074
68.974624	1.12941147500616	0.281161391882059
69.015584	1.1295444471805	0.28185913439257
69.056544	1.12982164843283	0.282538527989218
69.097504	1.13020367960038	0.28316066077106
69.138464	1.13041263587434	0.283728012674435
69.179424	1.13066099131108	0.284342326465429
69.220384	1.13094944946706	0.284958669097136
69.261344	1.13120484046857	0.285616479838333
69.302304	1.13145741724417	0.286374584173676
69.343264	1.13172758293172	0.287239482674433
69.384224	1.13206599359764	0.288155551109443
69.425184	1.13239385091638	0.289107404284898
69.466144	1.13272522601752	0.290004193285117
69.507104	1.13305660111865	0.290856872978268
69.548064	1.13340626868822	0.291687106850423
69.589024	1.13373764378936	0.292493931692565
69.629984	1.13402539838886	0.293390077827037
69.670944	1.13431737432722	0.294385733041524
69.711904	1.13456572976396	0.295432410004262
69.752864	1.13480353185352	0.296504620722788
69.793824	1.13505962641151	0.297672993261033
69.834784	1.13532979209906	0.298962492602039
69.875744	1.13575825799416	0.300283575174473
69.916704	1.13587715903894	0.30166807046003
69.957664	1.13612903225806	0.303006401447336
69.998624	1.13643226510008	0.304251044013645
70.039584	1.13674886551518	0.305365768860503
70.080544	1.1372533155099	0.306392575823644
70.121504	1.13757061948148	0.30729274913066
70.162464	1.13787666654941	0.308135434985453
70.203424	1.13818974918212	0.30895658374812
70.244384	1.13849579625004	0.309732206719871
70.285344	1.13878073662363	0.31060477166706
70.326304	1.1390438667464	0.311525710627306
70.367264	1.13927815105358	0.312439002753972
70.408224	1.13949414289232	0.313347056069601
70.449184	1.13972068807824	0.314124923623451
70.490144	1.14000914623421	0.314737716328712
70.531104	1.14027227635698	0.315228634763579
70.572064	1.14052414957611	0.315698329911973
70.613024	1.14081612551448	0.316123438507203
70.653984	1.14116157174517	0.316537886427063
70.694944	1.14151123931474	0.316984233563208
70.735904	1.1418609068843	0.317406472144239
70.776864	1.14234354662821	0.317861108979712
70.817824	1.14268547507651	0.318361875246141
70.858784	1.14283322193689	0.318986041227108
70.899744	1.14326168783199	0.319644956825707
70.940704	1.14349597213916	0.320303863707482
70.981664	1.14370844619552	0.320861315478354
71.022624	1.1439103669047	0.321301338558914
71.063584	1.14413339430823	0.32166878972386
71.104544	1.14437471418018	0.321853473067336
71.145504	1.144620255391	0.321925700668414
71.186464	1.14481091919654	0.322011445883827
71.227424	1.14500158300208	0.322105953686251
71.268384	1.14518169346044	0.32216061034998
71.309344	1.14538361416963	0.322205146781407
71.350304	1.14559257044359	0.322256493231341
71.391264	1.14580504449995	0.32230272290577
71.432224	1.14598163717592	0.322290955193791
71.473184	1.1461582298519	0.322222140229187
71.514144	1.14632356562423	0.322046749019763
71.555104	1.14655433214901	0.321784335580256
71.596064	1.14662257712738	0.321410582151783
71.637024	1.14681746227178	0.320955605360187
71.677984	1.14696520913216	0.320437104715964
71.718944	1.1470728532733	0.319889147745295
71.759904	1.14719527210047	0.319236279443129
71.800864	1.14730713758047	0.318599498039079
71.841824	1.14741196749569	0.318039564152663
71.882784	1.14750554050726	0.317518808030311
71.923744	1.1475843388328	0.317046157878687
71.964704	1.14769268653041	0.316551894362729
72.005664	1.14778977732437	0.315986059186676
72.046624	1.14785450452035	0.315347569285183
72.087584	1.14795933443557	0.314703916844862
72.128544	1.14802406163155	0.314057180828161
72.169504	1.1480958243923	0.313374259097125
72.210464	1.14816829070954	0.312708999830087
72.251424	1.1482365356879	0.312121884708206
72.292384	1.14829070953671	0.311609677610686
72.333344	1.1483484011679	0.311192139576829
72.374304	1.14841312836388	0.310904992150108
72.415264	1.14846730221269	0.310721925777426
72.456224	1.1485179582791	0.310642888157842
72.497184	1.14858620325747	0.310633308368608
72.538144	1.1486361557674	0.310659711627559
72.579104	1.1487226932142	0.310758824092097
72.620064	1.14878390262778	0.310880312643041
72.661024	1.14883104091181	0.310994221915789
72.701984	1.14887395785697	0.311153417266801
72.742944	1.1489175783586	0.311352681677101
72.783904	1.14897878777219	0.311584647251466
72.824864	1.14902170471735	0.311838842905441
72.865824	1.14905758609772	0.312152123369578
72.906784	1.14909768881697	0.312512097679006
72.947744	1.14913005241496	0.312839625791462
72.988704	1.14916945157773	0.313162067637296
73.029664	1.1492053329581	0.31342913150224
73.070624	1.14923066099131	0.313624854702917
73.111584	1.14925247124213	0.313681792995246
73.152544	1.1492918704049	0.313627803168529
73.193504	1.14932423400288	0.313493978132861
73.234464	1.1493460442537	0.313256695296046
73.275424	1.14936785450452	0.312919325889647
73.316384	1.14940725366729	0.312477827486678
73.357344	1.1494325817005	0.311975415919777
73.398304	1.14944665283006	0.311434517397089
73.439264	1.14947549864565	0.310899544135303
73.480224	1.14950434446125	0.31038245997493
73.521184	1.14952263692968	0.309860877933534
73.562144	1.14953670805924	0.309299067750818
73.603104	1.14956203609245	0.308756916184725
73.644064	1.14956555387484	0.308206361600596
73.685024	1.14959439969044	0.307647251454018
73.725984	1.14960565659408	0.307087533308987
73.766944	1.14962324550603	0.306539846559851
73.807904	1.14964857353924	0.305987563865427
73.848864	1.14965209132163	0.305478706207409
73.889824	1.14967741935484	0.305024248066822
73.930784	1.14968445491962	0.304662351697771
73.971744	1.14969571182327	0.304373142742248
74.012704	1.14971330073522	0.304149660816537
74.053664	1.14973159320364	0.304027995749913
74.094624	1.14973159320364	0.303943653943114
74.135584	1.14975692123685	0.303877584777972
74.176544	1.14976043901924	0.303806204887997
74.217504	1.14977873148767	0.303706405973595
74.258464	1.14978928483484	0.303577824107374
74.299424	1.14978576705245	0.303403119347815
74.340384	1.14978928483484	0.303209013117932
74.381344	1.14980687374679	0.303032362327485
74.422304	1.14980687374679	0.302802225106888
74.463264	1.14983571956239	0.302539306091608
74.504224	1.14983571956239	0.302239902810781
74.545184	1.14983571956239	0.3019475078562
74.586144	1.14983571956239	0.301637358910972
74.627104	1.14983571956239	0.301291601740979
74.668064	1.14985752981321	0.300898518755978
74.709024	1.1498610475956	0.300483883424409
74.749984	1.1498610475956	0.29999647133187
74.790944	1.1498610475956	0.299455193627351
74.831904	1.14986808316038	0.29887018361839
74.872864	1.1498863756288	0.298219535927059
74.913824	1.14988989341119	0.297511021601676
74.954784	1.14988989341119	0.296737070080868
74.995744	1.14990466809723	0.295931487386101
75.036704	1.14990818587962	0.295097463874848
75.077664	1.14991170366201	0.294189630659016
75.118624	1.14991170366201	0.29320424604204
75.159584	1.14991170366201	0.292143959938319
75.200544	1.1499152214444	0.29108047693951
75.241504	1.1499152214444	0.290062711501739
75.282464	1.1499152214444	0.289093193683081
75.323424	1.1499152214444	0.288145925556886
75.364384	1.14991873922679	0.287159416469653
75.405344	1.14991873922679	0.286163279650658
75.446304	1.14993703169522	0.28519747519889
75.487264	1.14993703169522	0.284214021358361
75.528224	1.14993703169522	0.283191389753766
75.569184	1.14994406726	0.282205092049508
75.610144	1.14994406726	0.281277811600029
75.651104	1.14994406726	0.280407957585006
75.692064	1.14994406726	0.279622473706458
75.733024	1.14994406726	0.278923763628518
75.773984	1.14994406726	0.278365614511751
75.814944	1.14994406726	0.277939928426952
75.855904	1.14994406726	0.277638897279301
75.896864	1.14994406726	0.277433485329096
75.937824	1.14994406726	0.277254565985283
75.978784	1.14996939529321	0.27711807142236
76.019744	1.14996939529321	0.276957952088037
76.060704	1.14996939529321	0.276793112593687
76.101664	1.14996939529321	0.276603401822149
76.142624	1.1499729130756	0.276413978705793
76.183584	1.1499729130756	0.276247034098522
76.224544	1.1499729130756	0.276136459010835
76.265504	1.1499729130756	0.276068084245827
76.306464	1.1499729130756	0.276037771491452
76.347424	1.14999472332641	0.275986294289163
76.388384	1.14999472332641	0.275929308054303
76.429344	1.14999472332641	0.275850420799928
76.470304	1.14999472332641	0.275705876250329
76.511264	1.14999472332641	0.275474259348911
76.552224	1.14999472332641	0.275203279450925
76.593184	1.14999472332641	0.274837530245804
76.634144	1.14999472332641	0.274406932230857
76.675104	1.14999472332641	0.27391677215965
76.716064	1.14999472332641	0.273363077339788
76.757024	1.14999472332641	0.272772488563666
76.797984	1.14999472332641	0.272173836725634
76.838944	1.14999472332641	0.271577473053819
76.879904	1.14999472332641	0.271009040264307
76.920864	1.14999472332641	0.27050031553785
76.961824	1.1499982411088	0.270018342743292
77.002784	1.1499982411088	0.269500853250618
77.043744	1.1499982411088	0.268987567446167
77.084704	1.1499982411088	0.268485707218365
77.125664	1.1499982411088	0.268003150396619
77.166624	1.1499982411088	0.26755131166155
77.207584	1.1499982411088	0.267089437683211
77.248544	1.1499982411088	0.266589052777818
77.289504	1.1499982411088	0.266161150440596
77.330464	1.1499982411088	0.265797336370333
77.371424	1.1499982411088	0.265434474613059
77.412384	1.1499982411088	0.265114288245355
77.453344	1.1499982411088	0.264840244383842
77.494304	1.1499982411088	0.264623790397229
77.535264	1.1499982411088	0.26448394857401
77.576224	1.14999472332641	0.26444329330833
77.617184	1.14999472332641	0.264356741786726
77.658144	1.14999472332641	0.264226048269968
77.699104	1.14999472332641	0.264047015607448
77.740064	1.14999472332641	0.263815677644388
77.781024	1.1499982411088	0.263506199894584
77.821984	1.1499982411088	0.263140993311737
77.862944	1.1499982411088	0.26268358016792
77.903904	1.1499982411088	0.26213021004974
77.944864	1.1499982411088	0.261554829951749
77.985824	1.1499982411088	0.260952669592182
78.026784	1.1499982411088	0.260249755826018
78.067744	1.1499982411088	0.259522875153124
78.108704	1.1499982411088	0.258739437548937
78.149664	1.1499982411088	0.257920781797845
78.190624	1.1499982411088	0.257085954159607
78.231584	1.14999894466528	0.25621838395239
78.272544	1.14998768776164	0.255191306767714
78.313504	1.14987582228163	0.254035139961838
78.354464	1.14966686600767	0.252838978189676
78.395424	1.14930312730854	0.251598253835615
78.436384	1.14899004467584	0.250415271900869
78.477344	1.14869455095508	0.249246354561143
78.518304	1.14842438526753	0.248059918585011
78.559264	1.14809652794878	0.246839003212781
78.600224	1.14772223590249	0.245654134085706
78.641184	1.14736553276814	0.244505587962939
78.682144	1.14701586519858	0.2433359296932
78.723104	1.14670278256587	0.242181390754148
78.764064	1.14640728884511	0.240982796988177
78.805024	1.14611531290674	0.239749471038221
78.845984	1.14583811165441	0.238542271588064
78.886944	1.14556442818447	0.237254875180772
78.927904	1.14532310831252	0.235861460405376
78.968864	1.14508178844057	0.234398228230652
79.009824	1.14481162275302	0.232909135419252
79.050784	1.14450909346748	0.231362760000986
79.091744	1.1442206353115	0.229847189837634
79.132704	1.14395046962395	0.228296198861225
79.173664	1.14367326837162	0.226700087426203
79.214624	1.14315826502973	0.225065475960156
79.255584	1.14299222570092	0.223409098585361
79.296544	1.14248074014141	0.221753518799933
79.337504	1.14219298554191	0.22004970882904
79.378464	1.14190452738594	0.218307056691794
79.419424	1.14161255144757	0.216477754968678
79.460384	1.14134238576002	0.21466032773863
79.501344	1.14107222007247	0.212917577537118
79.542304	1.14084215710416	0.21116221845014
79.583264	1.14061490836177	0.209401038704145
79.624224	1.1403806240546	0.207678851489712
79.665184	1.14012171527069	0.20602634656384
79.706144	1.13983325711471	0.204474329181442
79.747104	1.13957012699194	0.203014527076839
79.788064	1.13928940795722	0.201612609039936
79.829024	1.13893974038766	0.200248918633316
79.869984	1.1385900728181	0.198975968182081
79.910944	1.13822985190136	0.197777156495517
79.951904	1.13789144123545	0.196686832217368
79.992864	1.13760368663594	0.195610483186796
80.033824	1.13731874626236	0.194485579269077
80.074784	1.13702677032399	0.193388353445772
80.115744	1.13662715024449	0.192355610325699
80.156704	1.13638231259014	0.191391804205762
80.197664	1.13614802828297	0.190487228902784
80.238624	1.13589193372498	0.189660383695838
80.279584	1.13560066134309	0.188814317892659
80.320544	1.13529813205755	0.187931571695402
80.361504	1.13502444858761	0.187089439358912
80.402464	1.13475006156119	0.18628282372054
80.443424	1.13442642558131	0.185529969092262
80.484384	1.13406972244697	0.184786763987807
80.525344	1.13373060822458	0.184047355060067
80.566304	1.13340345446231	0.183284382378694
80.607264	1.13311499630633	0.182478838909635
80.648224	1.132837795054	0.181571295528191
80.689184	1.13256762936645	0.180622120596814
80.730144	1.1322974636789	0.179680644799959
80.771104	1.13203785133852	0.178807280084196
80.812064	1.13179653146656	0.177993351030749
80.853024	1.13157350406304	0.177250165539147
80.893984	1.13132444506983	0.176478247217464
80.934944	1.13104020825272	0.175622455618255
80.975904	1.13076652478278	0.174805229426248
81.016864	1.13049635909523	0.174052762696625
81.057824	1.13003482604566	0.173329941884364
81.098784	1.12967812291132	0.172633746610057
81.139744	1.12932564111584	0.171944064982252
81.180704	1.12899074823231	0.171220732056599
81.221664	1.12867344426074	0.170495553343531
81.262624	1.12839272522602	0.169763760740489
81.303584	1.12809723150526	0.169023974810125
81.344544	1.12782706581771	0.168337657876263
81.385504	1.12754986456538	0.167703125412725
81.426464	1.12730784113695	0.167168934485864
81.467424	1.12706652126499	0.166765541677647
81.508384	1.12680057691631	0.166345212081004
81.549344	1.1264973440743	0.165898091326756
81.590304	1.12620958947479	0.165412993550906
81.631264	1.12593942378724	0.164983195304532
81.672224	1.12566222253491	0.164596377536557
81.713184	1.12532662609491	0.16424469074725
81.754144	1.12497414429943	0.163922479897244
81.795104	1.12463503007704	0.163574319063119
81.836064	1.12431491187955	0.163166831526975
81.877024	1.12402997150596	0.162747792020237
[truncated: 5,226 more rows]
