# Supplementary material for: Unraveling the Local Relation Between Tissue Composition and Human Brain Mechanics Through Machine Learning
Source: Front Bioeng Biotechnol. 2021 Aug 17;9:704738. doi: 10.3389/fbioe.2021.704738 (PMC8415910; doi:10.3389/fbioe.2021.704738)
Supplement: Supplementary file 1 [file DataSheet3.ZIP › Mechanics_cyclicCompTens/cyclicCompTens_HBE_01_23_P1_VC_GM.txt]

0	1	0
0.05	0.999703741323853	0.0891265128225214
0.1	0.999269933976638	0.0771411580515336
0.15	0.99862980362282	0.0752844196338984
0.2	0.998140447773828	0.073138257736559
0.25	0.997307220247164	0.0678929954741969
0.3	0.996598315557813	0.0657441503493642
0.35	0.996175088877603	0.0622982538081121
0.4	0.995587861858812	0.0607604265809167
0.45	0.995191086846115	0.057252982015851
0.5	0.994625021161334	0.0492877950194991
0.55	0.994302310817674	0.0431919041848048
0.6	0.993794438801422	0.0353916793156108
0.65	0.993255692729495	0.0320390289787214
0.7	0.992852676776494	0.0287690843457173
0.75	0.992235107835182	0.0223688001625939
0.8	0.991727736954038	0.0191634339418984
0.85	0.991159852717115	0.0173051089714207
0.9	0.990410609234806	0.0121988269146692
0.95	0.989697876286543	0.00954041287955659
1	0.98923243543148	0.0025895346314343
1.05	0.988803567888763	-0.000547296447524492
1.1	0.988173391630096	-0.00495401567765127
1.15	0.987805606976263	-0.00714273321477313
1.2	0.987243020839692	-0.00938848970463807
1.25	0.986798376463181	-0.0142882925063377
1.3	0.986118830217992	-0.0168277316834038
1.35	0.985620416669443	-0.0173961947228558
1.4	0.985063737008155	-0.0195139874039986
1.45	0.984420284253865	-0.0231293870652491
1.5	0.983805648238367	-0.0275441980352246
1.55	0.983229917241813	-0.0325008903686746
1.6	0.982807178105307	-0.0340529689415572
1.65	0.982220706617819	-0.0381494930217033
1.7	0.981800355153956	-0.0427996920963321
1.75	0.981256608315886	-0.0459935981346535
1.8	0.980893837824704	-0.0474013624719288
1.85	0.980401198357886	-0.0499982434529465
1.9	0.979947556699589	-0.0547874718383271
1.95	0.979560302360582	-0.0594072276925801
2	0.978941697534963	-0.0647347366175786
2.05	0.978429649109566	-0.0699140164864076
2.1	0.977623229221895	-0.0730891605795531
2.15	0.977103783693015	-0.078437495539503
2.2	0.976378631851888	-0.0842518777744096
2.25	0.975936042260469	-0.0874443391111482
2.3	0.975298241097822	-0.0902938339466789
2.35	0.974891860869208	-0.0957247170691743
2.4	0.974523251998903	-0.0996190664498227
2.45	0.973972712188494	-0.106390403100628
2.5	0.97355014543913	-0.112106268141283
2.55	0.972891115502061	-0.11662000528007
2.6	0.972254439617737	-0.119277877795889
2.65	0.971656093038372	-0.121274406507626
2.7	0.9710851369003	-0.123951991476567
2.75	0.970515785625471	-0.127408726391118
2.8	0.969849852586157	-0.130152309426318
2.85	0.969361935693777	-0.132619426230866
2.9	0.968915961814079	-0.135563613253431
2.95	0.968452646772094	-0.139016987360984
3	0.967919900340643	-0.142222585134447
3.05	0.967509996849277	-0.144545458615327
3.1	0.967073328323063	-0.147046224913508
3.15	0.96661214175925	-0.149982942049923
3.2	0.966184264946128	-0.153499826418776
3.25	0.965487662651683	-0.155862438234356
3.3	0.964844175995347	-0.158578588785638
3.35	0.964254283792858	-0.161481948280885
3.4	0.963688438308531	-0.164237558175678
3.45	0.962998289522333	-0.166953949115121
3.5	0.962453949313965	-0.169052193772106
3.55	0.961982933748971	-0.170874522101935
3.6	0.961530732120423	-0.172664280507867
3.65	0.96112713633902	-0.174137683860225
3.7	0.960529510376397	-0.176079995128808
3.75	0.959953721964171	-0.179093394156046
3.8	0.959480322523402	-0.183220423216647
3.85	0.959024189694319	-0.187303369907232
3.9	0.958319987228034	-0.190955814954241
3.95	0.957670198019976	-0.194441952517213
4	0.957131609818404	-0.197958458862228
4.05	0.95664722097336	-0.201864135847152
4.1	0.956177405388237	-0.204976140814451
4.15	0.955628520554272	-0.208489270326733
4.2	0.95507899848217	-0.212843849144757
4.25	0.954675402700767	-0.218495276659757
4.3	0.954295209017154	-0.222948893366443
4.35	0.953876095361412	-0.227394613589376
4.4	0.953383220580941	-0.231277351740828
4.45	0.952792554651527	-0.234078004347116
4.5	0.952275873216813	-0.237455431673526
4.55	0.951700840445272	-0.241544697779728
4.6	0.951030212779829	-0.245389825273174
4.65	0.950281647571025	-0.248608818656553
4.7	0.949764966136311	-0.25277803187447
4.75	0.949277093604362	-0.256854156650257
4.8	0.94880841926456	-0.261919256323683
4.85	0.948361903846411	-0.267831664074552
4.9	0.947962344022823	-0.272533118270441
4.95	0.947392867146498	-0.276322921597471
5	0.946853050484607	-0.281385507452847
5.05	0.946365405114076	-0.287300941685229
5.1	0.945893198049836	-0.29219616937588
5.15	0.9451702166298	-0.298501965495808
5.2	0.944435849468684	-0.303054223132538
5.25	0.943706686423616	-0.306446085264854
5.3	0.943115704552658	-0.309415809091267
5.35	0.942599062538211	-0.312158427443358
5.4	0.942085907857362	-0.314894426711455
5.45	0.941690353815051	-0.31740721575823
5.5	0.941294799772739	-0.319920004805005
5.55	0.94084991449058	-0.322531240756901
5.6	0.940333272476133	-0.325285676600733
5.65	0.939816630461686	-0.328040112444565
5.7	0.939268296798422	-0.330714054872195
5.75	0.938711334620087	-0.333366081789561
5.8	0.938140430651988	-0.336048251484146
5.85	0.937498664399667	-0.338883628627903
5.9	0.936856898147346	-0.341719005771659
5.95	0.936264444971677	-0.344558873903018
6	0.935713494698459	-0.347402521742175
6.05	0.935162544425239	-0.350246169581332
6.1	0.934713889270881	-0.352533891087385
6.15	0.934273936305453	-0.354774320249129
6.2	0.933797632730791	-0.35758072588104
6.25	0.933236591793227	-0.361706486389111
6.3	0.932675550855663	-0.365832246897182
6.35	0.932114538971699	-0.369375901214704
6.4	0.93155354083555	-0.37264410988048
6.45	0.930991963065159	-0.375913109764922
6.5	0.930420831463251	-0.379195150924852
6.55	0.929849699861342	-0.382477192084782
6.6	0.929335735909212	-0.385590070890287
6.65	0.928895782943784	-0.388483946941394
6.7	0.928455829978357	-0.391377822992502
6.75	0.927987936366985	-0.39451902621622
6.8	0.927513675142786	-0.397716594768077
6.85	0.927024223432482	-0.400997517757868
6.9	0.926471255026394	-0.404626974589173
6.95	0.925918286620306	-0.408256431420478
7	0.92534111931588	-0.411621318360857
7.05	0.924745815538311	-0.414787916740577
7.1	0.924150511760742	-0.417954515120297
7.15	0.923562833740247	-0.421229665893636
7.2	0.922975557075387	-0.42451052995085
7.25	0.922440669928925	-0.42779003513281
7.3	0.922012825760711	-0.431066763842324
7.35	0.921584981592497	-0.434343492551838
7.4	0.921068649563259	-0.437838333339296
7.45	0.920515681157171	-0.441423478448618
7.5	0.919967561113487	-0.444991843701618
7.55	0.919471100427729	-0.44838141938994
7.6	0.918974639741971	-0.451770995078262
7.65	0.918406036141053	-0.455185695189237
7.7	0.917754228954088	-0.458629371701534
7.75	0.917102421767123	-0.462073048213829
7.8	0.916624062670924	-0.465963596044499
7.85	0.916178055306889	-0.469937494814002
7.9	0.915728473425917	-0.473900797707547
7.95	0.915266320998932	-0.477826837958725
8	0.914804168571946	-0.481752878209902
8.05	0.914348070543566	-0.485616181983951
8.1	0.913896008780925	-0.489437661439914
8.15	0.913443947018284	-0.493259140895877
8.2	0.912822040000646	-0.497237886751335
8.25	0.912196418811277	-0.501220071704431
8.3	0.911594601798583	-0.505365899709661
8.35	0.91103562164134	-0.509806211908373
8.4	0.910476641484098	-0.514246524107085
8.45	0.909914660878313	-0.518879629155521
8.5	0.90935160180788	-0.523582030600731
8.55	0.908794765448336	-0.528244826157587
8.6	0.908286195965364	-0.532600415970974
8.65	0.907777626482393	-0.536956005784361
8.7	0.907281985965833	-0.541284515197442
8.75	0.906799652210158	-0.54558515289982
8.8	0.906317318454482	-0.549885790602198
8.85	0.90569605522123	-0.554763561871592
8.9	0.905054288968909	-0.559726505710091
8.95	0.904448858576887	-0.564302368237478
9	0.903952435765762	-0.567716986831528
9.05	0.903456012954637	-0.571131605425578
9.1	0.902945616201449	-0.574975652007228
9.15	0.902426956054133	-0.579073637863532
9.2	0.901909171776482	-0.583165318829263
9.25	0.90151563586704	-0.58636260603228
9.3	0.901122099957598	-0.589559893235297
9.35	0.900674868797792	-0.592972754440781
9.4	0.900142081720393	-0.596729102853514
9.45	0.899609294642995	-0.600485451266248
9.5	0.899027926465735	-0.605107488625353
9.55	0.898431568202965	-0.609996641207639
9.6	0.897833919683742	-0.614875852742442
9.65	0.897228526011638	-0.619695390146278
9.7	0.896623132339535	-0.624514927550115
9.75	0.89606662565853	-0.629305758545576
9.8	0.895555028976255	-0.634070218419914
9.85	0.89504343229398	-0.638834678294251
9.9	0.894575417594636	-0.64215004593476
9.95	0.894112256101216	-0.645304045446986
10	0.893616569009499	-0.648676745445451
10.05	0.893036577062426	-0.652616307049052
10.1	0.892456585115353	-0.656555868652653
10.15	0.891886841462516	-0.660728785841961
10.2	0.891322471915194	-0.665024072423776
10.25	0.890759243725882	-0.669335957594546
10.3	0.890226578567723	-0.674092316091789
10.35	0.889693913409564	-0.678848674589033
10.4	0.88912860656512	-0.683259762222685
10.45	0.888517096754097	-0.687182133126711
10.5	0.887905586943074	-0.691104504030738
10.55	0.887294077132051	-0.695026874934764
10.6	0.886691042609965	-0.698047745169729
10.65	0.886097116385948	-0.700099782735452
10.7	0.885503190161932	-0.702151820301175
10.75	0.884909263937915	-0.704203857866899
10.8	0.884315337713899	-0.706255895432622
10.85	0.883746162147535	-0.708517618247178
10.9	0.883255363663739	-0.711443344349703
10.95	0.882764565179943	-0.714369070452228
11	0.882273766696147	-0.717294796554753
11.05	0.881782968212351	-0.720220522657278
11.1	0.881292169728555	-0.723146248759803
11.15	0.880737858173946	-0.724801630818776
11.2	0.880183291546763	-0.726451911094442
11.25	0.87962872491958	-0.728102191370108
11.3	0.879074158292398	-0.729752471645774
11.35	0.878519591665215	-0.731402751921439
11.4	0.87798724371058	-0.733874783952781
11.45	0.877462144818873	-0.736614920668335
11.5	0.876937045927165	-0.739355057383889
11.55	0.876411947035457	-0.742095194099443
11.6	0.875886848143749	-0.744835330814997
11.65	0.875377345500947	-0.747428991484882
11.7	0.874882827489446	-0.749881920267751
11.75	0.874388309477946	-0.75233484905062
11.8	0.873893791466445	-0.754787777833489
11.85	0.873399273454945	-0.757240706616358
11.9	0.872876011805539	-0.759947792406581
11.95	0.872274241413793	-0.763349068231811
12	0.871672471022047	-0.766750344057042
12.05	0.871070700630301	-0.770151619882273
12.1	0.870468930238555	-0.773552895707504
12.15	0.869869903452968	-0.776955911745087
12.2	0.869382449984489	-0.780429696418354
12.25	0.86889499651601	-0.78390348109162
12.3	0.86840754304753	-0.787377265764887
12.35	0.867920089579051	-0.790851050438154
12.4	0.867432636110572	-0.79432483511142
12.45	0.866881031908322	-0.798697633324351
12.5	0.866311544253434	-0.803321051680052
12.55	0.865742056598546	-0.807944470035754
12.6	0.865172568943658	-0.812567888391455
12.65	0.864603081288771	-0.817191306747156
12.7	0.864085600954758	-0.820837526755229
12.75	0.863612781182538	-0.823644591304929
12.8	0.863139961410317	-0.826451655854629
12.85	0.862667141638097	-0.829258720404329
12.9	0.862194321865876	-0.832065784954029
12.95	0.861708656736002	-0.835759518864732
13	0.861192440485221	-0.841562088012416
13.05	0.860676224234441	-0.847364657160101
13.1	0.86016000798366	-0.853167226307785
13.15	0.85964379173288	-0.858969795455469
13.2	0.859124508156363	-0.864709257865803
13.25	0.858551489577131	-0.869343183729218
13.3	0.857978470997899	-0.873977109592633
13.35	0.857405452418668	-0.878611035456048
13.4	0.856832433839436	-0.883244961319462
13.45	0.856259415260205	-0.887878887182877
13.5	0.855747529735186	-0.895255933430403
13.55	0.855249984062391	-0.903276427669264
13.6	0.854752438389595	-0.911296921908125
13.65	0.8542548927168	-0.919317416146986
13.7	0.853757347044005	-0.927337910385847
14.7216	0.849751883358727	-0.854987317318422
14.7716	0.849963496698832	-0.850859252158838
14.8216	0.850656530387676	-0.830596974542404
14.8716	0.851159112070425	-0.802225061411096
14.9216	0.8519156297613	-0.780366015898494
14.9716	0.852488876660503	-0.758428891018612
15.0216	0.852967703505904	-0.738671981097434
15.0716	0.853481568478077	-0.72704528992371
15.1216	0.853966398612081	-0.713953870997846
15.1716	0.854550215845607	-0.701005513654585
15.2216	0.854936410191299	-0.685523308178862
15.2716	0.855306733536482	-0.667629215102534
15.3216	0.855973315557813	-0.643166517506501
15.3716	0.856616194405208	-0.631867927462715
15.4216	0.857312162575916	-0.620040228038159
15.4716	0.857773615015487	-0.609186335083724
15.5216	0.858463471404425	-0.601370765374875
15.5716	0.858894199612219	-0.592214953225633
15.6216	0.85949498311061	-0.577818831036684
15.6716	0.859847988879719	-0.564083212091052
15.7216	0.860185102982954	-0.548865433000999
15.7716	0.860737600000868	-0.531473360722372
15.8216	0.861157435441653	-0.520351310201368
15.8716	0.861681585407144	-0.504838768528463
15.9216	0.862158022061601	-0.488125110698323
15.9716	0.862910525358151	-0.471661828981182
16.0216	0.863550303669019	-0.460078305865093
16.0716	0.864331164267538	-0.450021226568457
16.1216	0.864821776913794	-0.442430758848068
16.1716	0.865289463705284	-0.435228099240617
16.2216	0.865933599343636	-0.424326043213339
16.2716	0.866280914500513	-0.416657195055929
16.3216	0.866841136118379	-0.407460317088222
16.3716	0.867259472832102	-0.398213373996482
16.4216	0.867766899278611	-0.391426653135433
16.4716	0.868269606883244	-0.382735735207122
16.5216	0.868747300573418	-0.374619007022529
16.5716	0.869410796556523	-0.363913157127774
16.6216	0.869971310377735	-0.352389224381287
16.6716	0.870615505304751	-0.341413183040535
16.7216	0.871143384814591	-0.333798270760357
16.7716	0.871712542043057	-0.320779468262787
16.8216	0.872195374977031	-0.309847007452024
16.8716	0.872772445911579	-0.302099052566286
16.9216	0.873127321224633	-0.291595551634749
16.9716	0.873543738436819	-0.280098203247647
17.0216	0.874025764738055	-0.269864505367593
17.0716	0.874525209115567	-0.261344022528678
17.1216	0.87500980818468	-0.252517679389889
17.1716	0.875599503305509	-0.244030946355342
17.2216	0.876251509351359	-0.234717107943993
17.2716	0.87678340338852	-0.224775052902673
17.3216	0.877539059237269	-0.218308433252153
17.3716	0.878246074859901	-0.213930555346844
17.4216	0.878835692810773	-0.209496377732541
17.4716	0.879279606165683	-0.20445666917104
17.5216	0.879675130031457	-0.200264489879384
17.5716	0.880245561845334	-0.19626896147752
17.6216	0.880791616414149	-0.192275748482087
17.6716	0.881259832723303	-0.188099989323452
17.7216	0.881691680209404	-0.183313477359984
17.7716	0.882211380507304	-0.17899618373675
17.8216	0.882841244495147	-0.174861720055999
17.8716	0.883501905010908	-0.170782685499447
17.9216	0.884024641306185	-0.166602849667883
17.9716	0.884537838467046	-0.162173134854361
18.0216	0.885135205426249	-0.15826047908705
18.0716	0.885712763476208	-0.154586284169223
18.1216	0.886138305610113	-0.150744456516132
18.1716	0.886509613729003	-0.147310815587644
18.2216	0.886910418124839	-0.142600504810973
18.2716	0.887399386639024	-0.138234080121169
18.3216	0.887997677025375	-0.135197256886029
18.3716	0.888455758237267	-0.130670669640592
18.4216	0.888993949331015	-0.126729487800857
18.4716	0.889564312752067	-0.122452862614051
18.5216	0.890171167614273	-0.117722029635979
18.5716	0.890946189766344	-0.114039697052769
18.6216	0.891504840417841	-0.109381101181678
18.6716	0.891999487407527	-0.104855474130988
18.7216	0.892458012157695	-0.100621887889165
18.7716	0.892849559807439	-0.0963345093242251
18.8216	0.893418762646109	-0.0920265012967545
18.8716	0.893942816146584	-0.0879804201218286
18.9216	0.894405467154949	-0.0838594316284492
18.9716	0.894827224746515	-0.0790599229644702
19.0216	0.895336740204788	-0.0746566233914342
19.0716	0.896001524846396	-0.0701628391496114
19.1216	0.896669651192895	-0.0660030131523077
19.1716	0.897192448508368	-0.0625772286992331
19.2216	0.897719221377353	-0.0590390867115866
19.2716	0.898329168031143	-0.0542094523772066
19.3216	0.898882585024135	-0.0492445014198876
19.3716	0.899304638984219	-0.0449404957615386
19.4216	0.899676003765419	-0.0419719414774647
19.4716	0.900079264274208	-0.039359088718298
19.5216	0.900582141097381	-0.0357357190895804
19.5716	0.901160933256029	-0.0310289237603014
19.6216	0.901629104362456	-0.0268591820517023
19.6716	0.902183967842728	-0.0226366536926364
19.7216	0.902863768369285	-0.0192553839130082
19.7716	0.903586738435425	-0.0165395399931079
19.8216	0.904155808487202	-0.0137132358707083
19.8716	0.904685669050531	-0.0107233131276321
19.9216	0.905300708012904	-0.00781570420568398
19.9716	0.905970677010032	-0.00496733955734721
20.0216	0.906512084623211	-0.00259647513928402
20.0716	0.906984327714541	-0.000482500263745828
20.1216	0.907458953817164	0.00161459510455664
20.1716	0.908013940356121	0.00314247597885417
20.2216	0.908568926895078	0.00467035685315173
20.2716	0.909115280467061	0.00622567817745509
20.3216	0.909649076610894	0.00782091410822247
20.3716	0.910182872754727	0.00941615003898988
20.4216	0.910755497110151	0.0112564625070314
20.4716	0.911338693014278	0.0131635006480711
20.5216	0.911904809509633	0.0150530803235714
20.5716	0.912384116066005	0.0168539234187502
20.6216	0.912863422622377	0.0186547665139291
20.6716	0.913321360178866	0.0206237156851446
20.7216	0.913761313144294	0.0227341463973338
20.7716	0.914201266109722	0.0248445771095231
20.8216	0.914770482907164	0.0274652146487128
20.8716	0.915350696106982	0.0301292551992272
20.9216	0.915929697619826	0.0325247645642669
20.9716	0.916505874553907	0.0342942975016075
21.0216	0.917082051487988	0.0360638304389483
21.0716	0.917671211723428	0.0379928752594228
21.1216	0.918266515500997	0.0399973991854698
21.1716	0.91885143252851	0.0419795928434761
21.2216	0.919265149766641	0.0435937274681142
21.2716	0.919678867004773	0.0452078620927522
21.3216	0.920141836371944	0.0466173009538745
21.3716	0.920668569050736	0.0477617344231299
21.4216	0.921195301729528	0.0489061678923853
21.4716	0.921726965110545	0.0507834283179641
21.5216	0.922259752187943	0.0528276984231764
21.5716	0.922810066749309	0.0547614725283577
21.6216	0.923433669805809	0.0562332244986942
21.6716	0.92405727286231	0.0577049764690307
21.7216	0.92459260775452	0.0596004662774548
21.7716	0.9250617878504	0.0618135370687983
21.8216	0.925530967946281	0.0640266078601418
21.8716	0.925986761464922	0.0658121387837502
21.9216	0.926441850426867	0.0675751676090568
21.9716	0.92692280256878	0.0693605237217797
22.0216	0.927456598712613	0.0711914992525529
22.0716	0.927990394856447	0.0730224747833261
22.1216	0.928554162695143	0.0745697406316582
22.1716	0.929130339629223	0.0759995429689343
22.2216	0.929711711237309	0.0774892645173423
22.2716	0.930348432157458	0.0796174259587204
22.3216	0.930985153077606	0.0817455874000984
22.3716	0.931530010797898	0.0836799761218019
22.4216	0.931968921210174	0.0853908836448455
22.4716	0.932407831622449	0.087101791167889
22.5216	0.932930963935236	0.0889751400986854
22.5716	0.933469805411241	0.0908787877828026
22.6216	0.933991444524485	0.0928223321975303
22.6716	0.934452587885037	0.0949061819169252
22.7216	0.934913731245588	0.0969900316363201
22.7716	0.935474772183152	0.0990292149540976
22.8216	0.93610241150539	0.101038620670797
22.8716	0.936730050827629	0.103048026387496
22.9216	0.937314241363705	0.104535332211804
22.9716	0.937897481762828	0.106011220768896
23.0216	0.938422319681025	0.107507328198407
23.0716	0.938842059293683	0.109039820541668
23.1216	0.939261798906342	0.110572312884928
23.1716	0.939738716809642	0.112034047819851
23.2216	0.940236186561834	0.113470350102837
23.2716	0.940732273489384	0.114993826905868
23.3216	0.941217634444363	0.117193478751416
23.3716	0.941702995399342	0.119393130596963
23.4216	0.942281842726834	0.120976979024425
23.4716	0.942956908171493	0.121927029778076
23.5216	0.943631973616151	0.122877080531728
23.5716	0.94417426468667	0.124188039916553
23.6216	0.944696961099724	0.125552261695192
23.6716	0.945209305401845	0.126996360757746
23.7216	0.945690593371167	0.128680091672045
23.7716	0.94617188134049	0.130363822586345
23.8216	0.946639242242966	0.131880188543108
23.8716	0.947098367470648	0.133297584388127
23.9216	0.947558516900762	0.134719905969696
23.9716	0.948163956761442	0.136840978464849
24.0216	0.948769396622122	0.138962050960001
24.0716	0.949347210665586	0.140879677053592
24.1216	0.949881006809419	0.142473139586188
24.1716	0.950414802953252	0.144066602118785
24.2216	0.950968648439885	0.145580147455601
24.2716	0.951528680311014	0.147069033704789
24.3216	0.952073577293229	0.148532004105482
24.3716	0.952527622547306	0.149839406821785
24.4216	0.952981667801384	0.151146809538088
24.4716	0.953433101483448	0.152343097774985
24.5216	0.953882136046786	0.153437310776386
24.5716	0.954331170610124	0.154531523777788
24.6216	0.954970876348786	0.155662950818676
24.6716	0.955631814863362	0.156798521943535
24.7216	0.956263197429281	0.158198694571115
24.7716	0.956817972335177	0.16028470212816
24.8216	0.957372747241073	0.162370709685206
24.8716	0.9579079864813	0.163856120575644
24.9216	0.958432981409041	0.165026584433593
24.9716	0.958955746517629	0.166206330204449
25.0216	0.959418802024438	0.167634624976494
25.0716	0.959881857531246	0.16906291974854
25.1216	0.960448149532832	0.169998722367086
25.1716	0.961160568553595	0.170237422565462
25.2216	0.961872987574357	0.170476122763838
25.2716	0.96258540659512	0.170714822962214
25.3216	0.963218578874565	0.171213011367935
25.3716	0.963766585568942	0.17199006884296
25.4216	0.964314592263319	0.172767126317985
25.4716	0.964862598957696	0.17354418379301
25.5216	0.965410605652074	0.174321241268036
25.5716	0.965945124496438	0.17501267152183
25.6216	0.966436931815761	0.175432948908394
25.6716	0.966928739135083	0.175853226294958
25.7216	0.967420546454406	0.176273503681522
25.7716	0.967912353773729	0.176693781068086
25.8216	0.968404161093052	0.177114058454649
25.8716	0.969002704759199	0.177528904689817
25.9216	0.969601677085374	0.177943729113131
25.9716	0.970200649411548	0.178358553536446
26.0216	0.970799621737723	0.17877337795976
26.0716	0.971398594063898	0.179188202383074
26.1216	0.971901550735162	0.179629185046963
26.1716	0.972373181343948	0.180078702097033
26.2216	0.972844811952735	0.180528219147104
26.2716	0.973316442561521	0.180977736197174
26.3216	0.973788073170308	0.181427253247245
26.3716	0.974307920226308	0.181961089924755
26.4216	0.974874092888455	0.182575939577647
26.4716	0.975440265550601	0.18319078923054
26.5216	0.976006438212748	0.183805638883433
26.5716	0.976572610874894	0.184420488536326
26.6216	0.977113851818622	0.18503891645419
26.6716	0.977586995680699	0.185667117842052
26.7216	0.978060139542776	0.186295319229914
26.7716	0.978533283404853	0.186923520617776
26.8216	0.979006427266929	0.187551722005638
26.8716	0.979481246730529	0.188175717091025
26.9216	0.980024207322749	0.188628655875769
26.9716	0.980567167914967	0.189081594660514
27.0216	0.981110128507186	0.189534533445258
27.0716	0.981653089099405	0.189987472230003
27.1216	0.982196049691624	0.190440411014747
27.1716	0.982746737442048	0.19100823297828
27.2216	0.983299579310743	0.191608081198815
27.2716	0.983852421179438	0.192207929419349
27.3216	0.984405263048133	0.192807777639884
27.3716	0.984958104916829	0.193407625860419
27.4216	0.9854763107868	0.193819710319329
27.4716	0.985964773475711	0.194070555265468
27.5216	0.986453236164621	0.194321400211607
27.5716	0.986941698853532	0.194572245157745
27.6216	0.987430161542443	0.194823090103884
27.6716	0.98795387428259	0.195127895209408
27.7216	0.988561424982433	0.195561037991305
27.7716	0.989168975682277	0.195994180773202
27.8216	0.98977652638212	0.196427323555099
27.8716	0.990384077081964	0.196860466336996
27.9216	0.99098393399562	0.197301143899588
27.9716	0.991449007173482	0.197873819657314
28.0216	0.991914080351345	0.19844649541504
28.0716	0.992379153529207	0.199019171172767
28.1216	0.992844226707069	0.199591846930493
28.1716	0.993309299884931	0.200164522688219
28.2216	0.993855037442239	0.200897003459466
28.2716	0.994419696273739	0.201666969357341
28.3216	0.994984355105238	0.202436935255216
28.3716	0.995549013936737	0.20320690115309
28.4216	0.996113672768236	0.203976867050965
28.4716	0.99665070438672	0.204926332192051
28.5216	0.997166723758687	0.20601231788431
28.5716	0.997682743130653	0.20709830357657
28.6216	0.99819876250262	0.20818428926883
28.6716	0.998714781874586	0.209270274961089
28.7216	0.999233644428357	0.210247840007958
28.7716	0.999758439052807	0.210999194078642
28.8216	1.00028323367726	0.211750548149325
28.8716	1.00080802830171	0.212501902220009
28.9216	1.00133282292616	0.213253256290692
28.9716	1.00185991742463	0.213989256439477
29.0216	1.00241275929333	0.214553367560184
29.0716	1.00296560116202	0.215117478680891
29.1216	1.00351844303072	0.215681589801598
29.1716	1.00407128489941	0.216245700922304
29.2216	1.00462412676811	0.216809812043011
29.2716	1.00509257272216	0.217117100133454
29.3216	1.00554470347554	0.217374739857665
29.3716	1.00599683422891	0.217632379581875
29.4216	1.00644896498228	0.217890019306086
29.4716	1.00690109573565	0.218147659030297
29.5216	1.00744331361246	0.218555391105991
29.5716	1.00804659725749	0.219064863634704
29.6216	1.00864988090253	0.219574336163417
29.6716	1.00925316454756	0.220083808692131
29.7216	1.0098564481926	0.220593281220844
29.7716	1.01042002535226	0.22099819665726
29.8216	1.01091050648204	0.221210631991946
29.8716	1.01140098761181	0.221423067326632
29.9216	1.01189146874158	0.221635502661317
29.9716	1.01238194987136	0.221847937996003
30.0216	1.01288231126916	0.222105711464137
30.0716	1.01346261301735	0.222730311648348
30.1216	1.01404291476554	0.223354911832558
30.1716	1.01462321651373	0.223979512016769
30.2216	1.01520351826192	0.224604112200979
30.2716	1.01578382001011	0.22522871238519
30.3216	1.01630788682111	0.225814138591642
30.3716	1.01682340177532	0.22639360746507
30.4216	1.01733891672952	0.226973076338498
30.4716	1.01785443168372	0.227552545211927
30.5216	1.01836994663793	0.228132014085355
30.5716	1.01886228344309	0.228796429751791
30.6216	1.01934065392769	0.229512031306322
30.6716	1.01981902441228	0.230227632860853
30.7216	1.02029739489688	0.230943234415384
30.7716	1.02077576538147	0.231658835969915
30.8216	1.0213026234437	0.232303932235456
30.8716	1.02190792475979	0.232834964970641
30.9216	1.02251322607588	0.233365997705826
30.9716	1.02311852739197	0.233897030441011
31.0216	1.02372382870806	0.234428063176195
31.0716	1.02431119575214	0.234915863320084
31.1216	1.02478653857544	0.2351336164082
31.1716	1.02526188139874	0.235351369496315
31.2216	1.02573722422204	0.23556912258443
31.2716	1.02621256704534	0.235786875672545
31.3216	1.02668790986864	0.236004628760661
31.3716	1.0272381153364	0.236469737269873
31.4216	1.02779701021826	0.236963556676177
31.4716	1.02835590510012	0.237457376082481
31.5216	1.02891479998197	0.237951195488785
31.5716	1.02947369486383	0.238445014895089
31.6216	1.02998337789728	0.23863805452989
31.6716	1.03046679448403	0.238670555268246
31.7216	1.03095021107078	0.238703056006601
31.7716	1.03143362765754	0.238735556744957
31.8216	1.03191704424429	0.238768057483312
31.8716	1.03241949472838	0.239069363610169
31.9216	1.03294933545499	0.239757487247307
31.9716	1.0334791761816	0.240445610884446
32.0216	1.0340090169082	0.241133734521584
32.0716	1.03453885763481	0.241821858158722
32.1216	1.03507476585008	0.242438289143114
32.1716	1.03564072258063	0.242699670799617
32.2216	1.03620667931117	0.24296105245612
32.2716	1.03677263604171	0.243222434112624
32.3216	1.03733859277226	0.243483815769127
32.3716	1.0379045495028	0.24374519742563
32.4216	1.03842687732924	0.244032606167495
32.4716	1.0389456166311	0.244322155665299
32.5216	1.03946435593296	0.244611705163102
32.5716	1.03998309523482	0.244901254660906
32.6216	1.04050183453668	0.24519080415871
32.6716	1.04105690427988	0.245445855977663
32.7216	1.04162891402358	0.245684822368648
32.7716	1.04220092376729	0.245923788759633
32.8216	1.04277293351099	0.246162755150619
32.8716	1.0433449432547	0.246401721541604
32.9216	1.04387019250177	0.246640734837136
32.9716	1.04433544312076	0.246879808316127
33.0216	1.04480069373974	0.247118881795118
33.0716	1.04526594435872	0.247357955274109
33.1216	1.04573119497771	0.2475970287531
33.1716	1.04621341574987	0.247938597923972
33.2216	1.04676524878304	0.248700608606437
33.2716	1.04731708181621	0.249462619288902
33.3216	1.04786891484937	0.250224629971367
33.3716	1.04842074788254	0.250986640653832
33.4216	1.04897258091571	0.251748651336297
33.4716	1.04950347727303	0.252353823400436
33.5216	1.05003331799964	0.252951087635079
33.5716	1.05056315872625	0.253548351869723
33.6216	1.05109299945286	0.254145616104366
33.6716	1.05162284017946	0.25474288033901
33.7216	1.05213964451477	0.255144496971519
33.7716	1.05265112412687	0.255466201203157
33.8216	1.05316260373896	0.255787905434795
33.8716	1.05367408335106	0.256109609666432
33.9216	1.05418556296315	0.25643131389807
33.9716	1.05472252953657	0.256794086484138
34.0216	1.05528870219872	0.25720392023172
34.0716	1.05585487486086	0.257613753979302
34.1216	1.05642104752301	0.258023587726884
34.1716	1.05698722018516	0.258433421474467
34.2216	1.05752807352512	0.258825486974657
34.2716	1.05798121349892	0.25915599818924
34.3216	1.05843435347272	0.259486509403824
34.3716	1.05888749344653	0.259817020618407
34.4216	1.05934063342033	0.260147531832991
34.4716	1.05979377339413	0.260478043047574
34.5216	1.06038345701173	0.261010111513562
34.5716	1.06097564346597	0.261545874511653
34.6216	1.06156782992021	0.262081637509743
34.6716	1.06216001637445	0.262617400507834
34.7216	1.06275220282869	0.263153163505925
34.7716	1.06327379958155	0.263400628156248
34.8216	1.06377033603391	0.263545742986633
34.8716	1.06426687248627	0.263690857817017
34.9216	1.06476340893864	0.263835972647402
34.9716	1.065259945391	0.263981087477786
35.0216	1.06577440168144	0.264179167671666
35.0716	1.0663070668396	0.264431067509097
35.1216	1.06683973199776	0.264682967346529
35.1716	1.06737239715592	0.26493486718396
35.2216	1.06790506231408	0.265186767021391
35.2716	1.06844769730453	0.265558359226601
35.3216	1.06901992528927	0.266285228777438
35.3716	1.069592153274	0.267012098328274
35.4216	1.07016438125874	0.267738967879111
35.4716	1.07073660924348	0.268465837429947
35.5216	1.07131026268406	0.269189927664778
35.5716	1.07202503625305	0.269638865615064
35.6216	1.07273980982204	0.27008780356535
35.6716	1.07345458339103	0.270536741515635
35.7216	1.07416935696002	0.270985679465921
35.7716	1.07488413052901	0.271434617416206
35.8216	1.075598904098	0.271883555366492
35.8716	1.07631367766699	0.272332493316777
35.9216	1.07699926334502	0.272752503616786
35.9716	1.07751411985269	0.273003306976135
36.0216	1.07802897636036	0.273254110335484
36.0716	1.07854383286803	0.273504913694833
36.1216	1.0790586893757	0.273755717054182
36.1716	1.07957354588337	0.274006520413531
36.2216	1.08008840239104	0.27425732377288
36.2716	1.08060325889871	0.274508127132229
36.3216	1.08111811540638	0.274758930491578
36.3716	1.08163297191405	0.275009733850927
36.4216	1.08214782842172	0.275260537210276
36.4716	1.08265519289692	0.275477816186029
36.5216	1.08315869784024	0.275677825024778
36.5716	1.08366220278355	0.275877833863526
36.6216	1.08416570772687	0.276077842702275
36.6716	1.08466921267019	0.276277851541024
36.7216	1.0851727176135	0.276477860379772
36.7716	1.08567622255682	0.276677869218521
36.8216	1.08617972750014	0.27687787805727
36.8716	1.08668323244345	0.277077886896019
36.9216	1.08718673738677	0.277277895734767
36.9716	1.08769823080431	0.277516846290783
37.0216	1.08824764651901	0.277940658102329
37.0716	1.08879706223371	0.278364469913876
37.1216	1.08934647794841	0.278788281725422
37.1716	1.08989589366311	0.279212093536969
37.2216	1.09044530937782	0.279635905348516
37.2716	1.09099472509252	0.280059717160062
37.3216	1.09154414080722	0.280483528971609
37.3716	1.09209355652192	0.280907340783155
37.4216	1.09264297223662	0.281331152594702
37.4716	1.09319238795132	0.281754964406248
37.5216	1.09372063022368	0.282233910921482
37.5716	1.09423927058613	0.282737860383736
37.6216	1.09475791094859	0.283241809845991
37.6716	1.09527655131104	0.283745759308245
37.7216	1.09579519167349	0.284249708770499
37.7716	1.09631383203595	0.284753658232754
37.8216	1.0968324723984	0.285257607695008
37.8716	1.09735111276086	0.285761557157262
37.9216	1.09786975312331	0.286265506619516
37.9716	1.09838839348577	0.286769456081771
38.0216	1.09891212943933	0.28706361942667
38.0716	1.09945599550035	0.286529023753502
38.1216	1.09999986156137	0.285994428080334
38.1716	1.10054372762238	0.285459832407167
38.2216	1.1010875936834	0.284925236733999
38.2716	1.10163145974442	0.284390641060831
38.3216	1.10217532580544	0.283856045387663
38.3716	1.10271919186645	0.283321449714495
38.4216	1.10326305792747	0.282786854041328
38.4716	1.10380692398849	0.28225225836816
38.5216	1.10435079004951	0.281717662694992
38.5716	1.10488851516646	0.281136238501446
38.6216	1.10542380448997	0.280536239866856
38.6716	1.10595909381348	0.279936241232266
38.7216	1.10649438313698	0.279336242597676
38.7716	1.10702967246049	0.278736243963087
38.8216	1.107564961784	0.278136245328497
38.8716	1.1081002511075	0.277536246693907
38.9216	1.10863554043101	0.276936248059317
38.9716	1.10917082975451	0.276336249424727
39.0216	1.10970611907802	0.275736250790137
39.0716	1.11023792725512	0.275225443273874
39.1216	1.11075808115949	0.275013232110271
39.1716	1.11127823506386	0.274801020946668
39.2216	1.11179838896823	0.274588809783065
39.2716	1.1123185428726	0.274376598619461
39.3216	1.11283869677696	0.274164387455858
39.3716	1.11335885068133	0.273952176292255
39.4216	1.1138790045857	0.273739965128652
39.4716	1.11439915849007	0.273527753965049
39.5216	1.11491931239444	0.273315542801445
39.5716	1.11543946629881	0.273103331637842
39.6216	1.11597433579893	0.273540185049564
39.6716	1.11651426872986	0.274200372508709
39.7216	1.11705420166078	0.274860559967855
39.7716	1.1175941345917	0.275520747427
39.8216	1.11813406752263	0.276180934886146
39.8716	1.11867400045355	0.276841122345291
39.9216	1.11921393338448	0.277501309804437
39.9716	1.1197538663154	0.278161497263582
40.0216	1.12029379924632	0.278821684722728
40.0716	1.12083373217725	0.279481872181873
40.1216	1.12136216064009	0.279914557181775
40.1716	1.12185784561685	0.279699735182289
40.2216	1.12235353059361	0.279484913182804
40.2716	1.12284921557038	0.279270091183318
40.3216	1.12334490054714	0.279055269183832
40.3716	1.1238405855239	0.278840447184347
40.4216	1.12433627050066	0.278625625184861
40.4716	1.12483195547743	0.278410803185375
40.5216	1.12532764045419	0.27819598118589
40.5716	1.12582332543095	0.277981159186404
40.6216	1.12631901040771	0.277766337186919
40.6716	1.12685276853131	0.277835263140816
40.7216	1.12739764362027	0.277987040564305
40.7716	1.12794251870923	0.278138817987794
40.8216	1.12848739379819	0.278290595411284
40.8716	1.12903226888715	0.278442372834773
40.9216	1.12957714397611	0.278594150258262
40.9716	1.13012201906507	0.278745927681751
41.0216	1.13066689415403	0.278897705105241
41.0716	1.13121176924299	0.27904948252873
41.1216	1.13175664433195	0.279201259952219
41.1716	1.13229643392008	0.279763576573527
41.2216	1.13282365102005	0.281340837322774
41.2716	1.13335086812002	0.282918098072021
41.3216	1.13387808521998	0.284495358821269
41.3716	1.13440530231995	0.286072619570516
41.4216	1.13493251941991	0.287649880319763
41.4716	1.13545973651988	0.289227141069011
41.5216	1.13598695361984	0.290804401818258
41.5716	1.13651417071981	0.292381662567505
41.6216	1.13704138781978	0.293958923316752
41.6716	1.13756860491974	0.295536184066
41.7216	1.13810998372688	0.294714696988662
41.7716	1.13865485881584	0.293301000348154
41.8216	1.1391997339048	0.291887303707644
41.8716	1.13974460899376	0.290473607067136
41.9216	1.14028948408272	0.289059910426627
41.9716	1.14083435917168	0.287646213786118
42.0216	1.14137923426064	0.286232517145609
42.0716	1.1419241093496	0.2848188205051
42.1216	1.14246898443856	0.283405123864591
42.1716	1.14301385952752	0.281991427224082
43.2058	1.15014230997122	0.296582053352885
43.2558	1.14991482563061	0.271836558142048
43.3058	1.14938380840528	0.268629216223001
43.3558	1.14872450059252	0.262857236246392
43.4058	1.14803411207042	0.258372051022243
43.4558	1.14748856709333	0.254291372870345
43.5058	1.14692992027467	0.253880304669188
43.5558	1.14640204418487	0.253171378746955
43.6058	1.14597883817002	0.254194975868507
43.6558	1.14562965549348	0.254098144548067
43.7058	1.14485346437489	0.25315540382964
43.7558	1.14435997545285	0.253249016719049
43.8058	1.14394732943965	0.255193874620807
43.8558	1.14318023108177	0.255904329062977
43.9058	1.14250031989985	0.254445899882936
43.9558	1.14203064264492	0.252382863928663
44.0058	1.1413918503735	0.24871286799721
44.0558	1.14097689500573	0.245560864413804
44.1058	1.14055622566447	0.243950688543933
44.1558	1.13996969093541	0.241857361971324
44.2058	1.13964595765617	0.24026054387534
44.2558	1.13911983390859	0.239678410655911
44.3058	1.13872255989924	0.239486076797121
44.3558	1.13811850841542	0.238526171117388
44.4058	1.13770951625061	0.239268202990603
44.4558	1.13704344421872	0.235919996144299
44.5058	1.13629793029234	0.235701322424005
44.5558	1.13552489248983	0.234311532230108
44.6058	1.1350637826952	0.234346521948465
44.6558	1.13462059416764	0.23441363652583
44.7058	1.1340018382464	0.233199677847405
44.7558	1.13340559651224	0.233136718633606
44.8058	1.13305265845894	0.230779341708799
44.8558	1.13268980647886	0.228959012958268
44.9058	1.13204497827014	0.230574372539042
44.9558	1.13160991331847	0.23095007148611
45.0058	1.13112426511519	0.232932657322112
45.0558	1.13051706311913	0.233373974536338
45.1058	1.12972036504664	0.232244021570461
45.1558	1.12921520402316	0.229690312585059
45.2058	1.12868939899564	0.230141730557285
45.2558	1.12812405897608	0.22943309313476
45.3058	1.12769139703369	0.227482604448109
45.3558	1.12712376216851	0.227219877070288
45.4058	1.12673043386379	0.227860014821515
45.4558	1.12631561004774	0.229015980247353
45.5058	1.1258665101193	0.226517715419726
45.5558	1.1253326848098	0.228035739503404
45.6058	1.12484201566014	0.229017020265877
45.6558	1.12428976142314	0.227577658325309
45.7058	1.12363153020557	0.225056457048714
45.7558	1.12299901489696	0.226333858342621
45.8058	1.12237057777632	0.226813593492763
45.8558	1.1216915098597	0.226609154221178
45.9058	1.1211082250524	0.226031031398769
45.9558	1.12063693426268	0.225477895579386
46.0058	1.12020508677658	0.223143122581774
46.0558	1.11966956596318	0.221574993239735
46.1058	1.11913431730243	0.220524764919975
46.1558	1.11863235392842	0.219783667469767
46.2058	1.11816014686418	0.218902217984169
46.2558	1.1176984125654	0.219113543419437
46.3058	1.11706669611431	0.218975215108545
46.3558	1.1163510131419	0.218348248202462
46.4058	1.11578992939639	0.217465483915627
46.4558	1.11528949760733	0.217193524314631
46.5058	1.1147247282722	0.216881900424792
46.5558	1.1141652835589	0.216398175885185
46.6058	1.11370553591734	0.21563904379396
46.6558	1.11331808396719	0.213789894865
46.7058	1.11293059092455	0.21301236329662
46.7558	1.11245932577859	0.212509824209811
46.8058	1.11186581396629	0.211754026434737
46.8558	1.11142185860675	0.211746936480621
46.9058	1.11089471591124	0.210690574201325
46.9558	1.11022858974103	0.209466714771267
47.0058	1.10946251695458	0.208635035848716
47.0558	1.10892161607761	0.209016737428732
47.1058	1.10841096143024	0.208722039275946
47.1558	1.10792535498606	0.207353834364493
47.2058	1.10743352429944	0.20519595307965
47.2558	1.10685225768538	0.203318157513108
47.3058	1.10644152621663	0.202888853405447
47.3558	1.10598831304377	0.202050601359113
47.4058	1.10550078561695	0.200867337220843
47.4558	1.10503665046833	0.199831104342019
47.5058	1.10440480028557	0.198914766290554
47.5558	1.10378293341997	0.198452636827493
47.6058	1.10319029259545	0.197938733667918
47.6558	1.10263377416787	0.19694420795936
47.7058	1.10197581265335	0.19782815377575
47.7558	1.1014697855735	0.197708253544584
47.8058	1.10102179425614	0.197343427779892
47.8558	1.10057832500133	0.197297870558651
47.9058	1.10017466763046	0.198328353920765
47.9558	1.099659267006	0.199230603832935
48.0058	1.09915317228773	0.19941587719402
48.0558	1.09869240891612	0.198773248082242
48.1058	1.09824845355657	0.197693298465804
48.1558	1.09772127351814	0.196901664823736
48.2058	1.09704316317632	0.195852623254157
48.2558	1.09631248773392	0.194365900238513
48.3058	1.09577570534465	0.192280436851132
48.3558	1.095263169396	0.191640710335742
48.4058	1.09462861725356	0.191824020236877
48.4558	1.09391694335902	0.192448673380878
48.5058	1.09337275708265	0.191797063256023
48.5558	1.09291867718714	0.190458838410397
48.6058	1.09246180742475	0.18914652866808
48.6558	1.09191085715153	0.188708133798487
48.7058	1.09135990687831	0.188269738928894
48.7558	1.09080155691912	0.187689329256104
48.8058	1.09023244345008	0.186902346258878
48.8558	1.08966332998104	0.186115363261652
48.9058	1.08909900903223	0.185938127278267
48.9558	1.08853599291717	0.185926903840635
49.0058	1.0879832549526	0.185856332260382
49.0558	1.08748275800111	0.185484110388321
49.1058	1.08698226104961	0.18511188851626
49.1558	1.08651902286714	0.185151919878768
49.2058	1.08608714243319	0.185538912066687
49.2558	1.08565526199924	0.185925904254606
49.3058	1.0850987675114	0.185505392710824
49.3558	1.08453167217523	0.1850161872732
49.4058	1.08395851840419	0.184561390872745
49.4558	1.08337124173933	0.184186805812099
49.5058	1.08278396507447	0.183812220751454
49.5558	1.08220904705857	0.183240753343318
49.6058	1.08163997700679	0.182576123575113
49.6558	1.08107979313596	0.181929469954804
49.7058	1.08066607589782	0.181579108506441
49.7558	1.08025235865969	0.181228747058078
49.8058	1.07977707626026	0.181089779796131
49.8558	1.0792220897213	0.18122448990907
49.9058	1.07866710318235	0.18135920002201
49.9558	1.0780545917841	0.18163393000906
50.0058	1.07742897059473	0.181940570222822
50.0558	1.0768224348879	0.182250403164146
50.1058	1.07629570220911	0.182573586007763
50.1558	1.07576896953031	0.18289676885138
50.2058	1.07528493846023	0.18295045985431
50.2558	1.07483291118506	0.182802173417508
50.3058	1.07438088390989	0.182653886980706
50.3558	1.07391348606182	0.182354604449175
50.4058	1.07344527923623	0.182047374754764
50.4558	1.07295618291912	0.181560365762433
50.5058	1.07242440490816	0.180706029257557
50.5558	1.07189262689719	0.17985169275268
50.6058	1.07133373163849	0.17921295768738
50.6558	1.07076360910302	0.178663487471496
50.7058	1.07018898451674	0.178141290181865
50.7558	1.06956639052668	0.177909686239323
50.8058	1.06894379653661	0.177678082296781
50.8558	1.06839525940722	0.177236326940008
50.9058	1.06793213324806	0.176552200572335
50.9558	1.0674690070889	0.175868074204661
51.0058	1.06695567511976	0.175148548839468
51.0558	1.0664329787067	0.174422420813609
51.1058	1.06592234628831	0.173816114210704
51.1558	1.06545413946272	0.173631185023848
51.2058	1.06498593263713	0.173446255836992
51.2558	1.06440814119675	0.17313902536817
51.3058	1.06375729334652	0.172750260711372
51.3558	1.06310644549629	0.172361496054574
51.4058	1.06261655564934	0.171884268896493
51.4558	1.06213018562793	0.171405107242676
51.5058	1.06163265611834	0.171097735209185
51.5558	1.06111504452869	0.171099507542844
51.6058	1.06059743293904	0.171101279876503
51.6558	1.06009909130064	0.169974797348621
51.7058	1.05960767594706	0.168442781126623
51.7558	1.05911868053659	0.167066963899013
51.8058	1.05864845557813	0.166902714703177
51.8558	1.05817823061967	0.166738465507341
51.9058	1.05760208759022	0.166423395044508
51.9558	1.05691693148122	0.165953096199733
52.0058	1.05623177537222	0.165482797354959
52.0558	1.05571984145994	0.164641808624391
52.1058	1.05523347143852	0.163746113996057
52.1558	1.05474534496177	0.162876431013249
52.2058	1.05425194911901	0.162084782967021
52.2558	1.05375855327624	0.161293134920792
52.3058	1.05327147475166	0.160662581920305
52.3558	1.05278813192955	0.160127291362527
52.4058	1.05230402625322	0.159593948771899
52.4558	1.05171170425618	0.159336939235577
52.5058	1.05111938225915	0.159079929699256
52.5558	1.05051149642143	0.158582794009118
52.6058	1.04987881176702	0.157703050671407
52.6558	1.04924612711261	0.156823307333695
52.7058	1.0487537878578	0.155532238995344
52.7558	1.04830475329446	0.154114253050148
52.8058	1.04785298603277	0.152711974130161
52.8558	1.04738481492634	0.151403981358699
52.9058	1.04691664381992	0.150095988587236
52.9558	1.04645318742549	0.148799645621904
53.0058	1.04599406219781	0.14751400474248
53.0558	1.04553493697013	0.146228363863056
53.1058	1.04490511564263	0.144793335853545
53.1558	1.04425628592527	0.143341672380114
53.2058	1.04363813413895	0.142155049478438
53.2558	1.0430994981394	0.141655399552979
53.3058	1.04256086213986	0.14115574962752
53.3558	1.04201792865755	0.139976391791249
53.4058	1.0414727416172	0.138440601757845
53.4558	1.04093178244483	0.136912636843686
53.5058	1.04050403618146	0.135594211233775
53.5558	1.04007628991809	0.134275785623864
53.6058	1.03949030526742	0.133133828765623
53.6558	1.03868034067724	0.13224165617907
53.7058	1.03787037608706	0.131349483592517
53.7558	1.03706041149689	0.130457311005965
53.8058	1.03640005993639	0.129501425783887
53.8558	1.03590049582273	0.128477069306204
53.9058	1.03540093170907	0.12745271282852
53.9558	1.03490136759541	0.126428356350837
54.0058	1.03440180348176	0.125403999873153
54.0558	1.03390615902321	0.124320336494423
54.1058	1.03342292680587	0.123048867929042
54.1558	1.03293969458852	0.121777399363661
54.2058	1.03245646237118	0.120505930798281
54.2558	1.03197323015383	0.1192344622329
54.3058	1.03148999793649	0.11796299366752
54.3558	1.03090304818157	0.117034466261525
54.4058	1.03031568189036	0.116107316129263
54.4558	1.02972831559915	0.115180165997001
54.5058	1.02914094930794	0.114253015864739
54.5558	1.02855358301673	0.113325865732477
54.6058	1.02804207150026	0.112465789587188
54.6558	1.02755530835857	0.11162759699733
54.7058	1.02706854521688	0.110789404407472
54.7558	1.02658178207519	0.109951211817614
54.8058	1.0260950189335	0.109113019227756
54.8558	1.02556286726339	0.108278731740398
54.9058	1.02498710700714	0.107448196214267
54.9558	1.02441134675089	0.106617660688136
55.0058	1.02383558649465	0.105787125162005
55.0558	1.0232598262384	0.104956589635874
55.1058	1.02271481159085	0.104096140304238
55.1558	1.02225377375509	0.103153986100847
55.2058	1.02179273591934	0.102211831897456
55.2558	1.02133169808358	0.101269677694065
55.3058	1.02087066024783	0.100327523490674
55.3558	1.02040777737237	0.0993875022105
55.4058	1.01986986288231	0.0985342198078011
55.4558	1.01933194839225	0.0976809374051023
55.5058	1.01879403390219	0.0968276550024034
55.5558	1.01825611941212	0.0959743725997045
55.6058	1.01771820492206	0.0951210901970057
55.6558	1.017164672675	0.0939410205241594
55.7058	1.01660678662867	0.0926698515867451
55.7558	1.01604890058234	0.0913986826493309
55.8058	1.01549101453601	0.0901275137119166
55.8558	1.01493312848968	0.0888563447745024
55.9058	1.01439141674655	0.0877233659041415
55.9558	1.0138635944608	0.0867090558274211
56.0058	1.01333577217506	0.0856947457507007
56.0558	1.01280794988932	0.0846804356739802
56.1058	1.01228012760357	0.0836661255972599
56.1558	1.01174991548384	0.0826640591641178
56.2058	1.01121401943465	0.0816911127481352
56.2558	1.01067812338545	0.0807181663321525
56.3058	1.01014222733625	0.0797452199161699
56.3558	1.00960633128705	0.0787722735001872
56.4058	1.00907251640512	0.0777781351761359
56.4558	1.0085751604904	0.0764127460181413
56.5058	1.00807780457568	0.0750473568601466
56.5558	1.00758044866096	0.073681967702152
56.6058	1.00708309274624	0.0723165785441574
56.6558	1.00658573683152	0.0709511893861627
56.7058	1.00602691707153	0.0694044536130267
56.7558	1.00545367986637	0.0678151797449811
56.8058	1.0048804426612	0.0662259058769354
56.8558	1.00430720545603	0.0646366320088897
56.9058	1.00373396825086	0.063047358140844
56.9558	1.00319810143288	0.0615812247482879
57.0058	1.00269065716289	0.0602087474920196
57.0558	1.0021832128929	0.0588362702357513
57.1058	1.00167576862291	0.057463792979483
57.1558	1.00116832435292	0.0560913157232146
57.2058	1.00065787446745	0.0547660559360075
57.2558	1.00014115360645	0.0535393116089402
57.3058	0.999624432745454	0.0523125672818729
57.3558	0.999107711884457	0.0510858229548056
57.4058	0.998590991023461	0.0498590786277383
57.4558	0.998071142790806	0.0485968685924758
57.5058	0.997516283251058	0.0469376156288819
57.5558	0.996961423711309	0.045278362665288
57.6058	0.99640656417156	0.0436191097016942
57.6558	0.995851704631811	0.0419598567381003
57.7058	0.995296845092062	0.0403006037745064
57.7558	0.994818769281358	0.0384724517123891
57.8058	0.994355537103238	0.0366116485118936
57.8558	0.993892304925118	0.0347508453113983
57.9058	0.993429072746999	0.0328900421109029
57.9558	0.992965840568879	0.0310292389104074
58.0058	0.992428757972061	0.0291466817551588
58.0558	0.991841615695453	0.0272493786305806
58.1058	0.991254473418846	0.0253520755060025
58.1558	0.990667331142239	0.0234547723814244
58.2058	0.990080188865632	0.0215574692568463
58.2558	0.989527071312711	0.0195730695500689
58.3058	0.989036590182937	0.0174283329533335
58.3558	0.988546109053163	0.0152835963565982
58.4058	0.988055627923389	0.0131388597598628
58.4558	0.987565146793615	0.0109941231631275
58.5058	0.987062565110865	0.0088623219288034
58.5558	0.986462078954043	0.00683517953580642
58.6058	0.985861592797221	0.00480803714280953
58.6558	0.985261106640399	0.00278089474981258
58.7058	0.984660620483577	0.000753752356815601
58.7558	0.984060134326755	-0.00127339003618129
58.8058	0.983534278843043	-0.00379438074106578
58.8558	0.983019772724367	-0.00639047280213584
58.9058	0.982505266605691	-0.00898656486320604
58.9558	0.981990760487015	-0.0115826569242762
59.0058	0.981476254368338	-0.0141787489853462
59.0558	0.980990594420823	-0.0167553627950267
59.1058	0.980522316140545	-0.0193202397096388
59.1558	0.980054037860267	-0.021885116624251
59.2058	0.979585759579989	-0.0244499935388632
59.2558	0.979117481299711	-0.0270148704534752
59.3058	0.978601099346636	-0.0297877583150807
59.3558	0.978006895221341	-0.0328971665045439
59.4058	0.977412691096047	-0.0360065746940073
59.4558	0.976818486970752	-0.0391159828834707
59.5058	0.976224282845457	-0.0422253910729339
59.5558	0.975645506672901	-0.0452844037310328
59.6058	0.97516309930658	-0.0480286269106074
59.6558	0.974680691940259	-0.0507728500901822
59.7058	0.974198284573938	-0.053517073269757
59.7558	0.973715877207617	-0.0562612964493316
59.8058	0.973233469841296	-0.0590055196289066
59.8558	0.972667163078311	-0.0620240170806134
59.9058	0.972091117992499	-0.0650743499389072
59.9558	0.971515072906687	-0.068124682797201
60.0058	0.970939027820875	-0.0711750156554946
60.0558	0.970362982735063	-0.0742253485137886
60.1058	0.969853911547852	-0.0772315599028706
60.1558	0.969380587165416	-0.0802142217961161
60.2058	0.96890726278298	-0.0831968836893616
60.2558	0.968433938400544	-0.0861795455826069
60.3058	0.967960614018107	-0.0891622074758526
60.3558	0.967467428177577	-0.0923352980687479
60.4058	0.966945661214422	-0.0957824202050425
60.4558	0.966423894251267	-0.0992295423413371
60.5058	0.965902127288113	-0.102676664477631
60.5558	0.965380360324958	-0.106123786613926
60.6058	0.964851508449619	-0.109596489210921
60.6558	0.964287569390129	-0.113195875994246
60.7058	0.963723630330639	-0.11679526277757
60.7558	0.963159691271148	-0.120394649560894
60.8058	0.962595752211658	-0.123994036344219
60.8558	0.962031813152168	-0.127593423127543
60.9058	0.961531086621341	-0.131319382819977
60.9558	0.961035559389409	-0.135055753271168
61.0058	0.960540032157477	-0.13879212372236
61.0558	0.960044504925545	-0.142528494173552
61.1058	0.959548977693613	-0.146264864624744
61.1558	0.959003353466139	-0.149904387328671
61.2058	0.958434370229015	-0.153498752285341
61.2558	0.957865386991891	-0.157093117242011
61.3058	0.957296403754766	-0.160687482198681
61.3558	0.956727420517642	-0.16428184715535
61.4058	0.956188842856596	-0.167312098487278
61.4558	0.955689278742937	-0.169618532793853
61.5058	0.955189714629278	-0.171924967100428
61.5558	0.95469015051562	-0.174231401407003
61.6058	0.954190586401961	-0.176537835713578
61.6558	0.953678207067156	-0.178929019262022
61.7058	0.953113259172139	-0.181667847659764
61.7558	0.952548311277122	-0.184406676057506
61.8058	0.951983363382105	-0.187145504455249
61.8558	0.951418415487088	-0.189884332852991
61.9058	0.950853467592071	-0.192623161250734
61.9558	0.950331549499889	-0.195015536181048
62.0058	0.949811800977597	-0.197390442869308
62.0558	0.949292052455306	-0.199765349557568
62.1058	0.948772303933014	-0.202140256245827
62.1558	0.948252555410723	-0.204515162934087
62.2058	0.947745124273687	-0.207217769702423
62.2558	0.947242724181333	-0.210054225799242
62.3058	0.946740324088978	-0.212890681896061
62.3558	0.946237923996624	-0.21572713799288
62.4058	0.945735523904269	-0.218563594089698
62.4558	0.945202465200949	-0.221501403990017
62.5058	0.944634274097939	-0.224555357519238
62.5558	0.94406608299493	-0.227609311048459
62.6058	0.94349789189192	-0.23066326457768
62.6558	0.94292970078891	-0.233717218106901
62.7058	0.942385698681206	-0.236786402949455
62.7558	0.941925494164381	-0.239908353413196
62.8058	0.941465289647556	-0.243030303876938
62.8558	0.941005085130731	-0.24615225434068
62.9058	0.940544880613906	-0.249274204804422
62.9558	0.940084676097081	-0.252396155268164
63.0058	0.939503781406099	-0.255499301437742
63.0558	0.938920674471599	-0.258602102925757
63.1058	0.9383375675371	-0.261704904413772
63.1558	0.9377544606026	-0.264807705901787
63.2058	0.9371713536681	-0.267910507389802
63.2558	0.936653625358774	-0.271235512054389
63.3058	0.936159107347273	-0.274639401857542
63.3558	0.935664589335773	-0.278043291660695
63.4058	0.935170071324272	-0.281447181463849
63.4558	0.934675553312772	-0.284851071267002
63.5058	0.934131590988829	-0.288549421278523
63.5558	0.933537386863535	-0.292546980856611
63.6058	0.93294318273824	-0.296544540434699
63.6558	0.932348978612945	-0.300542100012788
63.7058	0.93175477448765	-0.304539659590876
63.7558	0.931177552909471	-0.308545643830851
63.8058	0.930650739844158	-0.312576634606899
63.8558	0.930123926778845	-0.316607625382947
63.9058	0.929597113713533	-0.320638616158996
63.9558	0.92907030064822	-0.324669606935044
64.0058	0.92854171225072	-0.328687388966009
64.0558	0.927837365966737	-0.331397505233731
64.1058	0.927133019682753	-0.334107621501452
64.1558	0.926428673398769	-0.336817737769174
64.2058	0.925724327114786	-0.339527854036895
64.2558	0.925019980830802	-0.342237970304617
64.3058	0.924315634546819	-0.344948086572339
64.3558	0.923611288262835	-0.34765820284006
64.4058	0.922933023816837	-0.350294374027848
64.4558	0.922407320258785	-0.352498017145338
64.5058	0.921881616700733	-0.354701660262828
64.5558	0.921355913142681	-0.356905303380318
64.6058	0.920830209584629	-0.359108946497808
64.6558	0.920304506026577	-0.361312589615298
64.7058	0.919778802468525	-0.363516232732788
64.7558	0.919253098910473	-0.365719875850278
64.8058	0.91872739535242	-0.367923518967768
64.8558	0.918201691794369	-0.370127162085258
64.9058	0.917675988236316	-0.372330805202748
64.9558	0.917170596410747	-0.374852184895958
65.0058	0.916675668204942	-0.37753724706757
65.0558	0.916180739999136	-0.380222309239181
65.1058	0.915685811793331	-0.382907371410792
65.1558	0.915190883587526	-0.385592433582403
65.2058	0.914695955381721	-0.388277495754014
65.2558	0.914201027175915	-0.390962557925625
65.3058	0.91370609897011	-0.393647620097237
65.3558	0.913211170764305	-0.396332682268848
65.4058	0.9127162425585	-0.399017744440459
65.4558	0.912210867886405	-0.401700528664343
65.5058	0.91165590251802	-0.40437249918235
65.5558	0.911100937149635	-0.407044469700358
65.6058	0.91054597178125	-0.409716440218365
65.6558	0.909991006412865	-0.412388410736373
65.7058	0.90943604104448	-0.41506038125438
65.7558	0.908881075676095	-0.417732351772388
65.8058	0.90832611030771	-0.420404322290395
65.8558	0.907771144939324	-0.423076292808403
65.9058	0.907216179570939	-0.42574826332641
65.9558	0.906661214202554	-0.428420233844418
66.0058	0.906131934649474	-0.431526910934814
66.0558	0.905614303314962	-0.43483072240106
66.1058	0.90509667198045	-0.438134533867307
66.1558	0.904579040645938	-0.441438345333553
66.2058	0.904061409311426	-0.4447421567998
66.2558	0.903543777976914	-0.448045968266047
66.3058	0.903026146642402	-0.451349779732293
66.3558	0.90250851530789	-0.45465359119854
66.4058	0.901990883973378	-0.457957402664786
66.4558	0.901473252638866	-0.461261214131033
66.5058	0.9009503218896	-0.464503362674303
66.5558	0.900406455828583	-0.467501912145619
66.6058	0.899862589767565	-0.470500461616935
66.6558	0.899318723706548	-0.473499011088251
66.7058	0.898774857645531	-0.476497560559567
66.7558	0.898230991584513	-0.479496110030882
66.8058	0.897687125523496	-0.482494659502198
66.8558	0.897143259462478	-0.485493208973514
66.9058	0.896599393401461	-0.48849175844483
66.9558	0.896055527340444	-0.491490307916146
67.0058	0.895511661279426	-0.494488857387462
67.0558	0.894977548482501	-0.498470688231455
67.1058	0.894447304298708	-0.502842535709304
67.1558	0.893917060114914	-0.507214383187153
67.2058	0.893386815931121	-0.511586230665002
67.2558	0.892856571747327	-0.515958078142851
67.3058	0.892326327563534	-0.5203299256207
67.3558	0.891796083379741	-0.524701773098549
67.4058	0.891265839195947	-0.529073620576398
67.4558	0.890735595012154	-0.533445468054247
67.5058	0.89020535082836	-0.537817315532096
67.5558	0.889677079294194	-0.542129016074143
67.6058	0.889155411847912	-0.546239355135458
67.6558	0.88863374440163	-0.550349694196773
67.7058	0.888112076955349	-0.554460033258089
67.7558	0.887590409509067	-0.558570372319405
67.8058	0.887068742062784	-0.56268071138072
67.8558	0.886547074616502	-0.566791050442036
67.9058	0.88602540717022	-0.570901389503351
67.9558	0.885503739723938	-0.575011728564667
68.0058	0.884982072277656	-0.579122067625982
68.0558	0.884460404831374	-0.583232406687298
68.1058	0.88392589872452	-0.58739901517213
68.1558	0.883386975014027	-0.591584985179032
68.2058	0.882848051303535	-0.595770955185934
68.2558	0.882309127593043	-0.599956925192836
68.3058	0.88177020388255	-0.604142895199738
68.3558	0.881231280172058	-0.60832886520664
68.4058	0.880692356461565	-0.612514835213542
68.4558	0.880153432751073	-0.616700805220444
68.5058	0.87961450904058	-0.620886775227346
68.5558	0.879075585330088	-0.625072745234248
68.6058	0.878547313409019	-0.629407393061488
68.6558	0.878049358119386	-0.634165200838922
68.7058	0.877551402829754	-0.638923008616356
68.7558	0.877053447540121	-0.64368081639379
68.8058	0.876555492250488	-0.648438624171224
68.8558	0.876057536960855	-0.653196431948658
68.9058	0.875559581671222	-0.657954239726092
68.9558	0.875061626381589	-0.662712047503526
69.0058	0.874563671091956	-0.66746985528096
69.0558	0.874065715802324	-0.672227663058394
69.1058	0.873567760512691	-0.676985470835828
69.1558	0.873039346705585	-0.681127545032049
69.2058	0.872502039326194	-0.685089831386728
69.2558	0.871964731946803	-0.689052117741407
69.3058	0.871427424567412	-0.693014404096086
69.3558	0.870890117188021	-0.696976690450764
69.4058	0.87035280980863	-0.700938976805443
69.4558	0.869815502429239	-0.704901263160122
69.5058	0.869278195049848	-0.708863549514801
69.5558	0.868740887670457	-0.712825835869479
69.6058	0.868203580291066	-0.716788122224158
69.6558	0.867666418211698	-0.720916288610775
69.7058	0.867129615346279	-0.725454547298572
69.7558	0.866592812480859	-0.72999280598637
69.8058	0.866056009615439	-0.734531064674167
69.8558	0.865519206750019	-0.739069323361964
69.9058	0.864982403884599	-0.743607582049762
69.9558	0.86444560101918	-0.748145840737559
70.0058	0.86390879815376	-0.752684099425357
70.0558	0.86337199528834	-0.757222358113154
70.1058	0.86283519242292	-0.761760616800951
70.1558	0.8622983895575	-0.766298875488749
70.2058	0.861748234225317	-0.77053184011049
70.2558	0.861194782398846	-0.774689432880512
70.3058	0.860641330572375	-0.778847025650534
70.3558	0.860087878745903	-0.783004618420555
70.4058	0.859534426919432	-0.787162211190577
70.4558	0.85898097509296	-0.791319803960599
70.5058	0.858427523266489	-0.79547739673062
70.5558	0.857874071440018	-0.799634989500642
70.6058	0.857320619613547	-0.803792582270663
70.6558	0.856767167787075	-0.807950175040685
70.7058	0.85622041187003	-0.812118918977662
70.7558	0.855688149630352	-0.816311800250706
70.8058	0.855155887390673	-0.820504681523749
70.8558	0.854623625150995	-0.824697562796793
70.9058	0.854091362911316	-0.828890444069836
70.9558	0.853559100671638	-0.83308332534288
71.0058	0.85302683843196	-0.837276206615924
71.0558	0.852494576192281	-0.841469087888968
71.1058	0.851962313952603	-0.845661969162011
71.1558	0.851430051712924	-0.849854850435055
71.2058	0.850897789473246	-0.854047731708099
72.2143	0.849807431860504	-0.823265747723419
72.2643	0.849976722532588	-0.783062341891745
72.3143	0.850696207888945	-0.759060867397301
72.3643	0.85122166613102	-0.731593606238559
72.4143	0.851934145928559	-0.714038951774283
72.4643	0.852595437616387	-0.693385591073602
72.5143	0.852981549300618	-0.671877126541596
72.5643	0.853489503978331	-0.660417589055361
72.6143	0.853974334112335	-0.649063788294721
72.6643	0.854426471638522	-0.637769444875363
72.7143	0.855037422496614	-0.622637638866334
72.7643	0.855441771365673	-0.600838906324117
72.8143	0.856160915743504	-0.579569799315575
72.8643	0.856700736414423	-0.568372185717951
72.9143	0.857327744261311	-0.554029062654764
72.9643	0.857848738784493	-0.545977952448115
73.0143	0.858477616846935	-0.535439687509958
73.0643	0.858921359068491	-0.523425991763928
73.1143	0.859513127301295	-0.511683522355289
73.1643	0.85987199170145	-0.499879370969698
73.2143	0.860388098865752	-0.485972667597093
73.2643	0.860781221029126	-0.471269628108094
73.3143	0.861206970145518	-0.459538778673631
73.3643	0.861767446002834	-0.445921409123953
73.4143	0.862213570563379	-0.432178509591466
73.4643	0.862953949371547	-0.416975273919566
73.5143	0.863585517653255	-0.406579457852016
73.5643	0.864355246827815	-0.398250971220933
73.6143	0.864848926802009	-0.392933299160921
73.6643	0.865318550853249	-0.38745503843219
73.7143	0.865947094779374	-0.378144129619543
73.7643	0.866460042416173	-0.371115678851259
73.8143	0.866853546688657	-0.363915296008034
73.8643	0.867276897676368	-0.355302572722157
73.9143	0.867891288305631	-0.350379276841672
73.9643	0.868277542383498	-0.343864099971924
74.0143	0.868913687698604	-0.334532608728943
74.0643	0.869418732056777	-0.324723229401405
74.1143	0.870145850216552	-0.316903232404704
74.1643	0.870627364953482	-0.309149752479289
74.2143	0.871155469279477	-0.300225464686287
74.2643	0.87179465683355	-0.291694977632626
74.3143	0.872258344798036	-0.282598129061565
74.3643	0.872789501062109	-0.274114195396202
74.4143	0.87316052020642	-0.266257257824362
74.4643	0.873659062702589	-0.25774634226536
74.5143	0.874071982486787	-0.249546562251433
74.5643	0.874567715016072	-0.241040910766358
74.6143	0.875059972718733	-0.230905936716873
74.6643	0.875655232673389	-0.221262149556307
74.7143	0.876317301114069	-0.214258382985667
74.7643	0.876926556390609	-0.205870055604008
74.8143	0.877749619354315	-0.19810328553428
74.8643	0.878383027016405	-0.193146741387418
74.9143	0.878859579639352	-0.188467504710497
74.9643	0.879298122332942	-0.183017422976677
75.0143	0.879693646198717	-0.176844938038676
75.0643	0.880254363594306	-0.17237239365379
75.1143	0.880792277504039	-0.168365198497774
75.1643	0.881258646958897	-0.164553604483897
75.2143	0.881698566360626	-0.16141182868709
75.2643	0.882377347868254	-0.156993748447212
75.3143	0.882985647836967	-0.152733678400807
75.3643	0.88350933876505	-0.148823035773651
75.4143	0.884030056773473	-0.145138367392631
75.4643	0.884554485985837	-0.140206256535772
75.5143	0.885152569731148	-0.136314425586119
75.5643	0.885724073552082	-0.13230270626649
75.6143	0.886143689577837	-0.126596509510194
75.6643	0.886531141527983	-0.121982498081738
75.7143	0.886949494176626	-0.117742511375231
75.7643	0.887446541962932	-0.114080678178252
75.8143	0.888037800096388	-0.110979688317251
75.8643	0.888501935245001	-0.106592552323112
75.9143	0.889043101881751	-0.101755976402036
75.9643	0.889690310915467	-0.0969397451697649
76.0143	0.890413006818309	-0.0925601578636232
76.0643	0.890990236858653	-0.0896542426136518
76.1143	0.891527156842977	-0.0847952330132806
76.1643	0.892022288147602	-0.0797369028021138
76.2143	0.892500793784147	-0.0749619701182637
76.2643	0.893033621513695	-0.0705658716274168
76.3143	0.893486588531557	-0.065748852312987
76.3643	0.893944819901773	-0.0607887371705277
76.4143	0.894446605672947	-0.0557889802092912
76.4643	0.895035855513795	-0.0508606617297338
76.5143	0.895578301159065	-0.047339137561384
76.5643	0.896129759123632	-0.0436166998142158
76.6143	0.89667563772912	-0.03948114544637
76.6643	0.897200314983211	-0.0347887838466157
76.7143	0.897725069565342	-0.0294851173125367
76.7643	0.898351980879091	-0.0251430227282504
76.8143	0.898919617358653	-0.0208321758000691
76.8643	0.899341671318737	-0.0161790719202515
76.9143	0.899713036099938	-0.012721288812161
76.9643	0.900116296608726	-0.00962392129251743
77.0143	0.900617233454575	-0.00577452189854677
77.0643	0.901194047482701	-0.00124163641392322
77.1143	0.901670290504756	0.00215889328280316
77.1643	0.902226290510749	0.00576857361528302
77.2143	0.902901663723262	0.00952494185954189
77.2643	0.903620399937977	0.013257419273911
77.3143	0.904197541905382	0.016616611038075
77.3643	0.904707411247499	0.020824183335338
77.4143	0.905315592356258	0.0241239140178858
77.4643	0.905988251991929	0.0268170971535395
77.5143	0.906527976410487	0.0291690218339647
77.5643	0.90699618323608	0.0313373534543485
77.6143	0.907466831195191	0.0334901666972122
77.6643	0.908019799601279	0.0351196657648158
77.7143	0.908572768007367	0.0367491648324193
77.7643	0.909152868595371	0.0383919064032475
77.8143	0.909772435386134	0.040053910387946
77.8643	0.910392002176897	0.0417159143726446
77.9143	0.910925880719611	0.0431855711242517
77.9643	0.911436429383085	0.044602858527409
78.0143	0.911942007734673	0.0461392472008737
78.0643	0.91242232335748	0.0482809948857063
78.1143	0.912902638980286	0.0504227425705389
78.1643	0.91335884598784	0.0529661586358466
78.2143	0.91379476268753	0.0558476270950349
78.2643	0.91423067938722	0.0587290955542232
78.3143	0.91480608943081	0.0613426653873242
78.3643	0.91539336609567	0.0639334452331366
78.4143	0.915975190169145	0.0663340880068085
78.4643	0.916544303638184	0.0682914998574829
78.5143	0.917113417107223	0.0702489117081573
78.5643	0.917697568949528	0.0721216064070891
78.6143	0.918288836769283	0.0739542139682194
78.6643	0.918869717821369	0.075748708374241
78.7143	0.919279398793762	0.0769150020348716
78.7643	0.919689079766156	0.0780812956955022
78.8143	0.920149771872198	0.0791968648814249
78.8643	0.92067650455099	0.0802467646120239
78.9143	0.921203237229782	0.0812966643426228
78.9643	0.921812148278996	0.0824731123863924
79.0143	0.922439787601235	0.0836784005172501
79.0643	0.923048730940576	0.0850240594944737
79.1143	0.923579499885105	0.0869566577101291
79.1643	0.924110268829635	0.0888892559257845
79.2143	0.924646782012662	0.0906522486351121
79.2643	0.925187600359741	0.0922881262308799
79.3143	0.925728418706821	0.0939240038266477
79.3643	0.926127401511919	0.0954556012801347
79.4143	0.926518919288493	0.0969817103050807
79.4643	0.926956858157317	0.0986507104068969
79.5143	0.927489645234716	0.100611667505094
79.5643	0.928022432312114	0.102572624603291
79.6143	0.928586618307941	0.104071457785117
79.6643	0.929163804308456	0.105378959119216
79.7143	0.929745838671375	0.106755098893467
79.7643	0.930379532392221	0.108862582047526
79.8143	0.931013226113066	0.110970065201585
79.8643	0.931556931040114	0.112662641643778
79.9143	0.931996850441842	0.113876699492356
79.9643	0.932436769843571	0.115090757340934
80.0143	0.932954958122354	0.117069744470074
80.0643	0.933487745199753	0.119191407065404
80.1143	0.934004000136316	0.121129282649168
80.1643	0.934462116297564	0.122420832274463
80.2143	0.934920232458812	0.123712381899758
80.2643	0.935481273396376	0.125196777192321
80.3143	0.936110930851483	0.126809736263062
80.3643	0.936740588306591	0.128422695333803
80.4143	0.937330746865187	0.130225298645461
80.4643	0.937920041662916	0.132032049092574
80.5143	0.938448771348538	0.133911554780009
80.5643	0.938868510961197	0.135921987310893
80.6143	0.939288250573855	0.137932419841777
80.6643	0.939768879823501	0.139751302243844
80.7143	0.940271394907865	0.141501334925873
80.7643	0.940772527167588	0.143159739724796
80.8143	0.941262933454739	0.144107426670335
80.8643	0.94175333974189	0.145055113615874
80.9143	0.942329276114533	0.14637170003256
80.9643	0.942993241828412	0.148067965450394
81.0143	0.943657207542292	0.149764230868227
81.0643	0.944199829788414	0.151274637197351
81.1143	0.944724544334336	0.152757614700669
81.1643	0.945237897741382	0.154198470608587
81.2143	0.945717167731798	0.155512961730305
81.2643	0.946196437722213	0.156827452852023
81.3143	0.946704899168657	0.157715039864718
81.3643	0.947230622781014	0.158350180080924
81.4143	0.947756402901092	0.158990837447753
81.4643	0.948290199044925	0.160414142038643
81.5143	0.948823995188758	0.161837446629532
81.5643	0.949392420878116	0.163186252808322
81.6143	0.950016023934617	0.164416356123018
81.6643	0.950639626991117	0.165646459437714
81.7143	0.951147560762235	0.166689185808334
81.7643	0.951619803853566	0.167674095529631
81.8143	0.952090600963288	0.168640518961987
81.8643	0.952552718132994	0.169495972878379
81.9143	0.9530148353027	0.170351426794771
81.9643	0.953472763445095	0.171219540357554
82.0143	0.953926843340605	0.172099283695266
82.0643	0.954380923236115	0.172979027032977
82.1143	0.955016594727172	0.173881097679479
82.1643	0.955672487909576	0.174785654652209
82.2143	0.956322133487503	0.175560056379189
82.2643	0.956955585561871	0.175997101693334
82.3143	0.957589037636239	0.176434147007478
82.3643	0.95809570851377	0.177002140918535
82.4143	0.958535896568569	0.177638802996265
82.4643	0.958979413799088	0.178293565283323
82.5143	0.959512078957247	0.179433010953485
82.5643	0.960044744115406	0.180572456623647
82.6143	0.960657119051642	0.181267568018578
82.6643	0.961382319905638	0.181333742492531
82.7143	0.962107520759635	0.181399916966483
82.7643	0.962832721613631	0.181466091440435
82.8143	0.963452570668521	0.181670266243443
82.8643	0.963959199325201	0.182022748454024
82.9143	0.964465827981881	0.182375230664606
82.9643	0.964972456638562	0.182727712875188
83.0143	0.965479085295242	0.18308019508577
83.0643	0.965983004252799	0.183506788878659
83.1143	0.966478342496465	0.184168069348852
83.1643	0.966973680740132	0.184829349819045
83.2143	0.967469018983799	0.185490630289238
83.2643	0.967964357227466	0.186151910759431
83.3143	0.968459695471132	0.186813191229625
83.3643	0.969050714384353	0.186853797638346
83.4143	0.96964211755729	0.186891911380154
83.4643	0.970233520730227	0.186930025121961
83.5143	0.970824923903165	0.186968138863769
83.5643	0.971416327076102	0.187006252605577
83.6143	0.971914759418714	0.187312475699834
83.6643	0.972382859103157	0.187706172137197
83.7143	0.9728509587876	0.18809986857456
83.7643	0.973319058472042	0.188493565011923
83.8143	0.973787158156485	0.188887261449287
83.8643	0.974306819166817	0.189281938669063
83.9143	0.974876019490259	0.189677558209199
83.9643	0.9754452198137	0.190073177749334
84.0143	0.976014420137142	0.190468797289469
84.0643	0.976583620460583	0.190864416829604
84.1143	0.977127888756142	0.191314848711415
84.1643	0.9776040591248	0.191914991914522
84.2143	0.978080229493457	0.192515135117628
84.2643	0.978556399862114	0.193115278320734
84.3143	0.979032570230771	0.193715421523841
84.3643	0.979510367786084	0.194314556210461
84.4143	0.980054337598735	0.194872677893318
84.4643	0.980598307411385	0.195430799576175
84.5143	0.981142277224036	0.195988921259032
84.5643	0.981686247036686	0.196547042941889
84.6143	0.982230216849337	0.197105164624747
84.6643	0.982805580800656	0.197620623087147
84.7143	0.983389696570682	0.198124188222105
84.7643	0.983973812340709	0.198627753357063
84.8143	0.984557928110735	0.199131318492021
84.8643	0.985142043880762	0.199634883626979
84.9143	0.985678499017294	0.199952413776473
84.9643	0.986174026249226	0.200110188975622
85.0143	0.986669553481158	0.200267964174772
85.0643	0.98716508071309	0.200425739373921
85.1143	0.987660607945022	0.200583514573071
85.1643	0.988178241141289	0.200715140348261
85.2143	0.988748450685162	0.200784572898899
85.2643	0.989318660229035	0.200854005449538
85.3143	0.989888869772908	0.200923438000176
85.3643	0.990459079316781	0.200992870550814
85.4143	0.991023448065534	0.201071089407159
85.4643	0.991485494736816	0.201303231322732
85.5143	0.991947541408098	0.201535373238306
85.5643	0.99240958807938	0.201767515153879
85.6143	0.992871634750662	0.201999657069453
85.6643	0.993333681421944	0.202231798985026
85.7143	0.993882522551475	0.202533655524483
85.7643	0.994451722874916	0.20285186487695
85.8143	0.995020923198358	0.203170074229416
85.8643	0.995590123521799	0.203488283581883
85.9143	0.99615932384524	0.20380649293435
85.9643	0.996695738804637	0.203897155375404
86.0143	0.997207218416733	0.203814753968343
86.0643	0.997718698028829	0.203732352561282
86.1143	0.998230177640925	0.20364995115422
86.1643	0.998741657253021	0.203567549747159
86.2143	0.999256469966859	0.203665395111195
86.2643	0.999778236930014	0.204139310898878
86.3143	1.00030000389317	0.204613226686562
86.3643	1.00082177085632	0.205087142474245
86.4143	1.00134353781948	0.205561058261929
86.4643	1.00186843199648	0.206014712696276
86.5143	1.00242833571386	0.206241538809125
86.5643	1.00298823943125	0.206468364921975
86.6143	1.00354814314863	0.206695191034824
86.6643	1.00410804686601	0.206922017147674
86.7143	1.00466795058339	0.207148843260523
86.7643	1.00513584910349	0.207165038731895
86.8143	1.005585961416	0.207140515630569
86.8643	1.00603607372851	0.207115992529244
86.9143	1.00648618604102	0.207091469427919
86.9643	1.00693629835353	0.207066946326593
87.0143	1.00747709951425	0.207157374139459
87.0643	1.00807937432376	0.207325721699527
87.1143	1.00868164913327	0.207494069259596
87.1643	1.00928392394278	0.207662416819665
87.2143	1.00988619875229	0.207830764379734
87.2643	1.01046262151902	0.208054567272846
87.3143	1.0109914530252	0.208380458392698
87.3643	1.01152028453137	0.208706349512549
87.4143	1.01204911603755	0.209032240632401
87.4643	1.01257794754373	0.209358131752253
87.5143	1.01310800020662	0.20968850794534
87.5643	1.01364793313755	0.210055172458242
87.6143	1.01418786606847	0.210421836971144
87.6643	1.0147277989994	0.210788501484046
87.7143	1.01526773193032	0.211155165996948
87.7643	1.01580766486124	0.21152183050985
87.8143	1.01632902999609	0.212098845952518
87.8643	1.01684757145687	0.212707850246257
87.9143	1.01736611291765	0.213316854539996
87.9643	1.01788465437844	0.213925858833735
88.0143	1.01840319583922	0.214534863127474
88.0643	1.01889730036441	0.214749283850717
88.1143	1.01937668006944	0.214725942678916
88.1643	1.01985605977446	0.214702601507116
88.2143	1.02033543947949	0.214679260335316
88.2643	1.02081481918451	0.214655919163516
88.3143	1.02134114481945	0.214722161987632
88.3643	1.02194341962896	0.214933333894146
88.4143	1.02254569443847	0.215144505800661
88.4643	1.02314796924798	0.215355677707176
88.5143	1.02375024405749	0.215566849613691
88.5643	1.02433472370806	0.215776116300359
88.6143	1.0248080480905	0.215973482265959
88.6643	1.02528137247294	0.216170848231559
88.7143	1.02575469685537	0.216368214197158
88.7643	1.02622802123781	0.216565580162758
88.8143	1.02670134562024	0.216762946128358
88.8643	1.02725134117016	0.217163216542024
88.9143	1.02781023605202	0.217587038364841
88.9643	1.02836913093387	0.218010860187658
89.0143	1.02892802581573	0.218434682010475
89.0643	1.02948692069759	0.218858503833292
89.1143	1.02999726174276	0.219126200648634
89.1643	1.03048168754994	0.219310566938514
89.2143	1.03096611335712	0.219494933228393
89.2643	1.03145053916431	0.219679299518273
89.3143	1.03193496497149	0.219863665808153
89.3643	1.03243966601715	0.220166747623949
89.4143	1.03297354362548	0.220640663977037
89.4643	1.03350742123382	0.221114580330126
89.5143	1.03404129884215	0.221588496683215
89.5643	1.03457517645049	0.222062413036304
89.6143	1.03511342644514	0.222451203843385
89.6643	1.03567333016252	0.222418420517858
89.7143	1.03623323387991	0.222385637192331
89.7643	1.03679313759729	0.222352853866803
89.8143	1.03735304131467	0.222320070541276
89.8643	1.03791294503205	0.222287287215749
89.9143	1.03843667786885	0.22251821442443
89.9643	1.03895743561157	0.222770832109951
90.0143	1.0394781933543	0.223023449795472
90.0643	1.03999895109702	0.223276067480993
90.1143	1.04051970883974	0.223528685166514
90.1643	1.04107473242131	0.223566366847136
90.2143	1.04164573332949	0.223503829100254
90.2643	1.04221673423766	0.223441291353372
90.3143	1.04278773514584	0.22337875360649
90.3643	1.04335873605402	0.223316215859608
90.4143	1.04388474445118	0.223240099747156
90.4643	1.04435302273145	0.223146561165639
90.5143	1.04482130101173	0.223053022584122
90.5643	1.04528957929201	0.222959484002605
90.6143	1.04575785757229	0.222865945421088
90.6643	1.04624290804766	0.222698938689931
90.7143	1.04679675875188	0.222230562610253
90.7643	1.0473506094561	0.221762186530575
90.8143	1.04790446016033	0.221293810450897
90.8643	1.04845831086455	0.220825434371219
90.9143	1.04901216156877	0.22035705829154
90.9643	1.04954027244075	0.220602027448462
91.0143	1.05006708550606	0.220882963592104
91.0643	1.05059389857138	0.221163899735745
91.1143	1.05112071163669	0.221444835879386
91.1643	1.051647524702	0.221725772023028
91.2143	1.05216130219586	0.22173410977804
91.2643	1.05266975530137	0.221631104529245
91.3143	1.05317820840689	0.221528099280451
91.3643	1.0536866615124	0.221425094031656
91.4143	1.05419511461792	0.221322088782862
91.4643	1.05473234622371	0.221488292741555
91.5143	1.05530255576758	0.221962989654752
91.5643	1.05587276531146	0.222437686567949
91.6143	1.05644297485533	0.222912383481145
91.6643	1.0570131843992	0.223387080394342
91.7143	1.05755739642476	0.223723085940091
91.7643	1.05801154561899	0.223578624962895
91.8143	1.05846569481323	0.223434163985698
91.8643	1.05891984400746	0.223289703008502
91.9143	1.0593739932017	0.223145242031306
91.9643	1.05982814239593	0.223000781054109
92.0143	1.06046143394494	0.223206528600132
92.0643	1.06109800916236	0.223418695446988
92.1143	1.06173458437978	0.223630862293843
92.1643	1.0623711595972	0.223843029140699
92.2143	1.06300773481462	0.224055195987555
92.2643	1.06353351337664	0.224343814528965
92.3143	1.06401995762469	0.224659574457873
92.3643	1.06450640187274	0.224975334386781
92.4143	1.06499284612079	0.225291094315689
92.4643	1.06547929036883	0.225606854244596
92.5143	1.0659911621004	0.225775586335134
92.5643	1.0665288714362	0.225794919170553
92.6143	1.06706658077199	0.225814252005972
92.6643	1.06760429010778	0.225833584841391
92.7143	1.06814199944357	0.22585291767681
92.7643	1.0686774715663	0.226101468014138
92.8143	1.06920630307248	0.227030394111102
92.8643	1.06973513457866	0.227959320208066
92.9143	1.07026396608483	0.22888824630503
92.9643	1.07079279759101	0.229817172401994
93.0143	1.07132349860873	0.230739695645721
93.0643	1.07203928126982	0.231028336418918
93.1143	1.07275506393091	0.231316977192115
93.1643	1.073470846592	0.231605617965312
93.2143	1.07418662925308	0.231894258738509
93.2643	1.07490241191417	0.232182899511706
93.3143	1.07561819457526	0.232471540284903
93.3643	1.07633397723635	0.2327601810581
93.4143	1.07702046150855	0.233046353497079
93.4643	1.07753557027321	0.233318087871522
93.5143	1.07805067903787	0.233589822245964
93.5643	1.07856578780252	0.233861556620407
93.6143	1.07908089656718	0.234133290994849
93.6643	1.07959600533183	0.234405025369292
93.7143	1.08011111409649	0.234676759743734
93.7643	1.08062622286114	0.234948494118177
93.8143	1.0811413316258	0.235220228492619
93.8643	1.08165644039046	0.235491962867062
93.9143	1.08217154915511	0.235763697241504
93.9643	1.08268033131457	0.235733861756478
94.0143	1.08318585431377	0.235548672101423
94.0643	1.08369137731297	0.235363482446368
94.1143	1.08419690031217	0.235178292791313
94.1643	1.08470242331137	0.234993103136258
94.2143	1.08520794631058	0.234807913481202
94.2643	1.08571346930978	0.234622723826147
94.3143	1.08621899230898	0.234437534171092
94.3643	1.08672451530818	0.234252344516037
94.4143	1.08723003830738	0.234067154860982
94.4643	1.08774258414106	0.233913556968508
94.5143	1.08828846825797	0.233909929167368
94.5643	1.08883435237487	0.233906301366228
94.6143	1.08938023649177	0.233902673565088
94.6643	1.08992612060867	0.233899045763948
94.7143	1.09047200472558	0.233895417962808
94.7643	1.09101788884248	0.233891790161668
94.8143	1.09156377295938	0.233888162360528
94.8643	1.09210965707628	0.233884534559388
94.9143	1.09265554119319	0.233880906758248
94.9643	1.09320142531009	0.233877278957108
95.0143	1.09372995414638	0.234142825391743
95.0643	1.09425061256472	0.234530439212369
95.1143	1.09477127098306	0.234918053032995
95.1643	1.0952919294014	0.235305666853621
95.2143	1.09581258781974	0.235693280674247
95.2643	1.09633324623808	0.236080894494874
95.3143	1.09685390465642	0.2364685083155
95.3643	1.09737456307476	0.236856122136126
95.4143	1.0978952214931	0.237243735956752
95.4643	1.09841587991144	0.237631349777378
95.5143	1.09894092053813	0.238149489002309
95.5643	1.09948327305723	0.23918326819078
95.6143	1.10002562557634	0.24021704737925
95.6643	1.10056797809544	0.241250826567721
95.7143	1.10111033061454	0.242284605756192
95.7643	1.10165268313365	0.243318384944662
95.8143	1.10219503565275	0.244352164133133
95.8643	1.10273738817185	0.245385943321603
95.9143	1.10327974069096	0.246419722510074
95.9643	1.10382209321006	0.247453501698544
96.0143	1.10436444572917	0.248487280887015
96.0643	1.10490246346423	0.248416250986884
96.1143	1.10543876181568	0.247907000722001
96.1643	1.10597506016713	0.247397750457118
96.2143	1.10651135851857	0.246888500192235
96.2643	1.10704765687002	0.246379249927352
96.3143	1.10758395522147	0.245869999662469
96.3643	1.10812025357292	0.245360749397586
96.4143	1.10865655192437	0.244851499132703
96.4643	1.10919285027582	0.24434224886782
96.5143	1.10972914862726	0.243832998602937
96.5643	1.11026730359013	0.243490138375889
96.6143	1.11081167416512	0.243704323058112
96.6643	1.11135604474011	0.243918507740334
96.7143	1.11190041531509	0.244132692422557
96.7643	1.11244478589008	0.24434687710478
96.8143	1.11298915646507	0.244561061787003
96.8643	1.11353352704006	0.244775246469226
96.9143	1.11407789761505	0.244989431151449
96.9643	1.11462226819004	0.245203615833672
97.0143	1.11516663876503	0.245417800515894
97.0643	1.11571100934001	0.245631985198117
97.1143	1.11623142965779	0.245540642865758
97.1643	1.11674360902684	0.245344172958489
97.2143	1.1172557883959	0.245147703051219
97.2643	1.11776796776495	0.24495123314395
97.3143	1.118280147134	0.244754763236681
97.3643	1.11879232650306	0.244558293329412
97.4143	1.11930450587211	0.244361823422142
97.4643	1.11981668524117	0.244165353514873
97.5143	1.12032886461022	0.243968883607604
97.5643	1.12084104397928	0.243772413700335
97.6143	1.12135004978221	0.243894080090496
97.6643	1.12185002312773	0.244921211327189
97.7143	1.12234999647325	0.245948342563882
97.7643	1.12284996981876	0.246975473800575
97.8143	1.12334994316428	0.248002605037268
97.8643	1.1238499165098	0.249029736273961
97.9143	1.12434988985532	0.250056867510654
97.9643	1.12484986320083	0.251083998747347
98.0143	1.12534983654635	0.25211112998404
98.0643	1.12584980989187	0.253138261220733
98.1143	1.12634978323739	0.254165392457426
98.1643	1.12688294855708	0.25465552572919
98.2143	1.12742580559015	0.254988861145563
98.2643	1.12796866262323	0.255322196561935
98.3143	1.1285115196563	0.255655531978307
98.3643	1.12905437668938	0.255988867394679
98.4143	1.12959723372245	0.256322202811052
98.4643	1.13014009075552	0.256655538227424
98.5143	1.1306829477886	0.256988873643796
98.5643	1.13122580482167	0.257322209060168
98.6143	1.13176866185475	0.25765554447654
98.6643	1.13230745048716	0.257645118485612
98.7143	1.13283618112904	0.256784837904414
98.7643	1.13336491177092	0.255924557323215
98.8143	1.1338936424128	0.255064276742016
98.8643	1.13442237305468	0.254203996160818
98.9143	1.13495110369656	0.253343715579619
98.9643	1.13547983433844	0.252483434998421
99.0143	1.13600856498032	0.251623154417222
99.0643	1.1365372956222	0.250762873836023
99.1143	1.13706602626408	0.249902593254825
99.1643	1.13759475690596	0.249042312673626
99.2143	1.13815019248136	0.25053008798948
99.2643	1.13871222104535	0.25259755790336
99.3143	1.13927424960933	0.254665027817239
99.3643	1.13983627817331	0.256732497731119
99.4143	1.14039830673729	0.258799967644999
99.4643	1.14096033530128	0.260867437558878
99.5143	1.14152236386526	0.262934907472758
99.5643	1.14208439242924	0.265002377386637
99.6143	1.14264642099323	0.267069847300517
99.6643	1.14320844955721	0.269137317214396
100.6985	1.15014230997122	0.270627264177138
100.7485	1.14983547062807	0.258219858486213
100.7985	1.14912656593872	0.261617350088381
100.8485	1.14865043592348	0.265583566397479
100.8985	1.14818488657525	0.267857141624867
100.9485	1.14753946588793	0.263048196736023
100.9985	1.14689404520061	0.264873708754626
101.0485	1.14652901218893	0.262863700382325
101.0985	1.14598939817166	0.258797527364086
101.1485	1.14557146182495	0.252899868569081
101.1985	1.14490487980362	0.245279001877905
101.2485	1.14438385428239	0.241408624394378
101.2985	1.14387326477061	0.240751624242519
101.3485	1.14318792893032	0.234899708157306
101.3985	1.14266814333101	0.235579684071825
101.4485	1.14196186830938	0.232974091010822
101.4985	1.14153123826207	0.230444663443699
101.5485	1.14091470258902	0.228985427839175
101.5985	1.14050121446218	0.227430416451261
101.6485	1.13992482126112	0.228750952401362
101.6985	1.13959834465465	0.227947344004968
101.7485	1.13905832167005	0.227482676719714
101.7985	1.13863551808733	0.225148409125346
101.8485	1.13824118347039	0.226217035177607
101.8985	1.13763819842344	0.225966822743383
101.9485	1.13694292788217	0.224131450742751
101.9985	1.13620187747283	0.222747456848665
102.0485	1.13567062769773	0.222275434494794
102.0985	1.1349891594496	0.221377562248339
102.1485	1.13456239727034	0.219258081236329
102.1985	1.13394086461013	0.216477952088611
102.2485	1.13353948537676	0.216160529615652
102.2985	1.13310639481566	0.214871026930603
102.3485	1.13264110215434	0.214495682578128
102.3985	1.13211654710287	0.213338465841364
102.4485	1.13158445933973	0.213267845838291
102.4985	1.1311372390283	0.213580140697346
102.5485	1.13044400421078	0.21459212123917
102.5985	1.12983473601917	0.214924280478801
102.6485	1.12921319834728	0.213997694305983
102.6985	1.1286959469336	0.213982187857968
102.7485	1.12812874795186	0.214705862181741
102.7985	1.12765475860865	0.213347568891095
102.8485	1.12726614753142	0.211916725861161
102.8985	1.12669362754291	0.210230504470543
102.9485	1.12635670739897	0.208366113369282
102.9985	1.12579837527463	0.206181350431217
103.0485	1.12537348511454	0.207068547923739
103.0985	1.12477333495882	0.206638714948723
103.1485	1.1243175243699	0.207225085623669
103.1985	1.12356241846397	0.209946546164597
103.2485	1.12301027360488	0.209965200751823
103.2985	1.12229322696523	0.211308749898148
103.3485	1.12173833181349	0.211736095669569
103.3985	1.12118250769642	0.212062976064898
103.4485	1.12057874059415	0.213268407085625
103.4985	1.12014689310805	0.212767423927644
103.5485	1.11973765973239	0.212448396747105
103.5985	1.11920506764291	0.212424022586053
103.6485	1.11857488996106	0.212787430641413
103.6985	1.11810671885464	0.213737410155329
103.7485	1.11763146195387	0.213805390070119
103.7985	1.11709197089652	0.214547300859786
103.8485	1.11646657298134	0.215199115985425
[truncated: 1,322 more rows]
