# Supplementary material for: Unraveling the Local Relation Between Tissue Composition and Human Brain Mechanics Through Machine Learning
Source: Front Bioeng Biotechnol. 2021 Aug 17;9:704738. doi: 10.3389/fbioe.2021.704738 (PMC8415910; doi:10.3389/fbioe.2021.704738)
Supplement: Supplementary file 1 [file DataSheet3.ZIP › Mechanics_cyclicCompTens/cyclicCompTens_HBE_02_16_P1_PfC_WM.txt]

0	1	0
0.05	0.999838768513909	0.0273864813968288
0.1	0.99955661341325	0.0213511309753879
0.15	0.999032611083455	0.0171567202047489
0.2	0.998427993010615	0.0148383163895087
0.25	0.997951100505662	0.0126806462467871
0.3	0.99751300432705	0.00822182193871351
0.35	0.997045433017387	0.00756955312080764
0.4	0.996735062406662	0.00525635471038046
0.45	0.996291675819912	0.00374018663565902
0.5	0.995959261841949	0.00321957254884651
0.55	0.99563062672694	0.00188974885584369
0.6	0.995187397592814	-0.00147886429441978
0.65	0.994881561617635	-0.00129636246925769
0.7	0.994405645318946	-0.00104522541745606
0.75	0.994063260653622	-0.001482649255005
0.8	0.993619263937958	-0.00169795270189456
0.85	0.993056941576008	-0.00311807971172698
0.9	0.99252213405995	-0.00236585157275152
0.95	0.992183339314434	-0.00223525200204128
1	0.99187301200318	-0.0036305494474795
1.05	0.991405456217692	-0.00679664512461842
1.1	0.991115180483576	-0.00813746560654691
1.15	0.990731567689608	-0.0124639853121963
1.2	0.990429398833095	-0.0109301391471665
1.25	0.989948033827183	-0.0140584909064398
1.3	0.989560015195821	-0.0154422894211861
1.35	0.989046706765807	-0.01573958425888
1.4	0.988639576353028	-0.0159467207611403
1.45	0.988242309499044	-0.0160158402623064
1.5	0.987697471800445	-0.0177310459478404
1.55	0.987355425623426	-0.0193067226276123
1.6	0.986874553454175	-0.0204163224557037
1.65	0.986565620125961	-0.0194557072055365
1.7	0.986119946925443	-0.0215573223272232
1.75	0.985848591431497	-0.0227132522283331
1.8	0.985507197749303	-0.0217687492135669
1.85	0.985053381210581	-0.0239192722527357
1.9	0.984693230317025	-0.0243807438305121
1.95	0.984260628836902	-0.027291603986562
2	0.983866628050241	-0.0262758744474466
2.05	0.983302025718332	-0.0282483851972389
2.1	0.982886510235056	-0.0291126874147756
2.15	0.982388047499108	-0.0316450146004464
2.2	0.982029155534649	-0.0344063200096744
2.25	0.981642241173819	-0.037735128099375
2.3	0.981246585596611	-0.0376645556981765
2.35	0.980907535811011	-0.0386298619969993
2.4	0.980583965817641	-0.0406325172304373
2.45	0.980222408844222	-0.044119834274451
2.5	0.979811754576942	-0.0454588046140684
2.55	0.979456907544906	-0.0496575788116778
2.6	0.979013121961042	-0.0527399623682947
2.65	0.978425481142636	-0.0545444661124884
2.7	0.977894747753108	-0.056072032881653
2.75	0.977476934341744	-0.0578744905312017
2.8	0.977111002337532	-0.0590855934578805
2.85	0.976762295857542	-0.0611206628808346
2.9	0.976364953082594	-0.0625193859075776
2.95	0.975942385874343	-0.062913826178555
3	0.975653330341604	-0.0626916928673278
3.05	0.975321425081396	-0.0654736804825503
3.1	0.974893696091639	-0.0673519530235812
3.15	0.974430688167258	-0.0681966312080596
3.2	0.974073926905497	-0.0691373009758761
3.25	0.973639337762286	-0.0701121949445361
3.3	0.973103170499645	-0.0706417395673134
3.35	0.972574852989917	-0.0709759092665271
3.4	0.972187532978661	-0.0714804947169119
3.45	0.971833901209885	-0.0750204607974044
3.5	0.971479163189507	-0.0777633005739205
3.55	0.971104456657773	-0.0793459052026902
3.6	0.970705338618357	-0.0796940581001998
3.65	0.970391682614747	-0.0808401775243192
3.7	0.970040453894522	-0.0825534322173262
3.75	0.969687300407347	-0.0841271400064484
3.8	0.96931769432985	-0.0854603845361225
3.85	0.968776401380972	-0.0876572395507029
3.9	0.968306710296824	-0.0895053414642116
3.95	0.96787238898359	-0.0913739630311356
4	0.967466250391557	-0.0931098438426801
4.05	0.967094111489204	-0.0940245131449564
4.1	0.966639126173021	-0.0962492519960009
4.15	0.966248870247419	-0.0980399414319574
4.2	0.965919952932509	-0.099873208583893
4.25	0.965615522105477	-0.102881486336834
4.3	0.96513575880245	-0.104609723521577
4.35	0.964732519860185	-0.107342645242338
4.4	0.964374823802587	-0.110022832897653
4.45	0.96401845542861	-0.111559252809582
4.5	0.963584805963884	-0.113173518338882
4.55	0.963046624084855	-0.115714399736591
4.6	0.962542137308602	-0.118270244952775
4.65	0.962146451584844	-0.120422996781073
4.7	0.961786614794965	-0.123272180644718
4.75	0.961331910993969	-0.125374822572398
4.8	0.960939374459903	-0.127739153737357
4.85	0.960640010450477	-0.130499264809205
4.9	0.960335579623444	-0.132772612600146
4.95	0.959988875347266	-0.135328166047862
5	0.95958630201517	-0.13737284699449
5.05	0.959152948271999	-0.138965993853145
5.1	0.95875011556148	-0.140582364008536
5.15	0.958293056588718	-0.144272705244872
5.2	0.957728151935335	-0.14716390410615
5.25	0.957098789888877	-0.149456138824519
5.3	0.95665568857168	-0.151081213607873
5.35	0.956312793349678	-0.15234736414443
5.4	0.95596918958006	-0.153613888657671
5.45	0.955601692010292	-0.154893024495769
5.5	0.955234194440523	-0.156172160333868
5.55	0.954867323308034	-0.157629420583159
5.6	0.954501363385	-0.159345778834592
5.65	0.954135403461967	-0.161062137086025
5.7	0.953659492153156	-0.162069787447155
5.75	0.953153644970864	-0.162884481716015
5.8	0.952658408586952	-0.163860036442155
5.85	0.952217103973882	-0.165653200645813
5.9	0.951775799360813	-0.167446364849471
5.95	0.95139210575798	-0.168855189661332
6	0.951056898769655	-0.169940546513614
6.05	0.95072169178133	-0.171025903365896
6.1	0.950341137745601	-0.172105814717984
6.15	0.949956726061742	-0.173185262824395
6.2	0.949577391994933	-0.17400575345955
6.25	0.949209894425164	-0.174222585072769
6.3	0.948842396855395	-0.174439416685988
6.35	0.948379943893669	-0.175310711640075
6.4	0.947872559181948	-0.176491690779616
6.45	0.947373263968139	-0.177643712157767
6.5	0.947007304045106	-0.178318436727543
6.55	0.946641344122072	-0.178993161297319
6.6	0.946270693453908	-0.180189287549859
6.65	0.945893970003726	-0.182060436357277
6.7	0.945517246553545	-0.183931585164695
6.75	0.945150541179374	-0.185521249211608
6.8	0.944786118903076	-0.187046763489918
6.85	0.944405077740861	-0.188362577013836
6.9	0.943954547247379	-0.188801558885968
6.95	0.943504016753896	-0.189240540758099
7	0.943033292314775	-0.190433573669348
7.05	0.942547433015066	-0.192191749101868
7.1	0.942061573715357	-0.193949924534388
7.15	0.941695461881084	-0.195791856133928
7.2	0.941335652544992	-0.197638195952784
7.25	0.940975085302825	-0.199179341041563
7.3	0.94061296949663	-0.200096908096945
7.35	0.940250853690435	-0.201014475152327
7.4	0.939902330681381	-0.202095409939469
7.45	0.939559435459379	-0.203243983402882
7.5	0.939204006878837	-0.20441263143219
7.55	0.938715035216968	-0.205795174195078
7.6	0.9382260635551	-0.207177716957965
7.65	0.937775309750571	-0.209078195741475
7.7	0.937368633216479	-0.211576018479865
7.75	0.936961956682388	-0.214073841218255
7.8	0.936553958069708	-0.216487678118324
7.85	0.93614571286145	-0.218885849885759
7.9	0.935759085274881	-0.221188662198666
7.95	0.935448480634324	-0.223156122789369
8	0.935137875993766	-0.225123583380072
8.05	0.934759922426196	-0.226624523780601
8.1	0.934337069573951	-0.227814450721014
8.15	0.933914216721706	-0.229004377661427
8.2	0.933477821199604	-0.23013822464057
8.25	0.933041129526741	-0.231270845264542
8.3	0.932599506904349	-0.232770831896216
8.35	0.932149010781517	-0.234931912788109
8.4	0.931698514658686	-0.237092993680003
8.45	0.93129097478447	-0.239606665802927
8.5	0.930898874866934	-0.242247071369958
8.55	0.930514325717457	-0.244802124761834
8.6	0.930188344609545	-0.246695138252203
8.65	0.929862363501633	-0.248588151742572
8.7	0.929487128493491	-0.250553077129095
8.75	0.929061200347775	-0.252592015733414
8.8	0.92863527220206	-0.254630954337732
8.85	0.928197284908057	-0.256187494739305
8.9	0.927757517941723	-0.257672843485068
8.95	0.927319296892195	-0.25936818675676
9	0.926885713593088	-0.261693513606243
9.05	0.926452130293981	-0.264018840455725
9.1	0.926083265440195	-0.266389569312863
9.15	0.925752671392076	-0.268787146333662
9.2	0.925421517640546	-0.271185711838858
9.25	0.925010965962185	-0.273724500916284
9.3	0.924600414283824	-0.276263289993711
9.35	0.924173260941189	-0.278552841059364
9.4	0.923719655154236	-0.280445265998375
9.45	0.923266049367283	-0.282337690937386
9.5	0.922838882647122	-0.284994973861705
9.55	0.922419873911716	-0.287888259812635
9.6	0.921999771945025	-0.290674962211394
9.65	0.92157310752835	-0.292821864743756
9.7	0.921146443111675	-0.294968767276118
9.75	0.920782272604009	-0.297138543696613
9.8	0.920475512080289	-0.299329333197765
9.85	0.92016875155657	-0.301520122698916
9.9	0.91978243549723	-0.303416912508266
9.95	0.919387260286223	-0.305280963076542
10	0.918985708263758	-0.307273235902906
10.05	0.918567627839178	-0.30959785492696
10.1	0.918149547414599	-0.311922473951013
10.15	0.917692864819045	-0.314176740477053
10.2	0.917215939621639	-0.3163941148395
10.25	0.916743371915883	-0.31859856354233
10.3	0.916387488153202	-0.320456891804309
10.35	0.916031604390521	-0.322315220066288
10.4	0.915621678092428	-0.324170480143421
10.45	0.915135256804597	-0.326021397330891
10.5	0.914648835516765	-0.327872314518362
10.55	0.914162414228934	-0.329723231705833
10.6	0.913695482939593	-0.331150683256399
10.65	0.913249497333275	-0.332123041031202
10.7	0.912803511726958	-0.333095398806006
10.75	0.912357526120641	-0.33406775658081
10.8	0.911911540514323	-0.335040114355613
10.85	0.911479800335097	-0.336112045056406
10.9	0.911093170674992	-0.33749929002283
10.95	0.910706541014886	-0.338886534989253
11	0.910319911354781	-0.340273779955677
11.05	0.909933281694676	-0.341661024922101
11.1	0.909546652034571	-0.343048269888524
11.15	0.909112391826105	-0.344222102947375
11.2	0.908677940330295	-0.345395078930292
11.25	0.908243488834486	-0.346568054913209
11.3	0.907809037338677	-0.347741030896126
11.35	0.907374585842868	-0.348914006879043
11.4	0.906980828492511	-0.350114473930151
11.45	0.90660034801189	-0.351323910215708
11.5	0.90621986753127	-0.352533346501265
11.55	0.90583938705065	-0.353742782786822
11.6	0.905458906570029	-0.354952219072379
11.65	0.905071685338799	-0.355928333595851
11.7	0.904677987700118	-0.356680276230261
11.75	0.904284290061438	-0.35743221886467
11.8	0.903890592422758	-0.35818416149908
11.85	0.903496894784078	-0.35893610413349
11.9	0.903093452504186	-0.35989614134595
11.95	0.902663394263969	-0.361424556286521
12	0.902233336023753	-0.362952971227092
12.05	0.901803277783537	-0.364481386167663
12.1	0.90137321954332	-0.366009801108234
12.15	0.900944938231805	-0.367518551835912
12.2	0.900588918687451	-0.368227624572607
12.25	0.900232899143098	-0.368936697309302
12.3	0.899876879598745	-0.369645770045996
12.35	0.899520860054391	-0.370354842782691
12.4	0.899164840510038	-0.371063915519386
12.45	0.898739201600774	-0.372251226030198
12.5	0.898294154735564	-0.373571856022798
12.55	0.897849107870353	-0.374892486015397
12.6	0.897404061005143	-0.376213116007997
12.65	0.896959014139932	-0.377533746000596
12.7	0.896559795522858	-0.378578237293825
12.75	0.896199931275002	-0.379385598328486
12.8	0.895840067027146	-0.380192959363146
12.85	0.89548020277929	-0.381000320397807
12.9	0.895120338531434	-0.381807681432468
12.95	0.894730657838973	-0.382718117374128
13	0.894270062359345	-0.38387370444595
13.05	0.893809466879717	-0.385029291517772
13.1	0.89334887140009	-0.386184878589594
13.15	0.892888275920462	-0.387340465661416
13.2	0.892431259525473	-0.388519690762835
13.25	0.892036943391012	-0.390113019123505
13.3	0.891642627256551	-0.391706347484175
13.35	0.89124831112209	-0.393299675844845
13.4	0.890853994987629	-0.394893004205515
13.45	0.890459678853167	-0.396486332566185
13.5	0.890087040327182	-0.398047449784689
13.55	0.88971948667232	-0.399601011303178
13.6	0.889351933017459	-0.401154572821668
13.65	0.888984379362597	-0.402708134340158
13.7	0.888616825707735	-0.404261695858648
13.75	0.888207002276369	-0.4055208043714
13.8	0.887765030000901	-0.406555962710775
13.85	0.887323057725433	-0.40759112105015
13.9	0.886881085449965	-0.408626279389525
13.95	0.886439113174497	-0.4096614377289
14	0.88602000684817	-0.410950943807926
14.05	0.885648608489806	-0.412771126035111
14.1	0.885277210131442	-0.414591308262297
14.15	0.884905811773077	-0.416411490489482
14.2	0.884534413414713	-0.418231672716667
14.25	0.884157795256954	-0.420041768280116
14.3	0.883722740808406	-0.421738942412948
14.35	0.883287686359858	-0.42343611654578
14.4	0.882852631911311	-0.425133290678612
14.45	0.882417577462763	-0.426830464811444
14.5	0.881982523014215	-0.428527638944276
14.55	0.881600167996934	-0.430558805029008
14.6	0.881228000697869	-0.432654537576994
14.65	0.880855833398804	-0.43475027012498
14.7	0.880483666099739	-0.436846002672967
14.75	0.880111498800674	-0.438941735220953
14.8	0.879729108535879	-0.440356647834191
14.85	0.879339788609749	-0.441310065055417
14.9	0.878950468683619	-0.442263482276644
14.95	0.87856114875749	-0.443216899497871
15	0.87817182883136	-0.444170316719097
15.05	0.877768787929716	-0.445202410526718
15.1	0.877340487959511	-0.446379340777472
15.15	0.876912187989306	-0.447556271028226
15.2	0.876483888019101	-0.448733201278981
15.25	0.876055588048896	-0.449910131529735
15.3	0.875634054756856	-0.451168749732488
15.35	0.875267270042695	-0.453088297728685
15.4	0.874900485328534	-0.455007845724881
15.45	0.874533700614373	-0.456927393721078
15.5	0.874166915900212	-0.458846941717274
15.55	0.873800131186051	-0.460766489713471
15.6	0.873340729043737	-0.461808960329232
15.65	0.87286724222341	-0.462718050513868
15.7	0.872393755403082	-0.463627140698503
15.75	0.871920268582755	-0.464536230883138
15.8	0.871446781762427	-0.465445321067773
15.85	0.871048513798296	-0.466766083185049
15.9	0.870695570016745	-0.468334904030967
15.95	0.870342626235193	-0.469903724876884
16	0.869989682453642	-0.471472545722802
16.05	0.869636738672091	-0.47304136656872
16.1	0.869253603109029	-0.474588006711328
16.15	0.868821623250223	-0.476098762888897
16.2	0.868389643391418	-0.477609519066467
16.25	0.867957663532613	-0.479120275244036
16.3	0.867525683673807	-0.480631031421605
16.35	0.867099623444279	-0.482015320264129
16.4	0.866710539449802	-0.482609646477602
16.45	0.866321455455325	-0.483203972691074
16.5	0.865932371460848	-0.483798298904547
16.55	0.865543287466372	-0.48439262511802
16.6	0.865154203471895	-0.484986951331493
16.65	0.86476594114481	-0.485802917965359
16.7	0.864377774189834	-0.48664461071945
16.75	0.863989607234858	-0.487486303473541
16.8	0.863601440279881	-0.488327996227631
16.85	0.863213273324905	-0.489169688981722
16.9	0.862794427499969	-0.489508850496968
16.95	0.862359207063459	-0.489579789817249
17	0.861923986626949	-0.489650729137529
17.05	0.861488766190439	-0.489721668457809
17.1	0.86105354575393	-0.489792607778089
17.15	0.860651270581735	-0.490360112422462
17.2	0.860296404448432	-0.491642186679553
17.25	0.85994153831513	-0.492924260936644
17.3	0.859586672181827	-0.494206335193736
17.35	0.859231806048525	-0.495488409450827
17.4	0.858862628915261	-0.497054475734086
17.45	0.858422578258382	-0.500026978718368
17.5	0.857982527601503	-0.50299948170265
17.55	0.857542476944624	-0.505971984686931
17.6	0.857102426287745	-0.508944487671213
17.65	0.856662375630866	-0.511916990655495
17.7	0.856288956953247	-0.513818544056758
17.75	0.855921018828035	-0.515632010695781
17.8	0.855553080702823	-0.517445477334804
17.85	0.855185142577611	-0.519258943973827
17.9	0.854817204452399	-0.52107241061285
17.95	0.854391435990998	-0.516618719633365
18	0.853938702651431	-0.509242805600088
18.05	0.853485969311865	-0.501866891566811
18.1	0.853033235972298	-0.494490977533535
18.15	0.852580502632732	-0.487115063500258
19.1781	0.849843101610098	-0.551424330274169
19.2281	0.849997310709197	-0.531516898144535
19.2781	0.850338888429827	-0.522881842604222
19.3281	0.850907229418297	-0.508710934326216
19.3781	0.851290154197762	-0.504133480390913
19.4281	0.851866556760537	-0.485790848299892
19.4781	0.852398620664636	-0.478923224484318
19.5281	0.852729145211122	-0.47481214923227
19.5781	0.853140285500654	-0.469319685454347
19.6281	0.853398255878399	-0.463178801200682
19.6781	0.853845673252301	-0.455369214036251
19.7281	0.854105603915204	-0.44544715125247
19.7781	0.854599430449775	-0.438113027744372
19.8281	0.854992459751331	-0.428435126932663
19.8781	0.855370287002122	-0.421032886625105
19.9281	0.855948224727972	-0.413488913259707
19.9781	0.856316561521904	-0.408171588234707
20.0281	0.856715593704717	-0.400760059791721
20.0781	0.85723087315919	-0.397964145866266
20.1281	0.857566089793845	-0.391547912157951
20.1781	0.85802611912286	-0.387694729940874
20.2281	0.858297862221833	-0.382792883727465
20.2781	0.858685236124114	-0.374529404442351
20.3281	0.858989619209386	-0.366179457163988
20.3781	0.859452072722793	-0.357899901943695
20.4281	0.859755166494038	-0.353626212300694
20.4781	0.8602936063258	-0.3473315853723
20.5281	0.860786019595701	-0.346163181016777
20.5781	0.861261458135948	-0.343896670419526
20.6281	0.861725638270702	-0.338140116756994
20.6781	0.862171649727694	-0.333668212367
20.7281	0.862592478912678	-0.329951855835316
20.7781	0.862906764688342	-0.326839815275098
20.8281	0.863310016836888	-0.322699458239084
20.8781	0.863654707564525	-0.32045917769679
20.9281	0.864035350650318	-0.317302997591141
20.9781	0.864394457319216	-0.314432329926035
21.0281	0.864810344204272	-0.312868983712437
21.0781	0.865161392923606	-0.307997993815123
21.1281	0.865534889552335	-0.302890864949223
21.1781	0.866076008910037	-0.297326800997673
21.2281	0.86643621392463	-0.291811899652446
21.2781	0.866980205367031	-0.286540968534643
21.3281	0.867331385698884	-0.279265524610469
21.3781	0.867842851628723	-0.273414180150818
21.4281	0.86814334761044	-0.268004276875533
21.4781	0.868535124024552	-0.264741271833416
21.5281	0.868814584988423	-0.257789276071327
21.5781	0.869124924848559	-0.251269037756125
21.6281	0.869578765689258	-0.246628294056072
21.6781	0.869873691840518	-0.241812793840544
21.7281	0.870393942598505	-0.235609132660191
21.7781	0.870972095854915	-0.232221494304676
21.8281	0.871437306379265	-0.229869980640512
21.8781	0.871915106475369	-0.228338112091983
21.9281	0.872446157544428	-0.227437872729267
21.9781	0.872824389784075	-0.225342966291159
22.0281	0.873140988609439	-0.224097198444452
22.0781	0.873449926252309	-0.221449001800549
22.1281	0.87379389987622	-0.217377670786096
22.1781	0.874261308822776	-0.214410765037143
22.2281	0.87460837289839	-0.211927714009126
22.2781	0.874944307070871	-0.209851617300394
22.3281	0.875310117994534	-0.207890379926254
22.3781	0.875749918515497	-0.205479619735326
22.4281	0.876296379085536	-0.202544978218651
22.4781	0.876761170541991	-0.20000998407926
22.5281	0.877166436644894	-0.19737180807511
22.5781	0.877556832181548	-0.193969281633047
22.6281	0.877913539009182	-0.193357234916854
22.6781	0.878302346049171	-0.190778078250242
22.7281	0.87866975502372	-0.187692854206217
22.7781	0.878983278184787	-0.185288977214274
22.8281	0.879333834894704	-0.184261005107677
22.8781	0.879761850835082	-0.182449566334356
22.9281	0.880202797942304	-0.180124284681654
22.9781	0.880632849624861	-0.177496669978043
23.0281	0.881078801202061	-0.175020919465827
23.0781	0.881499148660422	-0.173533000219659
23.1281	0.881981440891855	-0.171343687805708
23.1781	0.882489069858322	-0.168060320867739
23.2281	0.882858133232557	-0.163790686931253
23.2781	0.883171881047766	-0.159540726440311
23.3281	0.883549918538441	-0.155392635946555
23.3781	0.883961203145979	-0.15169781043997
23.4281	0.884330210209049	-0.149002661486253
23.4781	0.884675443377069	-0.145124530679501
23.5281	0.885011819160756	-0.141744115563667
23.5781	0.885420343175007	-0.139525391975053
23.6281	0.885969018237538	-0.138875033237364
23.6781	0.886381139005434	-0.135407786120907
23.7281	0.886784313822421	-0.132562487132561
23.7781	0.887185340858377	-0.130380083006358
23.8281	0.887596649843582	-0.128760722330105
23.8781	0.888082583286325	-0.126771849354721
23.9281	0.888420008355833	-0.123522719592528
23.9781	0.888719789040004	-0.120025756447391
24.0281	0.889049412018088	-0.116819502831478
24.0781	0.889516820964643	-0.114587523947123
24.1281	0.889860051654334	-0.112952495946535
24.1781	0.890220065487079	-0.111190924088177
24.2281	0.890622343370166	-0.10939189009154
24.2781	0.891062076786991	-0.108064990775768
24.3281	0.891624466035689	-0.103723151628025
24.3781	0.892173714869572	-0.100579834886445
24.4281	0.892708775111024	-0.0983301398927733
24.4781	0.893132886547532	-0.0972546950633902
24.5281	0.89349730882383	-0.0968109830969232
24.5781	0.893861332542095	-0.0963660629770096
24.6281	0.894211915997774	-0.0958804012380886
24.6781	0.894562499453453	-0.0953947394991674
24.7281	0.894950669145933	-0.0945588567758603
24.7781	0.895393511405738	-0.0932135460816469
24.8281	0.895836353665544	-0.0918682353874335
24.8781	0.89625620790653	-0.0905634044229314
24.9281	0.896669803323054	-0.0892695946571039
24.9781	0.897089218077107	-0.0880137466258614
25.0281	0.897538210923855	-0.0869508476543466
25.0781	0.897987203770601	-0.0858879486828318
25.1281	0.898382760317999	-0.0847483740875953
25.1781	0.898733343773678	-0.0835442677059119
25.2281	0.899083927229357	-0.0823401613242284
25.2781	0.899430259399342	-0.0812525795114009
25.3281	0.899776229914815	-0.0801749103789102
25.3781	0.900166052577536	-0.0790527224012566
25.4281	0.900658099532875	-0.0778267559830799
25.4781	0.901150146488214	-0.0766007895649032
25.5281	0.901591027888959	-0.0753095187569114
25.5781	0.902007698364342	-0.0739873466966971
25.6281	0.902423491124176	-0.0726201195612169
25.6781	0.902824816922125	-0.0705102713599902
25.7281	0.903226142720073	-0.0684004231587634
25.7781	0.903598653940788	-0.0666487324708717
25.8281	0.903933860929113	-0.0653607234466411
25.8781	0.904269067917438	-0.0640727144224106
25.9281	0.904660626583323	-0.062290546766845
25.9781	0.905065027674742	-0.0603957614271244
26.0281	0.905471654509811	-0.0585217302214913
26.0781	0.905887587951746	-0.0567344792552806
26.1281	0.906303521393681	-0.0549472282890699
26.1781	0.906747120530414	-0.0533974512879723
26.2281	0.90721145441811	-0.0520256551242687
26.2781	0.907675788305807	-0.0506538589605652
26.3281	0.908075882215046	-0.0495771985334628
26.3781	0.908472595072789	-0.0485160715661815
26.4281	0.908845054936102	-0.0476176390687025
26.4781	0.909167960750543	-0.0470516261300343
26.5281	0.909490866564985	-0.0464856131913662
26.5781	0.90987575553439	-0.0457228010096489
26.6281	0.910286307212751	-0.0448785085983434
26.6781	0.910698837842461	-0.0440294003005002
26.7281	0.911132454221854	-0.0431289786754698
26.7781	0.911566070601246	-0.0422285570504394
26.8281	0.912019664420831	-0.0413281680454347
26.8781	0.912496298543964	-0.0404278166616311
26.9281	0.912972932667096	-0.0395274652778275
26.9781	0.913310933070983	-0.0378497557103858
27.0281	0.913623075358276	-0.0360270524238318
27.0781	0.913954962874829	-0.034512404856396
27.1281	0.914356288672777	-0.0340811004818483
27.1781	0.914757614470726	-0.0336497961073005
27.2281	0.915138643331767	-0.0326325111050894
27.2781	0.915506140901536	-0.0312245723511029
27.3281	0.915873638471305	-0.0298166335971163
27.3781	0.916361515328697	-0.0290481625160846
27.4281	0.916852024637301	-0.0282936752979196
27.4781	0.91732659361941	-0.0272918846897049
27.5281	0.917772477153953	-0.0258450587535957
27.5781	0.918218360688496	-0.0243982328174865
27.6281	0.918557946510992	-0.023098223838303
27.6781	0.918859325271137	-0.0218509859349912
27.7281	0.919171591185228	-0.0205858003311739
27.7781	0.91956830404297	-0.0191814021782517
27.8281	0.919965016900713	-0.0177770040253296
27.8781	0.920373096043123	-0.0164328757915082
27.9281	0.920792873601897	-0.0151507786107873
27.9781	0.921212651160671	-0.0138686814300663
28.0281	0.921694064366246	-0.0128759291010014
28.0781	0.92218457367485	-0.011925877882704
28.1281	0.922641632363211	-0.0107636063184485
28.1781	0.922998339190846	-0.00896467371631849
28.2281	0.92335504601848	-0.00716574111418844
28.2781	0.923722398777306	-0.00562178827952161
28.3281	0.924096046934017	-0.00422861596934442
28.3781	0.924469942651852	-0.00284007161660975
28.4281	0.924878956683478	-0.00210803608393467
28.4781	0.925287970715103	-0.00137600055125955
28.5281	0.925699356413054	-0.000660824075952766
28.5781	0.926114521031621	2.74898349165997e-05
28.6281	0.926529685650189	0.000715803745785962
28.6781	0.926982452497083	0.000791418366600679
28.7281	0.927446821811184	0.000677979738796089
28.7781	0.927894719126206	0.000832481677819581
28.8281	0.928243738306693	0.00259537755161178
28.8781	0.92859275748718	0.00435827342540404
28.9281	0.928953811868596	0.00559774205110457
28.9781	0.929325922378571	0.00635636461696957
29.0281	0.929698032888547	0.00711498718283457
29.0781	0.930042471907871	0.00804213556748394
29.1281	0.930383829483137	0.00898805066367168
29.1781	0.930770296127065	0.0100834911499804
29.2281	0.931273683402984	0.0115664945727523
29.2781	0.931777070678902	0.0130494979955242
29.3281	0.932219701715289	0.0142223846539907
29.3781	0.93263047277241	0.015232649106785
29.4281	0.93303998734093	0.0162243427766508
29.4781	0.933415855936937	0.0167187521480978
29.5281	0.933791724532944	0.0172131615195448
29.5781	0.934226518383425	0.0180111826220444
29.6281	0.934744718511978	0.0192389536627007
29.6781	0.935262918640532	0.0204667247033569
29.7281	0.935781118769085	0.0216944957440132
29.7781	0.936259693315491	0.0226463492527034
29.8281	0.936695682692701	0.0233016772809819
29.8781	0.937131672069912	0.0239570053092605
29.9281	0.937567661447122	0.024612333337539
29.9781	0.938003650824332	0.0252676613658175
30.0281	0.938418385624826	0.0258605521629938
30.0781	0.938765814265715	0.0262557250616796
30.1281	0.939113242906605	0.0266508979603654
30.1781	0.939460671547495	0.0270460708590511
30.2281	0.939808100188384	0.0274412437577369
30.2781	0.940155528829274	0.0278364166564227
30.3281	0.94060801299217	0.0284394996427289
30.3781	0.941060919064792	0.0290434176093067
30.4281	0.941513825137414	0.0296473355758844
30.4781	0.941966731210037	0.0302512535424622
30.5281	0.942419637282659	0.0308551715090399
30.5781	0.942810979736915	0.0313994569523801
30.6281	0.943182236448308	0.0319242866918522
30.6781	0.943553493159701	0.0324491164313244
30.7281	0.943924749871094	0.0329739461707965
30.7781	0.944296006582487	0.0334987759102687
30.8281	0.944701845592476	0.0341724330857625
30.8781	0.945140910732489	0.034989081327238
30.9281	0.945579975872501	0.0358057295687134
30.9781	0.946019041012514	0.0366223778101889
31.0281	0.946458106152527	0.0374390260516643
31.0781	0.946887650529204	0.0382092073380221
31.1281	0.947291190432892	0.0388524714186109
31.1781	0.947694730336581	0.0394957354991996
31.2281	0.948098270240269	0.0401389995797884
31.2781	0.948501810143957	0.0407822636603772
31.3281	0.948904338741059	0.0414230375819429
31.3781	0.949265740870316	0.0419625450365721
31.4281	0.949627142999574	0.0425020524912013
31.4781	0.949988545128831	0.0430415599458305
31.5281	0.950349947258088	0.0435810674004597
31.5781	0.950711349387345	0.044120574855089
31.6281	0.951147177934538	0.0444539047609245
31.6781	0.951603754511282	0.0447297580610861
31.7281	0.952060331088027	0.0450056113612477
31.7781	0.952516907664771	0.0452814646614094
31.8281	0.952973484241516	0.045557317961571
31.8781	0.953378856965512	0.0457850639535097
31.9281	0.953740259094769	0.0459714984651528
31.9781	0.954101661224026	0.0461579329767959
32.0281	0.954463063353284	0.046344367488439
32.0781	0.954824465482541	0.0465308020000822
32.1281	0.955204076127587	0.0468971330626272
32.1781	0.955626993512888	0.0476913261921822
32.2281	0.956049910898189	0.0484855193217373
32.2781	0.95647282828349	0.0492797124512923
32.3281	0.956895745668791	0.0500739055808474
32.3781	0.957316329954278	0.0508541591441286
32.4281	0.957696041787462	0.051390212157503
32.4781	0.958075753620647	0.0519262651708775
32.5281	0.958455465453832	0.0524623181842519
32.5781	0.958835177287017	0.0529983711976263
32.6281	0.959214889120202	0.0535344242110007
32.6781	0.95961028934961	0.05407638706495
32.7281	0.960009369573194	0.0546197361777996
32.7781	0.960408449796778	0.0551630852906491
32.8281	0.960807530020362	0.0557064344034987
32.8781	0.961206610243946	0.0562497835163483
32.9281	0.961625687235566	0.0566220707247673
32.9781	0.962059973036678	0.0568642545129152
33.0281	0.96249425883779	0.0571064383010631
33.0781	0.962928544638902	0.0573486220892109
33.1281	0.963362830440014	0.0575908058773588
33.1781	0.963773252794658	0.0577486826811628
33.2281	0.964133885983215	0.0577306597275086
33.2781	0.964494519171772	0.0577126367738544
33.3281	0.964855152360329	0.0576946138202002
33.3781	0.965215785548885	0.057676590866546
33.4281	0.96558504244435	0.0576936609250164
33.4781	0.966050842790322	0.0581036015338575
33.5281	0.966516643136293	0.0585135421426986
33.5781	0.966982443482265	0.0589234827515396
33.6281	0.967448243828236	0.0593334233603807
33.6781	0.967914044174208	0.0597433639692218
33.7281	0.968293325373033	0.0603656242357611
33.7781	0.968655880913341	0.0610289295912587
33.8281	0.96901843645365	0.0616922349467563
33.8781	0.969380991993958	0.0623555403022539
33.9281	0.969743547534266	0.0630188456577515
33.9781	0.970139233918709	0.063700130962954
34.0281	0.970557378123674	0.0643936040192989
34.0781	0.970975522328638	0.0650870770756438
34.1281	0.971393666533603	0.0657805501319887
34.1781	0.971811810738567	0.0664740231883335
34.2281	0.972224056423466	0.0670024350139569
34.2781	0.972625443469152	0.0672269841193885
34.3281	0.973026830514837	0.06745153322482
34.3781	0.973428217560523	0.0676760823302516
34.4281	0.973829604606209	0.0679006314356831
34.4781	0.97422853873106	0.0680782823288523
34.5281	0.974607626496429	0.0678764840500808
34.5781	0.974986714261799	0.0676746857713093
34.6281	0.975365802027169	0.0674728874925377
34.6781	0.975744889792539	0.0672710892137662
34.7281	0.976123977557909	0.0670692909349947
34.7781	0.976556314706096	0.0673564389050485
34.8281	0.976996749686693	0.06771794275626
34.8781	0.97743718466729	0.0680794466074715
34.9281	0.977877619647886	0.068440950458683
34.9781	0.978318054628483	0.0688024543098945
35.0281	0.978702455643884	0.0689455698922224
35.0781	0.979053092603334	0.0689570925433
35.1281	0.979403729562784	0.0689686151943775
35.1781	0.979754366522233	0.068980137845455
35.2281	0.980105003481683	0.0689916604965325
35.2781	0.980491998648453	0.0690857673862151
35.3281	0.980937814161099	0.0693134791435884
35.3781	0.981383629673745	0.0695411909009617
35.4281	0.981829445186392	0.069768902658335
35.4781	0.982275260699038	0.0699966144157083
35.5281	0.98271123109966	0.0702151642468701
35.5781	0.983085705220826	0.0703764852345949
35.6281	0.983460179341993	0.0705378062223197
35.6781	0.983834653463159	0.0706991272100445
35.7281	0.984209127584326	0.0708604481977692
35.7781	0.984583601705492	0.071021769185494
35.8281	0.985013733216197	0.0715246724648571
35.8781	0.985450324959616	0.0720672236887854
35.9281	0.985886916703035	0.0726097749127137
35.9781	0.986323508446454	0.0731523261366419
36.0281	0.986760100189873	0.0736948773605702
36.0781	0.987180757361084	0.0743123073900269
36.1281	0.987592909576577	0.0749697034077103
36.1781	0.988005061792071	0.0756270994253938
36.2281	0.988417214007564	0.0762844954430772
36.2781	0.988829366223058	0.0769418914607607
36.3281	0.989217242980635	0.0775886274267974
36.3781	0.989570186762186	0.078220023318513
36.4281	0.989923130543737	0.0788514192102288
36.4781	0.990276074325288	0.0794828151019445
36.5281	0.99062901810684	0.0801142109936603
36.5781	0.990999630463522	0.0807293412363125
36.6281	0.991457744335137	0.0812639177883643
36.6781	0.991915858206753	0.0817984943404162
36.7281	0.992373972078368	0.0823330708924681
36.7781	0.992832085949984	0.0828676474445199
36.8281	0.9932901998216	0.0834022239965718
36.8781	0.993665346554142	0.0837710029664199
36.9281	0.994033669149704	0.0841261449056971
36.9781	0.994401991745266	0.0844812868449744
37.0281	0.994770314340828	0.0848364287842516
37.0781	0.995138636936391	0.0851915707235288
37.1281	0.995539365216912	0.0853192103434538
37.1781	0.99595520347957	0.0853407711693112
37.2281	0.996371041742228	0.0853623319951687
37.2781	0.996786880004885	0.0853838928210261
37.3281	0.997202718267543	0.0854054536468836
37.3781	0.997605659374644	0.0857047337590628
37.4281	0.997992052076669	0.0863603568824587
37.4781	0.998378444778694	0.0870159800058545
37.5281	0.998764837480719	0.0876716031292504
37.5781	0.999151230182744	0.0883272262526463
37.6281	0.999537443346207	0.0889570402712915
37.6781	0.999922920035158	0.0894809842888166
37.7281	1.00030839672411	0.0900049283063417
37.7781	1.00069387341306	0.0905288723238669
37.8281	1.00107935010201	0.091052816341392
37.8781	1.00146482679097	0.0915767603589171
37.9281	1.00190644390616	0.0917900837389115
37.9781	1.00235089163107	0.0919877455741565
38.0281	1.00279533935599	0.0921854074094015
38.0781	1.0032397870809	0.0923830692446465
38.1281	1.00368423480582	0.0925807310798914
38.1781	1.00408845031424	0.0928813003022416
38.2281	1.0044762329455	0.0932239021193249
38.2781	1.00486401557676	0.0935665039364083
38.3281	1.00525179820802	0.0939091057534916
38.3781	1.00563958083927	0.094251707570575
38.4281	1.0060492903246	0.0946126820472056
38.4781	1.00648412629076	0.0949947101723304
38.5281	1.00691896225692	0.0953767382974552
38.5781	1.00735379822307	0.0957587664225801
38.6281	1.00778863418923	0.0961407945477049
38.6781	1.00820710709729	0.0964936360834511
38.7281	1.00856889369689	0.0967453669345643
38.7781	1.0089306802965	0.0969970977856774
38.8281	1.00929246689611	0.0972488286367906
38.8781	1.00965425349572	0.0975005594879038
38.9281	1.01001604009532	0.097752290339017
38.9781	1.01043015061626	0.0976848936641338
39.0281	1.01084522023149	0.0976116474011977
39.0781	1.01126028984671	0.0975384011382615
39.1281	1.01167535946193	0.0974651548753254
39.1781	1.01209042907715	0.0973919086123893
39.2281	1.01250391312961	0.0977370772214313
39.2781	1.01291683428581	0.0982307887796038
39.3281	1.013329755442	0.0987245003377763
39.3781	1.01374267659819	0.0992182118959488
39.4281	1.01415559775439	0.0997119234541212
39.4781	1.01454632834945	0.0998648022476779
39.5281	1.0149145104711	0.0996713509739636
39.5781	1.01528269259275	0.0994778997002493
39.6281	1.0156508747144	0.099284448426535
39.6781	1.01601905683605	0.0990909971528207
39.7281	1.01640645788973	0.0989118227278908
39.7781	1.01685090561464	0.0987750256160191
39.8281	1.01729535333956	0.0986382285041476
39.8781	1.01773980106448	0.098501431392276
39.9281	1.01818424878939	0.0983646342804043
39.9781	1.01862953142511	0.0982300086824099
40.0281	1.01915747023066	0.0983103629582493
40.0781	1.01968540903621	0.0983907172340887
40.1281	1.02021334784176	0.098471071509928
40.1781	1.02074128664731	0.0985514257857674
40.2281	1.02126922545286	0.0986317800616068
40.2781	1.02179716425841	0.0987121343374462
40.3281	1.02232510306396	0.0987924886132856
40.3781	1.02283539596475	0.0988778235636978
40.4281	1.02324247240899	0.0989922920489394
40.4781	1.02364954885323	0.099106760534181
40.5281	1.02405662529746	0.0992212290194226
40.5781	1.0244637017417	0.0993356975046642
40.6281	1.02487077818593	0.0994501659899058
40.6781	1.02527785463017	0.0995646344751474
40.7281	1.0256849310744	0.099679102960389
40.7781	1.02609200751864	0.0997935714456306
40.8281	1.02649908396287	0.0999080399308722
40.8781	1.02690616040711	0.100022508416114
40.9281	1.02729801472935	0.100159592928917
40.9781	1.02768202735238	0.100308328122584
41.0281	1.02806603997541	0.100457063316252
41.0781	1.02845005259845	0.10060579850992
41.1281	1.02883406522148	0.100754533703587
41.1781	1.02921807784451	0.100903268897255
41.2281	1.02960209046754	0.101052004090923
41.2781	1.02998610309058	0.10120073928459
41.3281	1.03037011571361	0.101349474478258
41.3781	1.03075412833664	0.101498209671925
41.4281	1.03114322422587	0.101595570515472
41.4781	1.03155645102242	0.101449050823388
41.5281	1.03196967781898	0.101302531131303
41.5781	1.03238290461554	0.101156011439219
41.6281	1.03279613141209	0.101009491747134
41.6781	1.03320935820865	0.10086297205505
41.7281	1.0336225850052	0.100716452362966
41.7781	1.03403581180176	0.100569932670881
41.8281	1.03444903859832	0.100423412978797
41.8781	1.03486226539487	0.100276893286712
41.9281	1.03527549219143	0.100130373594628
41.9781	1.03568237182439	0.100230989964811
42.0281	1.03608637309247	0.100443679665557
42.0781	1.03649037436054	0.100656369366304
42.1281	1.03689437562862	0.10086905906705
42.1781	1.03729837689669	0.101081748767797
42.2281	1.03770237816477	0.101294438468543
42.2781	1.03810637943284	0.10150712816929
42.3281	1.03851038070092	0.101719817870036
42.3781	1.03891438196899	0.101932507570782
42.4281	1.03931838323707	0.102145197271529
42.4781	1.0397239762932	0.102347653349764
42.5281	1.04013585770019	0.102509681552931
42.5781	1.04054773910717	0.102671709756098
42.6281	1.04095962051416	0.102833737959265
42.6781	1.04137150192115	0.102995766162431
42.7281	1.04178338332813	0.103157794365598
42.7781	1.04219526473512	0.103319822568765
42.8281	1.0426071461421	0.103481850771932
42.8781	1.04301902754909	0.103643878975099
42.9281	1.04343090895608	0.103805907178265
42.9781	1.04384279036306	0.103967935381432
43.0281	1.04425219471565	0.104061486554576
43.0781	1.04466061654946	0.104127876447655
43.1281	1.04506903838326	0.104194266340735
43.1781	1.04547746021707	0.104260656233814
43.2281	1.04588588205087	0.104327046126893
43.2781	1.04629430388468	0.104393436019972
43.3281	1.04670272571848	0.104459825913051
43.3781	1.04711114755229	0.104526215806131
43.4281	1.0475195693861	0.10459260569921
43.4781	1.0479279912199	0.104658995592289
43.5281	1.04833181566535	0.104696299280242
43.5781	1.04872024885411	0.104636227411902
43.6281	1.04910868204287	0.104576155543563
43.6781	1.04949711523164	0.104516083675223
43.7281	1.0498855484204	0.104456011806884
43.7781	1.05027398160916	0.104395939938544
43.8281	1.05066241479792	0.104335868070205
43.8781	1.05105084798669	0.104275796201865
43.9281	1.05143928117545	0.104215724333526
43.9781	1.05182771436421	0.104155652465186
44.0281	1.05221614755298	0.104095580596847
44.0781	1.05260678121683	0.104121394632072
44.1281	1.05299817203341	0.104176760806157
44.1781	1.05338956284999	0.104232126980243
44.2281	1.05378095366657	0.104287493154328
44.2781	1.05417234448315	0.104342859328414
44.3281	1.05456373529973	0.104398225502499
44.3781	1.05495512611631	0.104453591676585
44.4281	1.05534651693288	0.10450895785067
44.4781	1.05573790774946	0.104564324024756
44.5281	1.05612929856604	0.104619690198841
44.5781	1.0565235183555	0.104632489905295
44.6281	1.05692578983698	0.104524138896183
44.6781	1.05732806131847	0.10441578788707
44.7281	1.05773033279995	0.104307436877958
44.7781	1.05813260428143	0.104199085868845
44.8281	1.05853487576292	0.104090734859733
44.8781	1.0589371472444	0.10398238385062
44.9281	1.05933941872589	0.103874032841507
44.9781	1.05974169020737	0.103765681832395
45.0281	1.06014396168886	0.103657330823282
45.0781	1.06054623317034	0.10354897981417
45.1281	1.06096605852615	0.103534151059932
45.1781	1.06139100943181	0.10354662983748
45.2281	1.06181596033748	0.103559108615028
45.2781	1.06224091124315	0.103571587392576
45.3281	1.06266586214882	0.103584066170123
45.3781	1.06309081305449	0.103596544947671
45.4281	1.06351576396015	0.103609023725219
45.4781	1.06394071486582	0.103621502502767
45.5281	1.06436566577149	0.103633981280315
45.5781	1.06479061667716	0.103646460057862
45.6281	1.06521152680135	0.103672002575704
45.6781	1.06562244721579	0.103729841562608
45.7281	1.06603336763022	0.103787680549511
45.7781	1.06644428804466	0.103845519536414
45.8281	1.06685520845909	0.103903358523317
45.8781	1.06726612887353	0.10396119751022
45.9281	1.06767704928797	0.104019036497123
45.9781	1.0680879697024	0.104076875484027
46.0281	1.06849889011684	0.10413471447093
46.0781	1.06890981053127	0.104192553457833
46.1281	1.06932073094571	0.104250392444736
46.1781	1.06972147790861	0.104327960709428
46.2281	1.07011971322139	0.104410399793325
46.2781	1.07051794853416	0.104492838877223
46.3281	1.07091618384694	0.10457527796112
46.3781	1.07131441915971	0.104657717045017
46.4281	1.07171265447248	0.104740156128914
46.4781	1.07211088978526	0.104822595212811
46.5281	1.07250912509803	0.104905034296708
46.5781	1.07290736041081	0.104987473380605
46.6281	1.07330559572358	0.105069912464502
46.6781	1.07370188752502	0.105129035331034
46.7281	1.07409397248548	0.105137688916941
46.7781	1.07448605744593	0.105146342502848
46.8281	1.07487814240638	0.105154996088755
46.8781	1.07527022736684	0.105163649674662
46.9281	1.07566231232729	0.105172303260569
46.9781	1.07605439728774	0.105180956846476
47.0281	1.0764464822482	0.105189610432384
47.0781	1.07683856720865	0.105198264018291
47.1281	1.0772306521691	0.105206917604198
47.1781	1.07762273712956	0.105215571190105
47.2281	1.07800716490137	0.105553405598841
47.2781	1.07839002433334	0.105958662585747
47.3281	1.07877288376531	0.106363919572653
47.3781	1.07915574319729	0.106769176559558
47.4281	1.07953860262926	0.107174433546464
47.4781	1.07992146206123	0.10757969053337
47.5281	1.0803043214932	0.107984947520276
47.5781	1.08068718092518	0.108390204507182
47.6281	1.08107004035715	0.108795461494088
47.6781	1.08145289978912	0.109200718480994
47.7281	1.08184580889678	0.109385682415301
47.7781	1.08225788250228	0.109150552621398
47.8281	1.08266995610778	0.108915422827495
47.8781	1.08308202971327	0.108680293033592
47.9281	1.08349410331877	0.108445163239689
47.9781	1.08390617692426	0.108210033445786
48.0281	1.08431825052976	0.107974903651883
48.0781	1.08473032413526	0.10773977385798
48.1281	1.08514239774075	0.107504644064077
48.1781	1.08555447134625	0.107269514270174
48.2281	1.08596654495175	0.107034384476271
48.2781	1.08637934575574	0.106853054252349
48.3281	1.08679226691193	0.106680627919962
48.3781	1.08720518806813	0.106508201587575
48.4281	1.08761810922432	0.106335775255188
48.4781	1.08803103038052	0.106163348922801
48.5281	1.08844395153671	0.105990922590414
48.5781	1.0888568726929	0.105818496258027
48.6281	1.0892697938491	0.10564606992564
48.6781	1.08968271500529	0.105473643593253
48.7281	1.09009563616149	0.105301217260866
48.7781	1.09050967797857	0.105385808145516
48.8281	1.09092559555427	0.105900593623388
48.8781	1.09134151312997	0.10641537910126
48.9281	1.09175743070566	0.106930164579132
48.9781	1.09217334828136	0.107444950057004
49.0281	1.09258926585706	0.107959735534876
49.0781	1.09300518343275	0.108474521012748
49.1281	1.09342110100845	0.10898930649062
49.1781	1.09383701858415	0.109504091968492
49.2281	1.09425293615984	0.110018877446364
49.2781	1.09466885373554	0.110533662924236
49.3281	1.09507111752908	0.110715518182815
49.3781	1.09547165922398	0.110855382242565
49.4281	1.09587220091887	0.110995246302315
49.4781	1.09627274261377	0.111135110362065
49.5281	1.09667328430866	0.111274974421814
49.5781	1.09707382600356	0.111414838481564
49.6281	1.09747436769845	0.111554702541314
49.6781	1.09787490939335	0.111694566601064
49.7281	1.09827545108824	0.111834430660814
49.7781	1.09867599278313	0.111974294720564
49.8281	1.09907962503007	0.111976764724779
49.8781	1.09948785466537	0.111774852526982
49.9281	1.09989608430066	0.111572940329184
49.9781	1.10030431393596	0.111371028131386
50.0281	1.10071254357125	0.111169115933589
50.0781	1.10112077320655	0.110967203735791
50.1281	1.10152900284184	0.110765291537993
50.1781	1.10193723247714	0.110563379340195
50.2281	1.10234546211244	0.110361467142398
50.2781	1.10275369174773	0.1101595549446
50.3281	1.10316192138303	0.109957642746802
50.3781	1.10355395406549	0.109772969369334
50.4281	1.10394450143786	0.109589876844386
50.4781	1.10433504881023	0.109406784319437
50.5281	1.10472559618261	0.109223691794489
50.5781	1.10511614355498	0.10904059926954
50.6281	1.10550669092735	0.108857506744591
50.6781	1.10589723829972	0.108674414219643
50.7281	1.1062877856721	0.108491321694694
50.7781	1.10667833304447	0.108308229169746
50.8281	1.10706888041684	0.108125136644797
50.8781	1.10745984101601	0.107904847025085
50.9281	1.10785134938094	0.107635249628593
50.9781	1.10824285774586	0.107365652232101
51.0281	1.10863436611078	0.107096054835608
51.0781	1.10902587447571	0.106826457439116
51.1281	1.10941738284063	0.106556860042624
51.1781	1.10980889120555	0.106287262646132
51.2281	1.11020039957048	0.10601766524964
51.2781	1.1105919079354	0.105748067853148
51.3281	1.11098341630032	0.105478470456656
51.3781	1.11137492466525	0.105208873060164
51.4281	1.11178366939255	0.105266302407521
51.4781	1.11219343661593	0.105343131646461
51.5281	1.1126032038393	0.105419960885402
51.5781	1.11301297106268	0.105496790124343
51.6281	1.11342273828605	0.105573619363284
51.6781	1.11383250550943	0.105650448602225
51.7281	1.1142422727328	0.105727277841165
51.7781	1.11465203995618	0.105804107080106
51.8281	1.11506180717956	0.105880936319047
51.8781	1.11547157440293	0.105957765557988
51.9281	1.11588160570706	0.105931702010942
51.9781	1.11629194952597	0.10578387451192
52.0281	1.11670229334487	0.105636047012899
52.0781	1.11711263716378	0.105488219513877
52.1281	1.11752298098268	0.105340392014856
52.1781	1.11793332480159	0.105192564515834
52.2281	1.1183436686205	0.105044737016813
52.2781	1.1187540124394	0.104896909517791
52.3281	1.11916435625831	0.10474908201877
52.3781	1.11957470007721	0.104601254519748
52.4281	1.11998504389612	0.104453427020727
52.4781	1.12040648810602	0.10442409548472
52.5281	1.12082825208027	0.104398177412667
52.5781	1.12125001605452	0.104372259340615
52.6281	1.12167178002877	0.104346341268563
52.6781	1.12209354400302	0.104320423196511
52.7281	1.12251530797727	0.104294505124459
52.7781	1.12293707195152	0.104268587052407
52.8281	1.12335883592577	0.104242668980354
52.8781	1.12378059990002	0.104216750908302
52.9281	1.12420236387427	0.10419083283625
52.9781	1.12460889414681	0.104405348452162
53.0281	1.12499944151918	0.104872122363643
53.0781	1.12538998889155	0.105338896275124
53.1281	1.12578053626393	0.105805670186605
53.1781	1.1261710836363	0.106272444098087
53.2281	1.12656163100867	0.106739218009568
53.2781	1.12695217838105	0.107205991921049
53.3281	1.12734272575342	0.10767276583253
53.3781	1.12773327312579	0.108139539744011
53.4281	1.12812382049816	0.108606313655492
53.4781	1.12851435633863	0.109072072226195
53.5281	1.1288991377557	0.109031175748234
53.5781	1.12928391917277	0.108990279270274
53.6281	1.12966870058984	0.108949382792314
53.6781	1.13005348200692	0.108908486314353
53.7281	1.13043826342399	0.108867589836393
53.7781	1.13082304484106	0.108826693358433
53.8281	1.13120782625813	0.108785796880472
53.8781	1.13159260767521	0.108744900402512
53.9281	1.13197738909228	0.108704003924552
53.9781	1.13236217050935	0.108663107446591
54.0281	1.13275468753206	0.109092304507005
54.0781	1.13315446043291	0.109962442018141
54.1281	1.13355423333376	0.110832579529278
54.1781	1.13395400623462	0.111702717040414
54.2281	1.13435377913547	0.11257285455155
54.2781	1.13475355203633	0.113442992062687
54.3281	1.13515332493718	0.114313129573823
54.3781	1.13555309783804	0.11518326708496
54.4281	1.13595287073889	0.116053404596096
54.4781	1.13635264363975	0.116923542107233
54.5281	1.13675240500869	0.117812490509958
54.5781	1.13715179351252	0.119309657740734
54.6281	1.13755118201636	0.120806824971509
54.6781	1.13795057052019	0.122303992202284
54.7281	1.13834995902403	0.12380115943306
54.7781	1.13874934752786	0.125298326663835
54.8281	1.1391487360317	0.126795493894611
54.8781	1.13954812453553	0.128292661125386
54.9281	1.13994751303936	0.129789828356162
54.9781	1.1403469015432	0.131286995586937
55.0281	1.14074629004703	0.132784162817713
55.0781	1.14116115283731	0.13424379348316
55.1281	1.14158898672063	0.135671959674728
55.1781	1.14201682060394	0.137100125866297
55.2281	1.14244465448726	0.138528292057866
55.2781	1.14287248837058	0.139956458249435
55.3281	1.1433003222539	0.141384624441004
55.3781	1.14372815613722	0.142812790632573
55.4281	1.14415599002053	0.144240956824142
55.4781	1.14458382390385	0.145669123015711
55.5281	1.14501165778717	0.14709728920728
56.5752	1.15005411331752	0.12324680271886
56.6252	1.1499372204901	0.119110833957028
56.6752	1.14943740288322	0.119618938720178
56.7252	1.14886100032045	0.119512943821387
56.7752	1.14852241419966	0.121156768301742
56.8252	1.14803065816708	0.118913904015136
56.8752	1.14769024559586	0.115738705675597
56.9252	1.14723142077941	0.117774657141012
56.9752	1.14684963753147	0.11429876126247
57.0252	1.14648239503326	0.108514651205723
57.0752	1.14604348010101	0.106311679906833
57.1252	1.14572907870313	0.106509255021617
57.1752	1.14526956896778	0.103589417192883
57.2252	1.1447675548968	0.105868757239198
57.2752	1.14436972722656	0.106418983304384
57.3252	1.14380609407152	0.110368984398404
57.3752	1.14346998389323	0.107217004122366
57.4252	1.14299071778998	0.107344281922033
57.4752	1.1426727028544	0.107809817477568
57.5252	1.14222476195053	0.106867330897638
57.5752	1.14196044229575	0.108382610113286
57.6252	1.14158139872345	0.109705458519118
57.6752	1.14125996928644	0.109725384119095
57.7252	1.14082159534525	0.110664777755527
57.7752	1.14049172866061	0.109685198685089
57.8252	1.14012616890397	0.110991724580013
57.8752	1.13949361216084	0.110736662977177
57.9252	1.13901764589131	0.110992830558693
57.9752	1.13865189224051	0.109898511044316
58.0252	1.13815542398774	0.110959132529001
58.0752	1.13775610422446	0.110578741070557
58.1252	1.13736344257863	0.11004904635881
58.1752	1.13703046782524	0.109526218849626
58.2252	1.13669765666499	0.10945350913322
58.2752	1.13636325385427	0.107239116984557
58.3252	1.13588746352729	0.106017095909024
58.3752	1.13554709626708	0.103445807110217
58.4252	1.13509258479772	0.102161108767859
58.4752	1.13463513904186	0.102826663730163
58.5252	1.13409970408928	0.10577075614172
58.5752	1.13367309519263	0.105646983502236
58.6252	1.13324272163996	0.103658609105269
58.6752	1.13289029836931	0.101468986556468
58.7252	1.13257805627777	0.100513922674213
58.7752	1.13214542255684	0.100369354632207
58.8252	1.13188145765935	0.0982082027367
58.8752	1.13146694673698	0.0969893354345296
58.9252	1.1311506736116	0.0964269369931238
58.9752	1.13083260920361	0.0960347029250674
59.0252	1.1303538994946	0.0954221470117865
59.0752	1.12998535914661	0.0964197185402332
59.1252	1.12937602516351	0.0938065875038993
59.1752	1.12881672575252	0.0925348284456977
59.2252	1.12838849707148	0.0927426676313177
59.2752	1.12796370326177	0.0924047879352199
59.3252	1.12750095574828	0.091346835832935
59.3752	1.12717192445038	0.0921325786814694
59.4252	1.12685765600532	0.0922946363601124
59.4752	1.12651832868507	0.0927217073802342
59.5252	1.12612763876697	0.0933355754086909
59.5752	1.1256387044084	0.092833412140391
59.6252	1.12527680133664	0.0925347469821985
59.6752	1.12487542283113	0.0925963363677152
59.7252	1.12443142538673	0.0926709578685323
59.7752	1.123997775922	0.0919997257857342
59.8252	1.12348630957996	0.0913385638815631
59.8752	1.12306613353748	0.091851936564935
59.9252	1.12270715146061	0.0925557133474514
59.9752	1.12235624728223	0.0921626506794189
60.0252	1.12195495210114	0.0916451273925684
60.0752	1.12161880786666	0.0908113411626917
60.1252	1.12129236025114	0.0902634911859295
60.1752	1.12092920318004	0.0902998173628056
60.2252	1.12048485717493	0.0891277045376624
60.2752	1.12005688153579	0.0887766632120844
60.3252	1.1196187296391	0.0888171963527387
60.3752	1.1191644653833	0.0891096852459271
60.4252	1.11872466486234	0.0899298166944097
60.4752	1.11824021181074	0.0894275710180121
60.5252	1.1178210197871	0.0895954481223941
60.5752	1.11747238208735	0.0902305272526418
60.6252	1.11713099846618	0.0893536718527329
60.6752	1.11682558387371	0.0886967208848366
60.7252	1.11642386842785	0.0886966411395169
60.7752	1.11598205525294	0.0890382430484917
60.8252	1.11561919830759	0.0891150431412447
60.8752	1.11526525657288	0.0897947507199492
60.9252	1.11474826780974	0.0894549972293254
60.9752	1.1142070279576	0.0884786465764914
61.0252	1.11378429795781	0.0873331597461438
61.0752	1.11340754576327	0.0862388632552718
61.1252	1.11304529839623	0.0855764523168382
61.1752	1.1126454325025	0.0845639497628529
61.2252	1.11220032224319	0.082784158679748
61.2752	1.11189738272351	0.0806995613644147
61.3252	1.11159813018635	0.0812007409387859
61.3752	1.11127396087175	0.0817611046066428
61.4252	1.1109032640561	0.0818838538119212
61.4752	1.11044200522726	0.0831540350434649
61.5252	1.11001905671171	0.083989711750597
61.5752	1.10958211193104	0.0844522482532434
61.6252	1.10913470360953	0.084398366519119
61.6752	1.10870727042814	0.0834862000938228
61.7252	1.1082070759098	0.0840703259056385
61.7752	1.10772299697842	0.0845974214236395
61.8252	1.107252512973	0.085015696710005
61.8752	1.10683199452362	0.0854466690592073
61.9252	1.10643835695935	0.0858844722798033
61.9752	1.10604576007439	0.0863070803780837
62.0252	1.1056882572084	0.0862172751849433
62.0752	1.10533075434241	0.0861274699918028
62.1252	1.10491530602802	0.0860975999206329
62.1752	1.104415570839	0.0861549108835319
62.2252	1.10391583564999	0.086212221846431
62.2752	1.10346567885018	0.0865829690149119
62.3252	1.10302902049221	0.0870390537762612
62.3752	1.10260916713397	0.0874469667457018
62.4252	1.10227472896902	0.087610035741183
62.4752	1.10194029080406	0.0877731047366642
62.5252	1.10158456161358	0.0880462147025222
62.5752	1.10121091345687	0.0884119374187711
62.6252	1.10083726530016	0.0887776601350199
62.6752	1.10047637100053	0.0887556946400358
62.7252	1.10011656166444	0.0887007487243045
62.7752	1.0997082841656	0.0887761667731164
62.8252	1.09918702192229	0.089155477901167
62.8752	1.09866575967897	0.0895347890292175
62.9252	1.09825045743945	0.0895282966533554
62.9752	1.09788529419996	0.0893392466972681
63.0252	1.09751933778632	0.0891446872365177
63.0752	1.09714030786603	0.0888593172688353
63.1252	1.09676127794575	0.0885739473011528
63.1752	1.09639028930283	0.0886132630153186
63.2252	1.09602971114337	0.0890729267370536
63.2752	1.09566913298391	0.0895325904587886
63.3252	1.09523279312462	0.0892074656873635
63.3752	1.09477918733767	0.0887034893143537
63.4252	1.09431964623432	0.0883722677864637
63.4752	1.09383528751265	0.0887633942379089
63.5252	1.09335092879099	0.0891545206893541
63.5752	1.09294568785471	0.0892808803028422
63.6252	1.09259974373308	0.0892088037487642
63.6752	1.09225379961145	0.0891367271946862
63.7252	1.09189614430048	0.0885886752520927
63.7752	1.09153787261113	0.0880155719732614
63.8252	1.09118212727536	0.0876469045548123
63.8752	1.09083154381968	0.0876959432734921
63.9252	1.090480960364	0.087744981992172
63.9752	1.09003087763325	0.0879034929733443
64.0252	1.08953959950127	0.0881073284432861
64.0752	1.08905511576893	0.088367483872421
64.1252	1.08864302644384	0.0892277291231682
64.1752	1.08823093711874	0.0900879743739154
64.2252	1.08782029045079	0.0903037190753807
64.2752	1.08741130762255	0.089776150912515
64.3252	1.08700232479431	0.0892485827496492
64.3752	1.08660433106154	0.089252789947899
64.4252	1.08620838702717	0.0893561844821328
64.4752	1.08582112408497	0.0893975753107696
64.5252	1.08546439004235	0.089220916974195
64.5752	1.08510765599973	0.0890442586376205
64.6252	1.08466512126927	0.0888931243175541
64.6752	1.08416538608025	0.0887590060084931
64.7252	1.08366565089124	0.088624887699432
64.7752	1.08328704736039	0.0884237006364749
64.8252	1.08291109273358	0.0882210469157073
64.8752	1.08252910709109	0.0879588890926447
64.9252	1.08213626832187	0.0875896505390248
64.9752	1.08174342955264	0.0872204119854047
65.0252	1.08140825447612	0.0873535642540523
65.0752	1.08109380571872	0.0876672931042762
65.1252	1.08076750401146	0.0879536956249123
65.1752	1.08034926409942	0.0880281396276079
65.2252	1.07993102418739	0.0881025836303034
65.2752	1.07949497709603	0.0881793570969711
65.3252	1.07904060248571	0.0882585280963634
65.3752	1.07858622787539	0.0883376990957556
65.4252	1.07814324246068	0.0879638049940948
65.4752	1.07770193784761	0.0875230481749729
65.5252	1.07728966251922	0.0870511357123705
65.5752	1.07696447504489	0.0864857563193264
65.6252	1.07663928757056	0.0859203769262822
65.6752	1.07626238974483	0.0853185860800324
65.7252	1.07585491335994	0.0846952635724026
65.7752	1.07544711406924	0.0840836164116041
65.8252	1.07499350828229	0.0851282005941483
65.8752	1.07453990249533	0.0861727847766925
65.9252	1.07409874795658	0.0868154886634107
65.9752	1.07367743275107	0.0868178521617591
66.0252	1.07325611754557	0.0868202156601074
66.0752	1.0728430278275	0.0869715776209974
66.1252	1.07243247614914	0.0871689142448909
66.1752	1.07203707852835	0.0873231388448874
66.2252	1.07173264770132	0.0872185705395297
66.2752	1.07142821687428	0.0871140022341721
66.3252	1.07107088012398	0.0864443609358933
66.3752	1.07066494138582	0.0852556157446547
66.4252	1.07025900264767	0.0840668705534161
66.4752	1.06984199531325	0.0846409991341864
66.5252	1.06942375540121	0.0854114379527377
66.5752	1.06898929902126	0.0859377901431788
66.6252	1.06851281030207	0.0858314810159325
66.6752	1.06803632158288	0.0857251718886861
66.7252	1.06763422994296	0.0855082789835136
66.7752	1.06727115140558	0.0852333970240628
66.8252	1.06690752941217	0.0849430204806458
66.8752	1.06652935487385	0.0842377334110231
66.9252	1.06615118033554	0.0835324463414005
66.9752	1.06569317853632	0.0831336612348926
67.0252	1.06512218452721	0.0831687170713443
67.0752	1.0645511905181	0.0832037729077959
67.1252	1.06398019650899	0.0832388287442475
67.1752	1.06349428872101	0.083515178954721
67.2252	1.06309982214163	0.0840508455256576
67.2752	1.06270535556225	0.0845865120965943
67.3252	1.06231088898287	0.0851221786675311
67.3752	1.06191642240349	0.0856578452384678
67.4252	1.06153103122473	0.0860641721493118
67.4752	1.06117437881462	0.0860609234698628
67.5252	1.0608177264045	0.0860576747904137
67.5752	1.06046107399438	0.0860544261109646
67.6252	1.06010442158426	0.0860511774315156
67.6752	1.05974776917415	0.0860479287520665
67.7252	1.05929754571099	0.0860920577393906
67.7752	1.05884694646047	0.0861363769984689
67.8252	1.05839634720995	0.0861806962575472
67.8752	1.05794574795943	0.0862250155166255
67.9252	1.05749514870891	0.0862693347757037
67.9752	1.05710727153372	0.0861056476682066
68.0252	1.0567398580595	0.0858740964145855
68.0752	1.05637244458529	0.0856425451609643
68.1252	1.05600503111107	0.0854109939073432
68.1752	1.05563761763686	0.0851794426537221
68.2252	1.0552179754228	0.084664409459193
68.2752	1.05474815265476	0.0838770112626153
68.3252	1.05427832988673	0.0830896130660376
68.3752	1.05380850711869	0.0823022148694598
68.4252	1.05333868435066	0.081514816672882
68.4752	1.05289939723606	0.0809489686239075
68.5252	1.05254351347338	0.0809882500825653
68.5752	1.0521876297107	0.0810275315412232
68.6252	1.05183174594801	0.081066812999881
68.6752	1.05147586218533	0.0811060944585389
68.7252	1.05111866488894	0.0811466668231046
68.7752	1.05070805055485	0.0812397360279244
68.8252	1.05029743622075	0.0813328052327442
68.8752	1.04988682188666	0.081425874437564
68.9252	1.04947620755257	0.0815189436423838
68.9752	1.04906559321848	0.0816120128472035
69.0252	1.04864668619618	0.0815710976197839
69.0752	1.04822546740148	0.0814928312335046
69.1252	1.04780424860677	0.0814145648472254
69.1752	1.04738302981206	0.0813362984609461
69.2252	1.04696181101736	0.0812580320746669
69.2752	1.04656615454711	0.0810090296916132
69.3252	1.04619244936664	0.080613410151478
69.3752	1.04581874418618	0.0802177906113429
69.4252	1.04544503900571	0.0798221710712078
69.4752	1.04507133382525	0.0794265515310726
69.5252	1.04467885111287	0.0790070565993844
69.5752	1.04424170832461	0.0785307769526508
69.6252	1.04380456553635	0.0780544973059172
69.6752	1.04336742274809	0.0775782176591836
69.7252	1.04293027995983	0.07710193801245
69.7752	1.0424976911868	0.0766271035459362
69.8252	1.04214488201386	0.0761775864958658
69.8752	1.04179207284092	0.0757280694457953
69.9252	1.04143926366798	0.0752785523957248
69.9752	1.04108645449504	0.0748290353456544
70.0252	1.0407336453221	0.0743795182955839
70.0752	1.04031968860338	0.0739942397746108
70.1252	1.03989138863317	0.0736240295505864
70.1752	1.03946308866297	0.0732538193265621
70.2252	1.03903478869276	0.0728836091025377
70.2752	1.03860648872256	0.0725133988785133
70.3252	1.03818352063526	0.0721332034452013
70.3752	1.03776460778286	0.0717454136273607
70.4252	1.03734569493046	0.0713576238095202
70.4752	1.03692678207806	0.0709698339916796
70.5252	1.03650786922566	0.070582044173839
70.5752	1.03609687696572	0.070112550012029
70.6252	1.03570241038634	0.0694725862930484
70.6752	1.03530794380696	0.0688326225740678
70.7252	1.03491347722758	0.0681926588550872
70.7752	1.0345190106482	0.0675526951361066
70.8252	1.03412203524171	0.066918636428005
70.8752	1.03369697320983	0.0663506850368179
70.9252	1.03327191117794	0.0657827336456309
70.9752	1.03284684914606	0.0652147822544438
71.0252	1.03242178711417	0.0646468308632567
71.0752	1.03199672508229	0.0640788794720697
71.1252	1.03163016502726	0.0638291532809057
71.1752	1.03127491442361	0.0636409455651638
71.2252	1.03091966381996	0.0634527378494219
71.2752	1.0305644132163	0.0632645301336801
71.3252	1.03020916261265	0.0630763224179382
71.3752	1.02979947720937	0.062756842145723
71.4252	1.02935289304928	0.0623483784627439
71.4752	1.0289063088892	0.0619399147797649
71.5252	1.02845972472912	0.0615314510967858
71.5752	1.02801314056904	0.0611229874138067
71.6252	1.02759383381254	0.0607131167195618
71.6752	1.02722474227628	0.0603006558454863
71.7252	1.02685565074002	0.0598881949714109
71.7752	1.02648655920375	0.0594757340973355
71.8252	1.02611746766749	0.05906327322326
71.8752	1.02574228612088	0.0586059617872254
71.9252	1.02531783085418	0.0577857685317026
71.9752	1.02489337558748	0.0569655752761799
72.0252	1.02446892032077	0.0561453820206571
72.0752	1.02404446505407	0.0553251887651344
72.1252	1.02362000978737	0.0545049955096116
72.1752	1.02321504342771	0.0538719603222686
72.2252	1.02281304081889	0.0532673869609622
72.2752	1.02241103821008	0.0526628135996558
72.3252	1.02200903560126	0.0520582402383494
72.3752	1.02160703299244	0.051453666877043
72.4252	1.02123708254883	0.0509219586110271
72.4752	1.02088644558938	0.0504341562357632
72.5252	1.02053580862993	0.0499463538604993
72.5752	1.02018517167048	0.0494585514852354
72.6252	1.01983453471103	0.0489707491099715
72.6752	1.01944430968774	0.0484301042783186
72.7252	1.0189900390533	0.0478039708653871
72.7752	1.01853576841886	0.0471778374524558
72.8252	1.01808149778443	0.0465517040395244
72.8752	1.01762722714999	0.0459255706265929
72.9252	1.01718492345873	0.0452638905809984
72.9752	1.01681736980387	0.044380172873407
73.0252	1.01644981614901	0.0434964551658156
73.0752	1.01608226249415	0.0426127374582241
73.1252	1.01571470883929	0.0417290197506327
73.1752	1.01534715518442	0.0408453020430412
73.2252	1.01488950637002	0.0403281344340786
73.2752	1.01442140008174	0.0398535128187069
73.3252	1.01395329379346	0.0393788912033351
73.3752	1.01348518750519	0.0389042695879633
73.4252	1.01301708121691	0.0384296479725915
73.4752	1.0126170419923	0.037761884173986
73.5252	1.01225333304094	0.0369910322162313
73.5752	1.01188962408958	0.0362201802584765
73.6252	1.01152591513822	0.0354493283007217
73.6752	1.01116220618686	0.0346784763429669
73.7252	1.01078494081095	0.0339598347897937
73.7752	1.01038816740947	0.033316325282238
73.8252	1.00999139400799	0.0326728157746822
73.8752	1.00959462060651	0.0320293062671264
73.9252	1.00919784720503	0.0313857967595706
73.9752	1.00879567564979	0.0306724661493801
74.0252	1.00836677038073	0.0296133548404277
74.0752	1.00793786511166	0.0285542435314752
74.1252	1.0075089598426	0.0274951322225226
74.1752	1.00708005457354	0.0264360209135701
74.2252	1.00665114930447	0.0253769096046176
74.2752	1.00627253841607	0.0249103895501901
74.3252	1.0058980642949	0.0244926107677798
74.3752	1.00552359017373	0.0240748319853695
74.4252	1.00514911605257	0.0236570532029591
74.4752	1.0047746419314	0.0232392744205488
74.5252	1.00435675515676	0.0222108777143317
74.5752	1.00391862611847	0.0208977647327912
74.6252	1.00348049708018	0.0195846517512507
74.6752	1.00304236804189	0.0182715387697102
74.7252	1.0026042390036	0.0169584257881697
74.7752	1.00220409469981	0.0158261410232577
74.8252	1.00185268879966	0.0149258778513712
74.8752	1.00150128289951	0.0140256146794847
74.9252	1.00114987699936	0.0131253515075981
74.9752	1.00079847109921	0.0122250883357116
75.0252	1.00043338187173	0.011305211285462
75.0752	1.00001216307702	0.010304877305601
75.1252	0.999590944282314	0.00930454332573991
75.1752	0.999169725487607	0.00830420934587882
75.2252	0.9987485066929	0.00730387536601774
75.2752	0.998327287898193	0.00630354138615665
75.3252	0.997896399698224	0.00530086877650924
75.3752	0.997465023965217	0.00429807825275489
75.4252	0.99703364823221	0.00329528772900054
75.4752	0.996602272499203	0.00229249720524618
75.5252	0.996170896766196	0.00128970668149183
75.5752	0.995774019443346	0.000137466842087694
75.6252	0.995391233020419	-0.00107581567553973
75.6752	0.995008446597491	-0.00228909819316713
75.7252	0.994625660174564	-0.00350238071079455
75.7752	0.994242873751637	-0.00471566322842197
75.8252	0.993836369731113	-0.00601369963759608
75.8752	0.993402687176005	-0.00740885745897198
75.9252	0.992969004620896	-0.00880401528034789
75.9752	0.992535322065787	-0.0101991731017238
76.0252	0.992101639510679	-0.0115943309230997
76.0752	0.991685697955413	-0.013003254818618
76.1252	0.991331216292461	-0.0144598683281298
76.1752	0.990976734629508	-0.0159164818376416
76.2252	0.990622252966556	-0.0173730953471534
76.2752	0.990267771303604	-0.0188297088566652
76.3252	0.989913289640651	-0.0202863223661769
76.3752	0.989473269602099	-0.021611875598578
76.4252	0.989031681650349	-0.0229350265041073
76.4752	0.988590093698599	-0.0242581774096367
76.5252	0.988148505746849	-0.0255813283151661
76.5752	0.987706917795098	-0.0269044792206953
76.6252	0.987314859850319	-0.0281907154034191
76.6752	0.986940385729152	-0.0294638463593473
76.7252	0.986565911607986	-0.0307369773152755
76.7752	0.986191437486819	-0.0320101082712037
76.8252	0.985816963365653	-0.0332832392271319
76.8752	0.985421972630306	-0.0345764916631628
76.9252	0.985006134367649	-0.035890190119298
76.9752	0.984590296104991	-0.0372038885754332
77.0252	0.984174457842333	-0.0385175870315683
77.0752	0.983758619579675	-0.0398312854877036
77.1252	0.98334332265479	-0.0411391546342657
77.1752	0.982929632557895	-0.0424297209095554
77.2252	0.982515942461001	-0.0437202871848452
77.2752	0.982102252364106	-0.0450108534601348
77.3252	0.981688562267212	-0.0463014197354247
77.3752	0.981273473402257	-0.0475921044688899
77.4252	0.980719906499352	-0.0488945165617306
77.4752	0.980166339596446	-0.0501969286545713
77.5252	0.97961277269354	-0.0514993407474119
77.5752	0.979059205790634	-0.0528017528402526
77.6252	0.978505638887729	-0.0541041649330932
77.6752	0.977952071984823	-0.0554065770259339
77.7252	0.977398505081917	-0.0567089891187747
77.7752	0.976867335981346	-0.0579489531437452
77.8252	0.976467178683472	-0.0588236387443254
77.8752	0.976067021385597	-0.0596983243449055
77.9252	0.975666864087723	-0.0605730099454856
77.9752	0.975266706789848	-0.0614476955460658
78.0252	0.974866549491974	-0.0623223811466458
78.0752	0.974466392194099	-0.063197066747226
78.1252	0.974066234896225	-0.0640717523478061
78.1752	0.97366607759835	-0.0649464379483862
78.2252	0.973265920300476	-0.0658211235489663
78.2752	0.972865763002601	-0.0666958091495464
78.3252	0.972479813018588	-0.0676697337799135
78.3752	0.972101181953836	-0.0686947815468373
78.4252	0.971722550889085	-0.0697198293137611
78.4752	0.971343919824333	-0.070744877080685
78.5252	0.970965288759582	-0.0717699248476088
78.5752	0.97058665769483	-0.0727949726145327
78.6252	0.970208026630078	-0.0738200203814565
78.6752	0.969829395565327	-0.0748450681483804
78.7252	0.969450764500575	-0.0758701159153043
78.7752	0.969072133435824	-0.076895163682228
78.8252	0.968688753530286	-0.0779091342974509
78.8752	0.968282830277111	-0.0788705202729892
78.9252	0.967876907023936	-0.0798319062485275
78.9752	0.96747098377076	-0.0807932922240659
79.0252	0.967065060517585	-0.0817546781996041
79.0752	0.96665913726441	-0.0827160641751425
79.1252	0.966253214011235	-0.0836774501506808
79.1752	0.965847290758059	-0.0846388361262191
79.2252	0.965441367504884	-0.0856002221017575
79.2752	0.965035444251709	-0.0865616080772958
79.3252	0.964629520998533	-0.0875229940528342
79.3752	0.964230341606678	-0.0884934259902564
79.4252	0.963834220477514	-0.0894679601662076
79.4752	0.96343809934835	-0.0904424943421587
79.5252	0.963041978219186	-0.0914170285181098
79.5752	0.962645857090022	-0.0923915626940609
79.6252	0.962249735960858	-0.093366096870012
79.6752	0.961853614831694	-0.0943406310459631
79.7252	0.96145749370253	-0.0953151652219142
79.7752	0.961061372573366	-0.0962896993978653
79.8252	0.960665251444202	-0.0972642335738165
79.8752	0.960262879635095	-0.0982771063704473
79.9252	0.959835814545817	-0.0994414356982784
79.9752	0.959408749456539	-0.100605765026109
80.0252	0.958981684367261	-0.10177009435394
80.0752	0.958554619277983	-0.102934423681772
80.1252	0.958127554188705	-0.104098753009603
80.1752	0.957700489099426	-0.105263082337434
80.2252	0.957273424010148	-0.106427411665265
80.2752	0.95684635892087	-0.107591740993096
80.3252	0.956419293831592	-0.108756070320927
80.3752	0.955992228742314	-0.109920399648758
80.4252	0.955580025979419	-0.110729408504159
80.4752	0.955173718329223	-0.111397480188931
80.5252	0.954767410679028	-0.112065551873702
80.5752	0.954361103028833	-0.112733623558474
80.6252	0.953954795378637	-0.113401695243246
80.6752	0.953548487728442	-0.114069766928018
80.7252	0.953142180078247	-0.114737838612789
80.7752	0.952735872428051	-0.115405910297561
80.8252	0.952329564777856	-0.116073981982333
80.8752	0.951923257127661	-0.116742053667105
80.9252	0.951519159760331	-0.117404733310415
80.9752	0.951122462035637	-0.118049361336657
81.0252	0.950725764310943	-0.1186939893629
81.0752	0.950329066586248	-0.119338617389142
81.1252	0.949932368861554	-0.119983245415385
81.1752	0.94953567113686	-0.120627873441628
81.2252	0.949138973412166	-0.12127250146787
81.2752	0.948742275687472	-0.121917129494113
81.3252	0.948345577962778	-0.122561757520355
81.3752	0.947948880238084	-0.123206385546598
81.4252	0.94755218251339	-0.12385101357284
81.4752	0.947158861036453	-0.124807382860914
81.5252	0.946766701279174	-0.12587101795951
81.5752	0.946374541521895	-0.126934653058105
81.6252	0.945982381764616	-0.127998288156701
81.6752	0.945590222007336	-0.129061923255297
81.7252	0.945198062250057	-0.130125558353893
81.7752	0.944805902492778	-0.131189193452489
81.8252	0.944413742735499	-0.132252828551084
81.8752	0.94402158297822	-0.13331646364968
81.9252	0.943629423220941	-0.134380098748276
81.9752	0.943238981945665	-0.135422465745426
82.0252	0.942853431734552	-0.136404300453845
82.0752	0.94246788152344	-0.137386135162265
82.1252	0.942082331312327	-0.138367969870685
82.1752	0.941696781101215	-0.139349804579104
82.2252	0.941311230890102	-0.140331639287523
82.2752	0.94092568067899	-0.141313473995943
82.3252	0.940540130467877	-0.142295308704363
82.3752	0.940154580256765	-0.143277143412782
82.4252	0.939769030045652	-0.144258978121201
82.4752	0.93938347983454	-0.145240812829621
82.5252	0.938970557480423	-0.146129665848613
82.5752	0.938549642743466	-0.146991369175344
82.6252	0.938128728006509	-0.147853072502075
82.6752	0.937707813269551	-0.148714775828806
82.7252	0.937286898532594	-0.149576479155537
82.7752	0.936865983795637	-0.150438182482268
82.8252	0.936445069058679	-0.151299885808999
82.8752	0.936024154321722	-0.15216158913573
82.9252	0.935603239584765	-0.153023292462461
82.9752	0.935182324847807	-0.153884995789192
83.0252	0.934764897360616	-0.154803554445073
83.0752	0.93435609112979	-0.155862672109135
83.1252	0.933947284898965	-0.156921789773196
83.1752	0.933538478668139	-0.157980907437257
83.2252	0.933129672437313	-0.159040025101318
83.2752	0.932720866206487	-0.160099142765379
83.3252	0.932312059975662	-0.161158260429441
83.3752	0.931903253744836	-0.162217378093502
83.4252	0.93149444751401	-0.163276495757563
83.4752	0.931085641283185	-0.164335613421624
83.5252	0.930676835052359	-0.165394731085685
83.5752	0.930268799537558	-0.166414604616314
83.6252	0.929860954299283	-0.167424789445671
83.6752	0.929453109061007	-0.168434974275028
83.7252	0.929045263822732	-0.169445159104385
83.7752	0.928637418584456	-0.170455343933742
83.8252	0.928229573346181	-0.171465528763099
83.8752	0.927821728107905	-0.172475713592456
83.9252	0.92741388286963	-0.173485898421813
83.9752	0.927006037631354	-0.17449608325117
84.0252	0.926598192393079	-0.175506268080527
84.0752	0.926191440379928	-0.176525969379576
84.1252	0.925787054714833	-0.177566269619348
84.1752	0.925382669049738	-0.17860656985912
84.2252	0.924978283384643	-0.179646870098893
84.2752	0.924573897719548	-0.180687170338665
84.3252	0.924169512054453	-0.181727470578437
84.3752	0.923765126389358	-0.182767770818209
84.4252	0.923360740724263	-0.183808071057982
84.4752	0.922956355059168	-0.184848371297754
84.5252	0.922551969394072	-0.185888671537526
84.5752	0.922147583728977	-0.186928971777299
84.6252	0.921762660085008	-0.188154706885433
84.6752	0.921381722638136	-0.189418422629257
84.7252	0.921000785191264	-0.19068213837308
84.7752	0.920619847744392	-0.191945854116903
84.8252	0.92023891029752	-0.193209569860726
84.8752	0.919857972850648	-0.194473285604549
84.9252	0.919477035403776	-0.195737001348373
84.9752	0.919096097956904	-0.197000717092196
85.0252	0.918715160510032	-0.198264432836019
85.0752	0.91833422306316	-0.199528148579842
85.1252	0.917942707010297	-0.200816540920521
85.1752	0.917531017801821	-0.202151990957527
85.2252	0.917119328593345	-0.203487440994533
85.2752	0.916707639384869	-0.204822891031539
85.3252	0.916295950176392	-0.206158341068546
85.3752	0.915884260967916	-0.207493791105552
85.4252	0.91547257175944	-0.208829241142558
85.4752	0.915060882550964	-0.210164691179565
85.5252	0.914649193342488	-0.211500141216571
85.5752	0.914237504134012	-0.212835591253577
85.6252	0.913825814925536	-0.214171041290583
85.6752	0.913427253355021	-0.215365720870036
85.7252	0.913030864423889	-0.216537102774696
85.7752	0.912634475492757	-0.217708484679355
85.8252	0.912238086561625	-0.218879866584015
85.8752	0.911841697630492	-0.220051248488674
85.9252	0.91144530869936	-0.221222630393334
85.9752	0.911048919768228	-0.222394012297994
86.0252	0.910652530837096	-0.223565394202653
86.0752	0.910256141905964	-0.224736776107313
86.1252	0.909859752974832	-0.225908158011972
86.1752	0.909457713622216	-0.227080894926238
86.2252	0.90904621661225	-0.228255899851235
86.2752	0.908634719602284	-0.229430904776232
86.3252	0.908223222592318	-0.230605909701229
86.3752	0.907811725582351	-0.231780914626226
86.4252	0.907400228572385	-0.232955919551223
86.4752	0.906988731562419	-0.234130924476219
86.5252	0.906577234552453	-0.235305929401216
86.5752	0.906165737542487	-0.236480934326213
86.6252	0.905754240532521	-0.23765593925121
86.6752	0.905342743522555	-0.238830944176207
86.7252	0.904931417184866	-0.240246928251267
86.7752	0.90452011237341	-0.241693306093001
86.8252	0.904108807561954	-0.243139683934735
86.8752	0.903697502750498	-0.244586061776469
86.9252	0.903286197939042	-0.246032439618204
86.9752	0.902874893127586	-0.247478817459938
87.0252	0.90246358831613	-0.248925195301672
87.0752	0.902052283504674	-0.250371573143406
87.1252	0.901640978693218	-0.25181795098514
87.1752	0.901229673881762	-0.253264328826875
87.2252	0.900817132849489	-0.254700092956505
87.2752	0.900402752861873	-0.256120068529323
87.3252	0.899988372874256	-0.257540044102141
87.3752	0.89957399288664	-0.25896001967496
87.4252	0.899159612899024	-0.260379995247778
87.4752	0.898745232911407	-0.261799970820596
87.5252	0.898330852923791	-0.263219946393415
87.5752	0.897916472936174	-0.264639921966233
87.6252	0.897502092948558	-0.266059897539051
87.6752	0.897087712960941	-0.26747987311187
87.7252	0.896673332973325	-0.268899848684688
87.7752	0.896274445723205	-0.270667627056484
87.8252	0.895876979204471	-0.272467300008099
87.8752	0.895479512685736	-0.274266972959713
87.9252	0.895082046167002	-0.276066645911328
87.9752	0.894684579648268	-0.277866318862943
88.0252	0.894287113129534	-0.279665991814558
88.0752	0.8938896466108	-0.281465664766173
88.1252	0.893492180092066	-0.283265337717787
88.1752	0.893094713573332	-0.285065010669402
88.2252	0.892697247054598	-0.286864683621017
88.2752	0.892309036816106	-0.288816052706904
88.3252	0.891933096530495	-0.29096850736613
88.3752	0.891557156244884	-0.293120962025355
88.4252	0.891181215959273	-0.29527341668458
88.4752	0.890805275673662	-0.297425871343806
88.5252	0.89042933538805	-0.299578326003031
88.5752	0.890053395102439	-0.301730780662257
88.6252	0.889677454816828	-0.303883235321482
88.6752	0.889301514531217	-0.306035689980708
88.7252	0.888925574245605	-0.308188144639933
88.7752	0.888549633959994	-0.310340599299158
88.8252	0.888139765255805	-0.312122583211468
88.8752	0.887727883848819	-0.31388259004557
88.9252	0.887316002441833	-0.315642596879672
88.9752	0.886904121034847	-0.317402603713774
89.0252	0.886492239627861	-0.319162610547876
89.0752	0.886080358220874	-0.320922617381979
89.1252	0.885668476813888	-0.322682624216081
89.1752	0.885256595406902	-0.324442631050183
89.2252	0.884844713999916	-0.326202637884285
89.2752	0.88443283259293	-0.327962644718388
89.3252	0.884025440558741	-0.329793981154496
89.3752	0.883623361275766	-0.331709729477694
89.4252	0.883221281992792	-0.333625477800893
89.4752	0.882819202709817	-0.335541226124091
89.5252	0.882417123426842	-0.33745697444729
89.5752	0.882015044143867	-0.339372722770488
89.6252	0.881612964860892	-0.341288471093687
89.6752	0.881210885577918	-0.343204219416885
89.7252	0.880808806294943	-0.345119967740084
89.7752	0.880406727011968	-0.347035716063282
89.8252	0.880004647728993	-0.348951464386481
89.8752	0.879580818989836	-0.350140169663409
89.9252	0.879156363723134	-0.351307931313491
89.9752	0.878731908456431	-0.352475692963572
90.0252	0.878307453189729	-0.353643454613654
90.0752	0.877882997923027	-0.354811216263735
90.1252	0.877458542656325	-0.355978977913817
90.1752	0.877034087389623	-0.357146739563898
90.2252	0.876609632122921	-0.35831450121398
90.2752	0.876185176856219	-0.359482262864061
90.3252	0.875760721589517	-0.360650024514143
90.3752	0.875346810631382	-0.362217671317187
90.4252	0.874943962554367	-0.364204869756128
90.4752	0.874541114477352	-0.366192068195068
90.5252	0.874138266400337	-0.368179266634008
90.5752	0.873735418323322	-0.370166465072949
90.6252	0.873332570246308	-0.372153663511889
90.6752	0.872929722169293	-0.374140861950829
90.7252	0.872526874092278	-0.37612806038977
90.7752	0.872124026015263	-0.37811525882871
90.8252	0.871721177938248	-0.38010245726765
90.8752	0.871318351387466	-0.382091877191473
90.9252	0.870926266427013	-0.385189818071509
90.9752	0.870534181466559	-0.388287758951545
91.0252	0.870142096506106	-0.39138569983158
91.0752	0.869750011545653	-0.394483640711617
91.1252	0.869357926585199	-0.397581581591652
91.1752	0.868965841624746	-0.400679522471689
91.2252	0.868573756664292	-0.403777463351724
91.2752	0.868181671703839	-0.40687540423176
91.3252	0.867789586743386	-0.409973345111796
91.3752	0.867397501782932	-0.413071285991832
91.4252	0.867006309392359	-0.416152936477418
91.4752	0.866615954218496	-0.419219306825573
91.5252	0.866225599044633	-0.422285677173728
91.5752	0.86583524387077	-0.425352047521883
91.6252	0.865444888696907	-0.428418417870038
91.6752	0.865054533523044	-0.431484788218193
91.7252	0.86466417834918	-0.434551158566348
91.7752	0.864273823175317	-0.437617528914502
91.8252	0.863883468001454	-0.440683899262658
91.8752	0.863493112827591	-0.443750269610813
91.9252	0.863102648100577	-0.446798962261978
91.9752	0.862708641155023	-0.449276076043824
92.0252	0.86231463420947	-0.451753189825669
92.0752	0.861920627263916	-0.454230303607515
92.1252	0.861526620318362	-0.45670741738936
92.1752	0.861132613372809	-0.459184531171206
92.2252	0.860738606427255	-0.461661644953051
92.2752	0.860344599481701	-0.464138758734897
92.3252	0.859950592536148	-0.466615872516743
92.3752	0.859556585590594	-0.469092986298588
92.4252	0.85916257864504	-0.471570100080434
92.4752	0.858754352084921	-0.472929339250115
92.5252	0.858334206142004	-0.473351536465482
92.5752	0.857914060199086	-0.473773733680849
92.6252	0.857493914256169	-0.474195930896216
92.6752	0.857073768313252	-0.474618128111583
92.7252	0.856653622370335	-0.47504032532695
92.7752	0.856233476427418	-0.475462522542317
92.8252	0.8558133304845	-0.475884719757684
92.8752	0.855393184541583	-0.476306916973052
92.9252	0.854973038598666	-0.476729114188419
93.9723	0.849841086216522	-0.47887156002894
94.0223	0.850002317702612	-0.470373012142612
94.0723	0.850365340470514	-0.44975399571218
94.1223	0.850876998514655	-0.443718758339089
94.1723	0.851433247141668	-0.436574561257562
94.2223	0.85192816797197	-0.435513518999277
94.2723	0.852381584290813	-0.425591789506425
94.3223	0.852856115006419	-0.419192977088623
94.3723	0.853167997162326	-0.412578340595429
94.4223	0.853439878479325	-0.404576880864532
94.4723	0.853831565497268	-0.400823813120647
94.5223	0.854243193889931	-0.391498326667188
94.5723	0.854585322694742	-0.379315780764603
94.6223	0.854976923113743	-0.369930741256764
94.6723	0.855411634060958	-0.368001257582627
94.7223	0.855933207684041	-0.365485226518701
94.7723	0.856463157786675	-0.361187014555732
94.8223	0.856845098487246	-0.354496442525917
94.8723	0.857359543442816	-0.35336560979738
94.9223	0.857689993199306	-0.346955064912426
94.9723	0.857999785171641	-0.342358441197831
95.0223	0.858389239034608	-0.336618900621285
95.0723	0.858657933570113	-0.329548407300277
95.1223	0.85907561958237	-0.321314540165632
95.1723	0.859409749457694	-0.316777607212695
95.2223	0.859863158615025	-0.311257585499029
95.2723	0.860318480072159	-0.308239697660648
95.3223	0.860730238643012	-0.306640816734145
95.3723	0.861296978140828	-0.304630004238712
95.4223	0.861687449114733	-0.301948108450427
95.4723	0.862228671774138	-0.297710950794642
95.5223	0.862570513767248	-0.294627111502293
95.5723	0.863026135398186	-0.290459996859265
95.6223	0.863295493333897	-0.286990267195814
95.6723	0.863634033943817	-0.280123604381967
95.7223	0.864044316906939	-0.277146937249852
95.7723	0.864425224676826	-0.271813166385977
95.8223	0.864823849247768	-0.268575648126635
95.8723	0.865178342033024	-0.262306556198639
95.9223	0.865698136432002	-0.256036021222147
95.9723	0.866100164727397	-0.251877160536747
96.0223	0.866543505803276	-0.245961688868779
96.0723	0.866950636216055	-0.239962536993043
96.1223	0.867411749902115	-0.235679402400327
96.1723	0.867801886309616	-0.229511839063779
96.2223	0.868186132134368	-0.225081265946932
96.2723	0.868519310936493	-0.21948174495231
96.3223	0.868853314124728	-0.212787258498814
96.3723	0.869230527904881	-0.207448800095837
96.4223	0.869602485321346	-0.203842408344015
96.4723	0.869973743800587	-0.200105547076144
96.5223	0.870338972231331	-0.195445871218837
96.5723	0.870913649441207	-0.190911604532871
96.6223	0.871487259480404	-0.186970841418302
96.6723	0.871991512127973	-0.183856849342702
96.7223	0.872400498455479	-0.181735978510216
96.7723	0.872784880812843	-0.17933976296048
96.8223	0.873115032074776	-0.17797279016101
96.8723	0.87348469717285	-0.175679369390477
96.9223	0.873897935882547	-0.172464464631458
96.9723	0.874260792827899	-0.170604682010285
97.0223	0.874588913724431	-0.168061984124304
97.0723	0.875004706761966	-0.16506582875205
97.1223	0.875479897295925	-0.162033377678776
97.1723	0.875913546760651	-0.159727805836164
97.2223	0.876326943325559	-0.158417822365667
97.2723	0.876733215181905	-0.155903436428955
97.3223	0.87717109883797	-0.152735973593503
97.3723	0.87768374847082	-0.149789470537512
97.4223	0.878031230121878	-0.146972630837917
97.4723	0.878340273769483	-0.144226938310316
97.5223	0.87867734980409	-0.141588021649485
97.5723	0.879081806145686	-0.139122713018186
97.6223	0.879429287796743	-0.137319643835137
97.6723	0.879776809896298	-0.135305431020985
97.7223	0.880157693593973	-0.133755198938797
97.7723	0.880602469250552	-0.132571177086728
97.8223	0.881189895121209	-0.129714895991277
97.8723	0.881641844306723	-0.127023885726594
97.9223	0.882058207276221	-0.12483288014859
97.9723	0.882458838954679	-0.12290368742759
98.0223	0.882827902328914	-0.120336939932796
98.0723	0.883241127068187	-0.11806146870383
98.1223	0.883603330927724	-0.116315319849764
98.1723	0.883939033816642	-0.114629798695239
98.2223	0.884308040879712	-0.112194580654358
98.2723	0.884754313101695	-0.108980623948268
98.3223	0.885150892389411	-0.106476839672672
98.3723	0.885539032451808	-0.10419821299577
98.4223	0.885962656507625	-0.101666840452423
98.4723	0.886365550691165	-0.100690718602199
98.5223	0.886864080234209	-0.0989888255262092
98.5723	0.887331863107922	-0.0970657943294259
98.6223	0.88770300990985	-0.0950870367928816
98.6723	0.888065922227848	-0.0919152154354822
98.7223	0.888384985895477	-0.0887643580603968
98.7723	0.888739813496032	-0.0863406577510181
98.8223	0.8891368857574	-0.0846537042102905
98.8723	0.889490517526176	-0.0827561085004973
98.9223	0.889820370479807	-0.0808361787815126
98.9723	0.890257670892044	-0.0786778274186207
99.0223	0.890765436314071	-0.0759525434223181
99.0723	0.891205169730896	-0.0720297607052613
99.1223	0.891633561294994	-0.0708286739619876
99.1723	0.892179170228992	-0.0692853325039607
99.2223	0.892798282079254	-0.0673956155534308
99.2723	0.893217802319673	-0.0660853690779948
99.3223	0.893529944606967	-0.0650868709448963
99.3723	0.893844743947819	-0.0641029043039226
99.4223	0.894249145039238	-0.0636089718696017
99.4723	0.894653546130658	-0.0631150394352808
99.5223	0.895052309286557	-0.0621770093648418
99.5723	0.895442871557357	-0.0605929992768194
99.6223	0.895833433828158	-0.059008989188797
99.6723	0.896296482567417	-0.0575639168211637
99.7223	0.896779266808267	-0.0561566722807101
99.7723	0.89725219832883	-0.0547908854915964
99.8223	0.897675051181075	-0.0536358170541831
99.8723	0.89809790403332	-0.0524807486167697
99.9223	0.898452291627022	-0.0514068472111846
99.9723	0.898749057446961	-0.0504012576537494
100.0223	0.8990458232669	-0.0493956680963143
100.0723	0.899440368657804	-0.0480508521391159
100.1223	0.899843232102488	-0.0466771783805487
100.1723	0.900255327578172	-0.0454232266368779
100.2223	0.900688943957564	-0.0444483603896242
100.2723	0.901122560336957	-0.0434734941423705
100.3223	0.90159163921066	-0.0424252919236334
100.3723	0.902077498510369	-0.0413423880047777
100.4223	0.90255535617162	-0.0402601890388632
100.4723	0.902901326687093	-0.039189609472126
100.5223	0.903247297202565	-0.0381190299053887
100.5723	0.903614041017905	-0.0371272395512827
100.6223	0.904007678582176	-0.0362374521200005
100.6723	0.904401316146447	-0.0353476646887183
100.7223	0.904753629147174	-0.0337597001972255
100.7723	0.905096524369177	-0.0320126226625412
100.8223	0.905465534983333	-0.0302475272971204
100.8723	0.905943743118053	-0.0284070931264957
100.9223	0.906421951252774	-0.026566658955871
100.9723	0.906852680535911	-0.02535880403705
101.0223	0.907247825599282	-0.0246250515525759
101.0723	0.907642970662652	-0.0238912990681018
101.1223	0.908037413984078	-0.0227432646282705
101.1723	0.908431820371717	-0.0215734258749994
101.2223	0.908821174052184	-0.020543954858861
101.2723	0.909200203972468	-0.0198012851169495
101.3223	0.909579233892753	-0.019058615375038
101.3723	0.909941408744583	-0.0180577249533191
101.4223	0.910296605140468	-0.0169499241596437
101.4723	0.910664466824984	-0.0157784021705525
101.5223	0.911167277307471	-0.0139279301016344
101.5723	0.911670087789958	-0.0120774580327164
101.6223	0.912131466795812	-0.0102498233672775
101.6723	0.912545062212337	-0.00844852744710873
101.7223	0.912958657628861	-0.00664723152693996
101.7723	0.913332753815806	-0.00528451358792677
101.8223	0.913699482562207	-0.0040035997051994
101.8723	0.914062296306255	-0.00268579742907098
101.9223	0.914411342115199	-0.00123826930333986
101.9723	0.914760387924143	0.000209258822391253
102.0223	0.915164327721541	0.0013884326197287
102.0723	0.915604863511243	0.00238870353147034
102.1223	0.916045399300946	0.00338897444321201
102.1723	0.916460354492028	0.00426493639086005
102.2223	0.916874750287227	0.00513817995323153
102.2723	0.917298745886384	0.00621377521640752
102.3223	0.917740016832638	0.00765351290197179
102.3723	0.918181287778893	0.00909325058753612
102.4223	0.918558111192958	0.0102136277707371
102.4723	0.918911769942108	0.0112192157793529
102.5223	0.9192640238972	0.012278984367312
102.5723	0.919605381472467	0.0137590082721038
102.6223	0.919946739047733	0.0152390321768957
102.6723	0.920363114101811	0.016861141935115
102.7223	0.920856698703885	0.018629489406115
102.7723	0.92135028330596	0.0203978368771151
102.8223	0.921780892355867	0.0209032638099716
102.8723	0.922202207561376	0.0212223106863612
102.9223	0.922619670907853	0.021755362780414
[truncated: 2,368 more rows]
