# Supplementary material for: Unraveling the Local Relation Between Tissue Composition and Human Brain Mechanics Through Machine Learning
Source: Front Bioeng Biotechnol. 2021 Aug 17;9:704738. doi: 10.3389/fbioe.2021.704738 (PMC8415910; doi:10.3389/fbioe.2021.704738)
Supplement: Supplementary file 1 [file DataSheet3.ZIP › Mechanics_cyclicCompTens/cyclicCompTens_HBE_02_19_P1_VC.txt]

0	1	0
0.05	0.99980536591599	-0.0240222842081596
0.1	0.999440903733219	-0.0271398413014716
0.15	0.998979857931135	-0.0361264597277501
0.2	0.998639810574847	-0.0388307894152002
0.25	0.998116733511354	-0.0455981627193756
0.3	0.997577178884728	-0.0446192942190146
0.35	0.996976216405981	-0.0457310203896551
0.4	0.99650982069282	-0.0488130926729197
0.45	0.996196893677831	-0.0527997318685923
0.5	0.995883966662842	-0.0558550062178644
0.55	0.995435437941357	-0.0541393273082669
0.6	0.995064570533749	-0.0569288738352624
0.65	0.994630856950631	-0.0589847950828724
0.7	0.994225453483399	-0.0588502941368539
0.75	0.993783955433326	-0.061042504709102
0.8	0.993457543627241	-0.0617671480403704
0.85	0.99303007228614	-0.0637736698224039
0.9	0.992428584187798	-0.0645458086482301
0.95	0.992020361117775	-0.0634040002283322
1	0.991476723771501	-0.0699154624108154
1.05	0.991155391111581	-0.072095126350665
1.1	0.990672153855248	-0.0727826561133485
1.15	0.990353878704894	-0.0761756820354983
1.2	0.989945894938201	-0.0802855277458734
1.25	0.9896593911072	-0.0865124634172593
1.3	0.989149095916664	-0.0902833535932302
1.35	0.988773033673159	-0.0894129368432431
1.4	0.988346941096094	-0.0920136850249508
1.45	0.987862844818252	-0.0962823493902163
1.5	0.987346386966043	-0.0990703342757337
1.55	0.986853700871879	-0.103134942720705
1.6	0.986417660583419	-0.105013685727963
1.65	0.986006455196356	-0.106314091600544
1.7	0.98565882450856	-0.109601999893084
1.75	0.985193939294763	-0.112344347073395
1.8	0.984894363443217	-0.112703721006023
1.85	0.984490736811278	-0.116351492519513
1.9	0.984105458753153	-0.120348666293624
1.95	0.983637791450536	-0.122714641472754
2	0.983271676801441	-0.126976508140577
2.05	0.982927605415732	-0.128256918117377
2.1	0.982506880757679	-0.130333476765224
2.15	0.981919350817422	-0.132756366776542
2.2	0.981358552248051	-0.13767307168205
2.25	0.980999102843882	-0.142584802216279
2.3	0.980651917526194	-0.146564452622496
2.35	0.980174074317979	-0.148288808927644
2.4	0.979846743302093	-0.152852628565653
2.45	0.979444475202228	-0.155505036403834
2.5	0.979160917801216	-0.158440633269964
2.55	0.978770628327239	-0.16466456633952
2.6	0.978248142888523	-0.168900735867019
2.65	0.977780784570701	-0.170138492296942
2.7	0.977275257999362	-0.171498317855133
2.75	0.976667226578222	-0.173900776391723
2.8	0.976234329883699	-0.175755816889807
2.85	0.975842241691917	-0.177193972769499
2.9	0.975472762739988	-0.179984868120644
2.95	0.975096692649201	-0.184091551959461
3	0.974631965315375	-0.187339686360219
3.05	0.974302891005175	-0.189459358218448
3.1	0.973972745772666	-0.191661411271502
3.15	0.973617072906998	-0.193825641740951
3.2	0.973235046946382	-0.195278009220734
3.25	0.972865018516695	-0.196692494991571
3.3	0.972354037444285	-0.198934475953273
3.35	0.971801081304425	-0.20120853105591
3.4	0.971338950080941	-0.202485415817666
3.45	0.970788280020997	-0.203663447778815
3.5	0.970368093012217	-0.206326529696165
3.55	0.970005189635601	-0.209460813067628
3.6	0.969645365903114	-0.21226053339437
3.65	0.969323876446152	-0.214487770155635
3.7	0.969012063213065	-0.217103786178314
3.75	0.968622674836654	-0.21935910760442
3.8	0.968155012165402	-0.221375452400777
3.85	0.967804821701504	-0.225483197581372
3.9	0.967277494831158	-0.228870867205623
3.95	0.966762093119561	-0.231742622982673
4	0.966298976601637	-0.234155680009607
4.05	0.965866013846273	-0.236123289170447
4.1	0.965476014971898	-0.238757413221356
4.15	0.965096443560041	-0.241685093310891
4.2	0.964696094918177	-0.245410011691417
4.25	0.964231367584351	-0.250814480214875
4.3	0.963908141447709	-0.254816744398871
4.35	0.963568931857818	-0.257713907402874
4.4	0.963159459346788	-0.26084398938552
4.45	0.962642878007728	-0.265382512629212
4.5	0.962279953345143	-0.267455307040493
4.55	0.961866396920248	-0.270402496412415
4.6	0.961363859879832	-0.273643208128656
4.65	0.960781085312737	-0.276957535364588
4.7	0.960364040305732	-0.281426892405309
4.75	0.95998231273232	-0.28488300579623
4.8	0.95960833692516	-0.288135316175213
4.85	0.959221865390499	-0.291571822664095
4.9	0.958782602568116	-0.295573787376358
4.95	0.95845000039836	-0.299380839344473
5	0.958106916959337	-0.301678654676909
5.05	0.957746877491474	-0.303544946477904
5.1	0.95740628965093	-0.307927362030771
5.15	0.956891535747975	-0.310564221879289
5.2	0.956309487094776	-0.312727619486
5.25	0.955694094734915	-0.314681915211842
5.3	0.955191130223706	-0.316542963786443
5.35	0.954748650580935	-0.318353846483617
5.4	0.954309242192548	-0.320151865167912
5.45	0.953973403326992	-0.321516080751274
5.5	0.953637564461435	-0.322880296334635
5.55	0.953267358297524	-0.324546596012895
5.6	0.952847161802231	-0.326652304219964
5.65	0.952426965306937	-0.328758012427032
5.7	0.952024307225791	-0.330555726213233
5.75	0.951626424234502	-0.332269584012072
5.8	0.951208911166285	-0.333949661209767
5.85	0.950691623814125	-0.335458040899462
5.9	0.950174336461964	-0.336966420589156
5.95	0.949706312373917	-0.339313099462385
6	0.949279749265059	-0.342365308219361
6.05	0.9488531861562	-0.345417516976336
6.1	0.948524903187623	-0.347305033872818
6.15	0.948204980855979	-0.349093471079779
6.2	0.947855434034756	-0.350805994990361
6.25	0.947436829192854	-0.352341556459881
6.3	0.947018224350952	-0.353877117929401
6.35	0.946582355876205	-0.355761081519305
6.4	0.946138318457926	-0.357809904804358
6.45	0.945691911994909	-0.359879589482697
6.5	0.945206457710574	-0.362293122440577
6.55	0.944721003426239	-0.364706655398457
6.6	0.944287572332997	-0.367041145352925
6.65	0.943921492053006	-0.369273303819269
6.7	0.943555411773016	-0.371505462285613
6.75	0.943172480340241	-0.373373857577186
6.8	0.942785708566165	-0.375159352027357
6.85	0.94240047273761	-0.377015998913824
6.9	0.94202165923049	-0.379170158837034
6.95	0.941642845723369	-0.381324318760244
7	0.941186722563094	-0.382969824593246
7.05	0.940672657738348	-0.3842341068219
7.1	0.940158592913603	-0.385498389050554
7.15	0.939750335779775	-0.387144982880528
7.2	0.939347647471786	-0.38881169837373
7.25	0.938940775025362	-0.390756046840683
7.3	0.938525353490242	-0.393267658784742
7.35	0.938109931955122	-0.395779270728801
7.4	0.937714771531012	-0.39792234960529
7.45	0.937327999756935	-0.399912845786383
7.5	0.936943003313051	-0.401963920610882
7.55	0.936576923033061	-0.404660461586916
7.6	0.93621084275307	-0.407357002562949
7.65	0.935768647376049	-0.409851786794269
7.7	0.935238667231652	-0.412113881722255
7.75	0.934708687087255	-0.414375976650241
7.8	0.934298061511885	-0.417414035757513
7.85	0.933909698084417	-0.420596828572645
7.9	0.933520982264888	-0.423593350003353
7.95	0.933131027184029	-0.425934808652163
8	0.93274107210317	-0.428276267300973
8.05	0.932368306878936	-0.430632250777772
8.1	0.932007001559119	-0.43299791747323
8.15	0.931645696239303	-0.435363584168688
8.2	0.93118470503093	-0.437772629472025
8.25	0.930721533894072	-0.440182623377659
8.3	0.930262354845401	-0.442541900977467
8.35	0.929810359767297	-0.444809911944056
8.4	0.929358364689192	-0.447077922910644
8.45	0.928921564906961	-0.449785459439408
8.5	0.928490226837929	-0.452650976607974
8.55	0.928065250607502	-0.455526614573841
8.6	0.927689620407164	-0.458480755186373
8.65	0.927313990206826	-0.461434895798905
8.7	0.926945419307609	-0.464599833056203
8.75	0.926584113987792	-0.467981726600483
8.8	0.926222808667975	-0.471363620144763
8.85	0.925740837239591	-0.473514006589526
8.9	0.925241058074735	-0.475482648929404
8.95	0.924761182591392	-0.477485963988456
9	0.92434101815259	-0.479593297205032
9.05	0.923920853713789	-0.481700630421608
9.1	0.92349366776575	-0.484625238687209
9.15	0.923062329696718	-0.488033136908598
9.2	0.922631715829979	-0.491436402998476
9.25	0.922303835231379	-0.494182568146909
9.3	0.921975954632779	-0.496928733295341
9.35	0.921604498384294	-0.499694493387706
9.4	0.921163610394914	-0.502491475299447
9.45	0.920722722405534	-0.505288457211188
9.5	0.920282442586915	-0.508315710012133
9.55	0.919842350424231	-0.511414014730999
9.6	0.919396922192991	-0.514377472105389
9.65	0.918919462603444	-0.51653146768927
9.7	0.918442003013897	-0.518685463273151
9.75	0.917995633303696	-0.521306075412499
9.8	0.91757782428849	-0.524355344510323
9.85	0.917160015273283	-0.527404613608147
9.9	0.916836013374832	-0.530208255830355
9.95	0.916522457656753	-0.532984545515404
10	0.916176157124008	-0.535733575421274
10.05	0.915744983537156	-0.53841194923284
10.1	0.915313809950304	-0.541090323044406
10.15	0.914861483613254	-0.544578071597637
10.2	0.91439806498037	-0.548490248369059
10.25	0.913934802288964	-0.552392515000121
10.3	0.913475715363847	-0.556029410094897
10.35	0.913016628438729	-0.559666305189674
10.4	0.912539811049172	-0.562765689504451
10.45	0.912037896915262	-0.565104249381838
10.5	0.911535982781353	-0.567442809259225
10.55	0.911034068647443	-0.569781369136612
10.6	0.910553480096435	-0.571853762810359
10.65	0.910095809910453	-0.573640110646998
10.7	0.909638139724471	-0.575426458483638
10.75	0.909180469538489	-0.577212806320277
10.8	0.908722799352507	-0.578999154156917
10.85	0.908284743915306	-0.580751172533583
10.9	0.907908801849243	-0.582394480953665
10.95	0.907532859783181	-0.584037789373748
11	0.907156917717118	-0.58568109779383
11.05	0.906780975651056	-0.587324406213912
11.1	0.906405033584993	-0.588967714633995
11.15	0.905987328529338	-0.590551321716933
11.2	0.905569455750833	-0.592134689035465
11.25	0.905151582972328	-0.593718056353996
11.3	0.904733710193822	-0.595301423672528
11.35	0.904315837415317	-0.59688479099106
11.4	0.903884286734746	-0.598383202589382
11.45	0.903448273502571	-0.599853896538936
11.5	0.903012260270397	-0.60132459048849
11.55	0.902576247038223	-0.602795284438044
11.6	0.902140233806049	-0.604265978387597
11.65	0.901730115481053	-0.605845170697145
11.7	0.901344876576678	-0.607528606529039
11.75	0.900959637672304	-0.609212042360934
11.8	0.90057439876793	-0.610895478192828
11.85	0.900189159863555	-0.612578914024722
11.9	0.899785515702488	-0.614311616141581
11.95	0.899331600467168	-0.616178881394982
12	0.898877685231848	-0.618046146648384
12.05	0.898423769996528	-0.619913411901785
12.1	0.897969854761208	-0.621780677155187
12.15	0.89751724390823	-0.623648960516633
12.2	0.897117677937164	-0.625558646938555
12.25	0.896718111966098	-0.627468333360478
12.3	0.896318545995032	-0.6293780197824
12.35	0.895918980023966	-0.631287706204323
12.4	0.8955194140529	-0.633197392626245
12.45	0.895082946703771	-0.635050974754635
12.5	0.89463619226971	-0.636888916555671
12.55	0.894189437835648	-0.638726858356708
12.6	0.893742683401587	-0.640564800157744
12.65	0.893295928967525	-0.642402741958781
12.7	0.892873063156189	-0.643930560628666
12.75	0.8924707113666	-0.645192065382952
12.8	0.892068359577011	-0.646453570137237
12.85	0.891666007787421	-0.647715074891523
12.9	0.891263655997832	-0.648976579645809
12.95	0.890863778015092	-0.650383483943389
13	0.890469783681072	-0.652136203370965
13.05	0.890075789347053	-0.653888922798541
13.1	0.889681795013034	-0.655641642226117
13.15	0.889287800679015	-0.657394361653693
13.2	0.888890678028344	-0.659137294226278
13.25	0.888438751904485	-0.660708775598467
13.3	0.887986825780625	-0.662280256970656
13.35	0.887534899656766	-0.663851738342845
13.4	0.887082973532907	-0.665423219715034
13.45	0.886631047409048	-0.666994701087224
13.5	0.886244742856991	-0.668892495150534
13.55	0.885873831019308	-0.670866831696946
13.6	0.885502919181626	-0.672841168243358
13.65	0.885132007343943	-0.67481550478977
13.7	0.88476109550626	-0.676789841336183
13.75	0.884342133886472	-0.678902216350419
13.8	0.883886627361983	-0.681119578368352
13.85	0.883431120837495	-0.683336940386285
13.9	0.882975614313006	-0.685554302404218
13.95	0.882520107788518	-0.68777166442215
14	0.882088270578148	-0.689850297308207
14.05	0.881705817492297	-0.69163948299319
14.1	0.881323364406446	-0.693428668678172
14.15	0.880940911320595	-0.695217854363154
14.2	0.880558458234744	-0.697007040048137
14.25	0.880168873016946	-0.698824903504628
14.3	0.879699442712233	-0.700963818110446
14.35	0.87923001240752	-0.703102732716264
14.4	0.878760582102807	-0.705241647322083
14.45	0.878291151798094	-0.707380561927901
14.5	0.877821721493381	-0.709519476533719
14.55	0.877392161372884	-0.711173890035394
14.6	0.876970308853631	-0.712734641032449
14.65	0.876548456334378	-0.714295392029503
14.7	0.876126603815125	-0.715856143026558
14.75	0.875704751295872	-0.717416894023613
14.8	0.875316663163046	-0.719781582410416
14.85	0.874951462298871	-0.722691221645304
14.9	0.874586261434696	-0.725600860880192
14.95	0.874221060570521	-0.72851050011508
15	0.873855859706345	-0.731420139349968
15.05	0.873455027729659	-0.733852001794007
15.1	0.872988602114033	-0.735404320600345
15.15	0.872522176498406	-0.736956639406684
15.2	0.872055750882779	-0.738508958213023
15.25	0.871589325267152	-0.740061277019362
15.3	0.871132793287024	-0.741593539859968
15.35	0.870756309812295	-0.742963531705103
15.4	0.870379826337565	-0.744333523550239
15.45	0.870003342862836	-0.745703515395374
15.5	0.869626859388106	-0.74707350724051
15.55	0.869250375913377	-0.748443499085645
15.6	0.868809789458201	-0.750521096494818
15.65	0.86835945462351	-0.752706302123407
15.7	0.867909119788819	-0.754891507751996
15.75	0.867458784954129	-0.757076713380585
15.8	0.867008450119438	-0.759261919009174
15.85	0.866596251787038	-0.761105734260792
15.9	0.866207033141916	-0.762743839926287
15.95	0.865817814496794	-0.764381945591782
16	0.865428595851672	-0.766020051257277
16.05	0.86503937720655	-0.767658156922772
16.1	0.864646264095809	-0.770222056035052
16.15	0.86424685051451	-0.77428370475496
16.2	0.863847436933212	-0.778345353474869
16.25	0.863448023351914	-0.782407002194777
16.3	0.863048609770616	-0.786468650914685
16.35	0.862638191075066	-0.790333086964617
16.4	0.862159030289047	-0.792965658365864
16.45	0.861679869503027	-0.79559822976711
16.5	0.861200708717008	-0.798230801168357
16.55	0.860721547930989	-0.800863372569603
16.6	0.860242387144969	-0.803495943970849
16.65	0.859875315014587	-0.806041199808894
16.7	0.859521253174592	-0.808576320804781
16.75	0.859167191334597	-0.811111441800668
16.8	0.858813129494601	-0.813646562796555
16.85	0.858459067654606	-0.816181683792442
16.9	0.858041345359479	-0.817183938497714
16.95	0.857589644784618	-0.81736803757548
17	0.857137944209758	-0.817552136653246
17.05	0.856686243634897	-0.817736235731011
17.1	0.856234543060037	-0.817920334808777
17.15	0.855803075487138	-0.817146509898094
17.2	0.855400723697548	-0.814994209004033
17.25	0.854998371907959	-0.812841908109973
17.3	0.854596020118369	-0.810689607215912
17.35	0.85419366832878	-0.808537306321852
17.4	0.853785394080256	-0.805790272293433
17.45	0.853347789558914	-0.800097893218666
17.5	0.852910185037571	-0.794405514143899
17.55	0.852472580516228	-0.788713135069132
17.6	0.852034975994886	-0.783020755994366
17.65	0.851597371473543	-0.777328376919599
18.6538	0.849705327060885	-0.773859875570438
18.7038	0.84985344584798	-0.802772712504506
18.7538	0.850208096464968	-0.793167730086125
18.8038	0.850767192731749	-0.778191168263886
18.8538	0.851363840240328	-0.763710656898983
18.9038	0.851902074706109	-0.754351731207244
18.9538	0.852264760376138	-0.745467724550828
19.0038	0.852669788982883	-0.739689809264651
19.0538	0.852974469067165	-0.735316852508955
19.1038	0.853280012960394	-0.726723523042193
19.1538	0.853696189592048	-0.720952215052416
19.2038	0.854094592947147	-0.711222165668954
19.2538	0.85448476566982	-0.700326954353391
19.3038	0.855030819236406	-0.692192527916996
19.3538	0.855490304477986	-0.684437706685022
19.4038	0.856010810487488	-0.676480319465599
19.4538	0.856587105516382	-0.67044027566144
19.5038	0.856938093094483	-0.660587015568122
19.5538	0.857440752485162	-0.655400776252313
19.6038	0.857716022319519	-0.647636990104951
19.6538	0.857998707872201	-0.640024355001892
19.7038	0.858462670449861	-0.630726833597287
19.7538	0.858815925185659	-0.625195919407701
19.8038	0.859288862952993	-0.618735262788464
19.8538	0.859594804637666	-0.608726531054852
19.9038	0.860146689027766	-0.599560852186472
19.9538	0.860631166784355	-0.592045947831179
20.0038	0.861009537436736	-0.587115108422257
20.0538	0.861557765450033	-0.579915213816379
20.1038	0.861936486396462	-0.572471445281317
20.1538	0.862447556594662	-0.567726211433376
20.2038	0.86278561835567	-0.564155297037225
20.2538	0.863201661363295	-0.55729489707565
20.3038	0.863476259195661	-0.553702565046276
20.3538	0.863838304706771	-0.544956189986257
20.4038	0.864265682605052	-0.539014459917143
20.4538	0.864616523481224	-0.533324104721699
20.5038	0.865073949116298	-0.528220926859502
20.5538	0.865535493386193	-0.52235639681974
20.6038	0.866078138448769	-0.515566099065591
20.6538	0.866512195544988	-0.51303648442821
20.7038	0.867052095389818	-0.506126595831138
20.7538	0.867447355536429	-0.497352818262621
20.8038	0.867862228449753	-0.490824169996858
20.8538	0.868194595072777	-0.483717952250685
20.9038	0.868547589223295	-0.477187501433005
20.9538	0.868935093320452	-0.471613113825812
21.0038	0.869360430434022	-0.463234965693626
21.0538	0.869719714318866	-0.456030260697909
21.1038	0.870119294732048	-0.448006175908733
21.1538	0.870594520871737	-0.439263263828582
21.2038	0.871006893170037	-0.431305754455375
21.2538	0.871573103629129	-0.425290252731517
21.3038	0.872141561242502	-0.420314639436086
21.3538	0.872633636688316	-0.415476860967689
21.4038	0.873010260768916	-0.411127108419099
21.4538	0.873344482481599	-0.40724330651137
21.5038	0.873648098986212	-0.403416857794527
21.5538	0.874025516198035	-0.399622850056784
21.6038	0.874466342541421	-0.395977862979377
21.6538	0.874813296509825	-0.392922337450076
21.7038	0.87518245404681	-0.388341705253986
21.7538	0.875690223619886	-0.384656583013972
21.8038	0.876263423880898	-0.381688719762208
21.8538	0.876712304384622	-0.378214390903319
21.9038	0.877140220647382	-0.374948902899632
21.9538	0.877552776290164	-0.371380793399596
22.0038	0.877980212255438	-0.368068625298892
22.0538	0.878456728886219	-0.365720889886264
22.1038	0.878759119959599	-0.364247486533907
22.1538	0.879092519042367	-0.361612586211567
22.2038	0.879497013383635	-0.357977163803505
22.2538	0.879982560502016	-0.353582356559544
22.3038	0.88032951447042	-0.349522498298838
22.3538	0.88072507705969	-0.344979890717695
22.4038	0.88114724168428	-0.341267406681062
22.4538	0.881599086239745	-0.338542823964065
22.5038	0.882146656783294	-0.334606419156229
22.5538	0.882588378335019	-0.329837107005063
22.6038	0.882996956421114	-0.326605007732685
22.6538	0.883406840089187	-0.324705137892091
22.7038	0.883862087692254	-0.321885501560952
22.7538	0.884182838718992	-0.318437673872061
22.8038	0.884512767042573	-0.314597040338975
22.8538	0.88486152397086	-0.310533125010854
22.9038	0.885214844067125	-0.306475642457797
22.9538	0.885688132569698	-0.30196254519279
23.0038	0.886155204251238	-0.297641567679314
23.0538	0.886610205712095	-0.293669338531164
23.1038	0.887052545030128	-0.290109807008418
23.1538	0.887491874884836	-0.285363927442373
23.2038	0.887919639909654	-0.280435593718704
23.2538	0.888373208694566	-0.275679000719826
23.3038	0.888849641628689	-0.271283131715894
23.3538	0.889148895297838	-0.267039467266197
23.4038	0.889473303599845	-0.264587958912779
23.4538	0.889883927253681	-0.261740872399717
23.5038	0.890352950956341	-0.25787751072066
23.5538	0.890687172669024	-0.253632145932224
23.6038	0.891081561929343	-0.250146150443383
23.6538	0.891590596397234	-0.246941789534023
23.7038	0.892142753427266	-0.243785509688219
23.7538	0.892556551738207	-0.240368433667819
23.8038	0.892988115489128	-0.235928796766326
23.8538	0.89350475125714	-0.232646943337039
23.9038	0.894073458679356	-0.230135718138422
23.9538	0.894479371142647	-0.227841681055087
24.0038	0.8947977018209	-0.225664488639126
24.0538	0.895119057913919	-0.223487568364357
24.1038	0.895542437715995	-0.221319825295331
24.1538	0.89596581751807	-0.219152082226305
24.2038	0.896400869232795	-0.217241651427073
24.2538	0.896852898795914	-0.215705504503834
24.3038	0.897304928359032	-0.214169357580594
24.3538	0.897788204420045	-0.21232403851698
24.4038	0.898279987797279	-0.210394542814638
24.4538	0.89874744223588	-0.208458515920371
24.5038	0.899091239368393	-0.206489292773232
24.5538	0.899435036500906	-0.204520069626093
24.6038	0.899817725684034	-0.203038492882752
24.6538	0.900233147219154	-0.201967329411115
24.7038	0.900648568754273	-0.200896165939477
24.7538	0.901081592702577	-0.199041451371819
24.8038	0.901516114078392	-0.197120080547728
24.8538	0.90194729075377	-0.195325524961266
24.9038	0.902370670555846	-0.193826589972048
24.9538	0.902794050357922	-0.192327654982831
25.0038	0.90325089852404	-0.190893766435229
25.0538	0.903723583517691	-0.189490657081863
25.1038	0.904187985699946	-0.18808551363504
25.1538	0.904515866298546	-0.186646843207247
25.2038	0.904843746897146	-0.185208172779454
25.2538	0.905204922338046	-0.1837151789752
25.3038	0.905609202299427	-0.182151856467413
25.3538	0.906013482260808	-0.180588533959626
25.4038	0.906407392282014	-0.178673950862414
25.4538	0.906798939016264	-0.176679316235982
25.5038	0.907214600095219	-0.174763019237257
25.5538	0.907731091620684	-0.173174279054899
25.6038	0.908247583146149	-0.171585538872541
25.6538	0.908731302240823	-0.169773991697555
25.7038	0.909190459212771	-0.167795456216688
25.7538	0.909649616184719	-0.165816920735821
25.8038	0.909978768354461	-0.164260895293996
25.8538	0.910301078166191	-0.162727107222647
25.9038	0.910653722981575	-0.161149830796799
25.9538	0.911068348689999	-0.159483698372135
26.0038	0.911482974398423	-0.157817565947471
26.0538	0.911899288532765	-0.155907416722558
26.1038	0.912316301721275	-0.153896237917451
26.1538	0.912740689358279	-0.151922470311642
26.2038	0.913243651829918	-0.150347319470378
26.2538	0.913746614301557	-0.148772168629113
26.3038	0.914188952143407	-0.1469172293419
26.3538	0.914561370623254	-0.144739605533475
26.4038	0.914933789103101	-0.142561981725051
26.4538	0.915303548639065	-0.140298072695792
26.5038	0.915672812225838	-0.138018069650497
26.5538	0.916039609068185	-0.135663765168231
26.6038	0.916397731081219	-0.133048163943303
26.6538	0.916755853094253	-0.130432562718375
26.7038	0.917211384294833	-0.128191668601058
26.7538	0.917731854953776	-0.126200579222149
26.8038	0.918252325612718	-0.12420948984324
26.8538	0.918681677139153	-0.122467022636407
26.9038	0.919109036074707	-0.120729992292932
26.9538	0.919528424431451	-0.118829038650017
27.0038	0.919933469316583	-0.116633096494
27.0538	0.920338514201716	-0.114437154337983
27.1038	0.920754119201165	-0.112720473688627
27.1538	0.921173519869763	-0.111176056147429
27.2038	0.921586195166121	-0.109621247163387
27.2538	0.921946704659242	-0.107985836252273
27.3038	0.922307214152363	-0.10635042534116
27.3538	0.922736747923111	-0.104682695865163
27.4038	0.923237322914663	-0.102981703450633
27.4538	0.923737897906215	-0.101280711036103
27.5038	0.924155254891859	-0.099681144157238
27.5538	0.924560330679935	-0.0980965455178575
27.6038	0.924962016736849	-0.0965311770771801
27.6538	0.925353533600278	-0.0950234992326121
27.7038	0.925745050463707	-0.093515821388044
27.7538	0.926109580833201	-0.0915651354384345
27.8038	0.926458152925888	-0.0893524797055126
27.8538	0.926807421366933	-0.0871427438904906
27.9038	0.927255471796573	-0.0853472192861233
27.9538	0.927703522226214	-0.083551694681756
28.0038	0.928176122317761	-0.0817083270001732
28.0538	0.928687838883052	-0.0797887280254336
28.1038	0.929199555448343	-0.0778691290506941
28.1538	0.929630385302447	-0.076184767383309
28.2038	0.930036256917219	-0.0745729900617418
28.2538	0.930438374142765	-0.0729332212987233
28.3038	0.930817954516455	-0.0711254254795974
28.3538	0.931197534890145	-0.0693176296604715
28.4038	0.931566760736008	-0.0673074462633833
28.4538	0.931926474402434	-0.0651113396653579
28.5038	0.932286188068859	-0.0629152330673326
28.5538	0.932746869700647	-0.0614240623628627
28.6038	0.933218794931157	-0.0600113919657213
28.6538	0.933680260798733	-0.05852751202299
28.7038	0.934114616478477	-0.0568590602120917
28.7538	0.934548972158221	-0.0551906084011934
28.8038	0.934987767579472	-0.0534963354895306
28.8538	0.935428891157853	-0.05178852224454
28.9038	0.935865190564556	-0.0500940465006944
28.9538	0.93617230937408	-0.0487567193986177
29.0038	0.936479428183604	-0.047419392296541
29.0538	0.936920128812177	-0.0460297406502664
29.1038	0.93754990902037	-0.0445660257602718
29.1538	0.938179689228563	-0.0431023108702773
29.2038	0.938809469436756	-0.0416385959802828
29.2538	0.939335000205295	-0.0403474892019486
29.3038	0.939748495268978	-0.0392418824274321
29.3538	0.940161990332661	-0.0381362756529156
29.4038	0.940575485396343	-0.0370306688783991
29.4538	0.940988980460026	-0.0359250621038825
29.5038	0.941397186420935	-0.0348374190012598
29.5538	0.94178864355639	-0.0338066608596345
29.6038	0.942180100691846	-0.0327759027180091
29.6538	0.942571557827301	-0.0317451445763838
29.7038	0.942963014962757	-0.0307143864347584
29.7538	0.943354472098212	-0.029683628293133
29.8038	0.943806328081494	-0.0287913766973234
29.8538	0.944258426630429	-0.0278996813527017
29.9038	0.944710525179364	-0.02700798600808
29.9538	0.945162623728299	-0.0261162906634584
30.0038	0.945614722277235	-0.0252245953188367
30.0538	0.946002499803894	-0.0244349264114961
30.1038	0.946369291957237	-0.0236785446441704
30.1538	0.946736084110581	-0.0229221628768446
30.2038	0.947102876263924	-0.0221657811095188
30.2538	0.947469668417268	-0.021409399342193
30.3038	0.947878343098138	-0.020536241161464
30.3538	0.948327257854475	-0.019550886034524
30.4038	0.948776172610812	-0.0185655309075839
30.4538	0.949225087367149	-0.0175801757806439
30.5038	0.949674002123486	-0.0165948206537038
30.5538	0.950109757181287	-0.0155549506291594
30.6038	0.950509568584878	-0.014366181705188
30.6538	0.950909379988468	-0.0131774127812167
30.7038	0.951309191392058	-0.0119886438572454
30.7538	0.951709002795649	-0.010799874933274
30.8038	0.952109075747437	-0.00962066799098861
30.8538	0.952519784992596	-0.00883031497059821
30.9038	0.952930494237755	-0.00803996195020783
30.9538	0.953341203482915	-0.00724960892981743
31.0038	0.953751912728074	-0.00645925590942702
31.0538	0.954162621973234	-0.00566890288903665
31.1038	0.954598718682823	-0.00484783681092674
31.1538	0.955041892716255	-0.00401820878066488
31.2038	0.955485066749687	-0.00318858075040299
31.2538	0.95592824078312	-0.00235895272014109
31.3038	0.956371414816552	-0.00152932468987923
31.3538	0.956786417291283	-0.000738152834294365
31.4038	0.957177227832704	1.99953173856716e-05
31.4538	0.957568038374125	0.000778143469065736
31.5038	0.957958848915546	0.0015362916207458
31.5538	0.958349659456967	0.00229443977242583
31.6038	0.958755312839481	0.00297396495591836
31.6538	0.959196268114322	0.0034664949718297
31.7038	0.959637223389164	0.00395902498774106
31.7538	0.960078178664006	0.00445155500365242
31.8038	0.960519133938847	0.00494408501956377
31.8538	0.960958619328774	0.00542877410796778
31.9038	0.961372354512589	0.00577610176263196
31.9538	0.961786089696404	0.00612342941729615
32.0038	0.962199824880218	0.00647075707196034
32.0538	0.962613560064033	0.00681808472662452
32.1038	0.963027295247848	0.00716541238128871
32.1538	0.963450829063373	0.0079974737676717
32.2038	0.963876661323374	0.00894323812816158
32.2538	0.964302493583375	0.00988900248865147
32.3038	0.964728325843375	0.0108347668491413
32.3538	0.965154158103376	0.0117805312096312
32.4038	0.965570859593483	0.0125705800541555
32.4538	0.965980616554377	0.0132421973794946
32.5038	0.966390373515271	0.0139138147048338
32.5538	0.966800130476164	0.0145854320301729
32.6038	0.967209887437058	0.015257049355512
32.6538	0.967611184773238	0.0158212464813196
32.7038	0.967994831781313	0.0161613199809442
32.7538	0.968378478789389	0.0165013934805687
32.8038	0.968762125797464	0.0168414669801932
32.8538	0.969145772805539	0.0171815404798177
32.9038	0.969536454043939	0.0175497935044618
32.9538	0.970005884348652	0.018233519748227
33.0038	0.970475314653365	0.0189172459919921
33.0538	0.970944744958078	0.0196009722357573
33.1038	0.971414175262791	0.0202846984795225
33.1538	0.971883605567504	0.0209684247232876
33.2038	0.972268476383198	0.0216610357453436
33.2538	0.972637000376432	0.0223553643498376
33.3038	0.973005524369666	0.0230496929543317
33.3538	0.9733740483629	0.0237440215588257
33.4038	0.973742572356134	0.0244383501633197
33.4538	0.974157484590015	0.0252367285134889
33.5038	0.974603841201785	0.0261056372281762
33.5538	0.975050197813554	0.0269745459428634
33.6038	0.975496554425324	0.0278434546575507
33.6538	0.975942911037093	0.028712363372238
33.7038	0.976367193868363	0.0296328696781875
33.7538	0.976750840876438	0.0306483624589609
33.8038	0.977134487884513	0.0316638552397342
33.8538	0.977518134892588	0.0326793480205076
33.9038	0.977901781900664	0.0336948408012809
33.9538	0.97828958773782	0.0347038984869787
34.0038	0.978711042282998	0.0356608904034288
34.0538	0.979132496828177	0.0366178823198788
34.1038	0.979553951373355	0.0375748742363289
34.1538	0.979975405918533	0.038531866152779
34.2038	0.980396860463711	0.0394888580692291
34.2538	0.980857540799918	0.040391441178933
34.3038	0.981324186348586	0.0412857501383023
34.3538	0.981790831897255	0.0421800590976716
34.4038	0.982257477445923	0.0430743680570409
34.4538	0.982724122994591	0.0439686770164103
34.5038	0.983137735774816	0.0447459417532802
34.5538	0.983519392912517	0.0454526798432595
34.6038	0.983901050050219	0.0461594179332388
34.6538	0.98428270718792	0.0468661560232181
34.7038	0.984664364325621	0.0475728941131974
34.7538	0.985072864216035	0.0482614774259949
34.8038	0.985524790339894	0.0489206899212575
34.8538	0.985976716463754	0.0495799024165201
34.9038	0.986428642587613	0.0502391149117828
34.9538	0.986880568711473	0.0508983274070454
35.0038	0.987321589465951	0.0515945562331098
35.0538	0.987694491174008	0.0525220030095449
35.1038	0.988067392882064	0.0534494497859799
35.1538	0.988440294590121	0.054376896562415
35.2038	0.988813196298177	0.05530434333885
35.2538	0.989186098006234	0.0562317901152851
35.3038	0.989616973434995	0.0572653000476139
35.3538	0.990054577956337	0.0583111208819661
35.4038	0.99049218247768	0.0593569417163183
35.4538	0.990929786999023	0.0604027625506705
35.5038	0.991367391520365	0.0614485833850227
35.5538	0.991785643967959	0.0622517467119072
35.6038	0.992193567394595	0.0629253934550512
35.6538	0.992601490821232	0.0635990401981952
35.7038	0.993009414247868	0.0642726869413393
35.7538	0.993417337674504	0.0649463336844833
35.8038	0.993823792576804	0.0657127719203685
35.8538	0.994228134236767	0.0666127393775154
35.9038	0.99463247589673	0.0675127068346624
35.9538	0.995036817556693	0.0684126742918093
36.0038	0.995441159216656	0.0693126417489562
36.0538	0.995853294564119	0.0701775708570511
36.1038	0.996304027221102	0.0708689767126979
36.1538	0.996754759878085	0.0715603825683447
36.2038	0.997205492535068	0.0722517884239916
36.2538	0.997656225192051	0.0729431942796384
36.3038	0.998106957849033	0.0736346001352852
36.3538	0.998471801043495	0.074259090562804
36.4038	0.998829579736711	0.0748780771239401
36.4538	0.999187358429926	0.0754970636850761
36.5038	0.999545137123141	0.0761160502462122
36.5538	0.999902915816357	0.0767350368073482
36.6038	1.00036044529649	0.0772261585122539
36.6538	1.00086448614062	0.0776576599469525
36.7038	1.00136852698475	0.078089161381651
36.7538	1.00187256782888	0.0785206628163496
36.8038	1.00237660867301	0.0789521642510481
36.8538	1.00282634820314	0.079444689960744
36.9038	1.00320641344454	0.0800155162242037
36.9538	1.00358647868595	0.0805863424876634
37.0038	1.00396654392735	0.0811571687511231
37.0538	1.00434660916875	0.0817279950145828
37.1038	1.00473545696761	0.0823564350958094
37.1538	1.0051603311756	0.0832212094091006
37.2038	1.0055852053836	0.0840859837223918
37.2538	1.00601007959159	0.0849507580356829
37.3038	1.00643495379958	0.085815532348974
37.3538	1.00685982800758	0.0866803066622652
37.4038	1.0072780368547	0.0875296430596484
37.4538	1.0076959096332	0.0883782010747168
37.5038	1.00811378241171	0.0892267590897853
37.5538	1.00853165519022	0.0900753171048537
37.6038	1.00894952796872	0.0909238751199221
37.6538	1.00933508785694	0.0915283289090228
37.7038	1.00970744952238	0.0920330781551224
37.7538	1.01007981118781	0.092537827401222
37.8038	1.01045217285324	0.0930425766473215
37.8538	1.01082453451868	0.0935473258934211
37.9038	1.01124425364736	0.0942782395318836
37.9538	1.01171824077041	0.0952683200920667
38.0038	1.01219222789345	0.0962584006522497
38.0538	1.0126662150165	0.0972484812124328
38.1038	1.01314020213955	0.0982385617726159
38.1538	1.01359190271441	0.0991726522449287
38.2038	1.01396639631877	0.0999127770556906
38.2538	1.01434088992312	0.100652901866452
38.3038	1.01471538352748	0.101393026677214
38.3538	1.01508987713183	0.102133151487976
38.4038	1.01546437073619	0.102873276298738
38.4538	1.01590005793804	0.103622402647452
38.5038	1.0163368668148	0.104371693993807
38.5538	1.01677367569156	0.105120985340162
38.6038	1.01721048456832	0.105870276686516
38.6538	1.01764729344508	0.106619568032871
38.7038	1.01805221148443	0.107462615241286
38.7538	1.01844580784437	0.108338947051138
38.8038	1.01883940420432	0.10921527886099
38.8538	1.01923300056426	0.110091610670841
38.9038	1.0196265969242	0.110967942480693
38.9538	1.02004734896834	0.111912957755266
39.0038	1.02049569469157	0.11292776429238
39.0538	1.0209440404148	0.113942570829494
39.1038	1.02139238613803	0.114957377366608
39.1538	1.02184073186126	0.115972183903721
39.2038	1.02228691432309	0.116838251964941
39.2538	1.02272667567571	0.117262826454857
39.3038	1.02316643702833	0.117687400944772
39.3538	1.02360619838095	0.118111975434688
39.4038	1.02404595973356	0.118536549924603
39.4538	1.02448685726168	0.118961057898402
39.5038	1.02504023616408	0.11937898077668
39.5538	1.02559361506647	0.119796903654957
39.6038	1.02614699396887	0.120214826533234
39.6538	1.02670037287127	0.120632749411511
39.7038	1.02725375177366	0.121050672289789
39.7538	1.02780713067606	0.121468595168066
39.8038	1.02836050957846	0.121886518046343
39.8538	1.02889197255107	0.12228301615172
39.9038	1.02929524234532	0.12255419401013
39.9538	1.02969851213958	0.122825371868541
40.0038	1.03010178193383	0.123096549726951
40.0538	1.03050505172809	0.123367727585362
40.1038	1.03090832152234	0.123638905443772
40.1538	1.03131159131659	0.123910083302183
40.2038	1.03171486111085	0.124181261160593
40.2538	1.0321181309051	0.124452439019004
40.3038	1.03252140069936	0.124723616877414
40.3538	1.03292467049361	0.124994794735824
40.4038	1.03332859681985	0.125186915266086
40.4538	1.03373286135952	0.125338309293967
40.5038	1.0341371258992	0.125489703321849
40.5538	1.03454139043888	0.12564109734973
40.6038	1.03494565497855	0.125792491377612
40.6538	1.03534991951823	0.125943885405493
40.7038	1.03575418405791	0.126095279433375
40.7538	1.03615844859759	0.126246673461256
40.8038	1.03656271313726	0.126398067489138
40.8538	1.03696697767694	0.126549461517019
40.9038	1.03737463469641	0.126723985516172
40.9538	1.03779839624636	0.127008310413425
41.0038	1.03822215779632	0.127292635310678
41.0538	1.03864591934628	0.127576960207931
41.1038	1.03906968089623	0.127861285105184
41.1538	1.03949344244619	0.128145610002437
41.2038	1.03991720399615	0.12842993489969
41.2538	1.0403409655461	0.128714259796943
41.3038	1.04076472709606	0.128998584694196
41.3538	1.04118848864602	0.129282909591449
41.4038	1.04161225019597	0.129567234488702
41.4538	1.04203710676169	0.129817813153052
41.5038	1.04246245990432	0.13005308829318
41.5538	1.04288781304696	0.130288363433307
41.6038	1.04331316618959	0.130523638573434
41.6538	1.04373851933222	0.130758913713562
41.7038	1.04416387247485	0.130994188853689
41.7538	1.04458922561749	0.131229463993816
41.8038	1.04501457876012	0.131464739133943
41.8538	1.04543993190275	0.131700014274071
41.9038	1.04586528504539	0.131935289414198
41.9538	1.0462905980003	0.132178590202081
42.0038	1.04671575219385	0.132453596271694
42.0538	1.0471409063874	0.132728602341307
42.1038	1.04756606058095	0.13300360841092
42.1538	1.0479912147745	0.133278614480532
42.2038	1.04841636896804	0.133553620550145
42.2538	1.04884152316159	0.133828626619758
42.3038	1.04926667735514	0.13410363268937
42.3538	1.04969183154869	0.134378638758983
42.4038	1.05011698574224	0.134653644828596
42.4538	1.05054213993578	0.134928650898208
42.5038	1.05096330559809	0.135203294460828
42.5538	1.05138288921727	0.135477794235758
42.6038	1.05180247283645	0.135752294010687
42.6538	1.05222205645563	0.136026793785616
42.7038	1.05264164007482	0.136301293560546
42.7538	1.053061223694	0.136575793335475
42.8038	1.05348080731318	0.136850293110405
42.8538	1.05390039093236	0.137124792885334
42.9038	1.05431997455155	0.137399292660264
42.9538	1.05473955817073	0.137673792435193
43.0038	1.05515584719307	0.137936669065043
43.0538	1.05556110647817	0.138160633426585
43.1038	1.05596636576327	0.138384597788127
43.1538	1.05637162504837	0.138608562149669
43.2038	1.05677688433347	0.13883252651121
43.2538	1.05718214361857	0.139056490872752
43.3038	1.05758740290367	0.139280455234294
43.3538	1.05799266218877	0.139504419595835
43.4038	1.05839792147387	0.139728383957377
43.4538	1.05880318075897	0.139952348318919
43.5038	1.05920844004407	0.140176312680461
43.5538	1.05962426813911	0.140495424310482
43.6038	1.06004373281391	0.140847274785571
43.6538	1.06046319748872	0.14119912526066
43.7038	1.06088266216352	0.141550975735749
43.7538	1.06130212683833	0.141902826210838
43.8038	1.06172159151313	0.142254676685927
43.8538	1.06214105618793	0.142606527161016
43.9038	1.06256052086274	0.142958377636105
43.9538	1.06297998553754	0.143310228111194
44.0038	1.06339945021235	0.143662078586283
44.0538	1.06381698019573	0.143970755697014
44.1038	1.06422900374971	0.144156554770726
44.1538	1.06464102730368	0.144342353844437
44.2038	1.06505305085765	0.144528152918149
44.2538	1.06546507441162	0.144713951991861
44.3038	1.0658770979656	0.144899751065573
44.3538	1.06628912151957	0.145085550139285
44.4038	1.06670114507354	0.145271349212996
44.4538	1.06711316862751	0.145457148286708
44.5038	1.06752519218148	0.14564294736042
44.5538	1.06793721573546	0.145828746434132
44.6038	1.06834846935647	0.146115166147693
44.6538	1.06875949816502	0.146430966048083
44.7038	1.06917052697357	0.146746765948474
44.7538	1.06958155578212	0.147062565848864
44.8038	1.06999258459067	0.147378365749255
44.8538	1.07040361339922	0.147694165649645
44.9038	1.07081464220777	0.148009965550036
44.9538	1.07122567101632	0.148325765450426
45.0038	1.07163669982487	0.148641565350817
45.0538	1.07204772863342	0.148957365251208
45.1038	1.07246379960756	0.149313560070444
45.1538	1.07289233593555	0.149769620105715
45.2038	1.07332087226353	0.150225680140986
45.2538	1.07374940859152	0.150681740176256
45.3038	1.0741779449195	0.151137800211527
45.3538	1.07460648124749	0.151593860246798
45.4038	1.07503501757547	0.152049920282069
45.4538	1.07546355390345	0.15250598031734
45.5038	1.07589209023144	0.152962040352611
45.5538	1.07632062655942	0.153418100387882
45.6038	1.07674916288741	0.153874160423153
45.6538	1.07718471973069	0.154321243998844
45.7038	1.07762200981839	0.154766111441123
45.7538	1.07805929990609	0.155210978883402
45.8038	1.07849658999379	0.155655846325681
45.8538	1.07893388008149	0.15610071376796
45.9038	1.0793711701692	0.156545581210238
45.9538	1.0798084602569	0.156990448652517
46.0038	1.0802457503446	0.157435316094796
46.0538	1.0806830404323	0.157880183537075
46.1038	1.08112033052	0.158325050979354
46.1538	1.08154932204349	0.158792147567485
46.2038	1.08196035085204	0.159307360408032
46.2538	1.08237137966059	0.159822573248578
46.3038	1.08278240846914	0.160337786089124
46.3538	1.08319343727769	0.160852998929671
46.4038	1.08360446608624	0.161368211770217
46.4538	1.08401549489479	0.161883424610764
46.5038	1.08442652370334	0.16239863745131
46.5538	1.08483755251189	0.162913850291857
46.6038	1.08524858132044	0.163429063132403
46.6538	1.08565961012899	0.16394427597295
46.7038	1.08606469433889	0.164488578894383
46.7538	1.0864685609804	0.165038840025156
46.8038	1.08687242762191	0.165589101155928
46.8538	1.08727629426342	0.1661393622867
46.9038	1.08768016090493	0.166689623417472
46.9538	1.08808402754643	0.167239884548244
47.0038	1.08848789418794	0.167790145679016
47.0538	1.08889176082945	0.168340406809789
47.1038	1.08929562747096	0.168890667940561
47.1538	1.08969949411247	0.169440929071333
47.2038	1.09010103384548	0.169857955983938
47.2538	1.09049813621812	0.170020908340969
47.3038	1.09089523859075	0.170183860698001
47.3538	1.09129234096339	0.170346813055032
47.4038	1.09168944333603	0.170509765412063
47.4538	1.09208654570866	0.170672717769094
47.5038	1.0924836480813	0.170835670126125
47.5538	1.09288075045393	0.170998622483156
47.6038	1.09327785282657	0.171161574840188
47.6538	1.0936749551992	0.171324527197219
47.7038	1.09407205757184	0.17148747955425
47.7538	1.09449551749661	0.171579455488523
47.8038	1.09492333962699	0.171659684742107
47.8538	1.09535116175736	0.17173991399569
47.9038	1.09577898388774	0.171820143249274
47.9538	1.09620680601811	0.171900372502858
48.0038	1.09663462814849	0.171980601756441
48.0538	1.09706245027886	0.172060831010025
48.1038	1.09749027240923	0.172141060263608
48.1538	1.09791809453961	0.172221289517192
48.2038	1.09834591666998	0.172301518770776
48.2538	1.09877445235201	0.172539551745993
48.3038	1.0992041823745	0.173041716084158
48.3538	1.09963391239699	0.173543880422324
48.4038	1.10006364241948	0.17404604476049
48.4538	1.10049337244197	0.174548209098655
48.5038	1.10092310246447	0.175050373436821
48.5538	1.10135283248696	0.175552537774987
48.6038	1.10178256250945	0.176054702113152
48.6538	1.10221229253194	0.176556866451318
48.7038	1.10264202255443	0.177059030789483
48.7538	1.10307175257692	0.177561195127649
48.8038	1.10350289593371	0.177615357532325
48.8538	1.10393421754888	0.177613015188634
48.9038	1.10436553916405	0.177610672844942
48.9538	1.10479686077921	0.17760833050125
49.0038	1.10522818239438	0.177605988157559
49.0538	1.10565950400955	0.177603645813867
49.1038	1.10609082562471	0.177601303470175
49.1538	1.10652214723988	0.177598961126483
49.2038	1.10695346885505	0.177596618782792
49.2538	1.10738479047022	0.1775942764391
49.3038	1.10780667473661	0.177589659563302
49.3538	1.10821452035981	0.177581659179544
49.4038	1.10862236598301	0.177573658795786
49.4538	1.10903021160621	0.177565658412028
49.5038	1.1094380572294	0.17755765802827
49.5538	1.1098459028526	0.177549657644512
49.6038	1.1102537484758	0.177541657260754
49.6538	1.110661594099	0.177533656876996
49.7038	1.11106943972219	0.177525656493238
49.7538	1.11147728534539	0.17751765610948
49.8038	1.11188513096859	0.177509655725722
49.8538	1.11228714499622	0.178010166198993
49.9038	1.11268862424872	0.178557308672254
49.9538	1.11309010350121	0.179104451145515
50.0038	1.11349158275371	0.179651593618776
50.0538	1.1138930620062	0.180198736092036
50.1038	1.11429454125869	0.180745878565297
50.1538	1.11469602051119	0.181293021038558
50.2038	1.11509749976368	0.181840163511819
50.2538	1.11549897901618	0.18238730598508
50.3038	1.11590045826867	0.18293444845834
50.3538	1.11630390512761	0.183359837632554
50.4038	1.11670996020905	0.183623832898728
50.4538	1.11711601529049	0.183887828164902
50.5038	1.11752207037192	0.184151823431076
50.5538	1.11792812545336	0.18441581869725
50.6038	1.1183341805348	0.184679813963424
50.6538	1.11874023561624	0.184943809229598
50.7038	1.11914629069767	0.185207804495772
50.7538	1.11955234577911	0.185471799761946
50.8038	1.11995840086055	0.18573579502812
50.8538	1.12036445594199	0.185999790294294
50.9038	1.12079154551223	0.186393536103587
50.9538	1.12121988289113	0.186794978978996
51.0038	1.12164822027003	0.187196421854406
51.0538	1.12207655764893	0.187597864729815
51.1038	1.12250489502783	0.187999307605225
51.1538	1.12293323240673	0.188400750480635
51.2038	1.12336156978563	0.188802193356044
51.2538	1.12378990716453	0.189203636231454
51.3038	1.12421824454343	0.189605079106863
51.3538	1.12464658192233	0.190006521982273
51.4038	1.12507355252102	0.190105542380563
51.4538	1.12549890566365	0.189846674170559
51.5038	1.12592425880628	0.189587805960555
51.5538	1.12634961194892	0.189328937750551
51.6038	1.12677496509155	0.189070069540547
51.6538	1.12720031823418	0.188811201330543
51.7038	1.12762567137681	0.188552333120539
51.7538	1.12805102451945	0.188293464910535
51.8038	1.12847637766208	0.188034596700531
51.8538	1.12890173080471	0.187775728490527
51.9038	1.12932708394734	0.187516860280523
51.9538	1.12975290279206	0.187570479758048
52.0038	1.13017873505206	0.187633100938507
52.0538	1.13060456731206	0.187695722118965
52.1038	1.13103039957206	0.187758343299424
52.1538	1.13145623183206	0.187820964479882
52.2038	1.13188206409206	0.187883585660341
52.2538	1.13230789635206	0.187946206840799
52.3038	1.13273372861206	0.188008828021258
52.3538	1.13315956087206	0.188071449201716
52.4038	1.13358539313206	0.188134070382175
52.4538	1.13400555470221	0.187369958455577
52.5038	1.13441976669611	0.185738454416659
52.5538	1.13483397869001	0.184106950377741
52.6038	1.13524819068391	0.182475446338823
52.6538	1.13566240267781	0.180843942299905
52.7038	1.13607661467171	0.179212438260987
52.7538	1.13649082666562	0.177580934222069
52.8038	1.13690503865952	0.175949430183151
52.8538	1.13731925065342	0.174317926144232
52.9038	1.13773346264732	0.172686422105314
52.9538	1.13814768896556	0.171060101368563
53.0038	1.1385690631265	0.172020248413314
53.0538	1.13899043728744	0.172980395458065
53.1038	1.13941181144838	0.173940542502816
53.1538	1.13983318560933	0.174900689547567
53.2038	1.14025455977027	0.175860836592318
53.2538	1.14067593393121	0.176820983637069
53.3038	1.14109730809216	0.17778113068182
53.3538	1.1415186822531	0.17874127772657
53.4038	1.14194005641404	0.179701424771321
53.4538	1.14236143057499	0.180661571816072
53.5038	1.14277171770135	0.182569051838111
53.5538	1.14317160536117	0.185365115505515
53.6038	1.14357149302098	0.188161179172918
53.6538	1.1439713806808	0.190957242840321
53.7038	1.14437126834062	0.193753306507724
53.7538	1.14477115600044	0.196549370175127
53.8038	1.14517104366026	0.19934543384253
53.8538	1.14557093132008	0.202141497509933
53.9038	1.14597081897989	0.204937561177336
53.9538	1.14637070663971	0.207733624844739
55.0023	1.14868205572187	0.24823913727608
55.0523	1.14826481970188	0.177060738509935
55.1023	1.1477349299565	0.170551845863327
55.1523	1.14737436306314	0.176530539252761
55.2023	1.14690880263693	0.17881588711191
55.2523	1.14647904953635	0.18024667506292
55.3023	1.14607433059696	0.178374742477236
55.3523	1.14589931964452	0.174578750683896
55.4023	1.14540541650586	0.170843706723463
55.4523	1.1449936893052	0.168720440780554
55.5023	1.14466407284941	0.168346495550758
55.5523	1.14406742534083	0.16715460524041
55.6023	1.14350252688565	0.162490647789547
55.6523	1.14306605889286	0.163857251781988
55.7023	1.14259195816687	0.163289239848199
55.7523	1.14226318107261	0.16076136020056
55.8023	1.14177098110442	0.159436323962532
55.8523	1.14145351094332	0.158060249186793
55.9023	1.14104767964618	0.154248933607508
55.9523	1.14074885879429	0.153899793485704
56.0023	1.14022468159676	0.153677659895043
56.0523	1.1398857830405	0.148822171597515
56.1023	1.13941941607819	0.146474198670443
56.1523	1.13900040063186	0.143484666529412
56.2023	1.13857234549604	0.141232050997261
56.2523	1.13799018147869	0.138559585798103
56.3023	1.13754335940027	0.136316960157146
56.3523	1.13705398068675	0.134141395341931
56.4023	1.13673858998028	0.134390824938098
56.4523	1.13626947001823	0.130915818603088
56.5023	1.13599962131725	0.13069984942868
56.5523	1.13572431429824	0.127245032994632
56.6023	1.1352514255885	0.126821961483055
56.6523	1.13478512072819	0.125855799882644
56.7023	1.13444047893742	0.125028580581995
56.7523	1.13407041974456	0.122742483860433
56.8023	1.1334443007935	0.124791496880596
56.8523	1.13304229900765	0.12062656610759
56.9023	1.13246832891973	0.11877340189199
56.9523	1.13211826715462	0.117379246038358
57.0023	1.1316312747783	0.11587515802406
57.0523	1.13130153481963	0.115374816206787
57.1023	1.1308612190397	0.115810273438905
57.1523	1.13056010119189	0.116789325418393
57.2023	1.13022929045052	0.116243004369634
57.2523	1.1297141764879	0.115615964544507
57.3023	1.12936551812518	0.113085248194554
57.3523	1.12888994245476	0.112051001569206
57.4023	1.1285021586887	0.111098727420291
57.4523	1.12798775537096	0.108950067492126
57.5023	1.12750258876202	0.109754345799112
57.5523	1.12706907582632	0.108429164689272
57.6023	1.12652575853577	0.10848626532867
57.6523	1.12608509272709	0.107562926014157
57.7023	1.12574647391192	0.106483365932024
57.7523	1.12543977935408	0.106091024634353
57.8023	1.12512465602498	0.106255261299734
57.8523	1.12468435578557	0.105129295863068
57.9023	1.12427112316158	0.104606551105073
57.9523	1.12390399111431	0.104888383775128
58.0023	1.12347427748372	0.10449846727276
58.0523	1.12300573116779	0.103734263767272
58.1023	1.12247266275677	0.10315809879358
58.1523	1.12194001754044	0.102432993901612
58.2023	1.1215484409308	0.100676920042684
58.2523	1.12117782036088	0.101340533121754
58.3023	1.12075068883175	0.101696463591759
58.3523	1.12033847875769	0.101684339922478
58.4023	1.12003241517716	0.101476473028209
58.4523	1.11965044750553	0.101086556525841
58.5023	1.11918657434324	0.101535980592627
58.5523	1.11873450558087	0.101365375095645
58.6023	1.11835117301142	0.0996699368798988
58.6523	1.11787053035794	0.0987045973474321
58.7023	1.11742140110737	0.0986063266989078
58.7523	1.11694179888242	0.0978624061191256
58.8023	1.11643815733426	0.0963061066560641
58.8523	1.11608478332069	0.0965495469734174
58.9023	1.11573145410162	0.0958407604141619
58.9523	1.11539634113104	0.0949583190164169
59.0023	1.11505538062419	0.0941818351358778
59.0523	1.11462878496817	0.0937351370388242
59.1023	1.11425087292266	0.0942345220119687
59.1523	1.11388590619909	0.0936931906026994
59.2023	1.11346353378353	0.0926115559567309
59.2523	1.11287785002035	0.092219276136324
59.3023	1.11240290632453	0.0933730810335366
59.3523	1.1119693341649	0.0940554781564686
59.4023	1.11156427974952	0.0946066878828179
59.4523	1.11117235096915	0.0953949378002119
59.5023	1.11067890077003	0.0951195893695422
59.5523	1.11029145524345	0.0939619330425831
59.6023	1.10995632699416	0.0927696584223073
59.6523	1.10963054703903	0.092114574640386
59.7023	1.1092389704294	0.0924017383666079
59.7523	1.10876179249191	0.0924055357255906
59.8023	1.10832627539045	0.0918689209705942
59.8523	1.10794340192752	0.0908257988532863
59.9023	1.1074786745937	0.0897671160017955
59.9523	1.10703035659104	0.0900119533767599
60.0023	1.10653929802287	0.0901749204192565
60.0523	1.10604869458203	0.0896615799942068
60.1023	1.10567945916612	0.0877604408560566
60.1523	1.10531607381854	0.0871648429611102
60.2023	1.10487339363748	0.0872166394910892
60.2523	1.10438107974959	0.087607343766137
60.3023	1.10393876126947	0.0873625454864118
60.3523	1.10352333973435	0.0867758542604247
60.4023	1.10310686388802	0.086187665611096
60.4523	1.10265483432491	0.0855489805190839
60.5023	1.10220280476179	0.0849102954270718
60.5523	1.10173586108806	0.0844964266709104
60.6023	1.10124722349694	0.0844095735274763
60.6523	1.10075858590583	0.0843227203840422
60.7023	1.10037505692154	0.0838931803712917
60.7523	1.10002014529331	0.0833703388445034
60.8023	1.09965764084674	0.0829294701155912
60.8523	1.09925654419215	0.0829052465807497
60.9023	1.09885544753755	0.0828810230459081
60.9523	1.09847163623878	0.0825449626567588
61.0023	1.09810237265201	0.0819464539390299
61.0523	1.09773310906523	0.081347945221301
61.1023	1.09721422496639	0.0809574374823026
61.1523	1.09668261273371	0.0805846242710087
61.2023	1.09619639286409	0.0802910938891311
61.2523	1.09581598770358	0.0801823807092038
61.3023	1.09543558254307	0.0800736675292765
61.3523	1.09504655442672	0.0792479308054016
61.4023	1.09465344603132	0.0780829071600241
61.4523	1.09425997175008	0.0769631304440158
61.5023	1.09386046674887	0.0765891370323671
61.5523	1.09346096174766	0.0762151436207184
61.6023	1.09306284403155	0.0759392511451167
61.6523	1.09266652233713	0.0757903631397256
61.7023	1.0922702006427	0.0756414751343345
61.7523	1.09177536451662	0.0752192822782426
61.8023	1.09125807716446	0.074734803837315
61.8523	1.09076720807529	0.0743742755529955
61.9023	1.09038680291478	0.0745320259027832
61.9523	1.09000639775426	0.074689776252571
62.0023	1.08961782170502	0.0742747957771412
62.0523	1.08922312177766	0.0734305677763034
62.1023	1.0888284218503	0.0725863397754657
62.1523	1.08844125366856	0.0719037006293051
62.2023	1.08805448189449	0.0712295661597064
62.2523	1.08763894416867	0.0707355992090167
62.3023	1.08716463145807	0.070609752989293
62.3523	1.08669031874748	0.0704839067695692
62.4023	1.08625202578979	0.0705477566099214
62.4523	1.08582864598771	0.0706901457692642
62.5023	1.08540471993019	0.0708302031305641
62.5523	1.08497497351455	0.0709454151565396
62.6023	1.08454522709891	0.0710606271825151
62.6523	1.08417018985955	0.0708466035493219
62.7023	1.08385824959437	0.070252867127475
62.7523	1.0835463093292	0.0696591307056281
62.8023	1.08314983794068	0.0694253741614552
62.8523	1.08273759971234	0.0692587614672709
62.9023	1.08230210360799	0.069006991878343
62.9523	1.08178481625583	0.0684557500299424
63.0023	1.08126752890367	0.0679045081815417
63.0523	1.08080658608156	0.0674404719878622
63.1023	1.08038320627948	0.0670345728973302
63.1523	1.07995982647741	0.0666286738067981
63.2023	1.07954423463537	0.0659273227451808
63.2523	1.07912881310025	0.0652195107473472
63.3023	1.07874410162736	0.0649576195175344
63.3523	1.07841465451058	0.0654981859296132
63.4023	1.07808520739379	0.0660387523416921
63.4523	1.07767378437112	0.0661104016328165
63.5023	1.07723289638174	0.066013505944631
63.5523	1.07678946365692	0.0658396241000173
63.6023	1.07632629252006	0.0650685939422332
63.6523	1.0758631213832	0.064297563784449
63.7023	1.07540857828105	0.0638779636445369
63.7523	1.0749629153315	0.0638200625814604
63.8023	1.07451725238194	0.0637621615183839
63.8523	1.07411735933564	0.0631204232204849
63.9023	1.073724220948	0.0623925230355097
63.9523	1.07334342443115	0.0617383371005728
64.0023	1.07299965352667	0.0613052939157507
64.0523	1.0726558826222	0.0608722507309285
64.1023	1.07224408197663	0.0604985908124439
64.1523	1.07179205241352	0.0601600467783817
64.2023	1.07133998942568	0.0598174620674288
64.2523	1.07088318490238	0.0589016784775438
64.3023	1.07042638037909	0.0579858948876588
64.3523	1.06997387204663	0.0573772171027442
64.4023	1.06952820909708	0.0572578697290687
64.4523	1.06908254614753	0.0571385223553932
64.5023	1.06872081076296	0.056726596612948
64.5523	1.06838497189741	0.0562243934832271
64.6023	1.06803368227852	0.0556896312620251
64.6523	1.06758964486024	0.0549594232899988
64.7023	1.06714560744196	0.0542292153179724
64.7523	1.06672560988921	0.0537268537875802
64.8023	1.06632769654139	0.0534338032246753
64.8523	1.06592978319358	0.0531407526617704
64.9023	1.06544021098359	0.0520289974110355
64.9523	1.06494043181873	0.0508260727785262
65.0023	1.06446019539412	0.0495685225061152
65.0523	1.06403061285372	0.0481693850866028
65.1023	1.06360103031331	0.0467702476670903
65.1523	1.06324640677375	0.0455486535545596
65.2023	1.06293109100292	0.0444201614200801
65.2523	1.06261240399245	0.0433029281170556
65.3023	1.06220344267614	0.0424871813007695
65.3523	1.06179448135983	0.0416714344844834
65.4023	1.06129607790607	0.0409726065645595
65.4523	1.06067107277949	0.0404392725414187
65.5023	1.06004606765291	0.0399059385182779
65.5523	1.05942106252633	0.0393726044951371
65.6023	1.05891699577697	0.0388481146395352
65.6523	1.05854290014668	0.0383331295117035
65.7023	1.0581688045164	0.0378181443838717
65.7523	1.05779470888612	0.03730315925604
65.8023	1.05742061325584	0.0367881741282082
65.8523	1.0570286021259	0.0362632417202854
65.9023	1.05657985858038	0.0357068095920743
65.9523	1.05613111503486	0.0351503774638632
66.0023	1.05568237148934	0.0345939453356521
66.0523	1.05523362794381	0.034037513207441
66.1023	1.05478488439829	0.0334810810792299
66.1523	1.05438670724564	0.0332354881628721
66.2023	1.05398873317088	0.0329911435967627
66.2523	1.05359075909611	0.0327467990306533
66.3023	1.05319278502134	0.0325024544645438
66.3523	1.05279481094657	0.0322581098984344
66.4023	1.05240654997218	0.0318265521377966
66.4523	1.0520214579934	0.0313339142102437
66.5023	1.05163636601462	0.0308412762826908
66.5523	1.05125127403584	0.0303486383551379
66.6023	1.05086618205705	0.029856000427585
66.6523	1.05044326332549	0.0291904319406995
66.7023	1.04998400124321	0.0283587144850434
66.7523	1.04952473916093	0.0275269970293874
66.8023	1.04906547707865	0.0266952795737314
66.8523	1.04860621499636	0.0258635621180754
66.9023	1.04816640403632	0.0251155152262361
66.9523	1.04777972076837	0.0245960013669111
67.0023	1.04739303750042	0.024076487507586
67.0523	1.04700635423247	0.023556973648261
67.1023	1.04661967096452	0.023037459788936
67.1523	1.04623141772983	0.0225167711459403
67.2023	1.04577931918089	0.0219483079670028
67.2523	1.04532722063196	0.0213798447880654
67.3023	1.04487512208302	0.0208113816091279
67.3523	1.04442302353409	0.0202429184301905
67.4023	1.04397092498515	0.0196744552512531
67.4523	1.04355815949872	0.0188925232056465
67.5023	1.04315635898367	0.0180510819363393
67.5523	1.04275455846861	0.0172096406670322
67.6023	1.04235275795356	0.016368199397725
67.6523	1.04195095743851	0.0155267581284178
67.7023	1.04153665606478	0.0148027720021502
67.7523	1.04111161975293	0.0141796488425821
67.8023	1.04068658344108	0.0135565256830139
67.8523	1.04026154712923	0.0129334025234457
67.9023	1.03983651081738	0.0123102793638775
67.9523	1.03940935409966	0.0117441773548294
68.0023	1.03897715425446	0.0113136932172886
68.0523	1.03854495440926	0.0108832090797478
68.1023	1.03811275456407	0.010452724942207
68.1523	1.03768055471887	0.0100222408046663
68.2023	1.03725119945211	0.00959363157409737
68.2523	1.03687167698542	0.00919786793603608
68.3023	1.03649215451873	0.0088021042979748
68.3523	1.03611263205204	0.0084063406599135
68.4023	1.03573310958535	0.00801057702185222
68.4523	1.03535358711865	0.00761481338379093
68.5023	1.03491140971734	0.0071181728332643
68.5523	1.03445453547951	0.00659786979709763
68.6023	1.03399766124167	0.00607756676093097
68.6523	1.03354078700384	0.00555726372476432
68.7023	1.03308391276601	0.00503696068859765
68.7523	1.03267956093054	0.00449546511628997
68.8023	1.03231515571095	0.0039378512770581
68.8523	1.03195075049136	0.00338023743782623
68.9023	1.03158634527177	0.00282262359859439
68.9523	1.03122194005217	0.00226500975936252
69.0023	1.03082963796828	0.0016305527574829
69.0523	1.03037913131564	0.000835768663165325
69.1023	1.02992862466301	4.09845688477475e-05
69.1523	1.02947811801037	-0.000753799525469806
69.2023	1.02902761135773	-0.00154858361978738
69.2523	1.02858116385123	-0.00234629748256496
69.3023	1.02818015898077	-0.00317681046054141
69.3523	1.0277791541103	-0.00400732343851786
69.4023	1.02737814923983	-0.00483783641649428
69.4523	1.02697714436937	-0.00566834939447074
69.5023	1.0265761394989	-0.00649886237244716
69.5523	1.02616967038064	-0.00724075484001162
69.6023	1.02576214492808	-0.00796551541892841
69.6523	1.02535461947552	-0.00869027599784518
69.7023	1.02494709402296	-0.00941503657676197
69.7523	1.02453956857039	-0.0101397971556787
69.8023	1.02410984815529	-0.0109120959993793
69.8523	1.02366508283269	-0.0117166187675307
69.9023	1.02322031751009	-0.012521141535682
69.9523	1.02277555218749	-0.0133256643038334
70.0023	1.02233078686488	-0.0141301870719847
70.0523	1.02190445327776	-0.0148734571502362
70.1023	1.02151205084004	-0.0155039665948081
70.1523	1.02111964840232	-0.01613447603938
70.2023	1.0207272459646	-0.016764985483952
70.2523	1.02033484352688	-0.0173954949285239
70.3023	1.01993438609389	-0.0180371195256994
70.3523	1.01946875642641	-0.0187686758121213
70.4023	1.01900312675893	-0.0195002320985433
70.4523	1.01853749709146	-0.0202317883849652
70.5023	1.01807186742398	-0.0209633446713871
70.5523	1.0176062377565	-0.0216949009578091
70.6023	1.0172188022368	-0.0227338492837951
70.6523	1.01684325799303	-0.0238195438646455
70.7023	1.01646771374926	-0.0249052384454961
70.7523	1.01609216950549	-0.0259909330263465
70.8023	1.01571662526172	-0.0270766276071971
70.8523	1.01529877451963	-0.0281452488524766
70.9023	1.01485543140034	-0.0292035823186301
70.9523	1.01441208828104	-0.0302619157847836
71.0023	1.01396874516175	-0.031320249250937
71.0523	1.01352540204246	-0.0323785827170905
71.1023	1.01309458489945	-0.0334649677291934
71.1523	1.01268403229397	-0.0345967345617065
71.2023	1.01227347968849	-0.0357285013942195
71.2523	1.01186292708302	-0.0368602682267327
71.3023	1.01145237447754	-0.0379920350592458
71.3523	1.01104707261633	-0.0391515462594564
71.4023	1.01067456888235	-0.0404843592347051
71.4523	1.01030206514836	-0.0418171722099536
71.5023	1.00992956141438	-0.0431499851852023
71.5523	1.0095570576804	-0.044482798160451
71.6023	1.00918455394642	-0.0458156111356997
71.6523	1.00872948139035	-0.047057201952939
71.7023	1.00826482495314	-0.0482882044839807
71.7523	1.00780016851593	-0.0495192070150226
71.8023	1.00733551207872	-0.0507502095460644
71.8523	1.00687085564152	-0.0519812120771063
71.9023	1.00645694151933	-0.0532780188217058
71.9523	1.00607011071866	-0.0546099480606581
72.0023	1.00568327991798	-0.0559418772996105
72.0523	1.00529644911731	-0.0572738065385629
72.1023	1.00490961831664	-0.0586057357775153
72.1523	1.00449798577162	-0.0600806070078231
72.2023	1.00405066291159	-0.0617611752500812
72.2523	1.00360334005155	-0.0634417434923395
72.3023	1.00315601719151	-0.0651223117345977
72.3523	1.00270869433147	-0.0668028799768559
72.4023	1.00226728153762	-0.0684593255207705
72.4523	1.00185513764297	-0.0699963062728881
72.5023	1.00144299374833	-0.0715332870250057
72.5523	1.00103084985368	-0.0730702677771233
72.6023	1.00061870595903	-0.074607248529241
72.6523	1.00020656206439	-0.0761442292813585
72.7023	0.999797950154137	-0.0778821384417831
72.7523	0.999389628753426	-0.0796365741812461
72.8023	0.998981307352716	-0.0813910099207091
72.8523	0.998572985952005	-0.0831454456601721
72.9023	0.998164664551294	-0.0848998813996349
72.9523	0.997733116284673	-0.0866778289793981
73.0023	0.997290737895825	-0.0884667395580108
73.0523	0.996848359506977	-0.0902556501366236
73.1023	0.996405981118129	-0.0920445607152363
73.1523	0.995963602729281	-0.093833471293849
73.2023	0.9955472973105	-0.0956664218217295
73.2523	0.995164446250575	-0.0975558802297208
73.3023	0.994781595190649	-0.099445338637712
73.3523	0.994398744130723	-0.101334797045703
73.4023	0.994015893070797	-0.103224255453694
73.4523	0.993618723566648	-0.10524584634247
73.5023	0.993162819219867	-0.107809450060584
73.5523	0.992706914873087	-0.110373053778699
73.6023	0.992251010526306	-0.112936657496813
73.6523	0.991795106179526	-0.115500261214927
73.7023	0.991339201832745	-0.118063864933042
73.7523	0.990972545523648	-0.120101568749222
73.8023	0.99061038911561	-0.12211275660396
73.8523	0.990248232707572	-0.124123944458698
73.9023	0.989886076299534	-0.126135132313436
73.9523	0.989523919891496	-0.128146320168174
74.0023	0.989103111154118	-0.130515545374143
74.0523	0.988658345831517	-0.133031011188362
74.1023	0.988213580508916	-0.135546477002581
74.1523	0.987768815186316	-0.138061942816799
74.2023	0.987324049863715	-0.140577408631018
74.2523	0.986893671025851	-0.143015391483881
74.3023	0.986479777988093	-0.145364584848839
74.3523	0.986065884950335	-0.147713778213796
74.4023	0.985651991912578	-0.150062971578754
74.4523	0.98523809887482	-0.152412164943711
74.5023	0.984820461696967	-0.154772080426332
74.5523	0.98438985374807	-0.157169140387998
74.6023	0.983959245799172	-0.159566200349665
74.6523	0.983528637850274	-0.161963260311332
74.7023	0.983098029901376	-0.164360320272999
74.7523	0.982667421952478	-0.166757380234665
74.8023	0.982222911462604	-0.169382377938573
74.8523	0.981778146140003	-0.172011553727369
74.9023	0.981333380817402	-0.174640729516166
74.9523	0.980888615494801	-0.177269905304962
75.0023	0.9804438501722	-0.179899081093758
75.0523	0.980057700589609	-0.182471650114329
75.1023	0.979692360388973	-0.185024122965151
75.1523	0.979327020188337	-0.187576595815973
75.2023	0.978961679987701	-0.190129068666795
75.2523	0.978596339787065	-0.192681541517617
75.3023	0.978183317291945	-0.195194122307581
75.3523	0.977721843433075	-0.197666167616351
75.4023	0.977260369574204	-0.200138212925121
75.4523	0.976798895715334	-0.202610258233891
75.5023	0.976337421856463	-0.205082303542661
75.5523	0.975896563258662	-0.207614895514096
75.6023	0.975516895991334	-0.210327205357249
75.6523	0.975137228724007	-0.213039515200403
75.7023	0.974757561456679	-0.215751825043556
75.7523	0.974377894189351	-0.21846413488671
75.8023	0.973996330636286	-0.221167783503742
75.8523	0.973427034795181	-0.223013970734723
75.9023	0.972857738954077	-0.224860157965704
75.9523	0.972288443112972	-0.226706345196685
76.0023	0.971719147271868	-0.228552532427667
76.0523	0.971149851430763	-0.230398719658648
76.1023	0.970580555589659	-0.232244906889629
76.1523	0.970011259748555	-0.23409109412061
76.2023	0.96946414140408	-0.235912364405025
76.2523	0.969046746224827	-0.237587887618426
76.3023	0.968629351045574	-0.239263410831827
76.3523	0.968211955866321	-0.240938934045227
76.4023	0.967794560687068	-0.242614457258629
76.4523	0.967377165507814	-0.244289980472029
76.5023	0.966959770328561	-0.24596550368543
76.5523	0.966542375149308	-0.247641026898831
76.6023	0.966124979970055	-0.249316550112232
76.6523	0.965707584790802	-0.250992073325633
76.7023	0.965290189611549	-0.252667596539034
76.7523	0.964862815146218	-0.254301104758939
76.8023	0.964430299836543	-0.255912968891285
76.8523	0.963997784526869	-0.257524833023631
76.9023	0.963565269217195	-0.259136697155977
76.9523	0.963132753907521	-0.260748561288323
77.0023	0.962700238597846	-0.262360425420669
77.0523	0.962267723288172	-0.263972289553015
77.1023	0.961835207978498	-0.26558415368536
77.1523	0.961402692668824	-0.267196017817707
77.2023	0.96097017735915	-0.268807881950052
77.2523	0.960544654711897	-0.270401730586078
77.3023	0.960152327117289	-0.271910057383252
77.3523	0.959759999522681	-0.273418384180425
77.4023	0.959367671928073	-0.274926710977599
77.4523	0.958975344333466	-0.276435037774773
77.5023	0.958583016738858	-0.277943364571946
77.5523	0.95819068914425	-0.27945169136912
77.6023	0.957798361549642	-0.280960018166294
77.6523	0.957406033955034	-0.282468344963467
77.7023	0.957013706360426	-0.283976671760641
77.7523	0.956621378765819	-0.285484998557815
77.8023	0.956213447196616	-0.286800802967139
77.8523	0.955798439406377	-0.288029300712205
77.9023	0.955383431616137	-0.289257798457272
77.9523	0.954968423825898	-0.290486296202339
78.0023	0.954553416035659	-0.291714793947405
78.0523	0.954138408245419	-0.292943291692472
78.1023	0.95372340045518	-0.294171789437539
78.1523	0.953308392664941	-0.295400287182605
78.2023	0.952893384874701	-0.296628784927672
78.2523	0.952478377084462	-0.297857282672739
78.3023	0.952064253423954	-0.29904874354192
78.3523	0.951653622513573	-0.300093890416268
78.4023	0.951242991603193	-0.301139037290615
78.4523	0.950832360692812	-0.302184184164963
78.5023	0.950421729782432	-0.30322933103931
78.5523	0.950011098872051	-0.304274477913657
78.6023	0.94960046796167	-0.305319624788005
78.6523	0.94918983705129	-0.306364771662352
78.7023	0.948779206140909	-0.3074099185367
78.7523	0.948368575230528	-0.308455065411047
78.8023	0.947957944320148	-0.309500212285395
78.8523	0.94753378089304	-0.31055122067341
78.9023	0.947104249819633	-0.311604554019361
78.9523	0.946674718746227	-0.312657887365313
79.0023	0.94624518767282	-0.313711220711264
79.0523	0.945815656599413	-0.314764554057215
79.1023	0.945386125526006	-0.315817887403166
79.1523	0.944956594452599	-0.316871220749117
79.2023	0.944527063379192	-0.317924554095068
79.2523	0.944097532305785	-0.318977887441019
79.3023	0.943668001232378	-0.32003122078697
79.3523	0.94323696013542	-0.321135310655967
79.4023	0.942800863742225	-0.322409324536897
79.4523	0.94236476734903	-0.323683338417827
79.5023	0.941928670955835	-0.324957352298757
79.5523	0.94149257456264	-0.326231366179687
79.6023	0.941056478169445	-0.327505380060617
79.6523	0.94062038177625	-0.328779393941548
79.7023	0.940184285383056	-0.330053407822478
79.7523	0.93974818898986	-0.331327421703408
79.8023	0.939312092596666	-0.332601435584338
79.8523	0.938875996203471	-0.333875449465268
79.9023	0.938458491755703	-0.335308469125014
79.9523	0.938047384536468	-0.33679620045059
80.0023	0.937636277317234	-0.338283931776165
80.0523	0.937225170098	-0.339771663101741
80.1023	0.936814062878766	-0.341259394427317
80.1523	0.936402955659531	-0.342747125752892
80.2023	0.935991848440297	-0.344234857078468
80.2523	0.935580741221063	-0.345722588404043
80.3023	0.935169634001829	-0.347210319729619
80.3523	0.934758526782595	-0.348698051055194
80.4023	0.934348681392426	-0.350179712228938
80.4523	0.933942427361904	-0.351644096816696
80.5023	0.933536173331382	-0.353108481404455
80.5523	0.93312991930086	-0.354572865992214
80.6023	0.932723665270338	-0.356037250579973
80.6523	0.932317411239816	-0.357501635167732
80.7023	0.931911157209294	-0.35896601975549
80.7523	0.931504903178772	-0.360430404343249
80.8023	0.93109864914825	-0.361894788931008
80.8523	0.930692395117728	-0.363359173518767
80.9023	0.930286141087206	-0.364823558106526
80.9523	0.929887894359437	-0.366189728252387
81.0023	0.929491985681308	-0.367527220796352
81.0523	0.92909607700318	-0.368864713340317
81.1023	0.928700168325051	-0.370202205884281
81.1523	0.928304259646922	-0.371539698428246
81.2023	0.927908350968794	-0.37287719097221
81.2523	0.927512442290665	-0.374214683516174
81.3023	0.927116533612536	-0.375552176060139
81.3523	0.926720624934408	-0.376889668604103
81.4023	0.926324716256279	-0.378227161148068
81.4523	0.925920671356391	-0.379682970439929
81.5023	0.925496511908266	-0.381431285025199
81.5523	0.92507235246014	-0.38317959961047
81.6023	0.924648193012014	-0.38492791419574
81.6523	0.924224033563888	-0.386676228781011
81.7023	0.923799874115763	-0.388424543366282
81.7523	0.923375714667637	-0.390172857951552
81.8023	0.922951555219511	-0.391921172536823
81.8523	0.922527395771386	-0.393669487122093
81.9023	0.92210323632326	-0.395417801707364
81.9523	0.921679076875134	-0.397166116292635
82.0023	0.921244067539737	-0.399064459284233
82.0523	0.920806379553866	-0.400999841707818
82.1023	0.920368691567995	-0.402935224131403
82.1523	0.919931003582124	-0.404870606554988
82.2023	0.919493315596253	-0.406805988978573
82.2523	0.919055627610383	-0.408741371402158
82.3023	0.918617939624512	-0.410676753825743
82.3523	0.918180251638641	-0.412612136249328
82.4023	0.91774256365277	-0.414547518672913
82.4523	0.917304875666899	-0.416482901096498
82.5023	0.916872342849706	-0.418406664212271
82.5523	0.916450968688763	-0.420305276674427
82.6023	0.91602959452782	-0.422203889136583
82.6523	0.915608220366877	-0.424102501598738
82.7023	0.915186846205934	-0.426001114060894
82.7523	0.914765472044991	-0.42789972652305
82.8023	0.914344097884048	-0.429798338985206
82.8523	0.913922723723105	-0.431696951447362
82.9023	0.913501349562162	-0.433595563909518
82.9523	0.913079975401219	-0.435494176371673
83.0023	0.912658601240276	-0.437392788833829
83.0523	0.912240199378655	-0.439435422484316
83.1023	0.911822406301233	-0.441507554450484
83.1523	0.911404613223811	-0.443579686416652
83.2023	0.910986820146389	-0.445651818382821
83.2523	0.910569027068967	-0.447723950348989
83.3023	0.910151233991545	-0.449796082315158
83.3523	0.909733440914122	-0.451868214281326
83.4023	0.9093156478367	-0.453940346247495
83.4523	0.908897854759278	-0.456012478213663
83.5023	0.908480061681856	-0.458084610179832
83.5523	0.90806897557597	-0.460222094598441
83.6023	0.907670679508827	-0.46248420462403
83.6523	0.907272383441685	-0.46474631464962
83.7023	0.906874087374542	-0.467008424675209
83.7523	0.9064757913074	-0.469270534700798
83.8023	0.906077495240258	-0.471532644726388
83.8523	0.905679199173115	-0.473794754751977
83.9023	0.905280903105973	-0.476056864777567
83.9523	0.90488260703883	-0.478318974803156
84.0023	0.904484310971688	-0.480581084828745
84.0523	0.904086014904545	-0.482843194854335
84.1023	0.903678092715933	-0.485046330085546
84.1523	0.903268577392998	-0.487239704919552
84.2023	0.902859062070063	-0.489433079753559
84.2523	0.902449546747127	-0.491626454587565
84.3023	0.902040031424192	-0.493819829421571
84.3523	0.901630516101257	-0.496013204255578
84.4023	0.901221000778322	-0.498206579089584
84.4523	0.900811485455387	-0.50039995392359
84.5023	0.900401970132452	-0.502593328757597
84.5523	0.899992454809517	-0.504786703591603
84.6023	0.899576867328099	-0.507182289016742
84.6523	0.899151116287298	-0.509916333880515
84.7023	0.898725365246496	-0.512650378744288
84.7523	0.898299614205694	-0.51538442360806
84.8023	0.897873863164893	-0.518118468471833
84.8523	0.897448112124091	-0.520852513335606
84.9023	0.897022361083289	-0.523586558199379
84.9523	0.896596610042488	-0.526320603063152
85.0023	0.896170859001686	-0.529054647926924
85.0523	0.895745107960885	-0.531788692790697
85.1023	0.895319356920083	-0.53452273765447
85.1523	0.894895725880726	-0.536933103215943
85.2023	0.894472362228938	-0.539302644360908
85.2523	0.89404899857715	-0.541672185505875
85.3023	0.893625634925362	-0.544041726650841
85.3523	0.893202271273574	-0.546411267795807
85.4023	0.892778907621786	-0.548780808940773
85.4523	0.892355543969999	-0.551150350085739
85.5023	0.891932180318211	-0.553519891230705
85.5523	0.891508816666423	-0.555889432375671
85.6023	0.891085453014635	-0.558258973520637
85.6523	0.890662089362848	-0.560858634717116
85.7023	0.89023872571106	-0.563800613801167
85.7523	0.889815362059272	-0.566742592885219
85.8023	0.889391998407484	-0.569684571969271
85.8523	0.888968634755696	-0.572626551053322
85.9023	0.888545271103909	-0.575568530137374
85.9523	0.888121907452121	-0.578510509221426
86.0023	0.887698543800333	-0.581452488305478
86.0523	0.887275180148545	-0.58439446738953
86.1023	0.886851816496757	-0.587336446473582
86.1523	0.88642845284497	-0.590278425557633
86.2023	0.886013107637083	-0.592911027633047
86.2523	0.885598497745013	-0.595515258891075
86.3023	0.885183887852942	-0.598119490149102
86.3523	0.884769277960872	-0.60072372140713
86.4023	0.884354668068802	-0.603327952665158
86.4523	0.883940058176731	-0.605932183923185
86.5023	0.883525448284661	-0.608536415181213
86.5523	0.88311083839259	-0.611140646439241
86.6023	0.88269622850052	-0.613744877697268
86.6523	0.88228161860845	-0.616349108955296
86.7023	0.881860849252723	-0.619152353354893
86.7523	0.88143191502657	-0.622219405872384
86.8023	0.881002980800417	-0.625286458389876
86.8523	0.880574046574263	-0.628353510907367
86.9023	0.88014511234811	-0.631420563424859
86.9523	0.879716178121956	-0.63448761594235
87.0023	0.879287243895803	-0.637554668459842
87.0523	0.87885830966965	-0.640621720977333
87.1023	0.878429375443496	-0.643688773494824
87.1523	0.878000441217343	-0.646755826012316
87.2023	0.877571506991189	-0.649822878529807
87.2523	0.877179758736315	-0.65177948291435
87.3023	0.87679021642889	-0.653670213257107
87.3523	0.876400674121465	-0.655560943599863
87.4023	0.87601113181404	-0.65745167394262
87.4523	0.875621589506615	-0.659342404285377
87.5023	0.87523204719919	-0.661233134628134
87.5523	0.874842504891765	-0.663123864970891
87.6023	0.87445296258434	-0.665014595313648
87.6523	0.874063420276915	-0.666905325656405
87.7023	0.87367387796949	-0.668796055999162
87.7523	0.873268845486347	-0.67095526639912
87.8023	0.872845481834559	-0.673432197740133
87.8523	0.872422118182771	-0.675909129081146
87.9023	0.871998754530983	-0.678386060422159
87.9523	0.871575390879196	-0.680862991763172
88.0023	0.871152027227408	-0.683339923104186
88.0523	0.87072866357562	-0.685816854445199
88.1023	0.870305299923832	-0.688293785786212
88.1523	0.869881936272044	-0.690770717127225
88.2023	0.869458572620256	-0.693247648468238
88.2523	0.869035208968469	-0.695724579809251
88.3023	0.868620663922718	-0.697905408043494
88.3523	0.868206372910885	-0.700077706558611
88.4023	0.867792081899053	-0.702250005073729
88.4523	0.867377790887221	-0.704422303588846
88.5023	0.866963499875388	-0.706594602103964
88.5523	0.866549208863556	-0.708766900619081
88.6023	0.866134917851724	-0.710939199134199
88.6523	0.865720626839891	-0.713111497649316
88.7023	0.865306335828059	-0.715283796164434
88.7523	0.864892044816227	-0.717456094679552
88.8023	0.864471190438725	-0.720492352499763
88.8523	0.864043449907079	-0.724435059426958
88.9023	0.863615709375432	-0.728377766354154
88.9523	0.863187968843786	-0.73232047328135
89.0023	0.862760228312139	-0.736263180208546
89.0523	0.862332487780493	-0.740205887135741
89.1023	0.861904747248846	-0.744148594062936
89.1523	0.8614770067172	-0.748091300990132
89.2023	0.861049266185553	-0.752034007917327
89.2523	0.860621525653907	-0.755976714844523
89.3023	0.86019377000213	-0.759917352333201
89.3523	0.859758469405273	-0.762825340001766
89.4023	0.859323168808416	-0.765733327670332
89.4523	0.858887868211559	-0.768641315338896
89.5023	0.858452567614702	-0.771549303007462
89.5523	0.858017267017845	-0.774457290676027
89.6023	0.857581966420988	-0.777365278344591
89.6523	0.857146665824131	-0.780273266013157
89.7023	0.856711365227274	-0.783181253681721
89.7523	0.856276064630417	-0.786089241350287
89.8023	0.85584076403356	-0.788997229018851
89.8523	0.855421478042207	-0.790643727227627
89.9023	0.85501721350253	-0.791106967881097
89.9523	0.854612948962853	-0.791570208534567
90.0023	0.854208684423176	-0.792033449188037
90.0523	0.853804419883499	-0.792496689841506
90.1023	0.853400155343822	-0.792959930494976
90.1523	0.852995890804145	-0.793423171148446
90.2023	0.852591626264468	-0.793886411801916
90.2523	0.852187361724791	-0.794349652455385
90.3023	0.851783097185114	-0.794812893108855
91.3508	0.850963293661142	-0.695388530878979
91.4008	0.851365926420428	-0.748712023017806
91.4508	0.851764126047002	-0.732869583415794
91.5008	0.852221260261398	-0.72254335546249
91.5508	0.852646841001784	-0.711799686132052
91.6008	0.852913872054574	-0.703015860876627
91.6508	0.853359499681858	-0.70130541278141
91.7008	0.853819274217943	-0.6962269013329
91.7508	0.854176614051466	-0.689569148031843
91.8008	0.854457645328521	-0.684409185371278
91.8508	0.855054292837101	-0.680399097825757
91.9008	0.855587662265696	-0.675030261827317
91.9508	0.856030625123867	-0.665238125966065
92.0008	0.856602238471247	-0.660249427541462
92.0508	0.857069151654862	-0.653082772019829
92.1008	0.857408347425915	-0.649884465480677
92.1508	0.857829287230492	-0.638752038014061
92.2008	0.858115668418623	-0.63126561268413
92.2508	0.858597702333392	-0.62075145511579
92.3008	0.85894833542386	-0.613503555390422
92.3508	0.859397719805151	-0.608714115578047
92.4008	0.859726933798844	-0.599035535604801
92.4508	0.860124922960668	-0.589882291386674
92.5008	0.860695769320311	-0.580361255470109
92.5508	0.861060727372594	-0.570883454701143
92.6008	0.861613793272619	-0.559624550580438
92.6508	0.86205909210843	-0.554155674461992
92.7008	0.862576547713987	-0.552428888358944
92.7508	0.862876568041351	-0.546217984839711
92.8008	0.86316944175358	-0.541130791917824
92.8508	0.863573349648276	-0.536707859566163
92.9008	0.863890704941805	-0.530053782026981
92.9508	0.864360941522682	-0.523598060899166
93.0008	0.864668890225684	-0.517193079497241
93.0508	0.865216035997245	-0.512767056805248
93.1008	0.865623856514124	-0.50708918532868
93.1508	0.866078972666086	-0.4987586105249
93.2008	0.866617653636063	-0.493111624361933
93.2508	0.867060226844934	-0.489687842465315
93.3008	0.867545995399629	-0.482257853691331
93.3508	0.867911207527674	-0.475440649248814
93.4008	0.868255312017248	-0.4678090671292
93.4508	0.868588060607944	-0.461333352021037
93.5008	0.869016998844163	-0.457801760003363
93.5508	0.869404981233403	-0.452495289649608
93.6008	0.869793038742952	-0.447263407211415
93.6508	0.87018054284011	-0.440259023857008
93.7008	0.870683131642042	-0.434097310492736
93.7508	0.871164624810201	-0.428860957945333
93.8008	0.871633932806992	-0.421360958091568
93.8508	0.872117636697389	-0.416435978472981
93.9008	0.872555086446557	-0.411529774133332
93.9508	0.872985668271664	-0.408221856066529
94.0008	0.873415658337532	-0.405206431028672
94.0508	0.873781311757033	-0.40109810716506
94.1008	0.87409658510302	-0.395959559180903
94.1508	0.874462637455006	-0.392868568394009
94.2008	0.87481341155682	-0.389365763512902
94.2508	0.87526210406771	-0.385293524590343
94.3008	0.875799843248743	-0.380903608526388
94.3508	0.876264570582569	-0.3772667625128
94.4008	0.876696123356705	-0.37403553905911
94.4508	0.877206371081981	-0.371124302492851
94.5008	0.877733458822282	-0.368424595293435
94.5508	0.878112301233226	-0.365746761096174
94.6008	0.878449289429201	-0.361276061712007
94.6508	0.878773529053399	-0.357035900633957
94.7008	0.879150272772028	-0.353210160517346
94.7508	0.879652423933581	-0.34983256628217
94.8008	0.880008927093776	-0.346628148619025
94.8508	0.880358830363023	-0.343250094265046
94.9008	0.880795137518436	-0.340121242142037
94.9508	0.881362507204985	-0.33746341877058
95.0008	0.881779488579856	-0.334175123450176
95.0508	0.882194090081629	-0.331951050747184
95.1008	0.882605044221145	-0.329484730966008
95.1508	0.883025089505618	-0.326312625656713
95.2008	0.883521723254419	-0.32307110211003
95.2508	0.88386491365702	-0.319690582324462
95.3008	0.88417685392219	-0.316184070420126
95.3508	0.884523436072588	-0.312664898137158
95.4008	0.885000968523358	-0.309438721463618
95.4508	0.885358302848626	-0.305159746020445
95.5008	0.885735787818083	-0.300437169834999
95.5508	0.886151897981604	-0.295844699813502
95.6008	0.886607076123639	-0.292185391437637
95.6508	0.887194527123911	-0.288659693325766
95.7008	0.887682279488802	-0.284144266113673
95.7508	0.888106434196728	-0.279267353328002
95.8008	0.888511582080816	-0.274747991348355
95.8508	0.888852221895698	-0.271700283258131
95.9008	0.889250405728448	-0.26859219760842
95.9508	0.889652174604184	-0.264943063277685
96.0008	0.890024859495746	-0.26070481602539
96.0508	0.890371866409972	-0.257767011249353
96.1008	0.890822113571447	-0.254646261531613
96.1508	0.891285838052348	-0.251127206328806
96.2008	0.89173091906677	-0.247215244947758
96.2508	0.892157449633432	-0.243232202266817
96.3008	0.892583980200095	-0.240106983240602
96.3508	0.893001817168561	-0.236395614397219
96.4008	0.893435188153599	-0.231840937586724
96.4508	0.893941295318519	-0.226501430884008
96.5008	0.894267453895042	-0.222568876629031
96.5508	0.894702366965278	-0.219971043041888
96.6008	0.895213779236749	-0.21813488637383
96.6508	0.895636906005569	-0.216201833316699
96.7008	0.896012536205907	-0.214216651134841
96.7508	0.896392475330306	-0.212216903221295
96.8008	0.896917720949422	-0.209725966466916
96.8508	0.897442966568539	-0.207235029712538
96.9008	0.897924118295427	-0.204870227162496
96.9508	0.898341131483938	-0.202688898175268
97.0008	0.898758144672449	-0.20050756918804
97.0508	0.899151364917071	-0.198557152263982
97.1008	0.899538107184604	-0.196669604527606
97.1508	0.899922237624838	-0.19473210759651
97.2008	0.900293092865002	-0.192540732641639
97.2508	0.900663948105166	-0.190349357686769
97.3008	0.90107628819932	-0.187772678702877
97.3508	0.901523542802265	-0.184871719900821
97.4008	0.90197079740521	-0.181970761098766
97.4508	0.90245472370229	-0.180171339201473
97.5008	0.902941769640016	-0.178465624436705
97.5508	0.903401102345555	-0.17647399193777
97.6008	0.903795832386588	-0.173815853008557
97.6508	0.904190562427621	-0.171157714079345
97.7008	0.904567986717125	-0.168140799105225
97.7508	0.904937222133042	-0.164954115619578
97.8008	0.905305639777165	-0.161852920766483
97.8508	0.905660578483417	-0.160160793793988
97.9008	0.906015517189668	-0.158468666821493
97.9508	0.906424560014657	-0.157024236950299
98.0008	0.906903647685427	-0.155900483317182
98.0508	0.907382735356197	-0.154776729684065
98.1008	0.907838490661574	-0.15293314979044
98.1508	0.908288928571302	-0.150925523047661
98.2008	0.908737216157297	-0.148857802911539
98.2508	0.909176512493286	-0.146538811436413
98.3008	0.909615808829274	-0.144219819961286
98.3508	0.910031433297433	-0.142394292447522
98.4008	0.910429316288722	-0.140938603913898
98.4508	0.910827199280011	-0.139482915380273
98.5008	0.911178236917628	-0.137537673935899
98.5508	0.911526809010314	-0.135566666548854
98.6008	0.911925067746916	-0.133636238133852
98.6508	0.912424846911773	-0.131788721227768
98.7008	0.912924626076629	-0.129941204321683
98.7508	0.913368124377571	-0.128033931311052
98.8008	0.913788320872864	-0.1261019176508
98.8508	0.914207697984991	-0.124161692404341
98.9008	0.914618344559937	-0.122133972611128
98.9508	0.915028991134883	-0.120106252817915
99.0008	0.915398972251682	-0.11826352093662
99.0508	0.915722053240609	-0.116634138593706
99.1008	0.916045134229535	-0.115004756250792
99.1508	0.91646347862201	-0.112838981213014
99.2008	0.916899591651215	-0.11057315760899
99.2508	0.917355438635828	-0.108397067357979
99.3008	0.917880684254945	-0.106536543451393
99.3508	0.918405929874061	-0.104676019544807
99.4008	0.91886528104278	-0.102707381349571
99.4508	0.919280702577899	-0.1006666669619
99.5008	0.919696124113019	-0.0986259525742289
99.5508	0.92008506658399	-0.0965303094407964
99.6008	0.920473430011459	-0.0944334651269437
99.6508	0.9208549609132	-0.0921986671507697
99.7008	0.921224196329117	-0.0897156143757712
99.7508	0.921593431745033	-0.0872325616007727
99.8008	0.922022399715397	-0.0853130597968644
99.8508	0.922472837625124	-0.0835961176405313
99.9008	0.922919458431689	-0.08179537397367
99.9508	0.9233364716202	-0.0793446182400328
100.0008	0.923753484808711	-0.0768938625063955
100.0508	0.924193244634167	-0.0749476883611833
100.1008	0.924656415771024	-0.0735208400715906
100.1508	0.925119586907882	-0.0720939917819979
100.2008	0.925459318002641	-0.0704076601269684
100.2508	0.925780831987676	-0.068683034277774
100.3008	0.926122631873249	-0.0668720392809759
100.3508	0.926525289460433	-0.0648019368413667
100.4008	0.926927947047618	-0.0627318344017574
100.4508	0.927331624134747	-0.0611372376064032
100.5008	0.927735904096128	-0.0598238277897331
100.5508	0.928140997392392	-0.0585057858860033
100.6008	0.928661468051335	-0.0565306493465357
100.6508	0.929181938710278	-0.0545555128070681
100.7008	0.929672949774933	-0.0528542193417035
100.7508	0.930117021071095	-0.0515892567495984
100.8008	0.930561092367257	-0.0503242941574933
100.8508	0.930918803415385	-0.0488222892562039
100.9008	0.931249867320768	-0.0472471430613974
100.9508	0.931592972970029	-0.0456975761729964
101.0008	0.932008362812935	-0.0443015567737465
101.0508	0.932423752655841	-0.0429055373744964
101.1008	0.932846625144456	-0.0415578091519807
101.1508	0.933276371560098	-0.0402544435837633
101.2008	0.933706117975738	-0.0389510780155459
101.2508	0.934188854671073	-0.0375578666655181
101.3008	0.934677492262191	-0.0361546502617702
101.3508	0.935130642191977	-0.0348356033283206
101.4008	0.935491809735207	-0.0337347197920238
101.4508	0.935852977278438	-0.032633836255727
101.5008	0.936222719313465	-0.0310320429458518
101.5508	0.936596957728338	-0.0291675774376366
101.6008	0.93697072757536	-0.0273122857539204
101.6508	0.937331950216614	-0.0257026487040097
101.7008	0.937693172857868	-0.024093011654099
101.7508	0.938166896254359	-0.0229253766030173
101.8008	0.938799859850294	-0.0223833772314376
101.8508	0.939432823446228	-0.0218413778598578
101.9008	0.940065787042162	-0.0212993784882781
101.9508	0.940578004572237	-0.020709448002051
102.0008	0.940960457658087	-0.0200680064839002
102.0508	0.941342910743939	-0.0194265649657493
102.1008	0.94172536382979	-0.0187851234475984
102.1508	0.942107816915641	-0.0181436819294475
102.2008	0.942509616896417	-0.0174402764141689
102.2508	0.942972682044456	-0.0165406515746525
102.3008	0.943435747192495	-0.015641026735136
102.3508	0.943898812340533	-0.0147414018956196
102.4008	0.944361877488572	-0.0138417770561031
102.4508	0.944824942636611	-0.0129421522165867
102.5008	0.945216042196459	-0.0124103264492773
102.5508	0.94560685273788	-0.0118799777866754
102.6008	0.945997663279301	-0.0113496291240737
102.6508	0.946388473820722	-0.0108192804614719
102.7008	0.946779284362143	-0.01028893179887
102.7508	0.94718198083978	-0.0095079854487461
102.8008	0.947588555222337	-0.00864527911038545
102.8508	0.947995129604894	-0.00778257277202483
102.9008	0.94840170398745	-0.00691986643366419
[truncated: 2,243 more rows]
