# Supplementary material for: Unraveling the Local Relation Between Tissue Composition and Human Brain Mechanics Through Machine Learning
Source: Front Bioeng Biotechnol. 2021 Aug 17;9:704738. doi: 10.3389/fbioe.2021.704738 (PMC8415910; doi:10.3389/fbioe.2021.704738)
Supplement: Supplementary file 1 [file DataSheet3.ZIP › Mechanics_cyclicCompTens/cyclicCompTens_HBE_02_20_P1_HS.txt]

0	1	0
0.05	0.999892927096275	0.000194111405419009
0.1	0.999405560775872	-0.00134338980615322
0.15	0.99909541857198	0.00105153721461438
0.2	0.998652358280705	0.000107225255696045
0.25	0.998305294385872	-0.00179453648272884
0.3	0.997725479612765	-8.80328950910491e-05
0.35	0.997383319380011	0.00179534654890858
0.4	0.996918351257276	0.000417703351893506
0.45	0.996638655025873	-0.00282172594697513
0.5	0.996217026622385	-0.00247372559926338
0.55	0.995890615798422	-0.00208905995215441
0.6	0.99565985523005	-0.0026925849233457
0.65	0.995299868743389	-0.00441241386009572
0.7	0.994923923721171	-0.0026182669320549
0.75	0.994640070193903	-0.00430246826337953
0.8	0.994206892945096	-0.00617498024485291
0.85	0.993864040430636	-0.0103060259711324
0.9	0.99329507861551	-0.0138995161411066
0.95	0.992934630607713	-0.0162520907590963
1	0.992597467783517	-0.0198491340799862
1.05	0.992118235570635	-0.0213335170883059
1.1	0.991818263737287	-0.0216295207390798
1.15	0.991385109610223	-0.0228952103428216
1.2	0.991128923986036	-0.0254189494199595
1.25	0.990733554948683	-0.0257415756162417
1.3	0.990344233975704	-0.0290738132895686
1.35	0.989882062401422	-0.0315208567506019
1.4	0.989599084737308	-0.0309458402872783
1.45	0.98930203243898	-0.0327995197247952
1.5	0.988766868471499	-0.0333293167100569
1.55	0.988406925362473	-0.0339015394990296
1.6	0.987930970176823	-0.0339092243575981
1.65	0.987630363165803	-0.0337218930594162
1.7	0.987291449759596	-0.0361701330105678
1.75	0.986923097022826	-0.0383244995797515
1.8	0.986609816819883	-0.039259112474991
1.85	0.986294291444806	-0.0403446539496701
1.9	0.98601825194892	-0.0431610299978604
1.95	0.985647118666741	-0.0438300541763389
2	0.985331997481693	-0.0441183199060274
2.05	0.984934202034284	-0.0452872451762618
2.1	0.984555187412822	-0.0474595064356636
2.15	0.984024103196421	-0.0464723080673022
2.2	0.983635901529859	-0.0479588096133757
2.25	0.983217418893944	-0.0477433285560114
2.3	0.982837235979733	-0.049677685395918
2.35	0.982458081561817	-0.0512398003592879
2.4	0.98211563935683	-0.0528191115736678
2.45	0.981797306575269	-0.0549899683943721
2.5	0.981486489011114	-0.0562017498925381
2.55	0.981165210585273	-0.0590242727358108
2.6	0.980713522044027	-0.0611621172336477
2.65	0.980266896943847	-0.0615622669634233
2.7	0.97983213483067	-0.0615582874861417
2.75	0.979419340205563	-0.0617882277751986
2.8	0.979039081716332	-0.0622183175868229
2.85	0.97868815570531	-0.0629423398542355
2.9	0.978309870433432	-0.0644480049470858
2.95	0.977913635454194	-0.0666492601993701
3	0.977598161744609	-0.0686791887102427
3.05	0.977319410081607	-0.0698252078336524
3.1	0.976989444518393	-0.070121249666291
3.15	0.976628111846832	-0.0701356356494328
3.2	0.976306955676595	-0.0710077618332457
3.25	0.975988487562133	-0.0730734137639684
3.3	0.975544764776067	-0.0731281159392727
3.35	0.975058995761654	-0.0726289435023645
3.4	0.974643644826991	-0.0736150727351888
3.45	0.974259161243435	-0.0742909290384278
3.5	0.973892258214178	-0.07574381849683
3.55	0.973501150309252	-0.0774535765591752
3.6	0.973069289334667	-0.0789842503068665
3.65	0.972767899272832	-0.0799566766960469
3.7	0.972477218773683	-0.0824535460772938
3.75	0.97215804521457	-0.0842514534897496
3.8	0.971787964106328	-0.0848182058577602
3.85	0.971342852923018	-0.0865376473438762
3.9	0.970998424136149	-0.0881115852312563
3.95	0.970632023956303	-0.089670022464024
4	0.97022875935131	-0.0912870442972619
4.05	0.969834357036985	-0.0930762096577868
4.1	0.969386855421377	-0.0940114781198145
4.15	0.96901114982132	-0.0954666018944147
4.2	0.96869391122147	-0.0970527690147389
4.25	0.968386887700535	-0.0978538687844214
4.3	0.968017256168549	-0.0990626151577883
4.35	0.967704512420349	-0.0989639301653718
4.4	0.967411150050626	-0.0992753176951528
4.45	0.967096252775695	-0.101628839196704
4.5	0.966797633880564	-0.102443062997411
4.55	0.966354336784045	-0.104889355551806
4.6	0.965886007048633	-0.107334255805005
4.65	0.965464122469327	-0.108796382737282
4.7	0.96507253731439	-0.109430979349393
4.75	0.964614124650656	-0.10972045165751
4.8	0.964203050931162	-0.110250082718465
4.85	0.963867929615262	-0.111371560218557
4.9	0.963560906094327	-0.113635439250331
4.95	0.963280504047714	-0.114560267197552
5	0.962910200708236	-0.115295531215429
5.05	0.962489751167571	-0.116604955792775
5.1	0.962157377080687	-0.11967584536725
5.15	0.961835402002536	-0.120617556557037
5.2	0.961331392922898	-0.121648130541253
5.25	0.960713590241629	-0.122838350780885
5.3	0.960285019898886	-0.124107520754524
5.35	0.95995825434239	-0.125419164762238
5.4	0.959630941171893	-0.126701371175612
5.45	0.959285161240342	-0.126990876490995
5.5	0.958939381308791	-0.127280381806377
5.55	0.95861311097113	-0.127845010949287
5.6	0.958315219095273	-0.128809832483443
5.65	0.958017327219415	-0.129774654017598
5.7	0.957639197539462	-0.130637723763286
5.75	0.957239221943382	-0.131473090095829
5.8	0.956828011017992	-0.132346931459135
5.85	0.956359694002755	-0.133416330825518
5.9	0.955891376987518	-0.1344857301919
5.95	0.955491127209561	-0.135405626767631
6	0.955148164222463	-0.136199698711083
6.05	0.954805201235364	-0.136993770654534
6.1	0.954453800936242	-0.138289877748954
6.15	0.954101682879673	-0.139628692694757
6.2	0.95375252458664	-0.140670419162775
6.25	0.953410265835655	-0.141019598939405
6.3	0.95306800708467	-0.141368778716035
6.35	0.952670318173077	-0.14200587482375
6.4	0.952246400375823	-0.14277920947823
6.45	0.951825783877622	-0.143608377417563
6.5	0.951459581098791	-0.145357818450596
6.55	0.951093378319959	-0.147107259483629
6.6	0.950724720292342	-0.148639385141609
6.65	0.950352883624605	-0.149890167672916
6.7	0.949981046956868	-0.151140950204222
6.75	0.949690651533588	-0.152470643827172
6.8	0.949418816393917	-0.153818321117373
6.85	0.949129311970167	-0.155112632137357
6.9	0.948765926135788	-0.156183800255452
6.95	0.948402540301408	-0.157254968373547
7	0.947982818821805	-0.158279152712769
7.05	0.947520875175628	-0.159268123876922
7.1	0.94705893152945	-0.160257095041075
7.15	0.946677237318331	-0.161268592591895
7.2	0.946299766761689	-0.162281275742014
7.25	0.945924147500942	-0.163447915386897
7.3	0.945552310833205	-0.164929121040864
7.35	0.945180474165468	-0.16641032669483
7.4	0.944859437147211	-0.16771938777738
7.45	0.944559432563014	-0.168957176333757
7.5	0.944251331235377	-0.170160999999839
7.55	0.94385695901202	-0.171002927363977
7.6	0.943462586788662	-0.171844854728115
7.65	0.943064304269809	-0.172567956341562
7.7	0.942661511944179	-0.173154014302835
7.75	0.942258719618549	-0.173740072264108
7.8	0.941868959057076	-0.175337502191894
7.85	0.94148162919485	-0.177123574351687
7.9	0.941113165395553	-0.178799112322365
7.95	0.940811048103017	-0.180085933402144
8	0.940508930810481	-0.181372754481923
8.05	0.940181461017871	-0.182689000651493
8.1	0.939837089558547	-0.18402486354759
8.15	0.939492718099222	-0.185360726443688
8.2	0.939096659230374	-0.185806183543921
8.25	0.938699470062564	-0.186232169272775
8.3	0.938299776378883	-0.187222010615894
8.35	0.937895575688478	-0.189226539497785
8.4	0.937491374998073	-0.191231068379676
8.45	0.937083007334162	-0.193382603474468
8.5	0.936673141916315	-0.195586977670255
8.55	0.936276063876964	-0.197654854996983
8.6	0.935978172001107	-0.198663985155483
8.65	0.93568028012525	-0.199673115313982
8.7	0.935334495686588	-0.201178380082604
8.75	0.934939419227117	-0.203194276901255
8.8	0.934544342767647	-0.205210173719906
8.85	0.934184859246418	-0.206579944663388
8.9	0.933830628481509	-0.207854361248886
8.95	0.933456511320158	-0.209322382993851
9	0.933022734969479	-0.211371220217215
9.05	0.9325889586188	-0.21342005744058
9.1	0.932226410728948	-0.215557354864124
9.15	0.93190598329747	-0.217746962616101
9.2	0.931585506569464	-0.219934432117627
9.25	0.931258036776855	-0.221818575519503
9.3	0.930930566984246	-0.223702718921379
9.35	0.930590334179711	-0.225684599944689
9.4	0.930229765289784	-0.227822212281822
9.45	0.929869196399857	-0.229959824618955
9.5	0.929483333179761	-0.231697395288199
9.55	0.929089665192516	-0.233311529912837
9.6	0.928688660815055	-0.234977108949062
9.65	0.928243617546177	-0.236951498556804
9.7	0.927798574277298	-0.238925888164545
9.75	0.927414810304251	-0.241027540907834
9.8	0.927087340511642	-0.243246103837807
9.85	0.926759870719033	-0.245464666767781
9.9	0.926410222418513	-0.247999546942951
9.95	0.926058104361944	-0.250569651599084
10	0.925712295193294	-0.253132575339131
10.05	0.925382838372066	-0.255676886474845
10.1	0.925053381550839	-0.258221197610558
10.15	0.924634979409886	-0.261328946872517
10.2	0.924169935211029	-0.264732157590921
10.25	0.923709668961598	-0.26806684428938
10.3	0.923377345580143	-0.269566610009305
10.35	0.923045022198688	-0.271066375729231
10.4	0.922673594630719	-0.272485662860826
10.45	0.922246816692468	-0.273791035855317
10.5	0.921820038754216	-0.275096408849808
10.55	0.921393260815965	-0.276401781844299
10.6	0.920964589501474	-0.277812093164748
10.65	0.920533883396751	-0.279335180528446
10.7	0.920103177292029	-0.280858267892144
10.75	0.919672471187306	-0.282381355255842
10.8	0.919241765082583	-0.28390444261954
10.85	0.918829939447709	-0.285399321793951
10.9	0.918477901967354	-0.286804875035621
10.95	0.918125864486999	-0.28821042827729
11	0.917773827006645	-0.28961598151896
11.05	0.91742178952629	-0.29102153476063
11.1	0.917069752045935	-0.292427088002299
11.15	0.916693728897351	-0.293784620033253
11.2	0.916317609420782	-0.295141959207938
11.25	0.915941489944213	-0.296499298382624
11.3	0.915565370467644	-0.297856637557309
11.35	0.915189250991075	-0.299213976731995
11.4	0.914812443365178	-0.300484742842754
11.45	0.914435411223718	-0.301727263630269
11.5	0.914058379082259	-0.302969784417785
11.55	0.913681346940799	-0.304212305205301
11.6	0.913304314799339	-0.305454825992816
11.65	0.912957922196329	-0.306908849354688
11.7	0.912640967581243	-0.308566081072313
11.75	0.912324012966157	-0.310223312789938
11.8	0.912007058351071	-0.311880544507563
11.85	0.911690103735984	-0.313537776225188
11.9	0.911346575932864	-0.315177583120088
11.95	0.910930467631085	-0.316769796842467
12	0.910514359329306	-0.318362010564846
12.05	0.910098251027527	-0.319954224287225
12.1	0.909682142725747	-0.321546438009604
12.15	0.909267932341434	-0.32313522004674
12.2	0.908930903934059	-0.324584446883984
12.25	0.908593875526684	-0.326033673721229
12.3	0.908256847119309	-0.327482900558473
12.35	0.907919818711934	-0.328932127395717
12.4	0.907582790304559	-0.330381354232961
12.45	0.907200439018338	-0.331853939994252
12.5	0.90680545296538	-0.333333037578359
12.55	0.906410466912422	-0.334812135162466
12.6	0.906015480859464	-0.336291232746573
12.65	0.905620494806506	-0.33777033033068
12.7	0.9052479744193	-0.339374354875941
12.75	0.904894746109376	-0.341085658707546
12.8	0.904541517799452	-0.342796962539151
12.85	0.904188289489529	-0.344508266370756
12.9	0.903835061179605	-0.346219570202361
12.95	0.903479852255508	-0.347824176314251
13	0.903119932681488	-0.349175014876548
13.05	0.902760013107468	-0.350525853438846
13.1	0.902400093533448	-0.351876692001144
13.15	0.902040173959428	-0.353227530563441
13.2	0.901677429304372	-0.354607702783412
13.25	0.901265193414877	-0.356501757228541
13.3	0.900852957525381	-0.35839581167367
13.35	0.900440721635886	-0.360289866118799
13.4	0.90002848574639	-0.362183920563928
13.45	0.899616249856895	-0.364077975009057
13.5	0.899257800549078	-0.365693567974749
13.55	0.898911967846839	-0.367243842815635
13.6	0.898566135144601	-0.368794117656521
13.65	0.898220302442362	-0.370344392497407
13.7	0.897874469740123	-0.371894667338292
13.75	0.897499318233654	-0.373286424772137
13.8	0.897101867918334	-0.374557619671049
13.85	0.896704417603013	-0.37582881456996
13.9	0.896306967287693	-0.377100009468872
13.95	0.895909516972373	-0.378371204367783
14	0.895534495946762	-0.379662086054442
14.05	0.895206271834251	-0.380994042643933
14.1	0.894878047721739	-0.382325999233424
14.15	0.894549823609228	-0.383657955822914
14.2	0.894221599496716	-0.384989912412405
14.25	0.893890585542913	-0.386365680269114
14.3	0.893528338975628	-0.388231920605174
14.35	0.893166092408343	-0.390098160941233
14.4	0.892803845841058	-0.391964401277293
14.45	0.892441599273773	-0.393830641613353
14.5	0.892079352706488	-0.395696881949412
14.55	0.891686592963538	-0.397386123087128
14.6	0.891287934492119	-0.399041147196046
14.65	0.890889276020699	-0.400696171304965
14.7	0.89049061754928	-0.402351195413883
14.75	0.89009195907786	-0.404006219522802
14.8	0.889729479290647	-0.405637927454251
14.85	0.889391523309506	-0.407253830460033
14.9	0.889053567328366	-0.408869733465815
14.95	0.888715611347225	-0.410485636471596
15	0.888377655366085	-0.412101539477378
15.05	0.888018084179423	-0.413671052914695
15.1	0.887618721364414	-0.415155167373702
15.15	0.887219358549405	-0.416639281832709
15.2	0.886819995734397	-0.418123396291716
15.25	0.886420632919388	-0.419607510750723
15.3	0.886027003461194	-0.421142178589168
15.35	0.885679762071778	-0.423085869224889
15.4	0.885332520682361	-0.42502955986061
15.45	0.884985279292944	-0.426973250496331
15.5	0.884638037903528	-0.428916941132052
15.55	0.884290796514111	-0.430860631767773
15.6	0.883899057071411	-0.433149329082565
15.65	0.883500550643649	-0.435490492850856
15.7	0.883102044215888	-0.437831656619147
15.75	0.882703537788126	-0.440172820387439
15.8	0.882305031360365	-0.44251398415573
15.85	0.881931482150137	-0.44483795528277
15.9	0.881572971263295	-0.447151566741364
15.95	0.881214460376453	-0.449465178199957
16	0.880855949489611	-0.451778789658551
16.05	0.880497438602769	-0.454092401117144
16.1	0.88013629038114	-0.456586054933237
16.15	0.879770875476532	-0.459370981463816
16.2	0.879405460571924	-0.462155907994396
16.25	0.879040045667316	-0.464940834524976
16.3	0.878674630762708	-0.467725761055556
16.35	0.87830647503477	-0.470305920658603
16.4	0.877921199091543	-0.471607028873729
16.45	0.877535923148316	-0.472908137088856
16.5	0.877150647205089	-0.474209245303982
16.55	0.876765371261862	-0.475510353519109
16.6	0.876380095318635	-0.476811461734235
16.65	0.876052989340557	-0.478992056663726
16.7	0.875732635233434	-0.481274734872563
16.75	0.875412281126312	-0.4835574130814
16.8	0.875091927019189	-0.485840091290237
16.85	0.874771572912066	-0.488122769499074
16.9	0.87439189818306	-0.490441269588323
16.95	0.873980561527037	-0.492778889331535
17	0.873569224871014	-0.495116509074746
17.05	0.873157888214991	-0.497454128817958
17.1	0.872746551558968	-0.499791748561169
17.15	0.872364814942276	-0.501679911774566
17.2	0.872025673504134	-0.502921296079205
17.25	0.871686532065992	-0.504162680383844
17.3	0.871347390627849	-0.505404064688483
17.35	0.871008249189707	-0.506645448993122
17.4	0.870661026986803	-0.508074089762225
17.45	0.870273785758413	-0.510430095879151
17.5	0.869886544530023	-0.512786101996078
17.55	0.869499303301632	-0.515142108113005
17.6	0.869112062073242	-0.517498114229931
17.65	0.868724820844852	-0.519854120346858
17.7	0.868359570757718	-0.522517199510221
17.75	0.867996129465753	-0.525205535763985
17.8	0.867632688173787	-0.527893872017748
17.85	0.867269246881822	-0.530582208271512
17.9	0.866905805589856	-0.533270544525275
17.95	0.866549181339163	-0.535386229222481
18	0.866195735708887	-0.537234900437304
18.05	0.865842290078611	-0.539083571652126
18.1	0.865488844448335	-0.540932242866949
18.15	0.865135398818058	-0.542780914081772
18.2	0.864754900154799	-0.544566469002314
18.25	0.864339689609036	-0.546271039088643
18.3	0.863924479063273	-0.547975609174972
18.35	0.86350926851751	-0.549680179261301
18.4	0.863094057971747	-0.55138474934763
18.45	0.862692264336996	-0.553312747871704
18.5	0.862345507418847	-0.556157258966937
18.55	0.861998750500698	-0.559001770062169
18.6	0.861651993582548	-0.561846281157401
18.65	0.861305236664399	-0.564690792252634
18.7	0.86095847974625	-0.567535303347866
18.75	0.860567006295065	-0.569898776192455
18.8	0.860173278228769	-0.572237995007601
18.85	0.859779550162472	-0.574577213822746
18.9	0.859385822096177	-0.576916432637891
18.95	0.858992094029881	-0.579255651453037
19	0.858639463823711	-0.582493021651852
19.05	0.858303620067453	-0.586097242415828
19.1	0.857967776311194	-0.589701463179804
19.15	0.857631932554936	-0.59330568394378
19.2	0.857296088798678	-0.596909904707757
19.25	0.856953292624805	-0.599731075475453
19.3	0.856602529517443	-0.601654931440546
19.35	0.856251766410081	-0.603578787405639
19.4	0.855901003302719	-0.605502643370732
19.45	0.855550240195357	-0.607426499335826
19.5	0.855187565229216	-0.6090374481411
19.55	0.854783624180878	-0.609564397142718
19.6	0.85437968313254	-0.610091346144335
19.65	0.853975742084203	-0.610618295145953
19.7	0.853571801035865	-0.61114524414757
19.75	0.853167859987527	-0.611672193149188
19.8	0.852828370574372	-0.607261926391693
19.85	0.852490062555751	-0.602761160770997
19.9	0.85215175453713	-0.5982603951503
19.95	0.851813446518509	-0.593759629529604
20	0.851475138499888	-0.589258863908908
21.0131	0.849798869088607	-0.630198029568766
21.0631	0.849929941091442	-0.599292816097939
21.1131	0.850463459525519	-0.583908809088883
21.1631	0.850796670574981	-0.572710854627339
21.2131	0.851179740329748	-0.559727540830632
21.2631	0.851452960842701	-0.549106742852799
21.3131	0.851918650092212	-0.539983535604338
21.3631	0.852320620579781	-0.533243414481699
21.4131	0.85263374103726	-0.522037792187736
21.4631	0.853081207413137	-0.51558785723942
21.5131	0.853521210126881	-0.501304486864187
21.5631	0.853926714135654	-0.489987034718674
21.6131	0.854364661638086	-0.47973506141505
21.6631	0.854669496348906	-0.46915243761911
21.7131	0.855117402612117	-0.460707432646921
21.7631	0.855436811295084	-0.452943343936738
21.8131	0.855766146288124	-0.447321845501222
21.8631	0.85600602009613	-0.441937676692686
21.9131	0.856408284442861	-0.435075547141993
21.9631	0.85668595611084	-0.426432053782366
22.0131	0.857090903049178	-0.419576706380917
22.0631	0.857422249303539	-0.41133174851496
22.1131	0.857791815594015	-0.401923724274332
22.1631	0.858330262166882	-0.39554045084749
22.2131	0.858681039631422	-0.386541983582746
22.2631	0.859199000865683	-0.376137717441416
22.3131	0.85959900501047	-0.369379515899578
22.3631	0.860018325563583	-0.366993943365576
22.4131	0.860262651501468	-0.360987824557114
22.4631	0.860528226847076	-0.353972584123381
22.5131	0.860973454893413	-0.349020877839655
22.5631	0.861271428262305	-0.345209243376181
22.6131	0.861680161070556	-0.341044155874001
22.6631	0.861971529771998	-0.334768793547221
22.7131	0.862376196349471	-0.328434112349003
22.7631	0.862820277986881	-0.323397275978309
22.8131	0.863292641504967	-0.318114132691816
22.8631	0.863617415829568	-0.313786642313418
22.9131	0.864085556280755	-0.308452764210362
22.9631	0.864388343400208	-0.302502116874035
23.0131	0.86468984955154	-0.297015387147648
23.0631	0.86503033131276	-0.290974962364976
23.1131	0.865293663414956	-0.285191929309071
23.1631	0.865674865508586	-0.281850479594762
23.2131	0.865976157548233	-0.279540384035786
23.2631	0.866376875634223	-0.27486090727533
23.3131	0.866700807735021	-0.270314548659482
23.3631	0.867147899577253	-0.262742574521982
23.4131	0.867584668421405	-0.259597855637831
23.4631	0.868028291293018	-0.253303297425769
23.5131	0.868463523531755	-0.249297956505455
23.5631	0.868858744488355	-0.243042208811477
23.6131	0.869224399841811	-0.237748107817445
23.6631	0.869609260386879	-0.234457909136165
23.7131	0.869964816054109	-0.232326710144258
23.7631	0.870292508276984	-0.231079305528612
23.8131	0.870605165257018	-0.228082841268463
23.8631	0.871005997596832	-0.225920248514762
23.9131	0.871413308062057	-0.22343193913924
23.9631	0.871801777881272	-0.220744281513434
24.0131	0.872176402911403	-0.21964307752166
24.0631	0.872553528606778	-0.216619138441531
24.1131	0.872982993135114	-0.214024667035263
24.1631	0.873419087869819	-0.212118351806344
24.2131	0.873751512677607	-0.21058563474063
24.2631	0.874031048062831	-0.207185630415642
24.3131	0.874354787183607	-0.203897123812746
24.3631	0.874697090535906	-0.20101843399477
24.4131	0.875018107557166	-0.198720440221308
24.4631	0.875315272524677	-0.195900038508941
24.5131	0.875647711672941	-0.193663302146714
24.5631	0.87607302713647	-0.19166646344383
24.6131	0.87661067996618	-0.189613435645628
24.6631	0.877002205373611	-0.187180580922785
24.7131	0.877401297608574	-0.184994455936094
24.7631	0.877833284525701	-0.183054030466949
24.8131	0.878275790084035	-0.181074302310169
24.8631	0.878557506022838	-0.177612956645737
24.9131	0.878846206667416	-0.174471095347933
24.9631	0.879156835602175	-0.171611188567339
25.0131	0.879509977470159	-0.168747940323067
25.0631	0.879952271494081	-0.165115263579502
25.1131	0.880273011444019	-0.163094819809298
25.1631	0.880623116588267	-0.160646261912759
25.2131	0.881000293830523	-0.157922982670755
25.2631	0.881369285401555	-0.155598849869902
25.3131	0.881847160470067	-0.152388631614537
25.3631	0.882243910645259	-0.150341951069188
25.4131	0.882593121716908	-0.148202859393617
25.4631	0.882934933925277	-0.144701531237374
25.5131	0.883225101342245	-0.141324112894802
25.5631	0.883564153175085	-0.138124050368638
25.6131	0.883904436638544	-0.135079034816341
25.6631	0.88421876585757	-0.132080409151731
25.7131	0.884523019071478	-0.12839689318024
25.7631	0.884940922694655	-0.125280494449628
25.8131	0.885367152710509	-0.122344600071418
25.8631	0.885767122989491	-0.119564435420382
25.9131	0.886153014937823	-0.117380912299328
25.9631	0.886563108226446	-0.112971043334014
26.0131	0.88702046016743	-0.108772715161831
26.0631	0.887467897529107	-0.105429044178366
26.1131	0.887769287590943	-0.103303407171989
26.1631	0.888041993713717	-0.100090756219354
26.2131	0.888453629123241	-0.0982574591610621
26.2631	0.888953129163417	-0.097335837398676
26.3131	0.889348559340078	-0.0960607467261896
26.3631	0.88968800114661	-0.0945954939116653
26.4131	0.890030444689151	-0.0931231965611421
26.4631	0.890474113440428	-0.0914133418022153
26.5131	0.890917782191705	-0.0897034870432885
26.5631	0.891342515160678	-0.0880947249263959
26.6131	0.891739704328488	-0.0866330111641166
26.6631	0.892136893496298	-0.0851712974018373
26.7131	0.892435538097836	-0.0836423447965114
26.7631	0.892707352499398	-0.0820950854323916
26.8131	0.892993526586013	-0.080599675243495
26.8631	0.893352687003714	-0.0793678001568884
26.9131	0.893711847421414	-0.0781359250702818
26.9631	0.894083244645816	-0.0766570210660477
27.0131	0.894464940619137	-0.0749702124294825
27.0631	0.894846636592458	-0.0732834037929172
27.1131	0.895301023253988	-0.0722875701797598
27.1631	0.89576159367198	-0.0713505174279687
27.2131	0.896183687164001	-0.0703574170716036
27.2631	0.896516086609402	-0.0692336634384865
27.3131	0.896848486054803	-0.0681099098053695
27.3631	0.897192340262953	-0.0669252588309946
27.4131	0.897541614727136	-0.0657117919667966
27.4631	0.897889198858743	-0.0644990294680341
27.5131	0.898208922054107	-0.0632978766848764
27.5631	0.898528645249472	-0.0620967239017187
27.6131	0.898897473420534	-0.0607009142653371
27.6631	0.899329874394	-0.0590530959171867
27.7131	0.899762275367467	-0.0574052775690363
27.7631	0.900184352802904	-0.0561650099510752
27.8131	0.900604077526334	-0.0550176222637662
27.8631	0.901003414614289	-0.0537775284790332
27.9131	0.901317503920749	-0.0521497983180244
27.9631	0.901631593227209	-0.0505220681570156
28.0131	0.901958549178075	-0.0489548556560048
28.0631	0.902295148359283	-0.0474329996377497
28.1131	0.902631747540492	-0.0459111436194946
28.1631	0.902945624292074	-0.0445154668813311
28.2131	0.903258305126307	-0.0431264311579094
28.2631	0.903618656829817	-0.0420684141382868
28.3131	0.904076410303357	-0.041686739047242
28.3631	0.904534163776896	-0.0413050639561973
28.4131	0.904944105815632	-0.04012031329425
28.4631	0.90533425262231	-0.0386030675429922
28.5131	0.905720894868395	-0.0370416176143781
28.5631	0.906070195980512	-0.0350091716608307
28.6131	0.906419497092628	-0.0329767257072834
28.6631	0.906756358982016	-0.0313460135083614
28.7131	0.907078874515475	-0.0301786273192957
28.7631	0.907401390048935	-0.02901124113023
28.8131	0.907782092279855	-0.0272223390802758
28.8631	0.90817364755876	-0.0253175111958039
28.9131	0.908562084480156	-0.0235523873640125
28.9631	0.908939555036798	-0.0222785624275108
29.0131	0.90931702559344	-0.0210047374910091
29.0631	0.909713933066804	-0.0192374531296199
29.1131	0.910123798484651	-0.017141195818306
29.1631	0.910533663902497	-0.0150449385069919
29.2131	0.910860829465105	-0.014255956019529
29.2631	0.911186186549375	-0.0134955609847847
29.3131	0.91150549795272	-0.0123046902636964
29.3631	0.91181392983843	-0.0103391561294448
29.4131	0.91212236172414	-0.00837362199519316
29.4631	0.912521985270803	-0.00740541516672395
29.5131	0.91295438624427	-0.00679568215506944
29.5631	0.913382605182003	-0.00606753475374276
29.6131	0.913778385877586	-0.00442089815476655
29.6631	0.91417416657317	-0.00277426155579029
29.7131	0.914570641363866	-0.00143072248988095
29.7631	0.914967830531676	-0.000399137703134667
29.8131	0.915365019699486	0.000632447083611653
29.8631	0.915673840193042	0.00116308568365944
29.9131	0.91596961936056	0.00161979534222293
29.9631	0.916284757902537	0.00214192543160371
30.0131	0.916657974567894	0.00286031681343634
30.0631	0.917031191233251	0.00357870819526898
30.1131	0.917443369485718	0.0042139684970102
30.1631	0.917878587403637	0.00480006980867828
30.2131	0.918313272919055	0.00539041444423603
30.2631	0.918672433336756	0.00658270488299711
30.3131	0.919031593754456	0.00777499532175824
30.3631	0.919395642134171	0.00890919072330579
30.4131	0.919767478801907	0.00995081975850485
30.4631	0.920139315469644	0.0109924487937039
30.5131	0.92044011274201	0.0123230450104049
30.5631	0.920718990242813	0.013742804353772
30.6131	0.921010937147334	0.0150517785596482
30.6631	0.921381337083141	0.0156957316180653
30.7131	0.921751737018948	0.0163396846764825
30.7631	0.922136099502475	0.017358733424422
30.8131	0.922533288670285	0.0187223635540642
30.8631	0.922930477838094	0.0200859936837064
30.9131	0.923377093394963	0.0222071914492274
30.9631	0.923829212979598	0.0244127504918268
31.0131	0.924239735837218	0.0262385857407423
31.0631	0.92454244189091	0.0270801943749947
31.1131	0.924845147944602	0.0279218030092471
31.1631	0.925191485119635	0.0289485052627817
31.2131	0.925560702029032	0.0300722688044766
31.2631	0.925928235917641	0.0312154163820644
31.3131	0.926250702249646	0.0328776253652333
31.3631	0.926573168581651	0.0345398343484022
31.4131	0.926998881518784	0.0358401971023872
31.4631	0.92757073578588	0.0366283813773826
31.5131	0.928142590052976	0.0374165656523779
31.5631	0.928714444320072	0.0382047499273733
31.6131	0.92916275796768	0.0388183862118379
31.6631	0.929478303895588	0.0392444377263957
31.7131	0.929793849823496	0.0396704892409536
31.7631	0.930109395751404	0.0400965407555115
31.8131	0.930424941679312	0.0405225922700694
31.8631	0.930764622576949	0.040946407459279
31.9131	0.931180730878728	0.0413631409515525
31.9631	0.931596839180508	0.041779874443826
32.0131	0.932012947482287	0.0421966079360995
32.0631	0.932429055784066	0.042613341428373
32.1131	0.932845164085845	0.0430300749206465
32.1631	0.933189874838053	0.0431209075243386
32.2131	0.933534298853113	0.0432104312891207
32.2631	0.933878722868174	0.0432999550539029
32.3131	0.934223146883234	0.043389478818685
32.3631	0.934567570898294	0.0434790025834672
32.4131	0.934932069024237	0.0440098743388368
32.4631	0.935303116528531	0.0446847402662017
32.5131	0.935674164032824	0.0453596061935667
32.5631	0.936045211537118	0.0460344721209317
32.6131	0.936416259041412	0.0467093380482967
32.6631	0.936789174821105	0.0470639808464516
32.7131	0.937163885610496	0.0471109582851694
32.7631	0.937538596399887	0.0471579357238873
32.8131	0.937913307189278	0.0472049131626051
32.8631	0.938288017978669	0.047251890601323
32.9131	0.938647972485122	0.0473757207049004
32.9631	0.938967622517284	0.0477094618184673
33.0131	0.939287272549446	0.0480432029320342
33.0631	0.939606922581609	0.0483769440456011
33.1131	0.939926572613771	0.048710685159168
33.1631	0.940248693592843	0.0490441386019589
33.2131	0.940671299746292	0.0493658934331896
33.2631	0.94109390589974	0.0496876482644202
33.3131	0.941516512053189	0.0500094030956509
33.3631	0.941939118206637	0.0503311579268816
33.4131	0.942361724360085	0.0506529127581123
33.4631	0.942720336425266	0.0511905194633831
33.5131	0.943061108706249	0.0517882997089874
33.5631	0.943401880987233	0.0523860799545917
33.6131	0.943742653268216	0.052983860200196
33.6631	0.944083425549199	0.0535816404458002
33.7131	0.944445109305662	0.0541185040991075
33.7631	0.944824750500177	0.0546030564779886
33.8131	0.945204391694691	0.0550876088568697
33.8631	0.945584032889206	0.0555721612357509
33.9131	0.94596367408372	0.056056713614632
33.9631	0.946341855878318	0.0563369692055709
34.0131	0.946716566667709	0.0561313297332957
34.0631	0.947091277457099	0.0559256902610205
34.1131	0.94746598824649	0.0557200507887453
34.1631	0.947840699035881	0.0555144113164701
34.2131	0.948214660717183	0.0553299399871716
34.2631	0.948575499134546	0.0555163031626122
34.3131	0.94893633755191	0.0557026663380529
34.3631	0.949297175969273	0.0558890295134935
34.4131	0.949658014386637	0.0560753926889342
34.4631	0.950018852804	0.0562617558643748
34.5131	0.950415745389067	0.0567372776491167
34.5631	0.950821095124583	0.0572806267619663
34.6131	0.951226444860099	0.0578239758748159
34.6631	0.951631794595615	0.0583673249876655
34.7131	0.952037144331131	0.0589106741005151
34.7631	0.952400615182962	0.0590308234740463
34.8131	0.952732234489456	0.0588291026233073
34.8631	0.953063853795951	0.0586273817725683
34.9131	0.953395473102445	0.0584256609218294
34.9631	0.953727092408939	0.0582239400710904
35.0131	0.954079177264593	0.0581811037424254
35.0631	0.954473961846273	0.0584697672190756
35.1131	0.954868746427952	0.0587584306957258
35.1631	0.955263531009632	0.0590470941723759
35.2131	0.955658315591312	0.0593357576490261
35.2631	0.956047631949692	0.0596307572966652
35.3131	0.956375730881383	0.0599966911512304
35.3631	0.956703829813073	0.0603626250057955
35.4131	0.957031928744764	0.0607285588603606
35.4631	0.957360027676455	0.0610944927149257
35.5131	0.957688126608145	0.0614604265694908
35.5631	0.958059713076046	0.0618826811157275
35.6131	0.958439706442355	0.0623158234329079
35.6631	0.958819699808664	0.0627489657500883
35.7131	0.959199693174973	0.0631821080672686
35.7631	0.959579686541282	0.063615250384449
35.8131	0.959961062232655	0.0640627286296708
35.8631	0.96034337493632	0.0645199245173904
35.9131	0.960725687639985	0.0649771204051101
35.9631	0.961108000343651	0.0654343162928297
36.0131	0.961490313047316	0.0658915121805493
36.0631	0.96186945401927	0.0663166329229466
36.1131	0.962242756121482	0.0666827062387277
36.1631	0.962616058223695	0.0670487795545088
36.2131	0.962989360325908	0.0674148528702899
36.2631	0.96336266242812	0.067780926186071
36.3131	0.963738637514254	0.0681231117023625
36.3631	0.96413623947029	0.068272023204602
36.4131	0.964533841426326	0.0684209347068415
36.4631	0.964931443382362	0.0685698462090811
36.5131	0.965329045338398	0.0687187577113206
36.5631	0.965726647294433	0.0688676692135601
36.6131	0.966056281412014	0.0688022137970549
36.6631	0.966375579406696	0.0687041588030447
36.7131	0.966694877401377	0.0686061038090345
36.7631	0.967014175396059	0.0685080488150244
36.8131	0.967333473390741	0.0684099938210142
36.8631	0.967709104734101	0.0686579711303736
36.9131	0.968118680531151	0.0691144550840709
36.9631	0.968528256328201	0.0695709390377683
37.0131	0.968937832125252	0.0700274229914656
37.0631	0.969347407922302	0.070483906945163
37.1131	0.969733793777517	0.0708342714455843
37.1631	0.970082662920549	0.0710129557833757
37.2131	0.97043153206358	0.0711916401211672
37.2631	0.970780401206612	0.0713703244589587
37.3131	0.971129270349643	0.0715490087967501
37.3631	0.971480830845135	0.071717264596082
37.4131	0.971849202542224	0.0718203798146008
37.4631	0.972217574239313	0.0719234950331197
37.5131	0.972585945936402	0.0720266102516385
37.5631	0.972954317633491	0.0721297254701574
37.6131	0.97332268933058	0.0722328406886762
37.6631	0.97370071333932	0.0727498024667611
37.7131	0.974079857705662	0.0733148000062241
37.7631	0.974459002072004	0.0738797975456871
37.8131	0.974838146438346	0.0744447950851502
37.8631	0.975217290804688	0.0750097926246132
37.9131	0.975557265149271	0.0756306033220802
37.9631	0.975876332795125	0.0762812038646168
38.0131	0.976195400440978	0.0769318044071535
38.0631	0.976514468086832	0.0775824049496902
38.1131	0.976833535732685	0.0782330054922268
38.1631	0.97719447660491	0.0787794272988634
38.2131	0.97761567407118	0.0791759333635951
38.2631	0.97803687153745	0.0795724394283268
38.3131	0.97845806900372	0.0799689454930585
38.3631	0.97887926646999	0.0803654515577903
38.4131	0.979286952505132	0.0806926652699818
38.4631	0.979627724786115	0.080676716855308
38.5131	0.979968497067099	0.0806607684406341
38.5631	0.980309269348082	0.0806448200259602
38.6131	0.980650041629066	0.0806288716112864
38.6631	0.980990813910049	0.0806129231966125
38.7131	0.981395486046617	0.0807392037513478
38.7631	0.981805414015461	0.0808771827927445
38.8131	0.982215341984306	0.0810151618341411
38.8631	0.982625269953151	0.0811531408755378
38.9131	0.983035197921996	0.0812911199169344
38.9631	0.983402763502951	0.0812846409445486
39.0131	0.983750576533542	0.0812108047164694
39.0631	0.984098389564132	0.0811369684883903
39.1131	0.984446202594723	0.0810631322603111
39.1631	0.984794015625313	0.080989296032232
39.2131	0.985143737794514	0.081105551894401
39.2631	0.985495909589054	0.0814657158723679
39.3131	0.985848081383594	0.0818258798503348
39.3631	0.986200253178134	0.0821860438283018
39.4131	0.986552424972675	0.0825462078062687
39.4631	0.986916231331134	0.0828224074729435
39.5131	0.987327763145669	0.082754182107583
39.5631	0.987739294960203	0.0826859567422225
39.6131	0.988150826774738	0.082617731376862
39.6631	0.988562358589272	0.0825495060115015
39.7131	0.988973890403807	0.082481280646141
39.7631	0.989311142299242	0.0830222764028333
39.8131	0.989644648988671	0.0835939891908895
39.8631	0.989978155678101	0.0841657019789458
39.9131	0.990311662367531	0.0847374147670021
39.9631	0.99064516905696	0.0853091275550584
40.0131	0.991017577108885	0.0856577792523466
40.0631	0.991405874449717	0.0859153214900253
40.1131	0.991794171790548	0.086172863727704
40.1631	0.992182469131379	0.0864304059653827
40.2131	0.99257076647221	0.0866879482030613
40.2631	0.992934023705657	0.0870392989830941
40.3131	0.99326858691047	0.0874981471056527
40.3631	0.993603150115283	0.0879569952282113
40.4131	0.993937713320097	0.08841584335077
40.4631	0.99427227652491	0.0888746914733286
40.5131	0.994614965037367	0.089236912671665
40.5631	0.994985801937018	0.0892643905968029
40.6131	0.995356638836669	0.0892918685219409
40.6631	0.995727475736319	0.0893193464470789
40.7131	0.99609831263597	0.0893468243722169
40.7631	0.996469149535621	0.0893743022973548
40.8131	0.996862663801403	0.0899528266736301
40.8631	0.997256593741919	0.0905414516976859
40.9131	0.997650523682436	0.0911300767217417
40.9631	0.998044453622953	0.0917187017457975
41.0131	0.99843838356347	0.0923073267698533
41.0631	0.998786681533547	0.0927515514386001
41.1131	0.999118779535799	0.0931445120245678
41.1631	0.99945087753805	0.0935374726105354
41.2131	0.999782975540302	0.0939304331965031
41.2631	1.00011507354255	0.0943233937824708
41.3131	1.0004972219617	0.0944723713226838
41.3631	1.00093022806254	0.0943734306067265
41.4131	1.00136323416338	0.0942744898907693
41.4631	1.00179624026421	0.0941755491748121
41.5131	1.00222924636505	0.0940766084588549
41.5631	1.00263424995357	0.0940657391315591
41.6131	1.00295613497378	0.0943162880531472
41.6631	1.00327801999399	0.0945668369747354
41.7131	1.0035999050142	0.0948173858963235
41.7631	1.00392179003441	0.0950679348179116
41.8131	1.00424549162068	0.0953164213787732
41.8631	1.0047490332475	0.0953607342277076
41.9131	1.00525257487431	0.0954050470766419
41.9631	1.00575611650113	0.0954493599255763
42.0131	1.00625965812794	0.0954936727745106
42.0631	1.00676319975476	0.095537985623445
42.1131	1.00726674138157	0.0955822984723794
42.1631	1.00777028300839	0.0956266113213137
42.2131	1.00825510771305	0.0957062892794743
42.2631	1.00863045124291	0.0959928289039303
42.3131	1.00900579477278	0.0962793685283864
42.3631	1.00938113830264	0.0965659081528425
42.4131	1.0097564818325	0.0968524477772985
42.4631	1.01013182536237	0.0971389874017546
42.5131	1.01050716889223	0.0974255270262107
42.5631	1.0108825124221	0.0977120666506667
42.6131	1.01125785595196	0.0979986062751228
42.6631	1.01163319948183	0.0982851458995788
42.7131	1.01200854301169	0.0985716855240349
42.7631	1.01237796062073	0.09874631540883
42.8131	1.01274432548266	0.0988632948216786
42.8631	1.0131106903446	0.0989802742345271
42.9131	1.01347705520653	0.0990972536473757
42.9631	1.01384342006847	0.0992142330602242
43.0131	1.01420978493041	0.0993312124730728
43.0631	1.01457614979234	0.0994481918859214
43.1131	1.01494251465428	0.0995651712987699
43.1631	1.01530887951622	0.0996821507116185
43.2131	1.01567524437815	0.0997991301244671
43.2631	1.01604317152831	0.0999492368367412
43.3131	1.01641851505817	0.100256603027897
43.3631	1.01679385858804	0.100563969219054
43.4131	1.0171692021179	0.10087133541021
43.4631	1.01754454564777	0.101178701601366
43.5131	1.01791988917763	0.101486067792522
43.5631	1.0182952327075	0.101793433983678
43.6131	1.01867057623736	0.102100800174835
43.6631	1.01904591976723	0.102408166365991
43.7131	1.01942126329709	0.102715532557147
43.7631	1.01979660682696	0.103022898748303
43.8131	1.02015426625415	0.103241755538151
43.8631	1.02050390614642	0.103420474343686
43.9131	1.02085354603869	0.10359919314922
43.9631	1.02120318593095	0.103777911954754
44.0131	1.02155282582322	0.103956630760288
44.0631	1.02190246571548	0.104135349565823
44.1131	1.02225210560775	0.104314068371357
44.1631	1.02260174550002	0.104492787176891
44.2131	1.02295138539228	0.104671505982425
44.2631	1.02330102528455	0.10485022478796
44.3131	1.02365599956188	0.104997287909052
44.3631	1.02403204730099	0.105019295405467
44.4131	1.02440809504011	0.105041302901882
44.4631	1.02478414277922	0.105063310398297
44.5131	1.02516019051833	0.105085317894712
44.5631	1.02553623825745	0.105107325391127
44.6131	1.02591228599656	0.105129332887542
44.6631	1.02628833373568	0.105151340383957
44.7131	1.02666438147479	0.105173347880372
44.7631	1.0270404292139	0.105195355376787
44.8131	1.02741647695302	0.105217362873202
44.8631	1.02778344884333	0.105394194495748
44.9131	1.02814682081595	0.105632436805194
44.9631	1.02851019278858	0.105870679114641
45.0131	1.02887356476121	0.106108921424088
45.0631	1.02923693673384	0.106347163733534
45.1131	1.02960030870646	0.106585406042981
45.1631	1.02996368067909	0.106823648352428
45.2131	1.03032705265172	0.107061890661874
45.2631	1.03069042462434	0.107300132971321
45.3131	1.03105379659697	0.107538375280768
45.3631	1.03142142023294	0.107718288830959
45.4131	1.03180327769836	0.107702927839293
45.4631	1.03218513516378	0.107687566847628
45.5131	1.0325669926292	0.107672205855962
45.5631	1.03294885009462	0.107656844864297
45.6131	1.03333070756004	0.107641483872631
45.6631	1.03371256502546	0.107626122880966
45.7131	1.03409442249088	0.1076107618893
45.7631	1.0344762799563	0.107595400897635
45.8131	1.03485813742172	0.107580039905969
45.8631	1.03523999488715	0.107564678914304
45.9131	1.03562164453399	0.10758723492595
45.9631	1.03600322267338	0.107622837648413
46.0131	1.03638480081276	0.107658440370876
46.0631	1.03676637895215	0.107694043093339
46.1131	1.03714795709153	0.107729645815801
46.1631	1.03752953523092	0.107765248538264
46.2131	1.0379111133703	0.107800851260727
46.2631	1.03829269150969	0.10783645398319
46.3131	1.03867426964907	0.107872056705653
46.3631	1.03905584778845	0.107907659428116
46.4131	1.03943104447484	0.107989880493336
46.4631	1.03978807856422	0.108204784534096
46.5131	1.04014511265361	0.108419688574855
46.5631	1.04050214674299	0.108634592615614
46.6131	1.04085918083237	0.108849496656374
46.6631	1.04121621492176	0.109064400697133
46.7131	1.04157324901114	0.109279304737893
46.7631	1.04193028310052	0.109494208778652
46.8131	1.04228731718991	0.109709112819412
46.8631	1.04264435127929	0.109924016860171
46.9131	1.04300138536867	0.11013892090093
46.9631	1.04336141727683	0.110231045448689
47.0131	1.04372232451709	0.11028731965353
47.0631	1.04408323175734	0.110343593858371
47.1131	1.04444413899759	0.110399868063212
47.1631	1.04480504623785	0.110456142268053
47.2131	1.0451659534781	0.110512416472894
47.2631	1.04552686071836	0.110568690677736
47.3131	1.04588776795861	0.110624964882577
47.3631	1.04624867519887	0.110681239087418
47.4131	1.04660958243912	0.110737513292259
47.4631	1.04696906999353	0.110804124208193
47.5131	1.04732504776904	0.110896289770996
47.5631	1.04768102554455	0.110988455333798
47.6131	1.04803700332006	0.111080620896601
47.6631	1.04839298109557	0.111172786459404
47.7131	1.04874895887108	0.111264952022207
47.7631	1.04910493664659	0.11135711758501
47.8131	1.0494609144221	0.111449283147812
47.8631	1.04981689219761	0.111541448710615
47.9131	1.05017286997312	0.111633614273418
47.9631	1.05052884774863	0.111725779836221
48.0131	1.05091306431503	0.111882267534556
48.0631	1.05130425255301	0.112054635261365
48.1131	1.05169544079098	0.112227002988173
48.1631	1.05208662902895	0.112399370714981
48.2131	1.05247781726693	0.11257173844179
48.2631	1.0528690055049	0.112744106168598
48.3131	1.05326019374287	0.112916473895407
48.3631	1.05365138198085	0.113088841622215
48.4131	1.05404257021882	0.113261209349024
48.4631	1.05443375845679	0.113433577075832
48.5131	1.05481916091157	0.113615877275371
48.5631	1.05519203970907	0.113819676877909
48.6131	1.05556491850656	0.114023476480448
48.6631	1.05593779730405	0.114227276082986
48.7131	1.05631067610154	0.114431075685525
48.7631	1.05668355489904	0.114634875288063
48.8131	1.05705643369653	0.114838674890601
48.8631	1.05742931249402	0.11504247449314
48.9131	1.05780219129151	0.115246274095678
48.9631	1.058175070089	0.115450073698216
49.0131	1.0585479488865	0.115653873300755
49.0631	1.05892228891818	0.115831060016345
49.1131	1.0592969282388	0.116002795899668
49.1631	1.05967156755941	0.116174531782992
49.2131	1.06004620688003	0.116346267666315
49.2631	1.06042084620064	0.116518003549638
49.3131	1.06079548552126	0.116689739432962
49.3631	1.06117012484187	0.116861475316285
49.4131	1.06154476416249	0.117033211199609
49.4631	1.06191940348311	0.117204947082932
49.5131	1.06229404280372	0.117376682966256
49.5631	1.06266347379273	0.117550035242748
49.6131	1.06302297261448	0.117726469943422
49.6631	1.06338247143624	0.117902904644095
49.7131	1.063741970258	0.118079339344769
49.7631	1.06410146907975	0.118255774045443
49.8131	1.06446096790151	0.118432208746117
49.8631	1.06482046672326	0.118608643446791
49.9131	1.06517996554502	0.118785078147465
49.9631	1.06553946436678	0.118961512848139
50.0131	1.06589896318853	0.119137947548813
50.0631	1.06625846201029	0.119314382249487
50.1131	1.0666095590989	0.11961968466163
50.1631	1.06695926569087	0.119946314830217
50.2131	1.06730897228285	0.120272944998805
50.2631	1.06765867887483	0.120599575167392
50.3131	1.06800838546681	0.120926205335979
50.3631	1.06835809205879	0.121252835504566
50.4131	1.06870779865077	0.121579465673154
50.4631	1.06905750524274	0.121906095841741
50.5131	1.06940721183472	0.122232726010328
50.5631	1.0697569184267	0.122559356178915
50.6131	1.07011858360178	0.122878501241931
50.6631	1.07050026501489	0.123185117759256
50.7131	1.070881946428	0.123491734276582
50.7631	1.07126362784111	0.123798350793907
50.8131	1.07164530925422	0.124104967311233
50.8631	1.07202699066732	0.124411583828558
50.9131	1.07240867208043	0.124718200345884
50.9631	1.07279035349354	0.125024816863209
51.0131	1.07317203490665	0.125331433380535
51.0631	1.07355371631976	0.12563804989786
51.1131	1.07393539773286	0.125944666415186
51.1631	1.07430238370736	0.126196823003422
51.2131	1.07466751620311	0.126442110771774
51.2631	1.07503264869886	0.126687398540125
51.3131	1.07539778119461	0.126932686308477
51.3631	1.07576291369036	0.127177974076828
51.4131	1.07612804618611	0.127423261845179
51.4631	1.07649317868186	0.127668549613531
51.5131	1.07685831117761	0.127913837381882
51.5631	1.07722344367336	0.128159125150234
51.6131	1.07758857616911	0.128404412918585
51.6631	1.07795937050723	0.128597212107407
51.7131	1.07833858718796	0.128711931269965
51.7631	1.0787178038687	0.128826650432523
51.8131	1.07909702054943	0.128941369595081
51.8631	1.07947623723017	0.129056088757639
51.9131	1.0798554539109	0.129170807920196
51.9631	1.08023467059164	0.129285527082754
52.0131	1.08061388727238	0.129400246245312
52.0631	1.08099310395311	0.12951496540787
52.1131	1.08137232063385	0.129629684570428
52.1631	1.08175153731458	0.129744403732986
52.2131	1.08212575481386	0.129976323725317
52.2631	1.08249951387291	0.130218991391995
52.3131	1.08287327293197	0.130461659058673
52.3631	1.08324703199102	0.130704326725351
52.4131	1.08362079105007	0.130946994392029
52.4631	1.08399455010913	0.131189662058706
52.5131	1.08436830916818	0.131432329725384
52.5631	1.08474206822723	0.131674997392062
52.6131	1.08511582728629	0.13191766505874
52.6631	1.08548958634534	0.132160332725418
52.7131	1.08585713779986	0.132457825021502
52.7631	1.08621646056931	0.132827991826336
52.8131	1.08657578333875	0.133198158631169
52.8631	1.0869351061082	0.133568325436002
52.9131	1.08729442887764	0.133938492240835
52.9631	1.08765375164708	0.134308659045668
53.0131	1.08801307441653	0.134678825850501
53.0631	1.08837239718597	0.135048992655334
53.1131	1.08873171995541	0.135419159460168
53.1631	1.08909104272486	0.135789326265001
53.2131	1.0894503654943	0.136159493069834
53.2631	1.08982680618218	0.136424725721284
53.3131	1.09020426233979	0.13668373346533
53.3631	1.0905817184974	0.136942741209376
53.4131	1.09095917465501	0.137201748953422
53.4631	1.09133663081263	0.137460756697468
53.5131	1.09171408697024	0.137719764441514
53.5631	1.09209154312785	0.13797877218556
53.6131	1.09246899928546	0.138237779929606
53.6631	1.09284645544308	0.138496787673652
53.7131	1.09322391160069	0.138755795417698
53.7631	1.09358830538094	0.138908504951769
53.8131	1.09393724106395	0.138935420534296
53.8631	1.09428617674697	0.138962336116823
53.9131	1.09463511242999	0.13898925169935
53.9631	1.094984048113	0.139016167281877
54.0131	1.09533298379602	0.139043082864404
54.0631	1.09568191947904	0.139069998446932
54.1131	1.09603085516205	0.139096914029459
54.1631	1.09637979084507	0.139123829611986
54.2131	1.09672872652809	0.139150745194513
54.2631	1.09707766221111	0.13917766077704
54.3131	1.0974584975172	0.139496965038844
54.3631	1.09784025174249	0.139824692019804
54.4131	1.09822200596777	0.140152419000764
54.4631	1.09860376019305	0.140480145981724
54.5131	1.09898551441833	0.140807872962684
54.5631	1.09936726864361	0.141135599943644
54.6131	1.09974902286889	0.141463326924604
54.6631	1.10013077709417	0.141791053905564
54.7131	1.10051253131946	0.142118780886524
54.7631	1.10089428554474	0.142446507867484
54.8131	1.10126861567424	0.142837331403766
54.8631	1.10163515658848	0.14329435460465
54.9131	1.10200169750273	0.143751377805533
54.9631	1.10236823841698	0.144208401006416
55.0131	1.10273477933123	0.144665424207299
55.0631	1.10310132024548	0.145122447408182
55.1131	1.10346786115973	0.145579470609066
55.1631	1.10383440207398	0.146036493809949
55.2131	1.10420094298823	0.146493517010832
55.2631	1.10456748390247	0.146950540211715
55.3131	1.10493405157667	0.147406814582287
55.3631	1.10531397246666	0.14748942262755
55.4131	1.10569389335664	0.147572030672813
55.4631	1.10607381424663	0.147654638718076
55.5131	1.10645373513662	0.147737246763339
55.5631	1.1068336560266	0.147819854808603
55.6131	1.10721357691658	0.147902462853866
55.6631	1.10759349780657	0.147985070899129
55.7131	1.10797341869656	0.148067678944392
55.7631	1.10835333958654	0.148150286989655
55.8131	1.10873326047652	0.148232895034918
55.8631	1.10911136450665	0.148264528322355
55.9131	1.10948776435039	0.148248348077257
55.9631	1.10986416419412	0.148232167832159
56.0131	1.11024056403786	0.148215987587061
56.0631	1.1106169638816	0.148199807341964
56.1131	1.11099336372534	0.148183627096866
56.1631	1.11136976356908	0.148167446851768
56.2131	1.11174616341282	0.14815126660667
56.2631	1.11212256325656	0.148135086361573
56.3131	1.11249896310029	0.148118906116475
56.3631	1.1128747819714	0.148112484269474
56.4131	1.11323181606079	0.148421583960922
56.4631	1.11358885015017	0.14873068365237
56.5131	1.11394588423955	0.149039783343819
56.5631	1.11430291832894	0.149348883035267
56.6131	1.11465995241832	0.149657982726715
56.6631	1.1150169865077	0.149967082418164
56.7131	1.11537402059709	0.150276182109612
56.7631	1.11573105468647	0.150585281801061
56.8131	1.11608808877585	0.150894381492509
56.8631	1.11644512286524	0.151203481183957
56.9131	1.11680368931395	0.151381562465899
56.9631	1.11716354024033	0.151449819492813
57.0131	1.11752339116671	0.151518076519728
57.0631	1.11788324209309	0.151586333546642
57.1131	1.11824309301947	0.151654590573556
57.1631	1.11860294394585	0.15172284760047
57.2131	1.11896279487223	0.151791104627385
57.2631	1.11932264579861	0.151859361654299
57.3131	1.11968249672499	0.151927618681213
57.3631	1.12004234765137	0.151995875708127
57.4131	1.12040234153223	0.152118822738075
57.4631	1.12076465719099	0.153130010851767
57.5131	1.12112697284974	0.154141198965458
57.5631	1.12148928850849	0.15515238707915
57.6131	1.12185160416724	0.156163575192842
57.6631	1.122213919826	0.157174763306533
57.7131	1.12257623548475	0.158185951420225
57.7631	1.1229385511435	0.159197139533917
57.8131	1.12330086680226	0.160208327647609
57.8631	1.12366318246101	0.161219515761301
57.9131	1.12402549811976	0.162230703874992
57.9631	1.12440312047076	0.162601686737453
58.0131	1.12479219608098	0.16249363490144
58.0631	1.12518127169121	0.162385583065428
58.1131	1.12557034730144	0.162277531229415
58.1631	1.12595942291166	0.162169479393402
58.2131	1.12634849852189	0.162061427557389
58.2631	1.12673757413211	0.161953375721377
58.3131	1.12712664974234	0.161845323885364
58.3631	1.12751572535256	0.161737272049351
58.4131	1.12790480096279	0.161629220213338
58.4631	1.12829281673809	0.161522432347019
58.5131	1.12866956868646	0.161429077833018
58.5631	1.12904632063482	0.161335723319017
58.6131	1.12942307258318	0.161242368805016
58.6631	1.12979982453155	0.161149014291015
58.7131	1.13017657647991	0.161055659777014
58.7631	1.13055332842827	0.160962305263013
58.8131	1.13093008037664	0.160868950749012
58.8631	1.131306832325	0.160775596235011
58.9131	1.13168358427336	0.160682241721011
58.9631	1.13206033622173	0.16058888720701
59.0131	1.13243248262548	0.160379745077461
59.0631	1.13280155866616	0.160093411204215
59.1131	1.13317063470684	0.159807077330969
59.1631	1.13353971074751	0.159520743457722
59.2131	1.13390878678819	0.159234409584476
59.2631	1.13427786282887	0.158948075711229
59.3131	1.13464693886955	0.158661741837983
59.3631	1.13501601491023	0.158375407964737
59.4131	1.13538509095091	0.15808907409149
59.4631	1.13575416699158	0.157802740218244
59.5131	1.13612184616591	0.157493203927552
59.5631	1.13647888025529	0.157006849214258
59.6131	1.13683591434468	0.156520494500965
59.6631	1.13719294843406	0.156034139787671
59.7131	1.13754998252345	0.155547785074378
59.7631	1.13790701661283	0.155061430361084
59.8131	1.13826405070221	0.154575075647791
59.8631	1.1386210847916	0.154088720934497
59.9131	1.13897811888098	0.153602366221204
59.9631	1.13933515297036	0.15311601150791
60.0131	1.13969218705975	0.152629656794617
60.0631	1.14004367550129	0.151085803998227
60.1131	1.14039190697506	0.148920880899066
60.1631	1.14074013844883	0.146755957799906
60.2131	1.14108836992259	0.144591034700745
60.2631	1.14143660139636	0.142426111601584
60.3131	1.14178483287013	0.140261188502423
60.3631	1.1421330643439	0.138096265403263
60.4131	1.14248129581766	0.135931342304102
60.4631	1.14282952729143	0.133766419204941
60.5131	1.1431777587652	0.131601496105781
60.5631	1.14353192249768	0.129421425632982
60.6131	1.14392135021253	0.127151312439115
60.6631	1.14431077792738	0.124881199245247
60.7131	1.14470020564223	0.122611086051379
60.7631	1.14508963335708	0.120340972857511
60.8131	1.14547906107193	0.118070859663644
60.8631	1.14586848878679	0.115800746469776
60.9131	1.14625791650164	0.113530633275908
60.9631	1.14664734421649	0.111260520082041
61.0131	1.14703677193134	0.108990406888173
61.0631	1.14742619964619	0.106720293694305
62.0802	1.15014759445953	0.144420617192862
62.1302	1.14993714082118	0.162435475711602
62.1802	1.14960115343363	0.174287832503412
62.2302	1.14909901843685	0.178937135351172
62.2802	1.14879256840205	0.185300545468534
62.3302	1.14833843160349	0.178796111291872
62.3802	1.14805788444249	0.172339256310357
62.4302	1.14757046043195	0.165325422625289
62.4802	1.1472935477499	0.156836542554849
62.5302	1.1469080910655	0.150152092388707
62.5802	1.14654403742383	0.143974662986906
62.6302	1.14614419426025	0.139672067023063
62.6802	1.14569853070131	0.134736047755415
62.7302	1.14524121373367	0.129288727504259
62.7802	1.14486040831698	0.126075547280512
62.8302	1.14446459985771	0.126916250905742
62.8802	1.14415520402003	0.125658036001889
62.9302	1.14376250001154	0.12812801842778
62.9802	1.14349944017486	0.128856978378932
63.0302	1.14314198123755	0.13065448999856
63.0802	1.14288782371093	0.131376987618609
63.1302	1.14245680623681	0.128812770685514
63.1802	1.14217178340556	0.126597961052691
63.2302	1.14174790977077	0.1250343653046
63.2802	1.14134908342235	0.123817535885648
63.3302	1.14085071268094	0.122870325362479
63.3802	1.14036814077059	0.124314296462843
63.4302	1.14004244988322	0.1245289727024
63.4802	1.13959734126622	0.12577810662987
63.5302	1.1392927119654	0.124591091148616
63.5802	1.13894955093103	0.124241852337752
63.6302	1.13863674072091	0.121464047788312
63.6802	1.13830707407447	0.124203340368597
63.7302	1.13790305252806	0.12648356679895
63.7802	1.13753962681462	0.127518906498426
63.8302	1.13716765627042	0.12886309482311
63.8802	1.13679422252085	0.126234187714857
63.9302	1.13633180642349	0.123348703647317
63.9802	1.13595594203236	0.124030511547338
64.0302	1.13551074069233	0.123985810414892
64.0802	1.13518049976736	0.122643466597761
64.1302	1.13479636207819	0.121145088957915
64.1802	1.13446810830329	0.119631106169854
64.2302	1.13412983823811	0.117993684128712
64.2802	1.13384980687311	0.115612117371985
64.3302	1.13359211442682	0.112876692427644
64.3802	1.13316994606005	0.110579208760124
64.4302	1.13289419306579	0.108269953828279
64.4802	1.13244269610617	0.107908237558257
64.5302	1.13207359048407	0.105453194535057
64.5802	1.13151714469	0.103537993595069
64.6302	1.13117123227421	0.104363291669925
64.6802	1.1306873325271	0.102483417751507
64.7302	1.13023586624559	0.10070584298314
64.7802	1.12985566525306	0.100206598621955
64.8302	1.12956241494086	0.101214191055986
64.8802	1.12928919217452	0.101587567429486
64.9302	1.12897751723158	0.101221550882154
64.9802	1.12858853464242	0.100556508682713
65.0302	1.12815334316681	0.0999237231426644
65.0802	1.12782660253903	0.0999839831065487
65.1302	1.12742138881461	0.0999260174775527
65.1802	1.12701551456157	0.099247588902693
65.2302	1.12660223267415	0.0982882326148532
65.2802	1.12614021853451	0.0979148023612992
65.3302	1.12581301722594	0.0963965409327304
65.3802	1.12549826009236	0.0956326171729842
65.4302	1.12516597833316	0.0955564564242817
65.4802	1.12479186826223	0.0958930091558497
65.5302	1.12451582876634	0.0949725695687167
65.5802	1.12420060147869	0.0943485251834609
65.6302	1.12387794092556	0.0938800181588049
65.6802	1.12355640561399	0.093465857861572
65.7302	1.12305221102456	0.0932224546879961
65.7802	1.12261672347832	0.0933450066869972
65.8302	1.1222153668721	0.0928536175515337
65.8802	1.12181791455325	0.0916970013990984
65.9302	1.12135026609483	0.0918541720912445
65.9802	1.12099266344538	0.0913222104092256
66.0302	1.12067065492324	0.0908200931063775
66.0802	1.12036669827875	0.0904206770975458
66.1302	1.12008498233995	0.0898156249200659
66.1802	1.11976280721563	0.0889261051691398
66.2302	1.11935655281758	0.088948404374476
66.2802	1.11893594048258	0.0895065070617499
66.3302	1.11862328350255	0.0897357303270933
66.3802	1.11823440807428	0.0893472051778876
66.4302	1.11775603780072	0.0889061725088154
66.4802	1.11729135181064	0.0880942163094862
66.5302	1.11694012590101	0.0866308876664475
66.5802	1.116613335412	0.085785939140705
66.6302	1.11629065737358	0.0853540398129438
66.6802	1.1159416443019	0.0847721454964527
66.7302	1.11556557298495	0.0837394189963156
66.7802	1.11530076000247	0.0825919443818331
66.8302	1.11499362496079	0.0826443281281635
66.8802	1.11462792374003	0.0829380343066573
66.9302	1.11421961415775	0.082956104698135
66.9802	1.11385343931627	0.0820238485208084
67.0302	1.11344370206226	0.0821138995736423
67.0802	1.11303142599246	0.0819509056096234
67.1302	1.11260754688185	0.0816155168720668
67.1802	1.11213433631747	0.081837650183294
67.2302	1.11180208017646	0.0811593322230528
67.2802	1.11139761507025	0.0808413400850816
67.3302	1.11094130488317	0.0807917155686054
67.3802	1.11056098251712	0.0805857358665027
67.4302	1.11022154071059	0.0802956389021236
67.4802	1.10987962450005	0.0800250761486281
67.5302	1.10945426588771	0.0804132503954849
67.5802	1.10902890727538	0.0808014246423418
67.6302	1.1086242058801	0.0806244275238036
67.6802	1.10824955226791	0.0796253377417083
67.7302	1.10787489865572	0.0786262479596131
67.7802	1.10750469540788	0.0785638223636969
67.8302	1.10713570383685	0.0787564172968423
67.8802	1.1067817585718	0.0789346392310658
67.9302	1.10650428954322	0.0790398071634706
67.9802	1.10622682051465	0.0791449750958753
68.0302	1.10589963945884	0.0791137944580564
68.0802	1.10553061973556	0.0789678600511911
68.1302	1.10516160001227	0.0788219256443257
68.1802	1.10476791737692	0.0780824788201828
68.2302	1.10437213668134	0.0772925422244313
68.2802	1.10396409410824	0.0768213331388264
68.3302	1.1035274677181	0.0770931137654155
68.3802	1.10309084132795	0.0773648943920045
68.4302	1.10269534546298	0.0775119428042072
68.4802	1.10231931206807	0.0775999694319949
68.5302	1.10194730526269	0.0776669419478999
68.5802	1.10164166678959	0.0773868896966193
68.6302	1.10133602831649	0.0771068374453387
68.6802	1.1009954025482	0.0767328033633663
68.7302	1.1006094811582	0.0762370975308744
68.7802	1.1002235597682	0.0757413916983825
68.8302	1.09983075601951	0.0754097659009148
68.8802	1.09943638379616	0.0751155335888358
68.9302	1.09904010872682	0.0748845878759373
68.9802	1.09863587719788	0.0749182654041722
69.0302	1.09823164566894	0.0749519429324072
69.0802	1.09788378325868	0.075164595446566
69.1302	1.09757816810252	0.0755113852664801
69.1802	1.09727255294636	0.0758581750863943
69.2302	1.09693480247235	0.076175241713365
69.2802	1.09659536066581	0.0764907439617599
69.3302	1.09626100992299	0.076518521933579
69.3802	1.09593706131095	0.0759584177407817
69.4302	1.0956131126989	0.0753983135479844
69.4802	1.09517860014387	0.0751628658917552
69.5302	1.09469831111471	0.0750618348558698
69.5802	1.09422962338959	0.0749375356728182
69.6302	1.09388454769415	0.0745653141105211
69.6802	1.09353947199871	0.074193092548224
69.7302	1.09319244639507	0.0742181565405122
69.7802	1.09284317193089	0.0747014163619046
69.8302	1.0924938974667	0.075184676183297
69.8802	1.09211492403383	0.075383638145326
69.9302	1.09173041111606	0.0755295725521914
69.9802	1.09135182307755	0.0756307704163666
70.0302	1.09099407113208	0.0755746427514611
70.0802	1.09063631918661	0.0755185150865556
70.1302	1.09022955240766	0.0753588736283253
70.1802	1.08979010907306	0.0751302229745452
70.2302	1.08935066573846	0.074901572320765
70.2802	1.08902838053212	0.0751215931863052
70.3302	1.08870865733675	0.0753514255892595
70.3802	1.08838542137873	0.0755447435544917
70.4302	1.0880558640214	0.0756723518876753
70.4802	1.08772630666406	0.0757999602208589
70.5302	1.08740605546061	0.0753530182598064
70.5802	1.0870891492097	0.0746995631152358
70.6302	1.08675728413866	0.074161958259348
70.6802	1.08630938997071	0.0745229539789001
70.7302	1.08586149580275	0.0748839496984523
70.7802	1.08544969458068	0.0748836159415091
70.8302	1.08507504096849	0.0745113943792119
70.8802	1.0847003873563	0.0741391728169148
70.9302	1.08431346031713	0.0737370904432192
70.9802	1.08392472198268	0.0733306012525097
71.0302	1.08354408915982	0.0728570656984227
71.0802	1.08318777287177	0.0721823910542032
71.1302	1.08283145658371	0.0715077164099836
71.1802	1.08249282489142	0.0707869715164813
71.2302	1.0821646508627	0.0700389832992464
71.2802	1.08183559935578	0.0692908131023963
71.3302	1.08138207129892	0.0685168277972671
71.3802	1.08092854324205	0.0677428424921378
71.4302	1.08051683441576	0.0671811885011234
71.4802	1.08017175872032	0.0669578549442174
71.5302	1.07982668302488	0.0667345213873114
71.5802	1.07946869107574	0.0658587554552466
71.6302	1.07910671371359	0.0647816763145159
71.6802	1.07875640493527	0.0637324489989505
71.7302	1.07847614034506	0.0628504106506941
71.7802	1.07819587575485	0.0619683723024376
71.8302	1.07786201103203	0.0614355018006717
71.8802	1.07747890658649	0.0612233940865106
71.9302	1.07709580214094	0.0610112863723496
71.9802	1.07668354879928	0.0605099730455483
72.0302	1.07626804949253	0.0599764543371215
72.0802	1.0758541621727	0.0596901215325029
72.1302	1.07544445304887	0.0600444832256859
72.1802	1.07503474392503	0.0603988449188689
72.2302	1.07466454001485	0.0604152662024075
72.2802	1.07431505225328	0.0602544748321082
72.3302	1.07396628379619	0.0600750810751886
72.3802	1.07363677671458	0.0593975567432105
72.4302	1.07330726963297	0.0587200324112325
72.4802	1.07289336949363	0.0581357959221203
72.5302	1.07236001444648	0.0576836045439243
72.5802	1.07182665939934	0.0572314131657284
72.6302	1.0712933043522	0.0567792217875325
72.6802	1.07085967114957	0.0565073900981552
72.7302	1.07053320789603	0.0564293889457242
72.7802	1.07020674464249	0.0563513877932932
72.8302	1.06988028138895	0.0562733866408622
72.8802	1.06955381813542	0.0561953854884312
72.9302	1.0692165701727	0.0560635203927367
72.9802	1.06884517063093	0.0557610861433745
73.0302	1.06847377108915	0.0554586518940123
73.0802	1.06810237154738	0.05515621764465
73.1302	1.0677309720056	0.0548537833952878
73.1802	1.06735957246383	0.0545513491459256
73.2302	1.06694278334655	0.0540460424637302
73.2802	1.06652581194181	0.0535399210328085
73.3302	1.06610884053707	0.0530337996018868
73.3802	1.06569186913234	0.0525276781709651
73.4302	1.0652748977276	0.0520215567400435
73.4802	1.06491325697209	0.0517538605288197
73.5302	1.06456966839127	0.051563952917126
73.5802	1.06422607981044	0.0513740453054323
73.6302	1.06388249122962	0.0511841376937385
73.6802	1.06353890264879	0.0509942300820448
73.7302	1.0631665099933	0.0507137243626916
73.7802	1.0627664428347	0.0503461734026458
73.8302	1.06236637567611	0.0499786224426
73.8802	1.06196630851751	0.0496110714825542
73.9302	1.06156624135891	0.0492435205225085
73.9802	1.0611877259902	0.048983971478936
74.0302	1.06086807595803	0.0490194127445368
74.0802	1.06054842592587	0.0490548540101376
74.1302	1.06022877589371	0.0490902952757384
74.1802	1.05990912586155	0.0491257365413392
74.2302	1.05958761343534	0.0491634685342961
74.2802	1.05919036365109	0.0492943567730703
74.3302	1.05879311386685	0.0494252450118444
74.3802	1.05839586408261	0.0495561332506186
74.4302	1.05799861429837	0.0496870214893928
74.4802	1.05760136451413	0.0498179097281669
74.5302	1.05723451547195	0.0497877795174785
74.5802	1.05687614131695	0.0497127618106483
74.6302	1.05651776716195	0.0496377441038182
74.6802	1.05615939300695	0.049562726396988
74.7302	1.05580101885195	0.0494877086901578
74.7802	1.05544408688262	0.0494193514713007
74.8302	1.05508839337014	0.0493567138536397
74.8802	1.05473269985765	0.0492940762359787
74.9302	1.05437700634516	0.0492314386183178
74.9802	1.05402131283268	0.0491688010006568
75.0302	1.05365519503507	0.0491573251000813
75.0802	1.05326428434314	0.0492675311212227
75.1302	1.0528733736512	0.049377737142364
75.1802	1.05248246295926	0.0494879431635054
75.2302	1.05209155226732	0.0495981491846467
75.2802	1.05170429955076	0.0496790392451287
75.3302	1.0513811291438	0.0492463571059116
75.3802	1.05105795873683	0.0488136749666945
75.4302	1.05073478832987	0.0483809928274774
75.4802	1.0504116179229	0.0479483106882603
75.5302	1.05008844751594	0.0475156285490432
75.5802	1.04967161223326	0.0476722617925112
75.6302	1.04923280617726	0.0479671295084609
75.6802	1.04879400012126	0.0482619972244106
75.7302	1.04835519406526	0.0485568649403602
75.7802	1.04791638800927	0.0488517326563099
75.8302	1.04753326513748	0.0486568546593712
75.8802	1.04719249285649	0.0480894940075596
75.9302	1.04685172057551	0.0475221333557481
75.9802	1.04651094829453	0.0469547727039365
76.0302	1.04617017601354	0.046387412052125
76.0802	1.04581293068009	0.0460120132089128
76.1302	1.04542131564456	0.0460371272750007
76.1802	1.04502970060903	0.0460622413410885
76.2302	1.0446380855735	0.0460873554071764
76.2802	1.04424647053797	0.0461124694732642
76.3302	1.04385740805221	0.0461353304234177
76.3802	1.04349692167232	0.0461329674659157
76.4302	1.04313643529244	0.0461306045084136
76.4802	1.04277594891256	0.0461282415509116
76.5302	1.04241546253267	0.0461258785934095
76.5802	1.04205497615279	0.0461235156359075
76.6302	1.0417244767526	0.0459594725485919
76.6802	1.04139977435804	0.045764173875322
76.7302	1.04107507196347	0.0455688752020521
76.7802	1.04075036956891	0.0453735765287822
76.8302	1.04042566717434	0.0451782778555122
76.8802	1.04004690648775	0.044910324685206
76.9302	1.03963150226093	0.0445931224934187
76.9802	1.03921609803411	0.0442759203016314
77.0302	1.03880069380729	0.0439587181098441
77.0802	1.03838528958048	0.0436415159180569
77.1302	1.03799722571316	0.043306070938115
77.1802	1.03765949296219	0.0429370426436156
77.2302	1.03732176021123	0.0425680143491163
77.2802	1.03698402746027	0.042198986054617
77.3302	1.0366462947093	0.0418299577601177
77.3802	1.03630178265129	0.0414661620240805
77.4302	1.03590241983628	0.0411447024428727
77.4802	1.03550305702128	0.0408232428616649
77.5302	1.03510369420627	0.0405017832804571
77.5802	1.03470433139126	0.0401803236992493
77.6302	1.03430496857625	0.0398588641180416
77.6802	1.03396196257837	0.0395149517211074
77.7302	1.03362752697203	0.0391676248406757
77.7802	1.03329309136569	0.038820297960244
77.8302	1.03295865575936	0.0384729710798123
77.8802	1.03262422015302	0.0381256441993806
77.9302	1.03227520108205	0.0377649599209155
77.9802	1.03191739453879	0.0373962269538919
78.0302	1.03155958799554	0.0370274939868683
78.0802	1.03120178145229	0.0366587610198447
78.1302	1.03084397490904	0.036290028052821
78.1802	1.03045999722282	0.0358201474828209
78.2302	1.03003367983411	0.0351866302148119
78.2802	1.0296073624454	0.0345531129468028
78.3302	1.02918104505669	0.0339195956787938
78.3802	1.02875472766798	0.0332860784107847
78.4302	1.02833985736396	0.0326762170387894
78.4802	1.02799648986428	0.0322141193071119
78.5302	1.0276531223646	0.0317520215754345
78.5802	1.02730975486493	0.031289923843757
78.6302	1.02696638736525	0.0308278261120796
78.6802	1.02662301986557	0.0303657283804021
78.7302	1.02623150958866	0.0298064042554981
78.7802	1.02583441131082	0.0292357949242375
78.8302	1.02543731303298	0.0286651855929768
78.8802	1.02504021475514	0.0280945762617162
78.9302	1.0246431164773	0.0275239669304555
78.9802	1.02429367954738	0.026934915243186
79.0302	1.0239696814964	0.0263360200898258
79.0802	1.02364568344542	0.0257371249364656
79.1302	1.02332168539445	0.0251382297831054
79.1802	1.02299768734347	0.0245393346297452
79.2302	1.02264654389057	0.0239082167083357
79.2802	1.02225633754222	0.023230729437782
79.3302	1.02186613119387	0.0225532421672282
79.3802	1.02147592484552	0.0218757548966745
79.4302	1.02108571849717	0.0211982676261208
79.4802	1.02069944054218	0.020469965071298
79.5302	1.02033261748765	0.0194900058705719
79.5802	1.01996579443312	0.0185100466698457
79.6302	1.01959897137859	0.0175300874691194
79.6802	1.01923214832406	0.0165501282683932
79.7302	1.01886532526953	0.015570169067667
79.7802	1.01851854811399	0.0148342034494376
79.8302	1.01817341975534	0.0141183065674309
79.8802	1.01782829139669	0.0134024096854242
79.9302	1.01748316303804	0.0126865128034175
79.9802	1.01713803467939	0.0119706159214108
80.0302	1.01675554211936	0.0111549978744248
80.0802	1.01635562754168	0.0102928822754397
80.1302	1.015955712964	0.00943076667645457
80.1802	1.01555579838632	0.00856865107746944
80.2302	1.01515588380863	0.00770653547848431
80.2802	1.01477873158492	0.00688322839318958
80.3302	1.01443078585191	0.00610971670673947
80.3802	1.01408284011891	0.00533620502028936
80.4302	1.0137348943859	0.00456269333383926
80.4802	1.0133869486529	0.00378918164738916
80.5302	1.01302688504464	0.0029949459832214
80.5802	1.01261711341751	0.00211569971657891
80.6302	1.01220734179037	0.00123645344993642
80.6802	1.01179757016324	0.00035720718329393
80.7302	1.01138779853611	-0.000522039083348559
80.7802	1.01097802690898	-0.00140128534999099
80.8302	1.01063448941912	-0.00234076218180433
80.8802	1.01029429146559	-0.00328327584883637
80.9302	1.00995409351207	-0.00422578951586841
80.9802	1.00961389555854	-0.00516830318290045
81.0302	1.00927369760501	-0.00611081684993242
81.0802	1.00890009892633	-0.00706209265949392
81.1302	1.00851285769794	-0.00801694737234209
81.1802	1.00812561646955	-0.00897180208519027
81.2302	1.00773837524116	-0.00992665679803844
81.2802	1.00735113401277	-0.0108815115108866
81.3302	1.00697137308952	-0.0115045799022992
81.3802	1.00660018401807	-0.0117474468009082
81.4302	1.00622899494663	-0.0119903136995171
81.4802	1.00585780587518	-0.012233180598126
81.5302	1.00548661680374	-0.0124760474967349
81.5802	1.00512710293162	-0.0129714675920634
81.6302	1.00480803528577	-0.0143418041188852
81.6802	1.00448896763992	-0.015712140645707
81.7302	1.00416989999406	-0.0170824771725288
81.7802	1.00385083234821	-0.0184528136993505
81.8302	1.00353176470236	-0.0198231502261722
81.8802	1.00311602032916	-0.0205589692992717
81.9302	1.00269850387746	-0.0212831577062133
81.9802	1.00228098742576	-0.0220073461131549
82.0302	1.00186347097406	-0.0227315345200965
82.0802	1.00144595452236	-0.023455722927038
82.1302	1.00108965756686	-0.0242985162218487
82.1802	1.00075509436205	-0.0251834158589652
82.2302	1.00042053115723	-0.0260683154960816
82.2802	1.00008596795242	-0.0269532151331982
82.3302	0.999751404747608	-0.0278381147703147
82.3802	0.999385125704213	-0.028704828442386
82.4302	0.998986619276451	-0.0295530628273953
82.4802	0.99858811284869	-0.0304012972124046
82.5302	0.998189606420928	-0.0312495315974139
82.5802	0.997791099993167	-0.0320977659824233
82.6302	0.99740639982799	-0.0329919457735706
82.6802	0.997062680156519	-0.0340225031988101
82.7302	0.996718960485048	-0.0350530606240496
82.7802	0.996375240813576	-0.0360836180492891
82.8302	0.996031521142105	-0.0371141754745286
82.8802	0.995686050662708	-0.038142033455919
82.9302	0.995167250198717	-0.0389026464962453
82.9802	0.994648449734726	-0.0396632595365717
83.0302	0.994129649270735	-0.040423872576898
83.0802	0.993610848806744	-0.0411844856172244
83.1302	0.993092048342753	-0.0419450986575508
83.1802	0.992573247878762	-0.0427057116978772
83.2302	0.992054447414771	-0.0434663247382036
83.2802	0.991557157143189	-0.0441829968893391
83.3302	0.991185686764196	-0.0446426449352084
83.3802	0.990814216385202	-0.0451022929810777
83.4302	0.990442746006208	-0.045561941026947
83.4802	0.990071275627215	-0.0460215890728163
83.5302	0.989699805248221	-0.0464812371186856
83.5802	0.989328334869227	-0.0469408851645549
83.6302	0.988956864490233	-0.0474005332104242
83.6802	0.98858539411124	-0.0478601812562935
83.7302	0.988213923732246	-0.0483198293021628
83.7802	0.987842453353252	-0.048779477348032
83.8302	0.987483299594029	-0.0492168010791337
83.8802	0.987130490760141	-0.0496426244056581
83.9302	0.986777681926253	-0.0500684477321825
83.9802	0.986424873092365	-0.0504942710587069
84.0302	0.986072064258477	-0.0509200943852312
84.0802	0.985719255424589	-0.0513459177117556
84.1302	0.985366446590701	-0.05177174103828
84.1802	0.985013637756813	-0.0521975643648044
84.2302	0.984660828922926	-0.0526233876913287
84.2802	0.984308020089038	-0.0530492110178531
84.3302	0.98395416972967	-0.0534790690793221
84.3802	0.983595375117164	-0.053928080537712
84.4302	0.983236580504657	-0.0543770919961019
84.4802	0.98287778589215	-0.0548261034544918
84.5302	0.982518991279643	-0.0552751149128816
84.5802	0.982160196667137	-0.0557241263712715
84.6302	0.98180140205463	-0.0561731378296614
84.6802	0.981442607442123	-0.0566221492880513
84.7302	0.981083812829617	-0.0570711607464412
84.7802	0.98072501821711	-0.057520172204831
84.8302	0.980366223604603	-0.0579691836632209
84.8802	0.979995558840991	-0.0585531443223101
84.9302	0.979619511101877	-0.0591983028747396
84.9802	0.979243463362763	-0.0598434614271692
85.0302	0.978867415623649	-0.0604886199795986
85.0802	0.978491367884535	-0.0611337785320282
85.1302	0.978115320145421	-0.0617789370844577
85.1802	0.977739272406307	-0.0624240956368872
85.2302	0.977363224667193	-0.0630692541893167
85.2802	0.976987176928079	-0.0637144127417462
85.3302	0.976611129188965	-0.0643595712941757
85.3802	0.976235294825253	-0.0650385333998178
85.4302	0.975860303400013	-0.0658510362750816
85.4802	0.975485311974773	-0.0666635391503453
85.5302	0.975110320549533	-0.067476042025609
85.5802	0.974735329124293	-0.0682885449008728
85.6302	0.974360337699053	-0.0691010477761366
85.6802	0.973985346273813	-0.0699135506514004
85.7302	0.973610354848572	-0.0707260535266641
85.7802	0.973235363423333	-0.0715385564019278
85.8302	0.972860371998092	-0.0723510592771916
85.8802	0.972485380572852	-0.0731635621524554
85.9302	0.972108372292322	-0.0741407246520428
85.9802	0.971730564030085	-0.0751831990696581
86.0302	0.971352755767848	-0.0762256734872733
86.0802	0.970974947505611	-0.0772681479048885
86.1302	0.970597139243373	-0.0783106223225038
86.1802	0.970219330981136	-0.0793530967401191
86.2302	0.969841522718899	-0.0803955711577343
86.2802	0.969463714456662	-0.0814380455753496
86.3302	0.969085906194425	-0.0824805199929648
86.3802	0.968708097932187	-0.0835229944105801
86.4302	0.968332557223733	-0.0845345892739933
86.4802	0.967964607890986	-0.0854428047602953
86.5302	0.967596658558238	-0.0863510202465974
86.5802	0.967228709225491	-0.0872592357328995
86.6302	0.966860759892744	-0.0881674512192016
86.6802	0.966492810559996	-0.0890756667055036
86.7302	0.966124861227249	-0.0899838821918056
86.7802	0.965756911894502	-0.0908920976781078
86.8302	0.965388962561754	-0.0918003131644098
86.8802	0.965021013229007	-0.0927085286507119
86.9302	0.96465306389626	-0.093616744137014
86.9802	0.964287944514224	-0.0945034366145783
87.0302	0.963923798878669	-0.0953827233256955
87.0802	0.963559653243115	-0.0962620100368125
87.1302	0.96319550760756	-0.0971412967479295
87.1802	0.962831361972005	-0.0980205834590466
87.2302	0.96246721633645	-0.0988998701701636
87.2802	0.962103070700896	-0.0997791568812808
87.3302	0.961738925065341	-0.100658443592398
87.3802	0.961374779429787	-0.101537730303515
87.4302	0.961010633794232	-0.102417017014632
87.4802	0.960651449765564	-0.103297796417842
87.5302	0.960306387233418	-0.104182824252394
87.5802	0.959961324701272	-0.105067852086947
87.6302	0.959616262169126	-0.105952879921499
87.6802	0.95927119963698	-0.106837907756051
87.7302	0.958926137104835	-0.107722935590603
87.7802	0.958581074572689	-0.108607963425156
87.8302	0.958236012040543	-0.109492991259708
87.8802	0.957890949508397	-0.11037801909426
87.9302	0.957545886976251	-0.111263046928812
87.9802	0.957200824444106	-0.112148074763365
88.0302	0.956820605673608	-0.113129015320399
88.0802	0.956430121644884	-0.114137961401053
88.1302	0.95603963761616	-0.115146907481706
88.1802	0.955649153587436	-0.11615585356236
88.2302	0.955258669558711	-0.117164799643014
88.2802	0.954868185529987	-0.118173745723667
88.3302	0.954477701501263	-0.119182691804321
88.3802	0.954087217472539	-0.120191637884974
88.4302	0.953696733443815	-0.121200583965628
88.4802	0.95330624941509	-0.122209530046281
88.5302	0.95292397928305	-0.12321401005488
88.5802	0.952562015728921	-0.124207448940897
88.6302	0.952200052174793	-0.125200887826915
88.6802	0.951838088620665	-0.126194326712932
88.7302	0.951476125066536	-0.12718776559895
88.7802	0.951114161512407	-0.128181204484967
88.8302	0.950752197958279	-0.129174643370985
88.8802	0.950390234404151	-0.130168082257002
88.9302	0.950028270850022	-0.13116152114302
88.9802	0.949666307295894	-0.132154960029037
89.0302	0.949304343741765	-0.133148398915055
89.0802	0.94892797840428	-0.134259582470005
89.1302	0.948548057514295	-0.135399835157685
89.1802	0.94816813662431	-0.136540087845364
89.2302	0.947788215734325	-0.137680340533044
89.2802	0.94740829484434	-0.138820593220723
89.3302	0.947028373954355	-0.139960845908403
89.3802	0.94664845306437	-0.141101098596082
89.4302	0.946268532174384	-0.142241351283762
89.4802	0.945888611284399	-0.143381603971441
89.5302	0.945508690394415	-0.144521856659121
89.5802	0.945131773661087	-0.145477656603983
89.6302	0.944761359595967	-0.146034198080215
89.6802	0.944390945530847	-0.146590739556447
89.7302	0.944020531465728	-0.147147281032679
89.7802	0.943650117400608	-0.147703822508911
89.8302	0.943279703335488	-0.148260363985143
89.8802	0.942909289270368	-0.148816905461376
89.9302	0.942538875205248	-0.149373446937608
89.9802	0.942168461140129	-0.14992998841384
90.0302	0.941798047075009	-0.150486529890072
90.0802	0.941427633009889	-0.151043071366304
90.1302	0.941052835242192	-0.151950634921339
90.1802	0.940677139607703	-0.152930094564804
90.2302	0.940301443973214	-0.153909554208269
90.2802	0.939925748338724	-0.154889013851734
90.3302	0.939550052704235	-0.155868473495198
90.3802	0.939174357069746	-0.156847933138663
90.4302	0.938798661435256	-0.157827392782128
90.4802	0.938422965800767	-0.158806852425593
90.5302	0.938047270166277	-0.159786312069057
90.5802	0.937671574531788	-0.160765771712522
90.6302	0.937301329476888	-0.161695052462128
90.6802	0.936941478550508	-0.162528643228095
90.7302	0.936581627624127	-0.163362233994062
90.7802	0.936221776697746	-0.164195824760029
90.8302	0.935861925771366	-0.165029415525996
90.8802	0.935502074844985	-0.165863006291963
90.9302	0.935142223918604	-0.16669659705793
90.9802	0.934782372992224	-0.167530187823897
91.0302	0.934422522065843	-0.168363778589864
91.0802	0.934062671139463	-0.169197369355831
91.1302	0.933702820213082	-0.170030960121798
91.1802	0.933348953655021	-0.170863129438001
91.2302	0.932996077516892	-0.17169506350261
91.2802	0.932643201378762	-0.172526997567219
91.3302	0.932290325240633	-0.173358931631828
91.3802	0.931937449102504	-0.174190865696437
91.4302	0.931584572964374	-0.175022799761046
91.4802	0.931231696826245	-0.175854733825656
91.5302	0.930878820688115	-0.176686667890265
91.5802	0.930525944549986	-0.177518601954874
91.6302	0.930173068411857	-0.178350536019483
91.6802	0.929812711279126	-0.179195716193218
91.7302	0.929439832481633	-0.180063067661906
91.7802	0.929066953684141	-0.180930419130594
91.8302	0.928694074886649	-0.181797770599282
91.8802	0.928321196089157	-0.18266512206797
91.9302	0.927948317291664	-0.183532473536658
91.9802	0.927575438494172	-0.184399825005346
92.0302	0.92720255969668	-0.185267176474034
92.0802	0.926829680899188	-0.186134527942722
92.1302	0.926456802101695	-0.18700187941141
92.1802	0.926083923304203	-0.187869230880098
92.2302	0.925697599743724	-0.189102279509883
92.2802	0.925309580447372	-0.190381452105932
92.3302	0.92492156115102	-0.191660624701982
92.3802	0.924533541854668	-0.192939797298031
92.4302	0.924145522558317	-0.19421896989408
92.4802	0.923757503261965	-0.195498142490129
92.5302	0.923369483965613	-0.196777315086179
92.5802	0.922981464669262	-0.198056487682228
92.6302	0.92259344537291	-0.199335660278277
92.6802	0.922205426076558	-0.200614832874326
92.7302	0.921823422487718	-0.201809713888401
92.7802	0.921450367637914	-0.202879205932274
92.8302	0.921077312788109	-0.203948697976147
92.8802	0.920704257938305	-0.20501819002002
92.9302	0.9203312030885	-0.206087682063893
92.9802	0.919958148238696	-0.207157174107766
93.0302	0.919585093388891	-0.208226666151639
93.0802	0.919212038539087	-0.209296158195512
93.1302	0.918838983689282	-0.210365650239385
93.1802	0.918465928839477	-0.211435142283259
93.2302	0.918092873989673	-0.212504634327132
93.2802	0.917721431779049	-0.21344838706842
93.3302	0.917350137452368	-0.214380609131305
93.3802	0.916978843125686	-0.21531283119419
93.4302	0.916607548799005	-0.216245053257075
93.4802	0.916236254472323	-0.21717727531996
93.5302	0.915864960145642	-0.218109497382845
93.5802	0.915493665818961	-0.219041719445731
93.6302	0.915122371492279	-0.219973941508616
93.6802	0.914751077165598	-0.220906163571501
93.7302	0.914379782838917	-0.221838385634386
93.7802	0.914019162563931	-0.222885375505545
93.8302	0.913672691613287	-0.224084499448136
93.8802	0.913326220662642	-0.225283623390728
93.9302	0.912979749711998	-0.22648274733332
93.9802	0.912633278761354	-0.227681871275911
94.0302	0.912286807810709	-0.228880995218503
94.0802	0.911940336860065	-0.230080119161094
94.1302	0.91159386590942	-0.231279243103686
94.1802	0.911247394958776	-0.232478367046278
94.2302	0.910900924008132	-0.233677490988869
94.2802	0.910554453057487	-0.234876614931461
94.3302	0.910188703674435	-0.236165908520372
94.3802	0.909821810655561	-0.2374605511561
94.4302	0.909454917636688	-0.238755193791827
94.4802	0.909088024617815	-0.240049836427555
94.5302	0.908721131598941	-0.241344479063282
94.5802	0.908354238580068	-0.24263912169901
94.6302	0.907987345561194	-0.243933764334737
94.6802	0.907620452542321	-0.245228406970465
94.7302	0.907253559523448	-0.246523049606192
94.7802	0.906886666504574	-0.24781769224192
94.8302	0.90651646757538	-0.249105279693868
94.8802	0.906142356411701	-0.250384517998199
94.9302	0.905768245248023	-0.251663756302531
94.9802	0.905394134084345	-0.252942994606862
95.0302	0.905020022920666	-0.254222232911194
95.0802	0.904645911756987	-0.255501471215526
95.1302	0.904271800593309	-0.256780709519857
95.1802	0.90389768942963	-0.258059947824189
95.2302	0.903523578265952	-0.25933918612852
95.2802	0.903149467102274	-0.260618424432852
95.3302	0.902775355938595	-0.261897662737183
95.3802	0.902396896517897	-0.262859394732681
95.4302	0.902018311838766	-0.263811980455907
95.4802	0.901639727159635	-0.264764566179134
95.5302	0.901261142480505	-0.265717151902361
95.5802	0.900882557801374	-0.266669737625587
95.6302	0.900503973122243	-0.267622323348814
95.6802	0.900125388443112	-0.26857490907204
95.7302	0.899746803763981	-0.269527494795267
95.7802	0.899368219084851	-0.270480080518494
95.8302	0.89898963440572	-0.27143266624172
95.8802	0.898612287753317	-0.272665465550105
95.9302	0.898236240014203	-0.27419225943964
95.9802	0.897860192275089	-0.275719053329175
96.0302	0.897484144535975	-0.27724584721871
96.0802	0.897108096796861	-0.278772641108244
96.1302	0.896732049057747	-0.280299434997779
96.1802	0.896356001318633	-0.281826228887314
96.2302	0.895979953579519	-0.283353022776849
96.2802	0.895603905840405	-0.284879816666384
96.3302	0.895227858101291	-0.286406610555918
96.3802	0.894851834305292	-0.287933387101795
96.4302	0.894487758123416	-0.289451509162435
96.4802	0.894123681941539	-0.290969631223074
96.5302	0.893759605759663	-0.292487753283714
96.5802	0.893395529577787	-0.294005875344354
96.6302	0.89303145339591	-0.295523997404993
96.6802	0.892667377214034	-0.297042119465633
96.7302	0.892303301032158	-0.298560241526272
96.7802	0.891939224850281	-0.300078363586912
96.8302	0.891575148668405	-0.301596485647551
96.8802	0.891211072486529	-0.303114607708191
96.9302	0.890848268106557	-0.304680697844956
96.9802	0.890486656657053	-0.306291781293435
97.0302	0.890125045207549	-0.307902864741914
97.0802	0.889763433758045	-0.309513948190392
97.1302	0.889401822308541	-0.311125031638871
97.1802	0.889040210859037	-0.31273611508735
97.2302	0.888678599409534	-0.314347198535829
97.2802	0.88831698796003	-0.315958281984308
97.3302	0.887955376510526	-0.317569365432787
97.3802	0.887593765061022	-0.319180448881266
97.4302	0.88723214304838	-0.320800631387421
97.4802	0.886870179494251	-0.322715016758417
97.5302	0.886508215940123	-0.324629402129413
97.5802	0.886146252385994	-0.326543787500409
97.6302	0.885784288831866	-0.328458172871405
97.6802	0.885422325277737	-0.330372558242401
97.7302	0.885060361723609	-0.332286943613397
97.7802	0.88469839816948	-0.334201328984394
97.8302	0.884336434615352	-0.33611571435539
97.8802	0.883974471061224	-0.338030099726386
97.9302	0.883612507507095	-0.339944485097382
97.9802	0.883241828659298	-0.342084874694762
98.0302	0.882863844344748	-0.344414709011318
98.0802	0.882485860030199	-0.346744543327873
98.1302	0.882107875715649	-0.349074377644428
98.1802	0.8817298914011	-0.351404211960983
98.2302	0.88135190708655	-0.353734046277539
98.2802	0.880973922772001	-0.356063880594094
98.3302	0.880595938457451	-0.358393714910649
98.3802	0.880217954142901	-0.360723549227205
98.4302	0.879839969828352	-0.36305338354376
98.4802	0.879462577753781	-0.365367740749781
98.5302	0.879094804473346	-0.36743072833299
98.5802	0.878727031192911	-0.369493715916199
98.6302	0.878359257912476	-0.371556703499408
98.6802	0.877991484632041	-0.373619691082617
98.7302	0.877623711351606	-0.375682678665826
98.7802	0.877255938071171	-0.377745666249035
98.8302	0.876888164790736	-0.379808653832244
98.8802	0.876520391510301	-0.381871641415453
98.9302	0.876152618229866	-0.383934628998662
98.9802	0.875784844949431	-0.385997616581871
99.0302	0.875412338678632	-0.388345554324221
99.0802	0.875036290939518	-0.390906706521311
99.1302	0.874660243200404	-0.393467858718402
99.1802	0.87428419546129	-0.396029010915492
99.2302	0.873908147722176	-0.398590163112583
99.2802	0.873532099983062	-0.401151315309673
99.3302	0.873156052243948	-0.403712467506764
99.3802	0.872780004504834	-0.406273619703854
99.4302	0.87240395676572	-0.408834771900945
99.4802	0.872027909026606	-0.411395924098035
99.5302	0.871651255667537	-0.414068248788947
99.5802	0.87126816583593	-0.417922104402568
99.6302	0.870885076004324	-0.421775960016189
99.6802	0.870501986172717	-0.425629815629809
99.7302	0.87011889634111	-0.42948367124343
99.7802	0.869735806509503	-0.433337526857051
99.8302	0.869352716677897	-0.437191382470671
99.8802	0.86896962684629	-0.441045238084292
99.9302	0.868586537014683	-0.444899093697913
99.9802	0.868203447183076	-0.448752949311533
100.0302	0.867820357351469	-0.452606804925154
100.0802	0.867452648795952	-0.456091301960192
100.1302	0.867095194424493	-0.459329559942842
100.1802	0.866737740053035	-0.462567817925491
100.2302	0.866380285681577	-0.465806075908141
100.2802	0.866022831310118	-0.469044333890791
100.3302	0.86566537693866	-0.47228259187344
100.3802	0.865307922567201	-0.47552084985609
100.4302	0.864950468195743	-0.478759107838739
100.4802	0.864593013824285	-0.481997365821389
100.5302	0.864235559452826	-0.485235623804039
100.5802	0.863878072145816	-0.488375986495781
100.6302	0.863520333847183	-0.490770319556815
100.6802	0.86316259554855	-0.493164652617849
100.7302	0.862804857249917	-0.495558985678883
100.7802	0.862447118951285	-0.497953318739917
100.8302	0.862089380652652	-0.50034765180095
100.8802	0.861731642354019	-0.502741984861985
100.9302	0.861373904055386	-0.505136317923018
100.9802	0.861016165756753	-0.507530650984052
101.0302	0.86065842745812	-0.509924984045086
101.0802	0.860300689159488	-0.51231931710612
101.1302	0.859940510775806	-0.514749052504057
101.1802	0.859578899326302	-0.517199579750651
101.2302	0.859217287876799	-0.519650106997244
101.2802	0.858855676427295	-0.522100634243838
101.3302	0.858494064977791	-0.524551161490432
101.3802	0.858132453528287	-0.527001688737026
101.4302	0.857770842078783	-0.52945221598362
101.4802	0.85740923062928	-0.531902743230214
101.5302	0.857047619179776	-0.534353270476808
101.5802	0.856686007730272	-0.536803797723401
101.6302	0.856322672376526	-0.539963428086463
101.6802	0.855949089369784	-0.547338282530746
101.7302	0.855575506363043	-0.554713136975029
101.7802	0.855201923356301	-0.562087991419313
101.8302	0.85482834034956	-0.569462845863596
101.8802	0.854454757342818	-0.57683770030788
[truncated: 2,812 more rows]
