# Supplementary material for: Unraveling the Local Relation Between Tissue Composition and Human Brain Mechanics Through Machine Learning
Source: Front Bioeng Biotechnol. 2021 Aug 17;9:704738. doi: 10.3389/fbioe.2021.704738 (PMC8415910; doi:10.3389/fbioe.2021.704738)
Supplement: Supplementary file 1 [file DataSheet3.ZIP › Mechanics_cyclicCompTens/cyclicCompTens_HBE_05_23_P2a_Am_15.txt]

0	1	0.0351885528120762
0.038944	1	-0.00688222318259638
0.079904	1	-0.0111988874120211
0.120864	1	-0.012637950608037
0.161824	1	-0.0135441971328696
0.202784	1	-0.0144618859072262
0.243744	0.999991554032654	-0.0153215219265108
0.284704	0.999991554032654	-0.016144902937012
0.325664	0.999991554032654	-0.0167520002827528
0.366624	0.999991554032654	-0.0173361535891185
0.407584	0.999991554032654	-0.0181928930316072
0.448544	1	-0.0191230781693457
0.489504	1	-0.0198065809834816
0.530464	1	-0.0202968828494567
0.571424	1	-0.0207611060015201
0.612384	1	-0.0212104944696046
0.653344	0.999982263468573	-0.0216642112531124
0.694304	0.999982263468573	-0.0221113837540262
0.735264	0.999982263468573	-0.0224684858552295
0.776224	0.999982263468573	-0.0227899071920283
0.817184	0.999990709435919	-0.0230203211717769
0.858144	0.999990709435919	-0.0232475578692912
0.899104	0.999990709435919	-0.0234040858722551
0.940064	0.999990709435919	-0.023546871802675
0.981024	0.999990709435919	-0.023714426587604
1.021984	0.999994932419592	-0.0239021368481056
1.062944	0.999994932419592	-0.0240425844905711
1.103904	0.999994932419592	-0.0241018262035601
1.144864	0.999994932419592	-0.0241141539714607
1.185824	0.999994932419592	-0.0240682642531557
1.226784	0.999990709435919	-0.0239581467987122
1.267744	0.999990709435919	-0.0238150841091402
1.308704	0.999990709435919	-0.0236728887435252
1.349664	0.999990709435919	-0.0235897520376017
1.390624	0.999990709435919	-0.0235983664386113
1.431584	0.999999155403265	-0.0236500942495813
1.472544	0.999999155403265	-0.0237245228486406
1.513504	0.999999155403265	-0.0238240057781848
1.554464	0.999999155403265	-0.0239437945485101
1.595424	0.999999155403265	-0.0240978142854578
1.636384	0.999994932419592	-0.0242925306929984
1.677344	0.999994932419592	-0.0245205998471749
1.718304	0.999994932419592	-0.0247654881126572
1.759264	0.999994932419592	-0.0250054230430789
1.800224	0.999994932419592	-0.0252684946027742
1.841184	0.999994932419592	-0.0255475985804375
1.882144	0.999994932419592	-0.0259070607764738
1.923104	0.999994932419592	-0.0263780874196858
1.964064	0.999994932419592	-0.0268926524180129
2.005024	0.999994932419592	-0.0274301012577269
2.045984	0.999999155403265	-0.0279382659282612
2.086944	0.999999155403265	-0.0284213130713388
2.127904	0.999999155403265	-0.0288568535253173
2.168864	0.999999155403265	-0.0292223521217575
2.209824	0.999999155403265	-0.0295344514562855
2.250784	0.999999155403265	-0.0298416998784311
2.291744	0.999999155403265	-0.0301208082145063
2.332704	0.999999155403265	-0.0303852287026674
2.373664	0.999999155403265	-0.0306443471828202
2.414624	0.999999155403265	-0.0308877557674815
2.455584	0.999999155403265	-0.0311436686357232
2.496544	0.999999155403265	-0.0314129879787968
2.537504	0.999999155403265	-0.03167785084576
2.578464	0.999999155403265	-0.0318644606072708
2.619424	0.999999155403265	-0.0320087131432762
2.660384	0.999994932419592	-0.0321452403942881
2.701344	0.999994932419592	-0.032284842504856
2.742304	0.999994932419592	-0.0324359355682505
2.783264	0.999994932419592	-0.0326797189763304
2.824224	0.999994932419592	-0.0330185397338737
2.865184	0.999999155403265	-0.0335080220720389
2.906144	0.999999155403265	-0.0340892380834898
2.947104	0.999999155403265	-0.0347497379647941
2.988064	0.999999155403265	-0.0355194269588191
3.029024	0.999999155403265	-0.0363918328239767
3.069984	0.999999155403265	-0.0374036250583158
3.110944	0.999994932419592	-0.0385495212666816
3.151904	0.999886824037561	-0.0397876937706077
3.192864	0.999497464942901	-0.0411689616521945
3.233824	0.999090369316814	-0.042654563375708
3.274784	0.998722969737254	-0.0442789303947153
3.315744	0.998234792824644	-0.0460312429518138
3.356704	0.997945096144669	-0.0479030086815255
3.397664	0.997637662933268	-0.049916113348925
3.438624	0.997274486337381	-0.0520966115400153
3.479584	0.996915532725167	-0.0544274313556036
3.520544	0.996578538628054	-0.0568124828897663
3.561504	0.996244922917879	-0.0591257993233893
3.602464	0.995847117855873	-0.061400609188371
3.643424	0.995414684327747	-0.0637017591153316
3.684384	0.995008433298395	-0.0660625626252005
3.725344	0.994628364767816	-0.0684763121221497
3.766304	0.994286303090295	-0.0709771884510656
3.807264	0.993953531976855	-0.0735224355917588
3.848224	0.993620760863414	-0.0760651592119945
3.889184	0.99329643571732	-0.0785369387834401
3.930144	0.992984779522245	-0.080972791966056
3.971104	0.99270775179329	-0.0834145311838671
4.012064	0.992431568661069	-0.0857945117058494
4.053024	0.992128358433341	-0.088147585572313
4.093984	0.99161822200563	-0.0904295759208076
4.134944	0.991298119843209	-0.0926698540887496
4.175904	0.990973794697115	-0.0948440282242543
4.216864	0.990571766651436	-0.0969773052022212
4.257824	0.990147779090656	-0.099070589393108
4.298784	0.989737305077631	-0.101128459308557
4.339744	0.989325986467871	-0.103239264315056
4.380704	0.988962809871984	-0.105422340506752
4.421664	0.988612302227117	-0.107607251589834
4.462624	0.988262639178984	-0.109683178405553
4.503584	0.987924800485136	-0.111623992274902
4.544544	0.987613988886796	-0.113529141260133
4.585504	0.987315001642741	-0.115396738168916
4.626464	0.987021081979093	-0.117248405082409
4.667424	0.986696756832999	-0.119099481431098
4.708384	0.986333580237112	-0.121034411444458
4.749344	0.985978849608572	-0.123043390875047
4.790304	0.985667193413497	-0.125083613580939
4.831264	0.985140165051094	-0.127143784737842
4.872224	0.984703508539295	-0.129230594507934
4.913184	0.984512629677271	-0.131376434608041
4.954144	0.983898607851202	-0.133539091640249
4.995104	0.983544721819396	-0.135821652940695
5.036064	0.983206883125548	-0.138209286833875
5.077024	0.982865666044762	-0.140632478830084
5.117984	0.982541340898668	-0.143073263555701
5.158944	0.982221238736247	-0.145562960558238
5.199904	0.981935765039945	-0.148107122454382
5.240864	0.981667183278336	-0.15069525636762
5.281824	0.981386777162442	-0.153377030759325
5.322784	0.981070897983694	-0.156149157207761
5.363744	0.980720390338827	-0.15897166907632
5.404704	0.98041380172416	-0.161812630102214
5.445664	0.980071740046639	-0.164667679694393
5.486624	0.97965704304994	-0.167557012554137
5.527584	0.979237278472834	-0.170472480630503
5.568544	0.978800621961035	-0.173412497461581
5.609504	0.978398593915356	-0.176340365219643
5.650464	0.978048086270489	-0.179293335250721
5.691424	0.977702646206029	-0.182305017447749
5.732384	0.977360584528508	-0.185329971008841
5.773344	0.977032036398741	-0.188364164403043
5.814304	0.976586933919596	-0.191411182424095
5.855264	0.976301460223294	-0.194436303784044
5.896224	0.975998249995566	-0.197450245817613
5.937184	0.975648586947433	-0.200467724702393
5.978144	0.975280342771139	-0.203456906598276
6.019104	0.974951794641372	-0.206452074772827
6.060064	0.974619023527931	-0.209544490011646
6.101024	0.974233887416944	-0.212643492989967
6.141984	0.973797230905146	-0.215773939730537
6.182944	0.97339942584314	-0.218873474435103
6.223904	0.973005843764807	-0.221916208137313
6.264864	0.97266462668402	-0.224903722940666
6.305824	0.972322565006499	-0.22778724167901
6.346784	0.971998239860405	-0.230555704882292
6.387744	0.971673914714311	-0.233202511735773
6.428704	0.971363103115971	-0.23583614311025
6.469664	0.971081852403342	-0.238502464752762
6.510624	0.97080904765806	-0.241060675989485
6.551584	0.970515127994412	-0.243556925864229
6.592544	0.970160397365872	-0.246050972561785
6.633504	0.969836072219778	-0.24855211693303
6.674464	0.969524416024703	-0.251054357444853
6.715424	0.969165462412489	-0.253581859311723
6.756384	0.968534548651728	-0.256070161622469
6.797344	0.968124074638703	-0.258514180289675
6.838304	0.967704310061596	-0.260907201179894
6.879264	0.96734113346571	-0.263228833463315
6.920224	0.966990625820842	-0.265597985511071
6.961184	0.966644341159648	-0.268033365806002
7.002144	0.966303124078862	-0.270513639922132
7.043104	0.96599569086746	-0.273102902664037
7.084064	0.965693325236466	-0.275768736164423
7.125024	0.965399405572818	-0.278519175155524
7.165984	0.965079303410397	-0.281273240345279
7.206944	0.964711903830837	-0.284022881747013
7.247904	0.96436139618597	-0.286723135804936
7.288864	0.964045517007222	-0.289380518344757
7.329824	0.963712745893782	-0.29204614482058
7.370784	0.963305650267695	-0.294652961066187
7.411744	0.962903622222016	-0.297183178223636
7.452704	0.962479634661236	-0.299636972808608
7.493664	0.962099566130657	-0.302050190579312
7.534624	0.961584362122539	-0.304359824154927
7.575584	0.961251591009099	-0.306605726853354
7.616544	0.960918819895659	-0.308810952494041
7.657504	0.960611386684257	-0.310970308029276
7.698464	0.960321690004282	-0.313083869731267
7.739424	0.960049729855734	-0.315109350109097
7.780384	0.95976003317576	-0.317076231639685
7.821344	0.959444153997012	-0.318985019898805
7.862304	0.959106315303164	-0.32083390178713
7.903264	0.958795503704824	-0.322731092312334
7.944224	0.958449219043629	-0.324694073064322
7.985184	0.958029454466523	-0.326790532358237
8.026144	0.957610534486152	-0.32893117505222
8.067104	0.957186546925372	-0.331137910882611
8.108064	0.956776072912347	-0.333418177479222
8.149024	0.956429788251153	-0.335729800669843
8.189984	0.956083503589958	-0.33812144430192
8.230944	0.955746509492845	-0.340586289640122
8.271904	0.955417961363078	-0.343142321670923
8.312864	0.955110528151676	-0.345761509268549
8.353824	0.954686540590897	-0.348422404688316
8.394784	0.954539580759073	-0.351217465099875
8.435744	0.954016775380343	-0.35413236222429
8.476704	0.953666267735476	-0.357172938512637
8.517664	0.953333496622035	-0.360266789848159
8.558624	0.952995657928187	-0.363353532613963
8.599584	0.952593629882508	-0.366357487346791
8.640544	0.952165419338056	-0.369348111876995
8.681504	0.951771837259723	-0.372293864378059
8.722464	0.95137825518139	-0.375140020630871
8.763424	0.951041261084276	-0.377916257061676
8.804384	0.95070004400349	-0.380545469006543
8.845344	0.950370651276988	-0.383182048846633
8.886304	0.950051393711302	-0.385779697172926
8.927264	0.949739737516227	-0.388313483869675
8.968224	0.949471155754618	-0.390842903437757
9.009184	0.94919919560607	-0.39338285510806
9.050144	0.948891762394668	-0.395906600023921
9.091104	0.948546322330209	-0.39834477624005
9.132064	0.948212706620034	-0.400675240845073
9.173024	0.94788838147394	-0.402954526799019
9.213984	0.947313211097663	-0.405086448310902
9.254944	0.946898514100965	-0.407161998123996
9.295904	0.946478749523859	-0.409156841045769
9.336864	0.946076721478179	-0.411106742203813
9.377824	0.94570932189862	-0.41302797808716
9.418784	0.945363037237425	-0.414915120293857
9.459744	0.945017597172966	-0.416730146038978
9.500704	0.944683981462791	-0.418599708591503
9.541664	0.944359656316697	-0.420510216244095
9.582624	0.944069959636722	-0.422407836072866
9.623584	0.943776039973074	-0.424397102406684
9.664544	0.943464383777999	-0.426380528468632
9.705504	0.943070801699667	-0.428392927073313
9.746464	0.942738030586226	-0.430400886635531
9.787424	0.942422151407478	-0.432364355529645
9.828384	0.942097826261384	-0.434275072386006
9.869344	0.941678906281013	-0.436155522251317
9.910304	0.941259141703906	-0.438088730691999
9.951264	0.940848667690881	-0.440115873803948
9.992224	0.940303902797051	-0.442254803642076
10.033184	0.940126537482781	-0.444503356254904
10.074144	0.939792921772606	-0.446812333889536
10.115104	0.939455927675492	-0.449209203257414
10.156064	0.938976196730228	-0.451755932258134
10.197024	0.938690723033927	-0.454436074424604
10.237984	0.938413695304971	-0.457249344280847
10.278944	0.938136667576016	-0.460193599667443
10.319904	0.937830078961349	-0.46311814631568
10.360864	0.937483794300154	-0.466041267763245
10.401824	0.937168759718141	-0.468999672733892
10.442784	0.93682669804062	-0.471982929368873
10.483744	0.936416224027595	-0.47503731964356
10.524704	0.935992236466815	-0.478202311156404
10.565664	0.935564025922363	-0.481443836381229
10.606624	0.935153551909338	-0.484743775220792
10.647584	0.93480304426447	-0.4880665085543
10.688544	0.934456759603276	-0.491413422356717
10.729504	0.934119765506163	-0.494745314892714
10.770464	0.933795440360068	-0.498006178390891
10.811424	0.933488007148667	-0.501213385480856
10.852384	0.933198310468692	-0.5043880178007
10.893344	0.93291283677239	-0.507499466224042
10.934304	0.932588511626296	-0.510521098675309
10.975264	0.93221266607939	-0.513420843780948
11.016224	0.931706752635353	-0.51625973238201
11.057184	0.931373136925178	-0.519184717050638
11.098144	0.930979554846845	-0.522111150891203
11.139104	0.930551344302393	-0.525028329644219
11.180064	0.930140870289367	-0.52789113720948
11.221024	0.929759957162054	-0.530678879847554
11.261984	0.929418740081267	-0.53340900428105
11.302944	0.929085968967827	-0.535997663382915
11.343904	0.928752353257652	-0.53848072906183
11.384864	0.928428028111558	-0.540848362203059
11.425824	0.928117216513218	-0.543201616943614
11.466784	0.927844411767935	-0.545564423143725
11.507744	0.927576674603061	-0.547941054226205
11.548704	0.927269241391659	-0.550339150487017
11.589664	0.926922956730465	-0.552793544353617
11.630624	0.926590185617024	-0.555314048790272
11.671584	0.926283597002357	-0.557885143492406
11.712544	0.925915352826063	-0.560480734648309
11.753504	0.925487142281611	-0.563039896018814
11.794464	0.925076668268585	-0.56555114972633
11.835424	0.924458423458843	-0.568036451270522
11.876384	0.92409946984663	-0.570424667011683
11.917344	0.923744739218089	-0.572788850469937
11.958304	0.923394231573222	-0.575142268650937
11.999264	0.923061460459782	-0.577521030996809
12.040224	0.922745581281034	-0.580001771463005
12.081184	0.922447438633713	-0.582528105275502
12.122144	0.922157741953738	-0.585123214826896
12.163104	0.921846085758663	-0.587710365918263
12.204064	0.921466017228084	-0.590385591796172
12.245024	0.921128178534236	-0.593060665129668
12.285984	0.920808076371815	-0.595747220699166
12.326944	0.920462636307355	-0.598361707749618
12.367904	0.920047094713922	-0.600897196406193
12.408864	0.919636620700897	-0.603369475015794
12.449824	0.919234592655218	-0.60575276139316
12.490784	0.918841010576885	-0.608075814518843
12.531744	0.91850739486671	-0.610357146747149
12.572704	0.918166177785923	-0.612702225107085
12.613664	0.917833406672483	-0.615118055745689
12.654624	0.917517527493735	-0.617553215940822
12.695584	0.917214317266007	-0.620051320319805
12.736544	0.916808066236654	-0.622583405056729
12.777504	0.916514146573007	-0.625182888274409
12.818464	0.916185598443239	-0.627842591668536
12.859424	0.915861273297145	-0.630507950102032
12.900384	0.915553840085743	-0.633122286787275
12.941344	0.915212623004957	-0.635751071607781
12.982304	0.914801304395197	-0.638393374042622
13.023264	0.914364647883398	-0.640986446036479
13.064224	0.913940660322619	-0.64361325649642
13.105184	0.913525963325921	-0.646246820315513
13.146144	0.913183901648399	-0.648974323164285
13.187104	0.912824948036186	-0.651733339509895
13.228064	0.912492176922746	-0.6545564571977
13.269024	0.912172074760325	-0.657417076840216
13.309984	0.911861263161984	-0.660299368685626
13.350944	0.911575789465683	-0.663220659600216
13.391904	0.911129842389803	-0.66613512960027
13.432864	0.910766665793917	-0.669027410925627
13.473824	0.910421225729457	-0.671862496812355
13.514784	0.910096900583363	-0.674613267042756
13.555744	0.909754838905842	-0.677359460940721
13.596704	0.909352810860163	-0.680130349600194
13.637664	0.908920377332037	-0.682869705149975
13.678624	0.908531018237377	-0.68558953283549
13.719584	0.908137436159044	-0.68839139019032
13.760544	0.907796219078258	-0.691269831378866
13.801504	0.907454157400737	-0.694225643094466
13.842464	0.907129832254642	-0.697244329259327
13.883424	0.906819020656302	-0.700314185358442
13.924384	0.906503141477554	-0.703414583028553
13.965344	0.906221890764926	-0.706444561838501
14.006304	0.905949086019644	-0.709503528445624
14.047264	0.90564672038865	-0.712569396597902
14.088224	0.905291989760109	-0.715650798129992
14.129184	0.904976110581361	-0.718767313207102
14.170144	0.904643339467921	-0.721937678641751
14.211104	0.904068169091645	-0.725224485586428
14.252064	0.903851952327582	-0.728574552699814
14.293024	0.90344570129823	-0.732012799201628
14.333984	0.902831679472161	-0.735530399307884
14.374944	0.902654314157891	-0.739025261579551
14.415904	0.902113772247734	-0.742453087118645
14.456864	0.901953298868156	-0.745827872964805
14.497824	0.901447385424119	-0.749151528102417
14.538784	0.901128127858432	-0.752367619814926
14.579744	0.90084265416213	-0.755493433563706
14.620704	0.900543666918075	-0.758537466072645
14.661664	0.900210895804635	-0.761546687946187
14.702624	0.899839273241402	-0.764527410164681
14.743584	0.899488765596534	-0.767517829849528
14.784544	0.899168663434113	-0.770538527421454
14.825504	0.898835892320673	-0.773554814280595
14.866464	0.898424573710913	-0.776569054865375
14.907424	0.898001430746868	-0.779605272741878
14.948384	0.897603625684862	-0.782570823328744
14.989344	0.897218489573876	-0.785405092013251
15.030304	0.896880650880028	-0.788158688673733
15.071264	0.896543656782914	-0.79093979780898
15.112224	0.89621933163682	-0.793686061441534
15.153184	0.895895006490726	-0.796418720291518
15.194144	0.895449904011581	-0.799162937649711
15.235104	0.895189768217318	-0.801961068562414
15.276064	0.89489584855367	-0.804837833941607
15.317024	0.894567300423903	-0.807772611961648
15.357984	0.894238752294136	-0.810818363864059
15.398944	0.893932163679469	-0.81391243529938
15.439904	0.893590102001948	-0.817029667335238
15.480864	0.893166114441168	-0.820155422245457
15.521824	0.89272945792937	-0.823302768727952
15.562784	0.892318983916344	-0.826436582341671
15.603744	0.891907665306584	-0.829553450450141
15.644704	0.891562225242125	-0.832690247396767
15.685664	0.891203271629911	-0.835823821297834
15.726624	0.890870500516471	-0.838934334841835
15.767584	0.89055039835405	-0.84200493405017
15.808544	0.890238742158975	-0.845116676666311
15.849504	0.889953268462673	-0.848299021195913
15.890464	0.889667794766372	-0.851439293975985
15.931424	0.889347692603951	-0.854559927752288
15.972384	0.888967624073372	-0.857616954866139
16.013344	0.888639075943605	-0.860695505996883
16.054304	0.88831475079751	-0.863826314485635
16.095264	0.887942283637543	-0.866999055254739
16.136224	0.887297856329028	-0.870215332199752
16.177184	0.886900051267022	-0.873422554544159
16.218144	0.886510692172362	-0.876603419392939
16.259104	0.886173698075248	-0.879810144878396
16.300064	0.885832480994462	-0.882983282262977
16.341024	0.885508155848368	-0.886147700644664
16.381984	0.885183830702274	-0.88937455109681
16.422944	0.884880620474545	-0.892682348152928
16.463904	0.884595146778244	-0.895969065750163
16.504864	0.884327409613369	-0.899238136137841
16.545824	0.884029266966048	-0.90249594656852
16.586784	0.883678759321181	-0.905815354433791
16.627744	0.883354434175087	-0.909205545086613
16.668704	0.883021663061646	-0.912567421316891
16.709664	0.88265848646576	-0.915979781031557
16.750624	0.882238721888653	-0.919371309716815
16.791584	0.881824024891955	-0.922777569834106
16.832544	0.881421152249541	-0.926132664375554
16.873504	0.880850204856938	-0.929408880379451
16.914464	0.880496318825132	-0.932653593782539
16.955424	0.880327399478208	-0.935848477463016
16.996384	0.879813040066824	-0.939031445245511
17.037344	0.87950138387175	-0.942260302746312
17.078304	0.879224356142794	-0.945438426154043
17.119264	0.8789219905118	-0.948616784916012
17.160224	0.878597665365706	-0.951804884728454
17.201184	0.878208306271046	-0.954978420907718
17.242144	0.87786708919026	-0.95812549063106
17.283104	0.877555432995185	-0.961375567059923
17.324064	0.877213371317664	-0.964671707543564
17.365024	0.876798674320965	-0.967982507545442
17.405984	0.876378909743859	-0.97128328320008
17.446944	0.875985327665526	-0.974528543583855
17.487904	0.875595968570866	-0.977720215114802
17.528864	0.875263197457426	-0.98083943022805
17.569824	0.874930426343986	-0.983937622541768
17.610784	0.874597655230545	-0.987049524239942
17.651744	0.874273330084451	-0.990179766135155
17.692704	0.873840896556326	-0.993328866878417
17.733664	0.873568091811043	-0.996468950067573
17.774624	0.873429577946566	-0.999599834828533
17.815584	0.872945624017628	-1.00270609892099
17.856544	0.872625521855207	-1.00583488074823
17.897504	0.872309642676459	-1.00902135705226
17.938464	0.871959135031592	-1.01226570216955
17.979424	0.871535147470813	-1.01543528091086
18.020384	0.871102713942687	-1.01849924661637
18.061344	0.870692239929662	-1.0215278939315
18.102304	0.870298657851329	-1.02452977623949
18.143264	0.869948150206462	-1.02751768983753
18.184224	0.869589196594248	-1.0305039603143
18.225184	0.869256425480808	-1.03350145370157
18.266144	0.868923654367368	-1.03655163157121
18.307104	0.868633957687393	-1.0396208513422
18.348064	0.868340038023745	-1.04269440773297
18.389024	0.86805034134377	-1.04582884895799
18.429984	0.867720948617268	-1.04896535171182
18.470944	0.867357772021382	-1.05203058135676
18.511904	0.867016554940595	-1.05505445403172
18.552864	0.866510641496558	-1.05802191360297
18.593824	0.866319762634534	-1.06092078702624
18.634784	0.865878883139062	-1.06381329498901
18.675744	0.865273307280339	-1.06670780564203
18.716704	0.864884792782414	-1.06960406401819
18.757664	0.864551177072239	-1.07248034561367
18.798624	0.864209959991453	-1.07540511672012
18.839584	0.863881411861685	-1.07832497589641
18.880544	0.863561309699264	-1.08121711557339
18.921504	0.863258099471536	-1.08406946512943
18.962464	0.862986139322988	-1.08686157271696
19.003424	0.862696442643013	-1.08963523550558
19.044384	0.862401678382631	-1.09237516636572
19.085344	0.862056238318171	-1.09500517589996
19.126304	0.861723467204731	-1.09756213627248
19.167264	0.861416033993329	-1.10008801681014
19.208224	0.861040188446423	-1.10256133708018
19.249184	0.860606910321563	-1.10504273348736
19.290144	0.860200659292211	-1.10752600401163
19.331104	0.859790185279186	-1.10995637649135
19.372064	0.859227683853929	-1.11229778506851
19.413024	0.858872953225388	-1.11449908595933
19.453984	0.858695587911118	-1.11654799280082
19.494944	0.858189674467081	-1.11837540079399
19.535904	0.85789153181976	-1.12001696392693
19.576864	0.857627173041824	-1.12154587736814
19.617824	0.857363658860622	-1.12292059673594
19.658784	0.857095921695748	-1.12423512207775
19.699744	0.856796934451692	-1.12547177131674
19.740704	0.85651146075539	-1.12650494374038
19.781664	0.856243723590516	-1.12739465250056
19.822624	0.856019060859107	-1.12812687658637
19.863584	0.855802844095044	-1.1286740446845
19.904544	0.855560444832208	-1.12916054586896
19.945504	0.855274971135907	-1.12951832353882
19.986464	0.85501061235797	-1.12973097263189
20.027424	0.854794395593908	-1.12983001972025
20.068384	0.854578178829845	-1.12974390403983
20.109344	0.854392367548229	-1.12956000738969
20.150304	0.85418966433192	-1.12930643280941
20.191264	0.854020744984996	-1.12901158188975
20.232224	0.853882231120518	-1.12871916732232
20.273184	0.853731048305021	-1.12837905647487
20.314144	0.853570574925443	-1.12798224922695
20.355104	0.853458243559739	-1.12750832641906
20.396064	0.85325554034343	-1.12686323570283
20.437024	0.853125472446298	-1.1261745020296
20.477984	0.853068884465079	-1.12547394398504
20.518944	0.852905032698563	-1.12471375197043
20.559904	0.852788478349185	-1.12403961897687
20.600864	0.852675302386746	-1.12341248491744
20.641824	0.852567194004715	-1.12280296973789
20.682784	0.852485268121456	-1.12221089910174
20.723744	0.852389828690444	-1.12153506414836
20.764704	0.852303679823513	-1.12085379643462
20.805664	0.852230199907601	-1.12015353258286
20.846624	0.852138983460262	-1.1194055419422
20.887584	0.85206550354435	-1.11866822723135
20.928544	0.851987800644765	-1.11790874345866
20.969504	0.851918543712526	-1.11712216343953
21.010464	0.851840840812941	-1.11626457181623
21.051424	0.851771583880702	-1.11539025914589
21.092384	0.85169810396479	-1.11453253023262
21.133344	0.851628847032552	-1.11368003577197
21.174304	0.851524961634193	-1.11286139745453
21.215264	0.851459927685628	-1.11208514905068
21.256224	0.851404184301143	-1.11129178298431
21.297184	0.851373778818696	-1.11036339985663
21.338144	0.851282562371357	-1.10932471404201
21.379104	0.851235264954219	-1.10809942282429
21.420064	0.851183744553407	-1.10675976905899
21.461024	0.851135602539533	-1.10536752015876
21.501984	0.851075636171375	-1.10390974253646
21.542944	0.851031717141175	-1.10243104889572
21.583904	0.850992865691383	-1.10088345312214
21.624864	0.850958237225263	-1.09930107068442
21.665824	0.850919385775471	-1.09768542702672
21.706784	0.850884757309351	-1.09603986940933
21.747744	0.850841682875886	-1.09436164331596
21.788704	0.850811277393439	-1.09264608306674
21.829664	0.85077664892732	-1.090970594056
21.870624	0.850751311025281	-1.0892889684014
21.911584	0.850707391995081	-1.08754305399288
21.952544	0.850677831109369	-1.08575304335254
21.993504	0.850651648610596	-1.083866103812
22.034464	0.85062124312815	-1.081975614345
22.075424	0.85058661466203	-1.08006031026017
22.116384	0.850551986195911	-1.07817327265536
22.157344	0.850547763212238	-1.07628149745687
22.198304	0.850517357729792	-1.07442646367023
22.239264	0.850496242811426	-1.0726020520852
22.280224	0.850474283296326	-1.07077338669022
22.321184	0.85044387781388	-1.0689735238599
22.362144	0.85043120886286	-1.06714883987413
22.403104	0.850405026364087	-1.06531884516354
22.444064	0.850383066848987	-1.06348621143456
22.485024	0.850378843865314	-1.06167512351454
22.525984	0.850366174914295	-1.05981242110226
22.566944	0.850349282979602	-1.05790916148857
22.607904	0.850318877497156	-1.05598693188732
22.648864	0.850318877497156	-1.05407672060673
22.689824	0.850314654513483	-1.05220021074573
22.730784	0.850288472014709	-1.05039501757773
22.771744	0.850284249031036	-1.04867438413712
22.812704	0.850249620564917	-1.04703755641865
22.853664	0.850249620564917	-1.04544237114614
22.894624	0.850249620564917	-1.04386788832989
22.935584	0.850249620564917	-1.04234239188357
22.976544	0.850214992098798	-1.04087012036268
23.017504	0.850214992098798	-1.03939687037833
23.058464	0.850214992098798	-1.03790158862211
23.099424	0.850214992098798	-1.03643509199692
23.140384	0.850176140649005	-1.03496502147401
23.181344	0.850176140649005	-1.03350951458428
23.222304	0.850171917665332	-1.03210224877604
23.263264	0.850154181133905	-1.03070302859607
23.304224	0.850149958150232	-1.02923543147188
23.345184	0.850145735166559	-1.02777681703451
23.386144	0.850145735166559	-1.02630370434013
23.427104	0.850141512182886	-1.02484354702496
23.468064	0.850141512182886	-1.02332444436881
23.509024	0.850145735166559	-1.02174313192121
23.549984	0.850119552667785	-1.02011543943396
23.590944	0.850102660733093	-1.01845085299046
23.631904	0.850102660733093	-1.0167425647514
23.672864	0.850102660733093	-1.01497694596294
23.713824	0.85009843774942	-1.01319916720543
23.754784	0.850102660733093	-1.01141822206173
23.795744	0.85009843774942	-1.00964251572906
23.836704	0.85009843774942	-1.00790855644423
23.877664	0.850081545814728	-1.00625305728942
23.918624	0.850081545814728	-1.0046456466717
23.959584	0.850081545814728	-1.0030454623008
24.000544	0.850072255250647	-1.00153177932978
24.041504	0.850072255250647	-1.00005327963837
24.082464	0.850072255250647	-0.998630678758058
24.123424	0.850072255250647	-0.997269636086633
24.164384	0.850072255250647	-0.995946953977053
24.205344	0.850072255250647	-0.994662717418348
24.246304	0.850072255250647	-0.993400277277275
24.287264	0.850072255250647	-0.992179407668369
24.328224	0.850072255250647	-0.991018529419289
24.369184	0.8500418497682	-0.98991485096725
24.410144	0.8500418497682	-0.988857739966557
24.451104	0.8500418497682	-0.987877112556108
24.492064	0.8500418497682	-0.986911794067261
24.533024	0.8500418497682	-0.985971930882788
24.573984	0.850024957833508	-0.985003256416822
24.614944	0.850024957833508	-0.984068782408594
24.655904	0.850024957833508	-0.983102317657433
24.696864	0.850024957833508	-0.982134527949071
24.737824	0.850024957833508	-0.981165700938689
24.778784	0.850011444285754	-0.980205239899842
24.819744	0.850011444285754	-0.979193698274184
24.860704	0.850011444285754	-0.978111458850005
24.901664	0.850011444285754	-0.977004258801196
24.942624	0.850011444285754	-0.9758576521717
24.983584	0.850007221302081	-0.974706693667977
25.024544	0.850007221302081	-0.973584703348575
25.065504	0.850007221302081	-0.972465929537114
25.106464	0.850007221302081	-0.971368697176192
25.147424	0.850007221302081	-0.970256508925028
25.188384	0.850007221302081	-0.969129035723526
25.229344	0.850007221302081	-0.967984211684474
25.270304	0.850007221302081	-0.966856320075435
25.311264	0.850007221302081	-0.965729539861417
25.352224	0.850007221302081	-0.964596694917318
25.393184	0.850007221302081	-0.963480998144619
25.434144	0.850007221302081	-0.962360343678448
25.475104	0.850007221302081	-0.961225177880042
25.516064	0.850007221302081	-0.960096965927733
25.557024	0.850007221302081	-0.958996730621051
25.597984	0.850007221302081	-0.957974757136644
25.638944	0.850007221302081	-0.957009743736626
25.679904	0.850007221302081	-0.95616314184879
25.720864	0.850007221302081	-0.955357439297698
25.761824	0.850007221302081	-0.954601058714239
25.802784	0.850007221302081	-0.953850609929298
25.843744	0.850007221302081	-0.953071696356606
25.884704	0.850007221302081	-0.952324263592662
25.925664	0.850007221302081	-0.951596918748907
25.966624	0.850007221302081	-0.950892488255421
26.007584	0.850002998318408	-0.950187905217522
26.048544	0.850002998318408	-0.949497879275181
26.089504	0.850002998318408	-0.948772975142058
26.130464	0.850002998318408	-0.94807539171358
26.171424	0.850002998318408	-0.947410099758453
26.212384	0.850002998318408	-0.946780518450769
26.253344	0.850002998318408	-0.94623125177734
26.294304	0.850002998318408	-0.945728739966968
26.335264	0.850002998318408	-0.945177784408949
26.376224	0.850002998318408	-0.944558964020109
26.417184	0.850002998318408	-0.943806030940418
26.458144	0.850002998318408	-0.942934531624924
26.499104	0.850002998318408	-0.941855099017972
26.540064	0.850002998318408	-0.940607333649578
26.581024	0.850002998318408	-0.939146228379833
26.621984	0.850002998318408	-0.93739891492112
26.662944	0.850002998318408	-0.935347205620813
26.703904	0.850002998318408	-0.93294656622669
26.744864	0.850002998318408	-0.930164642068429
26.785824	0.850002998318408	-0.927015604522139
26.826784	0.850002998318408	-0.923481276831225
26.867744	0.850002998318408	-0.919529138705714
26.908704	0.850002998318408	-0.915139566396279
26.949664	0.850002998318408	-0.910196920340669
26.990624	0.850002998318408	-0.904672692167013
27.031584	0.850028336220446	-0.898617796842473
27.072544	0.850205701534717	-0.892014345265634
27.113504	0.850513134746118	-0.884931034723982
27.154464	0.85097597375669	-0.877410730198001
27.195424	0.851139825523207	-0.869474131964745
27.236384	0.85149877913542	-0.861192042424619
27.277344	0.851983577661092	-0.852529803486638
27.318304	0.852372092159017	-0.843644405145423
27.359264	0.852804525687143	-0.83455991237197
27.400224	0.853250472763022	-0.825305271558541
27.441184	0.853665169759721	-0.815989630412945
27.482144	0.85405452885438	-0.806626534879191
27.523104	0.854460779883733	-0.797205609757885
27.564064	0.85482395647962	-0.78776439405024
27.605024	0.855161795173467	-0.778323790699459
27.645984	0.855476829755481	-0.768969148305477
27.686944	0.855758080468109	-0.75975891317112
27.727904	0.856047777148084	-0.750716860432998
27.768864	0.856363656326832	-0.741900231293063
27.809824	0.856726832922719	-0.733304562737587
27.850784	0.85704693508514	-0.724896722119732
27.891744	0.857358591280214	-0.716592637854235
27.932704	0.857687139409982	-0.70834579479069
27.973664	0.858080721488315	-0.700244461664967
28.014624	0.858672783799283	-0.692232964124173
28.055584	0.859045250959251	-0.684346537748858
28.096544	0.859408427555137	-0.676652498209954
28.137504	0.85979271906939	-0.669064531519302
28.178464	0.860151672681603	-0.661577568843927
28.219424	0.860497957342797	-0.654239408886523
28.260384	0.860843397407257	-0.647057275714721
28.301344	0.861133094087232	-0.640052019970782
28.342304	0.861393229881495	-0.63318293626729
28.383264	0.861678703577796	-0.62645533314987
28.424224	0.861989515176136	-0.619796486158494
28.465184	0.862327353869984	-0.613210906249422
28.506144	0.862638165468325	-0.606603240088331
28.547104	0.862962490614419	-0.599969061707992
28.588064	0.863343403741732	-0.593394541268974
28.629024	0.863732762836392	-0.587003758398061
28.669984	0.864147459833091	-0.580760897845927
28.710944	0.864545264895097	-0.574778315111495
28.751904	0.864930401006084	-0.568991165743353
28.792864	0.865345098002782	-0.563284673144794
28.833824	0.865885639912939	-0.557685260187625
28.874784	0.866219255623114	-0.552144853589204
28.915744	0.866366215454938	-0.546679725480152
28.956704	0.866776689467963	-0.541287470017132
28.997664	0.867092568646711	-0.535908747422886
29.038624	0.867438008711171	-0.530591474077229
29.079584	0.867766556840938	-0.525286404284735
29.120544	0.868065544084993	-0.519953425401998
29.161504	0.868380578667007	-0.514625689688709
29.202464	0.868748822843301	-0.509321236611491
29.243424	0.869146627905307	-0.504175941838784
29.284384	0.869544432967313	-0.499105705455649
29.325344	0.869946461012992	-0.49415497890448
29.366304	0.870313860592552	-0.489359804072022
29.407264	0.870694773719866	-0.484644606096901
29.448224	0.871057950315753	-0.479867710443717
29.489184	0.871407613363885	-0.475104199473305
29.530144	0.87171926955896	-0.47033716908533
29.571104	0.872004743255262	-0.465644800471447
29.612064	0.872273325016871	-0.461018673179975
29.653024	0.872553731132765	-0.456418630983389
29.693984	0.872883123859267	-0.45188926697247
29.734944	0.873358631820858	-0.447383277124271
29.775904	0.873674510999606	-0.442896553635628
29.816864	0.874058802513858	-0.438437484270135
29.857824	0.874474344107291	-0.433977992138693
29.898784	0.874893264087662	-0.429533181317547
29.939744	0.875296136730076	-0.425165856521369
29.980704	0.875680428244328	-0.420882422436363
30.021664	0.876087523870415	-0.416635646953377
30.062624	0.876445632885894	-0.412294167539434
30.103584	0.876783471579742	-0.407872055327172
30.144544	0.877090060194409	-0.403434928386107
30.185504	0.877375533890711	-0.398989208836092
30.226464	0.877661007587012	-0.394552240977059
30.267424	0.877985332733107	-0.390144498448646
30.308384	0.878348509328993	-0.385726520190018
30.349344	0.878655942540395	-0.381313000586706
30.390304	0.878976044702816	-0.376979887144297
30.431264	0.879291079284829	-0.372727138457879
30.472224	0.879883986192533	-0.368512379868298
30.513184	0.880281791254539	-0.364341780707521
30.554144	0.880476048503501	-0.360219348535237
30.595104	0.881020813397331	-0.356201178291084
30.636064	0.881405949508318	-0.35226901694626
30.677024	0.881773349087878	-0.34829771052546
30.717984	0.882106120201318	-0.344353955805131
30.758944	0.882443958895166	-0.340467095793013
30.799904	0.882742101542487	-0.336667244935742
30.840864	0.882992946772669	-0.332991913904853
30.881824	0.883286866436317	-0.329422518432243
30.922784	0.883619637549757	-0.325982992736553
30.963744	0.883943962695851	-0.32262976577458
31.004704	0.884242949939907	-0.319322700931652
31.045664	0.884571498069674	-0.316039929876342
31.086624	0.884977749099026	-0.312747842715715
31.127584	0.885379777144706	-0.309396812393311
31.168544	0.885781805190385	-0.305969533834903
31.209504	0.886166941301372	-0.302428733902401
31.250464	0.886577415314397	-0.29886938021068
31.291424	0.886975220376403	-0.295315923450183
31.332384	0.887334173988616	-0.291737181363374
31.373344	0.887823195497962	-0.288180248769432
31.414304	0.888112892177936	-0.284658621490631
31.455264	0.888242960075068	-0.281157657442383
31.496224	0.888709177472578	-0.277803306010154
31.537184	0.889059685117445	-0.274439274545219
31.578144	0.88938401026354	-0.271014665514066
31.619104	0.889673706943514	-0.267496786469451
31.660064	0.889998032089608	-0.263832111755521
31.701024	0.890383168200595	-0.26012849681097
31.741984	0.890768304311582	-0.256437957101951
31.782944	0.891178778324607	-0.252761033071533
31.823904	0.891576583386613	-0.24911675136662
31.864864	0.891948205949846	-0.245589704402692
31.905824	0.892333342060833	-0.242255987871338
31.946784	0.892679626722027	-0.239078171731643
31.987744	0.893020843802814	-0.236023914388517
32.028704	0.893336722981562	-0.233105863953133
32.069664	0.893613750710517	-0.230203752229863
32.110624	0.893881487875392	-0.227406859106123
32.151584	0.894171184555366	-0.22466609361011
32.192544	0.894513246232887	-0.221896222639803
32.233504	0.894824057831228	-0.219080634108458
32.274464	0.895286896841799	-0.216276176960963
32.315424	0.89548622167117	-0.213463491131907
32.356384	0.896112912448258	-0.210766871989461
32.397344	0.896528454041691	-0.208146440065254
32.438304	0.896912745555943	-0.205594696711707
32.479264	0.897314773601622	-0.203178096813412
32.520224	0.897721869227709	-0.200808138459465
32.561184	0.898080822839923	-0.198365462183107
32.602144	0.898422039920709	-0.195860974909979
32.643104	0.898721027164765	-0.193300270661681
32.684064	0.898992987313312	-0.19068172157139
32.725024	0.89928690697696	-0.187984899762794
32.765984	0.899616299703462	-0.185302608899285
32.806944	0.899965962751595	-0.182638642978374
32.847904	0.900290287897689	-0.179959880249253
32.888864	0.900601944092764	-0.17730832926448
32.929824	0.900938938189877	-0.174679461634148
32.970784	0.901324074300864	-0.172080065584706
33.011744	0.901709210411851	-0.169562775476785
33.052704	0.902102792490184	-0.167126057149418
33.093664	0.90247863803709	-0.164792214775216
33.134624	0.902841814632976	-0.162534274143277
33.175584	0.90322272776029	-0.160247110359923
33.216544	0.903732864188	-0.157972315749383
33.257504	0.904065635301441	-0.155779202135211
33.298464	0.904364622545496	-0.153648954253475
33.339424	0.904619690759352	-0.151585708237017
33.380384	0.904909387439326	-0.149671212637587
33.421344	0.905242158552767	-0.147830406886409
33.462304	0.905562260715188	-0.146125563971909
33.503264	0.905864626346182	-0.144500691377128
33.544224	0.90620246504003	-0.142951724883021
33.585184	0.906596047118363	-0.141417256645913
33.626144	0.906998075164042	-0.139901538296558
33.667104	0.907400103209721	-0.138386495501038
33.708064	0.907785239320708	-0.136896738031832
33.749024	0.908187267366387	-0.135418042211885
33.789984	0.908593518395739	-0.133922570864751
33.830944	0.90894824902428	-0.13236064245382
33.871904	0.909290310701801	-0.130778321033872
33.912864	0.909588453349122	-0.129197034736736
33.953824	0.909865481078077	-0.127576021515643
33.994784	0.910332543072322	-0.125997899425506
34.035744	0.910500617822511	-0.124391802868948
34.076704	0.911010754250222	-0.122738792367302
34.117664	0.911300450930197	-0.121039007389747
34.158624	0.911620553092618	-0.119272839441397
34.199584	0.912018358154624	-0.117372641612021
34.240544	0.912399271281937	-0.115418811345699
34.281504	0.912801299327617	-0.113397458383885
34.322464	0.91319488140595	-0.111276506994613
34.363424	0.913566503969182	-0.109085882033603
34.404384	0.913955863063842	-0.106909284621114
34.445344	0.914302147725036	-0.104708406496241
34.486304	0.914643364805823	-0.102469584037855
34.527264	0.914959243984571	-0.100212268838015
34.568224	0.915236271713526	-0.0979024260586314
34.609184	0.915499785894728	-0.0956012892069063
34.650144	0.915789482574702	-0.0933301513039032
34.691104	0.916126476671816	-0.0910256693710878
34.732064	0.916442355850564	-0.0886846770222557
34.773024	0.916909417844809	-0.086359006670261
34.813984	0.917104519690506	-0.0840035705445779
34.854944	0.917735433451267	-0.0817151341049661
34.895904	0.917938981264311	-0.0794768608064724
34.936864	0.918539489542626	-0.0772701990690828
34.977824	0.918946585168712	-0.0750895221831069
35.018784	0.919344390230718	-0.0729806152649655
35.059744	0.919703343842932	-0.0709946700409717
35.100704	0.920031891972699	-0.0690422257496164
35.141664	0.92033003462002	-0.0671214845460142
35.182624	0.920607062348975	-0.0652049056257229
35.223584	0.92089675902895	-0.0632955289810037
35.264544	0.921229530142391	-0.0614338159282101
35.305504	0.921592706738277	-0.0596418701530086
35.346464	0.921912808900698	-0.0578425935290855
35.387424	0.922210951548019	-0.0561125546357156
35.428384	0.922543722661459	-0.0544741840394537
35.469344	0.922946595303873	-0.0528458595824921
35.510304	0.923344400365879	-0.0512605679048718
35.551264	0.923728691880131	-0.0496782355888936
35.592224	0.924282747338042	-0.048090801751852
35.633184	0.924464335635986	-0.0465157828509479
35.674144	0.925021769480835	-0.0449752019412289
35.715104	0.925182242860413	-0.0434357760106485
35.756064	0.92568815630445	-0.041903027167013
35.797024	0.925973630000752	-0.0404449771439712
35.837984	0.926241367165626	-0.0390456109572023
35.878944	0.926526840861928	-0.0376680869513893
35.919904	0.926863834959041	-0.0364135377149596
35.960864	0.927188160105135	-0.0352712894973072
36.001824	0.927487147349191	-0.03414783257232
36.042784	0.927811472495285	-0.0330082277314509
36.083744	0.928217723524637	-0.0318350674777952
36.124704	0.928619751570317	-0.0306631668051625
36.165664	0.929026002599669	-0.0295215396611978
36.206624	0.929415361694329	-0.0283878644396425
36.247584	0.929825835707354	-0.0272337940298633
36.288544	0.930215194802014	-0.0261401421042709
36.329504	0.930569925430554	-0.0251394463864866
36.370464	0.930911142511341	-0.024214170806456
36.411424	0.93120168378805	-0.023312476413707
36.452384	0.931486312887617	-0.0224598468422915
36.493344	0.931953374881862	-0.0215469970944279
36.534304	0.932312328494076	-0.0206123901546394
36.575264	0.932472801873653	-0.0196663925054967
36.616224	0.932922127336471	-0.0186956042097855
36.657184	0.933246452482565	-0.0176805627794167
36.698144	0.933635811577225	-0.0166584302129777
36.739104	0.934025170671885	-0.0156137101771576
36.780064	0.934422975733891	-0.0145366376502197
36.821024	0.934803888861205	-0.0135155641778589
36.861984	0.935179734408111	-0.012500917183762
36.902944	0.935577539470117	-0.0114784904245236
36.943904	0.935923824131311	-0.0104404409380306
36.984864	0.936265041212098	-0.0094103150442699
37.025824	0.936572474423499	-0.00830226292594516
37.066784	0.936853725136128	-0.00711441918278718
37.107744	0.937113016333656	-0.00585912683713805
37.148704	0.937406935997304	-0.00452592570057227
37.189664	0.937753220658498	-0.00316352756306379
37.230624	0.938064032256839	-0.00179905482151757
37.271584	0.938367242484567	-0.000409187793362548
37.312544	0.938730419080454	0.000967213921400603
37.353504	0.939365555824888	0.00237755676839853
37.394464	0.939776874434648	0.00380391895812886
37.435424	0.940166233529308	0.00524252174752303
37.476384	0.940568261574987	0.00668935975609626
37.517344	0.940966066636993	0.0081646516563928
37.558304	0.941320797265534	0.00976350235325961
37.599264	0.941649345395301	0.011424678339495
37.640224	0.941947488042622	0.0130626523202791
37.681184	0.942220292787904	0.0146729917907666
37.722144	0.942514212451552	0.0161922927546576
37.763104	0.942851206548665	0.0176337132573089
37.804064	0.943227896692306	0.0190568262510095
37.845024	0.943526039339627	0.0204321231083702
37.885984	0.943836850937967	0.0217244183705746
37.926944	0.944174689631815	0.0229919774663586
37.967904	0.944572494693821	0.024215252918602
38.008864	0.944966076772154	0.0254383278839006
38.049824	0.945354591270079	0.0265936883835856
38.090784	0.945722835446374	0.0276814411987471
38.131744	0.946081789058587	0.028698910264513
38.172704	0.946470303556512	0.0295762934359963
38.213664	0.946980439984223	0.0303598051331845
38.254624	0.947145136347474	0.0310418551818512
38.295584	0.947599529390699	0.0316079976259397
38.336544	0.947863043571901	0.0321172301073759
38.377504	0.948148517268202	0.0325075193503844
38.418464	0.948485511365316	0.0327937972739429
38.459424	0.948805613527737	0.0330487839796677
38.500384	0.949103756175058	0.0332645319035613
38.541344	0.949436527288498	0.0334474174021515
38.582304	0.949839399930912	0.0335862633282644
38.623264	0.950241427976591	0.0335908331230829
38.664224	0.950647679005943	0.0334861963715332
38.705184	0.951037038100603	0.0333257741275867
38.746144	0.951447512113629	0.0330759739319562
38.787104	0.951836871208289	0.0328183285950067
38.828064	0.952200047804175	0.032581213557048
38.869024	0.952541264884962	0.0323684402492379
38.909984	0.952836029145344	0.0321653905582516
38.950944	0.953107989293892	0.031930173608651
38.991904	0.953415422505294	0.0317565431976115
39.032864	0.953743970635061	0.0316068927685374
39.073824	0.954093633683193	0.031433898685627
39.114784	0.954543803742746	0.0313059161010352
39.155744	0.954859682921494	0.0312859262451128
39.196704	0.9552574879835	0.0313885733816557
39.237664	0.955633333530406	0.0315985747395331
39.278624	0.956043807543431	0.031912997107574
39.319584	0.956433166638091	0.0323553301464113
39.360544	0.956800566217651	0.0329272976079293
39.401504	0.957194148295984	0.0335977804315622
39.442464	0.957540432957178	0.0344637968649564
39.483424	0.957885873021638	0.0354686374324044
39.524384	0.958201752200386	0.0365786813449419
39.565344	0.958478779929341	0.0378064699326497
39.606304	0.958742294110542	0.0391167785110052
39.647264	0.959031990790517	0.0404487069913125
39.688224	0.959374052468038	0.0418237096558738
39.729184	0.959684864066379	0.0432783775513247
39.770144	0.95999229727778	0.0448732097924714
39.811104	0.960347027906321	0.0465876956931762
39.852064	0.9607710154671	0.0483735571254436
39.893024	0.961181489480125	0.0502372467180084
39.933984	0.961787065338848	0.0520998968293485
39.974944	0.961989768555157	0.053838691772113
40.015904	0.962379127649817	0.0554226149084142
40.056864	0.96276004077713	0.0568659531122768
40.097824	0.963265954221168	0.0582210596267703
40.138784	0.963568319852162	0.0594628605085565
40.179744	0.963841124597444	0.0605869167151723
40.220704	0.964139267244765	0.0616201436189601
40.261664	0.964472038358205	0.0625053457812914
40.302624	0.964830991970419	0.0632825770070123
40.343584	0.965142648165494	0.0639997471383177
40.384544	0.965450081376895	0.0647357456087889
40.425504	0.965795521441355	0.0654329738267023
40.466464	0.966193326503361	0.066071703440846
40.507424	0.96659535454904	0.0666277605199276
40.548384	0.966976267676354	0.0670909442010265
40.589344	0.967343667255914	0.0674317545735765
40.630304	0.967715289819146	0.0675789446791647
40.671264	0.968087756979114	0.0675952516770788
40.712224	0.968597893406825	0.0676456436348186
40.753184	0.968766812753749	0.0677909312936369
40.794144	0.969064955401069	0.0680841107623503
40.835104	0.969466983446749	0.0684974472871898
40.876064	0.969756680126723	0.0689738500314114
40.917024	0.970098741804244	0.069447541843466
40.957984	0.970423066950339	0.0699415394963016
40.998944	0.970725432581333	0.0705281446839976
41.039904	0.971071717242527	0.0712317318247912
41.080864	0.971460231740452	0.0719660915324091
41.121824	0.971862259786131	0.0726669219777114
41.162784	0.972273578395891	0.0732899482339815
41.203744	0.972662937490551	0.0738000284265212
41.244704	0.973073411503576	0.0743099495370286
41.285664	0.973466993581909	0.0747908436246554
41.326624	0.973813278243104	0.0752513076567635
41.367584	0.97415449532389	0.0757562100560326
41.408544	0.974444192003865	0.0763269985671468
41.449504	0.97472121973282	0.076943317227589
41.490464	0.97503203133116	0.0775457194790133
41.531424	0.975369870025009	0.0780512146222932
41.572384	0.975871560485373	0.0784409285549383
41.613344	0.976161257165348	0.0787612587502337
41.654304	0.976316662964518	0.0790398310016521
41.695264	0.976679839560404	0.079283640560203
41.736224	0.977281192435454	0.0794836742301933
41.777184	0.977674774513787	0.0796272054490384
41.818144	0.978054843044366	0.0797194817445987
41.859104	0.978236431342309	0.079743466084976
41.900064	0.978820892282666	0.0798050373690956
41.941024	0.979174778314472	0.0798733445787199
41.981984	0.97951261700832	0.0799461235188962
42.022944	0.979814982639314	0.0800253049660713
42.063904	0.980087787384596	0.0800259129645235
42.104864	0.980351301565798	0.0800194537981708
42.145824	0.980649444213119	0.0799500853152624
42.186784	0.980995728874313	0.0798109430171441
42.227744	0.981306540472653	0.0796136006664675
42.268704	0.981609750700382	0.0794160447536105
42.309664	0.981972927296269	0.0792585186743344
42.350624	0.982401137840721	0.0791082755012495
42.391584	0.982815834837419	0.0789511547542749
42.432544	0.983227153447179	0.0787500075100585
42.473504	0.983810769790802	0.0784826015097844
42.514464	0.984208574852808	0.0782588188536565
42.555424	0.984390163150751	0.0781426432067499
42.596384	0.984891853611116	0.078065074371957
42.637344	0.98519421924211	0.0779928184412019
42.678304	0.985471246971065	0.0779338164408644
42.719264	0.985769389618386	0.0779064085679836
42.760224	0.98609371476448	0.0780240529996817
42.801184	0.986456891360367	0.0782739904852852
42.842144	0.986776993522788	0.0786399271021157
42.883104	0.987079359153782	0.0790839555631603
42.924064	0.987434089782322	0.0796089349865885
42.965024	0.987823448876982	0.0802636316425226
43.005984	0.988217030955315	0.0810156690685796
43.046944	0.988597099485894	0.0818667056404662
43.087904	0.988961120678515	0.0828361667997709
43.128864	0.989336966225421	0.0838301549217274
43.169824	0.989708588788654	0.0848689649510873
43.210784	0.990046427482502	0.0859359085288998
43.251744	0.990387644563289	0.0870120548933208
43.292704	0.990690854791017	0.0881733820588203
43.333664	0.990967037923238	0.0893452217136872
43.374624	0.991382579516671	0.0905000657415687
43.415584	0.991732242564804	0.0916683031690466
43.456544	0.992048121743552	0.0928490601345462
43.497504	0.99235133197128	0.0940623047019307
43.538464	0.992688326068394	0.0952783778786021
43.579424	0.993081908146727	0.0964503112393238
43.620384	0.993496605143425	0.0976697861564394
43.661344	0.993899477785839	0.0988383047014814
43.702304	0.994292215267437	0.100014027701301
43.743264	0.994690020329443	0.101174064776895
43.784224	0.995088669988184	0.102281500179944
43.825184	0.99544255601999	0.103343958951969
43.866144	0.995776171730165	0.104378125093509
43.907104	0.996074314377486	0.105386308562841
43.948064	0.996351342106441	0.106374628570194
43.989024	0.996657930721108	0.107330519814223
44.029984	0.996994924818222	0.108262078044927
44.070944	0.997341209479416	0.109241288971526
44.111904	0.997786311958561	0.110240801380495
44.152864	0.997938339370792	0.111200159741145
44.193824	0.998297292983006	0.112172926755834
44.234784	0.998902024244994	0.113108815068704
44.275744	0.999092903107018	0.11402993054463
44.316704	0.999676519450641	0.11487466485299
44.357664	1.00005236499755	0.115693089608254
44.398624	1.00044594707588	0.116509522569306
44.439584	1.0007880087534	0.117258831629549
44.480544	1.00113344881786	0.117955837568458
44.521504	1.00144510501293	0.118639349864298
44.562464	1.00172128814516	0.119294534662359
44.603424	1.00198564692309	0.119933654354363
44.644384	1.00227112061939	0.12060881593311
44.685344	1.00261656068385	0.1212296782379
44.726304	1.00292399389525	0.121798185120413
44.767264	1.00323058250992	0.122411045381057
44.808224	1.00358953612214	0.123019131001526
44.849184	1.00401352368291	0.123623298409748
44.890144	1.00442399769594	0.124201531088291
44.931104	1.00483447170897	0.124682338007681
44.972064	1.00523312136771	0.125162488986088
45.013024	1.0056258588493	0.125554661063013
45.053984	1.00601099496029	0.12589490702123
45.094944	1.00651268542066	0.126098216037721
45.135904	1.00681505105165	0.126214868930724
45.176864	1.00708363281326	0.126271164357307
45.217824	1.00737755247691	0.126251473052596
45.258784	1.00771454657402	0.126230149522649
45.299744	1.00809123671766	0.126283115122583
45.340704	1.00838937936498	0.126284348553135
45.381664	1.00870103556006	0.126278643392031
45.422624	1.00903802965717	0.126283483408384
45.463584	1.00943583471918	0.126214151971976
45.504544	1.00982941679751	0.126103618289201
45.545504	1.0102145529085	0.126013460181797
45.586464	1.01058195248806	0.125937706625538
45.627424	1.01094512908394	0.125921536917596
45.668384	1.0113344881786	0.125838245488052
45.709344	1.01166725929204	0.125755202487984
45.750304	1.01216894975241	0.125790265911268
45.791264	1.01231590958423	0.125940450245793
45.832224	1.01258871432951	0.126313299303808
45.873184	1.01300341132621	0.126863982461086
45.914144	1.01335391897108	0.127652998832433
45.955104	1.01366979814983	0.128589865608763
45.996064	1.01397216378082	0.129629041744718
46.037024	1.01430071191059	0.130796575288683
46.077984	1.01471625350402	0.132027190306471
46.118944	1.01510476800195	0.1333418311462
46.159904	1.01551608661171	0.134792334579134
46.200864	1.01590037812596	0.136395208090133
46.241824	1.01630747375204	0.138079782210352
46.282784	1.01670527881405	0.139889231367519
46.323744	1.01705494186218	0.141816721571862
46.364704	1.0173970035397	0.143837213747337
46.405664	1.01768670021968	0.145965652888157
46.446624	1.01797217391598	0.148102671562692
46.487584	1.01827453954698	0.150377108783461
46.528544	1.01861237824082	0.152677777105913
46.569504	1.01896204128896	0.15489417117695
46.610464	1.01926102853301	0.156994884280825
46.651424	1.01955917118033	0.158872658081263
46.692384	1.01991812479255	0.160618036405118
46.733344	1.02052370065127	0.162191128887987
46.774304	1.02071373491656	0.163672980198109
46.815264	1.02129735126018	0.165053507149682
46.856224	1.02147049359078	0.166299300336718
46.897184	1.02206340049848	0.167392767029807
46.938144	1.02240461757927	0.168385493391534
46.979104	1.02275934820781	0.169314515026545
47.020064	1.02306593682248	0.170089691261081
47.061024	1.02334296455143	0.170748253828321
47.101984	1.02359380978161	0.171243238661439
47.142944	1.02389195242893	0.171616225009427
47.183904	1.02423401410645	0.171827775782715
47.224864	1.02454482570479	0.171835379032177
47.265824	1.02484803593252	0.171737890076051
47.306784	1.02521543551208	0.171513610560973
47.347744	1.02563520008919	0.171274834968102
47.388704	1.02605834305323	0.171040280497102
47.429664	1.02647388464667	0.170839638828659
47.470624	1.026867466725	0.170647012279598
47.511584	1.02725260283599	0.170479847572528
47.552544	1.02763267136657	0.170384862524007
47.593504	1.02813436182693	0.170332175862432
47.634464	1.02843757205466	0.170267388070371
47.675424	1.02871375518688	0.170140510343182
47.716384	1.02900345186685	0.169988107577028
47.757344	1.02933706757703	0.16975315649055
47.798304	1.02970869014026	0.169463672955081
47.839264	1.03000683278758	0.169220122722034
47.880224	1.03032271196633	0.16907258830191
47.921184	1.03065970606344	0.169012379021492
47.962144	1.03106680168953	0.168992903458167
48.003104	1.03145109320378	0.169020078156014
48.044064	1.03183622931477	0.169096167309986
48.085024	1.03220362889433	0.169197807653393
48.125984	1.03257102847389	0.169321338120286
48.166944	1.03296038756855	0.169475948422039
48.207904	1.03328893569832	0.169684480995125
48.248864	1.03363944334318	0.16987454043961
48.289824	1.03394603195785	0.170114019915994
48.330784	1.03421461371946	0.170393535763577
48.371744	1.03462508773249	0.170659335689086
48.412704	1.03478556111206	0.170932695279939
48.453664	1.03528725157243	0.171232194445827
48.494624	1.03558961720342	0.171658501604314
48.535584	1.03575853655035	0.172211228856746
48.576544	1.03632948394295	0.172813567911199
48.617504	1.03672306602128	0.173407076823256
48.658464	1.03712931705063	0.174025605198503
48.699424	1.03751867614529	0.174589904034382
48.740384	1.03793337314199	0.175144834464002
48.781344	1.03832695522033	0.175723479012465
48.822304	1.03868590883254	0.176332521304333
48.863264	1.03901867994598	0.176945255171034
48.904224	1.03930837662595	0.17754759204628
48.945184	1.03959385032226	0.178172882497503
48.986144	1.03990550651733	0.178726801775575
49.027104	1.04024250061444	0.179173473613403
49.068064	1.04058456229197	0.1796042002015
49.109024	1.04088692792296	0.180024980893769
49.149984	1.04118929355395	0.180436303832336
49.190944	1.04155331474657	0.180837835598697
49.231904	1.04195111980858	0.181184577769766
49.272864	1.04233118833916	0.181510253557188
49.313824	1.04272477041749	0.181793402141043
49.354784	1.04309216999705	0.182024426298449
49.395744	1.04368507690476	0.182284492733178
49.436704	1.04403051696922	0.18258055311212
49.477664	1.04420788228349	0.182859290983189
49.518624	1.0446791672614	0.183128564562938
49.559584	1.04496464095771	0.183365405020951
49.600544	1.04522815513891	0.183590462512543
49.641504	1.04551785181888	0.183760331614161
49.682464	1.0458599134964	0.183958894320154
49.723424	1.04617156969148	0.184191380724735
49.764384	1.04647815830614	0.184416287851118
49.805344	1.04683288893468	0.184652319823734
49.846304	1.04725265351179	0.184978132901129
49.887264	1.04766735050849	0.185313144406721
49.928224	1.0480871150856	0.185658690193739
49.969184	1.04847140659985	0.186041594107878
50.010144	1.04886921166185	0.186470808327065
50.051104	1.04925434777284	0.186939753828622
50.092064	1.04958711888628	0.187437824417325
50.133024	1.05004573491318	0.187909840420026
50.173984	1.05018847176133	0.188406276604288
50.214944	1.05062090528946	0.188881402333839
50.255904	1.0507805340723	0.189436077796367
50.296864	1.05133036654654	0.189994815298732
50.337824	1.05163273217753	0.190594940279968
50.378784	1.0519393207922	0.191210622612281
50.419744	1.05228138246972	0.191798371883086
50.460704	1.05267918753173	0.19245201598256
50.501664	1.05307276961006	0.193195837802291
50.542624	1.05346212870472	0.193953963929694
50.583584	1.0538253053006	0.194728623692427
50.624544	1.05419270488016	0.195548316745538
50.665504	1.05457784099115	0.19635398660854
50.706464	1.05491061210459	0.197143318964746
50.747424	1.05525605216905	0.197869428198744
50.788384	1.05555926239678	0.198540235724059
50.829344	1.05582699956165	0.199159136743519
50.870304	1.05609980430694	0.199775830227379
50.911264	1.05659220420322	0.20042234178587
50.952224	1.05690808338197	0.20108558528743
50.993184	1.05706348918114	0.20170605751436
51.034144	1.05753984173946	0.202262173432001
51.075104	1.05794609276882	0.202779917891769
51.116064	1.0583481208145	0.203344981628926
51.157024	1.05875859482752	0.203924364928197
51.197984	1.05914795392218	0.204495275474842
51.238944	1.05954998196786	0.20504568623138
51.279904	1.05994778702987	0.20557939119532
51.320864	1.06029829467473	0.2061191456349
51.361824	1.06063951175552	0.206734376871587
51.402784	1.06092920843549	0.207329690166147
51.443744	1.06121045914812	0.207886217953708
51.484704	1.06151789235952	0.208470859676868
51.525664	1.06185488645664	0.209120241249558
51.566624	1.06220539410151	0.209839913109262
51.607584	1.06249931376515	0.210605516092183
51.648544	1.06280167939615	0.211451762769453
51.689504	1.06316063300836	0.212335602928083
51.730464	1.06355843807037	0.213262796209325
51.771424	1.0639520201487	0.214211452489693
51.812384	1.06434982521071	0.215172218617369
51.853344	1.06472229237067	0.216176656031721
51.894304	1.06530168573062	0.217182998072049
51.935264	1.06564712579508	0.218204906180278
51.976224	1.06582449110935	0.21919400198494
52.017184	1.06629577608727	0.220166352771298
52.058144	1.06656858083255	0.221105671154289
52.099104	1.06683209501375	0.221948398413995
52.140064	1.06713446064475	0.22277033387
52.181024	1.06748496828962	0.223539351668601
52.221984	1.06779155690428	0.224350528384969
52.262944	1.06809476713201	0.225160737533907
52.303904	1.0684579437279	0.225971744272213
52.344864	1.06888615427235	0.226689413441674
52.385824	1.06929662828538	0.227338189195118
52.426784	1.06971216987881	0.227956072525412
52.467744	1.07009646139306	0.228533455313647
52.508704	1.07049004347139	0.229089401253226
52.549664	1.07087517958238	0.229612303893411
52.590624	1.07120795069582	0.230127062841065
52.631584	1.0715196068909	0.230596034493093
52.672544	1.07180085760352	0.231036447651513
52.713504	1.07209477726717	0.231440420128505
52.754464	1.07256606224509	0.231758270387462
52.795424	1.07293768480832	0.232063099891034
52.836384	1.07325356398707	0.232409942305576
52.877344	1.07356522018215	0.232816688911707
52.918304	1.07391488323028	0.233253170782644
52.959264	1.07431775587269	0.233600788994494
53.000224	1.07470204738694	0.233940507584878
53.041184	1.07508296051426	0.234271960447199
53.082144	1.07544613711014	0.234660188161405
53.123104	1.07582198265705	0.235055459069152
53.164064	1.07619867280069	0.235553525299443
53.205024	1.07654411286515	0.236051164405374
53.245984	1.07687266099492	0.236468848446028
53.286944	1.07718009420632	0.236764379277931
53.327904	1.07744783137119	0.237029390330897
53.368864	1.07772063611648	0.237257533578075
53.409824	1.07802806932788	0.237513487851229
53.450784	1.07837773237601	0.237828609744371
53.491744	1.07883634840291	0.238166343078159
53.532704	1.07917841008043	0.238506889766793
53.573664	1.07957114756203	0.238881179279922
53.614624	1.07977469537507	0.23930779588565
53.655584	1.08017250043708	0.239767928678458
53.696544	1.08057959606317	0.240242160933581
53.737504	1.08118010434148	0.240736770943281
53.778464	1.08156946343614	0.2412735224371
53.819424	1.08191997108101	0.241788135377957
53.860384	1.08225696517812	0.242293774348828
53.901344	1.0825466618581	0.242785941468689
53.942304	1.08282791257072	0.243296958719775
53.983264	1.0831395687658	0.243865130004577
54.024224	1.08348923181393	0.244548783948803
54.065184	1.08381355696003	0.245346146678831
54.106144	1.08411676718775	0.246280130365726
54.147104	1.08442335580242	0.24728069751036
54.188064	1.08478653239831	0.248320374863677
54.229024	1.08518011447664	0.249401322018745
54.269984	1.08578146735169	0.250513787029061
54.310944	1.08597572460065	0.251696073797118
54.351904	1.08654244900958	0.252942629706226
54.392864	1.08692758512057	0.254216739495012
54.433824	1.08710072745117	0.255476252962532
54.474784	1.08761086387888	0.256700297674465
54.515744	1.08791745249355	0.257903398038283
54.556704	1.08819025723883	0.25904513632175
54.597664	1.0884579944037	0.260105520489738
54.638624	1.08874769108368	0.261189832338748
54.679584	1.08909397574487	0.262232540967502
54.720544	1.08940563193995	0.263264153079702
54.761504	1.08971644353829	0.264263430134431
54.802464	1.09007962013417	0.265167515116076
54.843424	1.09050783067863	0.265998960626724
54.884384	1.0909318182394	0.266777287993024
54.925344	1.09133806926876	0.267511896130117
54.966304	1.0917147594124	0.268157590486388
55.007264	1.09212523342542	0.268668928080744
55.048224	1.09248841002131	0.269030146716754
55.089184	1.09283891766618	0.269258496988494
55.130144	1.09314128329717	0.269365258465818
55.171104	1.09343097997715	0.26942061901306
55.212064	1.09371645367345	0.269424983962521
55.253024	1.09403655583587	0.269433866405859
55.293984	1.09457287476235	0.269500826866224
55.334944	1.09487524039335	0.26956445749994
55.375904	1.09519111957209	0.269652262064948
55.416864	1.09553655963655	0.269732441588436
55.457824	1.09593943227897	0.269746861394021
55.498784	1.0963330143573	0.269735536060845
55.539744	1.09670041393686	0.269651900316765
55.580704	1.09706359053275	0.269535042578405
55.621664	1.09743521309598	0.269449816014003
55.662624	1.09782034920697	0.269369566755926
55.703584	1.09815312032041	0.269293861142196
55.744544	1.09849011441752	0.269243759018844
55.785504	1.09879754762892	0.26920894620424
55.826464	1.09907373076114	0.269238770816488
55.867424	1.09933808953908	0.269379166158012
55.908384	1.09964045517007	0.269580738347383
55.949344	1.10015059159778	0.269809160532919
55.990304	1.10029755142961	0.270012833476799
56.031264	1.10061765359203	0.270231597421688
56.072224	1.10099856671934	0.270458783997466
56.113184	1.10139637178135	0.270724021687848
56.154144	1.10180684579437	0.271068120482135
56.195104	1.10239975270208	0.271500919495063
56.236064	1.10280178074776	0.27200763499366
56.277024	1.10318607226201	0.272603129162311
56.317984	1.10354924885789	0.273255827486415
56.358944	1.1038786415844	0.273969608952512
56.399904	1.10417256124804	0.274705751250574
56.440864	1.10444452139659	0.275403060099106
56.481824	1.10474773162432	0.276140974091583
56.522784	1.10509739467245	0.276943492822823
56.563744	1.1054352333663	0.27778923828273
56.604704	1.10573759899729	0.278676491077834
56.645664	1.1060450322087	0.27958889626769
56.686624	1.1064208777556	0.28048356272134
56.727584	1.10681868281761	0.281411876114426
56.768544	1.10721226489594	0.282356958497081
56.809504	1.10759317802326	0.283301546199993
56.850464	1.10797324655383	0.284241335291464
56.891424	1.10836682863217	0.285164926345317
56.932384	1.10872578224438	0.286064984154419
56.973344	1.10906699932517	0.286934382715404
57.014304	1.10939639205167	0.287703389617975
57.055264	1.10981531203204	0.288407395166306
57.096224	1.11007882621324	0.289084853628095
57.137184	1.11036936748995	0.289794187334905
57.178144	1.11071480755441	0.290515297470517
57.219104	1.11101801778214	0.291247100969589
57.260064	1.11132460639681	0.292020475000828
57.301024	1.11170045194371	0.292711891276547
57.341984	1.11213288547184	0.293347735622051
57.382944	1.11254842706527	0.293974985179397
57.423904	1.1129589010783	0.294581150919449
57.464864	1.11335248315663	0.295186368704924
57.505824	1.11375451120231	0.295805367788651
57.546784	1.11411853239493	0.296499353348152
57.587744	1.11445974947572	0.297247897507116
57.628704	1.11476718268712	0.298008501391653
57.669664	1.11505265638342	0.298776451379352
57.710624	1.11533813007972	0.299559812711331
57.751584	1.11566245522582	0.300338349281399
57.792544	1.11601634125762	0.301155159245075
57.833504	1.11649691679962	0.302057531370866
57.874464	1.11665232259879	0.30308762893495
57.915424	1.11715823604283	0.304240254531203
57.956384	1.11755181812116	0.305390317381291
57.997344	1.11794962318317	0.306558973216306
58.038304	1.11833053631048	0.307770145358859
58.079264	1.11868948992269	0.308978804876983
58.120224	1.1190653354696	0.310212383614826
58.161184	1.11943780262957	0.311449671361148
58.202144	1.11977479672668	0.312687203178533
58.243104	1.12010756784012	0.313939372722096
58.284064	1.12042344701887	0.31519934382286
58.325024	1.12069625176415	0.316462407216827
58.365984	1.12096398892903	0.317646631298948
58.406944	1.12127142214043	0.318760586886116
58.447904	1.12162108518856	0.319842139860429
58.488864	1.12192851839996	0.320923023818525
58.529824	1.12223510701463	0.321958253412555
58.570784	1.12261602014194	0.322921780594134
58.611744	1.12301804818762	0.323742240727729
58.652704	1.12363207001369	0.324478369950556
58.693664	1.12381365831163	0.325062403675264
58.734624	1.12420724038997	0.325489390745998
58.775584	1.12481281624869	0.325844082660271
58.816544	1.1251717698609	0.32615431659453
58.857504	1.12550454097434	0.32642520932428
58.898464	1.12579423765432	0.326694256266613
58.939424	1.12607126538327	0.32698544612032
58.980384	1.12638207698161	0.327231408734321
59.021344	1.12672836164281	0.327389989549264
59.062304	1.12705690977258	0.327452452128605
59.103264	1.12736349838724	0.327463790537018
59.144224	1.12766670861497	0.327486898836614
59.185184	1.12804255416188	0.32751472075862
59.226144	1.12843613624021	0.327548635740384
59.267104	1.12882971831854	0.327586115903036
59.308064	1.1292190774132	0.327596879001085
59.349024	1.12959492296011	0.327592322281502
59.389984	1.12998428205477	0.327590554945499
59.430944	1.13034323566698	0.327674164539108
59.471904	1.1306852973445	0.327816728190523
59.512864	1.13116080530609	0.328051918989653
59.553824	1.13143276545464	0.328264208513748
59.594784	1.13170134721625	0.328501103451909
59.635744	1.13183986108073	0.328699718458844
59.676704	1.13233226097701	0.328808040247608
59.717664	1.13263969418841	0.328852609367124
59.758624	1.13295557336716	0.328888524859924
59.799584	1.13333564189774	0.329035521016185
59.840544	1.13375540647485	0.329286504520631
59.881504	1.13417939403563	0.329610406434433
59.922464	1.13458564506498	0.329970648786189
59.963424	1.13496571359556	0.330315479793665
60.004384	1.13537703220532	0.330690612659486
60.045344	1.1357402088012	0.331152741604919
60.086304	1.13608564886566	0.331699445532184
60.127264	1.13638463610972	0.332309963146461
60.168224	1.13667433278969	0.332985497369422
60.209184	1.136959806486	0.333726298809745
60.250144	1.13727990864842	0.33454212595155
60.291104	1.13763886226063	0.335416970348134
60.332064	1.1379674103904	0.336360270140346
60.373024	1.13842940480424	0.337395161957457
60.413984	1.13859832415116	0.338454491389779
60.454944	1.13917349452744	0.339507860693903
60.495904	1.13956707660577	0.340562095142779
60.536864	1.13994292215267	0.341550613457871
60.577824	1.14031538931264	0.342459660491401
60.618784	1.14068701187587	0.343242274355749
60.659744	1.14106285742278	0.343943595122384
60.700704	1.14140914208397	0.344634298797767
60.741664	1.1417292442464	0.34524518251864
60.782624	1.14202738689372	0.345728016099537
60.823584	1.14227400914023	0.346140631307216
60.864544	1.14252485437041	0.346456049572364
60.905504	1.14278414556794	0.346698989627752
60.946464	1.14307384224791	0.34686526739801
60.987424	1.14334242400952	0.346949258352655
61.028384	1.14357975569195	0.346877394678966
61.069344	1.14382215495478	0.346672220262206
61.110304	1.14409411510333	0.346310271592213
61.151264	1.14437536581596	0.345823949102634
61.192224	1.14476050192695	0.345282061220457
61.233184	1.14488127926	0.344820697176303
61.274144	1.14510594199141	0.344475436865261
61.315104	1.14534411827057	0.344276451393319
61.356064	1.14563381495054	0.344248771119698
61.397024	1.14582807219951	0.344240300546279
61.437984	1.1460012145301	0.344239247989819
61.478944	1.1461743568607	0.344298574691839
61.519904	1.14633398564354	0.344349541959942
61.560864	1.1464767224917	0.3444090299232
61.601824	1.14661523635617	0.34447558723047
61.642784	1.14673179070555	0.344468953727643
61.683744	1.14685763561901	0.344440203463914
61.724704	1.14697418996839	0.344397885464115
61.765664	1.14708652133409	0.344347199313576
61.806624	1.14719040673245	0.344307707743858
61.847584	1.14729851511448	0.344410954162029
61.888544	1.14738973156182	0.34459237523424
61.929504	1.14747165744508	0.344830913293666
61.970464	1.14757976582711	0.345024686105042
62.011424	1.14770054316016	0.345144049930212
62.052384	1.14775290815771	0.345090851155245
62.093344	1.1478821314581	0.344924178948714
62.134304	1.1479209829079	0.344684082757054
62.175264	1.14806371975605	0.344363299286927
62.216224	1.14813297668829	0.344029026532143
62.257184	1.1482064566042	0.343673839938126
62.298144	1.14829767305154	0.343278185490138
62.339104	1.14835341643602	0.342900415785151
62.380064	1.14843618691601	0.342529961674444
62.421024	1.1484919303005	0.342174021075178
62.461984	1.14855274126539	0.341861708178469
62.502944	1.1486042616662	0.341512952421128
62.543904	1.1486650726311	0.341134326288213
62.584864	1.14871237004823	0.340708461508529
62.625824	1.14875628907844	0.340224374884226
62.666784	1.14880358649557	0.339670161413355
62.707744	1.14885510689639	0.339035716118053
62.748704	1.14889395834618	0.338370208421541
62.789664	1.14894210036005	0.337731707624019
62.830624	1.14898517479352	0.337113479979189
62.871584	1.14901980325964	0.3364994255137
62.912544	1.1490848372082	0.335889546406757
62.953504	1.14912368865799	0.335281484757553
62.994464	1.14914058059269	0.334661986635671
63.035424	1.14919716857391	0.334028393409885
63.076384	1.14920139155758	0.333401183078245
63.117344	1.14925291195839	0.332738009311274
63.158304	1.14928754042451	0.332052847356551
63.199264	1.14931794590696	0.331374623993483
63.240224	1.14936102034042	0.330727925023283
63.281184	1.1493703109045	0.330114519961158
63.322144	1.14939564880654	0.329584003175482
63.363104	1.14943027727266	0.329058618419753
63.404064	1.14945645977144	0.328553984062812
63.445024	1.14949108823755	0.328072349045172
63.485984	1.1494995342049	0.327585928491327
63.526944	1.14952571670367	0.327112755330282
63.567904	1.14952993968735	0.326671256927312
63.608864	1.14956034516979	0.326230492916739
63.649824	1.14958652766857	0.325772576376354
63.690784	1.14959919661959	0.325347443809858
63.731744	1.14960341960326	0.324919761572434
63.772704	1.14963804806938	0.324436383190057
63.813664	1.14966423056815	0.323914744489307
63.854624	1.14966845355182	0.323398024256323
63.895584	1.1496726765355	0.322853166116474
63.936544	1.1496726765355	0.322303757794661
63.977504	1.14970730500162	0.321716424752187
64.018464	1.14970730500162	0.321066123554597
64.059424	1.14971575096896	0.320391938260103
64.100384	1.14973771048406	0.319703407253024
64.141344	1.14974193346774	0.318948569547357
64.182304	1.14976811596651	0.318184258833548
64.223264	1.14977656193386	0.317440999248945
64.264224	1.14977656193386	0.316676158988096
64.305184	1.14977656193386	0.315884165821459
64.346144	1.1497850079012	0.315103434791028
64.387104	1.14979345386855	0.314279032473919
64.428064	1.14981541338365	0.313460330959503
64.469024	1.149823859351	0.312656147314939
64.509984	1.149823859351	0.311852063913847
64.550944	1.14982808233467	0.311094033671505
64.591904	1.14985426483344	0.310398529205476
64.632864	1.14985426483344	0.309797146822423
64.673824	1.14985426483344	0.309258780537016
64.714784	1.14985426483344	0.30879887656083
64.755744	1.14985426483344	0.308363802456919
64.796704	1.14986271080079	0.307953926511084
64.837664	1.14986271080079	0.307604730554146
64.878624	1.14986271080079	0.307323763355419
64.919584	1.14988889329956	0.30704053196174
64.960544	1.14989311628323	0.306768360038114
65.001504	1.14989311628323	0.306485045834609
65.042464	1.14989311628323	0.306216598173905
65.083424	1.14989311628323	0.305965928475111
65.124384	1.14990156225058	0.30577495812255
65.165344	1.14989311628323	0.305604953910165
65.206304	1.14990156225058	0.305441890468641
65.247264	1.1499142312016	0.30530309684347
65.288224	1.1499142312016	0.305152437442054
65.329184	1.1499142312016	0.304986889705779
65.370144	1.1499361907167	0.304730974658332
65.411104	1.1499361907167	0.304468988343186
65.452064	1.1499361907167	0.304189374431337
65.493024	1.1499361907167	0.303910937290686
65.533984	1.1499361907167	0.303600178167799
65.574944	1.14994463668405	0.303301173681657
65.615904	1.14994463668405	0.302981133320749
65.656864	1.14994463668405	0.302603108648669
65.697824	1.14994463668405	0.302227162939039
65.738784	1.14994463668405	0.301879331165008
65.779744	1.14996997458608	0.301553882015002
65.820704	1.14996997458608	0.301244227749518
65.861664	1.14996997458608	0.300958592691707
65.902624	1.14996997458608	0.300770845384705
65.943584	1.14996997458608	0.300684956341702
65.984544	1.14996997458608	0.300685191695941
66.025504	1.14996997458608	0.300779235327504
66.066464	1.14996997458608	0.30097850191701
66.107424	1.14996997458608	0.301288565873207
66.148384	1.14999193410118	0.301630670694075
66.189344	1.14999193410118	0.302033632019519
66.230304	1.14999193410118	0.302492644700484
66.271264	1.14999193410118	0.302994751178555
66.312224	1.14999193410118	0.303518006850099
66.353184	1.14999193410118	0.304129712131604
66.394144	1.14999193410118	0.304853232468966
66.435104	1.14999193410118	0.305700958827057
66.476064	1.14999193410118	0.306684539061531
66.517024	1.14999193410118	0.307682992376421
66.557984	1.14999615708486	0.308767206161165
66.598944	1.14999615708486	0.309865970503851
66.639904	1.14999615708486	0.31096004083698
66.680864	1.14999615708486	0.311991692174886
66.721824	1.14999615708486	0.312907019679883
66.762784	1.15000038006853	0.313667135422293
66.803744	1.15000038006853	0.314289961191619
66.844704	1.15000038006853	0.314822914329515
66.885664	1.15000038006853	0.315263950740829
66.926624	1.15000038006853	0.315570109560014
66.967584	1.15000038006853	0.31578517757166
67.008544	1.15000038006853	0.315884601662644
67.049504	1.15000038006853	0.31589343180504
67.090464	1.15000038006853	0.315775124894741
67.131424	1.15000038006853	0.315536843981615
67.172384	1.1500046030522	0.315114295953343
67.213344	1.1500046030522	0.314545538462148
67.254304	1.1500046030522	0.313837813009308
67.295264	1.1500046030522	0.312954942597313
67.336224	1.1500046030522	0.311942882320646
67.377184	1.1500046030522	0.310811214147745
67.418144	1.1500046030522	0.309588699238368
67.459104	1.1500046030522	0.308323158087268
67.500064	1.1500046030522	0.307030932559653
67.541024	1.1500046030522	0.305699280838498
67.581984	1.1500046030522	0.304312525716399
67.622944	1.1500046030522	0.302899672424179
67.663904	1.1500046030522	0.30144290377422
67.704864	1.1500046030522	0.299928209651648
67.745824	1.1500046030522	0.298340499055454
67.786784	1.15000038006853	0.29672533264385
67.827744	1.15000038006853	0.295060656852903
67.868704	1.15000038006853	0.293292091778039
67.909664	1.15000038006853	0.29149804960674
67.950624	1.15000038006853	0.289655243344525
67.991584	1.1500046030522	0.287744698645432
68.032544	1.1500046030522	0.285765578694386
68.073504	1.1500046030522	0.283749614908817
68.114464	1.15000038006853	0.281737371027757
68.155424	1.14996997458608	0.279695672999455
68.196384	1.14980105523916	0.277593133721018
68.237344	1.14949024364082	0.275458549219498
68.278304	1.14917858744575	0.273331088542137
68.319264	1.148862708267	0.271137776620225
68.360224	1.14847334917234	0.268854252110761
68.401184	1.14810594959278	0.266546433813679
68.442144	1.14776050952832	0.26419792102521
68.483104	1.1474015559161	0.261839165968908
68.524064	1.14697334537165	0.25941170926671
68.565024	1.14655780377822	0.257030240347083
68.605984	1.14612959323377	0.25467151797887
68.646944	1.14575374768686	0.252352361273375
68.687904	1.14542097657342	0.250083424368354
68.728864	1.14509242844365	0.247863591510371
68.769824	1.14477232628123	0.245689107927626
68.810784	1.14445644710248	0.243534219764531
68.851744	1.14414901389108	0.241405946243361
68.892704	1.14373853987806	0.239300349539015
68.933664	1.14344462021441	0.237213788198397
68.974624	1.14308988958587	0.235108947678506
69.015584	1.14292519322262	0.233031990098387
69.056544	1.14244968526103	0.23106092885084
69.097504	1.14210002221289	0.229103049619915
69.138464	1.14168025763579	0.227208755259382
69.179424	1.14125204709134	0.22540878346877
69.220384	1.14084157307831	0.223679879941686
69.261344	1.14045221398365	0.222034001981023
69.302304	1.14008481440409	0.220405420377762
69.343264	1.1397385297429	0.218800823114879
69.384224	1.13940153564578	0.217216819347959
69.425184	1.13906791993561	0.215629886728279
69.466144	1.13876133132094	0.214035845538882
69.507104	1.13847163464097	0.212396975904464
69.548064	1.13817349199365	0.210690518198376
69.589024	1.13781453838143	0.208956722353997
69.629984	1.13745980775289	0.207267674324019
69.670944	1.13712196905904	0.205596203769008
69.711904	1.13680693447703	0.203913198677052
69.752864	1.13644375788114	0.202207732509659
69.793824	1.13601554733669	0.200520623972952
69.834784	1.1354057484943	0.198837222265518
69.875744	1.13520642366492	0.197090277092605
69.916704	1.13484747005271	0.195336118748091
69.957664	1.13433311064133	0.193509837404383
69.998624	1.13400033952789	0.191688912548831
70.039584	1.13368446034914	0.189902268781637
70.080544	1.1333736487508	0.188091396603004
70.121504	1.13310084400552	0.186284904628273
70.162464	1.13283732982432	0.18445747702225
70.203424	1.13252989661291	0.182599440289846
70.244384	1.13220134848315	0.180773217784698
70.285344	1.13187702333705	0.178954988606872
70.326304	1.13156959012565	0.177191501081805
70.367264	1.13119796756242	0.175488865702904
70.408224	1.13075708806695	0.17384322309648
70.449184	1.13034154647351	0.17224621818703
70.490144	1.12990911294539	0.170644462608669
70.531104	1.12952904441481	0.169072344230847
70.572064	1.1291700908026	0.167560369757266
70.613024	1.12866417735856	0.166104756086445
70.653984	1.12851299454306	0.164724181192341
70.694944	1.12817937883289	0.163384368345008
70.735904	1.12788123618556	0.162035139148886
70.776864	1.12744880265744	0.1607318846601
70.817824	1.12713714646236	0.159450441843387
70.858784	1.12676130091546	0.158209179225464
70.899744	1.12641501625426	0.157130583433586
70.940704	1.12609575868858	0.156143952310822
70.981664	1.12574102806004	0.155260835648558
71.022624	1.12530859453191	0.154531211355409
71.063584	1.12489305293848	0.153818308109299
71.104544	1.12449524787647	0.153132987072543
71.145504	1.12412784829691	0.152490775087336
71.186464	1.12379930016715	0.151924233848564
71.227424	1.12347497502105	0.151421613077895
71.268384	1.12314642689128	0.150940612209178
71.309344	1.12283477069621	0.15051750630419
71.350304	1.12253240506522	0.15009821183036
71.391264	1.12225960031993	0.14970696155754
71.432224	1.12181872082446	0.149368092857466
71.473184	1.12164557849386	0.148998469024216
71.514144	1.12129929383267	0.148637439979122
71.555104	1.12082800885475	0.148325114007178
71.596064	1.12047327822621	0.148018549855692
71.637024	1.12004591227849	0.147673864855012
71.677984	1.11962192471771	0.147306943237105
71.718944	1.11921060610795	0.146763065739921
71.759904	1.11883053757738	0.146091889928805
71.800864	1.11847158396516	0.145361539960084
71.841824	1.11811685333662	0.144462663280592
71.882784	1.11777985923951	0.143505619236631
71.923744	1.11744624352933	0.142507913389371
71.964704	1.11713965491467	0.14145612400954
72.005664	1.11685418121836	0.140312369960595
72.046624	1.11654674800696	0.139078109131299
72.087584	1.11619708495883	0.137806666690563
72.128544	1.11583813134662	0.136487660901373
72.169504	1.11550029265277	0.135148708840379
72.210464	1.11518019049035	0.133843323088201
72.251424	1.11459657414672	0.132498709450222
72.292384	1.1141861001337	0.131108563483709
72.333344	1.11377055854027	0.1297024482962
72.374304	1.11338626702601	0.12824926008157
72.415264	1.11305265131584	0.126819881870843
72.456224	1.11271143423505	0.125435955358031
72.497184	1.11238710908896	0.124078405953699
72.538144	1.11207122991021	0.122822516505628
72.579104	1.11176041831187	0.121746065052378
72.620064	1.11147916759924	0.120715819302291
72.661024	1.11121480882131	0.119813107220377
72.701984	1.11091666617399	0.119032073280322
72.742944	1.11057967207687	0.11839545313751
72.783904	1.1102680158818	0.11781697856711
72.824864	1.1099436907357	0.117287156948123
72.865824	1.10956362220512	0.116834372437684
72.906784	1.109131188677	0.116381261046356
72.947744	1.10869875514887	0.115974625579727
72.988704	1.10827899057177	0.11562987520287
73.029664	1.10790736800853	0.115278356212419
73.070624	1.10755263737999	0.114971380191013
73.111584	1.1072063527188	0.11472216402257
73.152544	1.1068820275727	0.114533385951167
73.193504	1.10655770242661	0.114391713594973
73.234464	1.10611682293114	0.11432561827936
73.275424	1.10582712625116	0.114266947518322
73.316384	1.10551124707242	0.114198520452372
73.357344	1.10513962450918	0.114098235575049
73.398304	1.10479333984799	0.113872391390118
73.439264	1.10447323768557	0.11370301914745
73.480224	1.10412779762111	0.11354197365061
73.521184	1.10368691812564	0.113379487698656
73.562144	1.1032713765322	0.113144362275704
73.603104	1.1028735714702	0.1129487393185
73.644064	1.10250194890697	0.112731755784848
73.685024	1.1021734007772	0.112434786677036
73.725984	1.1018490756311	0.112107454693114
73.766944	1.1015196829046	0.111772584835907
73.807904	1.10120887130626	0.111377974227555
73.848864	1.10090566107853	0.111000803804197
73.889824	1.10062947794631	0.110642211111324
73.930784	1.10034822723368	0.110260348857615
73.971744	1.10003657103861	0.109877187797178
74.012704	1.0996776174264	0.109493205176107
74.053664	1.09936258284438	0.109018399789826
74.094624	1.09883893286892	0.108553209060073
74.135584	1.09842423587222	0.108021247460871
74.176544	1.09800024831144	0.107388464899688
74.217504	1.09759822026576	0.106728605704925
74.258464	1.09721308415477	0.105996880657267
74.299424	1.09684146159154	0.105177322714923
74.340384	1.09649517693035	0.104306002094315
74.381344	1.09615395984956	0.103439443038646
74.422304	1.09582456712306	0.102595366850474
74.463264	1.09551375552472	0.101743975068022
74.504224	1.09523250481209	0.100927367770497
74.545184	1.0949301391811	0.100133326150294
74.586144	1.09457118556888	0.0992873170064693
74.627104	1.09421223195667	0.0984185482359956
74.668064	1.09387439326282	0.0974718793914289
74.709024	1.09355935868081	0.096339644624988
74.749984	1.09320040506859	0.0952215202168919
74.790944	1.0927637485568	0.0940836020814065
74.831904	1.0921539497144	0.0929613567949119
74.872864	1.09177303658709	0.0918946790802218
74.913824	1.09160411724016	0.0908408913685602
74.954784	1.09108975782878	0.0898996029834149
74.995744	1.09076543268268	0.0890937457087028
75.036704	1.09044955350394	0.0883271664415285
75.077664	1.09013451892192	0.0875069242285253
75.118624	1.08985749119297	0.0867442500983632
75.159584	1.08959397701177	0.0859806301928309
75.200544	1.08929498976771	0.0852272373006903
75.241504	1.08895377268692	0.0844236333249015
75.282464	1.08863789350818	0.0836564373424511
75.323424	1.08832201432943	0.0829085687373228
75.364384	1.08794616878252	0.0822185515118053
75.405344	1.08750951227072	0.0816626099306375
75.446304	1.0870770787426	0.0811844442088251
75.487264	1.08665731416549	0.0807734568679696
75.528224	1.08628569160226	0.0805135843825678
75.569184	1.08576626461047	0.08027085788936
75.610144	1.08559396687661	0.080059952161025
75.651104	1.08526964173051	0.0798156522811416
75.692064	1.08478484320484	0.0794811507097356
75.733024	1.08463788337302	0.0791447641252072
75.773984	1.08420544984489	0.0787870213226434
75.814944	1.08388957066614	0.0783856137710209
75.855904	1.08352217108658	0.0780076653711484
75.896864	1.08317673102212	0.0777484444683172
75.937824	1.0828566288597	0.0775138660260518
75.978784	1.08250612121483	0.0773288536224818
76.019744	1.08206524171936	0.0771258126483192
76.060704	1.08164970012593	0.0768831014095529
76.101664	1.08125189506392	0.0765924563573267
76.142624	1.08087604951702	0.0762667239105508
76.183584	1.08055172437092	0.0758318088886719
76.224544	1.08022739922483	0.0752058167331422
76.265504	1.07990729706241	0.0744376030615263
76.306464	1.07959141788366	0.0735370309598273
76.347424	1.07928482926899	0.0725700497368618
76.388384	1.07901202452371	0.0715888208655784
76.429344	1.07872232784374	0.0705541927323828
76.470304	1.07840644866499	0.0695065111557147
76.511264	1.07805678561686	0.0685351170407572
76.552224	1.07758972362261	0.0674768924658384
76.593184	1.0772307700104	0.0662991907470414
76.634144	1.07701877623001	0.0651042210005184
76.675104	1.07638701787251	0.0638960125780195
76.716064	1.07597232087581	0.0626084592679015
76.757024	1.07558296178115	0.0612701108469478
76.797984	1.07521978518527	0.0599004690289548
76.838944	1.07487434512081	0.0585005929080001
76.879904	1.07453650642696	0.0571549485056197
76.920864	1.07419951232985	0.0559115611619224
76.961824	1.07389630210212	0.0547661966798016
77.002784	1.07361082840582	0.0537363453659871
77.043744	1.07330423979115	0.0528419556714887
77.084704	1.07294950916261	0.0520107476942862
77.125664	1.07259055555039	0.0512740017561837
77.166624	1.07225778443695	0.0505269438156584
77.207584	1.07194190525821	0.0497127597951184
77.248544	1.07157872866232	0.048968271138375
77.289504	1.07114629513419	0.0482791953298158
77.330464	1.07073075354076	0.0475930396571921
77.371424	1.07034646202651	0.0469336795005849
77.412384	1.06999173139797	0.0463465556618795
77.453344	1.0694680814225	0.0458062062990835
77.494304	1.06913953329274	0.0453125834696665
77.535264	1.0688287216944	0.0448480857273967
77.576224	1.06852128848299	0.0444273507984522
77.617184	1.06824426075404	0.0440269435023479
77.658144	1.06796385463815	0.0436598671608202
77.699104	1.06766486739409	0.0433199676963456
77.740064	1.06732787329698	0.042895545550981
77.781024	1.06701199411823	0.0424364587770156
77.821984	1.06670540550356	0.0419939971650289
77.862944	1.0663160464089	0.0415391336921402
77.903904	1.06588361288078	0.0411658771226178
77.944864	1.06545962532	0.0408049657546434
77.985824	1.06503563775922	0.0405216711639921
78.026784	1.06466401519598	0.0403127615882816
78.067744	1.06431350755112	0.040135474469705
78.108704	1.06397229047033	0.039962887898302
78.149664	1.06364796532424	0.0397914650228614
78.190624	1.0633151942108	0.0396435797505842
78.231584	1.06302972051449	0.0395707615847013
78.272544	1.06274424681819	0.0394921532686837
78.313504	1.0624418811872	0.0393893187204314
78.354464	1.0620736370109	0.0392629792571048
78.395424	1.06155505461585	0.039087537925944
78.436384	1.06123072946975	0.0389825960855652
78.477344	1.06087177585754	0.0389689368228462
78.518304	1.06044356531309	0.0389107956088479
78.559264	1.06002464533272	0.0388476204291698
78.600224	1.05963106325438	0.0387577608729769
78.641184	1.05925859609442	0.0386567830081702
78.682144	1.05893933852873	0.0384975484314512
78.723104	1.05859727685121	0.0382167337771391
78.764064	1.05828139767246	0.0378776907405918
78.805024	1.05797058607412	0.0374105212918617
78.845984	1.05766822044313	0.036915887310897
78.886944	1.05739541569784	0.0364042228356519
78.927904	1.05710571901787	0.035914396182951
78.968864	1.05678139387177	0.0354323209657146
79.009824	1.05643510921058	0.03497030533899
79.050784	1.05596382423266	0.0344928631135437
79.091744	1.05578645891839	0.034031660330628
79.132704	1.05517243709232	0.0335923433127867
79.173664	1.05476618606297	0.0330808509948096
79.214624	1.05435148906627	0.0325422951184873
79.255584	1.05414371826956	0.0319395136852325
79.296544	1.05378476465734	0.0312882100529189
79.337504	1.05325266871453	0.030718949165156
79.378464	1.05291567461742	0.0302389964944876
79.419424	1.05257783592357	0.0298602505052478
79.460384	1.05227969327625	0.0295640419403028
79.501344	1.05198999659628	0.0293483637509987
79.542304	1.05168340798161	0.0292397564862591
79.583264	1.05132023138572	0.0292137062586677
79.624224	1.05096972374085	0.0292390177354515
79.665184	1.05064962157843	0.0291880221376713
79.706144	1.05032529643234	0.0289927391365909
79.747104	1.04994945088543	0.0287532640186187
79.788064	1.04952546332465	0.0284871372122208
79.829024	1.0491192122953	0.0281443372246641
79.869984	1.04871211666921	0.027699539503929
79.910944	1.04836245362108	0.0272172550829241
79.951904	1.04785654017704	0.0267735382483264
79.992864	1.04752292446687	0.0264101534816306
80.033824	1.04719859932078	0.0260452323747598
80.074784	1.04690467965713	0.025567134208331
80.115744	1.04661920596083	0.0249955154197605
80.156704	1.04634302282861	0.0243252570543375
80.197664	1.04604403558455	0.0235849720858177
80.238624	1.04570704148744	0.022758686934793
80.279584	1.04539116230869	0.0217881187388799
80.320544	1.04508457369402	0.0207825089117415
80.361504	1.04469521459936	0.0197505001840642
80.402464	1.04425855808756	0.0187110647226048
80.443424	1.04383879351046	0.0177164141220479
80.484384	1.04341480594968	0.0167621158775484
80.525344	1.04304318338644	0.0158776982293489
80.566304	1.04268422977423	0.0150097771699789
80.607264	1.0423345667261	0.014173328202534
80.648224	1.0420271335147	0.013382997770016
80.689184	1.04169436240126	0.0126037464204053
80.730144	1.04140888870495	0.0117648698175633
80.771104	1.04111919202498	0.0108617916290539
80.812064	1.04081598179725	0.00994581254148645
80.853024	1.04044858221769	0.00902409560472646
80.893984	1.04009807457282	0.00817437309401077
80.934944	1.03960989766021	0.00734759108403575
80.975904	1.03925516703167	0.00655395915454593
81.016864	1.03882695648722	0.00576813749908052
81.057824	1.03839874594277	0.00498201729240376
81.098784	1.03800938684811	0.0042800819896989
81.139744	1.0376335413012	0.00365258182367112
81.180704	1.03731766212245	0.00310419554943486
81.221664	1.03698489100901	0.00257759043838873
81.262624	1.03666478884659	0.00206101403299552
81.303584	1.03634890966785	0.00159425209577282
81.344544	1.03604654403685	0.00113313648109403
81.385504	1.03577373929157	0.000705120825164149
81.426464	1.03548826559527	0.000341056146220667
81.467424	1.0351597174655	9.61744183561458e-05
81.508384	1.03481850038471	-3.99867260608838e-05
81.549344	1.03450262120597	-5.4216940731433e-05
81.590304	1.03416562710885	-5.55091408184494e-06
81.631264	1.03355582826646	7.23077550985607e-05
81.672224	1.0331445096567	0.000245304017214842
81.713184	1.03272981266	0.000437411915266916
81.754144	1.03233623058167	0.000639905908743077
81.795104	1.0319857229368	0.000853228376445525
81.836064	1.03163099230826	0.00110925020498329
81.877024	1.03129822119482	0.0013562893467106
[truncated: 4,215 more rows]
