# Supplementary material for: Unraveling the Local Relation Between Tissue Composition and Human Brain Mechanics Through Machine Learning
Source: Front Bioeng Biotechnol. 2021 Aug 17;9:704738. doi: 10.3389/fbioe.2021.704738 (PMC8415910; doi:10.3389/fbioe.2021.704738)
Supplement: Supplementary file 1 [file DataSheet3.ZIP › Mechanics_cyclicCompTens/cyclicCompTens_HBE_02_15_P1_P4.txt]

0	1	0
0.05	0.999668010232095	-0.0158598946767916
0.1	0.999225357208222	-0.0245431223862168
0.15	0.998874081175754	-0.0292916196307168
0.2	0.998352819997702	-0.0325532689395621
0.25	0.997923002315416	-0.0326825293119532
0.3	0.997522845577939	-0.0379449725749949
0.35	0.996931222786416	-0.0395530111920037
0.4	0.996514107436997	-0.0419950938723047
0.45	0.995952278599003	-0.0490009125409551
0.5	0.995607519993871	-0.0517569475684227
0.55	0.995113791621089	-0.0584907060934829
0.6	0.994790314411335	-0.0641624247078255
0.65	0.994317867433932	-0.0669575358049773
0.7	0.993950114946137	-0.0662302274796798
0.75	0.993674724545589	-0.0659518203245997
0.8	0.993189753965788	-0.0673203907216258
0.85	0.99286815550422	-0.0683500150484225
0.9	0.992547255338438	-0.070386778585948
0.95	0.991989217248997	-0.071605370352754
1	0.991342728360013	-0.0718777783543784
1.05	0.990923353648777	-0.0742376444057544
1.1	0.990527287132479	-0.0758939356377243
1.15	0.989991062411222	-0.0802164456069758
1.2	0.989653598429595	-0.0815992262894619
1.25	0.989151077239029	-0.0842783569399808
1.3	0.988780353512612	-0.0876663956191709
1.35	0.988357154453597	-0.0901164692170765
1.4	0.98800673033448	-0.0893082012863448
1.45	0.987650508869725	-0.092348417284755
1.5	0.987152583314815	-0.0930378974542626
1.55	0.986801721488634	-0.0950246354315891
1.6	0.98617293191228	-0.0966458037519902
1.65	0.985746425992914	-0.0976329256653095
1.7	0.985185472569048	-0.101117999310201
1.75	0.984837046706068	-0.105237899684568
1.8	0.98445246864784	-0.111441495532823
1.85	0.984029655762786	-0.115384465300439
1.9	0.983569478870347	-0.119567872996263
1.95	0.983301401106268	-0.121969691758688
2	0.982979357530948	-0.124650428182478
2.05	0.98256082645245	-0.128654593628888
2.1	0.982189535266006	-0.129985100496681
2.15	0.981679125967936	-0.133850543876074
2.2	0.981254402048841	-0.137614289761427
2.25	0.980719336984615	-0.140551406058097
2.3	0.980226099157177	-0.14465655992099
2.35	0.979750706838136	-0.145594913684722
2.4	0.979306931621671	-0.149306586765552
2.45	0.978885872751298	-0.151686995725785
2.5	0.978478074199164	-0.155286568517945
2.55	0.978115481304136	-0.156523910804178
2.6	0.97759081406819	-0.158405014620318
2.65	0.977124998275311	-0.160184546317858
2.7	0.976737962073483	-0.161816635675989
2.75	0.976361506622991	-0.163713412127067
2.8	0.975936138482223	-0.165601557662108
2.85	0.975354405721789	-0.167506035401266
2.9	0.974831536649526	-0.168916024419748
2.95	0.974417634615466	-0.169787820094969
3	0.97404097275036	-0.17055702900944
3.05	0.97367273706351	-0.171218372285032
3.1	0.973249482782539	-0.172552944101956
3.15	0.972821848549729	-0.174255439620453
3.2	0.972514952187258	-0.175428914700476
3.25	0.972168504792371	-0.176981284604951
3.3	0.97181333343492	-0.17983555362253
3.35	0.971408274161447	-0.183431372544955
3.4	0.970903417080207	-0.186975545447059
3.45	0.970422848493691	-0.188109845183582
3.5	0.969950128678592	-0.188830324985397
3.55	0.969442811337453	-0.189953262934349
3.6	0.968888193625926	-0.191970505867631
3.65	0.968505037590731	-0.193471104413147
3.7	0.968126791463268	-0.195556900179363
3.75	0.967767718093282	-0.198000293179258
3.8	0.967414860101527	-0.20072902316191
3.85	0.966969941565458	-0.203898490134249
3.9	0.966557451567334	-0.20666408419355
3.95	0.966165918052725	-0.208905656972129
4	0.965750253906727	-0.211116023114108
4.05	0.965193293841503	-0.214749904931078
4.1	0.964704979159046	-0.217444684255574
4.15	0.964251092455734	-0.219267550488691
4.2	0.963832136722532	-0.220738944764162
4.25	0.963455474857425	-0.222694427827594
4.3	0.963091364924265	-0.224831456336658
4.35	0.962657394259536	-0.22738175302988
4.4	0.962244772572663	-0.230139990910885
4.45	0.961937016590287	-0.232886830254231
4.5	0.961466117409776	-0.235624949100534
4.55	0.961072806713643	-0.239024503675788
4.6	0.960701090808475	-0.242110443020599
4.65	0.960308984972458	-0.244305329161038
4.7	0.959838085791948	-0.245747080222925
4.75	0.959368528344388	-0.248668889709961
4.8	0.958849344953032	-0.252470635959562
4.85	0.958307902109151	-0.256576459614554
4.9	0.957921498988912	-0.25958236475725
4.95	0.957536490816408	-0.263513120758031
5	0.957116059574166	-0.267400066457602
5.05	0.956689836770191	-0.271074294144674
5.1	0.956339151585436	-0.274582381140084
5.15	0.95593723817011	-0.278801918641471
5.2	0.955405234076912	-0.28212396230838
5.25	0.954794782088636	-0.284852608636692
5.3	0.954238140919856	-0.287435919700916
5.35	0.953710449342988	-0.289941042091843
5.4	0.953187223498159	-0.292440225640241
5.45	0.952814592061569	-0.294739138221142
5.5	0.95244196062498	-0.297038050802043
5.55	0.952085866230577	-0.299114312601371
5.6	0.951753826453747	-0.300866708781748
5.65	0.951421786676917	-0.302619104962126
5.7	0.9510317040591	-0.304560378650489
5.75	0.950625818428597	-0.306553077003875
5.8	0.95020591384249	-0.308551241707063
5.85	0.949714754759404	-0.310577190363382
5.9	0.949223595676318	-0.3126031390197
5.95	0.948752714562781	-0.3144122167073
6	0.948298899806674	-0.316038771314412
6.05	0.947845085050567	-0.317665325921524
6.1	0.947395011221823	-0.319778121587952
6.15	0.946945255631691	-0.321932281511161
6.2	0.946532300602664	-0.324272144690169
6.25	0.946205131825005	-0.327044903067069
6.3	0.945877963047346	-0.329817661443969
6.35	0.945465401510722	-0.332338037297909
6.4	0.945012433147081	-0.33473898877593
6.45	0.944560020048955	-0.337125249697826
6.5	0.944116759124385	-0.339269373271562
6.55	0.943673498199815	-0.341413496845298
6.6	0.943215024008267	-0.343558133400397
6.65	0.942736854256304	-0.345703434076849
6.7	0.942258684504341	-0.347848734753301
6.75	0.941872415569006	-0.350164369280168
6.8	0.941507090631174	-0.352518822523436
6.85	0.941138945384821	-0.355079442364669
6.9	0.940759007449475	-0.358502116322784
6.95	0.94037906951413	-0.361924790280899
7	0.939966203546573	-0.364899535246985
7.05	0.939528658836891	-0.367538568561241
7.1	0.939091114127209	-0.370177601875498
7.15	0.938622688042714	-0.372717464284802
7.2	0.938152636622703	-0.375252107172793
7.25	0.937679917518813	-0.377834122386124
7.3	0.93720174776685	-0.380512929380448
7.35	0.936723578014887	-0.383191736374772
7.4	0.936326360372348	-0.386019704734909
7.45	0.935962659100906	-0.388909429950123
7.5	0.93559310678526	-0.391749020244971
7.55	0.935161211525422	-0.394054422379005
7.6	0.934729316265585	-0.396359824513038
7.65	0.934321563447966	-0.398534549575835
7.7	0.933941654497815	-0.400558562667585
7.75	0.933561745547664	-0.402582575759335
7.8	0.933053180121614	-0.404977202004567
7.85	0.932520617545574	-0.407440955430301
7.9	0.932021127105506	-0.409834594333155
7.95	0.931637941837379	-0.411981660663681
8	0.931254756569253	-0.414128726994208
8.05	0.930863777702452	-0.417112053558821
8.1	0.930467603103203	-0.42065288694616
8.15	0.930071428503954	-0.424193720333499
8.2	0.929721332582663	-0.426893869631174
8.25	0.929372244308734	-0.429575634870482
8.3	0.928981990561038	-0.432536514023067
8.35	0.928517657399743	-0.435999673196521
8.4	0.928053324238447	-0.439462832369975
8.45	0.927536412781672	-0.443174783679666
8.5	0.927000602872851	-0.446976159460294
8.55	0.926482037275296	-0.450674033196941
8.6	0.926097228340779	-0.453569086350765
8.65	0.925712419406262	-0.456464139504588
8.7	0.925325210043354	-0.459419169486371
8.75	0.924935530109666	-0.46243592886576
8.8	0.924545850175978	-0.465452688245149
8.85	0.924157585105183	-0.46850187950241
8.9	0.923769528837885	-0.471555857011098
8.95	0.923351850320695	-0.474723207021347
9	0.922845305053827	-0.478230674536274
9.05	0.92233875978696	-0.481738142051202
9.1	0.921885246456268	-0.484907923704969
9.15	0.921463093194773	-0.487878017156943
9.2	0.921040917201948	-0.490847705236425
9.25	0.920615516607672	-0.493759888332406
9.3	0.920190116013396	-0.496672071428388
9.35	0.919783497991924	-0.499770385588856
9.4	0.919406807389359	-0.503165273727594
9.45	0.919030116786794	-0.506560161866332
9.5	0.918657148601795	-0.51090548703427
9.55	0.918285328998401	-0.515544077121714
9.6	0.917889633732821	-0.520071172484046
9.65	0.917350617615513	-0.523928987185555
9.7	0.916811601498205	-0.527786801887065
9.75	0.916337725575959	-0.531401191993283
9.8	0.915923690646416	-0.534791960272514
9.85	0.915509655716873	-0.538182728551746
9.9	0.915083932987185	-0.542360840715506
9.95	0.914656908726518	-0.54662662998221
10	0.914246648484712	-0.550696793099361
10.05	0.913879839809029	-0.554259902231177
10.1	0.913513031133347	-0.557823011362993
10.15	0.913093783015607	-0.561861748695648
10.2	0.912647036166058	-0.566149900816549
10.25	0.912197321214827	-0.570429769695778
10.3	0.911668127096337	-0.574487831770228
10.35	0.911138932977847	-0.578545893844678
10.4	0.910613716430434	-0.582085809669065
10.45	0.910094129971548	-0.584892310753025
10.5	0.909574543512662	-0.587698811836984
10.55	0.909054957053776	-0.590505312920944
10.6	0.908588955518972	-0.593101361259889
10.65	0.90818054110175	-0.595471238391535
10.7	0.907772126684527	-0.597841115523181
10.75	0.907363712267305	-0.600210992654827
10.8	0.906955297850082	-0.602580869786473
10.85	0.906534259116563	-0.604777828962714
10.9	0.906073243381437	-0.606427214613504
10.95	0.905612227646311	-0.608076600264294
11	0.905151211911184	-0.609725985915085
11.05	0.904690196176058	-0.611375371565875
11.1	0.904229180440932	-0.613024757216665
11.15	0.903839964640763	-0.614776305701531
11.2	0.903451037193746	-0.616528264478902
11.25	0.903062109746729	-0.618280223256274
11.3	0.902673182299712	-0.620032182033646
11.35	0.902284254852695	-0.621784140811018
11.4	0.901839136889977	-0.623708927929352
11.45	0.901375686212588	-0.625690102013039
11.5	0.900912235535199	-0.627671276096726
11.55	0.90044878485781	-0.629652450180414
11.6	0.899985334180421	-0.631633624264101
11.65	0.899569414607209	-0.63345321120317
11.7	0.899199162173306	-0.635117547748391
11.75	0.898828909739402	-0.636781884293612
11.8	0.898458657305499	-0.638446220838833
11.85	0.898088404871595	-0.640110557384054
11.9	0.897697525738614	-0.641873162199127
11.95	0.897250308009645	-0.643904171393053
12	0.896803090280676	-0.645935180586979
12.05	0.896355872551707	-0.647966189780905
12.1	0.895908654822738	-0.649997198974831
12.15	0.895461803251114	-0.652023056202475
12.2	0.895029842078227	-0.653839400134696
12.25	0.894597880905339	-0.655655744066917
12.3	0.894165919732452	-0.657472087999137
12.35	0.893733958559565	-0.659288431931358
12.4	0.893301997386677	-0.661104775863579
12.45	0.892869530336032	-0.663350247165158
12.5	0.892436922260641	-0.665715347324179
12.55	0.892004314185249	-0.668080447483201
12.6	0.891571706109858	-0.670445547642223
12.65	0.891139098034467	-0.672810647801244
12.7	0.890692859339329	-0.674990174250762
12.75	0.890234915539501	-0.677010341864237
12.8	0.889776971739673	-0.679030509477712
12.85	0.889319027939845	-0.681050677091188
12.9	0.888861084140017	-0.683070844704663
12.95	0.888428375966605	-0.685039883861494
13	0.888055687661426	-0.68688732020252
13.05	0.887682999356246	-0.688734756543545
13.1	0.887310311051067	-0.690582192884571
13.15	0.886937622745888	-0.692429629225597
13.2	0.886559945614688	-0.694299217145662
13.25	0.886094871642457	-0.696556867913338
13.3	0.885629797670226	-0.698814518681015
13.35	0.885164723697995	-0.701072169448691
13.4	0.884699649725764	-0.703329820216368
13.45	0.884234575753533	-0.705587470984044
13.5	0.883826576670014	-0.70764082205474
13.55	0.883431965523354	-0.709646250974292
13.6	0.883037354376693	-0.711651679893845
13.65	0.882642743230033	-0.713657108813398
13.7	0.882248132083373	-0.71566253773295
13.75	0.881831016649723	-0.718212066006651
13.8	0.88139678527949	-0.721175416324351
13.85	0.880962553909256	-0.724138766642051
13.9	0.880528322539023	-0.727102116959752
13.95	0.88009409116879	-0.730065467277452
14	0.879659806120204	-0.732922737898651
14.05	0.879225409076041	-0.735558681745666
14.1	0.878791012031877	-0.738194625592681
14.15	0.878356614987714	-0.740830569439697
14.2	0.877922217943551	-0.743466513286712
14.25	0.877492892671378	-0.746165963716461
14.3	0.877120346505141	-0.749576378084615
14.35	0.876747800338903	-0.75298679245277
14.4	0.876375254172666	-0.756397206820924
14.45	0.876002708006428	-0.759807621189079
14.5	0.875630161840191	-0.763218035557233
14.55	0.875169041955929	-0.766119750090468
14.6	0.874690799228804	-0.768923124082822
14.65	0.874212556501679	-0.771726498075177
14.7	0.873734313774553	-0.774529872067532
14.75	0.873256071047428	-0.777333246059886
14.8	0.872830664891471	-0.780450332882517
14.85	0.872441074129392	-0.783780070684059
14.9	0.872051483367314	-0.787109808485602
14.95	0.871661892605235	-0.790439546287144
15	0.871272301843157	-0.793769284088686
15.05	0.870860651474065	-0.796999015336958
15.1	0.87040839137388	-0.800044643612164
15.15	0.869956131273695	-0.80309027188737
15.2	0.869503871173511	-0.806135900162575
15.25	0.869051611073326	-0.809181528437781
15.3	0.868600869332903	-0.812176867269606
15.35	0.868162412503281	-0.814765318786801
15.4	0.867723955673658	-0.817353770303997
15.45	0.867285498844035	-0.819942221821193
15.5	0.866847042014413	-0.822530673338389
15.55	0.86640858518479	-0.825119124855584
15.6	0.866011839591835	-0.828573649997986
15.65	0.865621437182335	-0.832159882189381
15.7	0.865231034772836	-0.835746114380776
15.75	0.864840632363337	-0.839332346572172
15.8	0.864450229953837	-0.842918578763567
15.85	0.864011095120843	-0.846873264407584
15.9	0.863542595878821	-0.851049966875617
15.95	0.863074096636798	-0.85522666934365
16	0.862605597394775	-0.859403371811682
16.05	0.862137098152753	-0.863580074279715
16.1	0.861698121851439	-0.866070802098287
16.15	0.861306907794519	-0.865833958363545
16.2	0.860915693737598	-0.865597114628802
16.25	0.860524479680678	-0.86536027089406
16.3	0.860133265623758	-0.865123427159317
16.35	0.859731946461686	-0.865164892441813
16.4	0.859267507005123	-0.866944780716042
16.45	0.85880306754856	-0.868724668990271
16.5	0.858338628091997	-0.870504557264499
16.55	0.857874188635434	-0.872284445538728
16.6	0.857409749178871	-0.874064333812957
16.65	0.857025464402172	-0.877986511944954
16.7	0.856650483293671	-0.882157348721156
16.75	0.856275502185171	-0.886328185497357
16.8	0.85590052107667	-0.89049902227356
16.85	0.85552553996817	-0.894669859049762
16.9	0.855111819669617	-0.898292402881629
16.95	0.854677422625454	-0.901622299559157
17	0.854243025581291	-0.904952196236685
17.05	0.853808628537128	-0.908282092914214
17.1	0.853374231492965	-0.911611989591742
18.1295	0.850657807931151	-0.814840880810849
18.1795	0.850811033977876	-0.861336586241863
18.2295	0.851364350257718	-0.847054325964111
18.2795	0.851773850857853	-0.823540032566117
18.3295	0.852330525607903	-0.810791575081121
18.3795	0.852709334445641	-0.785297835216719
18.4295	0.853241369330104	-0.767633228209826
18.4795	0.853722328865659	-0.754406969353394
18.5295	0.854016012121883	-0.741947980789224
18.5795	0.854420358634075	-0.729343274940998
18.6295	0.854739579564753	-0.71223949236932
18.6795	0.855216282821232	-0.697907394035589
18.7295	0.855514222356532	-0.685072569555058
18.7795	0.855990335386811	-0.672605057489716
18.8295	0.856607936444177	-0.662889087090627
18.8795	0.857020716540592	-0.654994368993557
18.9295	0.85763164637929	-0.644830864686251
18.9795	0.858027064681077	-0.635529319551882
19.0295	0.858578942804122	-0.625669847067903
19.0795	0.858895516029945	-0.612200162088357
19.1295	0.859323592129289	-0.602549714877875
19.1795	0.859630278084227	-0.592051561978072
19.2295	0.859960942637036	-0.581510957535661
19.2795	0.860454856053849	-0.569530950162012
19.3295	0.860762951969542	-0.557948405357433
19.3795	0.86127725540657	-0.545031080731276
19.4295	0.861776198890527	-0.535221462889169
19.4795	0.862186585977625	-0.528860296355815
19.5295	0.862754794688313	-0.520697123067968
19.5795	0.863137106481396	-0.514722591879022
19.6295	0.863678146182104	-0.507904380396712
19.6795	0.864021428012958	-0.502226197891383
19.7295	0.86447339757324	-0.497720301492278
19.7795	0.864740137816602	-0.492830230704067
19.8295	0.86517985677443	-0.485224754507912
19.8795	0.865504961423208	-0.478453412782582
19.9295	0.865871900873412	-0.47235451535153
19.9795	0.866318304273375	-0.465169113724123
20.0295	0.866774714547163	-0.458106302764699
20.0795	0.867351004624518	-0.450940225516778
20.1295	0.867788151869581	-0.44572274497867
20.1795	0.868289749877676	-0.435737478918823
20.2295	0.86872660360766	-0.427594731835246
20.2795	0.869202904225594	-0.422165361707945
20.3295	0.869577082720059	-0.415080983845281
20.3795	0.869940474398008	-0.408612003208555
20.4295	0.870315292525408	-0.401310999219689
20.4795	0.87075886841367	-0.395033206944965
20.5295	0.871161735553916	-0.388492785539369
20.5795	0.8714827082842	-0.381016310904838
20.6295	0.872003420261181	-0.373096403806596
20.6795	0.872492052009278	-0.363872126824263
20.7295	0.872976052810006	-0.357828038980064
20.7795	0.873541635882406	-0.353873803515881
20.8295	0.874037881446255	-0.350822385763972
20.8795	0.874436171444682	-0.348122837164634
20.9295	0.874799844969613	-0.34438083433923
20.9795	0.875202641151265	-0.340189959207552
21.0295	0.875578338804254	-0.336076337191122
21.0795	0.875923080524544	-0.331928490598911
21.1295	0.876299742389651	-0.326744956691948
21.1795	0.876651025706003	-0.32333937276169
21.2295	0.877034815553666	-0.319871903153905
21.2795	0.87749726660725	-0.316039943931208
21.3295	0.878111059332192	-0.311886096173685
21.3795	0.878572475923348	-0.310038132600822
21.4295	0.879025857316207	-0.307133880190985
21.4795	0.879503076930265	-0.303363704991309
21.5295	0.88002801686285	-0.299278407634731
21.5795	0.880352725367253	-0.295797515832481
21.6295	0.880681982446657	-0.29105225800422
21.6795	0.88107936974791	-0.286045390799805
21.7295	0.881571196627691	-0.281701482996191
21.7795	0.881918634727402	-0.279790912267703
21.8295	0.882293363069463	-0.275806818337469
21.8795	0.882707386103696	-0.271096506119135
21.9295	0.883178027395292	-0.266596732654336
21.9795	0.883765839475791	-0.263974412378496
22.0295	0.884226786165925	-0.259291000655188
22.0795	0.884643322235372	-0.255663030557945
22.1295	0.885059711292388	-0.253244674257949
22.1795	0.885540353214564	-0.250251321483866
22.2295	0.885860448553185	-0.246537442069585
22.2795	0.886175817044551	-0.241966006806484
22.3295	0.886513162652144	-0.236886796491165
22.3795	0.886883330347162	-0.231902961409774
22.4295	0.887350775514764	-0.227536856782954
22.4795	0.887813133495187	-0.222860207035648
22.5295	0.888276619471035	-0.218321642656352
22.5795	0.888749807823609	-0.214365288626695
22.6295	0.889197973940233	-0.210095657788084
22.6795	0.889740074206206	-0.205225434009689
22.7295	0.890240312335084	-0.200560388713621
22.7795	0.890624006047525	-0.196658004388267
22.8295	0.89095525926416	-0.194027449960466
22.8795	0.891286472481742	-0.190192806515934
22.9295	0.891709785892464	-0.185319761978103
22.9795	0.892203928567927	-0.179834348917598
23.0295	0.892557860837726	-0.17516362714842
23.0795	0.892920162793934	-0.169794439658971
23.1295	0.893404972929562	-0.165866347950086
23.1795	0.893952452692117	-0.163022365093187
23.2295	0.894381067917928	-0.159547370745124
23.2795	0.894800712254951	-0.15526234120299
23.3295	0.895335030764791	-0.152176339938963
23.3795	0.895941153306342	-0.149876219234058
23.4295	0.896361149425119	-0.147557290028377
23.4795	0.896681011704021	-0.145228242069124
23.5295	0.897003679678446	-0.142876154616953
23.5795	0.89742096194077	-0.139747124264677
23.6295	0.897838244203094	-0.136618093912402
23.6795	0.898264125727355	-0.133928110823318
23.7295	0.898702515652754	-0.131876761529442
23.7795	0.899140905578153	-0.129825412235566
23.8295	0.899649454959436	-0.12802354436353
23.8795	0.90017710627909	-0.126289601458764
23.9295	0.900679939656854	-0.124458891947957
23.9795	0.901056630259419	-0.122136344383573
24.0295	0.901433320861984	-0.119813796819188
24.0795	0.901825881179849	-0.117933339887733
24.1295	0.90223179777744	-0.116424955551581
24.1795	0.902637714375032	-0.114916571215428
24.2295	0.903061587423968	-0.113123413625848
24.2795	0.903486988018244	-0.111306030533807
24.3295	0.903918725132975	-0.109484388913674
24.3795	0.904365233390326	-0.107652820185085
24.4295	0.904811741647676	-0.105821251456496
24.4795	0.90528577829912	-0.103617627589811
24.5295	0.905772841055724	-0.101237951704333
24.5795	0.906252104545636	-0.0988584003866642
24.6295	0.906602816485955	-0.0964809022600902
24.6795	0.906953528426274	-0.0941034041335162
24.7295	0.907321930211916	-0.0918224625990945
24.7795	0.907713233811994	-0.089666526180075
24.8295	0.908104537412073	-0.0875105897610555
24.8795	0.908486584814793	-0.0858454454075627
24.9295	0.908866522750138	-0.0842921515051526
24.9795	0.909277797446818	-0.0827540246130574
25.0295	0.909820102021201	-0.0812793162563202
25.0795	0.910362406595583	-0.0798046078995831
25.1295	0.910836942287605	-0.0780925723365665
25.1795	0.911260686885851	-0.0762026659282558
25.2295	0.911684431484096	-0.0743127595199451
25.2795	0.912081984583295	-0.0728577070823861
25.3295	0.912478159182544	-0.0714255416959193
25.3795	0.912887672201191	-0.070002890980942
25.4295	0.913324438460199	-0.0685996807724715
25.4795	0.913761204719208	-0.067196470564001
25.5295	0.914172709327048	-0.0653206856470849
25.5795	0.914573754925469	-0.0632492419707898
25.6295	0.914982741226738	-0.0612924153309799
25.6795	0.915476335809409	-0.0605568345507823
25.7295	0.915969930392081	-0.0598212537705846
25.7795	0.916420531017923	-0.0583117325488208
25.8295	0.91682154602086	-0.0559096133500914
25.8795	0.917222561023797	-0.0535074941513619
25.9295	0.917603075422101	-0.0512192469436286
25.9795	0.917979766024666	-0.0489522392672013
26.0295	0.918352142870365	-0.0468007353828764
26.0795	0.918709349476246	-0.0450554250510856
26.1295	0.919066556082126	-0.0433101147192948
26.1795	0.919508518073584	-0.0413542388018066
26.2295	0.920006983655426	-0.0392579858271868
26.2795	0.920505449237269	-0.037161732852567
26.3295	0.921030926457915	-0.0360356680580621
26.3795	0.921556994368393	-0.0349308193140931
26.4295	0.922029114510077	-0.0336934781336083
26.4795	0.922404152832661	-0.0322177099145111
26.5295	0.922779191155246	-0.0307419416954138
26.5795	0.923176943536926	-0.0287832276423041
26.6295	0.923582860134517	-0.0266509262067681
26.6795	0.923983399473757	-0.02457078101424
26.7295	0.924342229746028	-0.0228951892372674
26.7795	0.924701060018299	-0.0212195974602949
26.8295	0.925135903856302	-0.0197364665767761
26.8795	0.925648982435657	-0.0184514204439876
26.9295	0.926162061015013	-0.017166374311199
26.9795	0.926600151861063	-0.0154498889180517
27.0295	0.927027176121729	-0.0136697323189344
27.0795	0.927450539267377	-0.0119832470114855
27.1295	0.927862919067968	-0.0105777755790415
27.1795	0.928275298868559	-0.00917230414659742
27.2295	0.928639743778118	-0.00692768399325824
27.2795	0.928975842720924	-0.00418683903933861
27.3295	0.929312703163267	-0.0014503325045563
27.3795	0.929757587754227	0.000670738286894706
27.4295	0.930202472345187	0.00279180907834578
27.4795	0.930683043824475	0.00463675700966905
27.5295	0.931220477399686	0.00604174154560214
27.5795	0.931757910974897	0.00744672608153525
27.6295	0.932206006528511	0.0087325142146505
27.6795	0.932626536123616	0.00998152334778617
27.7295	0.933043583509343	0.0112726164132979
27.7795	0.933439727884714	0.0128163309552297
27.8295	0.933835872260085	0.0143600454971615
27.8795	0.934222723583992	0.0157008893219612
27.9295	0.934601037852947	0.0168553661103777
27.9795	0.934979352121903	0.0180098428987943
28.0295	0.935432176116779	0.0191069043179339
28.0795	0.935893297371643	0.0201975720718128
28.1295	0.936344428833096	0.0213672119971683
28.1795	0.93676966720933	0.0227415441600871
28.2295	0.937194905585564	0.0241158763230059
28.2795	0.93764810754623	0.0250780378713733
28.3295	0.938115973337758	0.0258240611706468
28.3795	0.938578625245039	0.026571148498031
28.4295	0.938901660918596	0.0273467281337122
28.4795	0.939224696592153	0.0281223077693934
28.5295	0.939643893020422	0.0287892810004978
28.5795	0.940199201048356	0.0293025263256072
28.6295	0.94075450907629	0.0298157716507166
28.6795	0.941309817104224	0.030329016975826
28.7295	0.941833067380307	0.0309036256357904
28.7795	0.942321865549626	0.0315441807842502
28.8295	0.942810663718946	0.0321847359327101
28.8795	0.943299461888266	0.03282529108117
28.9295	0.943788260057586	0.0334658462296299
28.9795	0.944251495290739	0.0340399961765506
29.0295	0.944633781226028	0.0344038629852642
29.0795	0.945016067161318	0.0347677297939777
29.1295	0.945398353096607	0.0351315966026913
29.1795	0.945780639031897	0.0354954634114048
29.2295	0.946162924967186	0.0358593302201184
29.2795	0.946632696774509	0.0360308780027241
29.3295	0.947102819930715	0.0362016534197632
29.3795	0.947572943086922	0.0363724288368022
29.4295	0.948043066243128	0.0365432042538412
29.4795	0.948513189399334	0.0367139796708802
29.5295	0.948911575451571	0.0369463915139096
29.5795	0.949286556560071	0.0371989128540127
29.6295	0.949661537668572	0.0374514341941157
29.6795	0.950036518777072	0.0377039555342188
29.7295	0.950411499885572	0.0379564768743219
29.7795	0.950825479181715	0.0383131700013762
29.8295	0.951276927324808	0.038769949747266
29.8795	0.951728375467901	0.0392267294931558
29.9295	0.952179823610994	0.0396835092390455
29.9795	0.952631271754086	0.0401402889849353
30.0295	0.95307310280735	0.0406206887388005
30.0795	0.9534886662869	0.0411656028428076
30.1295	0.95390422976645	0.0417105169468146
30.1795	0.954319793246001	0.0422554310508217
30.2295	0.954735356725551	0.0428003451548288
30.2795	0.955150865549427	0.0433381164964035
30.3295	0.955564151709201	0.0435854154990616
30.3795	0.955977437868974	0.0438327145017198
30.4295	0.956390724028748	0.0440800135043779
30.4795	0.956804010188522	0.044327312507036
30.5295	0.957217296348296	0.0445746115096942
30.5795	0.95766092524488	0.0450652699545653
30.6295	0.958113012858375	0.0456237702899767
30.6795	0.95856510047187	0.0461822706253881
30.7295	0.959017188085365	0.0467407709607994
30.7795	0.959469275698861	0.0472992712962108
30.8295	0.959877772818651	0.0479297346620888
30.8795	0.960248837209646	0.0486219952771779
30.9295	0.960619901600641	0.049314255892267
30.9795	0.960990965991637	0.0500065165073561
31.0295	0.961362030382632	0.0506987771224452
31.0795	0.961772750757996	0.0513535190685849
31.1295	0.962277788069154	0.0519190274237097
31.1795	0.962782825380311	0.0524845357788345
31.2295	0.963287862691469	0.0530500441339593
31.2795	0.963792900002627	0.053615552489084
31.3295	0.96429201000286	0.054149725957588
31.3795	0.964687282296885	0.0541349586345489
31.4295	0.965082554590911	0.0541201913115098
31.4795	0.965477826884936	0.0541054239884707
31.5295	0.965873099178961	0.0540906566654317
31.5795	0.966268371472987	0.0540758893423926
31.6295	0.966694019444135	0.0542875159051176
31.6795	0.967126792574114	0.0545522472064785
31.7295	0.967559565704093	0.0548169785078395
31.7795	0.967992338834073	0.0550817098092005
31.8295	0.968425111964052	0.0553464411105614
31.8795	0.968854564232879	0.0558971402361322
31.9295	0.969281490776323	0.0566653360167357
31.9795	0.969708417319768	0.0574335317973392
32.0295	0.970135343863212	0.0582017275779428
32.0795	0.970562270406656	0.0589699233585463
32.1295	0.970973728353685	0.0595713589197441
32.1795	0.971352912315599	0.0598248626651449
32.2295	0.971732096277514	0.0600783664105456
32.2795	0.972111280239428	0.0603318701559464
32.3295	0.972490464201342	0.0605853739013472
32.3795	0.972878355021316	0.0608546843396673
32.4295	0.973363720179071	0.0613009526328655
32.4795	0.973849085336828	0.0617472209260636
32.5295	0.974334450494584	0.0621934892192618
32.5795	0.97481981565234	0.0626397575124599
32.6295	0.975305180810095	0.063086025805658
32.6795	0.975710411586295	0.0633628346609421
32.7295	0.976100150990404	0.0636068840544814
32.7795	0.976489890394513	0.0638509334480207
32.8295	0.976879629798622	0.06409498284156
32.8795	0.977269369202731	0.0643390322350993
32.9295	0.977687560786102	0.0646437552705995
32.9795	0.978125038746019	0.0649896060768249
33.0295	0.978562516705936	0.0653354568830503
33.0795	0.978999994665853	0.0656813076892757
33.1295	0.97943747262577	0.0660271584955011
33.1795	0.979862433747488	0.0663168948750871
33.2295	0.980264352507976	0.0665033296965414
33.2795	0.980666271268463	0.0666897645179957
33.3295	0.98106819002895	0.0668761993394499
33.3795	0.981470108789438	0.0670626341609042
33.4295	0.981876761259771	0.0672720467557524
33.4795	0.982321713746129	0.0676673704262423
33.5295	0.982766666232486	0.0680626940967323
33.5795	0.983211618718844	0.0684580177672222
33.6295	0.983656571205202	0.0688533414377121
33.6795	0.984101523691559	0.069248665108202
33.7295	0.984562532607732	0.06945415083567
33.7795	0.985025983285121	0.069630767198531
33.8295	0.985489433962511	0.0698073835613919
33.8795	0.9859528846399	0.0699839999242528
33.9295	0.986416335317289	0.0701606162871138
33.9795	0.98682517691932	0.0705542744682002
34.0295	0.987201113052867	0.0710787142577046
34.0795	0.987577049186414	0.071603154047209
34.1295	0.98795298531996	0.0721275938367133
34.1795	0.988328921453507	0.0726520336262177
34.2295	0.988739528340061	0.0732029101286189
34.2795	0.989206225607134	0.0737965559728271
34.3295	0.989672922874207	0.0743902018170352
34.3795	0.99013962014128	0.0749838476612434
34.4295	0.990606317408353	0.0755774935054516
34.4795	0.991060601689078	0.0761229765498507
34.5295	0.991437349779717	0.0763676165983414
34.5795	0.991814097870356	0.0766122566468321
34.6295	0.992190845960994	0.0768568966953228
34.6795	0.992567594051633	0.0771015367438135
34.7295	0.992944342142272	0.0773461767923042
34.7795	0.993384958264944	0.0775700918321363
34.8295	0.993832987641334	0.0777916012906062
34.8795	0.994281017017724	0.0780131107490761
34.9295	0.994729046394114	0.078234620207546
34.9795	0.995177075770504	0.0784561296660159
35.0295	0.995609864113995	0.0787013889647575
35.0795	0.996034517673056	0.0789593245586133
35.1295	0.996459171232116	0.0792172601524691
35.1795	0.996883824791177	0.0794751957463249
35.2295	0.997308478350237	0.0797331313401807
35.2795	0.997724809349105	0.0799882807892263
35.3295	0.998129163980868	0.0802394209079353
35.3795	0.998533518612631	0.0804905610266443
35.4295	0.998937873244394	0.0807417011453533
35.4795	0.999342227876157	0.0809928412640623
35.5295	0.999755419789452	0.0813184918047243
35.5795	1.00021237728747	0.0820131463398202
35.6295	1.00066933478549	0.0827078008749161
35.6795	1.00112629228351	0.083402455410012
35.7295	1.00158324978154	0.0840971099451079
35.7795	1.00204020727956	0.0847917644802037
35.8295	1.0024208005401	0.0849764192706462
35.8795	1.00279511275946	0.0851191260301431
35.9295	1.00316942497882	0.08526183278964
35.9795	1.00354373719819	0.0854045395491369
36.0295	1.00391804941755	0.0855472463086338
36.0795	1.00437584935047	0.0857370494466642
36.1295	1.00487257757212	0.0859488124796706
36.1795	1.00536930579377	0.0861605755126771
36.2295	1.00586603401542	0.0863723385456836
36.2795	1.00636276223707	0.08658410157869
36.3295	1.00681725264032	0.0868780760688761
36.3795	1.00721754748662	0.0872775364927038
36.4295	1.00761784233293	0.0876769969165314
36.4795	1.00801813717923	0.0880764573403591
36.5295	1.00841843202554	0.0884759177641867
36.5795	1.00882410576737	0.0888391684695262
36.6295	1.00925184395824	0.08905388543168
36.6795	1.0096795821491	0.0892686023938338
36.7295	1.01010732033997	0.0894833193559875
36.7795	1.01053505853083	0.0896980363181413
36.8295	1.0109627967217	0.089912753280295
36.8795	1.01140151203981	0.0902566540330389
36.9295	1.01184078082653	0.0906070682542159
36.9795	1.01228004961324	0.0909574824753929
37.0295	1.01271931839996	0.0913078966965699
37.0795	1.01315858718667	0.0916583109177469
37.1295	1.01354702529483	0.0919247519668568
37.1795	1.01391470157654	0.0921568941147
37.2295	1.01428237785826	0.0923890362625431
37.2795	1.01465005413997	0.0926211784103863
37.3295	1.01501773042168	0.0928533205582294
37.3795	1.015440714387	0.0930733878488372
37.4295	1.01592707668505	0.093279618285875
37.4795	1.01641343898309	0.0934858487229127
37.5295	1.01689980128113	0.0936920791599504
37.5795	1.01738616357918	0.0938983095969881
37.6295	1.01785179174092	0.0941026869420248
37.6795	1.01824559093049	0.0943006446469149
37.7295	1.01863939012006	0.0944986023518051
37.7795	1.01903318930963	0.0946965600566953
37.8295	1.0194269884992	0.0948945177615854
37.8795	1.01982078768877	0.0950924754664756
37.9295	1.02025110312868	0.0956360741164215
37.9795	1.02068208790923	0.0961860083437717
38.0295	1.02111307268978	0.0967359425711219
38.0795	1.02154405747033	0.0972858767984721
38.1295	1.02197504225087	0.0978358110258223
38.1795	1.02239476312229	0.0981641452139694
38.2295	1.02281048515334	0.0984138083854888
38.2795	1.02322620718439	0.0986634715570082
38.3295	1.02364192921544	0.0989131347285276
38.3795	1.02405765124649	0.099162797900047
38.4295	1.02448013844705	0.099347224799508
38.4795	1.02490949993276	0.0994653632289742
38.5295	1.02533886141847	0.0995835016584403
38.5795	1.02576822290417	0.0997016400879064
38.6295	1.02619758438988	0.0998197785173725
38.6795	1.02663793396271	0.0998246812899197
38.7295	1.02711089896874	0.0994934718744692
38.7795	1.02758386397476	0.0991622624590187
38.8295	1.02805682898079	0.0988310530435682
38.8795	1.02852979398682	0.0984998436281177
38.9295	1.02900363384048	0.09817394729345
38.9795	1.02956408360941	0.0983740459562873
39.0295	1.03012453337834	0.0985741446191245
39.0795	1.03068498314728	0.0987742432819618
39.1295	1.03124543291621	0.0989743419447991
39.1795	1.03180588268515	0.0991744406076363
39.2295	1.03236633245408	0.0993745392704736
39.2795	1.03292678222301	0.0995746379333109
39.3295	1.03346529013465	0.0997560024848577
39.3795	1.0338754532098	0.0998277853169381
39.4295	1.03428561628495	0.0998995681490185
39.4795	1.0346957793601	0.099971350981099
39.5295	1.03510594243525	0.100043133813179
39.5795	1.03551610551039	0.10011491664526
39.6295	1.03592626858554	0.10018669947734
39.6795	1.03633643166069	0.100258482309421
39.7295	1.03674659473584	0.100330265141501
39.7795	1.03715675781099	0.100402047973582
39.8295	1.03756692088613	0.100473830805662
39.8795	1.03797962896126	0.100454857209061
39.9295	1.03839364809699	0.100389130300716
39.9795	1.03880766723271	0.100323403392371
40.0295	1.03922168636844	0.100257676484025
40.0795	1.03963570550417	0.10019194957568
40.1295	1.04004972463989	0.100126222667335
40.1795	1.04046374377562	0.100060495758989
40.2295	1.04087776291134	0.099994768850644
40.2795	1.04129178204707	0.0999290419422987
40.3295	1.04170580118279	0.0998633150339533
40.3795	1.04212066784005	0.0998059788913517
40.4295	1.04253955778913	0.0997884747746367
40.4795	1.04295844773822	0.0997709706579217
40.5295	1.04337733768731	0.0997534665412067
40.5795	1.04379622763639	0.0997359624244917
40.6295	1.04421511758548	0.0997184583077767
40.6795	1.04463400753457	0.0997009541910618
40.7295	1.04505289748366	0.0996834500743468
40.7795	1.04547178743274	0.0996659459576318
40.8295	1.04589067738183	0.0996484418409168
40.8795	1.04630956733092	0.0996309377242018
40.9295	1.04674884325753	0.0996821840390605
40.9795	1.0471973639879	0.0997646078752141
41.0295	1.04764588471827	0.0998470317113678
41.0795	1.04809440544864	0.0999294555475215
41.1295	1.04854292617901	0.100011879383675
41.1795	1.04899144690938	0.100094303219829
41.2295	1.04943996763974	0.100176727055983
41.2795	1.04988848837011	0.100259150892136
41.3295	1.05033700910048	0.10034157472829
41.3795	1.05078552983085	0.100423998564444
41.4295	1.0512313448244	0.100528914443454
41.4795	1.05166647081803	0.100722685026421
41.5295	1.05210159681165	0.100916455609388
41.5795	1.05253672280528	0.101110226192356
41.6295	1.0529718487989	0.101303996775323
41.6795	1.05340697479253	0.10149776735829
41.7295	1.05384210078615	0.101691537941258
41.7795	1.05427722677978	0.101885308524225
41.8295	1.05471235277341	0.102079079107192
41.8795	1.05514747876703	0.10227284969016
41.9295	1.05558260476066	0.102466620273127
41.9795	1.05600930262356	0.102663183477131
42.0295	1.0564326574849	0.102860854368808
42.0795	1.05685601234623	0.103058525260484
42.1295	1.05727936720757	0.103256196152161
42.1795	1.0577027220689	0.103453867043838
42.2295	1.05812607693024	0.103651537935515
42.2795	1.05854943179157	0.103849208827192
42.3295	1.05897278665291	0.104046879718869
42.3795	1.05939614151424	0.104244550610546
42.4295	1.05981949637558	0.104442221502223
42.4795	1.06024051730551	0.104620653537621
42.5295	1.06065372463901	0.104734677228087
42.5795	1.06106693197251	0.104848700918553
42.6295	1.06148013930601	0.104962724609019
42.6795	1.06189334663951	0.105076748299485
42.7295	1.06230655397301	0.105190771989951
42.7795	1.06271976130651	0.105304795680417
42.8295	1.06313296864	0.105418819370883
42.8795	1.0635461759735	0.105532843061349
42.9295	1.063959383307	0.105646866751815
42.9795	1.0643725906405	0.105760890442281
43.0295	1.0647909914374	0.105872458588322
43.0795	1.06521117923245	0.105983181815851
43.1295	1.06563136702751	0.10609390504338
43.1795	1.06605155482256	0.106204628270909
43.2295	1.06647174261762	0.106315351498439
43.2795	1.06689193041267	0.106426074725968
43.3295	1.06731211820773	0.106536797953497
43.3795	1.06773230600278	0.106647521181026
43.4295	1.06815249379784	0.106758244408556
43.4795	1.06857268159289	0.106868967636085
43.5295	1.06899538137381	0.107049856337004
43.5795	1.06942523065296	0.107430446769877
43.6295	1.06985507993211	0.107811037202751
43.6795	1.07028492921126	0.108191627635625
43.7295	1.07071477849041	0.108572218068499
43.7795	1.07114462776957	0.108952808501373
43.8295	1.07157447704872	0.109333398934247
43.8795	1.07200432632787	0.109713989367121
43.9295	1.07243417560702	0.110094579799995
43.9795	1.07286402488617	0.110475170232869
44.0295	1.07329387416532	0.110855760665742
44.0795	1.07371649759285	0.11087772995647
44.1295	1.07413701114639	0.110794985580369
44.1795	1.07455752469993	0.110712241204268
44.2295	1.07497803825347	0.110629496828167
44.2795	1.07539855180701	0.110546752452066
44.3295	1.07581906536055	0.110464008075965
44.3795	1.07623957891409	0.110381263699864
44.4295	1.07666009246763	0.110298519323763
44.4795	1.07708060602118	0.110215774947662
44.5295	1.07750111957472	0.110133030571561
44.5795	1.07792724430525	0.110093470705914
44.6295	1.07836724111224	0.110160672546668
44.6795	1.07880723791922	0.110227874387422
44.7295	1.07924723472621	0.110295076228175
44.7795	1.0796872315332	0.110362278068929
44.8295	1.08012722834019	0.110429479909683
44.8795	1.08056722514717	0.110496681750436
44.9295	1.08100722195416	0.11056388359119
44.9795	1.08144721876115	0.110631085431943
45.0295	1.08188721556813	0.110698287272697
45.0795	1.08232721237512	0.110765489113451
45.1295	1.08276786024749	0.110764268146779
45.1795	1.08320866885671	0.110746154766303
45.2295	1.08364947746592	0.110728041385828
45.2795	1.08409028607514	0.110709928005352
45.3295	1.08453109468435	0.110691814624876
45.3795	1.08497190329356	0.110673701244401
45.4295	1.08541271190278	0.110655587863925
45.4795	1.08585352051199	0.11063747448345
45.5295	1.0862943291212	0.110619361102974
45.5795	1.08673513773042	0.110601247722499
45.6295	1.087166967807	0.11062184305611
45.6795	1.08757936333827	0.110726225606289
45.7295	1.08799175886955	0.110830608156468
45.7795	1.08840415440082	0.110934990706647
45.8295	1.08881654993209	0.111039373256826
45.8795	1.08922894546336	0.111143755807005
45.9295	1.08964134099463	0.111248138357184
45.9795	1.09005373652591	0.111352520907363
46.0295	1.09046613205718	0.111456903457542
46.0795	1.09087852758845	0.111561286007721
46.1295	1.09129092311972	0.111665668557899
46.1795	1.09170500314062	0.111744987736654
46.2295	1.09211942817745	0.111819173453792
46.2795	1.09253385321429	0.111893359170929
46.3295	1.09294827825113	0.111967544888067
46.3795	1.09336270328797	0.112041730605205
46.4295	1.09377712832481	0.112115916322342
46.4795	1.09419155336165	0.11219010203948
46.5295	1.09460597839849	0.112264287756617
46.5795	1.09502040343533	0.112338473473755
46.6295	1.09543482847217	0.112412659190893
46.6795	1.09584813646914	0.112440299426692
46.7295	1.09625931429707	0.112379178512032
46.7795	1.09667049212501	0.112318057597371
46.8295	1.09708166995294	0.112256936682711
46.8795	1.09749284778087	0.112195815768051
46.9295	1.0979040256088	0.11213469485339
46.9795	1.09831520343673	0.11207357393873
47.0295	1.09872638126466	0.11201245302407
47.0795	1.0991375590926	0.11195133210941
47.1295	1.09954873692053	0.111890211194749
47.1795	1.09995991474846	0.111829090280089
47.2295	1.10039345297106	0.111947547044162
47.2795	1.10083069186505	0.112095724123363
47.3295	1.10126793075903	0.112243901202564
47.3795	1.10170516965302	0.112392078281765
47.4295	1.102142408547	0.112540255360965
47.4795	1.10257964744099	0.112688432440166
47.5295	1.10301688633497	0.112836609519367
47.5795	1.10345412522896	0.112984786598568
47.6295	1.10389136412294	0.113132963677769
47.6795	1.10432860301693	0.11328114075697
47.7295	1.10476323000198	0.11326987548971
47.7795	1.10519348518224	0.112991736134521
47.8295	1.10562374036251	0.112713596779332
47.8795	1.10605399554277	0.112435457424144
47.9295	1.10648425072304	0.112157318068955
47.9795	1.1069145059033	0.111879178713766
48.0295	1.10734476108356	0.111601039358578
48.0795	1.10777501626383	0.111322900003389
48.1295	1.10820527144409	0.1110447606482
48.1795	1.10863552662436	0.110766621293011
48.2295	1.10906578180462	0.110488481937823
48.2795	1.10951009415225	0.110768064238444
48.3295	1.10995617947593	0.111117989810969
48.3795	1.11040226479962	0.111467915383494
48.4295	1.11084835012331	0.111817840956019
48.4795	1.111294435447	0.112167766528544
48.5295	1.11174052077069	0.112517692101069
48.5795	1.11218660609438	0.112867617673594
48.6295	1.11263269141807	0.113217543246119
48.6795	1.11307877674176	0.113567468818644
48.7295	1.11352486206545	0.113917394391169
48.7795	1.11395870947056	0.114119211104109
48.8295	1.11437435221074	0.114100706677667
48.8795	1.11478999495092	0.114082202251224
48.9295	1.1152056376911	0.114063697824782
48.9795	1.11562128043128	0.11404519339834
49.0295	1.11603692317146	0.114026688971897
49.0795	1.11645256591164	0.114008184545455
49.1295	1.11686820865182	0.113989680119012
49.1795	1.117283851392	0.11397117569257
49.2295	1.11769949413218	0.113952671266127
49.2795	1.11811513687236	0.113934166839685
49.3295	1.11852483072582	0.114133297712791
49.3795	1.11893397904818	0.114352386408127
49.4295	1.11934312737055	0.114571475103462
49.4795	1.11975227569291	0.114790563798798
49.5295	1.12016142401528	0.115009652494133
49.5795	1.12057057233764	0.115228741189469
49.6295	1.12097972066001	0.115447829884804
49.6795	1.12138886898237	0.11566691858014
49.7295	1.12179801730474	0.115886007275475
49.7795	1.1222071656271	0.116105095970811
49.8295	1.12262137553635	0.115966886995596
49.8795	1.123042294991	0.115355050875698
49.9295	1.12346321444566	0.1147432147558
49.9795	1.12388413390031	0.114131378635902
50.0295	1.12430505335497	0.113519542516003
50.0795	1.12472597280962	0.112907706396105
50.1295	1.12514689226428	0.112295870276207
50.1795	1.12556781171893	0.111684034156309
50.2295	1.12598873117358	0.111072198036411
50.2795	1.12640965062824	0.110460361916513
50.3295	1.12683057008289	0.109848525796614
50.3795	1.12726413416904	0.110032889044335
50.4295	1.12769844836043	0.110264484457931
50.4795	1.12813276255183	0.110496079871527
50.5295	1.12856707674323	0.110727675285123
50.5795	1.12900139093463	0.110959270698719
50.6295	1.12943570512603	0.111190866112315
50.6795	1.12987001931743	0.111422461525911
50.7295	1.13030433350883	0.111654056939507
50.7795	1.13073864770022	0.111885652353103
50.8295	1.13117296189162	0.112117247766699
50.8795	1.13160746198573	0.11222761883167
50.9295	1.13204218207824	0.112194532261371
50.9795	1.13247690217076	0.112161445691071
51.0295	1.13291162226327	0.112128359120771
51.0795	1.13334634235578	0.112095272550472
51.1295	1.13378106244829	0.112062185980172
51.1795	1.1342157825408	0.112029099409872
51.2295	1.13465050263332	0.111996012839572
51.2795	1.13508522272583	0.111962926269273
51.3295	1.13551994281834	0.111929839698973
51.3795	1.13595466291085	0.111896753128673
51.4295	1.13638709594464	0.11064320751538
51.4795	1.13681946309607	0.109354504645705
51.5295	1.1372518302475	0.108065801776029
51.5795	1.13768419739894	0.106777098906353
51.6295	1.13811656455037	0.105488396036678
51.6795	1.1385489317018	0.104199693167002
51.7295	1.13898129885324	0.102910990297327
51.7795	1.13941366600467	0.101622287427651
51.8295	1.1398460331561	0.100333584557975
51.8795	1.14027840030754	0.0990448816882997
51.9295	1.14070518098294	0.0984954950882432
51.9795	1.1411261004376	0.0987217845743441
52.0295	1.14154701989225	0.098948074060445
52.0795	1.1419679393469	0.099174363546546
52.1295	1.14238885880156	0.0994006530326469
52.1795	1.14280977825621	0.0996269425187479
52.2295	1.14323069771087	0.0998532320048488
52.2795	1.14365161716552	0.10007952149095
52.3295	1.14407253662018	0.100305810977051
52.3795	1.14449345607483	0.100532100463152
52.4295	1.14491439014193	0.100745334721426
52.4795	1.14534261581662	0.0944440102939601
52.5295	1.14577084149132	0.0881426858664934
52.5795	1.14619906716602	0.0818413614390276
52.6295	1.14662729284071	0.0755400370115608
52.6795	1.14705551851541	0.069238712584095
52.7295	1.14748374419011	0.0629373881566292
52.7795	1.1479119698648	0.0566360637291624
52.8295	1.1483401955395	0.0503347393016966
52.8795	1.1487684212142	0.0440334148742299
52.9295	1.14919664688889	0.0377320904467641
53.9537	1.15124687695523	0.0708062635828423
54.0037	1.15111493230388	0.138144888701143
54.0537	1.15056374416358	0.137166661727853
54.1037	1.14999340276743	0.133495603156915
54.1537	1.14961246579016	0.130175481915557
54.2037	1.1491144811383	0.130446795167101
54.2537	1.14876546625409	0.127844335381177
54.3037	1.14828661823198	0.129007509089755
54.3537	1.14797231862399	0.133749099987949
54.4037	1.14750773578722	0.133715623820432
54.4537	1.1471693616007	0.134948381834677
54.5037	1.14667563322792	0.131633317163075
54.5537	1.14621232228705	0.132440988551934
54.6037	1.14560434150109	0.133538641645929
54.6537	1.14518182890716	0.130975696858538
54.7037	1.14475605136478	0.130003827970434
54.7537	1.14428618143134	0.133821363702101
54.8037	1.14378164402171	0.13019444360823
54.8537	1.14345663928992	0.128430294345553
54.9037	1.14301535584023	0.125600098738047
54.9537	1.14272993782906	0.122194546293347
55.0037	1.14244501915126	0.120425333716637
55.0537	1.14197244484926	0.120635259113097
55.1037	1.14164321036635	0.120593653969334
55.1537	1.1412609892341	0.119388195648235
55.2037	1.14071707638342	0.120180840058189
55.2537	1.14005303318531	0.119934933193197
55.3037	1.13955649148611	0.119093587077975
55.3537	1.13910092675327	0.118072098128504
55.4037	1.13866552511972	0.120021469062981
55.4537	1.13826222287007	0.118340990887309
55.5037	1.13786666556768	0.117715684764791
55.5537	1.13758025708079	0.117609450518573
55.6037	1.1371448502519	0.115286147279149
55.6537	1.13676348271115	0.114944558871472
55.7037	1.13641051677386	0.113935189021116
55.7537	1.13590964944355	0.114663461857013
55.8037	1.13555036134803	0.114588725478519
55.8537	1.13490133398943	0.114406386850077
55.9037	1.13449745996022	0.1137808453403
55.9537	1.13395092323713	0.114499394954089
56.0037	1.13361710081443	0.115885251456008
56.0537	1.13312710139411	0.115621993765477
56.1037	1.13280380796937	0.1155595794451
56.1537	1.13236964152697	0.115404389271254
56.2037	1.13209261062168	0.115649231178957
56.2537	1.13177714805635	0.11649893523258
56.3037	1.13127752668452	0.116647531119635
56.3537	1.13095856941714	0.115091371716996
56.4037	1.13040789814062	0.117088977335393
56.4537	1.12999185894734	0.11681364822248
56.5037	1.12947559840202	0.117051609991504
56.5537	1.12884941635784	0.1161174536841
56.6037	1.12835961943275	0.114518450298973
56.6537	1.1279701359325	0.113332928523039
56.7037	1.12757723201843	0.113067329987134
56.7537	1.12712101656975	0.112442280375624
56.8037	1.12676244061449	0.112993619552279
56.8537	1.12638646196521	0.112122592307548
56.9037	1.12595320470662	0.109951874174151
56.9537	1.12545477715237	0.109916426262011
57.0037	1.12504104527755	0.10928569395477
57.0537	1.12459186819842	0.108418675802728
57.1037	1.12411931923767	0.10784040639878
57.1537	1.12369063860438	0.108485638635613
57.2037	1.12317369211593	0.108935716201879
57.2537	1.12274663029561	0.109092025041013
57.3037	1.1223764447277	0.10937752081434
57.3537	1.1220065787008	0.110295630422304
57.4037	1.12169810562162	0.10998015069465
57.4537	1.12129931708687	0.108578861458969
57.5037	1.12088837937478	0.107537346874289
57.5537	1.12052193673572	0.10785031884187
57.6037	1.12016151029583	0.108354847596391
57.6537	1.11973167877608	0.107870560535746
57.7037	1.11919660130882	0.107544758527965
57.7537	1.1185886297966	0.107503548446089
57.8037	1.1181534540022	0.105762836330104
57.8537	1.11774800783247	0.10610833957924
57.9037	1.11729627336115	0.10638473107965
57.9537	1.11683017599319	0.106021936838384
58.0037	1.11649242761545	0.104966639496885
58.0537	1.11617223252913	0.104758764619265
58.1037	1.11581008431063	0.104459649673445
58.1537	1.11538564046439	0.103909309064609
58.2037	1.11487909519752	0.103045586013003
58.2537	1.11447610336921	0.102567813911497
58.3037	1.11401918587844	0.101399938017161
58.3537	1.11349622661897	0.10002521624389
58.4037	1.11291236236102	0.0990149690977835
58.4537	1.1125291478555	0.0995727535875166
58.5037	1.11216007320353	0.0998380732283756
58.5537	1.11179774007531	0.0993961345714478
58.6037	1.11143134546734	0.0981054607618953
58.6537	1.11101240757572	0.0968008154552667
58.7037	1.11066033359183	0.0948520497779153
58.7537	1.11030400828259	0.0935398333654389
58.8037	1.10990307504396	0.0930855961019605
58.8537	1.10939977686213	0.0925657082581103
58.9037	1.10893553721689	0.0916113129624315
58.9537	1.10847053601787	0.090153365959873
59.0037	1.10800891980496	0.0887547352438058
59.0537	1.1075770574941	0.0886873859452857
59.1037	1.10704879786158	0.0874281465152147
59.1537	1.10654302001475	0.0865478521187607
59.2037	1.10605595725815	0.0859617950867086
59.2537	1.10560687582371	0.0852066803475752
59.3037	1.10517822789666	0.0843606145380987
59.3537	1.10475098281736	0.0835210317910861
59.4037	1.10437104488202	0.0829000723171589
59.4537	1.10399110694667	0.0822791128432316
59.5037	1.10355097417777	0.0819652904620429
59.5537	1.1030232826009	0.0820982266502131
59.6037	1.10249559102403	0.0822311628383833
59.6537	1.10208022827849	0.0819438489718981
59.7037	1.10169544870078	0.0815421158793363
59.7537	1.10130799498926	0.0811410577008822
59.8037	1.10090694939084	0.0807434299252777
59.8537	1.10050590379242	0.0803458021496733
59.9037	1.10013395267205	0.0800007892289488
59.9537	1.09978648806451	0.0797000580553333
60.0037	1.09943902345697	0.0793993268817178
60.0537	1.09898681288325	0.0784043494021542
60.1037	1.09852569162839	0.077350312775036
60.1537	1.09804166141496	0.0765041496013225
60.2037	1.09750422783975	0.0761425628523013
60.2537	1.09696679426454	0.0757809761032802
60.3037	1.09653298222282	0.0759383319216095
60.3537	1.09614820264511	0.0763412451244895
60.4037	1.09576304989331	0.0767289860564606
60.4537	1.09537174629323	0.0768666497679261
60.5037	1.09498044269315	0.0770043134793916
60.5537	1.0945905542807	0.0772019705638309
60.6037	1.0942024980134	0.0774772969025884
60.6537	1.09381444174611	0.0777526232413458
60.7037	1.09333117887741	0.0775871974978905
60.7537	1.09282621863001	0.0773213253074085
60.8037	1.09233692676327	0.0770770047154912
60.8537	1.09191314983538	0.0769227988388163
60.9037	1.0914893729075	0.0767685929621414
60.9537	1.09106283040852	0.0767254942281447
61.0037	1.09063421518271	0.0767656675374009
61.0537	1.0902055999569	0.0768058408466571
61.1037	1.08982939808931	0.0766445151806494
61.1537	1.08945595481953	0.0764725843054174
61.2037	1.08908304508652	0.076305701473625
61.2537	1.08871122548312	0.0761491328730115
61.3037	1.08833940587973	0.0759925642723979
61.3537	1.08785161233234	0.0758840457198378
61.4037	1.08731580242352	0.0757954211916979
61.4537	1.08678988356561	0.0757049717960443
61.5037	1.08636935397051	0.0755950784157622
61.5537	1.0859488243754	0.0754851850354802
61.6037	1.08552529378655	0.0750339926357961
61.6537	1.08509830210326	0.0741891745797993
61.7037	1.08467131041997	0.0733443565238024
61.7537	1.08429902832182	0.0728565134827303
61.8037	1.08393695071677	0.0724352538212811
61.8537	1.08355689912477	0.0720081074477751
61.9037	1.0831136382002	0.0715602592043166
61.9537	1.08267037727563	0.0711124109608581
62.0037	1.08221932275239	0.0706957593158021
62.0537	1.0817630724967	0.0702999054030144
62.1037	1.081306822241	0.0699040514902267
62.1537	1.08084898306538	0.0696105363830844
62.2037	1.0803911091433	0.0693192592183505
62.2537	1.07997152303819	0.0690919311588726
62.3037	1.07962083785343	0.0689796828442397
62.3537	1.07927015266868	0.0688674345296067
62.4037	1.07888361673263	0.0684531233655317
62.4537	1.0784841948006	0.0679302403996726
62.5037	1.0780773559605	0.0675160556812014
62.5537	1.07761298737285	0.067944996247637
62.6037	1.07714861878521	0.0683739368140725
62.6537	1.07668505034036	0.0684639676437776
62.7037	1.0762223054191	0.0682051855301593
62.7537	1.07575956049785	0.067946403416541
62.8037	1.07530247502817	0.0680495585766285
62.8537	1.07484622477247	0.0682061279361636
62.9037	1.07442001875519	0.0683436415330079
62.9537	1.07408394545313	0.06842398784178
63.0037	1.07374787215108	0.0685043341505522
63.0537	1.07334240152311	0.0685007759635954
63.1037	1.07289589326576	0.0684476014325698
63.1537	1.07244954412772	0.0683957048591955
63.2037	1.07202576719983	0.068525095706914
63.2537	1.07160199027195	0.0686544865546325
63.3037	1.07114816122757	0.0689700092432302
63.3537	1.07064644831295	0.0695821071471704
63.4037	1.07014473539833	0.0701942050511108
63.4537	1.06974725017557	0.0698617427750874
63.5037	1.06938192523774	0.0692378289282247
63.5537	1.06901474954482	0.0685195187269027
63.6037	1.06863646413719	0.0672345659832663
63.6537	1.06825817872956	0.0659496132396299
63.7037	1.06785279812188	0.0648392115746226
63.7537	1.06742252652843	0.0638891611307349
63.8037	1.06699225493499	0.0629391106868472
63.8537	1.0665342248162	0.0621336630492797
63.9037	1.06607310356133	0.0613443181025249
63.9537	1.06560254227679	0.0604231890204181
64.0037	1.06510751286934	0.0591604815185195
64.0537	1.0646124834619	0.0578977740166208
64.1037	1.06419814935036	0.0567940767087524
64.1537	1.06382613106474	0.0557737627953144
64.2037	1.06345236983629	0.0547598138499676
64.2537	1.06303193647221	0.0539163046057299
64.3037	1.06261150310814	0.0530727953614922
64.3537	1.06211640961375	0.0523787348544348
64.4037	1.06151563777066	0.051896212898072
64.4537	1.06091486592758	0.0514136909417093
64.5037	1.06031409408449	0.0509311689853465
64.5537	1.05980838670058	0.0505896522192422
64.6037	1.05940484402591	0.0503996721513822
64.6537	1.05900130135124	0.0502096920835223
64.7037	1.05859775867657	0.0500197120156623
64.7537	1.0581942160019	0.0498297319478024
64.8037	1.05779441137701	0.0497192291195713
64.8537	1.05740644390977	0.0498604042168314
64.9037	1.05701847644254	0.0500015793140916
64.9537	1.0566305089753	0.0501427544113517
65.0037	1.05624254150806	0.0502839295086119
65.0537	1.05585457404083	0.050425104605872
65.1037	1.05538397079811	0.0500737138145943
65.1537	1.05491303568481	0.0497203448470575
65.2037	1.05444210057152	0.0493669758795206
65.2537	1.05397116545822	0.0490136069119837
65.3037	1.05350023034492	0.0486602379444469
65.3537	1.05309001689029	0.0484949215380578
65.4037	1.05269961448079	0.0483909591502925
65.4537	1.05230921207129	0.0482869967625272
65.5037	1.05191880966179	0.0481830343747619
65.5537	1.05152840725229	0.0480790719869967
65.6037	1.05110148824314	0.0479154188833986
65.6537	1.05063948465785	0.0476944158763534
65.7037	1.05017748107256	0.0474734128693081
65.7537	1.04971547748727	0.0472524098622629
65.8037	1.04925347390199	0.0470314068552177
65.8537	1.04880728784842	0.0467521699220475
65.9037	1.0484043049039	0.0463138761458793
65.9537	1.04800132195937	0.0458755823697111
66.0037	1.04759833901485	0.0454372885935428
66.0537	1.04719535607032	0.0449989948173746
66.1037	1.04679135611331	0.0445577400706612
66.1537	1.04634599764841	0.0439960725217761
66.2037	1.0459006391835	0.043434404972891
66.2537	1.0454552807186	0.042872737424006
66.3037	1.0450099222537	0.0423110698751209
66.3537	1.04456456378879	0.0417494023262358
66.4037	1.04412758935778	0.0410846628705172
66.4537	1.04369295216384	0.0403911898141723
66.5037	1.04325831496989	0.0396977167578275
66.5537	1.04282367777595	0.0390042437014826
66.6037	1.042389040582	0.0383107706451377
66.6537	1.0419744084863	0.0377859675400891
66.7037	1.04157695548981	0.0374060074043692
66.7537	1.04117950249333	0.0370260472686493
66.8037	1.04078204949685	0.0366460871329294
66.8537	1.04038459650037	0.0362661269972095
66.9037	1.0399687575475	0.0358476862165369
66.9537	1.03950918983348	0.0353377239019228
67.0037	1.03904962211947	0.0348277615873086
67.0537	1.03859005440546	0.0343177992726944
67.1037	1.03813048669145	0.0338078369580802
67.1537	1.03767550856862	0.0333064814864131
67.2037	1.03730093328383	0.0329559051522998
67.2537	1.03692635799904	0.0326053288181865
67.3037	1.03655178271425	0.0322547524840733
67.3537	1.03617720742946	0.03190417614996
67.4037	1.03580263214467	0.0315535998158468
67.4537	1.03535954183483	0.0309767564064564
67.5037	1.03490038009936	0.0303468380040997
67.5537	1.0344412183639	0.0297169196017431
67.6037	1.03398205662843	0.0290870011993865
67.6537	1.03352289489296	0.0284570827970299
67.7037	1.03309425966355	0.0278630331767122
67.7537	1.03268884177676	0.0272962640385086
67.8037	1.03228342388997	0.026729494900305
67.8537	1.03187800600318	0.0261627257621014
67.9037	1.0314725881164	0.0255959566238979
67.9537	1.03106264785343	0.0250251926118955
68.0037	1.03064327201547	0.0244460936162882
68.0537	1.0302238961775	0.023866994620681
68.1037	1.02980452033954	0.0232878956250738
68.1537	1.02938514450158	0.0227087966294665
68.2037	1.02896385168154	0.0221465232459822
68.2537	1.02852109801338	0.0217726146421174
68.3037	1.02807834434523	0.0213987060382526
68.3537	1.02763559067708	0.0210247974343878
68.4037	1.02719283700892	0.020650888830523
68.4537	1.02675008334077	0.0202769802266583
68.5037	1.02633950806511	0.0199131032848285
68.5537	1.02593515343335	0.0195511656380461
68.6037	1.02553079880158	0.0191892279912637
68.6537	1.02512644416982	0.0188272903444813
68.7037	1.02472208953806	0.0184653526976989
68.7537	1.02427429005143	0.0178945542883327
68.8037	1.02379704136789	0.0171821791204363
68.8537	1.02331979268434	0.0164698039525401
68.9037	1.02284254400079	0.0157574287846438
68.9537	1.02236529531725	0.0150450536167475
69.0037	1.02191884990006	0.0143509912843779
69.0537	1.02152911049596	0.0136906412174096
69.1037	1.02113937109185	0.0130302911504414
69.1537	1.02074963168774	0.0123699410834732
69.2037	1.02035989228363	0.0117095910165049
69.2537	1.01996309697239	0.0110136530360466
69.3037	1.01950921295802	0.0100297764828046
69.3537	1.01905532894365	0.00904589992956274
69.4037	1.01860144492929	0.00806202337632082
69.4537	1.01814756091492	0.00707814682307893
69.5037	1.01769367690055	0.006094270269837
69.5537	1.01727516864029	0.00486127909836163
69.6037	1.016862040103	0.00359040413701675
69.6537	1.01644891156571	0.00231952917567181
69.7037	1.01603578302842	0.00104865421432689
69.7537	1.01562265449114	-0.000222220747018054
69.8037	1.01523121403011	-0.00134535144282866
69.8537	1.01485284202529	-0.00237945674786855
69.9037	1.01447447002046	-0.00341356205290846
69.9537	1.01409609801564	-0.00444766735794835
70.0037	1.01371772601082	-0.0054817726629883
70.0537	1.01330158311472	-0.0064760134993225
70.1037	1.01282433443118	-0.00740576155644171
70.1537	1.01234708574763	-0.00833550961356086
70.2037	1.01186983706409	-0.00926525767068004
70.2537	1.01139258838054	-0.0101950057277992
70.3037	1.01092775212779	-0.0111152213449862
70.3537	1.01054044859496	-0.0119758937504226
70.4037	1.01015314506213	-0.0128365661558589
70.4537	1.00976584152929	-0.0136972385612953
70.5037	1.00937853799646	-0.0145579109667317
70.5537	1.00899123446363	-0.0154185833721681
70.6037	1.00853424861709	-0.0167444453201668
70.6537	1.00806917464486	-0.0181243024829271
70.7037	1.00760410067263	-0.0195041596456875
70.7537	1.0071390267004	-0.0208840168084479
70.8037	1.00667395272817	-0.0222638739712083
70.8537	1.00626382025061	-0.0236167200219305
70.9037	1.00588301237452	-0.0249551490987428
70.9537	1.00550220449842	-0.0262935781755552
71.0037	1.00512139662232	-0.0276320072523676
71.0537	1.00474058874622	-0.0289704363291799
71.1037	1.00432748933658	-0.0303605915370251
71.1537	1.00386792162257	-0.0318251819090391
71.2037	1.00340835390856	-0.0332897722810533
71.2537	1.00294878619454	-0.0347543626530674
71.3037	1.00248921848053	-0.0362189530250816
71.3537	1.00203227099107	-0.037667720973862
71.4037	1.00158829985179	-0.0390381302551998
71.4537	1.0011443287125	-0.0404085395365376
71.5037	1.00070035757322	-0.0417789488178754
71.5537	1.00025638643393	-0.0431493580992132
71.6037	0.999812415294649	-0.0445197673805509
71.6537	0.999413302540196	-0.0460997803079501
71.7037	0.999017879436444	-0.0476970333620818
71.7537	0.998622456332692	-0.0492942864162135
71.8037	0.99822703322894	-0.0508915394703451
71.8537	0.997831610125188	-0.0524887925244766
71.9037	0.997391452846838	-0.0541228915826816
71.9537	0.996930437111712	-0.0557741710357478
72.0037	0.996469421376586	-0.057425450488814
72.0537	0.99600840564146	-0.0590767299418802
72.1037	0.995547389906334	-0.0607280093949463
72.1537	0.995126128497143	-0.0625701860963773
72.2037	0.99475587606324	-0.0646573040160299
72.2537	0.994385623629336	-0.0667444219356825
72.3037	0.994015371195433	-0.0688315398553352
72.3537	0.993645118761529	-0.0709186577749877
72.4037	0.993258349383742	-0.0729525376350628
72.4537	0.992803826827984	-0.0747680328017687
72.5037	0.992349304272226	-0.0765835279684746
72.5537	0.991894781716468	-0.0783990231351807
72.6037	0.99144025916071	-0.0802145183018865
72.6537	0.990985736604952	-0.0820300134685925
72.7037	0.990565833199262	-0.0839820236412612
72.7537	0.990147675296936	-0.0859409169234743
72.8037	0.989729517394611	-0.0878998102056873
72.8537	0.989311359492286	-0.0898587034879005
72.9037	0.988893201589961	-0.0918175967701135
72.9537	0.988484953503171	-0.0941011981046851
73.0037	0.988080753087514	-0.0965174266719102
73.0537	0.987676552671858	-0.0989336552391351
73.1037	0.987272352256202	-0.10134988380636
73.1537	0.986868151840545	-0.103766112373585
73.2037	0.986426042359701	-0.106090109339145
73.2537	0.985940492018749	-0.108308416014384
73.3037	0.985454941677796	-0.110526722689623
73.3537	0.984969391336844	-0.112745029364862
73.4037	0.984483840995891	-0.114963336040101
73.4537	0.984023571750952	-0.117252789546476
73.5037	0.983650883445773	-0.119788716003569
73.5537	0.983278195140594	-0.122324642460663
73.6037	0.982905506835415	-0.124860568917756
73.6537	0.982532818530235	-0.12739649537485
73.7037	0.982160130225056	-0.129932421831943
73.7537	0.981690342892693	-0.132579345105851
73.8037	0.981218775741094	-0.135228302944629
73.8537	0.980747208589495	-0.137877260783407
73.9037	0.980275641437896	-0.140526218622185
73.9537	0.979804074286296	-0.143175176460963
74.0037	0.979389899890676	-0.146041186642453
74.0537	0.978996100701108	-0.148984253346694
74.1037	0.978602301511539	-0.151927320050935
74.1537	0.978208502321971	-0.154870386755176
74.2037	0.977814703132403	-0.157813453459418
74.2537	0.977394005770171	-0.160759479358924
74.3037	0.97694597639378	-0.163708512182651
74.3537	0.97649794701739	-0.166657545006378
74.4037	0.976049917641	-0.169606577830105
74.4537	0.97560188826461	-0.172555610653832
74.5037	0.975160158820561	-0.17553321973562
74.5537	0.974737129175685	-0.178595650408795
74.6037	0.974314099530808	-0.181658081081969
74.6537	0.973891069885932	-0.184720511755144
74.7037	0.973468040241055	-0.187782942428318
74.7537	0.973043568740451	-0.190838027984874
74.8037	0.972476353522834	-0.19316594699611
74.8537	0.971909138305217	-0.195493866007347
74.9037	0.9713419230876	-0.197821785018583
74.9537	0.970774707869983	-0.20014970402982
75.0037	0.970207492652366	-0.202477623041057
75.0537	0.969640277434749	-0.204805542052293
75.1037	0.969073062217132	-0.20713346106353
75.1537	0.968524183841216	-0.209387759186917
75.2037	0.968082563429776	-0.211211425541648
75.2537	0.967640943018335	-0.21303509189638
75.3037	0.967199322606894	-0.214858758251112
75.3537	0.966757702195453	-0.216682424605844
75.4037	0.966316081784012	-0.218506090960576
75.4537	0.965874461372571	-0.220329757315308
75.5037	0.96543284096113	-0.22215342367004
75.5537	0.96499122054969	-0.223977090024771
75.6037	0.964549600138249	-0.225800756379504
75.6537	0.964107979726808	-0.227624422734235
75.7037	0.96369341668359	-0.229440584511394
75.7537	0.963292792284608	-0.231252880294046
75.8037	0.962892167885627	-0.233065176076697
75.8537	0.962491543486645	-0.234877471859349
75.9037	0.962090919087663	-0.236689767642001
75.9537	0.961690294688682	-0.238502063424652
76.0037	0.9612896702897	-0.240314359207304
76.0537	0.960889045890718	-0.242126654989955
76.1037	0.960488421491736	-0.243938950772607
76.1537	0.960087797092755	-0.245751246555259
76.2037	0.959682935086149	-0.247404058234473
76.2537	0.959257956620359	-0.248299778710011
76.3037	0.95883297815457	-0.249195499185549
76.3537	0.958407999688781	-0.250091219661087
76.4037	0.957983021222992	-0.250986940136625
76.4537	0.957558042757203	-0.251882660612163
76.5037	0.957133064291414	-0.252778381087701
76.5537	0.956708085825624	-0.25367410156324
76.6037	0.956283107359835	-0.254569822038778
76.6537	0.955858128894046	-0.255465542514316
76.7037	0.955433150428257	-0.256361262989854
76.7537	0.955013757161789	-0.257267501220092
76.8037	0.954596896718269	-0.258178509129786
76.8537	0.954180036274749	-0.259089517039481
76.9037	0.953763175831229	-0.260000524949175
76.9537	0.953346315387709	-0.26091153285887
77.0037	0.952929454944189	-0.261822540768564
77.0537	0.952512594500669	-0.262733548678259
77.1037	0.952095734057149	-0.263644556587953
77.1537	0.951678873613629	-0.264555564497647
77.2037	0.951262013170109	-0.265466572407342
77.2537	0.950841135117368	-0.266437299207107
77.3037	0.950404385519289	-0.267643945186457
77.3537	0.94996763592121	-0.268850591165808
77.4037	0.94953088632313	-0.270057237145158
77.4537	0.949094136725051	-0.271263883124509
77.5037	0.948657387126972	-0.272470529103859
77.5537	0.948220637528892	-0.27367717508321
77.6037	0.947783887930813	-0.27488382106256
77.6537	0.947347138332734	-0.27609046704191
77.7037	0.946910388734654	-0.277297113021261
77.7537	0.946473639136575	-0.278503759000611
77.8037	0.94604270204244	-0.27972770739162
77.8537	0.94561407046663	-0.280958518750382
77.9037	0.94518543889082	-0.282189330109143
77.9537	0.94475680731501	-0.283420141467904
78.0037	0.944328175739199	-0.284650952826666
78.0537	0.943899544163389	-0.285881764185427
78.1037	0.943470912587579	-0.287112575544189
78.1537	0.943042281011769	-0.28834338690295
78.2037	0.942613649435959	-0.289574198261711
78.2537	0.942185017860149	-0.290805009620473
78.3037	0.941754892568241	-0.292080220971078
78.3537	0.941319766574615	-0.293504075772639
78.4037	0.94088464058099	-0.294927930574201
78.4537	0.940449514587364	-0.296351785375762
78.5037	0.940014388593738	-0.297775640177323
78.5537	0.939579262600113	-0.299199494978884
78.6037	0.939144136606487	-0.300623349780445
78.6537	0.938709010612862	-0.302047204582006
78.7037	0.938273884619236	-0.303471059383568
78.7537	0.937838758625611	-0.304894914185129
78.8037	0.937403632631985	-0.30631876898669
78.8537	0.936980828850249	-0.307899438025737
78.9037	0.936562264969378	-0.309534064651876
78.9537	0.936143701088507	-0.311168691278016
79.0037	0.935725137207636	-0.312803317904155
79.0537	0.935306573326764	-0.314437944530294
79.1037	0.934888009445893	-0.316072571156434
79.1537	0.934469445565022	-0.317707197782573
79.2037	0.934050881684151	-0.319341824408713
79.2537	0.93363231780328	-0.320976451034852
79.3037	0.933213753922408	-0.322611077660991
79.3537	0.932800012608263	-0.32417590644654
79.4037	0.932399997060951	-0.325542079839637
79.4537	0.93199998151364	-0.326908253232735
79.5037	0.931599965966328	-0.328274426625833
79.5537	0.931199950419017	-0.329640600018931
79.6037	0.930799934871705	-0.331006773412029
79.6537	0.930399919324394	-0.332372946805127
79.7037	0.929999903777082	-0.333739120198225
79.7537	0.929599888229771	-0.335105293591323
79.8037	0.929199872682459	-0.336471466984421
79.8537	0.928799857135147	-0.337837640377519
79.9037	0.928375336525814	-0.339279872803224
79.9537	0.927943660691653	-0.340744313680311
80.0037	0.927511984857492	-0.342208754557397
80.0537	0.927080309023331	-0.343673195434484
80.1037	0.92664863318917	-0.345137636311571
80.1537	0.926216957355009	-0.346602077188658
80.2037	0.925785281520848	-0.348066518065745
80.2537	0.925353605686686	-0.349530958942831
80.3037	0.924921929852525	-0.350995399819918
80.3537	0.924490254018364	-0.352459840697005
80.4037	0.924055246547864	-0.353989729020484
80.4537	0.923612002531969	-0.355681417975321
80.5037	0.923168758516074	-0.357373106930158
80.5537	0.92272551450018	-0.359064795884995
80.6037	0.922282270484285	-0.360756484839832
80.6537	0.92183902646839	-0.36244817379467
80.7037	0.921395782452496	-0.364139862749507
80.7537	0.920952538436601	-0.365831551704344
80.8037	0.920509294420707	-0.367523240659181
80.8537	0.920066050404812	-0.369214929614018
80.9037	0.919622806388917	-0.370906618568855
80.9537	0.919187375157654	-0.372987995990777
81.0037	0.918753872768483	-0.375165580789861
81.0537	0.918320370379311	-0.377343165588944
81.1037	0.917886867990139	-0.379520750388027
81.1537	0.917453365600967	-0.38169833518711
81.2037	0.917019863211796	-0.383875919986193
81.2537	0.916586360822624	-0.386053504785276
81.3037	0.916152858433452	-0.388231089584359
81.3537	0.915719356044281	-0.390408674383442
81.4037	0.915285853655109	-0.392586259182525
81.4537	0.914854146972463	-0.394788113626289
81.5037	0.91442632719888	-0.397042501098411
81.5537	0.913998507425296	-0.399296888570534
81.6037	0.913570687651713	-0.401551276042657
81.6537	0.91314286787813	-0.40380566351478
81.7037	0.912715048104547	-0.406060050986903
81.7537	0.912287228330963	-0.408314438459026
81.8037	0.91185940855738	-0.410568825931149
81.8537	0.911431588783797	-0.412823213403271
81.9037	0.911003769010213	-0.415077600875394
81.9537	0.91057594923663	-0.417331988347517
82.0037	0.910165648155103	-0.419681279639801
82.0537	0.90975893523942	-0.422050009063925
82.1037	0.909352222323736	-0.424418738488049
82.1537	0.908945509408053	-0.426787467912173
82.2037	0.908538796492369	-0.429156197336297
82.2537	0.908132083576686	-0.431524926760422
82.3037	0.907725370661002	-0.433893656184546
82.3537	0.907318657745319	-0.43626238560867
82.4037	0.906911944829635	-0.438631115032794
82.4537	0.906505231913951	-0.440999844456918
82.5037	0.906095586768624	-0.443449127791124
82.5537	0.905680349929558	-0.446052025558508
82.6037	0.905265113090492	-0.448654923325892
82.6537	0.904849876251426	-0.451257821093276
82.7037	0.90443463941236	-0.45386071886066
82.7537	0.904019402573293	-0.456463616628045
82.8037	0.903604165734227	-0.459066514395429
82.8537	0.903188928895161	-0.461669412162813
82.9037	0.902773692056095	-0.464272309930197
82.9537	0.902358455217029	-0.466875207697581
83.0037	0.901943218377963	-0.469478105464965
83.0537	0.901511542082923	-0.471872799387421
83.1037	0.90107714503876	-0.474233035330879
83.1537	0.900642747994597	-0.476593271274337
83.2037	0.900208350950434	-0.478953507217795
83.2537	0.899773953906271	-0.481313743161253
83.3037	0.899339556862108	-0.483673979104711
83.3537	0.898905159817945	-0.486034215048169
83.4037	0.898470762773782	-0.488394450991627
83.4537	0.898036365729619	-0.490754686935085
83.5037	0.897601968685455	-0.493114922878543
83.5537	0.897168513470325	-0.495777041614921
83.6037	0.896736634685607	-0.498944450801481
83.6537	0.896304755900889	-0.50211185998804
83.7037	0.895872877116171	-0.5052792691746
83.7537	0.895440998331454	-0.508446678361159
83.8037	0.895009119546736	-0.511614087547719
83.8537	0.894577240762018	-0.514781496734278
83.9037	0.8941453619773	-0.517948905920837
83.9537	0.893713483192582	-0.521116315107397
84.0037	0.893281604407864	-0.524283724293956
84.0537	0.892849725623146	-0.527451133480516
84.1037	0.892414963316918	-0.530238827803766
84.1537	0.891979837323293	-0.532978630162275
84.2037	0.891544711329667	-0.535718432520784
84.2537	0.891109585336042	-0.538458234879292
84.3037	0.890674459342416	-0.541198037237801
84.3537	0.890239333348791	-0.54393783959631
84.4037	0.889804207355165	-0.546677641954818
84.4537	0.88936908136154	-0.549417444313327
84.5037	0.888933955367914	-0.552157246671836
84.5537	0.888498829374288	-0.554897049030344
84.6037	0.888068598548091	-0.557961589393458
84.6537	0.88764564958787	-0.56150919773357
84.7037	0.887222700627648	-0.565056806073682
84.7537	0.886799751667426	-0.568604414413794
84.8037	0.886376802707204	-0.572152022753906
84.8537	0.885953853746982	-0.575699631094019
84.9037	0.88553090478676	-0.579247239434131
84.9537	0.885107955826538	-0.582794847774243
85.0037	0.884685006866317	-0.586342456114355
85.0537	0.884262057906095	-0.589890064454467
85.1037	0.883839108945873	-0.593437672794579
85.1537	0.883402403185114	-0.596894370563895
85.2037	0.882964435883694	-0.600342731555976
85.2537	0.882526468582274	-0.603791092548057
85.3037	0.882088501280855	-0.607239453540138
85.3537	0.881650533979435	-0.610687814532219
85.4037	0.881212566678015	-0.6141361755243
85.4537	0.880774599376596	-0.617584536516381
85.5037	0.880336632075176	-0.621032897508462
85.5537	0.879898664773756	-0.624481258500543
85.6037	0.879460697472336	-0.627929619492624
85.6537	0.879040358456274	-0.631298728416196
85.7037	0.878643387167313	-0.63456278227221
85.7537	0.878246415878353	-0.637826836128224
85.8037	0.877849444589392	-0.641090889984239
85.8537	0.877452473300432	-0.644354943840253
85.9037	0.877055502011471	-0.647618997696266
85.9537	0.876658530722511	-0.65088305155228
86.0037	0.87626155943355	-0.654147105408294
86.0537	0.875864588144589	-0.657411159264308
86.1037	0.875467616855629	-0.660675213120323
86.1537	0.875070645566668	-0.663939266976336
86.2037	0.874639572089759	-0.667567691099092
86.2537	0.874206475601701	-0.671217730407162
86.3037	0.873773379113643	-0.674867769715232
86.3537	0.873340282625585	-0.678517809023303
86.4037	0.872907186137526	-0.682167848331374
86.4537	0.872474089649468	-0.685817887639444
86.5037	0.87204099316141	-0.689467926947515
86.5537	0.871607896673352	-0.693117966255585
86.6037	0.871174800185293	-0.696768005563656
86.6537	0.870741703697235	-0.700418044871726
86.7037	0.870314277241831	-0.704415335093804
86.7537	0.869893560737733	-0.708823564170449
86.8037	0.869472844233635	-0.713231793247094
86.8537	0.869052127729537	-0.717640022323739
86.9037	0.86863141122544	-0.722048251400384
86.9537	0.868210694721342	-0.726456480477029
87.0037	0.867789978217244	-0.730864709553674
87.0537	0.867369261713146	-0.735272938630319
87.1037	0.866948545209048	-0.739681167706964
87.1537	0.86652782870495	-0.744089396783609
87.2037	0.866107112200853	-0.748497625860254
87.2537	0.865672308989518	-0.752995879820911
87.3037	0.865237099988263	-0.757496727090984
87.3537	0.864801890987008	-0.761997574361058
87.4037	0.864366681985753	-0.766498421631131
87.4537	0.863931472984498	-0.770999268901204
87.5037	0.863496263983243	-0.775500116171277
87.5537	0.863061054981988	-0.78000096344135
87.6037	0.862625845980733	-0.784501810711424
87.6537	0.862190636979478	-0.789002657981496
87.7037	0.861755427978223	-0.79350350525157
87.7537	0.861316595009439	-0.798955269792579
87.8037	0.860873959845214	-0.805404718027685
87.8537	0.86043132468099	-0.811854166262792
87.9037	0.859988689516765	-0.818303614497897
87.9537	0.859546054352541	-0.824753062733004
88.0037	0.859103419188317	-0.83120251096811
88.0537	0.858660784024092	-0.837651959203216
88.1037	0.858218148859868	-0.844101407438322
88.1537	0.857775513695643	-0.850550855673428
88.2037	0.857332878531419	-0.857000303908535
88.2537	0.856890297757943	-0.863447617758377
88.3037	0.856474857968321	-0.868829873361769
88.3537	0.856059418178698	-0.874212128965163
88.4037	0.855643978389075	-0.879594384568555
88.4537	0.855228538599452	-0.884976640171948
88.5037	0.854813098809829	-0.89035889577534
88.5537	0.854397659020206	-0.895741151378733
88.6037	0.853982219230583	-0.901123406982126
88.6537	0.85356677944096	-0.906505662585518
88.7037	0.853151339651337	-0.911887918188911
88.7537	0.852735899861714	-0.917270173792303
89.7779	0.850849340489557	-0.830551463130808
89.8279	0.850966388164139	-0.833075930586677
89.8779	0.851517576304443	-0.814250419017035
89.9279	0.851928041217807	-0.794648775565481
89.9779	0.852483751654629	-0.780403350636075
90.0279	0.852862560492367	-0.762031016558306
90.0779	0.85339459537683	-0.742239958075184
90.1279	0.853858529796082	-0.731963228701662
90.1779	0.854173536012909	-0.720790755731243
90.2279	0.854550175145884	-0.7058399923556
90.2779	0.85496569439065	-0.694183913454454
90.3279	0.855348227472579	-0.679029512176031
90.3779	0.855787771417596	-0.662268980880659
90.4279	0.856237789799402	-0.652134347513485
90.4779	0.856783034112481	-0.642950754617709
90.5279	0.857189591894661	-0.633302817397977
90.5779	0.857793567871158	-0.624563136419025
90.6279	0.858208447011454	-0.615815418037734
90.6779	0.85872059709211	-0.603176360584161
90.7279	0.85902304645436	-0.595597854297759
90.7779	0.859438511664333	-0.583588596800598
90.8279	0.8597555161078	-0.574429384671308
90.8779	0.860255717246869	-0.563928689279715
90.9279	0.860589452115163	-0.551316198302025
90.9779	0.86101759120142	-0.538242084418596
91.0279	0.861440766161831	-0.525083297376689
91.0779	0.86195137153864	-0.51719437674868
91.1279	0.862526272635919	-0.51080900217798
91.1779	0.862912052315829	-0.504953735130749
91.2279	0.863473246023988	-0.498391287229344
91.2779	0.863826899044472	-0.493435344256654
91.3279	0.864164614072727	-0.486430673758203
91.3779	0.864583404918029	-0.47994577439348
91.4279	0.864863569909798	-0.474050083605812
91.4779	0.865316673352177	-0.468497585575082
91.5279	0.865649016402935	-0.4623778205695
91.5779	0.866125352158372	-0.455227318008187
91.6279	0.866489575021107	-0.449005615396987
91.6779	0.866953778299001	-0.44170156387035
91.7279	0.867524412917629	-0.433246624003768
91.7779	0.867961741036034	-0.424997487274278
91.8279	0.868519978597969	-0.418159915688828
91.8779	0.868911274425952	-0.411431287427691
91.9279	0.869400802369521	-0.404274560724498
91.9779	0.869713943458163	-0.395859140150858
92.0279	0.870126077779124	-0.386415425935472
92.0779	0.870473265960333	-0.377653903214403
92.1279	0.870972612332612	-0.368586665178918
92.1779	0.871299367799426	-0.35824224150762
92.2279	0.871693048503138	-0.350392570863027
92.2779	0.872177195160899	-0.343128104808279
92.3279	0.872651955361688	-0.334718200733111
92.3779	0.873265148117798	-0.32996406364601
92.4279	0.873772956922109	-0.325743275089214
92.4779	0.874185475538781	-0.321070224414565
92.5279	0.874579050330207	-0.315837847450871
92.5779	0.874926488429917	-0.311174212538406
92.6279	0.875333888871824	-0.307729129772926
92.6779	0.875720924802707	-0.304182785764504
92.7279	0.876073958279366	-0.300208603835027
92.7779	0.876437631804296	-0.296178294793311
92.8279	0.876787226636425	-0.291553196758862
92.8779	0.877278185227132	-0.28673848762274
92.9279	0.87784583527389	-0.282245559231118
92.9779	0.87830374413218	-0.278965033437187
93.0279	0.878761587455146	-0.274830480700505
93.0779	0.879284596742021	-0.271190095272793
93.1279	0.879782662439298	-0.267868968846899
93.1779	0.880142936397894	-0.26453612170102
93.2279	0.880467644902297	-0.26216471944199
93.2779	0.88080818732413	-0.258562742110054
93.3279	0.881216818857824	-0.254146635464567
93.3779	0.881711175866271	-0.249357325010412
93.4279	0.882052119795893	-0.245395530510003
93.4779	0.882447603010837	-0.241585621258944
93.5279	0.882946648863999	-0.237012667931168
93.5779	0.883524904072462	-0.231668561649002
93.6279	0.883947089544644	-0.227602166904966
93.6779	0.884374616856141	-0.224046731762883
93.7279	0.884788035723947	-0.219736423118638
93.7779	0.885201027811701	-0.214940629374251
93.8279	0.885665431831102	-0.21130675994878
93.8779	0.885983880646381	-0.205372563608815
93.9279	0.886312611632699	-0.200549433363428
93.9779	0.886696091734018	-0.196592334577281
94.0279	0.887173413235489	-0.192387152390308
94.0779	0.887556595247364	-0.188986990303212
94.1279	0.887996157392539	-0.184858312387898
94.1779	0.888462550807741	-0.180668766690477
94.2279	0.888925168080366	-0.177115472588349
94.2779	0.889522722902532	-0.173486327422374
94.3279	0.889990984260562	-0.170001217629964
94.3779	0.890391092677355	-0.165906819293375
94.4279	0.890759213218298	-0.161004668625233
94.4779	0.891080723693267	-0.157310517648595
94.5279	0.891522973271506	-0.154550975115889
94.5779	0.891956501989181	-0.15143784375385
94.6279	0.892339025489435	-0.147735698325722
94.6779	0.892686463589145	-0.144323352038802
94.7279	0.893198505521575	-0.141995219867001
94.7779	0.893684137552155	-0.138499200209941
94.8279	0.894121159541499	-0.134226006600986
94.8779	0.894543280597222	-0.131013346750029
94.9279	0.894956429845478	-0.127937147910694
94.9779	0.895478916463151	-0.125239055029366
95.0279	0.896069885941163	-0.122769578685364
95.0779	0.896485637226201	-0.120983010004226
95.1279	0.896807123171494	-0.119563837663397
95.1779	0.897131555097085	-0.118153513858931
95.2279	0.897555332024971	-0.117041582364014
95.2779	0.897979108952856	-0.115929650869097
95.3279	0.898443897745363	-0.114710124390412
95.3779	0.898968341989451	-0.113334091315308
95.4279	0.89949278623354	-0.111958058240205
95.4779	0.899955946017907	-0.110404724542105
95.5279	0.900402420211461	-0.108803118155302
95.5779	0.900843828320765	-0.107138256864349
95.6279	0.901259486916699	-0.105151888286859
95.6779	0.901675145512633	-0.103165519709369
95.7279	0.902061709630518	-0.10125486716443
95.7779	0.902423787235569	-0.0994079387942147
95.8279	0.902785864840621	-0.0975610104239998
95.8779	0.903216775509159	-0.0959830740620868
95.9279	0.903653541768168	-0.0944280207008801
95.9779	0.904092745150428	-0.0926693479507869
96.0279	0.904537629741389	-0.0904360154793654
96.0779	0.904982514332349	-0.0882026830079439
96.1279	0.905451621219493	-0.0861186492151741
96.1779	0.905932189806008	-0.084105261762391
96.2279	0.906404401855186	-0.0821187668915813
96.2779	0.906738877131601	-0.0805755294732969
96.3279	0.907073352408017	-0.0790322920550126
96.3779	0.907437546624575	-0.0774419312236958
96.4279	0.907840215889386	-0.0757905629815648
96.4779	0.908242885154197	-0.0741391947394338
96.5279	0.90870638085879	-0.0724536681525935
96.5779	0.909183738777558	-0.0707603569528135
96.6279	0.909657963020192	-0.069033633611589
96.6779	0.910119084275056	-0.0671672025079519
96.7279	0.91058020552992	-0.0653007714043147
96.7779	0.911046874778123	-0.0639132750402329
96.8279	0.911517702109506	-0.062884728365489
96.8779	0.91198852944089	-0.0618561816907452
96.9279	0.912322109904699	-0.060395921314721
96.9779	0.912648466849163	-0.0589129391649453
97.0279	0.913011637831162	-0.0574445178470132
97.0779	0.913450027756561	-0.0560058474192207
97.1279	0.91388841768196	-0.0545671769914281
97.1779	0.91430958375429	-0.0531381216555545
97.2279	0.914723618683833	-0.0517130472287785
97.2779	0.915144479831615	-0.0502274955128092
97.3279	0.915638074414286	-0.0480975575756215
97.3779	0.916131668996958	-0.0459676196384338
97.4279	0.916577745783917	-0.0441203468083637
97.4779	0.916969019531722	-0.0425990761991641
97.5279	0.917360293279527	-0.0410778055899644
97.5779	0.917736539500456	-0.0390415595056734
97.6279	0.91810998277024	-0.0369092596189567
97.6779	0.918494569911928	-0.0348468138846137
97.7279	0.918918346839814	-0.0330300250745622
97.7779	0.919342123767699	-0.0312132362645107
97.8279	0.919779539493264	-0.0292103319958762
97.8779	0.920226047750615	-0.027083350754853
97.9279	0.920672556007965	-0.0249563695138298
97.9779	0.921195332421938	-0.0238926688854933
98.0279	0.921719776666026	-0.0228522200506491
98.0779	0.922184473891676	-0.0215583562740703
98.1279	0.922541653246518	-0.0198084591141015
98.1779	0.922898832601361	-0.0180585619541327
98.2279	0.923302612392941	-0.016246852700423
98.2779	0.923723141988046	-0.0144129260492351
98.3279	0.924136718231834	-0.0126114534449755
98.3779	0.9244963603373	-0.0110617128439486
98.4279	0.924856002442766	-0.00951197224292176
98.4779	0.925294058542355	-0.00809936746070729
98.5279	0.925812819954077	-0.00682790571279011
98.5779	0.926331581365799	-0.00555644396487288
98.6279	0.926761913846736	-0.00411611322137069
98.6779	0.92717919610906	-0.00265086102637403
98.7279	0.927592614499352	-0.00103779528219375
98.7779	0.92799444127355	0.00101871110953729
98.8279	0.928396268047748	0.00307521750126838
98.8779	0.928796073463148	0.00473270547794001
98.9279	0.929194683561983	0.00615423667065866
98.9779	0.92959334480631	0.00757939083530197
99.0279	0.929999261403901	0.00951848944582501
99.0779	0.930405178001493	0.0114575880563481
99.1279	0.930861494502774	0.0127801960472978
99.1779	0.93139811624479	0.0131205119307116
99.2279	0.931934737986806	0.0134608278141253
99.2779	0.932375817677948	0.0139185362821346
99.3279	0.932787417107906	0.0144124671676362
99.3779	0.933195650346708	0.0150138722709333
99.4279	0.933583677009469	0.0162604237292321
99.4779	0.933971703672229	0.0175069751875311
99.5279	0.934354245107877	0.0190516656717186
99.5779	0.934731747543638	0.0208702413546695
99.6279	0.935109249979398	0.0226888170376204
99.6779	0.935574410916241	0.0234845355163781
99.7279	0.936049333335423	0.0241663505811992
99.7779	0.936509068147996	0.0249018595565435
99.8279	0.936929437382517	0.0257765406792788
99.8779	0.937349806617038	0.026651221802014
99.9279	0.937797070815744	0.0279018096379116
99.9779	0.938258438471278	0.0293495192868091
100.0279	0.938714650859619	0.0307823887865126
100.0779	0.93903281664865	0.0318178720689095
100.1279	0.93935098243768	0.0328533553513065
100.1779	0.939792869282902	0.033580332974626
100.2279	0.940409878202829	0.0338706335056281
100.2779	0.941026887122756	0.0341609340366301
100.3279	0.941643896042683	0.0344512345676322
100.3779	0.942176016945038	0.0348733308468116
100.4279	0.942616909645936	0.0354370665400071
100.4779	0.943057802346834	0.0360008022332027
100.5279	0.943498695047733	0.0365645379263982
100.5779	0.943939587748631	0.0371282736195938
100.6279	0.944368557574975	0.0377413632886675
100.6779	0.944759771631895	0.0385107405480221
100.7279	0.945150985688815	0.0392801178073766
100.7779	0.945542199745736	0.0400494950667312
100.8279	0.945933413802656	0.0408188723260857
100.8779	0.946324627859576	0.0415882495854403
100.9279	0.946791200542331	0.0422920013128428
100.9779	0.94725807587017	0.0429954894838921
101.0279	0.947724951198009	0.0436989776549414
101.0779	0.948191826525848	0.0444024658259907
101.1279	0.948658701853687	0.0451059539970401
101.1779	0.949054452993678	0.0458357395819201
101.2279	0.949426999159916	0.0465741049596415
101.2779	0.949799545326153	0.0473124703373628
101.3279	0.950172091492391	0.0480508357150842
101.3779	0.950544637658628	0.0487892010928056
101.4279	0.950962393010464	0.0494936556881035
101.4779	0.95142358463866	0.0501655293355827
101.5279	0.951884776266855	0.0508374029830619
101.5779	0.952345967895051	0.0515092766305411
101.6279	0.952807159523247	0.0521811502780203
101.6779	0.953253947592517	0.0528197901511178
101.7279	0.953661394597857	0.05336765717777
101.7779	0.954068841603198	0.0539155242044222
101.8279	0.954476288608538	0.0544633912310743
101.8779	0.954883735613878	0.0550112582577265
101.9279	0.955291498141657	0.0555572937406149
101.9779	0.955712091915258	0.0560288464437761
102.0279	0.956132685688859	0.0565003991469373
102.0779	0.95655327946246	0.0569719518500985
102.1279	0.956973873236061	0.0574435045532597
102.1779	0.957394467009661	0.0579150572564209
102.2279	0.957858730214556	0.0582515878217413
102.2779	0.958335167250681	0.0585504779445435
102.3279	0.958811604286806	0.0588493680673456
102.3779	0.959288041322931	0.0591482581901478
102.4279	0.959764478359056	0.0594471483129499
102.4779	0.960181167081693	0.0596457979785491
102.5279	0.960546547773046	0.0597583675489294
102.5779	0.960911928464398	0.0598709371193097
102.6279	0.96127730915575	0.05998350668969
102.6779	0.961642689847102	0.0600960762600704
102.7279	0.962043160076137	0.0603360691810148
102.7779	0.962527086502906	0.0608791230438415
102.8279	0.963011012929675	0.0614221769066682
102.8779	0.963494939356443	0.0619652307694949
[truncated: 2,176 more rows]
