# Supplementary material for: Unraveling the Local Relation Between Tissue Composition and Human Brain Mechanics Through Machine Learning
Source: Front Bioeng Biotechnol. 2021 Aug 17;9:704738. doi: 10.3389/fbioe.2021.704738 (PMC8415910; doi:10.3389/fbioe.2021.704738)
Supplement: Supplementary file 1 [file DataSheet3.ZIP › Mechanics_cyclicCompTens/cyclicCompTens_HBE_01_21_P1_PfC_GM.txt]

0	1	0
0.05	0.999638598575627	0.0411320743536673
0.1	0.999120495752404	0.0403010675120082
0.15	0.998599569480553	0.0345852941331614
0.2	0.998196910413104	0.0269671039354636
0.25	0.997718653508643	0.0244815387867884
0.3	0.997230761585739	0.0195041287586257
0.35	0.996920764572948	0.0192549966599192
0.4	0.996503441219188	0.0176216471938859
0.45	0.996081512114853	0.0172512549817836
0.5	0.995667700425324	0.0165807652701246
0.55	0.995189161176	0.0166564148093478
0.6	0.99472844494614	0.0140729441855179
0.65	0.994075072463809	0.0150425444773311
0.7	0.993429940922161	0.0115256203783957
0.75	0.993041668207799	0.0098375149358115
0.8	0.992636445978393	0.00668653441202666
0.85	0.992124885615038	0.00360798465227943
0.9	0.991773600077701	0.00263099088444924
0.95	0.991342516823519	-0.00223596444435017
1	0.99101339976955	-0.00523222760384101
1.05	0.990427323233989	-0.0078952173285502
1.1	0.990079569512215	-0.0102614455181557
1.15	0.989550498971487	-0.0138056277742018
1.2	0.989126789427838	-0.0158422865801919
1.25	0.988667773491624	-0.0205256556648707
1.3	0.987934705562738	-0.0235869967814902
1.35	0.987543103187213	-0.0270006125775831
1.4	0.987036771740917	-0.0289716312649364
1.45	0.986698268079966	-0.0305755907483507
1.5	0.986274125956683	-0.032737887915833
1.55	0.985892665209277	-0.0359505993534081
1.6	0.985534107739506	-0.0367647295852888
1.65	0.985111384147142	-0.0396808868055342
1.7	0.984687816880413	-0.0409736492528797
1.75	0.984236139541802	-0.0423373589661636
1.8	0.983767772512829	-0.0422441919797625
1.85	0.983209156241839	-0.043659741390799
1.9	0.982722251362801	-0.0453658748875082
1.95	0.982147390174116	-0.0467198572955235
2	0.981709434072286	-0.0476163718895209
2.05	0.981219722459573	-0.0486576478523981
2.1	0.98078986072037	-0.0516068885442459
2.15	0.980355830237242	-0.0542812784716088
2.2	0.979996032069874	-0.054828650706886
2.25	0.97964005800821	-0.0563765665716414
2.3	0.979071581087298	-0.0578559317867983
2.35	0.978613240134593	-0.0608668907305725
2.4	0.978181168575115	-0.0639642613239381
2.45	0.977748097299688	-0.0681639786484149
2.5	0.977089502195227	-0.0723203274159248
2.55	0.976674789373679	-0.0751579429050163
2.6	0.976125427140098	-0.0770691988616268
2.65	0.975592839034526	-0.0780020854015308
2.7	0.975127766828293	-0.0792666628854595
2.75	0.974758291378185	-0.0810135411017341
2.8	0.974437777832385	-0.0830222065645432
2.85	0.974092339062841	-0.0839797898574424
2.9	0.973661151454067	-0.0849476683029093
2.95	0.973169449210988	-0.0862166519176163
3	0.972776561638718	-0.0875872834580137
3.05	0.972296656412969	-0.0898679800536946
3.1	0.971792223182981	-0.0910557048641753
3.15	0.971252128810035	-0.0916791384561657
3.2	0.970631685345332	-0.0935226839158317
3.25	0.970192362242573	-0.0941246489911711
3.3	0.969786626557413	-0.0951766315665481
3.35	0.969401354227404	-0.0966862843491971
3.4	0.969031985685145	-0.0984991764079048
3.45	0.968568447277511	-0.0999217823607401
3.5	0.968122826716449	-0.102324380041992
3.55	0.967706954081838	-0.104828489068086
3.6	0.96731230471898	-0.10673085891572
3.65	0.966743651653852	-0.107682040221772
3.7	0.966205169362396	-0.10892989616816
3.75	0.96570805377691	-0.110057785745189
3.8	0.965256011158494	-0.111183770659057
3.85	0.964842382182025	-0.113859250471258
3.9	0.964351497770862	-0.116073020246112
3.95	0.963907603741841	-0.117634861871037
4	0.963533855195478	-0.118906728275283
4.05	0.96320639892244	-0.121029144449584
4.1	0.962748916945612	-0.124089862753675
4.15	0.962323320360365	-0.126696881738764
4.2	0.9619294341152	-0.128955614906344
4.25	0.961533100160717	-0.131329402165231
4.3	0.96105683219574	-0.134822185861723
4.35	0.960451188734916	-0.137545375515723
4.4	0.959852795145248	-0.139892643623701
4.45	0.959395484877038	-0.14230036199188
4.5	0.95896806826802	-0.143798804167717
4.55	0.958555661661316	-0.145999879196704
4.6	0.958113421895757	-0.148900018652607
4.65	0.95763464495338	-0.152334972808741
4.7	0.957279613415244	-0.155084894559097
4.75	0.956861893009095	-0.157827939325519
4.8	0.956377919481083	-0.160256433455885
4.85	0.95586130761833	-0.16257828865124
4.9	0.955447741752782	-0.166029662208525
4.95	0.954957186465704	-0.168902365270349
5	0.954472875397977	-0.17201226234685
5.05	0.953985263257251	-0.175212822257958
5.1	0.9534372884854	-0.177827618398358
5.15	0.953033023968928	-0.182442054279729
5.2	0.952582047831217	-0.1848833733863
5.25	0.952094959145127	-0.185874315014619
5.3	0.95164893145512	-0.187535912085562
5.35	0.951224994101054	-0.189558313945539
5.4	0.950798773689237	-0.191556417134349
5.45	0.950295563496606	-0.192735115134378
5.5	0.949792353303975	-0.193913813134407
5.55	0.949293355601053	-0.195202031896658
5.6	0.948800485343887	-0.196649558473569
5.65	0.948307615086721	-0.198097085050481
5.7	0.947820192096561	-0.199037455027296
5.75	0.947334252204542	-0.199839744199504
5.8	0.946870404727496	-0.200797841386223
5.85	0.946518846921686	-0.202547867872975
5.9	0.946167289115875	-0.204297894359727
5.95	0.945748356290574	-0.205586265823176
6	0.945272719259183	-0.206486098896849
6.05	0.944797082227792	-0.207385931970521
6.1	0.944335739123188	-0.208793245695356
6.15	0.943875611994995	-0.210243730517251
6.2	0.943396343233604	-0.211649695843046
6.25	0.942872453170043	-0.212951881210909
6.3	0.942348563106482	-0.214254066578771
6.35	0.941920615746748	-0.215879803891801
6.4	0.941538067321116	-0.217658642095797
6.45	0.941154630059549	-0.219421773530887
6.5	0.940756542544146	-0.220926017872881
6.55	0.940358455028743	-0.222430262214876
6.6	0.939934832698044	-0.22370740430737
6.65	0.939478152215006	-0.224690532886399
6.7	0.939021471731967	-0.225673661465428
6.75	0.938532511349065	-0.227296273571437
6.8	0.938036194446744	-0.229064622591256
6.85	0.937534722224933	-0.230884054415087
6.9	0.93701169382266	-0.232917081175895
6.95	0.936488665420388	-0.234950107936704
7	0.936039533028527	-0.236844258491102
7.05	0.935645783860703	-0.238634324778833
7.1	0.93525203469288	-0.240424391066565
7.15	0.934803412244948	-0.242266232480603
7.2	0.934351901729642	-0.244110798901289
7.25	0.933917946012104	-0.24589556463195
7.3	0.933519858496701	-0.247558144777451
7.35	0.933121770981298	-0.249220724922953
7.4	0.932609122495574	-0.251331643519437
7.45	0.932049042657886	-0.253628186406712
7.5	0.931501531011755	-0.25585421456238
7.55	0.931087933593154	-0.257328907430924
7.6	0.930674336174553	-0.258803600299467
7.65	0.930252750909692	-0.260688136982703
7.7	0.92982195313308	-0.263045353138696
7.75	0.929391155356468	-0.265402569294689
7.8	0.928969044376514	-0.267028956899466
7.85	0.928548553667603	-0.268519029544287
7.9	0.92812882604593	-0.270065219182648
7.95	0.927711781982174	-0.271808756116268
8	0.927294737918418	-0.273552293049888
8.05	0.926781532454838	-0.275417065367987
8.1	0.926204219391374	-0.277362661275739
8.15	0.925626906327911	-0.279308257183491
8.2	0.925204746064087	-0.280921965817754
8.25	0.924785978677753	-0.28252841674953
8.3	0.924367222703055	-0.284231904283057
8.35	0.923948487264188	-0.28611001423429
8.4	0.923529751825321	-0.287988124185522
8.45	0.92311606359025	-0.290145778478722
8.5	0.922704189494226	-0.292403910645788
8.55	0.92227952317471	-0.294650977502139
8.6	0.921755633111149	-0.296812215529839
8.65	0.921231743047588	-0.298973453557539
8.7	0.920708702237393	-0.301244753415115
8.75	0.92018653549641	-0.303629331194998
8.8	0.919664368755426	-0.306013908974882
8.85	0.91926383998126	-0.308091119469437
8.9	0.918881262369054	-0.310122969127529
8.95	0.918494384075726	-0.312114610596027
9	0.91809460373903	-0.313985627495741
9.05	0.917694823402333	-0.315856644395455
9.1	0.917302604449984	-0.318110911116553
9.15	0.916914856870046	-0.320591809972638
9.2	0.916525818521497	-0.323068068349076
9.25	0.915953675425766	-0.324886041541295
9.3	0.915381532330035	-0.326704014733513
9.35	0.914856569670502	-0.328644562332699
9.4	0.914406782477773	-0.330780415211035
9.45	0.913956995285045	-0.332916268089371
9.5	0.913499306313634	-0.335407451852559
9.55	0.913039179185441	-0.338008275791942
9.6	0.912591606726113	-0.340646696418202
9.65	0.91221939744712	-0.343510802478573
9.7	0.911847188168127	-0.346374908538944
9.75	0.911420174148857	-0.349006335277741
9.8	0.910942813794889	-0.351424011327417
9.85	0.91046545344092	-0.353841687377094
9.9	0.9099136620955	-0.356693701424243
9.95	0.909353582257812	-0.359594082516676
10	0.908834327034048	-0.362204109086869
10.05	0.908420887332584	-0.364061550085049
10.1	0.908007447631119	-0.36591899108323
10.15	0.907582448450165	-0.368109498498269
10.2	0.907151387590941	-0.370474662692881
10.25	0.906722943636104	-0.372829358738595
10.3	0.906364574565406	-0.374903741019376
10.35	0.906006205494707	-0.376978123300156
10.4	0.905525081216342	-0.378799002034815
10.45	0.904870201982196	-0.380261056909504
10.5	0.904215322748051	-0.381723111784193
10.55	0.903560443513905	-0.383185166658882
10.6	0.903015600928875	-0.384363513948183
10.65	0.902589013497873	-0.385236963873933
10.7	0.902162426066872	-0.386110413799682
10.75	0.90173583863587	-0.386983863725432
10.8	0.901309251204869	-0.387857313651182
10.85	0.90086657621259	-0.388767647313517
10.9	0.900372957276268	-0.38979477947504
10.95	0.899879338339946	-0.390821911636562
11	0.899385719403623	-0.391849043798084
11.05	0.898892100467301	-0.392876175959606
11.1	0.898398481530979	-0.393903308121128
11.15	0.8979415838773	-0.394800272695696
11.2	0.897484833698652	-0.39569671450887
11.25	0.897028083520004	-0.396593156322045
11.3	0.896571333341355	-0.397489598135219
11.35	0.896114583162707	-0.398386039948394
11.4	0.895705381037887	-0.399464391647045
11.45	0.895311691938586	-0.400602093255281
11.5	0.894918002839286	-0.401739794863518
11.55	0.894524313739985	-0.402877496471754
11.6	0.894130624640684	-0.40401519807999
11.65	0.8936775245029	-0.405108490547862
11.7	0.893167343171278	-0.406159115410287
11.75	0.892657161839656	-0.407209740272711
11.8	0.892146980508034	-0.408260365135136
11.85	0.891636799176411	-0.40931098999756
11.9	0.891150449846825	-0.41037129645986
11.95	0.890729193895932	-0.411458046694955
12	0.890307937945039	-0.412544796930049
12.05	0.889886681994146	-0.413631547165143
12.1	0.889465426043253	-0.414718297400237
12.15	0.88904280115522	-0.415818803219863
12.2	0.888564506156825	-0.417478702810462
12.25	0.888086211158429	-0.41913860240106
12.3	0.887607916160033	-0.420798501991658
12.35	0.887129621161638	-0.422458401582257
12.4	0.886651326163242	-0.424118301172855
12.45	0.8862102253857	-0.425418139012929
12.5	0.885779493329572	-0.426617601582397
12.55	0.885348761273445	-0.427817064151865
12.6	0.884918029217317	-0.429016526721333
12.65	0.884487297161189	-0.430215989290801
12.7	0.884071313315445	-0.431691348204047
12.75	0.883667994289771	-0.433403629256374
12.8	0.883264675264097	-0.4351159103087
12.85	0.882861356238423	-0.436828191361027
12.9	0.882458037212749	-0.438540472413353
12.95	0.882024617488509	-0.4402148861542
13	0.881519606913626	-0.441799237100173
13.05	0.881014596338743	-0.443383588046147
13.1	0.880509585763861	-0.444967938992121
13.15	0.880004575188978	-0.446552289938095
13.2	0.879504319959101	-0.448128376840777
13.25	0.87908737132877	-0.449559689948013
13.3	0.878670422698438	-0.450991003055249
13.35	0.878253474068106	-0.452422316162485
13.4	0.877836525437775	-0.453853629269721
13.45	0.877419576807443	-0.455284942376957
13.5	0.876916638906669	-0.456433372827678
13.55	0.876393530683198	-0.457515448087365
13.6	0.875870422459728	-0.458597523347051
13.65	0.875347314236257	-0.459679598606738
13.7	0.874824206012787	-0.460761673866425
13.75	0.874374607851845	-0.462288248534493
13.8	0.873980918752544	-0.464152893175134
13.85	0.873587229653243	-0.466017537815775
13.9	0.873193540553943	-0.467882182456417
13.95	0.872799851454642	-0.469746827097058
14	0.872381542252674	-0.471922766773011
14.05	0.871911865182177	-0.474748198559677
14.1	0.87144218811168	-0.477573630346343
14.15	0.870972511041184	-0.480399062133009
14.2	0.870502833970687	-0.483224493919676
14.25	0.870033595429137	-0.48588129914099
14.3	0.869569266272632	-0.486650309398972
14.35	0.869104937116126	-0.487419319656954
14.4	0.868640607959621	-0.488188329914936
14.45	0.868176278803115	-0.488957340172918
14.5	0.867711949646609	-0.489726350430901
14.55	0.867282136785508	-0.490785416315231
14.6	0.866858996525666	-0.49190055500561
14.65	0.866435856265824	-0.493015693695989
14.7	0.866012716005982	-0.494130832386368
14.75	0.86558957574614	-0.495245971076747
14.8	0.865128024223392	-0.49693099889015
14.85	0.864640435535856	-0.49900232738426
14.9	0.864152846848319	-0.50107365587837
14.95	0.863665258160783	-0.503144984372481
15	0.863177669473246	-0.505216312866591
15.05	0.862723838946023	-0.507660777350387
15.1	0.862332154123012	-0.51079215126974
15.15	0.861940469300002	-0.513923525189094
15.2	0.861548784476991	-0.517054899108447
15.25	0.861157099653981	-0.5201862730278
15.3	0.860754844942402	-0.523149105965558
15.35	0.860267070223317	-0.524748289143134
15.4	0.859779295504233	-0.526347472320711
15.45	0.859291520785148	-0.527946655498287
15.5	0.858803746066063	-0.529545838675863
15.55	0.858315971346979	-0.531145021853439
15.6	0.857872475403395	-0.531743329147247
15.65	0.857435713098481	-0.532189429509422
15.7	0.856998950793568	-0.532635529871598
15.75	0.856562188488654	-0.533081630233773
15.8	0.856125426183741	-0.533527730595948
15.85	0.855688828775088	-0.532466228305537
15.9	0.855252330727003	-0.530496298775747
15.95	0.854815832678917	-0.528526369245957
16	0.854379334630832	-0.526556439716166
16.05	0.853942836582746	-0.524586510186376
16.1	0.853490606322236	-0.523323008911768
16.15	0.85301292447199	-0.523202368008109
16.2	0.852535242621745	-0.523081727104449
16.25	0.852057560771499	-0.52296108620079
16.3	0.851579878921253	-0.52284044529713
17.3431	0.849799309271528	-0.538067052731503
17.3931	0.84990772969884	-0.518197241320989
17.4431	0.850318823819064	-0.504930640860747
17.4931	0.85092417120489	-0.49135276729054
17.5431	0.851362370431942	-0.477965104431458
17.5931	0.851908019525841	-0.467172112325662
17.6431	0.852484479502892	-0.453245888278604
17.6931	0.853074509679911	-0.449518447221107
17.7431	0.85351269126041	-0.442625173405432
17.7931	0.853923803027189	-0.438332716202396
17.8431	0.854208406648883	-0.432576179907652
17.8931	0.85471888616081	-0.420725377347474
17.9431	0.855205842816356	-0.41289411810494
17.9931	0.855572697025892	-0.412145385266996
18.0431	0.8560233988364	-0.406129574044734
18.0931	0.856605263070591	-0.401163204526397
18.1431	0.857077440737225	-0.395665525574105
18.1931	0.857515229681899	-0.386436599640422
18.2431	0.858093366081573	-0.381717086731095
18.2931	0.858500048563316	-0.37724314000887
18.3431	0.859047700541086	-0.370327276197141
18.3931	0.859384963558924	-0.365070346168429
18.4431	0.859805611208865	-0.360640827209938
18.4931	0.860122837979269	-0.350406033574184
18.5431	0.860444276322099	-0.347311655601782
18.5931	0.860963061048442	-0.340567075936209
18.6431	0.861385112493598	-0.337375791958055
18.6931	0.861979201735401	-0.333546553718882
18.7431	0.862430016099905	-0.330434773910389
18.7931	0.863080555206412	-0.327184071763033
18.8431	0.863500121912669	-0.323695737175363
18.8931	0.864120069552101	-0.321120496734569
18.9431	0.864513088086896	-0.316346860858764
18.9931	0.865013013397934	-0.312025838225245
19.0431	0.865343547644656	-0.30950130642481
19.0931	0.865649488507906	-0.308409922239403
19.1431	0.866194192221193	-0.303326936391002
19.1931	0.866556082784409	-0.30005917768299
19.2431	0.86705291324422	-0.295825187175683
19.2931	0.867410703503864	-0.290060469372731
19.3431	0.867872290615336	-0.286936566400301
19.3931	0.868443301005898	-0.284322482612898
19.4431	0.869033620786723	-0.278856621306377
19.4931	0.869428487960936	-0.270762160174111
19.5431	0.869844816446466	-0.265976864064986
19.5931	0.870380391135114	-0.261484258718739
19.6431	0.8707329655263	-0.255827349380312
19.6931	0.871179742268468	-0.251334600491519
19.7431	0.871468642839505	-0.245053718710107
19.7931	0.871873976620533	-0.239577111175913
19.8431	0.872306025489855	-0.231977512412973
19.8931	0.872714937360862	-0.22648419163053
19.9431	0.87337910513317	-0.224162204340283
19.9931	0.873949405277018	-0.220684437592146
20.0431	0.874429943481533	-0.217337831265083
20.0931	0.874912112859434	-0.21491824096634
20.1431	0.875391159987027	-0.21339404021446
20.1931	0.875931098171803	-0.210303558007443
20.2431	0.876380965783506	-0.208181105286822
20.2931	0.876724338493247	-0.207030626008629
20.3431	0.877077592670069	-0.203938458208819
20.3931	0.877598827110641	-0.201215007806262
20.4431	0.878040044530925	-0.197760968729601
20.4931	0.878413477652376	-0.194464416796089
20.5431	0.878832276991051	-0.19351429850928
20.5931	0.879317286875278	-0.189769153177757
20.6431	0.879881247346385	-0.186387664105696
20.6931	0.880438850196336	-0.183564182966305
20.7431	0.880886807934512	-0.181233496274513
20.7931	0.881310712946699	-0.177437134036816
20.8431	0.881790959544679	-0.174625937054331
20.8931	0.882228337714111	-0.171940640027552
20.9431	0.882558608657232	-0.168794597546536
20.9931	0.882903246878522	-0.166026201220631
21.0431	0.883278162184882	-0.163101544369682
21.0931	0.883722466405333	-0.160507852739093
21.1431	0.884236023142449	-0.158208316785638
21.1931	0.884728931006074	-0.154902977012323
21.2431	0.885223208014745	-0.15258950570158
21.2931	0.885796617087327	-0.150597241604012
21.3431	0.886401732070236	-0.148558707504459
21.3931	0.886851553582146	-0.145929324073438
21.4431	0.887259505013065	-0.143038028358926
21.4931	0.887628324326907	-0.140581635681205
21.5431	0.888014080059433	-0.138149386377668
21.5931	0.888506912715877	-0.13493081358551
21.6431	0.88892980311314	-0.131191551093966
21.6931	0.889315277017116	-0.128123322507216
21.7431	0.889748937514311	-0.125206514866513
21.7931	0.890306030440274	-0.121906147227802
21.8431	0.890779980309144	-0.119065209907618
21.8931	0.891236421235988	-0.116186125872174
21.9431	0.891680483448461	-0.112837401321038
21.9931	0.892129817800334	-0.108829595021373
22.0431	0.89269683418891	-0.104718302773813
22.0931	0.893126045032262	-0.101507993597016
22.1431	0.893489971198198	-0.0986962514753226
22.1931	0.893823760975605	-0.0962378371643355
22.2431	0.894163229623575	-0.0946545379744756
22.2931	0.894649274285613	-0.0915474118024798
22.3431	0.895081879877504	-0.0881779901904917
22.3931	0.8954719939582	-0.0848306418863797
22.4431	0.895930362792515	-0.0815872496087116
22.4931	0.896566134721868	-0.0779216332437364
22.5431	0.897209796806196	-0.0746275715165669
22.5931	0.897849675103724	-0.071585428830611
22.6431	0.898362594651892	-0.0694087774237503
22.6931	0.898807211876888	-0.0676977502085656
22.7431	0.899250191256106	-0.0660042830364805
22.7931	0.899637938836044	-0.064902979540034
22.8431	0.900025686415982	-0.0638016760435876
22.8931	0.90044292142388	-0.0625956662310546
22.9431	0.900903048552073	-0.0612373516494672
22.9931	0.901363175680267	-0.0598790370678798
23.0431	0.901829370144625	-0.057705392456845
23.0931	0.902297216530026	-0.0553097623161642
23.1431	0.902772151639378	-0.0530327977745104
23.1931	0.903283116783608	-0.0513589778468895
23.2431	0.903794081927838	-0.0496851579192685
23.2931	0.904222231943944	-0.0481938882275847
23.3431	0.904580683040065	-0.0468562565797744
23.3931	0.904939134136186	-0.0455186249319641
23.4431	0.905357143260585	-0.0439474005955965
23.4931	0.905780218953362	-0.0423563046589872
23.5431	0.906229161718027	-0.0407091611178037
23.5931	0.90673840353968	-0.0389313642998684
23.6431	0.907247645361332	-0.037153567481933
23.6931	0.907738145577841	-0.0357600451017158
23.7431	0.908219777492094	-0.0345483567659815
23.7931	0.908703087267101	-0.0333263888080996
23.8431	0.909214052411331	-0.0319349867984546
23.8931	0.90972501755556	-0.0305435847888096
23.9431	0.910166137469717	-0.0290545961744323
23.9931	0.910516833614239	-0.0274392689588845
24.0431	0.910867529758761	-0.0258239417433368
24.0931	0.911308749970292	-0.0235893493160367
24.1431	0.911770600421063	-0.0212136276852724
24.1931	0.912227628153601	-0.0189904774079003
24.2431	0.912664490426998	-0.0174052809242455
24.2931	0.913101352700395	-0.0158200844405909
24.3431	0.91358744472538	-0.0140995467117103
24.3931	0.914110433226187	-0.0122775740817544
24.4431	0.914633421726994	-0.0104556014517984
24.4931	0.915054125856154	-0.0086138509202898
24.5431	0.915469446597332	-0.00677105944659423
24.5931	0.91587995392622	-0.00512532371561278
24.6431	0.916280626425489	-0.00388221496472341
24.6931	0.916681298924758	-0.00263910621383406
24.7431	0.917064909151853	-0.000867447262954707
24.7931	0.917441455135037	0.00112304582049966
24.8431	0.917831973990012	0.00313822723267174
24.8931	0.918371373956771	0.00541646307507318
24.9431	0.918910773923529	0.00769469891747457
24.9931	0.919458957529472	0.00923784176503178
25.0431	0.920017271447961	0.00993319002163606
25.0931	0.920575585366451	0.0106285382782404
25.1431	0.920991598391077	0.0118801478713929
25.1931	0.921381069293593	0.0132355119520933
25.2431	0.921782749591906	0.0147643281218521
25.2931	0.922227366816902	0.0169031253057977
25.3431	0.922671984041898	0.0190419224897433
25.3931	0.923075241525034	0.0204965389421723
25.4431	0.923450925846929	0.0214950349069237
25.4931	0.923826610168825	0.022493530871675
25.5431	0.92437262528163	0.0239777065831605
25.5931	0.924922365183853	0.0254725031270392
25.6431	0.92543577419744	0.0269332821874657
25.6931	0.925883803885117	0.0283328450150725
25.7431	0.926331833572794	0.0297324078426794
25.7931	0.926760873263779	0.0312098448262741
25.8431	0.927183087295267	0.0327152724662623
25.8931	0.927598610009851	0.0342433716119555
25.9431	0.927962231073704	0.035947323820289
25.9931	0.928325852137558	0.0376512760286224
26.0431	0.928747222430312	0.0394306366188427
26.0931	0.929228029429435	0.0412876090826283
26.1431	0.929708836428559	0.043144581546414
26.1931	0.930195650240858	0.0450309046572272
26.2431	0.930683350530292	0.046921559295706
26.2931	0.931180088271457	0.0487934184573148
26.3431	0.931703938367817	0.0506088911883135
26.3931	0.932227788464178	0.0524243639193124
26.4431	0.932685604585557	0.0540539195424051
26.4931	0.933104371971891	0.0555735343677609
26.5431	0.933523006662386	0.0570946338495402
26.5931	0.933922817500366	0.0588263424496827
26.6431	0.934322628338347	0.0605580510498253
26.6931	0.934761645454295	0.0623977486341763
26.7431	0.935263132324349	0.0644095116539465
26.7931	0.935764619194402	0.0664212746737167
26.8431	0.936223963244816	0.0684673601879578
26.8931	0.936670303792389	0.0705240361813881
26.9431	0.93712279126973	0.0724098533777745
26.9931	0.937612177543961	0.0732700391958279
27.0431	0.938101563818193	0.0741302250138814
27.0931	0.938512826524591	0.0748487889384319
27.1431	0.93885232107236	0.0754372520137707
27.1931	0.939191815620128	0.0760257150891094
27.2431	0.939618146324589	0.0772691441445165
27.2931	0.940054146936698	0.0785855089536498
27.3431	0.940519356255256	0.0798841416521834
27.3931	0.941060273198006	0.0811368135353125
27.4431	0.941601190140755	0.0823894854184416
27.4931	0.942105105707244	0.0835478954685513
27.5431	0.942589618113012	0.0846568755330535
27.5931	0.943073372909098	0.0857752244882543
27.6431	0.943536840601491	0.0871444515166086
27.6931	0.944000308293885	0.0885136785449629
27.7431	0.944498309346535	0.0894859678850173
27.7931	0.945045190952594	0.089896408226657
27.8431	0.945592072558652	0.0903068485682967
27.8931	0.946138954164711	0.0907172889099364
27.9431	0.946662330860744	0.0911529131079187
27.9931	0.947160447093308	0.0916156021141699
28.0431	0.947658563325871	0.092078291120421
28.0931	0.948156679558435	0.0925409801266722
28.1431	0.948654795790998	0.0930036691329233
28.1931	0.949127849511579	0.0935727109378449
28.2431	0.949521538610879	0.094478536605223
28.2931	0.94991522771018	0.0953843622726012
28.3431	0.95030891680948	0.0962901879399793
28.3931	0.950702605908781	0.0971960136073574
28.4431	0.951096295008082	0.0981018392747356
28.4931	0.951581118347831	0.0989671051799933
28.5431	0.952066307688546	0.0998322081946401
28.5931	0.952551497029261	0.100697311209287
28.6431	0.953036686369976	0.101562414223934
28.6931	0.953521875710691	0.102427517238581
28.7431	0.953971850154293	0.103271884375448
28.7931	0.954410335387431	0.10410948622593
28.8431	0.954848820620569	0.104947088076413
28.8931	0.955287305853707	0.105784689926895
28.9431	0.955725791086845	0.106622291777378
28.9931	0.95616699872735	0.107448603792192
29.0431	0.95661082201415	0.108264068709993
29.0931	0.957054645300949	0.109079533627793
29.1431	0.957498468587749	0.109894998545593
29.1931	0.957942291874548	0.110710463463393
29.2431	0.958394381203014	0.111442735844001
29.2931	0.958869047928867	0.111947780846905
29.3431	0.95934371465472	0.112452825849808
29.3931	0.959818381380573	0.112957870852712
29.4431	0.960293048106425	0.113462915855616
29.4931	0.960765692242069	0.113965405563184
29.5431	0.961156084375895	0.114363979927132
29.5931	0.961546476509721	0.11476255429108
29.6431	0.961936868643546	0.115161128655028
29.6931	0.962327260777372	0.115559703018975
29.7431	0.962717652911197	0.115958277382923
29.7931	0.963196178718869	0.116262731344487
29.8431	0.963699273760426	0.116540947137611
29.8931	0.964202368801983	0.116819162930735
29.9431	0.964705463843541	0.117097378723859
29.9931	0.965208558885098	0.117375594516984
30.0431	0.96568672039041	0.117712204857062
30.0931	0.966143470569058	0.118098960700287
30.1431	0.966600220747706	0.118485716543512
30.1931	0.967056970926354	0.118872472386737
30.2431	0.967513721105002	0.119259228229962
30.2931	0.967971491646314	0.119706066765068
30.3431	0.968431688996122	0.120295804675456
30.3931	0.968891886345929	0.120885542585845
30.4431	0.969352083695737	0.121475280496233
30.4931	0.969812281045545	0.122065018406622
30.5431	0.970271817650735	0.122652240131687
30.5931	0.970719778989108	0.123195382017567
30.6431	0.971167740327481	0.123738523903448
30.6931	0.971615701665853	0.124281665789328
30.7431	0.972063663004226	0.124824807675209
30.7931	0.972511624342599	0.12536794956109
30.8431	0.972924821512006	0.125779871592255
30.8931	0.97332986412326	0.1261610136575
30.9431	0.973734906734513	0.126542155722745
30.9931	0.974139949345768	0.12692329778799
31.0431	0.974544991957021	0.127304439853235
31.0931	0.975012578711308	0.127561862769717
31.1431	0.975527734250437	0.12772518943221
31.1931	0.976042889789566	0.127888516094703
31.2431	0.976558045328694	0.128051842757196
31.2931	0.977073200867823	0.128215169419689
31.3431	0.977554913585232	0.128546137243496
31.3931	0.977966850538805	0.129226874897696
31.4431	0.978378787492378	0.129907612551897
31.4931	0.978790724445951	0.130588350206097
31.5431	0.979202661399525	0.131269087860297
31.5931	0.97961910643391	0.131920088242128
31.6431	0.980086019982752	0.132238176233286
31.6931	0.980552933531595	0.132556264224443
31.7431	0.981019847080437	0.132874352215601
31.7931	0.98148676062928	0.133192440206759
31.8431	0.981953674178122	0.133510528197916
31.8931	0.982408459910952	0.133824013543903
31.9431	0.98286090112565	0.13413660911839
31.9931	0.983313342340349	0.134449204692876
32.0431	0.983765783555048	0.134761800267363
32.0931	0.984218224769746	0.13507439584185
32.1431	0.984667482545544	0.135648847612981
32.1931	0.985114582419804	0.136400799222107
32.2431	0.985561682294065	0.137152750831232
32.2931	0.986008782168325	0.137904702440358
32.3431	0.986455882042586	0.138656654049484
32.3931	0.986916692760101	0.139490764732889
32.4431	0.987402743893605	0.140476122803034
32.4931	0.98788879502711	0.14146148087318
32.5431	0.988374846160615	0.142446838943326
32.5931	0.98886089729412	0.143432197013472
32.6431	0.989337847895763	0.144358078927609
32.6931	0.989741166921438	0.144802744670394
32.7431	0.990144485947112	0.14524741041318
32.7931	0.990547804972786	0.145692076155966
32.8431	0.99095112399846	0.146136741898752
32.8931	0.991354443024134	0.146581407641537
32.9431	0.991840628877348	0.147092579834813
32.9931	0.992339416598343	0.147613865912265
33.0431	0.992838204319339	0.148135151989716
33.0931	0.993336992040335	0.148656438067168
33.1431	0.993835779761331	0.149177724144619
33.1931	0.994270692946839	0.149610269643082
33.2431	0.994667117630194	0.149989343254205
33.2931	0.995063542313549	0.150368416865329
33.3431	0.995459966996904	0.150747490476452
33.3931	0.995856391680259	0.151126564087575
33.4431	0.996285008378884	0.151488207823836
33.4931	0.996765705353523	0.151821653490292
33.5431	0.997246402328161	0.152155099156747
33.5931	0.9977270993028	0.152488544823203
33.6431	0.998207796277438	0.152821990489659
33.6931	0.998683642537965	0.153201568345536
33.7431	0.999129189410344	0.153869305239677
33.7931	0.999574736282724	0.154537042133819
33.8431	1.0000202831551	0.15520477902796
33.8931	1.00046583002748	0.155872515922102
33.9431	1.00091137689986	0.156540252816243
33.9931	1.00134828092795	0.156894969291408
34.0431	1.00178418176875	0.157213353039369
34.0931	1.00222008260955	0.157531736787331
34.1431	1.00265598345035	0.157850120535292
34.1931	1.00309188429115	0.158168504283254
34.2431	1.0035576736783	0.158694631930189
34.2931	1.00403941584786	0.159331641290074
34.3431	1.00452115801741	0.159968650649958
34.3931	1.00500290018697	0.160605660009843
34.4431	1.00548464235652	0.161242669369728
34.4931	1.0059423577431	0.16177634793288
34.5431	1.00636549800294	0.16216133095927
34.5931	1.00678863826278	0.16254631398566
34.6431	1.00721177852262	0.162931297012051
34.6931	1.00763491878246	0.163316280038441
34.7431	1.00807091254175	0.163667696441441
34.7931	1.00857056172686	0.163852878138131
34.8431	1.00907021091197	0.164038059834821
34.8931	1.00956986009707	0.16422324153151
34.9431	1.01006950928218	0.1644084232282
34.9931	1.01056915846729	0.164593604924889
35.0431	1.01099890970199	0.165248419000964
35.0931	1.01142291175462	0.165941860848503
35.1431	1.01184691380725	0.166635302696042
35.1931	1.01227091585989	0.167328744543581
35.2431	1.01269491791252	0.16802218639112
35.2931	1.01314054786475	0.168484412442141
35.3431	1.01359626238013	0.168838828195079
35.3931	1.01405197689551	0.169193243948017
35.4431	1.0145076914109	0.169547659700955
35.4931	1.01496340592628	0.169902075453893
35.5431	1.0154207064579	0.170210479849567
35.5931	1.01588004201491	0.170459846841631
35.6431	1.01633937757193	0.170709213833694
35.6931	1.01679871312895	0.170958580825757
35.7431	1.01725804868597	0.17120794781782
35.7931	1.01770485523121	0.171469105472024
35.8431	1.01810026725873	0.171778628903586
35.8931	1.01849567928626	0.172088152335147
35.9431	1.01889109131378	0.172397675766708
35.9931	1.01928650334131	0.17270719919827
36.0431	1.01968191536883	0.173016722629831
36.0931	1.02019397161448	0.17368048538288
36.1431	1.02071190908121	0.174362108942055
36.1931	1.02122984654794	0.17504373250123
36.2431	1.02174778401467	0.175725356060405
36.2931	1.02226572148141	0.176406979619579
36.3431	1.02271134523477	0.176965537317095
36.3931	1.02312743240099	0.17747382867675
36.4431	1.02354351956721	0.177982120036406
36.4931	1.02395960673343	0.178490411396061
36.5431	1.02437569389965	0.178998702755716
36.5931	1.02481273800686	0.17918986059567
36.6431	1.02527379714946	0.17901760792163
36.6931	1.02573485629206	0.17884535524759
36.7431	1.02619591543466	0.17867310257355
36.7931	1.02665697457725	0.17850084989951
36.8431	1.02711803371985	0.178456925694257
36.8931	1.02757909286245	0.178857567970157
36.9431	1.02804015200505	0.179258210246057
36.9931	1.02850121114764	0.179658852521957
37.0431	1.02896227029024	0.180059494797857
37.0931	1.02942332943284	0.180460137073757
37.1431	1.0298571452498	0.180858309407744
37.1931	1.03029046169826	0.181256436467847
37.2431	1.03072377814673	0.18165456352795
37.2931	1.03115709459519	0.182052690588052
37.3431	1.03159041104366	0.182450817648155
37.3931	1.03207282173894	0.182877621111748
37.4431	1.03257266155709	0.183314605087149
37.4931	1.03307250137523	0.183751589062549
37.5431	1.03357234119337	0.18418857303795
37.5931	1.03407218101152	0.184625557013351
37.6431	1.03452193379031	0.184956837655275
37.6931	1.03492079167429	0.185180710071247
37.7431	1.03531964955826	0.185404582487219
37.7931	1.03571850744223	0.185628454903191
37.8431	1.03611736532621	0.185852327319163
37.8931	1.03654015045511	0.186146488446036
37.9431	1.03703395772373	0.186649284317966
37.9931	1.03752776499234	0.187152080189896
38.0431	1.03802157226095	0.187654876061826
38.0931	1.03851537952957	0.188157671933755
38.1431	1.03901007370395	0.188655932546494
38.1931	1.03959257154905	0.188705202499292
38.2431	1.04017506939416	0.18875447245209
38.2931	1.04075756723927	0.188803742404888
38.3431	1.04134006508438	0.188853012357686
38.3931	1.04192256292949	0.188902282310484
38.4431	1.0425050607746	0.188951552263282
38.4931	1.04308755861971	0.18900082221608
38.5431	1.04364929442931	0.189105707193917
38.5931	1.04408958655179	0.189535901975745
38.6431	1.04452987867428	0.189966096757574
38.6931	1.04497017079676	0.190396291539403
38.7431	1.04541046291925	0.190826486321232
38.7931	1.04585075504173	0.191256681103061
38.8431	1.04629104716422	0.19168687588489
38.8931	1.0467313392867	0.192117070666719
38.9431	1.04717163140918	0.192547265448548
38.9931	1.04761192353167	0.192977460230377
39.0431	1.04805221565415	0.193407655012205
39.0931	1.04850416560916	0.193681007984302
39.1431	1.04896212111424	0.193873563660476
39.1931	1.04942007661933	0.194066119336651
39.2431	1.04987803212442	0.194258675012825
39.2931	1.05033598762951	0.194451230688999
39.3431	1.0507939431346	0.194643786365173
39.3931	1.05125189863969	0.194836342041347
39.4431	1.05170985414478	0.195028897717521
39.4931	1.05216780964987	0.195221453393696
39.5431	1.05262576515496	0.19541400906987
39.5931	1.05308417043008	0.195602800567978
39.6431	1.05354471082043	0.195773723036876
39.6931	1.05400525121078	0.195944645505773
39.7431	1.05446579160112	0.196115567974671
39.7931	1.05492633199147	0.196286490443569
39.8431	1.05538687238182	0.196457412912466
39.8931	1.05584741277217	0.196628335381364
39.9431	1.05630795316252	0.196799257850262
39.9931	1.05676849355286	0.196970180319159
40.0431	1.05722903394321	0.197141102788057
40.0931	1.05768957433356	0.197312025256955
40.1431	1.05814981832373	0.197628890375552
40.1931	1.05860992789987	0.198011938788781
40.2431	1.05907003747601	0.19839498720201
40.2931	1.05953014705214	0.198778035615239
40.3431	1.05999025662828	0.199161084028467
40.3931	1.06045036620442	0.199544132441696
40.4431	1.06091047578056	0.199927180854925
40.4931	1.0613705853567	0.200310229268154
40.5431	1.06183069493284	0.200693277681383
40.5931	1.06229080450897	0.201076326094612
40.6431	1.06274926062017	0.201361035927333
40.6931	1.06320118472632	0.201257259684586
40.7431	1.06365310883248	0.201153483441838
40.7931	1.06410503293863	0.20104970719909
40.8431	1.06455695704478	0.200945930956343
40.8931	1.06500888115093	0.200842154713595
40.9431	1.06546080525708	0.200738378470848
40.9931	1.06591272936323	0.2006346022281
41.0431	1.06636465346938	0.200530825985353
41.0931	1.06681657757553	0.200427049742605
41.1431	1.06726850168168	0.200323273499858
41.1931	1.06771055497266	0.200230433213748
41.2431	1.06814869302409	0.200141930653455
41.2931	1.06858683107553	0.200053428093162
41.3431	1.06902496912696	0.199964925532869
41.3931	1.06946310717839	0.199876422972576
41.4431	1.06990124522983	0.199787920412283
41.4931	1.07033938328126	0.19969941785199
41.5431	1.0707775213327	0.199610915291697
41.5931	1.07121565938413	0.199522412731404
41.6431	1.07165379743557	0.199433910171111
41.6931	1.072093966776	0.199426064408187
41.7431	1.07254093651874	0.199688243575584
41.7931	1.07298790626148	0.199950422742981
41.8431	1.07343487600422	0.200212601910378
41.8931	1.07388184574695	0.200474781077776
41.9431	1.07432881548969	0.200736960245173
41.9931	1.07477578523243	0.20099913941257
42.0431	1.07522275497516	0.201261318579967
42.0931	1.0756697247179	0.201523497747364
42.1431	1.07611669446064	0.201785676914762
42.1931	1.07656366420338	0.202047856082159
42.2431	1.07701518560163	0.202214970624531
42.2931	1.07746827316092	0.202349374758292
42.3431	1.07792136072021	0.202483778892054
42.3931	1.0783744482795	0.202618183025815
42.4431	1.07882753583879	0.202752587159576
42.4931	1.07928062339808	0.202886991293338
42.5431	1.07973371095738	0.203021395427099
42.5931	1.08018679851667	0.203155799560861
42.6431	1.08063988607596	0.203290203694622
42.6931	1.08109297363525	0.203424607828383
42.7431	1.0815440785213	0.20358878306578
42.7931	1.08198954041431	0.203837691444293
42.8431	1.08243500230731	0.204086599822805
42.8931	1.08288046420031	0.204335508201318
42.9431	1.08332592609331	0.20458441657983
42.9931	1.08377138798632	0.204833324958343
43.0431	1.08421684987932	0.205082233336856
43.0931	1.08466231177232	0.205331141715368
43.1431	1.08510777366533	0.205580050093881
43.1931	1.08555323555833	0.205828958472394
43.2431	1.08599869745133	0.206077866850906
43.2931	1.08646216565505	0.206384488079188
43.3431	1.08693089151538	0.206707960863087
43.3931	1.08739961737572	0.207031433646986
43.4431	1.08786834323606	0.207354906430885
43.4931	1.08833706909639	0.207678379214784
43.5431	1.08880579495673	0.208001851998683
43.5931	1.08927452081706	0.208325324782582
43.6431	1.0897432466774	0.208648797566481
43.6931	1.09021197253773	0.20897227035038
43.7431	1.09068069839807	0.209295743134279
43.7931	1.09114930018391	0.209546061945573
43.8431	1.09161759523004	0.209615527880149
43.8931	1.09208589027616	0.209684993814725
43.9431	1.09255418532229	0.2097544597493
43.9931	1.09302248036841	0.209823925683876
44.0431	1.09349077541454	0.209893391618452
44.0931	1.09395907046066	0.209962857553027
44.1431	1.09442736550679	0.210032323487603
44.1931	1.09489566055292	0.210101789422179
44.2431	1.09536395559904	0.210171255356754
44.2931	1.09583225064517	0.21024072129133
44.3431	1.09627774183354	0.210405376770075
44.3931	1.09671760314181	0.210593532909352
44.4431	1.09715746445008	0.210781689048628
44.4931	1.09759732575836	0.210969845187904
44.5431	1.09803718706663	0.21115800132718
44.5931	1.09847704837491	0.211346157466456
44.6431	1.09891690968318	0.211534313605732
44.6931	1.09935677099146	0.211722469745008
44.7431	1.09979663229973	0.211910625884284
44.7931	1.10023649360801	0.212098782023561
44.8431	1.10067730787731	0.212199790191672
44.8931	1.10112018488506	0.212112161612071
44.9431	1.1015630618928	0.21202453303247
44.9931	1.10200593890054	0.21193690445287
45.0431	1.10244881590829	0.211849275873269
45.0931	1.10289169291603	0.211761647293669
45.1431	1.10333456992377	0.211674018714068
45.1931	1.10377744693152	0.211586390134467
45.2431	1.10422032393926	0.211498761554867
45.2931	1.104663200947	0.211411132975266
45.3431	1.10510607795475	0.211323504395666
45.3931	1.10553894284025	0.211314168477862
45.4431	1.10596975705012	0.21132086840645
45.4931	1.10640057125999	0.211327568335038
45.5431	1.10683138546985	0.211334268263626
45.5931	1.10726219967972	0.211340968192214
45.6431	1.10769301388959	0.211347668120803
45.6931	1.10812382809946	0.211354368049391
45.7431	1.10855464230932	0.211361067977979
45.7931	1.10898545651919	0.211367767906567
45.8431	1.10941627072906	0.211374467835155
45.8931	1.1098586445458	0.211378794636912
45.9431	1.11032306226404	0.211378595940989
45.9931	1.11078747998228	0.211378397245066
46.0431	1.11125189770051	0.211378198549143
46.0931	1.11171631541875	0.211377999853221
46.1431	1.11218073313699	0.211377801157298
46.1931	1.11264515085522	0.211377602461375
46.2431	1.11310956857346	0.211377403765452
46.2931	1.1135739862917	0.21137720506953
46.3431	1.11403840400993	0.211377006373607
46.3931	1.11450282172817	0.211376807677684
46.4431	1.11497175197065	0.211300115042921
46.4931	1.11544142904114	0.211210762572126
46.5431	1.11591110611164	0.211121410101331
46.5931	1.11638078318214	0.211032057630536
46.6431	1.11685046025263	0.210942705159741
46.6931	1.11732013732313	0.210853352688947
46.7431	1.11778981439363	0.210764000218152
46.7931	1.11825949146412	0.210674647747357
46.8431	1.11872916853462	0.210585295276562
46.8931	1.11919884560512	0.210495942805767
46.9431	1.11966558893078	0.210471467416709
46.9931	1.12012742176376	0.2105555830789
47.0431	1.12058925459674	0.210639698741091
47.0931	1.12105108742971	0.210723814403283
47.1431	1.12151292026269	0.210807930065474
47.1931	1.12197475309567	0.210892045727665
47.2431	1.12243658592865	0.210976161389856
47.2931	1.12289841876162	0.211060277052047
47.3431	1.1233602515946	0.211144392714239
47.3931	1.12382208442758	0.21122850837643
47.4431	1.12428391726056	0.211312624038621
47.4931	1.12472776963167	0.211302829223388
47.5431	1.12516935419679	0.211281189843435
47.5931	1.1256109387619	0.211259550463481
47.6431	1.12605252332701	0.211237911083528
47.6931	1.12649410789213	0.211216271703575
47.7431	1.12693569245724	0.211194632323622
47.7931	1.12737727702236	0.211172992943669
47.8431	1.12781886158747	0.211151353563715
47.8931	1.12826044615258	0.211129714183762
47.9431	1.1287020307177	0.211108074803809
47.9931	1.12914032472388	0.21118661958356
48.0431	1.129573723819	0.211414194531231
48.0931	1.13000712291413	0.211641769478901
48.1431	1.13044052200925	0.211869344426571
48.1931	1.13087392110438	0.212096919374241
48.2431	1.13130732019951	0.212324494321911
48.2931	1.13174071929463	0.212552069269582
48.3431	1.13217411838976	0.212779644217252
48.3931	1.13260751748489	0.213007219164922
48.4431	1.13304091658001	0.213234794112592
48.4931	1.13347431567514	0.213462369060263
48.5431	1.13393376007414	0.212524195433109
48.5931	1.13439559290712	0.21147911909822
48.6431	1.13485742574009	0.210434042763331
48.6931	1.13531925857307	0.209388966428442
48.7431	1.13578109140605	0.208343890093554
48.7931	1.13624292423903	0.207298813758665
48.8431	1.136704757072	0.206253737423776
48.8931	1.13716658990498	0.205208661088887
48.9431	1.13762842273796	0.204163584753999
48.9931	1.13809025557094	0.20311850841911
49.0431	1.13854486364961	0.203654776393561
49.0931	1.13898989472841	0.206287244964114
49.1431	1.1394349258072	0.208919713534667
49.1931	1.13987995688599	0.21155218210522
49.2431	1.14032498796478	0.214184650675772
49.2931	1.14077001904358	0.216817119246325
49.3431	1.14121505012237	0.219449587816878
49.3931	1.14166008120116	0.222082056387431
49.4431	1.14210511227996	0.224714524957984
49.4931	1.14255014335875	0.227346993528537
49.5431	1.14299517443754	0.229979462099089
49.5931	1.14345403292921	0.228601051872118
49.6431	1.14391371169114	0.226984708157158
49.6931	1.14437339045307	0.225368364442199
49.7431	1.144833069215	0.223752020727239
49.7931	1.14529274797693	0.222135677012279
49.8431	1.14575242673886	0.220519333297319
49.8931	1.14621210550078	0.218902989582359
49.9431	1.14667178426271	0.2172866458674
49.9931	1.14713146302464	0.21567030215244
50.0431	1.14759114178657	0.21405395843748
51.0702	1.15014873927372	0.158460430708978
51.1202	1.15002224877519	0.220774222050922
51.1702	1.14953887437009	0.222446766815978
51.2202	1.14905098244718	0.221792706762095
51.2702	1.14864440584476	0.222569318928685
51.3202	1.14826041683137	0.222955338651751
51.3702	1.1477115384181	0.221873731670707
51.4202	1.14702850207862	0.223163677943923
51.4702	1.14661829910937	0.221174235528502
51.5202	1.14599036413452	0.2175785027962
51.5702	1.14552407159362	0.216197964597541
51.6202	1.14510267188591	0.218121875762489
51.6702	1.14463211770223	0.21171743716194
51.7202	1.14426015481534	0.206919172942511
51.7702	1.14385728398924	0.206543277329169
51.8202	1.14341490694054	0.207662428559563
51.8702	1.14305386285889	0.208198808320742
51.9202	1.1426812823426	0.207308576958525
51.9702	1.14217962610764	0.205458110591023
52.0202	1.14176196746935	0.204486299283982
52.0702	1.14107736499822	0.20358171701553
52.1202	1.14064431756838	0.201367657077865
52.1702	1.1400611220159	0.202828971465606
52.2202	1.1396480089318	0.201711826968972
52.2702	1.13929199187047	0.201557072941909
52.3202	1.13875393493934	0.199861743411127
52.3702	1.13827017580058	0.196428531861694
52.4202	1.13788269897222	0.197957062819758
52.4702	1.13750661595962	0.19854194051101
52.5202	1.13695102468308	0.199152927566811
52.5702	1.13659884646679	0.197804238450569
52.6202	1.1360581993928	0.198321247279942
52.6702	1.13558759314452	0.199514928444281
52.7202	1.1351493022437	0.19761153956575
52.7702	1.13454600063036	0.196849296037658
52.8202	1.1341750017208	0.196376070318401
52.8702	1.13363697175624	0.195015821497979
52.9202	1.13328401197368	0.193263815643551
52.9702	1.132793936423	0.191443732156493
53.0202	1.13250377392693	0.191542355087897
53.0702	1.13216521911939	0.192459810443876
53.1202	1.13169977003746	0.190779791370517
53.1702	1.13132950107165	0.191377354450046
53.2202	1.13083228048137	0.190088897658427
53.2702	1.13039565073678	0.191434365077738
53.3202	1.1297315666589	0.191208294858523
53.3702	1.12927852684042	0.190653978693125
53.4202	1.12868034702066	0.190673393285093
53.4702	1.1283057611165	0.190821245623425
53.5202	1.12785746273767	0.191286726136911
53.5702	1.12741427715817	0.188810742399906
53.6202	1.12702942930632	0.188918821614661
53.6702	1.12650882549838	0.189206027288068
53.7202	1.12602278379708	0.188815864190652
53.7702	1.12560801938593	0.188290458716553
53.8202	1.12520923701539	0.1876538690858
53.8702	1.12476465370992	0.186380142567458
53.9202	1.12414028384881	0.186601248880204
53.9702	1.12357328831755	0.186726209068023
54.0202	1.1231233121132	0.186481643754019
54.0702	1.12272697815872	0.186740406946145
54.1202	1.12223762847304	0.186580759880586
54.1702	1.12180768327449	0.186755852223051
54.2202	1.1214483133955	0.187272941218515
54.2702	1.12112775093874	0.187877993395995
54.3202	1.12076520917575	0.187542007631338
54.3702	1.12029613725684	0.187171240008098
54.4202	1.11980026802558	0.18730843710754
54.4702	1.11937924587956	0.188504536165063
54.5202	1.11887262769426	0.189122495822456
54.5702	1.11826294492823	0.188047793655574
54.6202	1.11769285731021	0.186749518226939
54.6702	1.11726013507377	0.186279494126407
54.7202	1.11684656920822	0.185767877585953
54.7702	1.11643821380472	0.185950305915419
54.8202	1.11600968835112	0.186128927494201
54.8702	1.11556401654615	0.185979662820616
54.9202	1.11517451592664	0.185454969522692
54.9702	1.11474784237467	0.185369135296962
55.0202	1.11426700312832	0.184862101784619
55.0702	1.11375467379933	0.184269647144147
55.1202	1.11328589429266	0.185135865680183
55.1702	1.11279240370655	0.18495826141598
55.2202	1.11232039326321	0.18373273461657
55.2702	1.11184153720414	0.182426887771104
55.3202	1.11130045519672	0.182612391201432
55.3702	1.11090591887519	0.182641460228888
55.4202	1.11052095830914	0.183188052233353
55.4702	1.11012053661823	0.183939616821022
55.5202	1.10968864787825	0.184502744664529
55.5702	1.10932327561571	0.183484080005629
55.6202	1.10894048707721	0.181983318355856
55.6702	1.10854962322058	0.181466080085533
55.7202	1.10812825117783	0.182495342331697
55.7702	1.10745610409107	0.182516612341991
55.8202	1.10691768404381	0.181799160021773
55.8702	1.10644263726674	0.180476298528924
55.9202	1.10600268473037	0.179205972668247
55.9702	1.1055856724826	0.18035917894908
56.0202	1.10507094289213	0.181065698658992
56.0702	1.10464223097395	0.181157932177112
56.1202	1.10429673311702	0.180714970352717
56.1702	1.10394864851352	0.179984763000171
56.2202	1.10340240707102	0.178883085945281
56.2702	1.10284132200261	0.178277377594716
56.3202	1.10228071049598	0.177998526715494
56.3702	1.10171708316748	0.177521438472566
56.4202	1.10115183336206	0.176937700845105
56.4702	1.10059164598904	0.176371183229223
56.5202	1.10020217508652	0.176385362670494
56.5702	1.09981270418401	0.176399542111765
56.6202	1.09941691454693	0.176297702866003
56.6702	1.09901193374122	0.176027103988588
56.7202	1.0986069529355	0.175756505111173
56.7702	1.09821689512412	0.175277890670824
56.8202	1.09783090031627	0.174742640949982
56.8702	1.09742195221415	0.174304322379323
56.9202	1.09689633882802	0.174358678194877
56.9702	1.09637072544188	0.174413034010431
57.0202	1.09587131345221	0.174466748977192
57.0702	1.09539395309824	0.174519924592391
57.1202	1.09491659274427	0.17457310020759
57.1702	1.09444240881848	0.174042020042147
57.2202	1.09396849510966	0.173461237562031
57.2702	1.09352976061862	0.172793545302614
57.3202	1.09317303284508	0.171923256562335
57.3702	1.09281630507153	0.171052967822057
57.4202	1.09237303781409	0.170343133153207
57.4702	1.09188882111318	0.169709223422104
57.5202	1.09140115220731	0.169097277869866
57.5702	1.09085658227281	0.16884735727977
57.6202	1.09031201233832	0.168597436689674
57.6702	1.08981625896249	0.168485269145086
57.7202	1.08938370499553	0.168551440903562
57.7702	1.08895115102858	0.168617612662039
57.8202	1.08850035190083	0.168554350119121
57.8702	1.08804539474037	0.168461589778635
57.9202	1.08761338706668	0.168412616957727
57.9702	1.08727733916406	0.168546734957025
58.0202	1.08694129126145	0.168680852956322
58.0702	1.08653827964238	0.168710618874819
58.1202	1.08608508038139	0.168662175501129
58.1702	1.08563188112039	0.168613732127438
58.2202	1.08513280863079	0.168516453136378
58.2702	1.08463132176074	0.168416603849667
58.3202	1.08412473833649	0.168196577925713
58.3702	1.08360774156324	0.167731005458107
58.4202	1.08309074478999	0.167265432990501
58.4702	1.08262980976817	0.167000420345452
58.5202	1.08219208583349	0.166818444912003
58.5702	1.08175864987004	0.166572545627869
58.6202	1.0813709022901	0.165645536969649
58.6702	1.08098315471016	0.164718528311428
58.7202	1.0805514071204	0.163989639917135
58.7702	1.08006891361059	0.163489246814312
58.8202	1.07958642010078	0.162988853711489
58.8702	1.0790951810683	0.162723959655718
58.9202	1.07860231081114	0.16250299114598
58.9702	1.07811554525187	0.162161677900461
59.0202	1.07765024815594	0.161397146898489
59.0702	1.07718495106002	0.160632615896517
59.1202	1.07678686354461	0.160372887996355
59.1702	1.07643358241623	0.160449695497399
59.2202	1.07608030128784	0.160526502998442
59.2702	1.07564607087268	0.159897348664887
59.3202	1.07521007026057	0.159252756375823
59.3702	1.07477346600585	0.158972626117035
59.4202	1.07433577546481	0.159348364259872
59.4702	1.07389808492377	0.159724102402709
59.5202	1.07336656178786	0.159493575866371
59.5702	1.07280131198244	0.159045136903208
59.6202	1.07225377448647	0.158507971641059
59.6702	1.07184362371302	0.157282594858414
59.7202	1.07143347293957	0.156057218075769
59.7702	1.0710165281392	0.155066807500465
59.8202	1.07059259078513	0.154318229028171
59.8702	1.07016865343107	0.153569650555877
59.9202	1.069693658165	0.153452273626438
59.9702	1.0692111278433	0.153428048542777
60.0202	1.06873420709567	0.153460687196111
60.0702	1.06827411507025	0.153663917060431
60.1202	1.06781402304483	0.15386714692475
60.1702	1.06731817207587	0.153654185570528
60.2202	1.06680117530262	0.153195112413616
60.2702	1.06628508327372	0.152729144888655
60.3202	1.06589733569378	0.151285162010447
60.3702	1.06550958811385	0.149841179132238
60.4202	1.06511652442842	0.148598364243183
60.4702	1.06471499026786	0.14767608258166
60.5202	1.0643134561073	0.146753800920136
60.5702	1.06392377461477	0.146549421156969
60.6202	1.06353775035741	0.146566555745585
60.6702	1.06312417027616	0.146519067466338
60.7202	1.06254517806439	0.146083660963477
60.7702	1.06196618585262	0.145648254460616
60.8202	1.06145812807969	0.145331079069434
60.8702	1.06101523417727	0.145122516602796
60.9202	1.06057234027485	0.144913954136157
60.9702	1.06012479443547	0.143692111613989
61.0202	1.05967673056532	0.142357432170767
61.0702	1.05922967344276	0.141084717713962
61.1202	1.05878522576369	0.139972613652985
61.1702	1.05834077808462	0.138860509592008
61.2202	1.05792434092217	0.138107218541989
61.2702	1.05752259220137	0.137542085534302
61.3202	1.05711458994555	0.136978371530409
61.3702	1.05653913191857	0.136452655294757
61.4202	1.05596367389158	0.135926939059106
61.4702	1.05540099780112	0.135199935782086
61.5202	1.05485641401693	0.134188018963422
61.5702	1.05431183023275	0.133176102144757
61.6202	1.05376724644856	0.132164185326092
61.6702	1.05327247537649	0.131435794964069
61.7202	1.05283123746806	0.131012107308562
61.7702	1.05238999955963	0.130588419653054
61.8202	1.0519487616512	0.130164731997546
61.8702	1.05150752374277	0.129741044342038
61.9202	1.0510559886529	0.129351490064619
61.9702	1.05057184582182	0.129070024817813
62.0202	1.05008770299073	0.128788559571008
62.0702	1.04960356015964	0.128507094324202
62.1202	1.04911941732855	0.128225629077396
62.1702	1.04863527449747	0.12794416383059
62.2202	1.04821274857296	0.127469839871834
62.2702	1.04779047010591	0.126994741380097
62.3202	1.04736819163886	0.126519642888361
62.3702	1.0469459131718	0.126044544396625
62.4202	1.04652363470475	0.125569445904888
62.4702	1.04605406096328	0.125019437902128
62.5202	1.04556905666808	0.124444989926275
62.5702	1.04508405237288	0.123870541950423
62.6202	1.04459904807768	0.12329609397457
62.6702	1.04411404378248	0.122721645998717
62.7202	1.04367377557499	0.122124937288956
62.7702	1.04327648909885	0.121506840815245
62.8202	1.0428792026227	0.120888744341534
62.8702	1.04248191614656	0.120270647867823
62.9202	1.04208462967042	0.119652551394111
62.9702	1.04166845226641	0.119042511815304
63.0202	1.04120067725345	0.118454478382279
63.0702	1.0407329022405	0.117866444949255
63.1202	1.04026512722754	0.11727841151623
63.1702	1.03979735221459	0.116690378083206
63.2202	1.03932899379355	0.116101630145133
63.2702	1.03883691011052	0.115483825668427
63.3202	1.03834482642748	0.114866021191722
63.3702	1.03785274274445	0.114248216715017
63.4202	1.03736065906141	0.113630412238311
63.4702	1.03686857537838	0.113012607761606
63.5202	1.03642985798707	0.112245326408177
63.5702	1.03600601764384	0.11143637503029
63.6202	1.03558217730061	0.110627423652404
63.6702	1.03515833695738	0.109818472274517
63.7202	1.03473449661415	0.109009520896631
63.7702	1.0342781141548	0.108398144468944
63.8202	1.03379378660687	0.107956432775443
63.8702	1.03330945905895	0.107514721081942
63.9202	1.03282513151102	0.107073009388441
63.9702	1.0323408039631	0.10663129769494
64.0202	1.03188224057242	0.106187400004968
64.0702	1.03148495409628	0.105738303188255
64.1202	1.03108766762013	0.105289206371542
64.1702	1.03069038114399	0.104840109554829
64.2202	1.03029309466784	0.104391012738116
64.2702	1.02989055971978	0.103912579537832
64.3202	1.02939607931935	0.102920216358685
64.3702	1.02890159891891	0.101927853179538
64.4202	1.02840711851848	0.100935490000391
64.4702	1.02791263811805	0.0999431268212437
64.5202	1.02741815771761	0.0989507636420967
64.5702	1.02698006672674	0.0981732463527759
64.6202	1.02655520288132	0.0974461250129204
64.6702	1.02613033903589	0.096719003673065
64.7202	1.02570547519047	0.0959918823332096
64.7702	1.02528061134505	0.0952647609933542
64.8202	1.0248355331052	0.0946260375831348
64.8702	1.0243750805372	0.0940545464010895
64.9202	1.0239146279692	0.0934830552190442
64.9702	1.0234541754012	0.0929115640369989
65.0202	1.0229937228332	0.0923400728549536
65.0702	1.02253237568287	0.0916324801709549
65.1202	1.0220691620583	0.0906409226248558
65.1702	1.02160594843373	0.0896493650787567
65.2202	1.02114273480915	0.0886578075326577
65.2702	1.02067952118458	0.0876662499865586
65.3202	1.02022229113131	0.0866901017309897
65.3702	1.01983204788846	0.085886462362088
65.4202	1.01944180464561	0.0850828229931862
65.4702	1.01905156140276	0.0842791836242845
65.5202	1.0186613181599	0.0834755442553827
65.5702	1.01827107491705	0.082671904886481
65.6202	1.01775071407914	0.0819118359689008
65.6702	1.01720519924313	0.0811601899786643
65.7202	1.01665968440712	0.0804085439884278
65.7702	1.01611416957111	0.0796568979981913
65.8202	1.0155686547351	0.0789052520079548
65.8702	1.01510335938596	0.0781467357204997
65.9202	1.01469244100441	0.0773835623859367
65.9702	1.01428152262286	0.0766203890513738
66.0202	1.01387060424132	0.0758572157168108
66.0702	1.01345968585977	0.0750940423822478
66.1202	1.01302201739847	0.0742716933503537
66.1702	1.01253510447218	0.0733404072392819
66.2202	1.01204819154588	0.0724091211282101
66.2702	1.01156127861959	0.0714778350171382
66.3202	1.0110743656933	0.0705465489060664
66.3702	1.01059503654355	0.0695915376045325
66.4202	1.01017706704045	0.0684445679438061
66.4702	1.00975909753735	0.0672975982830797
66.5202	1.00934112803424	0.0661506286223533
66.5702	1.00892315853114	0.0650036589616269
66.6202	1.00850518902804	0.0638566893009004
66.6702	1.00808062813401	0.0626854894615435
66.7202	1.00765506486255	0.0615106048484779
66.7702	1.0072295015911	0.0603357202354122
66.8202	1.00680393831964	0.0591608356223466
66.8702	1.00637837504819	0.0579859510092809
66.9202	1.00591130303991	0.0566857821607874
66.9702	1.00541921935688	0.0553101215294078
67.0202	1.00492713567384	0.0539344608980282
67.0702	1.00443505199081	0.0525588002666486
67.1202	1.00394296830777	0.051183139635269
67.1702	1.00347761173913	0.0496280675594316
67.2202	1.00305549432412	0.0477827434608852
67.2702	1.00263337690912	0.0459374193623389
67.3202	1.00221125949411	0.0440920952637925
67.3702	1.00178914207911	0.0422467711652461
67.4202	1.00135832073835	0.0404593709349031
67.4702	1.00087313139764	0.0390337850117438
67.5202	1.00038794205692	0.0376081990885845
67.5702	0.999902752716209	0.0361826131654251
67.6202	0.999417563375494	0.0347570272422659
67.6702	0.998932374034779	0.0333314413191066
67.7202	0.998520678320081	0.0320653788709825
67.7702	0.998117513115546	0.0308178325404965
67.8202	0.99771434791101	0.0295702862100105
67.8702	0.997311182706475	0.0283227398795244
67.9202	0.996908017501939	0.0270751935490385
67.9702	0.996471600560979	0.0257079021909334
68.0202	0.996017435760701	0.0242766978426267
68.0702	0.995563270960422	0.0228454934943202
68.1202	0.995109106160144	0.0214142891460135
68.1702	0.994654941359865	0.019983084797707
68.2202	0.994179576456955	0.0184793184886229
68.2702	0.993673704089283	0.0168711337481763
68.3202	0.99316783172161	0.0152629490077297
68.3702	0.992661959353938	0.013654764267283
68.4202	0.992156086986265	0.0120465795268365
68.4702	0.991665298532437	0.0105036969849417
68.5202	0.991249211366217	0.00928421580730343
68.5702	0.990833124199998	0.00806473462966534
68.6202	0.990417037033779	0.00684525345202705
68.6702	0.990000949867559	0.00562577227438896
68.7202	0.98958486270134	0.00440629109675078
68.7702	0.989101739939735	0.00308017765325536
68.8202	0.988613103427861	0.00174529359049039
68.8702	0.988124466915986	0.000410409527725253
68.9202	0.987635830404112	-0.000924474535039715
68.9702	0.987147193892237	-0.00225935859780477
69.0202	0.986719786404591	-0.00399554095198637
69.0702	0.986320928520616	-0.00591883893178424
69.1202	0.985922070636642	-0.00784213691158248
69.1702	0.985523212752668	-0.00976543489138038
69.2202	0.985124354868694	-0.0116887328711784
69.2702	0.984685796480457	-0.0135260325015265
69.3202	0.984196298175793	-0.0152529872177399
69.3702	0.983706799871128	-0.0169799419339535
69.4202	0.983217301566464	-0.018706896650167
69.4702	0.9827278032618	-0.0204338513663805
69.5202	0.982250582953195	-0.0222022996183647
69.5702	0.981823727485573	-0.0241409560476935
69.6202	0.98139687201795	-0.0260796124770225
69.6702	0.980970016550328	-0.0280182689063512
69.7202	0.980543161082705	-0.0299569253356801
69.7702	0.980116305615083	-0.031895581765009
69.8202	0.97966591294298	-0.0333826426904698
69.8702	0.979214333521071	-0.0348469340947274
69.9202	0.978762754099162	-0.0363112254989847
69.9702	0.978311174677254	-0.0377755169032423
70.0202	0.977859595255345	-0.0392398083074997
70.0702	0.977393764585955	-0.0410983557009734
70.1202	0.976922112984495	-0.0431179372308877
70.1702	0.976450461383035	-0.0451375187608017
70.2202	0.975978809781576	-0.0471571002907158
70.2702	0.975507158180116	-0.0491766818206301
70.3202	0.975071767108813	-0.0510520533593233
70.3702	0.974677927803828	-0.0527621713887639
70.4202	0.974284088498843	-0.0544722894182042
70.4702	0.973890249193857	-0.0561824074476447
70.5202	0.973496409888872	-0.0578925254770851
70.5702	0.973069946556032	-0.0596715401520382
70.6202	0.972530464269553	-0.0616892324918035
70.6702	0.971990981983075	-0.0637069248315685
70.7202	0.971451499696596	-0.0657246171713337
70.7702	0.970912017410117	-0.0677423095110988
70.8202	0.970372535123638	-0.0697600018508638
70.8702	0.969961840465078	-0.0721243939209289
70.9202	0.969553506475869	-0.0744951409758667
70.9702	0.96914517248666	-0.0768658880308047
71.0202	0.968736838497452	-0.0792366350857427
71.0702	0.968328504508243	-0.0816073821406806
71.1202	0.967863769271162	-0.0839397620604845
71.1702	0.967379010826842	-0.0862585211274356
71.2202	0.966894252382522	-0.0885772801943869
71.2702	0.966409493938202	-0.0908960392613381
71.3202	0.965924735493882	-0.0932147983282892
71.3702	0.965466774138105	-0.0956148630284045
71.4202	0.965036042081978	-0.0980975447428634
71.4702	0.96460531002585	-0.100580226457322
71.5202	0.964174577969722	-0.103062908171781
71.5702	0.963743845913595	-0.10554558988624
71.6202	0.963318067395094	-0.107724887778871
71.6702	0.96290699223431	-0.109003665438453
71.7202	0.962495917073527	-0.110282443098035
71.7702	0.962084841912743	-0.111561220757618
71.8202	0.96167376675196	-0.1128399984172
71.8702	0.961260649924716	-0.114117373893424
71.9202	0.960645408117901	-0.115255933217141
71.9702	0.960030166311085	-0.116394492540859
72.0202	0.959414924504269	-0.117533051864576
72.0702	0.958799682697454	-0.118671611188294
72.1202	0.958184440890638	-0.119810170512011
72.1702	0.957569199083823	-0.120948729835729
72.2202	0.956953957277007	-0.122087289159446
72.2702	0.956363251742109	-0.123211090691247
72.3202	0.955916066592267	-0.124248569248409
72.3702	0.955468881442425	-0.125286047805571
72.4202	0.955021696292583	-0.126323526362733
72.4702	0.954574511142741	-0.127361004919895
72.5202	0.954127325992899	-0.128398483477057
72.5702	0.953680140843057	-0.129435962034219
72.6202	0.953232955693215	-0.130473440591381
72.6702	0.952785770543372	-0.131510919148544
72.7202	0.95233858539353	-0.132548397705706
72.7702	0.951891400243688	-0.133585876262868
72.8202	0.951434831960355	-0.134561771219233
72.8702	0.950973429941588	-0.13550594129034
72.9202	0.95051202792282	-0.136450111361446
72.9702	0.950050625904052	-0.137394281432553
73.0202	0.949589223885284	-0.138338451503659
73.0702	0.949127821866517	-0.139282621574766
73.1202	0.948666419847749	-0.140226791645872
73.1702	0.948205017828981	-0.141170961716979
73.2202	0.947743615810213	-0.142115131788085
73.2702	0.947282213791446	-0.143059301859192
73.3202	0.946819312539228	-0.144013960609825
73.3702	0.946349294236262	-0.145018410448328
73.4202	0.945879275933298	-0.146022860286831
73.4702	0.945409257630332	-0.147027310125334
73.5202	0.944939239327367	-0.148031759963837
73.5702	0.944469221024402	-0.14903620980234
73.6202	0.943999202721437	-0.150040659640843
73.6702	0.943529184418472	-0.151045109479345
73.7202	0.943059166115507	-0.152049559317848
73.7702	0.942589147812542	-0.153054009156351
73.8202	0.942119129509577	-0.154058458994854
73.8702	0.941670155619135	-0.155121200039802
73.9202	0.941230725125071	-0.156210375469068
73.9702	0.940791294631006	-0.157299550898334
74.0202	0.940351864136942	-0.1583887263276
74.0702	0.939912433642877	-0.159477901756866
74.1202	0.939473003148813	-0.160567077186132
74.1702	0.939033572654748	-0.161656252615398
74.2202	0.938594142160684	-0.162745428044664
74.2702	0.938154711666619	-0.16383460347393
74.3202	0.937715281172555	-0.164923778903196
74.3702	0.937276024727431	-0.16603885042455
74.4202	0.936837455861786	-0.167256224329499
74.4702	0.936398886996141	-0.168473598234449
74.5202	0.935960318130497	-0.169690972139398
74.5702	0.935521749264852	-0.170908346044347
74.6202	0.935083180399207	-0.172125719949297
74.6702	0.934644611533562	-0.173343093854246
74.7202	0.934206042667918	-0.174560467759195
74.7702	0.933767473802273	-0.175777841664145
74.8202	0.933328904936628	-0.176995215569094
74.8702	0.932890336070983	-0.178212589474043
74.9202	0.932451767205339	-0.179450352507206
74.9702	0.932013198339694	-0.180696202848207
75.0202	0.931574629474049	-0.181942053189209
75.0702	0.931136060608404	-0.18318790353021
75.1202	0.93069749174276	-0.184433753871211
75.1702	0.930258922877115	-0.185679604212213
75.2202	0.92982035401147	-0.186925454553214
75.2702	0.929381785145825	-0.188171304894215
75.3202	0.928943216280181	-0.189417155235217
75.3702	0.928504647414536	-0.190663005576218
75.4202	0.928058845178307	-0.191918229004198
75.4702	0.927588826875342	-0.19320483189728
75.5202	0.927118808572377	-0.194491434790363
75.5702	0.926648790269412	-0.195778037683445
75.6202	0.926178771966447	-0.197064640576528
75.6702	0.925708753663482	-0.19835124346961
75.7202	0.925238735360517	-0.199637846362693
75.7702	0.924768717057552	-0.200924449255775
75.8202	0.924298698754587	-0.202211052148858
75.8702	0.923828680451622	-0.20349765504194
75.9202	0.923358662148656	-0.204784257935023
75.9702	0.922894347700251	-0.206091859856136
76.0202	0.922431995868469	-0.20740668724926
76.0702	0.921969644036686	-0.208721514642384
76.1202	0.921507292204904	-0.210036342035508
76.1702	0.921044940373121	-0.211351169428632
76.2202	0.920582588541339	-0.212665996821756
76.2702	0.920120236709556	-0.21398082421488
76.3202	0.919657884877774	-0.215295651608004
76.3702	0.919195533045991	-0.216610479001129
76.4202	0.918733181214209	-0.217925306394252
76.4702	0.918272980532618	-0.219274604926367
76.5202	0.917818902355418	-0.220722013623301
76.5702	0.917364824178218	-0.222169422320235
76.6202	0.916910746001018	-0.223616831017169
76.6702	0.916456667823818	-0.225064239714102
76.7202	0.916002589646618	-0.226511648411036
76.7702	0.915548511469418	-0.22795905710797
76.8202	0.915094433292218	-0.229406465804904
76.8702	0.914640355115018	-0.230853874501838
76.9202	0.914186276937818	-0.232301283198772
76.9702	0.913732198760618	-0.233748691895706
77.0202	0.913280788185005	-0.235241582995045
77.0702	0.912830156521484	-0.236747754485786
77.1202	0.912379524857963	-0.238253925976526
77.1702	0.911928893194442	-0.239760097467266
77.2202	0.911478261530921	-0.241266268958006
77.2702	0.9110276298674	-0.242772440448746
77.3202	0.910576998203879	-0.244278611939486
77.3702	0.910126366540358	-0.245784783430226
77.4202	0.909675734876837	-0.247290954920966
77.4702	0.909225103213316	-0.248797126411706
77.5202	0.908776580816166	-0.25033297028921
77.5702	0.908333272994213	-0.251942170900659
77.6202	0.90788996517226	-0.253551371512108
77.6702	0.907446657350306	-0.255160572123557
77.7202	0.907003349528353	-0.256769772735005
77.7702	0.9065600417064	-0.258378973346454
77.8202	0.906116733884446	-0.259988173957903
77.8702	0.905673426062493	-0.261597374569352
77.9202	0.90523011824054	-0.263206575180801
77.9702	0.904786810418587	-0.264815775792249
78.0202	0.904343502596633	-0.266424976403698
78.0702	0.903896394131721	-0.268044236438951
78.1202	0.903448347353459	-0.269665979972848
78.1702	0.903000300575197	-0.271287723506746
78.2202	0.902552253796935	-0.272909467040644
78.2702	0.902104207018673	-0.274531210574541
78.3202	0.901656160240411	-0.276152954108439
78.3702	0.90120811346215	-0.277774697642337
78.4202	0.900760066683888	-0.279396441176234
78.4702	0.900312019905626	-0.281018184710132
78.5202	0.899863973127364	-0.282639928244029
78.5702	0.899417696133876	-0.284214886078671
78.6202	0.898975249940343	-0.285688573602264
78.6702	0.898532803746809	-0.287162261125857
78.7202	0.898090357553276	-0.288635948649451
78.7702	0.897647911359742	-0.290109636173044
78.8202	0.897205465166208	-0.291583323696637
78.8702	0.896763018972675	-0.293057011220231
78.9202	0.896320572779141	-0.294530698743824
78.9702	0.895878126585608	-0.296004386267417
79.0202	0.895435680392074	-0.29747807379101
79.0702	0.89499323419854	-0.298951761314604
79.1202	0.894530763760532	-0.300411482858711
79.1702	0.894064191971246	-0.301868343900996
79.2202	0.89359762018196	-0.303325204943281
79.2702	0.893131048392674	-0.304782065985566
79.3202	0.892664476603388	-0.306238927027851
79.3702	0.892197904814102	-0.307695788070136
79.4202	0.891731333024816	-0.30915264911242
79.4702	0.891264761235529	-0.310609510154705
79.5202	0.890798189446243	-0.31206637119699
79.5702	0.890331617656957	-0.313523232239275
79.6202	0.889868454469699	-0.314969670573751
79.6702	0.88941179140724	-0.316396233046824
79.7202	0.888955128344781	-0.317822795519897
79.7702	0.888498465282322	-0.31924935799297
79.8202	0.888041802219863	-0.320675920466043
79.8702	0.887585139157403	-0.322102482939116
79.9202	0.887128476094944	-0.323529045412189
79.9702	0.886671813032485	-0.324955607885262
80.0202	0.886215149970026	-0.326382170358335
80.0702	0.885758486907567	-0.327808732831408
80.1202	0.885301823845107	-0.329235295304481
80.1702	0.884840649527676	-0.331211232684452
80.2202	0.884378728592288	-0.333278092251812
80.2702	0.883916807656901	-0.335344951819172
80.3202	0.883454886721513	-0.337411811386532
80.3702	0.882992965786126	-0.339478670953892
80.4202	0.882531044850738	-0.341545530521251
80.4702	0.88206912391535	-0.343612390088611
80.5202	0.881607202979963	-0.345679249655971
80.5702	0.881145282044575	-0.347746109223331
80.6202	0.880683361109188	-0.349812968790691
80.6702	0.880228884851768	-0.351775871764917
80.7202	0.879786869472444	-0.353564772527106
80.7702	0.879344854093121	-0.355353673289295
80.8202	0.878902838713797	-0.357142574051484
80.8702	0.878460823334473	-0.358931474813673
80.9202	0.87801880795515	-0.360720375575862
80.9702	0.877576792575826	-0.362509276338051
81.0202	0.877134777196502	-0.36429817710024
81.0702	0.876692761817178	-0.366087077862429
81.1202	0.876250746437855	-0.367875978624618
81.1702	0.875808731058531	-0.369664879386807
81.2202	0.875381253073905	-0.371701344066754
81.2702	0.874955608634556	-0.373769033024616
81.3202	0.874529964195208	-0.375836721982478
81.3702	0.874104319755859	-0.377904410940341
81.4202	0.87367867531651	-0.379972099898203
81.4702	0.873253030877161	-0.382039788856065
81.5202	0.872827386437813	-0.384107477813927
81.5702	0.872401741998464	-0.386175166771789
81.6202	0.871976097559115	-0.388242855729651
81.6702	0.871550453119766	-0.390310544687514
81.7202	0.871109741384242	-0.392430933336126
81.7702	0.870646616108634	-0.394629716052072
81.8202	0.870183490833027	-0.396828498768019
81.8702	0.86972036555742	-0.399027281483966
81.9202	0.869257240281813	-0.401226064199912
81.9702	0.868794115006206	-0.403424846915859
82.0202	0.868330989730598	-0.405623629631805
82.0702	0.867867864454991	-0.407822412347752
82.1202	0.867404739179384	-0.410021195063699
82.1702	0.866941613903777	-0.412219977779645
82.2202	0.86647848862817	-0.414418760495592
82.2702	0.866011219781492	-0.417190646041875
82.3202	0.865543570956681	-0.420015086869542
82.3702	0.86507592213187	-0.422839527697209
82.4202	0.864608273307059	-0.425663968524877
82.4702	0.864140624482249	-0.428488409352544
82.5202	0.863672975657438	-0.431312850180211
82.5702	0.863205326832627	-0.434137291007879
82.6202	0.862737678007816	-0.436961731835546
82.6702	0.862270029183006	-0.439786172663213
82.7202	0.861802380358195	-0.442610613490881
82.7702	0.861338436535589	-0.445484864537458
82.8202	0.860879403994975	-0.448425143083519
82.8702	0.860420371454362	-0.451365421629581
82.9202	0.859961338913748	-0.454305700175642
82.9702	0.859502306373135	-0.457245978721703
83.0202	0.859043273832522	-0.460186257267765
83.0702	0.858584241291908	-0.463126535813826
83.1202	0.858125208751295	-0.466066814359888
83.1702	0.857666176210681	-0.469007092905949
83.2202	0.857207143670068	-0.471947371452011
83.2702	0.856748111129454	-0.474887649998072
83.3202	0.85629538226236	-0.474166424028644
83.3702	0.855843027341999	-0.473227990164229
83.4202	0.855390672421639	-0.472289556299815
83.4702	0.854938317501278	-0.4713511224354
83.5202	0.854485962580917	-0.470412688570985
83.5702	0.854033607660557	-0.46947425470657
83.6202	0.853581252740196	-0.468535820842156
83.6702	0.853128897819836	-0.467597386977741
83.7202	0.852676542899475	-0.466658953113326
83.7702	0.852224187979115	-0.465720519248912
84.7973	0.850587616128442	-0.472117223187798
84.8473	0.851028074114397	-0.446383741599469
84.8973	0.851470790859254	-0.438883476092121
84.9473	0.852112278387517	-0.43509249390806
84.9973	0.852548218855668	-0.421907386132906
85.0473	0.8531603425182	-0.418077514297666
85.0973	0.853688892101346	-0.407470197830851
85.1473	0.854017457700504	-0.400084516761538
85.1973	0.854330300220116	-0.395511111403054
85.2473	0.854865873131724	-0.392630075386726
85.2973	0.855233389087032	-0.391137375065364
85.3473	0.855729530773896	-0.385684523425808
85.3973	0.856146421787085	-0.377141718500768
85.4473	0.856718090724745	-0.372022410751758
85.4973	0.857194485917768	-0.36845155790864
85.5473	0.857745737792537	-0.362238798193432
85.5973	0.858195116111501	-0.356311771733486
85.6473	0.858737196189869	-0.350831335571141
85.6973	0.85910624298373	-0.348651655122907
85.7473	0.859592529070227	-0.340977315284273
85.7973	0.859878173838603	-0.333537386814357
85.8473	0.86032426527682	-0.332946123584835
85.8973	0.860672221707727	-0.32176165999345
85.9473	0.861160866550265	-0.316982409138964
85.9973	0.861541490164492	-0.307752316746104
86.0473	0.861950524801395	-0.299625922404873
86.0973	0.862728543135617	-0.294197124531827
86.1473	0.863173517230946	-0.290794577824033
86.1973	0.863687211528202	-0.286009346809916
86.2473	0.864194139887897	-0.281670021699896
86.2973	0.86465954072048	-0.277730447629855
86.3473	0.865083457450366	-0.273437821424098
86.3973	0.865448532028902	-0.269479399239147
86.4473	0.865878220070441	-0.265630316647784
86.4973	0.866304259082494	-0.264005603874405
86.5473	0.866741713890989	-0.260803247222824
86.5973	0.867099003049184	-0.257661418373678
86.6473	0.867620931485744	-0.254678044739701
86.6973	0.86808853662439	-0.251043260357157
86.7473	0.868635571367088	-0.249564310579635
86.7973	0.869089662407886	-0.246831396676718
86.8473	0.869627650942637	-0.244004416688723
86.8973	0.87007261610725	-0.237995680153978
86.9473	0.870552486920192	-0.233981061995338
86.9973	0.870924128924673	-0.229358339543851
87.0473	0.871305608282542	-0.224431010362234
87.0973	0.871681669086807	-0.220503649274741
87.1473	0.872027739776034	-0.213455541425191
87.1973	0.872535416689945	-0.20618168070109
87.2473	0.872885331092645	-0.201125390572312
87.2973	0.873482982936747	-0.197582298224743
87.3473	0.873934668546676	-0.190882172867673
87.3973	0.874578065388074	-0.186141012736709
87.4473	0.875092513736368	-0.182471556575794
87.4973	0.875605522187154	-0.179791752081685
87.5473	0.876155442802811	-0.177609513153653
87.5973	0.876503527406314	-0.17405772181024
87.6473	0.876858567395633	-0.172052629102742
87.6973	0.877234779405694	-0.170061926999681
87.7473	0.877650118090252	-0.167814752829026
87.7973	0.878151566702229	-0.166125119814434
87.8473	0.878560118775877	-0.163852301247758
87.8973	0.879009701398435	-0.161453555985437
87.9473	0.87949226993503	-0.159268295177472
87.9973	0.879943814901008	-0.157820627174184
88.0473	0.880548848801951	-0.156455213823391
88.0973	0.881050545553447	-0.153372983679914
88.1473	0.881473904661636	-0.149558507888502
88.1973	0.881874015503441	-0.146378376183478
88.2473	0.882320322000012	-0.143998703860013
88.2973	0.882690016594115	-0.141716504874705
88.3473	0.883047929450202	-0.138696008420843
88.3973	0.883439168273221	-0.134518924039826
88.4473	0.883809654361108	-0.131528382013083
88.4973	0.88436686398374	-0.129547983210007
88.5473	0.884926769516532	-0.127776036391111
88.5973	0.885417663236029	-0.12582524931101
88.6473	0.885896783467106	-0.123565752164452
88.6973	0.886487509883164	-0.120228679816605
88.7473	0.887000607267021	-0.116560338176352
88.7973	0.887405215269835	-0.112823272957679
88.8473	0.887749906083559	-0.109216571896653
88.8973	0.888216877940454	-0.10600003095276
88.9473	0.888661221717095	-0.102577172616206
88.9973	0.889069494634099	-0.098826281545403
89.0473	0.889450319868624	-0.0946778066017501
89.0973	0.88983114510315	-0.0901913248696253
89.1473	0.890374713531816	-0.087658982751695
89.1973	0.890939535052725	-0.0852475406943417
89.2473	0.891382692189008	-0.0811031168041156
89.2973	0.891834237154986	-0.0769067259281282
89.3473	0.892380496750187	-0.0731733381149244
89.3973	0.892884688682405	-0.0692768553624364
89.4473	0.893272484392989	-0.0649607333762941
89.4973	0.893615451752644	-0.0612075028240198
89.5473	0.893950195298105	-0.0585038923022551
89.5973	0.894311785793805	-0.0554043278384733
89.6473	0.894721713793346	-0.0516329795431806
89.6973	0.89521454644979	-0.0481308178785811
89.7473	0.89565703986908	-0.0453697637542884
89.7973	0.896126290630252	-0.0428064028701705
89.8473	0.896657952321517	-0.0403893671655968
89.8973	0.89729725622201	-0.0382400889255861
89.9473	0.897784874577111	-0.0352492016938619
89.9973	0.898341228463091	-0.0328825188016145
90.0473	0.898947791732561	-0.0309455375552448
90.0973	0.899404237510319	-0.0294216883003851
90.1473	0.899779921832214	-0.0281200992279775
90.1973	0.900157839580171	-0.0268111082809238
90.2473	0.900611073418054	-0.0252525096721945
90.2973	0.901064307255937	-0.0236939110634652
90.3473	0.901523859828383	-0.0221011330421183
90.3973	0.901992603569464	-0.0204586379861194
90.4473	0.902461347310545	-0.0188161429301206
90.4973	0.902972050218666	-0.0173715603114757
90.5473	0.90349417712392	-0.0159808622495658
90.5973	0.903991378925775	-0.0146021892763446
90.6473	0.904361893279938	-0.0132846365227597
90.6973	0.904732407634101	-0.0119670837691748
90.7473	0.905128187620573	-0.0105994893031739
90.7973	0.905545231684329	-0.00918977869983575
90.8473	0.905962275748085	-0.00778006809649753
90.8973	0.906371378741404	-0.00632134513662413
90.9473	0.906779806192272	-0.00485845272280944
90.9973	0.907237381079728	-0.00333011083778195
91.0473	0.907809524175459	-0.00164919886629661
91.0973	0.90838166727119	3.17131051888186e-05
91.1473	0.908916350270456	0.000830683632499357
91.1973	0.909433307602391	0.00121233007043309
91.2473	0.909940804081431	0.00166379913789608
91.2973	0.910292361887242	0.00326612091725048
91.3473	0.910643919693053	0.00486844269660483
91.3973	0.911042792009558	0.00623130882525103
91.4473	0.911502919137751	0.00728416834965315
91.4973	0.911963046265944	0.0083370278740553
91.5473	0.91239791086381	0.0097069752636855
91.5973	0.912827018185608	0.0111491862925425
91.6473	0.913274418576567	0.0125586704290622
91.6973	0.913798308640128	0.0138313120675704
91.7473	0.914322198703688	0.0151039537060785
91.7973	0.91478992228792	0.0164369856429571
91.8473	0.915215550491213	0.0178152786082153
91.8973	0.915641178694506	0.0191935715734735
91.9473	0.916042280400753	0.0206746828350346
91.9973	0.916442091238733	0.0221612055858748
92.0473	0.916835672954925	0.0235966651636797
92.0973	0.917216527244554	0.0249277917701643
92.1473	0.917597381534182	0.0262589183766489
92.1973	0.918081828190589	0.0279581651131576
92.2473	0.918609164899305	0.0298098235777079
92.2973	0.919132657220015	0.0316637621465963
92.3473	0.919615187541716	0.0335419952537816
92.3973	0.920097717863417	0.0354202283609669
92.4473	0.920577030089874	0.0371291214877802
92.4973	0.921052630835254	0.0386427120877045
92.5473	0.921528231580634	0.0401563026876289
92.5973	0.921966100084888	0.0412143651770409
92.6473	0.922396930729264	0.0421874620530539
92.6973	0.92281631506508	0.0432514698302365
92.7473	0.923195446032131	0.0446351850493815
92.7973	0.923574576999181	0.0460189002685266
92.8473	0.92405193735315	0.0476103539824089
92.8973	0.924594783965063	0.049340300026116
92.9473	0.925137630576977	0.0510702460698231
92.9973	0.925596155015173	0.0529360602186137
93.0473	0.926052835498211	0.0548048455276831
93.0973	0.92650334829783	0.0562650313366549
93.1473	0.926942762029975	0.0569899210687435
93.1973	0.927382175762119	0.057714810800832
93.2473	0.927758230350941	0.0590482007886705
93.2973	0.928111511479329	0.0606003067466289
93.3473	0.928477978438087	0.0621614529714669
93.3973	0.928946722179168	0.0637927206359014
93.4473	0.929415465920249	0.0654239883003359
93.4973	0.92989524995509	0.0672334492730241
93.5473	0.930386396889678	0.0692263105012849
93.5973	0.930877543824267	0.0712191717295458
93.6473	0.931401728231324	0.0730472782084349
93.6973	0.931930788262618	0.0748510704105634
93.7473	0.932432267145804	0.0765458286835054
93.7973	0.932851002584671	0.0779134851688881
93.8473	0.933269738023539	0.0792811416542709
93.8973	0.933676581243209	0.0807565413583409
93.9473	0.93407639208119	0.0822956542706609
93.9973	0.934476854335105	0.0838332989084198
94.0473	0.934969724592271	0.0851626583120108
94.0973	0.935462594849437	0.0864920177156019
94.1473	0.935938187763769	0.0876625840174761
94.1973	0.93638625163392	0.0885801355846642
94.2473	0.936834315504071	0.0894976871518524
94.2973	0.937324522193861	0.0904734864239982
94.3473	0.937827732386492	0.0914672584896917
94.3973	0.938307560286546	0.0924508125628495
94.4473	0.938647028934516	0.0933730300589656
94.4973	0.938986497582487	0.0942952475550818
94.5473	0.939374482298711	0.0953686970320428
94.5973	0.939807036265664	0.0965810756579455
94.6473	0.940239590232618	0.0977934542838482
94.6973	0.940687650656123	0.0996517653953072
94.7473	0.941137437848852	0.101582006307892
94.7973	0.941619309824738	0.103311936605044
94.8473	0.942184344083405	0.10452267099668
94.8973	0.942749378342073	0.105733405388316
94.9473	0.943255934746766	0.106408166374416
94.9973	0.943731825935349	0.106801868135662
95.0473	0.944203424302272	0.107223756167936
95.0973	0.944560070444746	0.108400409902198
95.1473	0.94491671658722	0.109577063636461
95.1973	0.945381610457551	0.110536141951236
95.2473	0.945999724541709	0.111187251193985
95.2973	0.946617838625868	0.111838360436733
95.3473	0.947235952710026	0.112489469679481
95.3973	0.94777462785523	0.113154148040001
95.4473	0.948227930862718	0.11383340897937
95.4973	0.948681233870207	0.114512669918739
95.5473	0.949134536877695	0.115191930858108
95.5973	0.949587839885184	0.115871191797477
95.6473	0.950028282814416	0.116505946768911
95.6973	0.950428002162502	0.116999766175215
95.7473	0.950827721510589	0.117493585581519
95.7973	0.951227440858675	0.117987404987823
95.8473	0.951627160206762	0.118481224394127
95.8973	0.952026879554848	0.11897504380043
95.9473	0.952576961282617	0.119522608144085
95.9973	0.953127646875364	0.120070388330862
96.0473	0.953678332468112	0.120618168517639
96.0973	0.954229018060859	0.121165948704416
96.1473	0.954779703653607	0.121713728891192
96.1973	0.955223705681227	0.122391626070934
96.2473	0.955632901134548	0.123111975213897
96.2973	0.95604209658787	0.123832324356861
96.3473	0.956451292041191	0.124552673499824
96.3973	0.956860487494512	0.125273022642788
96.4473	0.957300528572593	0.125833788318905
96.4973	0.95777020564309	0.126241228703347
96.5473	0.958239882713586	0.126648669087788
96.5973	0.958709559784083	0.12705610947223
96.6473	0.95917923685458	0.127463549856671
96.6973	0.959636167937405	0.128064793922868
96.7473	0.96005828535241	0.12919538237356
96.7973	0.960480402767415	0.130325970824252
96.8473	0.96090252018242	0.131456559274944
96.8973	0.961324637597425	0.132587147725635
96.9473	0.961747275953353	0.133702897881679
96.9973	0.962191099240153	0.134215224055343
97.0473	0.962634922526953	0.134727550229007
97.0973	0.963078745813752	0.135239876402672
97.1473	0.963522569100552	0.135752202576336
97.1973	0.963966392387351	0.13626452875
97.2473	0.964445787547399	0.136940683962771
97.2973	0.96493509916316	0.137662510186443
97.3473	0.965424410778921	0.138384336410115
97.3973	0.965913722394682	0.139106162633787
97.4473	0.966403034010443	0.139827988857459
97.4973	0.966844227034653	0.14050656810956
97.5473	0.967244098889168	0.141148009627711
97.5973	0.967643970743683	0.141789451145862
97.6473	0.968043842598197	0.142430892664013
97.6973	0.968443714452712	0.143072334182164
97.7473	0.968871901371131	0.143748845411288
97.7973	0.969367432225325	0.144508765682728
97.8473	0.969862963079519	0.145268685954168
97.8973	0.970358493933713	0.146028606225607
97.9473	0.970854024787906	0.146788526497047
97.9973	0.971344428339832	0.147527203410264
98.0473	0.971745009152031	0.147893728159051
98.0973	0.97214558996423	0.148260252907838
98.1473	0.972546170776428	0.148626777656625
98.1973	0.972946751588627	0.148993302405412
98.2473	0.973347332400826	0.149359827154199
98.2973	0.973807371443045	0.150034950593092
98.3473	0.974281357477491	0.150782461379047
98.3973	0.974755343511938	0.151529972165001
98.4473	0.975229329546384	0.152277482950956
98.4973	0.97570331558083	0.15302499373691
98.5473	0.976181602740921	0.15377183932913
98.5973	0.976663161179672	0.154518178999354
98.6473	0.977144719618422	0.155264518669577
98.6973	0.977626278057173	0.156010858339801
98.7473	0.978107836495924	0.156757198010025
98.7973	0.978574934978531	0.157358505363949
98.8473	0.979011863923012	0.157657214428308
98.8973	0.979448792867492	0.157955923492667
98.9473	0.979885721811972	0.158254632557026
98.9973	0.980322650756453	0.158553341621385
99.0473	0.980763239319463	0.158851532749106
99.0973	0.981244797758214	0.15914392551301
99.1473	0.981726356196965	0.159436318276914
99.1973	0.982207914635715	0.159728711040818
99.2473	0.982689473074466	0.160021103804722
99.2973	0.983171031513217	0.160313496568626
99.3473	0.983578720226693	0.160531952327495
99.3973	0.983972128635284	0.160736114775128
99.4473	0.984365537043874	0.16094027722276
99.4973	0.984758945452464	0.161144439670393
99.5473	0.985152353861055	0.161348602118026
99.5973	0.985604974311562	0.161689490653566
99.6473	0.986097731783772	0.162123059288963
99.6973	0.986590489255982	0.162556627924359
99.7473	0.987083246728192	0.162990196559756
99.7973	0.987576004200402	0.163423765195152
99.8473	0.988045773169169	0.163984274252287
99.8973	0.988473222392961	0.164778469085803
99.9473	0.988900671616752	0.16557266391932
99.9973	0.989328120840544	0.166366858752836
100.0473	0.989755570064335	0.167161053586352
100.0973	0.99018595800154	0.167884332174354
100.1473	0.990640122801819	0.168033833866828
100.1973	0.991094287602097	0.168183335559303
100.2473	0.991548452402375	0.168332837251777
100.2973	0.992002617202654	0.168482338944251
100.3473	0.992456782002932	0.168631840636725
100.3973	0.992921264966115	0.168977152379808
100.4473	0.993387317050845	0.169352241688192
100.4973	0.993853369135575	0.169727330996575
100.5473	0.994319421220305	0.170102420304958
100.5973	0.994785473305035	0.170477509613342
100.6473	0.995205926856504	0.170771382722905
100.6973	0.995598904368699	0.171016317866513
100.7473	0.995991881880895	0.171261253010121
100.7973	0.99638485939309	0.171506188153729
100.8473	0.996777836905285	0.171751123297337
100.8973	0.997217157344478	0.172149912356153
100.9473	0.997731451419495	0.172797606440096
100.9973	0.998245745494511	0.173445300524038
101.0473	0.998760039569528	0.17409299460798
101.0973	0.999274333644544	0.174740688691923
101.1473	0.999779973097432	0.175352047086097
101.1973	1.00023155251934	0.175736439070272
101.2473	1.00068313194125	0.176120831054447
101.2973	1.00113471136316	0.176505223038622
101.3473	1.00158629078507	0.176889615022797
101.3973	1.00203787020698	0.177274007006972
101.4473	1.00250048745516	0.177771000045306
101.4973	1.00296438587961	0.178281062848855
101.5473	1.00342828430406	0.178791125652405
101.5973	1.00389218272851	0.179301188455954
101.6473	1.00435608115296	0.179811251259503
101.6973	1.00479761942083	0.180238413668754
101.7473	1.00522722312659	0.180621328628286
101.7973	1.00565682683236	0.181004243587819
101.8473	1.00608643053813	0.181387158547351
101.8973	1.00651603424389	0.181770073506884
101.9473	1.00694369460692	0.182127307201954
101.9973	1.00736855845234	0.182447584931089
102.0473	1.00779342229776	0.182767862660225
102.0973	1.00821828614318	0.18308814038936
102.1473	1.0086431499886	0.183408418118496
102.1973	1.00908137376393	0.183735522591925
102.2473	1.00958576100166	0.184096435703761
102.2973	1.01009014823938	0.184457348815597
102.3473	1.01059453547711	0.184818261927433
102.3973	1.01109892271483	0.185179175039269
102.4473	1.01160330995256	0.185540088151105
102.4973	1.01201271756927	0.185972382843756
102.5473	1.01241431300937	0.186410548748682
102.5973	1.01281590844946	0.186848714653608
102.6473	1.01321750388956	0.187286880558533
102.6973	1.01361909932965	0.187725046463459
102.7473	1.0140793421645	0.188223727462448
102.7973	1.01456693085204	0.188750625176851
102.8473	1.01505451953957	0.189277522891254
102.8973	1.01554210822711	0.189804420605656
[truncated: 1,924 more rows]
