# Supplementary material for: Unraveling the Local Relation Between Tissue Composition and Human Brain Mechanics Through Machine Learning
Source: Front Bioeng Biotechnol. 2021 Aug 17;9:704738. doi: 10.3389/fbioe.2021.704738 (PMC8415910; doi:10.3389/fbioe.2021.704738)
Supplement: Supplementary file 1 [file DataSheet3.ZIP › Mechanics_cyclicCompTens/cyclicCompTens_HBE_04_11_P2a_C_20.txt]

0	1	-0.00365728810055246
0.038944	1	0.00178020719837367
0.079904	1.00000346851043	0.00310547263228602
0.120864	1.00000346851043	0.00311378326069522
0.161824	1.00000346851043	0.00287967242950529
0.202784	1.00000346851043	0.00271019558631853
0.243744	1.00000346851043	0.00253932507423127
0.284704	1	0.00233411748209497
0.325664	1	0.00198961250200916
0.366624	1	0.00157292642661935
0.407584	1	0.00115932094195285
0.448544	1	0.00094198104048468
0.489504	1.00000693702087	0.000608315936944423
0.530464	1.00000693702087	0.0001535210214378
0.571424	1.00000693702087	-0.00029190881428065
0.612384	1.00000693702087	-0.000747752555483601
0.653344	1.00000693702087	-0.00115522710938042
0.694304	1.00000346851043	-0.00148863192047495
0.735264	1.00000346851043	-0.00183577045522436
0.776224	1.00000346851043	-0.00218470277401098
0.817184	1.00000346851043	-0.00253153865093531
0.858144	1.00000346851043	-0.00291396967738925
0.899104	1.00000346851043	-0.00332051143816398
0.940064	1.00000346851043	-0.00368709745835921
0.981024	1.00000346851043	-0.00395344218534935
1.021984	1.00000346851043	-0.00414466096738519
1.062944	1.00000346851043	-0.00422826184417007
1.103904	1.00000346851043	-0.00426505555695676
1.144864	1.00000346851043	-0.00418926931260811
1.185824	1.00000346851043	-0.00406225647465151
1.226784	1.00000346851043	-0.0039188320368965
1.267744	1.00000346851043	-0.00378032388770145
1.308704	1.00000346851043	-0.00359960234059177
1.349664	1.00000346851043	-0.00333653949772011
1.390624	1.00000346851043	-0.00303852872947771
1.431584	1.00000346851043	-0.00268235931358955
1.472544	1.00000346851043	-0.00226157426290878
1.513504	1.00000346851043	-0.0018507525417033
1.554464	1.00000346851043	-0.00140371241807455
1.595424	1.00000346851043	-0.000847605217256693
1.636384	1.00000346851043	-0.000207236840259611
1.677344	1.00000277480835	0.000476983697505443
1.718304	1.00000277480835	0.0011989415442214
1.759264	1.00000277480835	0.00192315051065477
1.800224	1.00000277480835	0.00260018620649507
1.841184	1.00000277480835	0.00318823402851138
1.882144	1.00000277480835	0.00371623818975941
1.923104	1.00000277480835	0.00421922288781718
1.964064	1.00000277480835	0.00466573346440693
2.005024	1.00000277480835	0.00510854374934111
2.045984	1.00000277480835	0.00559537835231112
2.086944	1.00000277480835	0.0060328125362358
2.127904	1.00000277480835	0.00635373329633596
2.168864	1.00000277480835	0.00654069391000025
2.209824	1.00000277480835	0.00665275521612618
2.250784	1.00000277480835	0.00668940945973385
2.291744	1.00000277480835	0.0066573315485623
2.332704	1.00000277480835	0.0064962490052215
2.373664	1.00000277480835	0.00620714683078812
2.414624	0.999960458981049	0.0057307724162436
2.455584	0.99980090750107	0.00505362122248947
2.496544	0.999672572615	0.00431822857126449
2.537504	0.999282018340096	0.00349674203167995
2.578464	0.998973320911441	0.00255739749821702
2.619424	0.998695840076696	0.00146906283507433
2.660384	0.998419052944037	0.000321392753088026
2.701344	0.998113824025817	-0.000914613620151605
2.742304	0.997765585578211	-0.00230371792623392
2.783264	0.997410410109737	-0.00382919693891363
2.824224	0.997079514214303	-0.0054475144822815
2.865184	0.996770816785648	-0.00719597638251585
2.906144	0.996472524888297	-0.00895585078416359
2.947104	0.996191575543117	-0.0107045240673724
2.988064	0.995914788410458	-0.01248697068396
3.029024	0.995641469788234	-0.0143982170873602
3.069984	0.995400061462005	-0.0163530955517303
3.110944	0.995165590156645	-0.0183483525226287
3.151904	0.994916551107461	-0.0203070424181563
3.192864	0.994632826953933	-0.0222789775272777
3.233824	0.99434147207745	-0.0242402476026169
3.274784	0.994060522732271	-0.0261276077299063
3.315744	0.993655400713542	-0.0279643841293348
3.356704	0.993325198520195	-0.0297539763621406
3.397664	0.99297002305172	-0.0315176382236807
3.438624	0.992639820858373	-0.0332061654234429
3.479584	0.992316555685894	-0.0348644604994494
3.520544	0.992039768553236	-0.036514097590328
3.561504	0.991758819208056	-0.0380240454024018
3.602464	0.991475095054528	-0.0394405728358062
3.643424	0.991205244942738	-0.0408642110181342
3.684384	0.990959674403988	-0.0422258202830989
3.725344	0.990736302332018	-0.0435516012235003
3.766304	0.990505299537093	-0.0447724926244651
3.807264	0.99024932346704	-0.0459423993236793
3.848224	0.989965599313512	-0.0470030667884365
3.889184	0.98970962324346	-0.0480537643861007
3.930144	0.989443241642104	-0.0490765942984347
3.971104	0.989127607192581	-0.0501090977058562
4.012064	0.988772431724106	-0.0511145244796972
4.053024	0.988257011073566	-0.0521496560094607
4.093984	0.988107865124891	-0.0532003405318894
4.134944	0.987795699185802	-0.0543019945016272
4.175904	0.987514749840622	-0.0555515642525252
4.216864	0.987241431218398	-0.0568230306645273
4.257824	0.9868293721788	-0.0581493869152922
4.298784	0.986576864619182	-0.0595289332242007
4.339744	0.986350024036777	-0.0609697631620471
4.380704	0.986107922008462	-0.0624809879887912
4.421664	0.985849171130062	-0.0640452111035578
4.462624	0.985554347743144	-0.0656219929820527
4.503584	0.98526992988753	-0.0672512305262956
4.544544	0.985003548286174	-0.0689584051911321
4.585504	0.984712193409691	-0.0707458814149877
4.626464	0.984350080920348	-0.0725642348075517
4.667424	0.984001842472743	-0.0744509455314764
4.708384	0.983685514321133	-0.0763497922531805
4.749344	0.983380285402913	-0.0783053549882101
4.790304	0.983103498270254	-0.0802550534801036
4.831264	0.982822548925074	-0.082228245991042
4.872224	0.982556167323718	-0.0841420246317235
4.913184	0.982289785722362	-0.0859710822837763
4.954144	0.982048377396134	-0.0877850990565557
4.995104	0.981824311622077	-0.0895291894697105
5.036064	0.981451793601431	-0.0912520108330669
5.077024	0.981167375745816	-0.0929596954320892
5.117984	0.980904462654895	-0.0946742205585005
5.158944	0.980634612543105	-0.0963644039547634
5.199904	0.980329383624885	-0.0980706611739068
5.240864	0.979981145177279	-0.0997589464818116
5.281824	0.979636375240108	-0.101442073609299
5.322784	0.979313110067629	-0.10314767488746
5.363744	0.979004412638975	-0.104821991485405
5.404704	0.978706120741623	-0.106527372663768
5.445664	0.978432802119399	-0.108210159835131
5.486624	0.978158789795087	-0.109863033046804
5.527584	0.977885471172863	-0.111505439532433
5.568544	0.9776405943362	-0.113111786697672
5.609504	0.97740612303084	-0.114775283538214
5.650464	0.977157083981656	-0.116396933087437
5.691424	0.97686642280726	-0.118060257770711
5.732384	0.976575067930777	-0.11977882968252
5.773344	0.976176882932917	-0.121540360280668
5.814304	0.97603467400511	-0.123302891134335
5.855264	0.975558794373521	-0.125034540460881
5.896224	0.975203618905047	-0.126744942529688
5.937184	0.974876885222134	-0.128450785699706
5.978144	0.974550151539221	-0.130133490061245
6.019104	0.974273364406562	-0.131782577992231
6.060064	0.974000045784338	-0.133450821143271
6.101024	0.973715627928723	-0.13511134336773
6.141984	0.973452714837802	-0.136735315950466
6.182944	0.97320090098027	-0.138361151754264
6.223904	0.97296642967491	-0.139938502405505
6.264864	0.972745832411288	-0.141527224153247
6.305824	0.972490550043322	-0.143045568445738
6.346784	0.972209600698142	-0.14456272071259
6.387744	0.971950156117655	-0.146097156261609
6.428704	0.971691405239254	-0.147585959238621
6.469664	0.971375077087644	-0.149049842995916
6.510624	0.971023370129604	-0.150422474684435
6.551584	0.970682762404954	-0.151795964980086
6.592544	0.970174278775283	-0.153130090099963
6.633504	0.969883617600887	-0.154431518414186
6.674464	0.969617235999531	-0.155726420006673
6.715424	0.969478495582158	-0.156980784010599
6.756384	0.96907337356343	-0.158172140633703
6.797344	0.968810460472508	-0.159369062948732
6.838304	0.968590556910972	-0.160577083959522
6.879264	0.968349148584744	-0.16177078976661
6.920224	0.968093172514691	-0.162947691716834
6.961184	0.967794880617339	-0.164148453792697
7.002144	0.967510462761725	-0.165373291735587
7.043104	0.967244081160369	-0.166648349478948
7.084064	0.966952726283887	-0.167902617597814
7.125024	0.966590613794543	-0.169246756168902
7.165984	0.966242375346938	-0.170599047149345
7.206944	0.965919803876546	-0.172033555210811
7.247904	0.965620818277108	-0.173488658947447
7.288864	0.965347499654883	-0.175006449721634
7.329824	0.965063775501356	-0.176620347835392
7.370784	0.9647973939	-0.178285258980578
7.411744	0.964409614433443	-0.180018897922131
7.452704	0.964186242361473	-0.181776155097466
7.493664	0.964072475219227	-0.183554214972533
7.534624	0.963831066892999	-0.185343794130103
7.575584	0.963412070832533	-0.187147758225964
7.616544	0.963149157741611	-0.188923170365836
7.657504	0.9628751454173	-0.190685664173002
7.698464	0.96256991649908	-0.192479420868324
7.739424	0.96222930877443	-0.194257236672328
7.780384	0.961884538837258	-0.196018684460651
7.821344	0.961554336643911	-0.197753090482689
7.862304	0.96124494551317	-0.199440658831845
7.903264	0.960946653615818	-0.201068516938739
7.944224	0.960673334993594	-0.202596347314609
7.985184	0.960400016371369	-0.204103209371097
8.026144	0.960133634770013	-0.205559232732632
8.067104	0.959881127210395	-0.206973822851971
8.108064	0.959653592925904	-0.208349531579251
8.149024	0.959398310557938	-0.209702278013731
8.189984	0.959100018660586	-0.211063107122976
8.230944	0.958808663784103	-0.212340627369029
8.271904	0.958538813672313	-0.213612514367774
8.312864	0.95813022314315	-0.214897025506425
8.353824	0.95797760868404	-0.216217321385521
8.394784	0.957441376970894	-0.217510562423096
8.435744	0.957284600299263	-0.218778542105623
8.476704	0.956794846625937	-0.22004544743963
8.517664	0.956520834301626	-0.221294609679021
8.558624	0.956240578658533	-0.222612294869422
8.599584	0.955956160802919	-0.223915712798652
8.640544	0.955693247711997	-0.225244934705204
8.681504	0.955441433854465	-0.226605829190627
8.722464	0.955217368080408	-0.227987491508485
8.763424	0.954986365285483	-0.229380590299023
8.804384	0.954731082917517	-0.230713259709344
8.845344	0.954453602082771	-0.232016180779623
8.886304	0.95419068899185	-0.233355444467064
8.927264	0.953938875134318	-0.23471796681931
8.968224	0.953622546982708	-0.236038526382323
9.009184	0.953267371514234	-0.237259343690286
9.050144	0.952915664556194	-0.238470997437348
9.091104	0.952585462362846	-0.239633457789927
9.132064	0.952276764934192	-0.240754428240957
9.173024	0.951992347078578	-0.241790257116615
9.213984	0.951576819528546	-0.242789061283659
9.254944	0.95131043792719	-0.243732718465642
9.295904	0.951057930367572	-0.244640708584299
9.336864	0.950831089785167	-0.24548337482624
9.377824	0.950596618479807	-0.246201015666024
9.418784	0.950330236878452	-0.246882298634206
9.459744	0.950024314258145	-0.247479159164971
9.500704	0.949747527125486	-0.24801446802447
9.541664	0.949484614034564	-0.248508027656915
9.582624	0.949193259158082	-0.248968570140436
9.623584	0.948827678158304	-0.249374453781022
9.664544	0.948475971200264	-0.249698846016156
9.705504	0.948159643048654	-0.250007565402299
9.746464	0.947861351151303	-0.250281238798805
9.787424	0.947584564018644	-0.250555258689052
9.828384	0.947303614673464	-0.250833717621763
9.869344	0.947037233072108	-0.25115953505757
9.910304	0.946778482193708	-0.251568589442772
9.951264	0.946536380165392	-0.251968445399779
9.992224	0.946316476603857	-0.252405214925897
10.033184	0.946067437554672	-0.252896198736943
10.074144	0.945641504473338	-0.253503022597183
10.115104	0.945382059892851	-0.25415149762021
10.156064	0.945115678291495	-0.254860256016656
10.197024	0.944810449373275	-0.255710854568152
10.237984	0.944462210925669	-0.256675412514133
10.278944	0.944118134690585	-0.257748475302174
10.319904	0.943790707305585	-0.258876937863164
10.360864	0.943485478387365	-0.260099470206188
10.401824	0.943187186490013	-0.261433900414894
10.442784	0.942913867867789	-0.262903079642579
10.483744	0.942644017755999	-0.264441893216295
10.524704	0.942373473942122	-0.266025604969622
10.565664	0.94212166008459	-0.267640939180083
10.606624	0.941897594310533	-0.269266458999023
10.647584	0.941638843432133	-0.270946862119108
10.688544	0.941339857832694	-0.27263170210245
10.729504	0.941049196658298	-0.274241074005508
10.770464	0.940782815056943	-0.275818160972832
10.811424	0.940370756017345	-0.277379640467343
10.852384	0.940213979345714	-0.278964648848194
10.893344	0.939677747632568	-0.280500668679918
10.934304	0.939521664663024	-0.281979501789838
10.975264	0.939031217287611	-0.283402950381251
11.016224	0.938754430154952	-0.284714960919431
11.057184	0.938481111532728	-0.285896735574096
11.098144	0.938196693677114	-0.287018061235692
11.139104	0.937933780586192	-0.288110429608996
11.180064	0.937681966728661	-0.289157864935395
11.221024	0.937457900954603	-0.290189344116033
11.261984	0.937227591861765	-0.291199473616254
11.302944	0.93697855281258	-0.292196327393998
11.343904	0.936694828659053	-0.29312512892921
11.384864	0.936438852589	-0.294020745516643
11.425824	0.936172470987644	-0.294915313906027
11.466784	0.935863079856903	-0.29582273961035
11.507744	0.935507904388429	-0.296767911340449
11.548704	0.935156197430389	-0.297794487307763
11.589664	0.934829463747476	-0.298861352434162
11.630624	0.934517297808387	-0.299914264105043
11.671584	0.934098301747921	-0.300878647714549
11.712544	0.93395262430968	-0.301856487920624
11.753504	0.933550970801385	-0.302946772973067
11.794464	0.933419861106968	-0.304131053714542
11.835424	0.933071622659362	-0.305343476721294
11.876384	0.932830214333134	-0.306596426420577
11.917344	0.932563832731778	-0.307821922483655
11.958304	0.932257910111471	-0.309047239851847
11.999264	0.931984591489247	-0.310281165083432
12.040224	0.931725146908759	-0.311536130548192
12.081184	0.931423386500974	-0.312793449555349
12.122144	0.931071679542934	-0.314073536905979
12.163104	0.930724134797415	-0.315350939474912
12.204064	0.930400869624936	-0.316640772234425
12.245024	0.930102577727585	-0.317862622485995
12.285984	0.929825096892839	-0.319049923606879
12.326944	0.929544841249746	-0.3201865669069
12.367904	0.92927845964839	-0.321299084218159
12.408864	0.929012078047034	-0.322470590454519
12.449824	0.928770669720806	-0.323625417048753
12.490784	0.928546603946749	-0.324779757680067
12.531744	0.928312132641389	-0.325904872980761
12.572704	0.928042282529599	-0.326907192206957
12.613664	0.927630223490001	-0.327836283576557
12.654624	0.927494951583063	-0.328754799259818
12.695584	0.927058612970425	-0.32966333200075
12.736544	0.92671037452282	-0.330559395325396
12.777504	0.926365604585648	-0.331452067805628
12.818464	0.926038870902735	-0.332322041676977
12.859424	0.925726704963647	-0.33319055983877
12.900384	0.925427719364208	-0.334063741501235
12.941344	0.925161337762852	-0.334951465004818
12.982304	0.924881082119759	-0.335848960067756
13.023264	0.924607763497535	-0.336763158744085
13.064224	0.924355255937916	-0.337774752670685
13.105184	0.924127721653425	-0.338801282874674
13.146144	0.923875907795893	-0.33981846864367
13.187104	0.923584552919411	-0.340859050367445
13.228064	0.923289729532493	-0.341855544576212
13.269024	0.923019879420703	-0.342966985359745
13.309984	0.922753497819347	-0.344214508836282
13.350944	0.922451737411562	-0.345585843897277
13.391904	0.922096561943087	-0.347087748260293
13.432864	0.921765666047653	-0.348703812504737
13.473824	0.92143893236474	-0.350418899866277
13.514784	0.921144108977823	-0.352232703076875
13.555744	0.920714707386054	-0.35412120946648
13.596704	0.92044138876383	-0.356098132777957
13.637664	0.920174313460387	-0.358144827725437
13.678624	0.919929436623724	-0.360274097143714
13.719584	0.919698433828798	-0.36244684389934
13.760544	0.919471593246394	-0.364611100468693
13.801504	0.919212148665907	-0.366857454262746
13.842464	0.918931199320727	-0.369159068360568
13.883424	0.918672448442327	-0.371478057267206
13.924384	0.91841300386184	-0.373816412776872
13.965344	0.918100144220664	-0.376219599662718
14.006304	0.917744968752189	-0.37861213241081
14.047264	0.917404361027539	-0.381085703289524
14.088224	0.917063059600802	-0.383514929506931
14.129184	0.916750893661713	-0.38583331913194
14.170144	0.916469944316534	-0.388026729118118
14.211104	0.916064822297805	-0.390105249188884
14.252064	0.915794972186015	-0.392097564231788
14.293024	0.915660393981163	-0.394039689983102
14.333984	0.915425922675803	-0.395925701181926
14.374944	0.915194919880877	-0.397770638707532
14.415904	0.914804365605973	-0.399531886008911
14.456864	0.914506073708622	-0.40124569635578
14.497824	0.914221655853007	-0.402830903044369
14.538784	0.913965679782955	-0.404334282729795
14.579744	0.913674324906472	-0.405844535630697
14.620704	0.913312212417129	-0.407330671259662
14.661664	0.912963973969523	-0.408784628733982
14.702624	0.912640708797044	-0.410166668054465
14.743584	0.912335479878824	-0.41144488782562
14.784544	0.912058692746165	-0.412606086417969
14.825504	0.911777743400985	-0.413705689754935
14.866464	0.911518298820498	-0.4146626618851
14.907424	0.911251917219143	-0.415568335507863
14.948384	0.911010508892914	-0.416519966404314
14.989344	0.910787136820944	-0.417484650744238
15.030304	0.910552665515584	-0.418379003392235
15.071264	0.910275184680838	-0.419251441945482
15.112224	0.909998397548179	-0.420052624823491
15.153184	0.909735484457258	-0.420766521787502
15.194144	0.909458697324599	-0.421473650137919
15.235104	0.908961312928318	-0.42222852271088
15.276064	0.908606137459843	-0.422963187507327
15.317024	0.908282872287365	-0.423662546988632
15.357984	0.907966544135755	-0.424369492285751
15.398944	0.907668252238403	-0.425014617869276
15.439904	0.907391465105745	-0.425576000927631
15.480864	0.90711814648352	-0.42614310004312
15.521824	0.906844134159209	-0.426743100809618
15.562784	0.906595788812111	-0.427441534128406
15.603744	0.906361317506751	-0.428251486131046
15.644704	0.906112972159654	-0.429153006187321
15.685664	0.905821617283171	-0.43009325073283
15.726624	0.905530262406688	-0.431105600843885
15.767584	0.905252781571943	-0.432124246680849
15.808544	0.904990562183108	-0.433231461984099
15.849504	0.904695738796191	-0.43447900507349
15.890464	0.904344031838151	-0.435726450098614
15.931424	0.904009667432283	-0.437027629983362
15.972384	0.90368293374937	-0.43835953667161
16.013344	0.903384641852018	-0.439701463348688
16.054304	0.903097449188056	-0.440977649920717
16.095264	0.902685390148459	-0.442235369901763
16.136224	0.902415540036669	-0.443567296202864
16.177184	0.902169969497919	-0.444955598561167
16.218144	0.90193966040508	-0.446345252027142
16.259104	0.90170518909972	-0.44772262348854
16.300064	0.901452681540102	-0.449080669751822
16.341024	0.901175894407443	-0.450394543511066
16.381984	0.900912981316522	-0.451637333752341
16.422944	0.900653536736035	-0.452821220057545
16.463904	0.900355244838683	-0.453961016668535
16.504864	0.89999313234934	-0.455107623298031
16.545824	0.899655299433037	-0.456199128705791
16.586784	0.899314691708387	-0.457327458335219
16.627744	0.899005300577646	-0.458437408541902
16.668704	0.898718107913684	-0.459536870230482
16.709664	0.898444095589373	-0.460662007323235
16.750624	0.898167308456714	-0.461825818783486
16.791584	0.897900926855358	-0.463093471585124
16.832544	0.897666455549998	-0.464413072297531
16.873504	0.897311280081524	-0.465767477107717
16.914464	0.897051835501037	-0.46714540208742
16.955424	0.896746606582817	-0.4685512121861
16.996384	0.896466350939723	-0.469955860768024
17.037344	0.896206906359236	-0.471387575087499
17.078304	0.895908614461885	-0.472905908483961
17.119264	0.895553438993411	-0.474473749080558
17.160224	0.895205200545805	-0.476146283088059
17.201184	0.894881935373326	-0.477832302021805
17.242144	0.894576706455106	-0.479533656027624
17.283104	0.894306856343316	-0.481232490871397
17.324064	0.894025906998136	-0.482922741823043
17.365024	0.89375952539678	-0.484566532104433
17.405984	0.893486206774556	-0.486145678421353
17.446944	0.893251735469196	-0.487734217115797
17.487904	0.893027669695139	-0.489280141438437
17.528864	0.892793892091866	-0.490831385202732
17.569824	0.892523348277989	-0.492337582601414
17.610784	0.892243092634896	-0.493799522507027
17.651744	0.89197671103354	-0.495245009407929
17.692704	0.891699923900881	-0.496731171187364
17.733664	0.891369028005447	-0.498250326144458
17.774624	0.891021483259928	-0.499740201290785
17.815584	0.890517161842778	-0.501226040547744
17.856544	0.890207770712037	-0.502702040689965
17.897504	0.889909478814685	-0.504152986501701
17.938464	0.889636160192461	-0.505552420243853
17.979424	0.889366310080671	-0.506912011564134
18.020384	0.889085360735491	-0.508280443922841
18.061344	0.888837015388393	-0.509637088956715
18.102304	0.888609481103902	-0.51104234117868
18.143264	0.88835766724637	-0.512434256660401
18.184224	0.888062843859453	-0.513891297711101
18.225184	0.88777148898297	-0.515312992041747
18.266144	0.88750163887118	-0.516693508097291
18.307104	0.887235257269824	-0.518056873802228
18.348064	0.886933496862039	-0.519371529896398
18.389024	0.886581789903999	-0.520647012584914
18.429984	0.886251587710651	-0.521909705513874
18.470944	0.885920691815217	-0.523142334117935
18.511904	0.8856258684283	-0.524336334117822
18.552864	0.885335207253904	-0.52541531998756
18.593824	0.884923148214307	-0.526470495853394
18.634784	0.884656766612951	-0.527489109002269
18.675744	0.884411196074201	-0.528523366670457
18.716704	0.884176724768841	-0.529530656665362
18.757664	0.883953352696871	-0.530599042877495
18.798624	0.883693908116384	-0.531719614533841
18.839584	0.883420589494159	-0.532896204857618
18.880544	0.883161144913672	-0.534068702632674
18.921504	0.882905168843619	-0.535246809683772
18.962464	0.882589534394096	-0.536504137407752
19.003424	0.882234358925622	-0.537778399740952
19.044384	0.881879183457148	-0.53915243701729
19.085344	0.881552449774235	-0.540590364252848
19.126304	0.881239590133059	-0.542082978661019
19.167264	0.880941298235707	-0.54362088132666
19.208224	0.880674916634352	-0.54524046934708
19.249184	0.880408535032996	-0.546954162016829
19.290144	0.88014215343164	-0.548763308264373
19.331104	0.879786977963166	-0.550611192076386
19.372064	0.879545569636937	-0.552546819435641
19.413024	0.87928612505645	-0.554547169210779
19.453984	0.879126573576471	-0.556608227304492
19.494944	0.87869994679305	-0.558684631366307
19.535904	0.878440502212563	-0.560752458073613
19.576864	0.87814914733608	-0.562794450294714
19.617824	0.877793971867606	-0.564823495853433
19.658784	0.877438796399131	-0.566850046221371
19.699744	0.877123161949608	-0.568885078058757
19.740704	0.876817239329301	-0.57092572788901
19.781664	0.876540452196642	-0.572896965652237
19.822624	0.876260196553549	-0.574852340975557
19.863584	0.876000751973062	-0.576761072575323
19.904544	0.875734370371706	-0.578672164255103
19.945504	0.875492962045478	-0.580610458962407
19.986464	0.875268896271421	-0.582524961099455
20.027424	0.875034424966061	-0.584343039912072
20.068384	0.874764574854271	-0.58611531181621
20.109344	0.874483625509091	-0.587811030395515
20.150304	0.874217243907735	-0.589479480571118
20.191264	0.87394392528551	-0.591104431617313
20.232224	0.873617191602598	-0.592716172317208
20.273184	0.873262016134123	-0.59432271561098
20.314144	0.872764631737842	-0.595921579383082
20.355104	0.872448997288319	-0.597533612096571
20.396064	0.87215001168888	-0.599153760172913
20.437024	0.872018901994463	-0.600707982911704
20.477984	0.871603374444431	-0.602194787556886
20.518944	0.871326587311773	-0.603691084823064
20.559904	0.871077548262588	-0.605153569530158
20.600864	0.870839608446794	-0.606682450283281
20.641824	0.870594731610131	-0.608120506091989
20.682784	0.870299908223214	-0.609463141010991
20.723744	0.870012021857165	-0.610791591478647
20.764704	0.869738703234941	-0.612030470045292
20.805664	0.86947579014402	-0.613244749735489
20.846624	0.869177498246668	-0.614526567375621
20.887584	0.868825791288628	-0.615815042489844
20.928544	0.868487958372325	-0.617151486284822
20.969504	0.868161224689412	-0.618524277055372
21.010464	0.867866401302495	-0.619915447248669
21.051424	0.867436999710726	-0.621286058813297
21.092384	0.867298259293353	-0.622673312973552
21.133344	0.866897299487146	-0.624137804729299
21.174304	0.866644791927528	-0.625725306121724
21.215264	0.86642072615347	-0.62735400758131
21.256224	0.866190417060632	-0.629087600759538
21.297184	0.866069712897517	-0.630909137971954
21.338144	0.865661122368354	-0.632756952049378
21.379104	0.865408614808736	-0.634765611136696
21.420064	0.865145701717814	-0.636854715610625
21.461024	0.864843941310029	-0.639077915341756
21.501984	0.864474891799817	-0.64143762053184
21.542944	0.864137058883514	-0.643824903572867
21.583904	0.863796451158864	-0.646279142715847
21.624864	0.863487060028123	-0.648773858429622
21.665824	0.863199173662074	-0.651201679059209
21.706784	0.862922386529415	-0.653529480674595
21.747744	0.862642130886322	-0.655828464470869
21.788704	0.862375749284967	-0.658099970659673
21.829664	0.862141277979606	-0.660382895887509
21.870624	0.861913743695115	-0.662640256850673
21.911584	0.861664704645931	-0.664848141122585
21.952544	0.861374043471535	-0.666989152102369
21.993504	0.861082688595052	-0.669017635425959
22.034464	0.860681035086758	-0.670935225497798
22.075424	0.86039731093323	-0.67276464707724
22.116384	0.860042135464756	-0.674470097990193
22.157344	0.859686959996282	-0.676186841548232
22.198304	0.859370631844672	-0.677841305580228
22.239264	0.859057772203496	-0.679429916188467
22.280224	0.858780985070837	-0.680936695435131
22.321184	0.858500035725657	-0.682334734485494
22.362144	0.858241284847257	-0.683610650835988
22.403104	0.857974903245901	-0.684883690634666
22.444064	0.857732801217586	-0.686160875283007
22.485024	0.85751289765605	-0.687490153848914
22.525984	0.857274957840256	-0.688812541765694
22.566944	0.856998170707597	-0.690022800820965
22.607904	0.856724158383286	-0.691202341789561
22.648864	0.856472344525754	-0.692320483631304
22.689824	0.856216368455701	-0.693321898487043
22.730784	0.855939581323042	-0.694214695182012
22.771744	0.855641289425691	-0.695024917406186
22.812704	0.855356871570077	-0.69573475668877
22.853664	0.855118931754282	-0.696354172000828
22.894624	0.854788729560935	-0.696827807153528
22.935584	0.854589637062005	-0.697198566353064
22.976544	0.854405112306899	-0.697379405577294
23.017504	0.854237930103965	-0.697373077163296
23.058464	0.854067279390597	-0.697283655627494
23.099424	0.853914664931486	-0.697121045460802
23.140384	0.853758581961942	-0.696904785423516
23.181344	0.853616373034135	-0.696607123328222
23.222304	0.853485263339718	-0.696132472665561
23.263264	0.853368027687038	-0.695561165503438
23.304224	0.853257729055226	-0.694881869971056
23.345184	0.853133556381678	-0.694128987013102
23.386144	0.853019789239432	-0.693410426548418
23.427104	0.852899085076318	-0.692652261195308
23.468064	0.852785317934072	-0.691848406610838
23.509024	0.852661145260523	-0.691074677369034
23.549984	0.852550846628712	-0.690324015021914
23.590944	0.852444016507335	-0.689521727286502
23.631904	0.852291402048225	-0.688690194607616
23.672864	0.852244924008405	-0.687904850198248
23.713824	0.852113814313988	-0.687216362775287
23.754784	0.852025020446869	-0.686547982885369
23.795744	0.851986173130005	-0.685880829888385
23.836704	0.851872405987759	-0.685167159561791
23.877664	0.851808585395767	-0.684350377927792
23.918624	0.851726728549517	-0.683568125811627
23.959584	0.85165527723457	-0.682751719001046
24.000544	0.851574114090407	-0.681868157780774
24.041504	0.851517230519285	-0.680967925635199
24.082464	0.851438842183469	-0.680011705331076
24.123424	0.85138542712278	-0.679003576341892
24.164384	0.85131466950992	-0.678046521401901
24.205344	0.851250848917929	-0.677083676311775
24.246304	0.851214776409412	-0.676052029332281
24.287264	0.85115095581742	-0.675032701403864
24.328224	0.851105171479687	-0.674022184004989
24.369184	0.851055224929433	-0.673044383024621
24.410144	0.851023314633437	-0.672061371562894
24.451104	0.850984467316573	-0.671117559657291
24.492064	0.850944926297622	-0.670131401422212
24.533024	0.85088110570563	-0.669103592024346
24.573984	0.850852663920069	-0.668131692333615
24.614944	0.850806879582336	-0.667150624723569
24.655904	0.850806879582336	-0.666184441089971
24.696864	0.850742365288258	-0.665286100495136
24.737824	0.850725022736086	-0.664415054454474
24.778784	0.85069311244009	-0.663589170277339
24.819744	0.850661202144094	-0.662856920041054
24.860704	0.85064663440027	-0.662114444970582
24.901664	0.850604318572972	-0.66137864480785
24.942624	0.850596687850016	-0.660622835176342
24.983584	0.850557840533152	-0.659769623756945
25.024544	0.850554372022717	-0.658833022843738
25.065504	0.850532867258025	-0.657860203528108
25.106464	0.850507893982898	-0.656836072629838
25.147424	0.850483614409857	-0.655738990634125
25.188384	0.850465578155599	-0.65460099186802
25.229344	0.850440604880472	-0.65351330224983
25.270304	0.850394820542739	-0.65241244586946
25.311264	0.850387189819783	-0.651334970189426
25.352224	0.850387189819783	-0.650272269525544
25.393184	0.850387189819783	-0.649185329554192
25.434144	0.850380252798914	-0.648142701556056
25.475104	0.850344873992484	-0.647099838203682
25.516064	0.850337936971616	-0.646008552895721
25.557024	0.850337936971616	-0.64485535416831
25.597984	0.85029492744223	-0.643687755248168
25.638944	0.850291458931796	-0.642507682553328
25.679904	0.850291458931796	-0.641406403407009
25.720864	0.850291458931796	-0.64036828200672
25.761824	0.850249143104497	-0.639399269763835
25.802784	0.850241512381542	-0.638484057756752
25.843744	0.850241512381542	-0.637571325686008
25.884704	0.850241512381542	-0.636707198624148
25.925664	0.850241512381542	-0.635854455734025
25.966624	0.85022416982937	-0.63503587625514
26.007584	0.850206133575112	-0.634204979904384
26.048544	0.850202665064677	-0.633374730777787
26.089504	0.850202665064677	-0.632522070697489
26.130464	0.85017769178955	-0.631604420158979
26.171424	0.85017769178955	-0.630661569283188
26.212384	0.850160349237379	-0.629759835664733
26.253344	0.850152718514423	-0.628880933586722
26.294304	0.850152718514423	-0.628067819556289
26.335264	0.850152718514423	-0.627290385664418
26.376224	0.850152718514423	-0.626514522980016
26.417184	0.850152718514423	-0.625765832814255
26.458144	0.850113871197559	-0.625050667552398
26.499104	0.850113871197559	-0.624314529612747
26.540064	0.850113871197559	-0.623577951473501
26.581024	0.850110402687124	-0.622884669797512
26.621984	0.850110402687124	-0.622234830591578
26.662944	0.850110402687124	-0.621673650199374
26.703904	0.850110402687124	-0.621187874690482
26.744864	0.85010693417669	-0.620758444729909
26.785824	0.85010693417669	-0.620348791063077
26.826784	0.85010693417669	-0.619986800988172
26.867744	0.850078492391129	-0.61968262306717
26.908704	0.850078492391129	-0.619392180681095
26.949664	0.85007155537026	-0.619158874895087
26.990624	0.85007155537026	-0.618935301442728
27.031584	0.850063924647305	-0.618691535468295
27.072544	0.850063924647305	-0.618444910375693
27.113504	0.850063924647305	-0.618175726143387
27.154464	0.850063924647305	-0.617912728676693
27.195424	0.850063924647305	-0.617650247681802
27.236384	0.85006045613687	-0.617375900910667
27.277344	0.85006045613687	-0.617111133928764
27.318304	0.85006045613687	-0.616855112100227
27.359264	0.85006045613687	-0.616540280041473
27.400224	0.85006045613687	-0.616134117462528
27.441184	0.850032014351309	-0.615649754079074
27.482144	0.850032014351309	-0.615116689801675
27.523104	0.850032014351309	-0.614553188555164
27.564064	0.850032014351309	-0.613948583126552
27.605024	0.850032014351309	-0.613291759565638
27.645984	0.850018140309571	-0.612577718774037
27.686944	0.850018140309571	-0.611807001194817
27.727904	0.850018140309571	-0.611025001866538
27.768864	0.850018140309571	-0.610200455721839
27.809824	0.850018140309571	-0.609322410071756
27.850784	0.850018140309571	-0.608392599564201
27.891744	0.850018140309571	-0.607368527504492
27.932704	0.850018140309571	-0.606339414941485
27.973664	0.850018140309571	-0.605291637479756
28.014624	0.850018140309571	-0.604209271661634
28.055584	0.850014671799137	-0.603136646893982
28.096544	0.850014671799137	-0.602054481562805
28.137504	0.850014671799137	-0.601000739614468
28.178464	0.850014671799137	-0.599989845212969
28.219424	0.850014671799137	-0.598986896196261
28.260384	0.850014671799137	-0.598012782432313
28.301344	0.850014671799137	-0.597044676739092
28.342304	0.850014671799137	-0.59609765268396
28.383264	0.850014671799137	-0.595185670260053
28.424224	0.850014671799137	-0.594322366938032
28.465184	0.850014671799137	-0.593475289983305
28.506144	0.850014671799137	-0.592635452350652
28.547104	0.850014671799137	-0.591829784666855
28.588064	0.850014671799137	-0.591088704288173
28.629024	0.849996635544879	-0.59041031312625
28.669984	0.849996635544879	-0.589780383145619
28.710944	0.849996635544879	-0.58921815237616
28.751904	0.849996635544879	-0.588653862257105
28.792864	0.849996635544879	-0.588160278653395
28.833824	0.8500007977574	-0.587708816920951
28.874784	0.8500007977574	-0.587268445167443
28.915744	0.8500007977574	-0.586803114968511
28.956704	0.8500007977574	-0.586361531576511
28.997664	0.8500007977574	-0.585968169653152
29.038624	0.850007734778269	-0.58560189743861
29.079584	0.850007734778269	-0.585201379003004
29.120544	0.850007734778269	-0.584760150821569
29.161504	0.850007734778269	-0.584313208762206
29.202464	0.850007734778269	-0.583902615857623
29.243424	0.850014671799137	-0.583519581191129
29.284384	0.850014671799137	-0.58315318912026
29.325344	0.850014671799137	-0.582778999850603
29.366304	0.850014671799137	-0.582410823010085
29.407264	0.850014671799137	-0.582027718609001
29.448224	0.850007734778269	-0.581621440532143
29.489184	0.850007734778269	-0.581105988597005
29.530144	0.850007734778269	-0.58048513500904
29.571104	0.850007734778269	-0.579720976839645
29.612064	0.850007734778269	-0.578780137370919
29.653024	0.850007734778269	-0.577734881250442
29.693984	0.850007734778269	-0.576553522824108
29.734944	0.850007734778269	-0.575249183090773
29.775904	0.850007734778269	-0.573774836965847
29.816864	0.850007734778269	-0.572112678157741
29.857824	0.850015365501224	-0.570248075477894
29.898784	0.850015365501224	-0.568166521952486
29.939744	0.850015365501224	-0.565910148169604
29.980704	0.850007734778269	-0.563362750152666
30.021664	0.850032708053396	-0.560533147148037
30.062624	0.850160349237379	-0.557454179788963
30.103584	0.850491245132813	-0.554085761582507
30.144544	0.85082144732616	-0.550421958550945
30.185504	0.851130144754814	-0.546509392625772
30.226464	0.851418031120863	-0.542389303099854
30.267424	0.851652502426223	-0.538100798002668
30.308384	0.851893910752452	-0.533723318106893
30.349344	0.85217069788511	-0.529256721764146
30.390304	0.852462052761593	-0.524687232034585
30.431264	0.852724965852515	-0.520048624430798
30.472224	0.853126619360809	-0.5153320731688
30.513184	0.853261197565661	-0.510537695925709
30.554144	0.853584462738139	-0.505723673141232
30.595104	0.854078378623986	-0.50088119210662
30.636064	0.854380139031772	-0.496007034134726
30.677024	0.854681899439558	-0.491189413481272
30.717984	0.855001696101602	-0.486478628398143
30.758944	0.855293050978085	-0.48178655397706
30.799904	0.855576775131613	-0.477195941204498
30.840864	0.855854255966358	-0.472717882238601
30.881824	0.856099132803021	-0.468336085335895
30.922784	0.85630516232282	-0.464070400883124
30.963744	0.856546570649048	-0.459919835162387
31.004704	0.856819889271273	-0.455861068491114
31.045664	0.857086270872629	-0.451880509161969
31.086624	0.857335309921813	-0.447914559229325
31.127584	0.857598223012734	-0.444010252494595
31.168544	0.857924956695647	-0.440082887582006
31.209504	0.858258627399429	-0.436273866626215
31.250464	0.858588829592776	-0.432490473132067
31.291424	0.858905157744386	-0.428733020905214
31.332384	0.859406010651102	-0.425039367110932
31.373344	0.859565562131081	-0.421333703712815
31.414304	0.859856917007563	-0.417669471377686
31.455264	0.860268976047161	-0.414003425943231
31.496224	0.860499978842086	-0.410369892081925
31.537184	0.860734450147446	-0.406791171787175
31.578144	0.860993201025847	-0.403269640393435
31.619104	0.861277618881461	-0.399770759666048
31.660064	0.861537063461948	-0.39626221851881
31.701024	0.861785408809045	-0.392687215949363
31.741984	0.862051790410401	-0.389072795903199
31.782944	0.862368118562011	-0.385496862812823
31.823904	0.86269138373449	-0.3819193672318
31.864864	0.863021585927837	-0.378324015237454
31.905824	0.863333751866926	-0.374747386980389
31.946784	0.863646611508101	-0.371200341443714
31.987744	0.863973345191014	-0.367776218375481
32.028704	0.864261231557063	-0.364336025842779
32.069664	0.864538018689722	-0.3609572215409
32.110624	0.864804400291077	-0.357585682711564
32.151584	0.8650249975547	-0.354206396805175
32.192544	0.865358668258482	-0.350876040609353
32.233504	0.865625049859837	-0.347549857592872
32.274464	0.865756159554255	-0.344246610718719
32.315424	0.866015604134742	-0.340929554216638
32.356384	0.866271580204795	-0.337577909358164
32.397344	0.866733585794646	-0.334280132290876
32.438304	0.867081130540165	-0.33105567024842
32.479264	0.867418963456468	-0.327888412361416
32.520224	0.867742228628946	-0.324795997122597
32.561184	0.868072430822294	-0.32176703818102
32.602144	0.868395695994772	-0.318783609388771
32.643104	0.8686794201483	-0.315909304333065
32.684064	0.868963838003914	-0.313100606450846
32.725024	0.869208714840577	-0.310341027870108
32.765984	0.869436249125068	-0.307627373874971
32.806944	0.869681125961731	-0.30496352563118
32.847904	0.869947507563087	-0.30237192460132
32.888864	0.870245799460439	-0.299856794086468
32.929824	0.87050871255136	-0.297366090290796
32.970784	0.870753589388023	-0.294954966736983
33.011744	0.871027601712334	-0.292608360753696
33.052704	0.87136474092655	-0.29031025953582
33.093664	0.871684537588594	-0.288025246628712
33.134624	0.872142380965925	-0.285773453536678
33.175584	0.872448303586232	-0.2835797493577
33.216544	0.87276046952532	-0.28139823565665
33.257504	0.873058761422672	-0.279207645562936
33.298464	0.873343179278286	-0.276999863713702
33.339424	0.873613029390076	-0.274802016864267
33.380384	0.873850969205871	-0.272561514238115
33.421344	0.874063935746538	-0.270290860118827
33.462304	0.874298407051898	-0.267992484321005
33.503264	0.874579356397078	-0.265703102106023
33.544224	0.874834638765044	-0.263457317084716
33.585184	0.875087146324662	-0.261234847387568
33.626144	0.875363933457321	-0.259071238042374
33.667104	0.875683730119365	-0.256875807932306
33.708064	0.876017400823147	-0.254638393240945
33.749024	0.876347603016494	-0.252510965251673
33.789984	0.876670868188973	-0.250433547859104
33.830944	0.877015638126144	-0.248447382535312
33.871904	0.877331272575667	-0.246540028193688
33.912864	0.877615690431282	-0.244747446090358
33.953824	0.878034686491747	-0.243049772763341
33.994784	0.878269157797107	-0.241445648388143
34.035744	0.878500160592033	-0.239890885206284
34.076704	0.878751974449565	-0.238415384102219
34.117664	0.879043329326048	-0.237066231178304
34.158624	0.8792993053961	-0.235781266764821
34.199584	0.879544182232763	-0.234653586538757
34.240544	0.879810563834119	-0.233584834220029
34.281504	0.880133829006598	-0.232549255953052
34.322464	0.880453625668642	-0.231524296956532
34.363424	0.880787296372424	-0.230509061576836
34.404384	0.881103624524034	-0.229509869511138
34.445344	0.881408853442254	-0.228450607634201
34.486304	0.881732118614732	-0.227357788165271
34.527264	0.882020004980781	-0.226177693678371
34.568224	0.88229679211344	-0.224891140623771
34.609184	0.882559705204361	-0.223431002921456
34.650144	0.882783770978418	-0.221852667269139
34.691104	0.883003674539954	-0.220158147253091
34.732064	0.883380354773121	-0.218448435992562
34.773024	0.883650204884911	-0.216608159788422
34.813984	0.883895081721574	-0.214659511673783
34.854944	0.884168400343799	-0.21266455107489
34.895904	0.884491665516277	-0.210531413566102
34.936864	0.884839903963883	-0.208216789608926
34.977824	0.885184673901054	-0.205846711398653
35.018784	0.885500308350578	-0.203368309220411
35.059744	0.885823573523056	-0.200787610757779
35.100704	0.886146838695535	-0.19810812017388
35.141664	0.886434725061583	-0.19543540038278
35.182624	0.886726079938066	-0.192764467540537
35.223584	0.886967488264295	-0.190120931675145
35.264544	0.887195022548786	-0.18748165615733
35.305504	0.887443367895884	-0.184937936639988
35.346464	0.887709749497239	-0.182520554406767
35.387424	0.888001104373722	-0.180153991255646
35.428384	0.888260548954209	-0.177855824661593
35.469344	0.888508894301307	-0.17565137699742
35.510304	0.888793312156921	-0.173525145392199
35.551264	0.889120045839834	-0.171322345207703
35.592224	0.889595925471423	-0.169167123626101
35.633184	0.889908785112598	-0.167024890111795
35.674144	0.89020707700995	-0.164884286643519
35.715104	0.890366628489929	-0.162833063306132
35.756064	0.890821003356824	-0.160903491960134
35.797024	0.891105421212439	-0.159070200110974
35.837984	0.891378739834663	-0.15729771246545
35.878944	0.891613211140023	-0.155528465299132
35.919904	0.891822709170256	-0.153835738769558
35.960864	0.89206064898605	-0.152191715313135
36.001824	0.892338129820796	-0.150555375736792
36.042784	0.892604511422152	-0.148883260136829
36.083744	0.892852856769249	-0.147159636825693
36.124704	0.893122706881039	-0.145385623736023
36.165664	0.893445972053518	-0.143592409662975
36.206624	0.893776174246865	-0.141778042038043
36.247584	0.894107070142299	-0.140033938549652
36.288544	0.894426173102257	-0.138320387528288
36.329504	0.894770943039428	-0.136642760716547
36.370464	0.895090739701472	-0.135103387086909
36.411424	0.895527772016197	-0.133614852152225
36.452384	0.895786522894597	-0.132141510641228
36.493344	0.895907920759798	-0.130726698242884
36.534304	0.896251996994883	-0.129313866742724
36.575264	0.89651144157537	-0.12794312442574
36.616224	0.896802796451853	-0.126557875134934
36.657184	0.89706224103234	-0.125170287556173
36.698144	0.897303649358568	-0.123881895251775
36.739104	0.897570030959924	-0.122615937872344
36.780064	0.897885665409447	-0.121349379032078
36.821024	0.898208930581926	-0.12008923359484
36.861984	0.898543294987794	-0.118835874204844
36.902944	0.898855460926883	-0.117639339788469
36.943904	0.899164852057624	-0.116444335174652
36.984864	0.899491585740537	-0.115215810015342
37.025824	0.899775309894065	-0.113969336916059
37.066784	0.90005279072881	-0.112670116137435
37.107744	0.900308766798863	-0.111294385618096
37.148704	0.900532138870833	-0.109934456520897
37.189664	0.900763141665759	-0.108491547620601
37.230624	0.901001081481553	-0.107016909482081
37.271584	0.901274400103778	-0.105522240082726
37.312544	0.901533844684265	-0.104012614793129
37.353504	0.901793289264752	-0.102515005644985
37.394464	0.902265700385906	-0.100945652679478
37.435424	0.902599371089688	-0.0993640787271609
37.476384	0.902940672516425	-0.0977919276612502
37.517344	0.903259775476383	-0.0962679523006566
37.558304	0.903590671371817	-0.0947255648292282
37.599264	0.903913242842208	-0.0932008703306804
37.640224	0.904204597718691	-0.0916802574848244
37.681184	0.904482078553437	-0.0902261801541783
37.722144	0.9047269553901	-0.0888551937661314
37.763104	0.904954489674591	-0.0875486682892565
37.804064	0.90519589800082	-0.0863288163695165
37.845024	0.90546574811261	-0.0851792983209084
37.885984	0.905764040009962	-0.0840654277227719
37.926944	0.906026953100883	-0.0830071508469111
37.967904	0.906278766958415	-0.0819799712395569
38.008864	0.906552779282726	-0.0810524532566326
38.049824	0.906879512965639	-0.0801832442865626
38.090784	0.907358861107662	-0.079396812453439
38.131744	0.907667558536316	-0.0786196444246897
38.172704	0.907973481156623	-0.077860391647825
38.213664	0.908129564126168	-0.0771683564776237
38.254624	0.908577001972195	-0.0764829134053364
38.295584	0.908861419827809	-0.0758441009813676
38.336544	0.909131269939599	-0.0751184254093488
38.377504	0.909369209755394	-0.0743701558303309
38.418464	0.909582176296061	-0.0735796488821331
38.459424	0.909820116111855	-0.0727588793012969
38.500384	0.910096903244514	-0.0719262657362747
38.541344	0.91036328484587	-0.0710552305916421
38.582304	0.910612323895054	-0.070158038438328
38.623264	0.91087870549641	-0.0692345476279475
38.664224	0.911201276966802	-0.0682655135930035
38.705184	0.91153564137267	-0.0671770808655943
38.746144	0.911872780586886	-0.0659560805043335
38.787104	0.912189108738496	-0.0646225677413208
38.828064	0.912526247952712	-0.0632138048186163
38.869024	0.91284951312519	-0.0617191528529089
38.909984	0.913133930980805	-0.0600502799113571
38.950944	0.913424592155201	-0.0583242638321191
38.991904	0.913776299113241	-0.0566297285616301
39.032864	0.913883129234618	-0.0549207625895256
39.073824	0.914280620530391	-0.0532458336347166
39.114784	0.914561569875571	-0.0515764049956547
39.155744	0.914696148080422	-0.0499439661979124
39.196704	0.914941718619172	-0.0483477850283
39.237664	0.915328804383642	-0.0467895939555254
39.278624	0.9156479073436	-0.045259665004353
39.319584	0.915971172516078	-0.0437283478990083
39.360544	0.916305536921947	-0.0422174281610933
39.401504	0.916614234350601	-0.0408145708864374
39.442464	0.916923625481343	-0.0394772575882968
39.483424	0.917250359164255	-0.0382498612576549
39.524384	0.917541020338651	-0.0372338043173265
39.565344	0.917821969683831	-0.0363589751751838
39.606304	0.918077252051797	-0.0356813336600972
39.647264	0.918301317825854	-0.0351492870718639
39.688224	0.91852122138739	-0.0348079493314807
39.729184	0.918759161203185	-0.0346186831179509
39.770144	0.919040110548365	-0.0345459303282457
39.811104	0.919291924405896	-0.0344673677755524
39.852064	0.919547900475949	-0.0343563590258868
39.893024	0.9200099060658	-0.0342284897600029
39.933984	0.920357450811319	-0.0340455933653831
39.974944	0.920702220748491	-0.03383200939297
40.015904	0.921018548900101	-0.0335892937957918
40.056864	0.921341814072579	-0.0333311210910091
40.097824	0.921665079245058	-0.0330098167906667
40.138784	0.92195227190902	-0.0327038432039854
40.179744	0.922243626785502	-0.0324041108630646
40.220704	0.922488503622166	-0.0320234123053186
40.261664	0.922719506417091	-0.0315618455950139
40.302624	0.92296091474332	-0.0309893333320154
40.343584	0.923238395578065	-0.0303153223739948
40.384544	0.923522119731593	-0.0295167392886503
40.425504	0.923785032822514	-0.0284884047021574
40.466464	0.924037540382133	-0.0273314729950027
40.507424	0.924314327514791	-0.0261315106877126
40.548384	0.924634124176836	-0.0249511677713381
40.589344	0.924949758626359	-0.0237782515887456
40.630304	0.925269555288403	-0.0226469102967327
40.671264	0.925582414929579	-0.0215759874889066
40.712224	0.925884175337365	-0.0205881621612974
40.753184	0.926335081693826	-0.0197053200789796
40.794144	0.926612562528572	-0.0188978959552095
40.835104	0.926892818171665	-0.018120287726864
40.876064	0.927134226497894	-0.0173337098869436
40.917024	0.927340256017692	-0.016638863541103
40.957984	0.927581664343921	-0.0159696076104042
40.998944	0.927855676668232	-0.0153686349180646
41.039904	0.928122058269588	-0.0148793094827258
41.080864	0.928370403616685	-0.0144815629970522
41.121824	0.928640253728475	-0.0142271494224849
41.162784	0.92896005039052	-0.0140801031444875
41.203744	0.929293721094301	-0.013952837518644
41.244704	0.929623923287648	-0.0139279575246327
41.285664	0.929943719949693	-0.0139420569869479
41.326624	0.930288489886864	-0.0139641541349968
41.367584	0.930600655825953	-0.0139886832768546
41.408544	0.930892010702436	-0.0139040211267857
41.449504	0.931186834089353	-0.0137063649704564
41.490464	0.931424773905147	-0.0135152398942752
41.531424	0.931655776700073	-0.0132883322568551
41.572384	0.931897185026302	-0.013033046999919
41.613344	0.932167035138092	-0.0127484514233323
41.654304	0.932579094177689	-0.0124625156351035
41.695264	0.932820502503918	-0.0121949265815319
41.736224	0.933094514828229	-0.0118783620540698
41.777184	0.933406680767318	-0.0114473892157038
41.818144	0.933733414450231	-0.0109070071648189
41.859104	0.934063616643578	-0.0102244951244967
41.900064	0.934379944795188	-0.00948133796257176
41.941024	0.934685173713408	-0.00861713244929864
41.981984	0.935008438885887	-0.0076569656032512
42.022944	0.93529979376237	-0.00677251962537475
42.063904	0.935573112384594	-0.00581856569541088
42.104864	0.93583949398595	-0.00490110692702238
42.145824	0.936067028270441	-0.00401250956186456
42.186784	0.936283463321543	-0.00311270236144408
42.227744	0.936525565349858	-0.00226121469393165
42.268704	0.936791946951214	-0.00142947281127825
42.309664	0.937050697829614	-0.000590328166107906
42.350624	0.937306673899667	0.000272650454231124
42.391584	0.937601497286584	0.00117695989408641
42.432544	0.937935167990366	0.00212250426839736
42.473504	0.938279937927537	0.00309899772521226
42.514464	0.938776628621732	0.00408670537570166
42.555424	0.938936873803797	0.00501724373803388
42.596384	0.939423158966689	0.00585114085534411
42.637344	0.939711045332738	0.00669616063968011
42.678304	0.939998931698786	0.00753682201217215
42.719264	0.940247277045884	0.00844433706393867
42.760224	0.940481748351244	0.00938090093064519
42.801184	0.940719688167038	0.0103622235077832
42.842144	0.940989538278828	0.0114819801411149
42.883104	0.941277424644877	0.0126036414004224
42.924064	0.941540337735798	0.0138207496999066
42.965024	0.941788683082895	0.0150927413005359
43.005984	0.942069632428075	0.0163978393975318
43.046944	0.942385266877598	0.017733795050383
43.087904	0.942708532050077	0.0190935323774607
43.128864	0.943031797222556	0.020503391440744
43.169824	0.94334049465121	0.0218797975139189
43.210784	0.943639480250648	0.0232214365358146
43.251744	0.943951646189737	0.0245182623671308
43.292704	0.944239532555786	0.0258150119262396
43.333664	0.944516319688445	0.0270946699733024
43.374624	0.944896468432046	0.0283895541321421
43.415584	0.944999830042989	0.0296593098674954
43.456544	0.945340437767639	0.0308936360729692
43.497504	0.945613756389863	0.0320141074858433
43.538464	0.945880137991219	0.0329867067016756
43.579424	0.946132645550838	0.0338440411786767
43.620384	0.946402495662628	0.0345686663734411
43.661344	0.946704256070414	0.0351858044153099
43.702304	0.947049026007585	0.0357628210969492
43.743264	0.947382696711367	0.0363062126312123
43.784224	0.947699024862977	0.0368527879853274
43.825184	0.948036164077192	0.0373545871953636
43.866144	0.948359429249671	0.0378428099525059
43.907104	0.948650784126154	0.0383001337488805
43.948064	0.948942139002637	0.038723915207704
43.989024	0.949183547328865	0.0391696042236611
44.029984	0.949414550123791	0.0396252892571824
44.070944	0.94965595845002	0.0400693634815513
44.111904	0.94992580856181	0.040470653356054
44.152864	0.950217163438293	0.0408516766154824
44.193824	0.95046550878539	0.0412278010199981
44.234784	0.950845657528992	0.04160811167909
44.275744	0.951161985680602	0.0419533589148972
44.316704	0.951492187873949	0.0424304045248657
44.357664	0.951822390067296	0.0429725560909592
44.398624	0.952131087495951	0.0435644262401627
44.439584	0.952440478626692	0.0442082660921935
44.480544	0.952767212309605	0.0448480874885042
44.521504	0.953058567186088	0.04552536071779
44.562464	0.953331885808312	0.0461843983519206
44.603424	0.953591330388799	0.0468253311432515
44.644384	0.953818170971204	0.0474449425838417
44.685344	0.954038768234826	0.0480112353931389
44.726304	0.954276708050621	0.0485239676792857
44.767264	0.954556963693714	0.0490114320727672
44.808224	0.954809471253332	0.0494371334120079
44.849184	0.955064753621298	0.0498094747150431
44.890144	0.955359577008215	0.0502195446102055
44.931104	0.955697409924518	0.0507173885614933
44.972064	0.956044954670037	0.0513223274086109
45.013024	0.956375156863384	0.0519669430579498
45.053984	0.956865604238797	0.0526304262721614
45.094944	0.957181932390407	0.0533457484368449
45.135904	0.95747328726689	0.0540683752997789
45.176864	0.957760479930852	0.0548197742185008
45.217824	0.958006050469602	0.0555638292132657
45.258784	0.95823635956244	0.056296837813212
45.299744	0.958478461590756	0.0570413744124856
45.340704	0.958748311702546	0.0577578973196321
45.381664	0.959035504366508	0.0585765988340484
45.422624	0.959298417457429	0.0594576692219517
45.463584	0.959547456506613	0.0604767116743932
45.504544	0.959827712149706	0.0616405645395562
45.545504	0.960144040301316	0.0629601194886385
45.586464	0.960467305473795	0.0643971292785037
45.627424	0.960787102135839	0.0658635757819629
45.668384	0.961095799564494	0.0673798084239157
45.709344	0.96139755997228	0.0688302878855846
45.750304	0.961703482592587	0.0702348667329189
45.791264	0.961994143766983	0.0716701919966063
45.832224	0.962268156091294	0.0730598541794047
45.873184	0.962527600671781	0.0744673161161737
45.914144	0.962750972743751	0.0758133375211785
45.955104	0.963099211191357	0.0770976699649439
45.996064	0.963372529813581	0.0783530058947116
46.037024	0.963638911414937	0.0795965130947347
46.077984	0.963887950464121	0.0808222859169647
46.118944	0.964154332065477	0.0819778447243886
46.159904	0.964476903535869	0.0830968865781779
46.200864	0.964807799431303	0.0840573606922603
46.241824	0.96513800162465	0.0849248350144164
46.282784	0.965457798286695	0.0856782758490872
46.323744	0.96579493750091	0.0863038234466089
46.364704	0.966118202673389	0.0868079587653935
46.405664	0.966409557549872	0.0872668123643253
46.446624	0.96669744391592	0.0877632311149402
46.487584	0.966935383731715	0.0881798560615158
46.528544	0.967158755803685	0.088560994818858
46.569504	0.967418200384172	0.0888428685672481
46.610464	0.967684581985528	0.0890816572353548
46.651424	0.967975936862011	0.0893077977922904
46.692384	0.96821734518824	0.0895081757768163
46.733344	0.968473321258292	0.0897086365711673
46.774304	0.968927696125188	0.0898636870725161
46.815264	0.969247492787233	0.0899743188195572
46.856224	0.969581163491014	0.0900693866779035
46.897184	0.969897491642624	0.0901682986554962
46.938144	0.970202720560844	0.0902416311139767
46.979104	0.970525985733323	0.0901871378906917
47.020064	0.970813872099371	0.0900687241993032
47.061024	0.971087190721596	0.0899678640116163
47.101984	0.971350103812517	0.0897866630392038
47.142944	0.971577638097009	0.0895580730548119
47.183904	0.971797541658545	0.0892513062371749
47.224864	0.972035481474339	0.088880830334409
47.265824	0.972308800096563	0.0884719023431497
47.306784	0.97256824467705	0.0880661036915944
47.347744	0.972824220747103	0.0876698543203892
47.388704	0.973119044134021	0.0873067070871388
47.429664	0.973456183348236	0.0869167294705771
47.470624	0.973811358816711	0.0865818770470177
47.511584	0.974294175469168	0.0862820183121534
47.552544	0.974461357672102	0.086006102512754
47.593504	0.974788091355015	0.085737016344714
47.634464	0.975232060690608	0.0855388524334048
47.675424	0.975374269618415	0.0854721687321923
47.716384	0.97576482389332	0.0854967305621388
47.757344	0.975995826688245	0.0855990791474706
47.798304	0.97623376650404	0.085801398804473
47.839264	0.97650361661583	0.0861435101629585
47.880224	0.976798440002747	0.0865210052879992
47.921184	0.977061353093668	0.0869707628814127
47.962144	0.9773131669512	0.0874720369028217
48.003104	0.977587179275511	0.0880395391714056
48.044064	0.977913912958424	0.0886104954813758
48.085024	0.978237178130903	0.0892156631451152
48.125984	0.978549344069992	0.0898867082038759
48.166944	0.978858735200733	0.0906050202390844
48.207904	0.979163964118953	0.0913010673273881
48.248864	0.979462256016305	0.0920456910948984
48.289824	0.979753610892788	0.0928547452646981
48.330784	0.980033866535881	0.0936485275593966
48.371744	0.980286374095499	0.0944137927654
48.412704	0.980616576288846	0.0951283108030983
48.453664	0.980854516104641	0.0958167611795579
48.494624	0.980989788011579	0.0964587029432306
48.535584	0.981397684838655	0.0970673943829458
48.576544	0.981646723887839	0.0976182758479628
48.617504	0.98191657399963	0.0981770961601536
48.658464	0.98223290215124	0.0987230896662875
48.699424	0.982570041365455	0.0992851940418027
48.740384	0.982900243558803	0.0998574709505616
48.781344	0.983220040220847	0.1003933834501
48.822304	0.983560647945497	0.100920803584161
48.863264	0.983883913117976	0.101425381281748
48.904224	0.98416833097359	0.101974623983912
48.945184	0.984455523637552	0.102532624914676
48.986144	0.984689994942912	0.103054198239248
49.027104	0.984917529227403	0.103589422109716
49.068064	0.985173505297456	0.104069568729711
49.109024	0.985450292430115	0.104503006249975
49.149984	0.985738178796163	0.104951408377305
49.190944	0.986103759795941	0.105365235223477
49.231904	0.986363204376428	0.105796201524225
49.272864	0.986683001038472	0.106208402682779
49.313824	0.986846021028885	0.106623295160647
49.354784	0.987339936914732	0.107051973295177
49.395744	0.987492551373842	0.107543096575401
49.436704	0.987961493984562	0.108052917442436
49.477664	0.988284759157041	0.10858060343962
49.518624	0.98857264552309	0.109081982062913
49.559584	0.988849432655748	0.109641299234054
49.600544	0.989105408725801	0.110215663822086
49.641504	0.98933571781864	0.110808518972366
49.682464	0.989556315082263	0.111425110033549
49.723424	0.989794254898057	0.112005042492712
49.764384	0.990067573520281	0.112553688092453
49.805344	0.990327018100769	0.11312668195996
49.846304	0.990585768979169	0.113723254835543
49.887264	0.990877123855652	0.114351347745582
49.928224	0.991214956771954	0.115003486013763
49.969184	0.991570132240429	0.115691154055297
50.010144	0.991900334433776	0.116425276229469
50.051104	0.99222013109582	0.117166955889779
50.092064	0.992699479237843	0.117857103867652
50.133024	0.992990834114326	0.118453543811674
50.173984	0.993271089757419	0.118963661050714
50.214944	0.993516660296169	0.119419006128112
50.255904	0.993740032368139	0.119865946008268
50.296864	0.993981440694368	0.120250394979406
50.337824	0.994262390039548	0.120571069489237
50.378784	0.994557213426465	0.120819725601758
50.419744	0.994812495794431	0.121083174164078
50.460704	0.99506500335405	0.121256608446585
50.501664	0.995338321976274	0.121331719137098
50.542624	0.995676154892577	0.121328598514217
50.583584	0.995998726362968	0.12132444494773
50.624544	0.99630811749371	0.12131813396738
50.665504	0.99661334641193	0.121213373001093
50.706464	0.996915106819716	0.121054088302638
50.747424	0.997227966460892	0.120910997283389
50.788384	0.997508222103985	0.120776764736212
50.829344	0.997792639959599	0.120681173868445
50.870304	0.998045147519217	0.120641732420463
50.911264	0.998261582570319	0.120657625369252
50.952224	0.998492585365245	0.120718305358149
50.993184	0.998890076661018	0.12078935618803
51.034144	0.99914605273107	0.120925565274977
51.075104	0.999277162425488	0.121047400319663
51.116064	0.999671878912913	0.121161303054793
51.157024	0.999998612595826	0.121312027832387
51.197984	1.00032534627874	0.121570764951503
51.238944	1.00065901698252	0.121885468437108
51.279904	1.00097881364456	0.122270928559793
51.320864	1.00132288987965	0.122742014041565
51.361824	1.00164962356256	0.123219693800457
51.402784	1.00193404141818	0.123662142337208
51.443744	1.00222192778423	0.124017806177322
51.484704	1.00245639908959	0.124348605277867
51.525664	1.00268323967199	0.124688038392274
51.566624	1.00293574723161	0.124923837189856
51.607584	1.00320906585383	0.125111200956616
51.648544	1.00349348370945	0.125264179033133
51.689504	1.00374182905654	0.125410554115706
51.730464	1.00399364291408	0.125561501172304
51.771424	1.00444524297262	0.125657455967461
51.812384	1.00477544516597	0.125802290351447
51.853344	1.00509871033845	0.125913309997142
51.894304	1.0054074077671	0.126026718052528
51.935264	1.00571679889785	0.126165943160471
51.976224	1.00604353258076	0.126325417449842
52.017184	1.00633072524472	0.126446740381136
52.058144	1.00661514310033	0.126474950201796
52.099104	1.00687111917039	0.1266132774769
52.140064	1.00709449124236	0.12680895055584
52.181024	1.00731092629346	0.127071174404432
52.221984	1.00755302832178	0.127354643331557
52.262944	1.00783328396487	0.127729468929343
52.303904	1.00809272854536	0.128135969285205
52.344864	1.00834454240289	0.128555775872427
52.385824	1.0086393657898	0.128958682717724
52.426784	1.00896956798315	0.129301502318134
52.467744	1.00932127494119	0.129636472418813
52.508704	1.00965147713454	0.129950517784229
52.549664	1.00997821081745	0.130232615990829
52.590624	1.01030494450036	0.130512334504563
52.631584	1.01074891383596	0.130735578896828
52.672544	1.01089112276376	0.130945582433911
52.713504	1.01127820852823	0.131080991752285
52.754464	1.01151267983359	0.13120011804401
52.795424	1.01175408815982	0.131280230012114
52.836384	1.01202046976118	0.13127471226272
52.877344	1.0123152931481	0.131283627394146
52.918304	1.01258167474945	0.131173743114736
52.959264	1.01283002009655	0.130977978509147
53.000224	1.0131075009313	0.130781664743666
53.041184	1.01343423461421	0.130598430572128
53.082144	1.01374986906373	0.130431734394332
53.123104	1.01406619721534	0.130343010204425
53.164064	1.014374894644	0.130253976567277
53.205024	1.01467734875387	0.130240003498905
53.245984	1.01497910916165	0.13019719735698
53.286944	1.0152669955277	0.13010723973652
53.327904	1.01555071968123	0.130019836145402
53.368864	1.01579975873041	0.12992435423793
53.409824	1.01612996092376	0.129905301440554
53.450784	1.01625066508688	0.129919113247688
53.491744	1.01649554192354	0.130008482482548
53.532704	1.01690760096314	0.13022974597663
53.573664	1.01715941482067	0.130457342243122
53.614624	1.01743342714498	0.130711932333369
53.655584	1.01775253010494	0.131000341520319
53.696544	1.01791624379744	0.131317189344551
53.737504	1.01841709670415	0.131649306864678
53.778464	1.0187368933662	0.132030175400486
53.819424	1.01908096960128	0.132378118314019
53.860384	1.01939382924246	0.132699254815505
53.901344	1.01968518411894	0.132940634559453
53.942304	1.01997653899542	0.133169632055352
53.983264	1.0202103165987	0.133475178517673
54.024224	1.02043438237275	0.133768506172389
54.065184	1.02069035844281	0.134184727965869
54.106144	1.0209602085546	0.134616260860157
54.147104	1.02124740121856	0.135002318085265
54.188064	1.02149990877818	0.135359304703374
54.229024	1.02174825412527	0.135631376383527
54.269984	1.02204307751219	0.135895583309508
54.310944	1.0223698111951	0.136145376967521
54.351904	1.02285332154965	0.136368651868669
54.392864	1.02300940451919	0.136620339256628
54.433824	1.0233257326708	0.136830621732069
54.474784	1.02380161230239	0.136988354835908
54.515744	1.02408880496635	0.137129983607983
54.556704	1.0243662858011	0.137290497378578
54.597664	1.02462156816906	0.137466503124073
54.638624	1.02484216543269	0.137620570803551
54.679584	1.02506553750466	0.137812399763245
54.720544	1.02530763953297	0.138045550825631
54.761504	1.02558442666563	0.138258413480884
54.802464	1.02584040273568	0.138406385921398
54.843424	1.02608527957235	0.138541171986879
54.884384	1.026393977001	0.138628531993879
54.925344	1.0267318099173	0.138728221947986
54.966304	1.02708698538578	0.138815407618512
55.007264	1.02741718757913	0.138902880944221
55.048224	1.0277404527516	0.13900764626892
55.089184	1.02806371792408	0.139014020446241
55.130144	1.0283689468423	0.139021553961114
55.171104	1.02865336469792	0.139054309605327
55.212064	1.02891627778884	0.139117072915086
55.253024	1.02915421760463	0.139201137962732
55.293984	1.02950939307311	0.139309335536758
55.334944	1.02978271169533	0.139460849186896
55.375904	1.03007406657181	0.139598762412874
55.416864	1.03032934893978	0.139705974985824
55.457824	1.03057838798896	0.139899444887577
55.498784	1.03086558065293	0.140126348166585
55.539744	1.03119300803793	0.140416707742835
55.580704	1.03151974172084	0.140722112556771
55.621664	1.03182497063906	0.141047406983157
55.662624	1.03212326253641	0.141435647772599
55.703584	1.03243959068802	0.141845854957734
55.744544	1.03273788258537	0.142329520995294
55.785504	1.03302923746186	0.142962582494834
55.826464	1.03330949310495	0.14363892084478
55.867424	1.03355436994161	0.14434393100704
55.908384	1.03377843571567	0.145088580925022
55.949344	1.03400943851059	0.145815834242128
55.990304	1.03425431534726	0.146488729446717
56.031264	1.03453873320287	0.147175976901507
56.072224	1.03479401557084	0.147836328596809
56.113184	1.03505346015132	0.148519021511223
56.154144	1.03551546574118	0.149146595770252
56.195104	1.03568542275246	0.149688668884932
56.236064	1.03618280714874	0.150154960113676
56.277024	1.03649913530035	0.150491969951098
56.317984	1.03683627451456	0.150832313973581
56.358944	1.03715953968704	0.151067441575739
56.399904	1.03745089456353	0.15122818198375
56.440864	1.03773531241914	0.151328020123859
56.481824	1.03797325223493	0.151267983000709
56.522784	1.03820009281734	0.151167824517328
56.563744	1.03844913186652	0.150982099513422
56.604704	1.03872591899918	0.150670978642353
56.645664	1.0390103368548	0.150334958164419
56.686624	1.03925174518103	0.149917716502568
56.727584	1.03950702754899	0.149432505408009
56.768544	1.03979838242547	0.148879767259547
56.809504	1.04012858461882	0.148346888214652
56.850464	1.04045948051426	0.147742585695663
56.891424	1.04077858347421	0.147162363402113
56.932384	1.04108450609452	0.146572903454659
56.973344	1.04156038572611	0.146098751830155
57.014304	1.04184757839007	0.145732237723755
57.055264	1.04212505922482	0.145418541031286
57.096224	1.0423845038053	0.145219997938147
57.137184	1.0426009388564	0.144987066975558
57.178144	1.04281737390751	0.144803612704223
57.219104	1.04306641295669	0.144683383734301
57.260064	1.04334320008935	0.144631376984973
57.301024	1.0435991761594	0.144666252996548
57.341984	1.04384405299606	0.144687940453884
57.382944	1.04415691263724	0.14475473965301
57.423904	1.04449752036189	0.144925837826768
57.464864	1.0448457588095	0.145171778648711
57.505824	1.04518289802371	0.145502527627519
57.546784	1.04549922617532	0.145917483302359
57.587744	1.0458224913478	0.146405331236083
57.628704	1.04612772026602	0.146873067278352
57.669664	1.0464190751425	0.147329839735629
57.710624	1.04667851972299	0.147739554420226
57.751584	1.0469053603054	0.148150169116869
57.792544	1.04713636310032	0.148494056528181
57.833504	1.04739580768081	0.148817546572063
57.874464	1.04783283999553	0.149178294499593
57.915424	1.0480881223635	0.149474834303838
57.956384	1.04833716141268	0.149716397101083
57.997344	1.04862435407664	0.149924833789109
58.038304	1.04894761924912	0.150153833464214
58.079264	1.04927435293204	0.150387126174986
58.120224	1.04958374406278	0.150606018693025
58.161184	1.049888972981	0.150873601208978
58.202144	1.05020183262217	0.151118539596197
58.243104	1.05050359302996	0.15127381237655
58.284064	1.05078384867305	0.151357278142567
58.325024	1.05106826652867	0.151460252159999
58.365984	1.05131661187576	0.151509883574872
58.406944	1.05153374062895	0.151514852164374
58.447904	1.05176821193431	0.151499233795531
58.488864	1.05202002579184	0.151483410581332
58.529824	1.05230444364746	0.151479886805356
58.570784	1.05267349315767	0.151458338817199
58.611744	1.05281223357504	0.151347715786982
58.652704	1.05327423916489	0.151223649235432
58.693664	1.05360097284781	0.151107680613088
58.734624	1.05393464355159	0.15098461213785
58.775584	1.05425444021363	0.150863483155883
58.816544	1.05459504793828	0.150724122937172
58.857504	1.05492525013163	0.150523590229026
58.898464	1.05520966798724	0.150294342124446
58.939424	1.05549408584286	0.150119750683594
58.980384	1.05573202565865	0.14995500925351
59.021344	1.05595886624106	0.149730823444287
59.062304	1.05621137380068	0.149521430084862
59.103264	1.0564846924229	0.149395792325842
59.144224	1.05677257878895	0.149292750753027
59.185184	1.05701051860474	0.149293792413458
59.226144	1.05726996318523	0.149374900278668
59.267104	1.05756825508258	0.149493283461174
59.308064	1.05789152025506	0.149651973236412
59.349024	1.05821478542754	0.149852902560036
59.389984	1.05853805060002	0.150067722142207
59.430944	1.05884327951824	0.150332051103719
59.471904	1.05931915914983	0.150679194248679
59.512864	1.05946483658807	0.151067402350032
59.553824	1.05974509223116	0.151515353381736
59.594784	1.06013980871859	0.151990494365729
59.635744	1.06035971228012	0.152481652513248
59.676704	1.06057614733122	0.152973115749596
59.717664	1.06082518638041	0.153524727248597
59.758624	1.06110197351307	0.154044690139993
59.799584	1.06135794958312	0.154555942745319
59.840544	1.06160976344065	0.155181985022585
59.881504	1.06191568606096	0.155767287045139
59.922464	1.06225629378561	0.156271396213453
59.963424	1.06260453223321	0.156725011001348
60.004384	1.06294167144743	0.15718564936993
60.045344	1.06325799959904	0.157614451719198
60.086304	1.06358126477152	0.158079319926474
60.127264	1.06388649368974	0.158581594203401
60.168224	1.06417091154535	0.15908316241761
60.209184	1.06443382463627	0.159571685905169
60.250144	1.06466413372911	0.160058904048382
60.291104	1.06489513652404	0.160493073781835
60.332064	1.06514764408366	0.160825897364681
60.373024	1.06559161341925	0.161160368427204
60.413984	1.06585105799974	0.161470231896456
60.454944	1.06609940334684	0.161837068525333
60.495904	1.06638728971288	0.162265214933618
60.536864	1.0667140233958	0.162640927468214
60.577824	1.06704422558914	0.163002758461088
60.618784	1.06734945450736	0.163365737895482
60.659744	1.06765121491515	0.163682287168503
60.700704	1.06795713753546	0.164010702217769
60.741664	1.06826236645368	0.164330036515958
60.782624	1.06854262209677	0.164663470276462
60.823584	1.06883397697325	0.164968550388715
60.864544	1.069079547512	0.165210034734547
60.905504	1.0692959825631	0.165395310822034
60.946464	1.06952698535803	0.165533032277891
60.987424	1.06977186219469	0.165725338483682
61.028384	1.07006321707118	0.165947543394722
61.069344	1.07031156241827	0.166193553951255
61.110304	1.07056406997789	0.166444005729456
61.151264	1.07102954407818	0.166731593355774
61.192224	1.07135974627152	0.166968865296559
61.233184	1.07152970328281	0.167240823658004
61.274144	1.07201668214779	0.167407944780954
61.315104	1.07236145208496	0.167478873575303
61.356064	1.07268471725743	0.167540730335398
61.397024	1.07296844141096	0.167557348959759
61.437984	1.07325285926658	0.167537376537484
61.478944	1.07348316835942	0.167539130798252
61.519904	1.07371070264391	0.167555226413191
61.560864	1.07397014722439	0.167595491601012
61.601824	1.07424346584662	0.167606836547042
61.642784	1.07452788370223	0.16760140814509
61.683744	1.07477622904933	0.167572485724093
61.724704	1.07502526809851	0.167478566307268
61.765664	1.07531939778334	0.167410936830685
61.806624	1.07564613146626	0.16730075617927
61.847584	1.07596245961787	0.167170919090438
61.888544	1.07628572479035	0.16701408381944
61.929504	1.07660205294196	0.166817427918628
61.970464	1.07692878662487	0.166587234038678
62.011424	1.07722361001179	0.166421219952336
62.052384	1.07750733416531	0.166200732255562
62.093344	1.07789788844022	0.166057388448426
62.134304	1.07811848570384	0.165937900408518
62.175264	1.07834185777581	0.165855785750172
62.216224	1.07858326610204	0.165821541708314
62.257184	1.07886074693679	0.165784752353939
62.298144	1.07912019151727	0.165747997866859
62.339104	1.07936853686437	0.16567658310959
62.380064	1.07965989174085	0.165622660838256
62.421024	1.08000743648637	0.165590463070759
62.461984	1.08035914344441	0.16554682011376
62.502944	1.08070044487115	0.16547065468758
62.543904	1.08101677302276	0.165419637297741
62.584864	1.08133934449315	0.165305623423109
62.625824	1.08164526711346	0.165149139004264
62.666784	1.08192552275655	0.164923473514219
62.707744	1.08219537286834	0.164666111474039
62.748704	1.0824298441737	0.164441171659567
62.789664	1.08265737845819	0.164224486677126
62.830624	1.0830583382644	0.163984967975036
62.871584	1.0832116464256	0.163786413985867
62.912544	1.08360913772137	0.163561210487478
62.953504	1.08385748306847	0.163311654362911
62.994464	1.08413843241365	0.163016352347629
63.035424	1.08447210311743	0.162759413073398
63.076384	1.08479883680034	0.162464091445263
63.117344	1.08510129091021	0.162146592038461
63.158304	1.08540651982843	0.161862266683408
63.199264	1.08570828023622	0.161600663908505
63.240224	1.0860211398774	0.161307368941877
63.281184	1.08630139552049	0.160993266917107
63.322144	1.0865858133761	0.160773607318583
63.363104	1.08683762723363	0.160603243537221
63.404064	1.08706169300769	0.160509960448525
63.445024	1.08728159656923	0.160432711957003
63.485984	1.08753063561841	0.160396785568173
63.526944	1.08782129679281	0.16041573594287
63.567904	1.08807380435243	0.160453606183382
63.608864	1.08831868118909	0.160552644554919
63.649824	1.08862044159687	0.160618245190788
63.690784	1.08894370676935	0.160716512123428
63.731744	1.08928847670652	0.160841417669258
63.772704	1.08977476186942	0.160979156558762
63.813664	1.09011606329615	0.161203117909776
63.854624	1.09027561477613	0.161385709215567
63.895584	1.09071958411172	0.161554693559581
63.936544	1.09101093898821	0.161746454963891
63.977504	1.09124541029357	0.161971216083478
64.018464	1.09147641308849	0.162217000002594
64.059424	1.09172822694603	0.162525660550177
64.100384	1.09200154556825	0.162935941828314
64.141344	1.09228596342386	0.163393219861364
64.182304	1.09252737175009	0.163874641316824
64.223264	1.09277987930971	0.16429281567881
64.264224	1.09307400899454	0.164707745203179
64.305184	1.09340490488998	0.165133178500091
64.346144	1.09373163857289	0.165582291048552
64.387104	1.09404380451198	0.166017827144118
64.428064	1.09436013266359	0.166392763881406
64.469024	1.09469033485693	0.166782989927443
64.509984	1.09498168973342	0.167142887964664
64.550944	1.09526194537651	0.167511810093608
64.591904	1.09553595770082	0.167956899827936
64.632864	1.09576973530409	0.168367320575252
64.673824	1.09609300047657	0.168805125224184
64.714784	1.09634203952576	0.16929397123422
64.755744	1.09648355475148	0.169753720486785
64.796704	1.09687480272847	0.170146491845339
64.837664	1.097126616586	0.170436422118023
64.878624	1.09742837699379	0.170695364082496
64.919584	1.09776620991009	0.170919249161302
64.960544	1.09812138537856	0.171148553925236
65.001504	1.09845158757191	0.171389412838969
65.042464	1.09877485274439	0.171687116339176
65.083424	1.09909811791687	0.172015692649681
65.124384	1.09941028385596	0.172341067706685
65.165344	1.09968707098862	0.172589627934146
65.206304	1.0999465155691	0.17281944045306
65.247264	1.10018098687446	0.173029790483885
65.288224	1.10040505264852	0.173183794966391
65.329184	1.10067143424988	0.173365575607579
65.370144	1.10096209542427	0.173504436788133
65.411104	1.10124304476945	0.173587407874407
65.452064	1.1016155627901	0.173626450527705
65.493024	1.10190691766658	0.173647281557113
65.533984	1.10223018283906	0.173734118554692
65.574944	1.10239042802112	0.17383563032495
65.615904	1.10286630765271	0.173970974267146
65.656864	1.10316459955006	0.174181568369034
65.697824	1.10347676548915	0.174355774090437
65.738784	1.10377852589694	0.174399556516616
65.779744	1.10405947524212	0.17433211009333
65.820704	1.10434319939565	0.174252405636734
65.861664	1.1045887699344	0.174210665126505
65.902624	1.1048052049855	0.174242230924284
65.943584	1.10503967629086	0.174338329547032
65.984544	1.10528802163796	0.174528380274694
66.025504	1.10557243949357	0.174791288393945
66.066464	1.10583188407406	0.175142946853574
66.107424	1.10608022942115	0.175669303535145
66.148384	1.10638545833937	0.176266266488588
66.189344	1.10671566053272	0.176949558684631
66.230304	1.10705349344902	0.177666510895344
66.271264	1.10753284159105	0.178438220013259
66.312224	1.10787067450735	0.179257878199075
66.353184	1.10819324597774	0.18007907054586
66.394144	1.10833892341598	0.180934953671717
66.435104	1.10863027829247	0.18184000186238
66.476064	1.1090034900152	0.182882486032924
66.517024	1.10922686208717	0.184012402124264
66.557984	1.10948283815722	0.185256990210424
66.598944	1.10975268826901	0.186577639120879
66.639904	1.11004404314549	0.187892340978373
66.680864	1.11028545147172	0.189206066551615
66.721824	1.11054142754178	0.190514568568261
66.762784	1.11083278241826	0.191806776662228
66.803744	1.11116298461161	0.192985140859626
66.844704	1.11148971829452	0.194048377608165
66.885664	1.11180188423361	0.195036821830256
66.926624	1.11211821238522	0.195908210006248
66.967584	1.11244841457857	0.196687164983853
67.008544	1.11273976945505	0.197412197690125
67.049504	1.11302071880023	0.198127389102453
67.090464	1.11329403742245	0.198812208921847
67.131424	1.11352850872781	0.199481111821186
67.172384	1.11385177390029	0.200070144644279
67.213344	1.11396484734045	0.200585600937829
67.254304	1.11424579668563	0.201040091766505
67.295264	1.11450524126612	0.201331451598273
67.336224	1.11488539000972	0.201549156449085
67.377184	1.11519061892794	0.20175180080777
67.418144	1.11553122665259	0.20190529535609
67.459104	1.11588640212106	0.201991896999429
67.500064	1.11621660431441	0.20200115208698
67.541024	1.11652946395559	0.201976760235095
67.581984	1.1168561976385	0.202004377311745
67.622944	1.11716142655672	0.2020989701032
67.663904	1.1174527814332	0.202292455259395
67.704864	1.11771222601369	0.202581356946883
67.745824	1.11794669731905	0.202897513962838
67.786784	1.11817423160354	0.203172268245481
67.827744	1.11842951397151	0.203428660539025
67.868704	1.11872780586886	0.203689404706796
67.909664	1.11900112449108	0.203903202241389
67.950624	1.1192536320507	0.204113706995835
67.991584	1.11965875406943	0.204447421873903
68.032544	1.11981830554941	0.204884468159174
68.073504	1.12030805922273	0.205333905409317
68.114464	1.12046067368184	0.205823738599635
68.155424	1.1209226792717	0.206318026086858
68.196384	1.12122443967948	0.206867939984446
68.237344	1.12153036229979	0.207532495367971
68.278304	1.12181755496375	0.208236235053179
68.319264	1.12210197281936	0.208876176305816
68.360224	1.1223537866769	0.209402726936714
68.401184	1.12257091543008	0.209816623517475
68.442144	1.12279775601249	0.210173586164319
68.483104	1.12304679506167	0.210480631920314
68.524064	1.12333814993816	0.210700882083642
68.565024	1.12358996379569	0.210897250329272
68.605984	1.12383830914279	0.211138815305723
68.646944	1.12413729474222	0.211381881755055
68.687904	1.12446749693557	0.211577073229486
68.728864	1.12479769912892	0.211776280980432
68.769824	1.12513483834313	0.211952772688847
68.810784	1.12545810351561	0.212030003746722
68.851744	1.12595201940146	0.212044606605606
68.892704	1.12623643725707	0.212066514162739
68.933664	1.12652709843147	0.21206609139679
68.974624	1.12676156973683	0.212051505971554
69.015584	1.12698563551089	0.212013498441069
69.056544	1.12723744936842	0.21198894314874
69.097504	1.12751146169273	0.212042558152039
69.138464	1.12780212286713	0.212179760956886
69.179424	1.12804422489544	0.212439724968937
69.220384	1.12829950726341	0.212863550011879
69.261344	1.12859433065032	0.213356843781202
69.302304	1.12892453284367	0.213856221893459
69.343264	1.12924779801615	0.214353547193737
69.384224	1.12957106318863	0.214881873877462
69.425184	1.12987698580894	0.215323699161319
69.466144	1.13020718800228	0.215721022881044
69.507104	1.13049854287877	0.216078957453729
69.548064	1.13077879852186	0.216519534052593
69.589024	1.13104518012322	0.216928287707378
69.629984	1.13128658844944	0.2173111850839
69.670944	1.13149261796924	0.217684286929801
69.711904	1.13185542416067	0.218000084376779
69.752864	1.13200040789683	0.218308679548185
69.793824	1.13225638396688	0.218629840020936
69.834784	1.13251236003693	0.21891065903366
69.875744	1.13295286086209	0.219043658150285
69.916704	1.13329000007631	0.219043322552573
69.957664	1.13363823852391	0.218993651911993
69.998624	1.13397537773813	0.218881825960107
70.039584	1.13429864291061	0.218593965933049
70.080544	1.13461497106222	0.21825993071171
70.121504	1.13492783070339	0.21790136852772
70.162464	1.13520461783605	0.217586030893191
70.203424	1.13546753092697	0.217299859750723
70.244384	1.13570547074277	0.21707131335045
70.285344	1.13592953651682	0.216778584977362
70.326304	1.13618135037436	0.216501695072915
70.367264	1.13647964227171	0.216156371564901
70.408224	1.13675365459602	0.215796850530305
70.449184	1.13700893696399	0.215468204485211
70.490144	1.13742099600358	0.21515826038534
70.531104	1.13774426117606	0.214820838677999
70.572064	1.13790034414561	0.214440408162581
70.613024	1.13837622377719	0.214022320968832
70.653984	1.1386821463975	0.213528229610141
70.694944	1.13899431233659	0.212998767560132
70.735904	1.13928913572351	0.212522550048414
70.776864	1.13957355357912	0.212078508512133
70.817824	1.13986143994517	0.211674945725854
70.858784	1.14010631678183	0.21132994256111
70.899744	1.14033038255589	0.210999496491925
70.940704	1.14056138535082	0.210640980071259
70.981664	1.14080626218748	0.210288345327376
71.022624	1.14109761706396	0.20993817090698
71.063584	1.14134596241106	0.209550860638466
71.104544	1.14160540699155	0.209286322473185
71.145504	1.14189676186803	0.209065272541284
71.186464	1.14223390108224	0.208772762088788
71.227424	1.14257173399855	0.208459023991407
71.268384	1.14289846768146	0.208136643163339
71.309344	1.1432182643435	0.207805820091529
71.350304	1.14354499802642	0.207540216294553
71.391264	1.14393902081176	0.207341335424495
71.432224	1.14407429271869	0.207191292738355
71.473184	1.14440102640161	0.207133362907331
71.514144	1.14448982026873	0.207140602229404
71.555104	1.14475273335965	0.207116526362378
71.596064	1.14494766364606	0.207090955560089
71.637024	1.14513981912412	0.207052387973682
71.677984	1.14534931715435	0.207016269814731
71.718944	1.14553037339902	0.206964247810962
71.759904	1.14568298785813	0.206995571716884
71.800864	1.14584253933811	0.206972513539024
71.841824	1.14599584749931	0.206843661451269
71.882784	1.14615886748972	0.206689920652679
71.923744	1.14632951820309	0.206476362830737
71.964704	1.14650363742689	0.206237229848095
72.005664	1.14665972039644	0.206110637596881
72.046624	1.14681233485555	0.206024970832882
72.087584	1.14695454378335	0.205938421490485
72.128544	1.1470787164569	0.205869440906231
72.169504	1.14719942062002	0.205755612264102
72.210464	1.14732012478313	0.205600241419483
72.251424	1.14743042341494	0.205411862142763
72.292384	1.14753031651545	0.205149559842758
72.333344	1.14770027352673	0.204803207749549
72.374304	1.14778213037298	0.204437966299407
72.415264	1.14787439275054	0.204033174440988
72.456224	1.14795624959679	0.20359359373923
72.497184	1.14803047572008	0.203112189717418
72.538144	1.14811233256633	0.202604216817005
72.579104	1.14818725239171	0.202083345196739
72.620064	1.14825801000457	0.201640528374187
72.661024	1.14832183059656	0.201302154353858
72.701984	1.14837871416769	0.20100820780466
72.742944	1.14845016548263	0.200722496474641
72.783904	1.14851398607462	0.200463269034192
72.824864	1.14857780666662	0.200146758986878
72.865824	1.14862012249391	0.199849959857128
72.906784	1.14868394308591	0.199578650899048
72.947744	1.14874082665703	0.199282651537872
72.988704	1.14877273695302	0.198989169159535
73.029664	1.14882962052415	0.198794733869558
73.070624	1.1488691615431	0.198644137665114
73.111584	1.14890454034953	0.198518225326148
73.152544	1.14894338766639	0.198448553933616
73.193504	1.14900720825838	0.198386908556496
73.234464	1.14903981225647	0.19836467629768
73.275424	1.14907865957333	0.198303033099765
73.316384	1.14910710135889	0.198227713205483
73.357344	1.14912860612359	0.19813173008065
73.398304	1.14917785897175	0.197978627789395
73.439264	1.14920630075731	0.197748874109041
73.480224	1.14923474254288	0.19747193844127
73.521184	1.14926665283887	0.197185011114347
73.562144	1.14930619385782	0.196916354249874
73.603104	1.14932006789956	0.196627844819451
73.644064	1.14934850968512	0.196352624186741
73.685024	1.14938735700199	0.196058618798983
73.725984	1.14940192474581	0.195711015841574
73.766944	1.14941926729798	0.195351980769898
73.807904	1.14945880831693	0.194999128105424
73.848864	1.1494761508691	0.194602083324057
73.889824	1.14952262890892	0.19419285460238
73.930784	1.14952609741936	0.193808148484944
73.971744	1.14956147622579	0.193484610498531
74.012704	1.14956494473622	0.193219721481097
74.053664	1.14958644950092	0.192981078819787
74.094624	1.14960795426561	0.192829700280417
74.135584	1.14962182830735	0.192751298988962
74.176544	1.14964680158247	0.192716749858275
74.217504	1.14965027009291	0.192657876431086
74.258464	1.14966830634717	0.192602947366617
74.299424	1.14968634260142	0.192559753326038
74.340384	1.14971131587655	0.192545867425903
74.381344	1.14971131587655	0.192535620799658
74.422304	1.14971131587655	0.192561270053359
74.463264	1.14973212693916	0.192600554598515
74.504224	1.14975016319342	0.192622913251274
74.545184	1.14975016319342	0.192674678108745
74.586144	1.14975016319342	0.192751638945086
74.627104	1.14977513646854	0.192804210108747
74.668064	1.14979247902071	0.192835106890309
74.709024	1.14979594753115	0.192859612060902
74.749984	1.14979594753115	0.192899352060095
74.790944	1.14981745229584	0.192881853036542
74.831904	1.14981745229584	0.192807056151682
74.872864	1.14983202003967	0.192703227885529
74.913824	1.14983895706053	0.192556495413184
74.954784	1.14983895706053	0.192397123546492
74.995744	1.14983895706053	0.192247904600191
75.036704	1.14985283110227	0.192097617842987
75.077664	1.14986393033566	0.191932368657924
75.118624	1.14986393033566	0.191801903957787
75.159584	1.1498778043774	0.191662829215052
75.200544	1.14988127288783	0.191517053414107
75.241504	1.14988127288783	0.191349117268142
75.282464	1.1498778043774	0.191177855653939
75.323424	1.14988127288783	0.191031334564569
75.364384	1.14989584063166	0.190895465433746
75.405344	1.14989584063166	0.190729468781051
75.446304	1.14990277765253	0.190590805908235
75.487264	1.14992081390678	0.190467750508233
75.528224	1.1499201202047	0.190344573072699
75.569184	1.1499201202047	0.190208346552104
75.610144	1.14992081390678	0.190120356754593
75.651104	1.14992081390678	0.190073083240527
75.692064	1.14992081390678	0.190032974955533
75.733024	1.14994162496939	0.190018123667175
75.773984	1.14994162496939	0.190025439261455
75.814944	1.14994162496939	0.190054915200756
75.855904	1.14994162496939	0.190142501845172
75.896864	1.14994162496939	0.190271959752173
75.937824	1.14994162496939	0.19039762584087
75.978784	1.14994162496939	0.190553543666175
76.019744	1.14994162496939	0.190733883852249
76.060704	1.14994509347982	0.190876691574728
76.101664	1.14994509347982	0.191028309826749
76.142624	1.14994509347982	0.191141048865917
76.183584	1.14994509347982	0.191209820246403
76.224544	1.14994509347982	0.191283520990684
76.265504	1.14996312973408	0.1913759280386
76.306464	1.14996312973408	0.191430297047147
76.347424	1.14996312973408	0.191430708917066
76.388384	1.14996312973408	0.191455656466461
76.429344	1.14996312973408	0.19144429626599
76.470304	1.14998463449878	0.191385771511749
76.511264	1.14998463449878	0.191283135271236
76.552224	1.14998463449878	0.191123094388326
76.593184	1.14998463449878	0.190879605173045
76.634144	1.14998463449878	0.190578345208773
76.675104	1.14999850854051	0.190256968994635
76.716064	1.14999850854051	0.189893403353848
76.757024	1.14999850854051	0.189502129109763
76.797984	1.14999850854051	0.189154787657065
76.838944	1.14999850854051	0.188854499618634
76.879904	1.15000197705095	0.18864679950221
76.920864	1.15000197705095	0.188424455121991
76.961824	1.15000197705095	0.188215641431341
77.002784	1.15000197705095	0.188047528769696
77.043744	1.15000197705095	0.187923730260474
77.084704	1.15000197705095	0.187773521954684
77.125664	1.15000197705095	0.187629136487117
77.166624	1.15000197705095	0.187541750329646
77.207584	1.15000197705095	0.187477557460802
77.248544	1.15000613926347	0.187451866802188
77.289504	1.15000613926347	0.187434302402457
77.330464	1.15000613926347	0.187438050636643
77.371424	1.15000613926347	0.187453017422915
77.412384	1.15000613926347	0.187483949071771
77.453344	1.15000613926347	0.187532974667398
77.494304	1.15000613926347	0.187555847612755
77.535264	1.15000613926347	0.187543421780588
77.576224	1.15000613926347	0.187473042146132
77.617184	1.15000613926347	0.187308398780314
77.658144	1.15000197705095	0.187070416418399
77.699104	1.15000197705095	0.186792715849349
77.740064	1.15000197705095	0.186468724588105
77.781024	1.15000197705095	0.186171969042474
77.821984	1.15000197705095	0.185881668304783
77.862944	1.15000267075303	0.185572351816217
77.903904	1.15000267075303	0.185223456589697
77.944864	1.15000267075303	0.184854700080403
77.985824	1.15000267075303	0.184472556709131
78.026784	1.15000267075303	0.184118623158519
78.067744	1.15000613926347	0.183798042354542
78.108704	1.15000613926347	0.183519228211267
78.149664	1.15000613926347	0.183274017423308
78.190624	1.15000613926347	0.183047682917045
78.231584	1.15000613926347	0.182904546134472
78.272544	1.15000613926347	0.182757345132854
78.313504	1.15000613926347	0.182594434235745
78.354464	1.15000613926347	0.182492565075716
78.395424	1.15000613926347	0.182383306228406
78.436384	1.15000613926347	0.182255334539844
78.477344	1.15000613926347	0.182137831756531
78.518304	1.15000613926347	0.181979192103029
78.559264	1.15000613926347	0.181850610236808
78.600224	1.15000613926347	0.181679030458541
78.641184	1.15000613926347	0.181414429096288
78.682144	1.15000613926347	0.18115958839736
78.723104	1.15000613926347	0.180907576307719
78.764064	1.15000613926347	0.1806399698205
78.805024	1.1500096077739	0.180357318095596
78.845984	1.15000197705095	0.180016982789937
78.886944	1.14994509347982	0.179624154772029
78.927904	1.14975016319342	0.17918231423373
78.968864	1.14950875486719	0.178680693718579
79.009824	1.14925277879713	0.17819037456534
79.050784	1.14894408136848	0.177664152994536
79.091744	1.14856393262488	0.177192217622455
79.132704	1.1482087571564	0.176780796619621
79.173664	1.14768986799543	0.176355777371834
79.214624	1.14739157609808	0.175981056375932
79.255584	1.14711132045499	0.175657745026935
79.296544	1.14683730813067	0.175326601611855
79.337504	1.14656398950845	0.175061594917301
79.378464	1.14631911267179	0.174836798930419
79.419424	1.14607770434556	0.174617389940577
79.460384	1.1458432330402	0.174437115130681
79.501344	1.14556991441797	0.174228046472938
79.542304	1.14527092881854	0.174043659501468
79.583264	1.14499761019631	0.17387757350133
79.624224	1.14472429157409	0.173640587036521
79.665184	1.1444225311663	0.173373289996543
79.706144	1.14406041867696	0.173099950018543
79.747104	1.14371911725022	0.172875916753734
79.788064	1.14339932058818	0.172694491323112
79.829024	1.14310449720126	0.172520706188452
79.869984	1.14283464708947	0.17240996766032
79.910944	1.14255785995681	0.17234111347001
79.951904	1.14229147835545	0.172220614278554
79.992864	1.14191479812229	0.172066880017582
80.033824	1.1416872638378	0.171947330959908
80.074784	1.141449324022	0.171844727407483
80.115744	1.14119404165404	0.171736235640658
80.156704	1.14090962379842	0.171605753506873
80.197664	1.1406467107075	0.171462703892537
80.238624	1.14038032910614	0.171312070641592
80.279584	1.14006400095453	0.171151818375707
80.320544	1.13970882548606	0.17102986129549
80.361504	1.13936128074054	0.170938794459216
80.402464	1.13903107854719	0.170866261769309
80.443424	1.13873209294776	0.170845119113454
80.484384	1.1384338010504	0.170825822245015
80.525344	1.13816741944905	0.170817005177855
80.566304	1.13788716380595	0.170721989620451
80.607264	1.13762425071503	0.170528286543664
80.648224	1.13737590536794	0.170277682221048
80.689184	1.13713380333962	0.169978828100114
80.730144	1.13688198948209	0.169579547453471
80.771104	1.13657676056387	0.169167025951646
80.812064	1.13629927972912	0.16877247636106
80.853024	1.13589831992292	0.168389903686221
80.893984	1.13575957950554	0.168008440227197
80.934944	1.13524485255709	0.167624782307809
80.975904	1.13491465036374	0.167214167611166
81.016864	1.13459138519126	0.166751086352746
81.057824	1.13428893108139	0.166316430656371
81.098784	1.13401214394873	0.165899871085973
81.139744	1.13372772609312	0.165410521679369
81.180704	1.13345440747089	0.164919686054326
81.221664	1.13318802586954	0.16440226193783
81.262624	1.13295008605374	0.163859197284455
81.303584	1.13272671398177	0.163336665109277
81.344544	1.13248461195346	0.162796559817544
81.385504	1.1322397351168	0.162300925581061
81.426464	1.13195184875075	0.161806511699895
81.467424	1.13170003489321	0.161304069624112
81.508384	1.13142671627099	0.160734512364343
81.549344	1.13109582037556	0.160121726196701
81.590304	1.13074064490708	0.159444361440766
81.631264	1.13038546943861	0.158726167082677
81.672224	1.13006289796822	0.157875374581854
81.713184	1.12962933416393	0.156961097454112
81.754144	1.12934491630831	0.156018571280003
81.795104	1.12906812917565	0.155039935663766
81.836064	1.1288017475743	0.154145552506886
81.877024	1.1285534022272	0.153249022832172
[truncated: 5,322 more rows]
