# Supplementary material for: Unraveling the Local Relation Between Tissue Composition and Human Brain Mechanics Through Machine Learning
Source: Front Bioeng Biotechnol. 2021 Aug 17;9:704738. doi: 10.3389/fbioe.2021.704738 (PMC8415910; doi:10.3389/fbioe.2021.704738)
Supplement: Supplementary file 1 [file DataSheet3.ZIP › Mechanics_cyclicCompTens/cyclicCompTens_HBE_01_05_P1_CR.txt]

0	1	0
0.05	0.999827587693209	-0.000832976041511085
0.1	0.999426729079922	0.00161607883126638
0.15	0.998875009698192	0.00675626037783619
0.2	0.998357772777821	0.00846984294617217
0.25	0.998037227319161	0.0110189834814673
0.3	0.997501637916915	0.00906713177526344
0.35	0.99689256282004	0.00644469624612917
0.4	0.996413824018758	0.00371341890624616
0.45	0.996018024965841	-0.000160718785682357
0.5	0.995680263532211	-0.000674197289750766
0.55	0.995195808522125	-0.00382669433484067
0.6	0.994870733872984	-0.00925576817324497
0.65	0.994509484629982	-0.00870383157146679
0.7	0.994133671261455	-0.00917311181671744
0.75	0.993697879793332	-0.00858122047601845
0.8	0.993349195265558	-0.00829417841352728
0.85	0.992778525683507	-0.00721360778488586
0.9	0.99232118688632	-0.00615804837648604
0.95	0.991687100218964	-0.00650660226547686
1	0.991297657186145	-0.00768344864562061
1.05	0.990907950679849	-0.00807873047494555
1.1	0.990397352896383	-0.00833640927951254
1.15	0.989928966129602	-0.00997981988497282
1.2	0.989603744342971	-0.0110167112898252
1.25	0.989308618650176	-0.0109354055789341
1.3	0.988714746143561	-0.0121462625013724
1.35	0.988342699249141	-0.0111797615867847
1.4	0.987849610311226	-0.0111061345042822
1.45	0.987472211767391	-0.0132860158234792
1.5	0.986927810832984	-0.0133366460747776
1.55	0.986409992540629	-0.0141281226611986
1.6	0.985956331671896	-0.0160669998180848
1.65	0.985549151624778	-0.0182821158911434
1.7	0.985202050190149	-0.0193916661112378
1.75	0.984729467110205	-0.0207860529601217
1.8	0.984371073061041	-0.0230709903609567
1.85	0.984044098595985	-0.0234811331787619
1.9	0.983714084499451	-0.0247327431907805
1.95	0.98324775241138	-0.0273832748374464
2	0.982892829491329	-0.0314203334631314
2.05	0.982409842220458	-0.0319934147343508
2.1	0.981919351041971	-0.0316816612276377
2.15	0.981339074721024	-0.0317305914634286
2.2	0.980862694308689	-0.0328718614035352
2.25	0.980462526239047	-0.0357442544381752
2.3	0.979918087102508	-0.0365999414824315
2.35	0.979480286434979	-0.0369674312413983
2.4	0.979093329451768	-0.0361784226107033
2.45	0.978783965684941	-0.0362896453937551
2.5	0.978323552170613	-0.0370524690005
2.55	0.977927861454437	-0.0402618821463219
2.6	0.977413134518616	-0.040120949368505
2.65	0.976995406558913	-0.0406196863663744
2.7	0.976502876382824	-0.0413896150367228
2.75	0.975890814258736	-0.0419853265803129
2.8	0.975456758252931	-0.0430735493585869
2.85	0.975056946741724	-0.0436414550935767
2.9	0.974613879363793	-0.0437725960821673
2.95	0.974142315657802	-0.0436334336970962
3	0.973783890622706	-0.0437149635233291
3.05	0.973461183754825	-0.0443691645357056
3.1	0.973143841172625	-0.0444426194606411
3.15	0.972782766454074	-0.0442671061818571
3.2	0.972289445722757	-0.0449253364829476
3.25	0.971918030512069	-0.0437037837702215
3.3	0.971498987582781	-0.0430153176345096
3.35	0.971032776278063	-0.0429811523382216
3.4	0.970535490119745	-0.0435116998143128
3.45	0.969922221596392	-0.0432222165850851
3.5	0.969455174071686	-0.0441654942302585
3.55	0.969054847151163	-0.0453067647793827
3.6	0.968653645239034	-0.0459805633607472
3.65	0.968189994505561	-0.0476843818588953
3.7	0.967829146515682	-0.0476360065131216
3.75	0.967463857938657	-0.047805261673726
3.8	0.967057245594107	-0.0488586292957754
3.85	0.966667522216367	-0.0496716697082016
3.9	0.966164473469796	-0.0500850782427831
3.95	0.965657154071496	-0.0503943653957469
4	0.965177845550575	-0.0510779838572318
4.05	0.964738790099702	-0.0532559396653161
4.1	0.964221490814177	-0.053939709915556
4.15	0.963793906263691	-0.0542083250775405
4.2	0.963433618658865	-0.0545054734250307
4.25	0.96306861701762	-0.0553278436765423
4.3	0.96275128261774	-0.0566937421343006
4.35	0.962353640602347	-0.0584714747771017
4.4	0.961936787703079	-0.0598848247063396
4.45	0.961565544947805	-0.0602382474806377
4.5	0.961203776411506	-0.0612628231949759
4.55	0.960770665333436	-0.0612758430198352
4.6	0.96023428785853	-0.0610605005428567
4.65	0.9596098979098	-0.0611796434108188
4.7	0.95916262044674	-0.0622644848771614
4.75	0.958738818260216	-0.0652212462906955
4.8	0.958335398538355	-0.0674159382062666
4.85	0.95793167730655	-0.0684817572734183
4.9	0.957451585057706	-0.0706605652187841
4.95	0.957090155828921	-0.0724586713700208
5	0.956711170287498	-0.0745276427474867
5.05	0.956277879203513	-0.0765276053736352
5.1	0.955768192227	-0.0774267775763414
5.15	0.955371235867609	-0.0796592725532052
5.2	0.95478590748279	-0.0811371308513612
5.25	0.954077826220796	-0.0820800189657065
5.3	0.953579967914855	-0.0828861954216276
5.35	0.953195207102036	-0.0836188226032994
5.4	0.95280992538227	-0.0843624930256305
5.45	0.952407077522694	-0.0854785660635251
5.5	0.952004229663119	-0.0865946391014197
5.55	0.951625497427411	-0.0876469262807211
5.6	0.951281843539039	-0.0886064311826479
5.65	0.950938189650666	-0.0895659360845748
5.7	0.950500864393598	-0.0907947085320104
5.75	0.950038035735894	-0.0920967930083759
5.8	0.949572633241185	-0.0933254622524187
5.85	0.949094148640628	-0.0941809820552885
5.9	0.94861566404007	-0.0950365018581584
5.95	0.948137179439513	-0.0958442191012061
6	0.947658694838956	-0.0966117047239246
6.05	0.947180210238399	-0.0973791903466431
6.1	0.946829016353516	-0.0981178168737747
6.15	0.9464886510191	-0.0988539883736774
6.2	0.946113979654244	-0.0998365215123857
6.25	0.945659337069866	-0.101393351369402
6.3	0.945204694485488	-0.102950181226419
6.35	0.944718268018046	-0.104047358145215
6.4	0.944216801799219	-0.104927032819231
6.45	0.94371947170825	-0.105810462603073
6.5	0.943290315417029	-0.106755786050264
6.55	0.942861159125808	-0.107701109497455
6.6	0.942434869138214	-0.108748138924724
6.65	0.942012289954904	-0.109926840022392
6.7	0.941589710771594	-0.111105541120059
6.75	0.941253503484799	-0.112297714787753
6.8	0.940936980166561	-0.11349295882504
6.85	0.940598718684537	-0.114596865110877
6.9	0.940169562393316	-0.115318856549982
6.95	0.939740406102094	-0.116040847989086
7	0.939287773599607	-0.117268669893956
7.05	0.938817546259986	-0.118875599166801
7.1	0.938347318920364	-0.120482528439646
7.15	0.937839567983403	-0.122300616929261
7.2	0.937329842120267	-0.124129819061863
7.25	0.936861179772665	-0.125645669650268
7.3	0.936476418959846	-0.12652127609146
7.35	0.936091658147026	-0.127396882532652
7.4	0.935677826517239	-0.12892180204698
7.45	0.935251958779973	-0.130715554801996
7.5	0.934829618016825	-0.132497698931615
7.55	0.934444857204006	-0.134156153022333
7.6	0.934060096391186	-0.135814607113051
7.65	0.933607393796288	-0.13761265062291
7.7	0.933076332849792	-0.139571684858205
7.75	0.932545271903297	-0.141530719093499
7.8	0.932077923454075	-0.143207542320374
7.85	0.931622458731208	-0.14483172723386
7.9	0.931190838819791	-0.146400187441253
7.95	0.930843074238974	-0.147772679915292
8	0.930495309658156	-0.14914517238933
8.05	0.930116468242457	-0.150964685727524
8.1	0.929716908936837	-0.153082212975154
8.15	0.929317349631217	-0.155199740222783
8.2	0.928937099399004	-0.156361528064968
8.25	0.928557271417118	-0.157502415822055
8.3	0.92811343907448	-0.158805130633952
8.35	0.927554427551853	-0.160399061657584
8.4	0.926995416029226	-0.161992992681216
8.45	0.926545230846415	-0.163648295815939
8.5	0.92613416160195	-0.165325658203208
8.55	0.925723655686778	-0.167065094896464
8.6	0.925317519273246	-0.169286015129508
8.65	0.924911382859715	-0.171506935362552
8.7	0.924482558054732	-0.173501625107129
8.75	0.924030381885821	-0.17526347373208
8.8	0.92357820571691	-0.177025322357032
8.85	0.92315325318421	-0.179558928207618
8.9	0.922732318277877	-0.182206428916152
8.95	0.922289606391885	-0.184692889704569
9	0.921781563566909	-0.186696230732635
9.05	0.921273520741933	-0.188699571760702
9.1	0.920854314233578	-0.190679992756422
9.15	0.920487640467516	-0.192646860149309
9.2	0.920120863112003	-0.194613562104901
9.25	0.91973939085314	-0.196556795598478
9.3	0.919357918594276	-0.198500029092055
9.35	0.918981835617636	-0.200565149168859
9.4	0.918614339713084	-0.202824478573293
9.45	0.918246843808532	-0.205083807977727
9.5	0.917757461926732	-0.207388286100067
9.55	0.917230471155328	-0.209706695219113
9.6	0.916714638404896	-0.212100584290334
9.65	0.916265785035257	-0.21494756450304
9.7	0.915816931665619	-0.217794544715746
9.75	0.915368488945901	-0.220444557590729
9.8	0.914920423469434	-0.222913626564517
9.85	0.914472357992967	-0.225382695538306
9.9	0.914044266042234	-0.227756067584541
9.95	0.913618398304968	-0.230118783004702
10	0.91320493076686	-0.232693847940634
10.05	0.912823603974843	-0.235819313058246
10.1	0.912442277182826	-0.238944778175859
10.15	0.911960353592635	-0.241819672934372
10.2	0.911425678022913	-0.244563171041162
10.25	0.91089616583239	-0.247354418560159
10.3	0.910504917462671	-0.25142428922826
10.35	0.910113669092952	-0.25549415989636
10.4	0.909677903993935	-0.258872379649396
10.45	0.909179127292576	-0.261271595933283
10.5	0.908680350591218	-0.26367081221717
10.55	0.908181573889859	-0.266070028501057
10.6	0.90769809142109	-0.267967485643213
10.65	0.907231045492737	-0.26932570785712
10.7	0.906763999564384	-0.270683930071026
10.75	0.906296953636032	-0.272042152284933
10.8	0.905829907707679	-0.27340037449884
10.85	0.905375529687002	-0.274694396347602
10.9	0.9049612667073	-0.275785117040072
10.95	0.904547003727597	-0.276875837732542
11	0.904132740747895	-0.277966558425012
11.05	0.903718477768192	-0.279057279117482
11.1	0.90330421478849	-0.280147999809952
11.15	0.902877509762156	-0.281367459026801
11.2	0.902450754767763	-0.282587435265836
11.25	0.902023999773371	-0.283807411504872
11.3	0.901597244778978	-0.285027387743907
11.35	0.901170489784586	-0.286247363982943
11.4	0.900706672476606	-0.287177969314377
11.45	0.900230763220162	-0.288014164508849
11.5	0.899754853963718	-0.288850359703321
11.55	0.899278944707274	-0.289686554897792
11.6	0.898803035450831	-0.290522750092264
11.65	0.898379033563634	-0.29156262679448
11.7	0.898004903462577	-0.292798197494333
11.75	0.89763077336152	-0.294033768194186
11.8	0.897256643260463	-0.295269338894039
11.85	0.896882513159405	-0.296504909593892
11.9	0.896478022286967	-0.297797276057217
11.95	0.895990605725531	-0.299244771247636
12	0.895503189164096	-0.300692266438056
12.05	0.89501577260266	-0.302139761628476
12.1	0.894528356041224	-0.303587256818896
12.15	0.894043066324788	-0.305039254843997
12.2	0.893644268304979	-0.306674368146133
12.25	0.893245470285171	-0.308309481448269
12.3	0.892846672265363	-0.309944594750405
12.35	0.892447874245555	-0.311579708052541
12.4	0.892049076225747	-0.313214821354678
12.45	0.891604118052824	-0.314956398642196
12.5	0.891146291704224	-0.316727655148146
12.55	0.890688465355624	-0.318498911654096
12.6	0.890230639007025	-0.320270168160047
12.65	0.889772812658425	-0.322041424665997
12.7	0.889338338368533	-0.323447101727795
12.75	0.888923917333516	-0.324538842538296
12.8	0.888509496298498	-0.325630583348797
12.85	0.888095075263481	-0.326722324159298
12.9	0.887680654228464	-0.327814064969798
12.95	0.887276212188846	-0.329130528599646
13	0.886895503976122	-0.330981468124158
13.05	0.886514795763397	-0.332832407648669
13.1	0.886134087550673	-0.334683347173181
13.15	0.885753379337949	-0.336534286697692
13.2	0.885366997645033	-0.338384201716818
13.25	0.884881224984311	-0.340216168919369
13.3	0.884395452323588	-0.34204813612192
13.35	0.883909679662866	-0.343880103324471
13.4	0.883423907002143	-0.345712070527022
13.45	0.88293813434142	-0.347544037729573
13.5	0.8824975018552	-0.349671628889083
13.55	0.882067457804974	-0.351868563939731
13.6	0.881637413754748	-0.35406549899038
13.65	0.881207369704522	-0.356262434041029
13.7	0.880777325654296	-0.358459369091677
13.75	0.880324965109358	-0.360727176502431
13.8	0.879855631455767	-0.363048886834953
13.85	0.879386297802175	-0.365370597167476
13.9	0.878916964148584	-0.367692307499999
13.95	0.878447630494992	-0.370014017832522
14	0.878009409205944	-0.372184222408985
14.05	0.877636101368846	-0.374038322383296
14.1	0.877262793531747	-0.375892422357608
14.15	0.876889485694648	-0.377746522331919
14.2	0.876516177857549	-0.379600622306231
14.25	0.87613748970088	-0.381513110647671
14.3	0.875698568210481	-0.384079263879651
14.35	0.875259646720082	-0.386645417111631
14.4	0.874820725229683	-0.38921157034361
14.45	0.874381803739284	-0.39177772357559
14.5	0.873942882248885	-0.39434387680757
14.55	0.873491761923233	-0.396852280174542
14.6	0.873038283350193	-0.399349519486466
14.65	0.872584804777154	-0.401846758798389
14.7	0.872131326204114	-0.404343998110312
14.75	0.871677847631074	-0.406841237422236
14.8	0.871254110023026	-0.409554538996926
14.85	0.870850532397959	-0.41241429888396
14.9	0.870446954772892	-0.415274058770995
14.95	0.870043377147824	-0.418133818658029
15	0.869639799522757	-0.420993578545064
15.05	0.869215617676414	-0.423566108374421
15.1	0.868753505331811	-0.425609873779417
15.15	0.868291392987209	-0.427653639184414
15.2	0.867829280642606	-0.42969740458941
15.25	0.867367168298004	-0.431741169994406
15.3	0.866914643551156	-0.433776810156183
15.35	0.86653969118614	-0.435746709713731
15.4	0.866164738821125	-0.437716609271279
15.45	0.865789786456109	-0.439686508828826
15.5	0.865414834091094	-0.441656408386374
15.55	0.865039881726079	-0.443626307943922
15.6	0.864592281290402	-0.446641906676954
15.65	0.864133632991446	-0.449816528786904
15.7	0.86367498469249	-0.452991150896853
15.75	0.863216336393533	-0.456165773006803
15.8	0.862757688094577	-0.459340395116752
15.85	0.862302522250948	-0.462674816465042
15.9	0.861849454809887	-0.466105527097973
15.95	0.861396387368827	-0.469536237730904
16	0.860943319927767	-0.472966948363835
16.05	0.860490252486706	-0.476397658996767
16.1	0.860046670604269	-0.479752750000007
16.15	0.859618434468505	-0.482985503487152
16.2	0.859190198332741	-0.486218256974297
16.25	0.858761962196978	-0.489451010461441
16.3	0.858333726061214	-0.492683763948586
16.35	0.857902970984729	-0.496202198445261
16.4	0.857456481655336	-0.501505104175379
16.45	0.857009992325942	-0.506808009905496
16.5	0.856563502996549	-0.512110915635614
16.55	0.856117013667155	-0.517413821365732
16.6	0.855670524337762	-0.522716727095849
16.65	0.855288996726145	-0.525329951479577
16.7	0.854915009313914	-0.527630980707028
16.75	0.854541021901683	-0.529932009934478
16.8	0.854167034489451	-0.532233039161929
16.85	0.85379304707722	-0.534534068389379
16.9	0.853348735422662	-0.529869400677337
16.95	0.852866888743059	-0.521486845641763
17	0.852385042063455	-0.513104290606189
17.05	0.851903195383852	-0.504721735570615
17.1	0.851421348704249	-0.496339180535041
18.1295	0.849792243170318	-0.496098491069206
18.1795	0.849981896707787	-0.479807127062562
18.2295	0.850550857320196	-0.480056746187892
18.2795	0.850947405625814	-0.471354681328756
18.3295	0.851335333316092	-0.456273228577031
18.3795	0.85191722485151	-0.436301000028089
18.4295	0.85245601331023	-0.425823374729834
18.4795	0.852811630530125	-0.41742589789259
18.5295	0.853214627460108	-0.412651154838315
18.5795	0.853490487150973	-0.40586147323561
18.6295	0.853938759148628	-0.399092439525351
18.6795	0.854366001559254	-0.396110542997036
18.7295	0.854723235144525	-0.383170170219628
18.7795	0.855203973356103	-0.374314385208525
18.8295	0.855838257859846	-0.368912293626764
18.8795	0.856252190511827	-0.364805425897131
18.9295	0.856701666364945	-0.358592458674023
18.9795	0.857285216358587	-0.354081039417489
19.0295	0.857667074260136	-0.349407892288019
19.0795	0.858160221443404	-0.340839006634112
19.1295	0.858460541288437	-0.33653202335076
19.1795	0.858893457815019	-0.32995801720025
19.2295	0.859242371694851	-0.322093277834101
19.2795	0.859727502349118	-0.315667060430177
19.3295	0.860065489378842	-0.312015463022244
19.3795	0.860542150498703	-0.305195361913193
19.4295	0.861107231044775	-0.299407044206011
19.4795	0.861502748007257	-0.296603916878247
19.5295	0.861994369704341	-0.292630148776599
19.5795	0.862468625215228	-0.290310107861147
19.6295	0.862923788180806	-0.28886711261145
19.6795	0.863350256098436	-0.285707681192226
19.7295	0.863712898053395	-0.284963438717665
19.7795	0.864064330183173	-0.282463905544106
19.8295	0.864404484091067	-0.278834694575422
19.8795	0.864822919999608	-0.27385136827335
19.9295	0.865165690963529	-0.269777612166234
19.9795	0.865667508148685	-0.267103783740967
20.0295	0.8661268183221	-0.261991963620311
20.0795	0.866667204270975	-0.258982661422932
20.1295	0.867128192761757	-0.254053208696566
20.1795	0.867681967332908	-0.250247204516004
20.2295	0.868136431862913	-0.245116685764298
20.2795	0.868610391426524	-0.238970051475478
20.3295	0.868975867241072	-0.233617753208132
20.3795	0.86934873450327	-0.230030255817541
20.4295	0.869727795071111	-0.227153828227026
20.4795	0.870092027791464	-0.222985426877365
20.5295	0.870606013237756	-0.21996281253025
20.5795	0.870920210900039	-0.215924323915142
20.6295	0.871441137650584	-0.21165349909745
20.6795	0.871855721640904	-0.20739120120056
20.7295	0.872427284561505	-0.204737236405942
20.7795	0.872890210607841	-0.202192803372609
20.8295	0.873365975221621	-0.199536201247374
20.8795	0.873892585349294	-0.197130706316396
20.9295	0.874267451899761	-0.195527321401128
20.9795	0.874597513592739	-0.193465859433182
21.0295	0.874973082279864	-0.191240494984324
21.0795	0.875395247781752	-0.189113683922084
21.1295	0.875763537726071	-0.187672174522341
21.1795	0.876119000894809	-0.185945685188173
21.2295	0.876514825207869	-0.182960583768564
21.2795	0.876990159263047	-0.179267266104819
21.3295	0.877605165774755	-0.176328262451126
21.3795	0.878084369423046	-0.176371032665613
21.4295	0.878547378279759	-0.17467815985235
21.4795	0.879032133153585	-0.172189323488795
21.5295	0.879571834634016	-0.170468428820817
21.5795	0.879887511729147	-0.169713409106787
21.6295	0.880221508059559	-0.167729624201266
21.6795	0.880583116073176	-0.165165868035419
21.7295	0.880981634729996	-0.162457575556783
21.7795	0.881450217918081	-0.158751003917546
21.8295	0.881868681644271	-0.157310211697427
21.8795	0.882298297916192	-0.155761359697027
21.9295	0.88275682668969	-0.153014142607059
21.9795	0.883194237738125	-0.148967843778662
22.0295	0.883746334071489	-0.147413473527011
22.0795	0.884236291229556	-0.145438227425555
22.1295	0.884637709984222	-0.142635591203942
22.1795	0.885002767325397	-0.139944755224973
22.2295	0.885415052520895	-0.137717213710049
22.2795	0.885777609425172	-0.135192357827653
22.3295	0.886117494562337	-0.132702173912506
22.3795	0.886498937718953	-0.130941641356752
22.4295	0.886850191622705	-0.128329279011447
22.4795	0.887255412518722	-0.126221614670786
22.5295	0.887757579783894	-0.124276109244336
22.5795	0.888382751027211	-0.122098125760664
22.6295	0.888833317295147	-0.11970981896831
22.6795	0.889388528126528	-0.117391885350705
22.7295	0.889902266292428	-0.114636493629883
22.7795	0.890293783453797	-0.111299728877738
22.8295	0.890629241551093	-0.108659710441569
22.8795	0.890972466230752	-0.10675592652751
22.9295	0.891399954556347	-0.104653625461172
22.9795	0.891889450975633	-0.102166489562564
23.0295	0.892247876010729	-0.0998718904936888
23.0795	0.892626078215835	-0.0997843376074049
23.1295	0.893045428486699	-0.0984473829551533
23.1795	0.893525692828556	-0.0958358051106789
23.2295	0.894101145866554	-0.0933911474262131
23.2795	0.894536439091749	-0.0908004426637215
23.3295	0.895022137956781	-0.0883863895503366
23.3795	0.895546074246616	-0.0860894281958902
23.4295	0.89597417309684	-0.0842598696214378
23.4795	0.89635071252477	-0.0826817682792863
23.5295	0.896728672608009	-0.0811172115483249
23.5795	0.897154540345275	-0.0800094092058301
23.6295	0.89758040808254	-0.0789016068633354
23.6795	0.898015654117977	-0.0778477223423284
23.7295	0.898464541732932	-0.0768722661497793
23.7795	0.898913429347888	-0.0758968099572301
23.8295	0.899429489807651	-0.0747946427365805
23.8795	0.89996383905722	-0.073657976584616
23.9295	0.900472514691248	-0.072454469403516
23.9795	0.900850698396156	-0.0709112276485375
24.0295	0.901228882101064	-0.0693679858935589
24.0795	0.901628494023547	-0.0680733791729819
24.1295	0.902046140375923	-0.0669880288257409
24.1795	0.9024637867283	-0.0659026784785
24.2295	0.902829910648141	-0.0651603669521154
24.2795	0.90319165158327	-0.0644472375476438
24.3295	0.903602260101326	-0.0637770310748269
24.3795	0.904126784457263	-0.0632068827884589
24.4295	0.9046513088132	-0.0626367345020908
24.4795	0.90510884300275	-0.0619198407282373
24.5295	0.905534678250869	-0.0611335087537646
24.5795	0.905959574830936	-0.0603427124068598
24.6295	0.906368999798423	-0.0594783319632946
24.6795	0.90677842476591	-0.0586139515197294
24.7295	0.907183550277955	-0.0574027416087876
24.7795	0.907583109583575	-0.0557425156687181
24.8295	0.907982668889195	-0.0540822897286485
24.8795	0.908376871798132	-0.0530437352939216
24.9295	0.90876985399584	-0.0521468584517679
24.9795	0.909192349321025	-0.0512492974665191
25.0295	0.909738249277674	-0.0503488758414886
25.0795	0.910284149234323	-0.0494484542164582
25.1295	0.910764239594632	-0.0485956862287131
25.1795	0.911195007297363	-0.0477786334582756
25.2295	0.911625775000093	-0.0469615806878381
25.2795	0.912026894725568	-0.0454512801026645
25.3295	0.912426454031188	-0.0439044927903995
25.3795	0.912821150552074	-0.0426314516615056
25.4295	0.913205911364893	-0.0419177324666205
25.4795	0.913590672177712	-0.0412040132717355
25.5295	0.914038225955184	-0.0407100732395262
25.5795	0.914511777724807	-0.04030712774752
25.6295	0.914987022442007	-0.0398815226057111
25.6795	0.915480305535365	-0.0392144786311575
25.7295	0.915973588628723	-0.0385474346566039
25.7795	0.916424095783144	-0.0374178442504745
25.8295	0.916825268758206	-0.0357547915946636
25.8795	0.917226441733268	-0.0340917389388527
25.9295	0.917604081961533	-0.0328184767481783
25.9795	0.917977332835507	-0.0316179187116561
26.0295	0.918348763494866	-0.0304483616706608
26.0795	0.918713792983951	-0.0293878261974943
26.1295	0.919078822473036	-0.0283272907243278
26.1795	0.919530669786552	-0.0272834165205798
26.2295	0.920040395649689	-0.0262506498297774
26.2795	0.920550121512825	-0.0252178831389749
26.3295	0.921016401960797	-0.0242868773270819
26.3795	0.921481732345531	-0.0233580968195101
26.4295	0.921940589849545	-0.0225819141379294
26.4795	0.922387799067646	-0.0220803391902432
26.5295	0.922835008285748	-0.021578764242557
26.5795	0.923214508914315	-0.0215243786521582
26.6295	0.923569672741533	-0.0216307283337372
26.6795	0.923932347625985	-0.0215791922084074
26.7295	0.924353282532317	-0.0203030041762504
26.7795	0.92477421743865	-0.0190268161440934
26.8295	0.925249442424526	-0.0181078815912915
26.8795	0.925780543888374	-0.0175566397428909
26.9295	0.926311645352223	-0.0170053978944902
26.9795	0.92674818050081	-0.0169164891332161
27.0295	0.92717075968412	-0.0168958108458971
27.0795	0.927589631466905	-0.0166172560050991
27.1295	0.927997381048116	-0.0155650715038642
27.1795	0.928405130629326	-0.0145128870026293
27.2295	0.928771569213504	-0.0140097697131344
27.2795	0.929113578824899	-0.0138313395272083
27.3295	0.929456382622074	-0.0136518257640234
27.3795	0.929911847344941	-0.0133185988268353
27.4295	0.930367312067808	-0.0129853718896472
27.4795	0.930827215023094	-0.0126473605850151
27.5295	0.931294189684806	-0.0123017260559079
27.5795	0.931761164346519	-0.0119560915268006
27.6295	0.932260809476359	-0.0111977755825636
27.6795	0.932770535339496	-0.0103121234989813
27.7295	0.933255603241474	-0.00944293208596743
27.7795	0.933592654306588	-0.00867255080468493
27.8295	0.933929705371701	-0.00790216952340238
27.8795	0.93432247465511	-0.00734423570176704
27.9295	0.934766429439132	-0.00698146658404394
27.9795	0.935210384223154	-0.00661869746632085
28.0295	0.935678011333971	-0.00616555298827534
28.0795	0.936148274549639	-0.00570234448366355
28.1295	0.936607048037325	-0.00529985736064775
28.1795	0.937036040678343	-0.00505475726694096
28.2295	0.937465033319362	-0.00480965717323417
28.2795	0.937920185078689	-0.00395635447934772
28.3295	0.938389054424445	-0.00278411627561098
28.3795	0.938852584656761	-0.00165188832496621
28.4295	0.939173145295816	-0.00159104604045088
28.4795	0.939493705934872	-0.00153020375593557
28.5295	0.939914824110989	-0.00143584408745634
28.5795	0.940478277351645	-0.00129404193829386
28.6295	0.9410417305923	-0.0011522397891314
28.6795	0.941605183832956	-0.00101043763996891
28.7295	0.942124150405221	-0.000776770938440863
28.7795	0.942595307653366	-0.000444378431673498
28.8295	0.94306646490151	-0.000111985924906133
28.8795	0.943537622149654	0.000220406581861232
28.9295	0.944008779397799	0.000552799088628597
28.9795	0.944466676557688	0.000893879461648261
29.0295	0.944882583438104	0.00126247141113342
29.0795	0.94529849031852	0.00163106336061861
29.1295	0.945714397198935	0.00199965531010374
29.1795	0.946130304079351	0.00236824725958895
29.2295	0.946546210959767	0.00273683920907411
29.2795	0.947021242080953	0.00295637285444178
29.3295	0.947496510648889	0.00317530787208206
29.3795	0.947971779216825	0.0033942428897224
29.4295	0.948447047784762	0.00361317790736268
29.4795	0.948922316352698	0.00383211292500302
29.5295	0.949321838679801	0.00366172103858692
29.5795	0.949696648042389	0.0033643073771073
29.6295	0.950071457404977	0.00306689371562771
29.6795	0.950446266767565	0.00276948005414812
29.7295	0.950821076130153	0.00247206639266856
29.7795	0.951240410013569	0.00257616754502374
29.8295	0.951702522358171	0.00306603783223977
29.8795	0.952164634702773	0.00355590811945578
29.9295	0.952626747047376	0.00404577840667183
29.9795	0.953088859391978	0.00453564869388787
30.0295	0.953540130651048	0.00488323135875179
30.0795	0.953961791183959	0.00484217768196737
30.1295	0.954383451716871	0.00480112400518301
30.1795	0.954805112249782	0.00476007032839862
30.2295	0.955226772782693	0.00471901665161423
30.2795	0.955648456911005	0.00467046742458158
30.3295	0.956071100585606	0.00431709915411979
30.3795	0.956493744260207	0.00396373088365803
30.4295	0.956916387934808	0.00361036261319625
30.4795	0.957339031609409	0.00325699434273446
30.5295	0.957761675284009	0.00290362607227268
30.5795	0.958207332453425	0.00313908077434702
30.6295	0.958659405149529	0.00353868305700042
30.6795	0.959111477845633	0.00393828533965382
30.7295	0.959563550541737	0.00433788762230722
30.7795	0.960015623237841	0.00473748990496062
30.8295	0.960424878061791	0.00502622140352463
30.8795	0.960797363634931	0.00521974416184831
30.9295	0.961169849208072	0.00541326692017197
30.9795	0.961542334781212	0.00560678967849559
31.0295	0.961914820354352	0.00580031243681928
31.0795	0.962318459864347	0.00596410105793591
31.1295	0.962796195224159	0.00605717065001959
31.1795	0.96327393058397	0.00615024024210331
31.2295	0.963751665943781	0.00624330983418706
31.2795	0.964229401303593	0.00633637942627074
31.3295	0.964703265301686	0.0064379637129687
31.3795	0.965109308777823	0.00668871283494521
31.4295	0.96551535225396	0.0069394619569218
31.4795	0.965921395730097	0.00719021107889836
31.5295	0.966327439206234	0.0074409602008749
31.5795	0.966733482682371	0.00769170932285146
31.6295	0.967161963775648	0.00776998475984628
31.6795	0.967595708013687	0.0078078034065367
31.7295	0.968029452251726	0.00784562205322714
31.7795	0.968463196489765	0.00788344069991759
31.8295	0.968896940727803	0.00792125934660803
31.8795	0.969349032282666	0.00813890295082678
31.9295	0.969815078134831	0.00849331483260227
31.9795	0.970281123986996	0.00884772671437775
32.0295	0.970747169839162	0.00920213859615324
32.0795	0.971213215691327	0.00955655047792878
32.1295	0.971652411388881	0.00979498432545764
32.1795	0.97203558639348	0.00979143931141035
32.2295	0.972418761398079	0.00978789429736304
32.2795	0.972801936402678	0.00978434928331576
32.3295	0.973185111407277	0.00978080426926842
32.3795	0.973577306019042	0.00975512371288012
32.4295	0.974070476232973	0.00948163306052752
32.4795	0.974563646446905	0.00920814240817494
32.5295	0.975056816660836	0.00893465175582239
32.5795	0.975549986874768	0.00866116110346982
32.6295	0.976043157088699	0.00838767045111727
32.6795	0.976455176232364	0.00863651685431147
32.7295	0.976851507460297	0.00898634011072594
32.7795	0.97724783868823	0.00933616336714038
32.8295	0.977644169916163	0.00968598662355488
32.8795	0.978040501144096	0.0100358098799694
32.9295	0.978466135227759	0.0104008688972975
32.9795	0.978911632321011	0.0107762555109498
33.0295	0.979357129414262	0.011151642124602
33.0795	0.979802626507514	0.0115270287382543
33.1295	0.980248123600765	0.0119024153519065
33.1795	0.980678629804731	0.0122599635125482
33.2295	0.981081539144331	0.0125846727028748
33.2795	0.981484448483931	0.0129093818932015
33.3295	0.981887357823531	0.013234091083528
33.3795	0.982290267163131	0.0135588002738547
33.4295	0.98269399054405	0.013880129656928
33.4795	0.983104300259275	0.0141741133267703
33.5295	0.983514609974501	0.0144680969966125
33.5795	0.983924919689726	0.0147620806664548
33.6295	0.984335229404951	0.0150560643362971
33.6795	0.984745539120176	0.0153500480061393
33.7295	0.985217783407546	0.0156852046209262
33.7795	0.985699446316486	0.0160266225591379
33.8295	0.986181109225426	0.0163680404973495
33.8795	0.986662772134365	0.0167094584355612
33.9295	0.987144435043305	0.0170508763737728
33.9795	0.987581573559367	0.0174904595246352
34.0295	0.987991883274592	0.0179891935087612
34.0795	0.988402192989818	0.0184879274928874
34.1295	0.988812502705043	0.0189866614770135
34.1795	0.989222812420268	0.0194853954611396
34.2295	0.98965723920513	0.019906885257447
34.2795	0.990130682610505	0.0202034093258172
34.3295	0.990604126015879	0.0204999333941874
34.3795	0.991077569421253	0.0207964574625576
34.4295	0.991551012826627	0.0210929815309278
34.4795	0.992011318358137	0.0213928242741674
34.5295	0.992389559778986	0.0217133967111563
34.5795	0.992767801199835	0.0220339691481452
34.6295	0.993146042620684	0.0223545415851341
34.6795	0.993524284041533	0.022675114022123
34.7295	0.993902525462382	0.0229956864591119
34.7795	0.994352074978496	0.0230454329820284
34.8295	0.994809901327095	0.0230637443542043
34.8795	0.995267727675695	0.0230820557263802
34.9295	0.995725554024295	0.0231003670985561
34.9795	0.996183380372895	0.023118678470732
35.0295	0.996621216256602	0.0232749244242203
35.0795	0.997048382382974	0.0235047919027034
35.1295	0.997475548509345	0.0237346593811866
35.1795	0.997902714635717	0.0239645268596698
35.2295	0.998329880762089	0.024194394338153
35.2795	0.998751652836894	0.024220628441244
35.3295	0.999165662739932	0.0239538291504782
35.3795	0.99957967264297	0.0236870298597122
35.4295	0.999993682546008	0.0234202305689463
35.4795	1.00040769244905	0.0231534312781805
35.5295	1.00082933969026	0.0229700572762973
35.5795	1.00128880993957	0.0231998370860244
35.6295	1.00174828018888	0.0234296168957515
35.6795	1.0022077504382	0.0236593967054786
35.7295	1.00266722068751	0.0238891765152057
35.7795	1.00312669093682	0.0241189563249327
35.8295	1.0035061672313	0.024310596402405
35.8795	1.00387906393642	0.0244990994456226
35.9295	1.00425196064154	0.0246876024888401
35.9795	1.00462485734666	0.0248761055320577
36.0295	1.00499775405178	0.0250646085752752
36.0795	1.00543670104083	0.0250470049804894
36.1295	1.0059064456696	0.0249332988770742
36.1795	1.00637619029837	0.0248195927736591
36.2295	1.00684593492714	0.024705886670244
36.2795	1.00731567955591	0.0245921805668289
36.3295	1.00776047214739	0.0246116179188504
36.3795	1.00817324865449	0.0248018923072998
36.4295	1.00858602516159	0.0249921666957492
36.4795	1.00899880166869	0.0251824410841986
36.5295	1.00941157817579	0.0253727154726481
36.5795	1.00983455382112	0.0255664491852158
36.6295	1.01029936674775	0.0257743731865139
36.6795	1.01076417967438	0.025982297187812
36.7295	1.01122899260101	0.0261902211891101
36.7795	1.01169380552764	0.0263981451904082
36.8295	1.01215861845427	0.0266060691917063
36.8795	1.01260089914695	0.0263125516417665
36.9295	1.01304204376062	0.0259937513245373
36.9795	1.01348318837428	0.0256749510073082
37.0295	1.01392433298795	0.0253561506900789
37.0795	1.01436547760161	0.0250373503728498
37.1295	1.01475864880988	0.0251009117214971
37.1795	1.01513222524693	0.0253206489618404
37.2295	1.01550580168399	0.0255403862021838
37.2795	1.01587937812104	0.0257601234425272
37.3295	1.01625295455809	0.0259798606828706
37.3795	1.01668273255324	0.0262054198115745
37.4295	1.01717691319222	0.0264376503745799
37.4795	1.0176710938312	0.0266698809375853
37.5295	1.01816527447018	0.0269021115005908
37.5795	1.01865945510916	0.0271343420635962
37.6295	1.01913227004144	0.0272826527676674
37.6795	1.01953106806125	0.0271402411032879
37.7295	1.01992986608106	0.0269978294389083
37.7795	1.02032866410087	0.0268554177745287
37.8295	1.02072746212068	0.0267130061101492
37.8795	1.02112626014048	0.0265705944457696
37.9295	1.02156445940841	0.0264465090788261
37.9795	1.02200338089881	0.0263227596317948
38.0295	1.02244230238921	0.0261990101847636
38.0795	1.02288122387961	0.0260752607377323
38.1295	1.02332014537001	0.025951511290701
38.1795	1.02374098552434	0.026167882518328
38.2295	1.02415540655935	0.0265050011941398
38.2795	1.02456982759437	0.0268421198699517
38.3295	1.02498424862939	0.0271792385457636
38.3795	1.0253986696644	0.0275163572215754
38.4295	1.02580526624382	0.0276982775420865
38.4795	1.02620391216675	0.0277224963080175
38.5295	1.02660255808968	0.0277467150739485
38.5795	1.02700120401261	0.0277709338398796
38.6295	1.02739984993554	0.0277951526058106
38.6795	1.02782091292277	0.0278746940526759
38.7295	1.02830851545008	0.0281184472667588
38.7795	1.02879611797739	0.0283622004808418
38.8295	1.02928372050471	0.0286059536949247
38.8795	1.02977132303202	0.0288497069090077
38.9295	1.03025993071428	0.0290925272917402
38.9795	1.03084804873687	0.0292429973707728
39.0295	1.03143616675946	0.0293934674498055
39.0795	1.03202428478205	0.0295439375288381
39.1295	1.03261240280464	0.0296944076078708
39.1795	1.03320052082724	0.0298448776869035
39.2295	1.03378863884983	0.0299953477659361
39.2795	1.03437675687242	0.0301458178449688
39.3295	1.03493968363604	0.0302982988733562
39.3795	1.03535525878902	0.0304625425781061
39.4295	1.035770833942	0.0306267862828561
39.4795	1.03618640909498	0.0307910299876061
39.5295	1.03660198424796	0.0309552736923561
39.5795	1.03701755940094	0.0311195173971061
39.6295	1.03743313455391	0.031283761101856
39.6795	1.03784870970689	0.031448004806606
39.7295	1.03826428485987	0.031612248511356
39.7795	1.03867986001285	0.031776492216106
39.8295	1.03909543516583	0.0319407359208559
39.8795	1.03951453715838	0.0320284118592566
39.9295	1.03993545600769	0.0320766437968107
39.9795	1.040356374857	0.0321248757343648
40.0295	1.0407772937063	0.0321731076719189
40.0795	1.04119821255561	0.0322213396094731
40.1295	1.04161913140492	0.0322695715470272
40.1795	1.04204005025422	0.0323178034845813
40.2295	1.04246096910353	0.0323660354221354
40.2795	1.04288188795284	0.0324142673596895
40.3295	1.04330280680215	0.0324624992972437
40.3795	1.04372386869809	0.032514611511522
40.4295	1.04414560965453	0.0325851438900202
40.4795	1.04456735061096	0.0326556762685184
40.5295	1.0449890915674	0.0327262086470165
40.5795	1.04541083252383	0.0327967410255147
40.6295	1.04583257348027	0.0328672734040129
40.6795	1.0462543144367	0.032937805782511
40.7295	1.04667605539314	0.0330083381610092
40.7795	1.04709779634957	0.0330788705395074
40.8295	1.04751953730601	0.0331494029180055
40.8795	1.04794127826244	0.0332199352965037
40.9295	1.04837546263236	0.0332777278700364
40.9795	1.0488152899456	0.0333297430901544
41.0295	1.04925511725884	0.0333817583102725
41.0795	1.04969494457208	0.0334337735303905
41.1295	1.05013477188532	0.0334857887505086
41.1795	1.05057459919856	0.0335378039706266
41.2295	1.05101442651181	0.0335898191907447
41.2795	1.05145425382505	0.0336418344108627
41.3295	1.05189408113829	0.0336938496309808
41.3795	1.05233390845153	0.0337458648510988
41.4295	1.05277664191346	0.0338168407244246
41.4795	1.05323085610144	0.0339627205643832
41.5295	1.05368507028941	0.0341086004043418
41.5795	1.05413928447738	0.0342544802443003
41.6295	1.05459349866536	0.0344003600842589
41.6795	1.05504771285333	0.0345462399242175
41.7295	1.0555019270413	0.034692119764176
41.7795	1.05595614122928	0.0348379996041346
41.8295	1.05641035541725	0.0349838794440931
41.8795	1.05686456960522	0.0351297592840517
41.9295	1.0573187837932	0.0352756391240102
41.9795	1.05775651637748	0.0352290724112106
42.0295	1.05818771156588	0.0351061721495515
42.0795	1.05861890675428	0.0349832718878924
42.1295	1.05905010194268	0.0348603716262334
42.1795	1.05948129713108	0.0347374713645743
42.2295	1.05991249231948	0.0346145711029152
42.2795	1.06034368750789	0.0344916708412561
42.3295	1.06077488269629	0.0343687705795971
42.3795	1.06120607788469	0.034245870317938
42.4295	1.06163727307309	0.0341229700562789
42.4795	1.06206544290726	0.0340678267999091
42.5295	1.06248348438162	0.0342395222134211
42.5795	1.06290152585599	0.0344112176269331
42.6295	1.06331956733035	0.034582913040445
42.6795	1.06373760880471	0.0347546084539569
42.7295	1.06415565027907	0.0349263038674688
42.7795	1.06457369175343	0.0350979992809808
42.8295	1.06499173322779	0.0352696946944928
42.8795	1.06540977470215	0.0354413901080047
42.9295	1.06582781617651	0.0356130855215167
42.9795	1.06624585765087	0.0357847809350286
43.0295	1.06665447611013	0.0358693913321051
43.0795	1.0670598522416	0.0359240369923436
43.1295	1.06746522837308	0.0359786826525821
43.1795	1.06787060450455	0.0360333283128205
43.2295	1.06827598063603	0.036087973973059
43.2795	1.0686813567675	0.0361426196332975
43.3295	1.06908673289898	0.036197265293536
43.3795	1.06949210903045	0.0362519109537744
43.4295	1.06989748516193	0.0363065566140129
43.4795	1.0703028612934	0.0363612022742514
43.5295	1.07072082844564	0.0364655222637801
43.5795	1.07117463158005	0.0367112230366735
43.6295	1.07162843471446	0.036956923809567
43.6795	1.07208223784887	0.0372026245824605
43.7295	1.07253604098328	0.0374483253553539
43.7795	1.07298984411769	0.0376940261282473
43.8295	1.0734436472521	0.0379397269011408
43.8795	1.07389745038651	0.0381854276740342
43.9295	1.07435125352091	0.0384311284469276
43.9795	1.07480505665532	0.0386768292198211
44.0295	1.07525885978973	0.0389225299927145
44.0795	1.07569039204206	0.0388691358878456
44.1295	1.076115421427	0.0387284091700899
44.1795	1.07654045081195	0.0385876824523342
44.2295	1.07696548019689	0.0384469557345785
44.2795	1.07739050958184	0.0383062290168228
44.3295	1.07781553896678	0.0381655022990671
44.3795	1.07824056835173	0.0380247755813115
44.4295	1.07866559773667	0.0378840488635558
44.4795	1.07909062712162	0.0377433221458001
44.5295	1.07951565650656	0.0376025954280444
44.5795	1.0799469602131	0.0375587707834497
44.6295	1.08039377543693	0.0377545095975031
44.6795	1.08084059066075	0.0379502484115564
44.7295	1.08128740588458	0.0381459872256098
44.7795	1.08173422110841	0.0383417260396632
44.8295	1.08218103633223	0.0385374648537165
44.8795	1.08262785155606	0.0387332036677699
44.9295	1.08307466677988	0.0389289424818232
44.9795	1.08352148200371	0.0391246812958765
45.0295	1.08396829722753	0.0393204201099299
45.0795	1.08441511245136	0.0395161589239832
45.1295	1.08484874107686	0.0394157016025272
45.1795	1.08527911415813	0.0392421185518555
45.2295	1.0857094872394	0.0390685355011837
45.2795	1.08613986032068	0.0388949524505121
45.3295	1.08657023340195	0.0387213693998404
45.3795	1.08700060648323	0.0385477863491687
45.4295	1.0874309795645	0.038374203298497
45.4795	1.08786135264577	0.0382006202478253
45.5295	1.08829172572705	0.0380270371971536
45.5795	1.08872209880832	0.0378534541464819
45.6295	1.08914805553011	0.0378561583045023
45.6795	1.08956445279021	0.0382404461674136
45.7295	1.08998085005032	0.0386247340303247
45.7795	1.09039724731042	0.0390090218932359
45.8295	1.09081364457053	0.0393933097561471
45.8795	1.09123004183064	0.0397775976190583
45.9295	1.09164643909074	0.0401618854819695
45.9795	1.09206283635085	0.0405461733448807
46.0295	1.09247923361095	0.0409304612077919
46.0795	1.09289563087106	0.0413147490707031
46.1295	1.09331202813116	0.0416990369336143
46.1795	1.09374838409706	0.0416475258562223
46.2295	1.09418882799065	0.0415067547549128
46.2795	1.09462927188423	0.0413659836536033
46.3295	1.09506971577782	0.0412252125522938
46.3795	1.09551015967141	0.0410844414509843
46.4295	1.09595060356499	0.0409436703496747
46.4795	1.09639104745858	0.0408028992483652
46.5295	1.09683149135217	0.0406621281470557
46.5795	1.09727193524575	0.0405213570457462
46.6295	1.09771237913934	0.0403805859444367
46.6795	1.09814299556432	0.0401355104873792
46.7295	1.09855487123523	0.0396915290495928
46.7795	1.09896674690613	0.0392475476118065
46.8295	1.09937862257704	0.0388035661740203
46.8795	1.09979049824794	0.038359584736234
46.9295	1.10020237391884	0.0379156032984476
46.9795	1.10061424958975	0.0374716218606613
47.0295	1.10102612526065	0.037027640422875
47.0795	1.10143800093156	0.0365836589850887
47.1295	1.10184987660246	0.0361396775473024
47.1795	1.10226175227336	0.035695696109516
47.2295	1.1027019154583	0.0351769910011617
47.2795	1.10314676025978	0.0346459190382377
47.3295	1.10359160506125	0.0341148470753138
47.3795	1.10403644986273	0.0335837751123899
47.4295	1.10448129466421	0.033052703149466
47.4795	1.10492613946568	0.032521631186542
47.5295	1.10537098426716	0.0319905592236181
47.5795	1.10581582906864	0.0314594872606942
47.6295	1.10626067387011	0.0309284152977703
47.6795	1.10670551867159	0.0303973433348464
47.7295	1.10714633465601	0.0299853318476533
47.7795	1.10758040721935	0.0297726034027265
47.8295	1.1080144797827	0.0295598749577997
47.8795	1.10844855234605	0.0293471465128728
47.9295	1.1088826249094	0.029134418067946
47.9795	1.10931669747275	0.0289216896230191
48.0295	1.1097507700361	0.0287089611780923
48.0795	1.11018484259944	0.0284962327331655
48.1295	1.11061891516279	0.0282835042882386
48.1795	1.11105298772614	0.0280707758433118
48.2295	1.11148706028949	0.027858047398385
48.2795	1.1119390186155	0.0281566443909603
48.3295	1.11239323280348	0.0285197328801576
48.3795	1.11284744699145	0.0288828213693549
48.4295	1.11330166117942	0.0292459098585522
48.4795	1.1137558753674	0.0296089983477495
48.5295	1.11421008955537	0.0299720868369467
48.5795	1.11466430374334	0.030335175326144
48.6295	1.11511851793131	0.0306982638153413
48.6795	1.11557273211929	0.0310613523045386
48.7295	1.11602694630726	0.0314244407937359
48.7795	1.11646728003849	0.0314069937798149
48.8295	1.11688696572711	0.0308234765398623
48.8795	1.11730665141572	0.0302399592999096
48.9295	1.11772633710434	0.0296564420599569
48.9795	1.11814602279296	0.0290729248200043
49.0295	1.11856570848157	0.0284894075800516
49.0795	1.11898539417019	0.0279058903400989
49.1295	1.1194050798588	0.0273223731001463
49.1795	1.11982476554742	0.0267388558601936
49.2295	1.12024445123604	0.0261553386202409
49.2795	1.12066413692465	0.0255718213802883
49.3295	1.12107855126237	0.0249186963630424
49.3795	1.12149248220109	0.0242591880998437
49.4295	1.12190641313981	0.023599679836645
49.4795	1.12232034407853	0.0229401715734464
49.5295	1.12273427501726	0.0222806633102477
49.5795	1.12314820595598	0.0216211550470491
49.6295	1.1235621368947	0.0209616467838504
49.6795	1.12397606783343	0.0203021385206518
49.7295	1.12438999877215	0.0196426302574531
49.7795	1.12480392971087	0.0189831219942545
49.8295	1.12522298648754	0.0189627955067947
49.8795	1.12564883797961	0.0197897564895008
49.9295	1.12607468947168	0.0206167174722068
49.9795	1.12650054096375	0.0214436784549129
50.0295	1.12692639245583	0.0222706394376189
50.0795	1.1273522439479	0.0230976004203249
50.1295	1.12777809543997	0.0239245614030309
50.1795	1.12820394693204	0.024751522385737
50.2295	1.12862979842412	0.025578483368443
50.2795	1.12905564991619	0.0264054443511491
50.3295	1.12948150140826	0.027232405333855
50.3795	1.12990463665839	0.0278095598191768
50.4295	1.13032761077551	0.0283718952749925
50.4795	1.13075058489264	0.0289342307308083
50.5295	1.13117355900976	0.0294965661866242
50.5795	1.13159653312689	0.0300589016424399
50.6295	1.13201950724402	0.0306212370982558
50.6795	1.13244248136114	0.0311835725540716
50.7295	1.13286545547827	0.0317459080098873
50.7795	1.13328842959539	0.0323082434657032
50.8295	1.13371140371252	0.032870578921519
50.8795	1.13414397921879	0.0340108639170263
50.9295	1.13458791706767	0.0358350979311204
50.9795	1.13503185491655	0.0376593319452145
51.0295	1.13547579276543	0.0394835659593088
51.0795	1.1359197306143	0.0413077999734029
51.1295	1.13636366846318	0.0431320339874973
51.1795	1.13680760631206	0.0449562680015914
51.2295	1.13725154416094	0.0467805020156855
51.2795	1.13769548200982	0.0486047360297798
51.3295	1.1381394198587	0.0504289700438739
51.3795	1.13858335770758	0.0522532040579682
51.4295	1.13903457103892	0.0534239624555343
51.4795	1.13948599395206	0.0545758964526242
51.5295	1.13993741686521	0.0557278304497143
51.5795	1.14038883977835	0.0568797644468043
51.6295	1.1408402626915	0.0580316984438944
51.6795	1.14129168560464	0.0591836324409844
51.7295	1.14174310851778	0.0603355664380744
51.7795	1.14219453143093	0.0614875004351645
51.8295	1.14264595434407	0.0626394344322544
51.8795	1.14309737725721	0.0637913684293446
51.9295	1.14353632131687	0.0664001758414107
51.9795	1.14396217280895	0.0705375061806646
52.0295	1.14438802430102	0.0746748365199192
52.0795	1.14481387579309	0.0788121668591731
52.1295	1.14523972728516	0.0829494971984276
52.1795	1.14566557877724	0.0870868275376816
52.2295	1.14609143026931	0.0912241578769356
52.2795	1.14651728176138	0.0953614882161901
52.3295	1.14694313325346	0.099498818555444
52.3795	1.14736898474553	0.103636148894699
53.4294	1.15010430944561	0.0635207272247641
53.4794	1.14994051775416	0.0498326862451543
53.5294	1.14947069421815	0.0533143143391111
53.5794	1.14908136904531	0.0545151207012094
53.6294	1.14844053068508	0.0511811850226764
53.6794	1.14801812053344	0.0502247568316486
53.7294	1.14744915992104	0.0453566690987448
53.7794	1.14692330238532	0.0458871093752982
53.8294	1.14659140869475	0.0421937869684107
53.8794	1.1461000336204	0.04318696182052
53.9294	1.14582417392954	0.0402198259171891
53.9794	1.14541469470091	0.0354164243788994
54.0294	1.14511728347169	0.0354028967955443
54.0794	1.14468128574861	0.0357923383089686
54.1294	1.14419959202938	0.0368814855488454
54.1794	1.1438138573765	0.0344503808318028
54.2294	1.14315907365561	0.0344890849050377
54.2794	1.14272929304623	0.0346296999831422
54.3294	1.14231127317868	0.0328223167865738
54.3794	1.14177153342159	0.0334088881522162
54.4294	1.14126386841493	0.0344545279328464
54.4794	1.14091904380135	0.0325950130138059
54.5294	1.14058611858415	0.0314701492722365
54.5794	1.14017509100916	0.0336407815910716
54.6294	1.13985709076302	0.0328580976079848
54.6794	1.13930229423415	0.0391905470502472
54.7294	1.13888182345782	0.0403921628427387
54.7794	1.13853559492191	0.040381538014537
54.8294	1.13791774381939	0.0394113827176191
54.8794	1.13747954455171	0.0401150652787838
54.9294	1.13690101234672	0.0408926807267608
54.9794	1.13654861805946	0.0417617334303736
55.0294	1.13604968120336	0.0418322462806683
55.0794	1.13571422036161	0.039782866578246
55.1294	1.13524768249804	0.0407543429160528
55.1794	1.13497124275051	0.0422254573623669
55.2294	1.13453561234615	0.0402800504999001
55.2794	1.13420056315899	0.0397333819780445
55.3294	1.13382701192976	0.038915074775118
55.3794	1.13340795375864	0.0385973185420654
55.4294	1.13295573262463	0.038401469699838
55.4794	1.132319962901	0.0374723545821887
55.5294	1.13186044885279	0.0383935284135188
55.5794	1.13138927974317	0.0392427566662902
55.6294	1.13095451083326	0.0367558393044295
55.6794	1.13050985333834	0.0373632668743203
55.7294	1.130094369213	0.0379824243206774
55.7794	1.12971040635621	0.0392809444910432
55.8294	1.12934418935815	0.0391545019234877
55.8794	1.12890059818966	0.0376259864206271
55.9294	1.12845034045604	0.0386189705298261
55.9794	1.12810224332324	0.03808325665456
56.0294	1.12757650351052	0.0388450392567254
56.0794	1.12697083951511	0.03909976685823
56.1294	1.12642214187988	0.0394295370410538
56.1794	1.12598850961154	0.0406260028457096
56.2294	1.125610354758	0.0412794091762817
56.2794	1.12523215361179	0.0416058369140911
56.3294	1.1248054735262	0.0414868439595091
56.3794	1.12435899036542	0.0409585414050099
56.4294	1.12404988987644	0.0402850391276025
56.4794	1.12371213574774	0.0399928679434046
56.5294	1.12335173446689	0.0400895155478228
56.5794	1.12294496741638	0.0401179198394677
56.6294	1.12244178027044	0.0391500724135808
56.6794	1.12196334056626	0.0388129900760412
56.7294	1.12148241177311	0.0376816621955353
56.7794	1.120968831124	0.0367679158989166
56.8294	1.12039103187469	0.0373878133752252
56.8794	1.11998985889963	0.0362984104866331
56.9294	1.11960235769317	0.0368104614107983
56.9794	1.1191981262765	0.0368025426144385
57.0294	1.11876499625685	0.0349619916756229
57.0794	1.1184263010402	0.0347020452757758
57.1294	1.11803237498993	0.0353525198463187
57.1794	1.11763617245131	0.0353317660705675
57.2294	1.11723103729144	0.0344610233621465
57.2794	1.11666207404799	0.0354489605079224
57.3294	1.11616148098247	0.0356161194729876
57.3794	1.11569875097385	0.0351338105541351
57.4294	1.11524365591743	0.0343009476178184
57.4794	1.11473389116174	0.0338258884744142
57.5294	1.1143483008024	0.0319313231543839
57.5794	1.11398442186269	0.031246205038291
57.6294	1.11364236461011	0.0315192462635535
57.6794	1.11334312903035	0.0317862795201144
57.7294	1.11300258184141	0.0313990247866136
57.7794	1.11255491322434	0.0313453665586201
57.8294	1.11209372775471	0.0317467164363018
57.8794	1.11170924572493	0.0326251243893972
57.9294	1.11123894662774	0.0326168530629356
57.9794	1.1106497286491	0.0334267979142661
58.0294	1.11009788825782	0.0343980824026845
58.0794	1.10966818645103	0.0350076034473798
58.1294	1.10927681867085	0.0343257487509349
58.1794	1.1088854981486	0.03404605564469
58.2294	1.10846412999121	0.0329801082751602
58.2794	1.10802817505937	0.0311049903272069
58.3294	1.1076796149335	0.0299872276221499
58.3794	1.1072660726776	0.0292247868045166
58.4294	1.10680036372814	0.0291530296814606
58.4794	1.10632237836216	0.0295826881076919
58.5294	1.10591462878095	0.0299501546373931
58.5794	1.10543365218783	0.0306736901575126
58.6294	1.10484966316346	0.0303876012751188
58.6794	1.10420515576091	0.0294557498250404
58.7294	1.10373595024434	0.0291585996694365
58.7794	1.10336105509339	0.0292029113914196
58.8294	1.10298601787691	0.0292663320551653
58.8794	1.10260618989502	0.0299741486994569
58.9294	1.10222636191314	0.0306819653437485
58.9794	1.101852227898	0.0310893826337948
59.0294	1.10148637627042	0.0310598420020792
59.0794	1.10112052464285	0.0310303013703635
59.1294	1.10061124930797	0.0313118795835324
59.1794	1.10006292477033	0.0316781644542143
59.2294	1.09952391936527	0.0320539723446946
59.2794	1.09903228054889	0.0324781831265586
59.3294	1.09854064173251	0.0329023939084226
59.3794	1.09811998388685	0.0329380947352839
59.4294	1.09775906509021	0.03264681757055
59.4794	1.09739814629357	0.032355540405816
59.5294	1.09697509750475	0.0321165343333825
59.5794	1.09654676335202	0.0318819749337315
59.6294	1.09613002908008	0.031777957390626
59.6794	1.09574033543633	0.0319782476130454
59.7294	1.09535064179258	0.0321785378354646
59.7794	1.09485605962322	0.0318165826288863
59.8294	1.09431184546442	0.0311885796441789
59.8794	1.09377717527392	0.0305928823514476
59.9294	1.0933998137075	0.0305296641914969
59.9794	1.09302245214108	0.0304664460315464
60.0294	1.09263756652764	0.0301192245142812
60.0794	1.09224294005295	0.029404323570222
60.1294	1.09184831357826	0.0286894226261628
60.1794	1.09148314728533	0.0281347507896595
60.2294	1.09112469490416	0.027616594820497
60.2794	1.09074101355918	0.0270649141358132
60.3294	1.09025184115826	0.0263730549774213
60.3794	1.08976266875735	0.0256811958190294
60.4294	1.08929137383111	0.025163277070174
60.4794	1.08883347762802	0.0247757223371434
60.5294	1.08837558142493	0.0243881676041128
60.5794	1.0879121848124	0.0242829128674309
60.6294	1.08744849870465	0.0241925160252937
60.6794	1.08700480404524	0.02408814312572
60.7294	1.08660195618567	0.023955214155048
60.7794	1.08619910832609	0.0238222851843761
60.8294	1.08579800471553	0.0235815510359433
60.8794	1.08539762327142	0.0232961826170803
60.9294	1.08498835385254	0.0230605945715273
60.9794	1.08448438295882	0.0233554169837837
61.0294	1.08398041206511	0.0236502393960402
61.0794	1.08351272736521	0.024142044136251
61.1294	1.08308689211709	0.0248610317680475
61.1794	1.08266105686897	0.0255800193998441
61.2294	1.08222549366254	0.0263010413040101
61.2794	1.08178811598643	0.027022442642937
61.3294	1.08137694940077	0.0274790859609207
61.3794	1.08105795966707	0.027004651613564
61.4294	1.08073896993336	0.0265302172662072
61.4794	1.08035585339752	0.026326263466466
61.5294	1.07992998566025	0.0263026300318019
61.5794	1.07950411792299	0.0262789965971378
61.6294	1.07903641386001	0.025558645427436
61.6794	1.07856779492132	0.024823058451961
61.7294	1.07808568106138	0.0244734630582983
61.7794	1.07757928238794	0.0248184796153328
61.8294	1.0770728837145	0.0251634961723673
61.8794	1.07662451406756	0.0252451574477409
61.9294	1.07619700205332	0.0252321597556444
61.9794	1.07577718887274	0.0251480460403043
62.0294	1.07541709221459	0.0245123160956373
62.0794	1.07505699555644	0.0238765861509703
62.1294	1.074649901516	0.0234656311614178
62.1794	1.07419443679313	0.0232860192263175
62.2294	1.07373897207026	0.0231064072912172
62.2794	1.07327061194077	0.0232614402396004
62.3294	1.0728003487251	0.0234658596144422
62.3794	1.07233461589517	0.0235832841566749
62.4294	1.07188247422246	0.0234397242010804
62.4794	1.07143033254975	0.0232961642454859
62.5294	1.07104739786437	0.0232316791715494
62.5794	1.07070538825297	0.0232139544827561
62.6294	1.07036288371421	0.0231973050989775
62.6794	1.06995017019276	0.023333195412272
62.7294	1.06953745667132	0.0234690857255666
62.7794	1.06912727928269	0.0234325136571468
62.8294	1.06872114286916	0.0231211467564519
62.8794	1.06831500645563	0.022809779855757
62.9294	1.06780331929891	0.0229873991950966
62.9794	1.06725906361924	0.023315899135588
63.0294	1.06672678789556	0.0236220392068728
63.0794	1.06626642546516	0.0237939574302309
63.1294	1.06580606303477	0.0239658756535891
63.1794	1.06540824309079	0.0239210111257229
63.2294	1.06506787775638	0.0236769992814979
63.2794	1.06472751242196	0.0234329874372728
63.3294	1.06427766257612	0.0233388950889025
63.3794	1.06381562074534	0.0232614974876812
63.4294	1.06336277980899	0.0230708200140284
63.4794	1.06293378716797	0.0225865263193032
63.5294	1.06250479452695	0.022102232624578
63.5794	1.06202805832616	0.0216416907696314
63.6294	1.06152628586842	0.0211936041477394
63.6794	1.06102902490168	0.0207326220247295
63.7294	1.06065257163838	0.0199263270384516
63.7794	1.06027611837508	0.0191200320521737
63.8294	1.05985083853637	0.0186168856748121
63.8794	1.05935644668514	0.0185428337052402
63.9294	1.0588620548339	0.0184687817356683
63.9794	1.05836766298266	0.0183947297660965
64.0294	1.05786029400521	0.0182955614748934
64.0794	1.05733897865561	0.0181694009542195
64.1294	1.056817663306	0.0180432404335456
64.1794	1.0562963479564	0.0179170799128717
64.2294	1.05577503260679	0.0177909193921978
64.2794	1.05528473606428	0.0177630136448062
64.3294	1.0548926657442	0.0180462480128085
64.3794	1.05450059542413	0.0183294823808109
64.4294	1.05410852510405	0.0186127167488133
64.4794	1.05371645478398	0.0188959511168157
64.5294	1.0533243844639	0.0191791854848181
64.5794	1.05286173331249	0.0191335288933271
64.6294	1.05239879870393	0.0190865514546092
64.6794	1.05193586409537	0.0190395740158914
64.7294	1.05147292948681	0.0189925965771735
64.7794	1.05100999487825	0.0189456191384557
64.8294	1.05059429443752	0.0192384818996182
64.8794	1.05019400461388	0.0196422209063652
64.9294	1.04979371479024	0.0200459599131121
64.9794	1.04939342496659	0.020449698919859
65.0294	1.04899313514295	0.020853437926606
65.0794	1.0485898319477	0.0211612694402542
65.1294	1.04818363355227	0.0213769545389645
65.1794	1.04777743515683	0.0215926396376748
65.2294	1.0473712367614	0.0218083247363852
65.2794	1.04696503836596	0.0220240098350955
65.3294	1.04654236028674	0.0222549494487002
65.3794	1.04607467053386	0.0225275543791057
65.4294	1.04560698078098	0.0228001593095112
65.4794	1.0451392910281	0.0230727642399168
65.5294	1.04467160127522	0.0233453691703223
65.5794	1.04420540704926	0.0236071202380867
65.6294	1.04380003091778	0.0234274808917793
65.6794	1.04339465478631	0.0232478415454718
65.7294	1.04298927865483	0.0230682021991643
65.7794	1.04258390252336	0.0228885628528568
65.8294	1.04217852639188	0.0227089235065493
65.8794	1.04172859898213	0.022315702355819
65.9294	1.04126625190657	0.0218629404974618
65.9794	1.04080390483101	0.0214101786391046
66.0294	1.04034155775545	0.0209574167807474
66.0794	1.03987921067989	0.0205046549223903
66.1294	1.03945967936751	0.0200826356312366
66.1794	1.03907691549489	0.0196870160911014
66.2294	1.03869415162227	0.0192913965509663
66.2794	1.03831138774965	0.0188957770108311
66.3294	1.03792862387703	0.0185001574706961
66.3794	1.03753016134092	0.018141618253915
66.4294	1.03709436144298	0.0178712700764624
66.4794	1.03665856154505	0.0176009218990099
66.5294	1.03622276164711	0.0173305737215574
66.5794	1.03578696174918	0.0170602255441048
66.6294	1.03534868524865	0.0167728657243811
66.6794	1.03486702233971	0.0161874871345003
66.7294	1.03438535943077	0.0156021085446194
66.7794	1.03390369652183	0.0150167299547385
66.8294	1.03342203361289	0.0144313513648576
66.8794	1.03294037070395	0.0138459727749767
66.9294	1.03252782645663	0.0137457592616901
66.9794	1.03213149522869	0.0137593499021726
67.0294	1.03173516400076	0.013772940542655
67.0794	1.03133883277283	0.0137865311831375
67.1294	1.03094250154489	0.0138001218236199
67.1794	1.03050540524089	0.0137521429936377
67.2294	1.03003730451283	0.0136573366790765
67.2794	1.02956920378478	0.0135625303645155
67.3294	1.02910110305672	0.0134677240499543
67.3794	1.02863300232866	0.0133729177353933
67.4294	1.02819428242967	0.0132271727620653
67.4794	1.02781686327278	0.0129751483648906
67.5294	1.02743944411588	0.0127231239677158
67.5794	1.02706202495899	0.012471099570541
67.6294	1.0266846058021	0.0122190751733662
67.6794	1.02629971705641	0.0119727255766593
67.7294	1.02583120535318	0.0117899060632393
67.7794	1.02536269364994	0.0116070865498192
67.8294	1.02489418194671	0.0114242670363992
67.8794	1.02442567024347	0.0112414475229791
67.9294	1.02395715854024	0.0110586280095591
67.9794	1.02353948727455	0.0108128612207339
68.0294	1.0231316443512	0.0105549256268781
68.0794	1.02272380142785	0.0102969900330223
68.1294	1.0223159585045	0.0100390544391665
68.1794	1.02190811558115	0.00978111884531069
68.2294	1.02148346442028	0.009260786647623
68.2794	1.02104741975613	0.00856258829566003
68.3294	1.02061137509198	0.00786438994369701
68.3794	1.02017533042782	0.00716619159173401
68.4294	1.01973928576367	0.00646799323977107
68.4794	1.01930057760655	0.00588711883068335
68.5294	1.01885696620101	0.0055222271346162
68.5794	1.01841335479548	0.00515733543854904
68.6294	1.01796974338994	0.00479244374248186
68.6794	1.0175261319844	0.00442755204641468
68.7294	1.01708663600997	0.00407611551041545
68.7794	1.01668043761454	0.00383354345132969
68.8294	1.0162742392191	0.00359097139224396
68.8794	1.01586804082367	0.00334839933315817
68.9294	1.01546184242824	0.00310582727407241
68.9794	1.0150556440328	0.00286325521498662
69.0294	1.01457894826928	0.00278662878867514
69.0794	1.01409153170784	0.00273523833416797
69.1294	1.01360411514641	0.00268384787966083
69.1794	1.01311669858497	0.00263245742515375
69.2294	1.01262928202354	0.00258106697064658
69.2794	1.01220485982273	0.00245683934192845
69.3294	1.01181839576229	0.00228872264669849
69.3794	1.01143193170186	0.00212060595146857
69.4294	1.01104546764143	0.00195248925623864
69.4794	1.010659003581	0.00178437256100869
69.5294	1.01024151130605	0.00161549068808603
69.5794	1.00977382155317	0.00144537090989075
69.6294	1.00930613180029	0.00127525113169549
69.6794	1.00883844204741	0.00110513135350024
69.7294	1.00837075229454	0.000935011575304984
69.7794	1.00791166182141	0.000748328942666521
69.8294	1.00750628568994	0.000458188480100347
69.8794	1.00710090955846	0.0001680480175342
69.9294	1.00669553342699	-0.000122092445031946
69.9794	1.00629015729551	-0.000412232907598092
70.0294	1.00588478116404	-0.000702373370164239
70.0794	1.0054883811695	-0.00107021590602399
70.1294	1.00509302304799	-0.00144707743253383
70.1794	1.00469766492649	-0.0018239389590437
70.2294	1.00430230680499	-0.00220080048555357
70.2794	1.00390694868349	-0.00257766201206344
70.3294	1.00345948895091	-0.00298755893583963
70.3794	1.00298422038298	-0.00341508824956777
70.4294	1.00250895181504	-0.0038426175632959
70.4794	1.0020336832471	-0.00427014687702404
70.5294	1.00155841467917	-0.00469767619075218
70.5794	1.00111180201018	-0.005206246920442
70.6294	1.0007064258787	-0.00583143822432064
70.6794	1.00030104974723	-0.00645662952819934
70.7294	0.999895673615754	-0.00708182083207803
70.7794	0.999490297484279	-0.00770701213595672
70.8294	0.999075281190368	-0.00837364405585556
70.8794	0.998612523139629	-0.00924550569318791
70.9294	0.99814976508889	-0.0101173673305203
70.9794	0.99768700703815	-0.0109892289678526
71.0294	0.997224248987411	-0.011861090605185
71.0794	0.996761490936672	-0.0127329522425173
71.1294	0.996368468761079	-0.0134923734294823
71.1794	0.995981182436688	-0.0142425462677157
71.2294	0.995593896112297	-0.0149927191059492
71.2794	0.995206609787906	-0.0157428919441826
71.3294	0.994819323463515	-0.016493064782416
71.3794	0.994406912218484	-0.0172913827978014
71.4294	0.993982785834502	-0.0181121497374306
71.4794	0.993558659450521	-0.0189329166770598
71.5294	0.99313453306654	-0.019753683616689
71.5794	0.992710406682559	-0.0205744505563182
71.6294	0.992258477747799	-0.0213450140172348
71.6794	0.991770875220487	-0.0220511611424516
71.7294	0.991283272693175	-0.0227573082676683
71.7794	0.990795670165864	-0.023463455392885
71.8294	0.990308067638552	-0.0241696025181019
71.8794	0.989838383912509	-0.0248652191569195
71.9294	0.989442203840651	-0.0255176393107125
71.9794	0.989046023768792	-0.0261700594645055
72.0294	0.988649843696934	-0.0268224796182984
72.0794	0.988253663625075	-0.0274748997720914
72.1294	0.987857483553217	-0.0281273199258843
72.1794	0.987391882197755	-0.0289133025624938
72.2294	0.986922780609507	-0.0297060194419343
72.2794	0.986453679021258	-0.0304987363213748
72.3294	0.98598457743301	-0.0312914532008153
72.3794	0.985515475844761	-0.0320841700802558
72.4294	0.985113029944355	-0.0329406288373135
72.4794	0.984737809606589	-0.0338231230091726
72.5294	0.984362589268823	-0.0347056171810317
72.5794	0.983987368931056	-0.0355881113528908
72.6294	0.98361214859329	-0.0364706055247499
72.6794	0.983193179592799	-0.037516825377004
72.7294	0.982724078004551	-0.0387506622106551
72.7794	0.982254976416302	-0.0399844990443062
72.8294	0.981785874828053	-0.0412183358779574
72.8794	0.981316773239805	-0.0424521727116084
72.9294	0.980860104282607	-0.0436674121769543
72.9794	0.980446505511548	-0.0448182250449568
73.0294	0.980032906740489	-0.0459690379129593
73.0794	0.979619307969431	-0.0471198507809619
73.1294	0.979205709198372	-0.0482706636489644
73.1794	0.978792110427313	-0.0494214765169669
73.2294	0.978370595006115	-0.0503949397137509
73.2794	0.977948934473204	-0.0513651521018973
73.3294	0.977527273940292	-0.0523353644900439
73.3794	0.977105613407381	-0.0533055768781904
73.4294	0.976683952874469	-0.0542757892663369
73.4794	0.976236686720139	-0.0558720710925638
73.5294	0.975780330223245	-0.057690616052635
73.5794	0.975323973726351	-0.0595091610127064
73.6294	0.974867617229457	-0.0613277059727775
73.6794	0.974411260732563	-0.0631462509328488
73.7294	0.973980674868719	-0.0648755318271085
73.7794	0.973576275293295	-0.0665141089125593
73.8294	0.973171875717871	-0.0681526859980104
73.8794	0.972767476142447	-0.0697912630834613
73.9294	0.972363076567023	-0.0714298401689123
73.9794	0.971938953110829	-0.0730706606974171
74.0294	0.971456284167267	-0.0747181403346686
74.0794	0.970973615223705	-0.0763656199719204
74.1294	0.970490946280144	-0.0780130996091719
74.1794	0.970008277336582	-0.0796605792464235
74.2294	0.969524756701548	-0.0813027510233285
74.2794	0.968956918610771	-0.0824194446259132
74.3294	0.968389080519994	-0.083536138228498
74.3794	0.967821242429216	-0.0846528318310826
74.4294	0.967253404338439	-0.0857695254336674
74.4794	0.966685566247662	-0.0868862190362521
74.5294	0.966117728156884	-0.0880029126388368
74.5794	0.965549890066107	-0.0891196062414216
74.6294	0.96500644286178	-0.0902062503984135
74.6794	0.964605665637097	-0.0911171258804996
74.7294	0.964204888412415	-0.0920280013625858
74.7794	0.963804111187733	-0.0929388768446719
74.8294	0.963403333963051	-0.0938497523267581
74.8794	0.963002556738369	-0.0947606278088442
74.9294	0.962601779513686	-0.0956715032909304
74.9794	0.962201002289004	-0.0965823787730165
75.0294	0.961800225064322	-0.0974932542551026
75.0794	0.96139944783964	-0.0984041297371889
75.1294	0.960998670614958	-0.099315005219275
75.1794	0.960570221264362	-0.100050279813959
75.2294	0.960127516576175	-0.100695093345436
75.2794	0.959684811887987	-0.101339906876912
75.3294	0.9592421071998	-0.101984720408389
75.3794	0.958799402511612	-0.102629533939866
75.4294	0.958356697823425	-0.103274347471343
75.4794	0.957913993135238	-0.10391916100282
75.5294	0.95747128844705	-0.104563974534296
75.5794	0.957028583758863	-0.105208788065773
75.6294	0.956585879070675	-0.10585360159725
75.6794	0.956145856506992	-0.106465460107078
75.7294	0.955718566327446	-0.106920876962411
75.7794	0.9552912761479	-0.107376293817744
75.8294	0.954863985968354	-0.107831710673078
75.8794	0.954436695788809	-0.108287127528411
75.9294	0.954009405609263	-0.108742544383744
75.9794	0.953582115429717	-0.109197961239078
76.0294	0.953154825250171	-0.109653378094411
76.0794	0.952727535070626	-0.110108794949744
76.1294	0.95230024489108	-0.110564211805078
76.1794	0.951872954711534	-0.111019628660411
76.2294	0.951426858009338	-0.111424986580283
76.2794	0.950972232767801	-0.111807643355005
76.3294	0.950517607526264	-0.112190300129726
76.3794	0.950062982284728	-0.112572956904448
76.4294	0.949608357043191	-0.112955613679169
76.4794	0.949153731801654	-0.113338270453891
76.5294	0.948699106560117	-0.113720927228612
76.5794	0.94824448131858	-0.114103584003334
76.6294	0.947789856077043	-0.114486240778055
76.6794	0.947335230835506	-0.114868897552777
76.7294	0.946885089366243	-0.115307696279494
76.7794	0.94645266101715	-0.11596828350964
76.8294	0.946020232668057	-0.116628870739786
76.8794	0.945587804318964	-0.117289457969933
76.9294	0.945155375969871	-0.117950045200079
76.9794	0.944722947620778	-0.118610632430225
77.0294	0.944290519271685	-0.119271219660371
77.0794	0.943858090922592	-0.119931806890518
77.1294	0.943425662573499	-0.120592394120664
77.1794	0.942993234224406	-0.12125298135081
77.2294	0.942560805875313	-0.121913568580957
77.2794	0.942139561471583	-0.122638609922256
77.3294	0.941722753157914	-0.123389216860716
77.3794	0.941305944844244	-0.124139823799177
77.4294	0.940889136530575	-0.124890430737637
77.4794	0.940472328216905	-0.125641037676098
77.5294	0.940055519903236	-0.126391644614558
77.5794	0.939638711589566	-0.127142251553019
77.6294	0.939221903275897	-0.127892858491479
77.6794	0.938805094962227	-0.12864346542994
77.7294	0.938388286648558	-0.1293940723684
77.7794	0.937970911080971	-0.13016424325246
77.8294	0.937551636445918	-0.130999910823959
77.8794	0.937132361810866	-0.131835578395458
77.9294	0.936713087175814	-0.132671245966957
77.9794	0.936293812540762	-0.133506913538456
78.0294	0.93587453790571	-0.134342581109955
78.0794	0.935455263270658	-0.135178248681454
78.1294	0.935035988635606	-0.136013916252953
78.1794	0.934616714000553	-0.136849583824452
78.2294	0.934197439365501	-0.137685251395951
78.2794	0.933778164730449	-0.13852091896745
78.3294	0.93334751294639	-0.139514252083189
78.3794	0.932912946444393	-0.140561835708773
78.4294	0.932478379942396	-0.141609419334357
78.4794	0.932043813440399	-0.142657002959942
78.5294	0.931609246938401	-0.143704586585526
78.5794	0.931174680436404	-0.144752170211111
78.6294	0.930740113934407	-0.145799753836695
78.6794	0.93030554743241	-0.146847337462279
78.7294	0.929870980930413	-0.147894921087864
78.7794	0.929436414428416	-0.148942504713448
78.8294	0.929001441980834	-0.149919493387455
78.8794	0.928565314149667	-0.150695557968512
78.9294	0.9281291863185	-0.151471622549568
78.9794	0.927693058487334	-0.152247687130624
79.0294	0.927256930656167	-0.153023751711681
79.0794	0.926820802825	-0.153799816292737
79.1294	0.926384674993832	-0.154575880873793
79.1794	0.925948547162666	-0.155351945454849
79.2294	0.925512419331499	-0.156128010035906
79.2794	0.925076291500332	-0.156904074616962
79.3294	0.924640163669165	-0.157680139198018
79.3794	0.924201013361143	-0.158433059684359
79.4294	0.92376098052112	-0.159179222334257
79.4794	0.923320947681098	-0.159925384984156
79.5294	0.922880914841075	-0.160671547634054
79.5794	0.922440882001052	-0.161417710283953
79.6294	0.922000849161029	-0.162163872933852
79.6794	0.921560816321006	-0.16291003558375
79.7294	0.921120783480983	-0.163656198233649
79.7794	0.92068075064096	-0.164402360883548
79.8294	0.920240717800938	-0.165148523533446
79.8794	0.919803466971434	-0.16599785455721
79.9294	0.91937309389016	-0.167102240727475
79.9794	0.918942720808886	-0.16820662689774
80.0294	0.918512347727612	-0.169311013068005
80.0794	0.918081974646338	-0.17041539923827
80.1294	0.917651601565064	-0.171519785408535
80.1794	0.91722122848379	-0.1726241715788
80.2294	0.916790855402516	-0.173728557749065
80.2794	0.916360482321242	-0.17483294391933
80.3294	0.915930109239968	-0.175937330089595
80.3794	0.915499736158693	-0.17704171625986
80.4294	0.915069363077419	-0.178323109832235
80.4794	0.914638989996145	-0.179648203486427
80.5294	0.914208616914871	-0.180973297140619
80.5794	0.913778243833597	-0.182298390794811
80.6294	0.913347870752323	-0.183623484449003
80.6794	0.912917497671049	-0.184948578103195
80.7294	0.912487124589775	-0.186273671757387
80.7794	0.9120567515085	-0.187598765411579
80.8294	0.911626378427226	-0.188923859065771
80.8794	0.911196005345952	-0.190248952719963
80.9294	0.910768489909053	-0.191504097186703
80.9794	0.910347160006183	-0.192607832652754
81.0294	0.909925830103312	-0.193711568118805
81.0794	0.90950450020044	-0.194815303584856
81.1294	0.909083170297569	-0.195919039050907
81.1794	0.908661840394698	-0.197022774516958
81.2294	0.908240510491827	-0.19812650998301
81.2794	0.907819180588956	-0.199230245449061
81.3294	0.907397850686085	-0.200333980915112
81.3794	0.906976520783214	-0.201437716381163
81.4294	0.906555190880343	-0.202541451847214
81.4794	0.906125672790482	-0.203312978765369
81.5294	0.90569447760208	-0.204016462968894
81.5794	0.905263282413679	-0.20471994717242
81.6294	0.904832087225277	-0.205423431375945
81.6794	0.904400892036875	-0.206126915579471
81.7294	0.903969696848474	-0.206830399782996
81.7794	0.903538501660072	-0.207533883986522
81.8294	0.90310730647167	-0.208237368190047
81.8794	0.902676111283269	-0.208940852393572
81.9294	0.902244916094867	-0.209644336597098
81.9794	0.901816973162262	-0.210625453435183
82.0294	0.901395232205827	-0.212136009250802
82.0794	0.900973491249392	-0.21364656506642
82.1294	0.900551750292958	-0.215157120882038
82.1794	0.900130009336523	-0.216667676697656
82.2294	0.899708268380088	-0.218178232513275
82.2794	0.899286527423653	-0.219688788328893
82.3294	0.898864786467218	-0.221199344144511
82.3794	0.898443045510784	-0.22270989996013
82.4294	0.898021304554349	-0.224220455775748
82.4794	0.897599563597914	-0.225731011591366
82.5294	0.897157470415576	-0.22717443199506
82.5794	0.89671200891613	-0.228606741409833
82.6294	0.896266547416685	-0.230039050824606
82.6794	0.89582108591724	-0.231471360239379
82.7294	0.895375624417794	-0.232903669654152
82.7794	0.894930162918348	-0.234335979068926
82.8294	0.894484701418903	-0.235768288483699
82.8794	0.894039239919457	-0.237200597898472
82.9294	0.893593778420012	-0.238632907313245
82.9794	0.893148316920566	-0.240065216728018
83.0294	0.892701272989973	-0.241601948363421
83.0794	0.892251580391201	-0.243313461576669
83.1294	0.89180188779243	-0.245024974789916
83.1794	0.891352195193658	-0.246736488003164
83.2294	0.890902502594887	-0.248448001216411
83.2794	0.890452809996115	-0.250159514429659
83.3294	0.890003117397343	-0.251871027642907
83.3794	0.889553424798572	-0.253582540856154
83.4294	0.8891037321998	-0.255294054069402
83.4794	0.888654039601029	-0.257005567282649
83.5294	0.888204347002257	-0.258717080495897
83.5794	0.887777285368493	-0.260850161154633
83.6294	0.887353078090675	-0.26303641248217
83.6794	0.886928870812858	-0.265222663809707
83.7294	0.88650466353504	-0.267408915137244
83.7794	0.886080456257223	-0.269595166464781
83.8294	0.885656248979405	-0.271781417792317
83.8794	0.885232041701588	-0.273967669119854
83.9294	0.884807834423771	-0.276153920447391
83.9794	0.884383627145953	-0.278340171774928
84.0294	0.883959419868136	-0.280526423102465
84.0794	0.883536699782112	-0.282704240464593
84.1294	0.883116191986368	-0.284869511778676
84.1794	0.882695684190625	-0.287034783092759
84.2294	0.882275176394882	-0.289200054406842
84.2794	0.881854668599138	-0.291365325720925
84.3294	0.881434160803395	-0.293530597035008
84.3794	0.881013653007651	-0.295695868349091
84.4294	0.880593145211908	-0.297861139663174
84.4794	0.880172637416164	-0.300026410977256
84.5294	0.879752129620421	-0.302191682291339
84.5794	0.879331621824677	-0.304356953605422
84.6294	0.878923162830995	-0.306405738769549
84.6794	0.878515808749293	-0.308443841797654
84.7294	0.87810845466759	-0.310481944825759
84.7794	0.877701100585887	-0.312520047853863
84.8294	0.877293746504185	-0.314558150881968
84.8794	0.876886392422482	-0.316596253910073
84.9294	0.87647903834078	-0.318634356938177
84.9794	0.876071684259077	-0.320672459966282
85.0294	0.875664330177374	-0.322710562994387
85.0794	0.875256976095672	-0.324748666022491
85.1294	0.87483512826531	-0.327075303165071
85.1794	0.874394067791378	-0.329784415761723
85.2294	0.873953007317446	-0.332493528358375
85.2794	0.873511946843513	-0.335202640955027
85.3294	0.873070886369581	-0.337911753551678
85.3794	0.872629825895649	-0.34062086614833
85.4294	0.872188765421717	-0.343329978744982
85.4794	0.871747704947784	-0.346039091341634
85.5294	0.871306644473852	-0.348748203938285
85.5794	0.87086558399992	-0.351457316534937
85.6294	0.870424523525987	-0.354166429131589
85.6794	0.869974538257078	-0.356734306583204
85.7294	0.869524023551179	-0.359293805678756
85.7794	0.86907350884528	-0.361853304774309
85.8294	0.868622994139381	-0.364412803869862
85.8794	0.868172479433482	-0.366972302965415
85.9294	0.867721964727582	-0.369531802060968
85.9794	0.867271450021683	-0.372091301156521
86.0294	0.866820935315784	-0.374650800252074
86.0794	0.866370420609885	-0.377210299347627
86.1294	0.865919905903986	-0.37976979844318
86.1794	0.86547560386165	-0.382901816391624
86.2294	0.865038653923355	-0.386711356650695
86.2794	0.864601703985061	-0.390520896909766
86.3294	0.864164754046766	-0.394330437168838
86.3794	0.863727804108471	-0.398139977427909
86.4294	0.863290854170177	-0.40194951768698
86.4794	0.862853904231882	-0.405759057946051
86.5294	0.862416954293588	-0.409568598205122
86.5794	0.861980004355293	-0.413378138464194
86.6294	0.861543054416999	-0.417187678723265
86.6794	0.861106104478704	-0.420997218982336
86.7294	0.860675467443329	-0.42312702582467
86.7794	0.860245012261123	-0.425208445284629
86.8294	0.859814557078918	-0.427289864744588
86.8794	0.859384101896713	-0.429371284204547
86.9294	0.858953646714507	-0.431452703664506
86.9794	0.858523191532302	-0.433534123124465
87.0294	0.858092736350097	-0.435615542584424
87.0794	0.857662281167892	-0.437696962044383
87.1294	0.857231825985686	-0.439778381504342
87.1794	0.856801370803481	-0.441859800964301
87.2294	0.85638018301693	-0.446364337422407
87.2794	0.855968718399589	-0.453411160567093
87.3294	0.855557253782249	-0.46045798371178
87.3794	0.855145789164909	-0.467504806856466
87.4294	0.854734324547568	-0.474551630001153
87.4794	0.854322859930228	-0.481598453145839
87.5294	0.853911395312888	-0.488645276290525
87.5794	0.853499930695547	-0.495692099435212
87.6294	0.853088466078207	-0.502738922579898
87.6794	0.852677001460866	-0.509785745724585
88.7293	0.849919397246575	-0.42681038659415
88.7793	0.850020689476815	-0.456087726601417
88.8293	0.850546547012526	-0.440771510475637
88.8793	0.851149990086292	-0.428916679480419
88.9293	0.851535762622736	-0.417754265996255
88.9793	0.85191722485151	-0.408093552354636
89.0293	0.852485343606952	-0.403790631338963
89.0793	0.852979004322969	-0.400783263152516
89.1293	0.853367643382385	-0.396041808844129
89.1793	0.853641347919414	-0.391393279091759
89.2293	0.854137033301437	-0.390209689018102
89.2793	0.854453840915165	-0.38086527091034
89.3293	0.854873868611585	-0.374649001720157
89.3793	0.855448978989136	-0.365729594749725
89.4293	0.855877050628874	-0.363462495084368
89.4793	0.856339600520685	-0.356269838278912
89.5293	0.856916356728606	-0.352402251018544
89.5793	0.857489116220577	-0.350345685352962
89.6293	0.857850868473117	-0.344328633912572
89.6793	0.858173636434169	-0.338297449342902
89.7293	0.858603282346434	-0.332185709473838
89.7793	0.858915429068919	-0.329244147794682
89.8293	0.859433093599178	-0.320867906470441
89.8793	0.859755820465645	-0.313687726884453
89.9293	0.860220577614995	-0.306272357780167
89.9793	0.860602794790862	-0.302510815305793
90.0293	0.861231964191206	-0.297269724420062
90.0793	0.861705761920118	-0.293664949565224
90.1293	0.862188899137609	-0.289800843208077
90.1793	0.862664749475487	-0.286471107957649
90.2293	0.863108582263992	-0.2826187351704
90.2793	0.863512889649544	-0.277374112605644
90.3293	0.863810311401328	-0.27487989892709
90.3793	0.864222071396967	-0.273281743205158
90.4293	0.864547157642515	-0.269618061943828
90.4793	0.865006774943437	-0.26397856187654
90.5293	0.865353189347164	-0.259473903243997
90.5793	0.86570466202746	-0.254829395751651
90.6293	0.866332070254032	-0.25029237100347
90.6793	0.866756157653434	-0.245720551754571
90.7293	0.867369105025209	-0.240063461556578
90.7793	0.867765443537091	-0.237634943215446
90.8293	0.868325313306821	-0.235873334348285
90.8793	0.86867457581423	-0.231238616260638
90.9293	0.869130335277986	-0.227710194384771
90.9793	0.869428127292695	-0.223369315499753
91.0293	0.869912617274709	-0.22077788989692
91.0793	0.870272953514914	-0.217352541153717
91.1293	0.870601073548878	-0.21071527422345
91.1793	0.871084518354801	-0.206587413337565
91.2293	0.871458103979126	-0.203466728959765
91.2793	0.872054628463225	-0.197824305410203
91.3293	0.872632840634911	-0.195022113362297
91.3793	0.873098053064936	-0.191750301236034
91.4293	0.873512268497851	-0.188363788668204
91.4793	0.873924615394219	-0.185461729226768
91.5293	0.874411284249212	-0.183183673384164
91.5793	0.874759503019118	-0.182023972107565
91.6293	0.875080834710323	-0.180233373213804
91.6793	0.875440580327934	-0.177499796988782
91.7293	0.875940402395224	-0.17474202165574
91.7793	0.876311534109827	-0.171666191923893
91.8293	0.876729627358421	-0.169992606032374
91.8793	0.877196602149405	-0.168741703214256
91.9293	0.877653746027092	-0.165317005412012
91.9793	0.87827121474969	-0.165127949014955
92.0293	0.878770379156365	-0.164313120855053
92.0793	0.879185662458303	-0.163050756017849
92.1293	0.879584746484868	-0.161902404305359
92.1793	0.879897135276924	-0.161211191080972
92.2293	0.880326128889213	-0.15931996444478
92.2793	0.880769609551391	-0.15681505006394
92.3293	0.881150952743594	-0.154265671609563
92.3793	0.881489647960244	-0.152911598472708
92.4293	0.881998974227021	-0.151733146466673
92.4793	0.882509277085589	-0.149972492824366
92.5293	0.88295463580549	-0.147484457214651
92.5793	0.883388758049049	-0.145263959217466
92.6293	0.88382828910667	-0.142836613440841
92.6793	0.884315089493786	-0.140114003536839
92.7293	0.884808746255053	-0.137068386575326
92.7793	0.885167225986476	-0.133685048503265
92.8293	0.885484288399784	-0.130803323255497
92.8793	0.885881764231175	-0.128999053670167
92.9293	0.886314277798532	-0.127816710516389
92.9793	0.886682567742851	-0.126389377927476
93.0293	0.887047679871079	-0.125172150142758
93.0793	0.88748818294587	-0.123443797432443
93.1293	0.888015970693506	-0.121384914873925
93.1793	0.888628326087261	-0.119254387498369
93.2293	0.889075603550322	-0.118220360167164
93.2793	0.889508555134703	-0.116239983429205
93.3293	0.889923817830777	-0.113851785120537
93.3793	0.890325398735065	-0.11143741407346
93.4293	0.890759520978624	-0.109372904619291
93.4793	0.891133736451405	-0.1076873546384
93.5293	0.891512735568658	-0.105602920559208
93.5793	0.891925698598081	-0.103099633373712
93.6293	0.892395925937703	-0.101183134217011
93.6793	0.8928181230073	-0.0988179152652424
93.7293	0.893250519674254	-0.0964489509351929
93.7793	0.893693871116308	-0.0942684745252342
93.8293	0.894124638819038	-0.0925079407305197
93.8793	0.894677416343779	-0.0905203957326041
93.9293	0.895214750528577	-0.0883032217315809
93.9793	0.895736494616363	-0.0859542694452171
94.0293	0.896162757525419	-0.084668161024755
94.0793	0.896537652676371	-0.0839538501808732
94.1293	0.896912216341084	-0.0832389097679404
94.1793	0.897275601553191	-0.0825027388875653
94.2293	0.897638986765298	-0.0817665680071903
94.2793	0.898071369456806	-0.0811136801040818
94.3293	0.898604115197632	-0.080581934793826
94.3793	0.899136860938459	-0.0800501894835702
94.4293	0.899606251881748	-0.0792268608925203
94.4793	0.900058393554461	-0.0783241444871066
94.5293	0.900506215792186	-0.0774697886274904
94.5793	0.900932083529452	-0.0768612361259546
94.6293	0.901357951266718	-0.0762526836244188
94.6793	0.90175167667762	-0.0751792635296292
94.7293	0.902118350443683	-0.073714601279928
94.7793	0.902485024209746	-0.0722499390302268
94.8293	0.902913827967983	-0.0716221847858851
94.8793	0.903347917090138	-0.0710656258406104
94.9293	0.903808661257525	-0.0703336512465429
94.9793	0.904331541336485	-0.0691927630248099
95.0293	0.904854421415444	-0.068051874803077
95.0793	0.905306963262975	-0.0667867284721986
95.1293	0.905726221904946	-0.0654627846978059
95.1793	0.90614416563959	-0.0642171727338586
95.2293	0.906540436391255	-0.0642626662050159
95.2793	0.906936707142919	-0.0643081596761732
95.3293	0.907312913769188	-0.0639491481727733
95.3793	0.907663144765473	-0.0630664521658278
95.4293	0.908013375761757	-0.0621837561588822
95.4793	0.908473412890044	-0.0617533585836259
95.5293	0.908958474598512	-0.0614260388434893
95.5793	0.909454008707053	-0.0610125128286624
95.6293	0.909993331555791	-0.0602385284528248
95.6793	0.910532654404529	-0.0594645440769872
95.7293	0.910994420481002	-0.0588050709634361
95.7793	0.911398059683369	-0.0582314211962173
95.8293	0.911801698885736	-0.0576577714289985
95.8793	0.912205367344016	-0.0572182271231017
95.9293	0.912609037342081	-0.0567857409993797
95.9793	0.913002711615969	-0.0563148139742253
96.0293	0.913375962489943	-0.0557653439751763
96.0793	0.913749213363917	-0.0552158739761272
96.1293	0.91420735102344	-0.0546258742117784
96.1793	0.914700634116798	-0.05401909402424
96.2293	0.915187568656744	-0.0534715232613728
96.2793	0.915606859286098	-0.053554829608465
96.3293	0.916026149915453	-0.0536381359555572
96.3793	0.916463750745238	-0.0528961660772546
96.4293	0.9169224690241	-0.0512023918356413
96.4793	0.917381187302961	-0.049508617594028
96.5293	0.917724913957238	-0.0481413897063083
96.5793	0.918047192244899	-0.0468350696102736
96.6293	0.918392769279625	-0.0456557654683874
96.6793	0.918820281293868	-0.0449231398355349
96.7293	0.919247793308112	-0.0441905142026824
96.7793	0.919690103815156	-0.0430831851793851
96.8293	0.920142279984068	-0.0417260538957912
96.8793	0.920594456152979	-0.0403689226121973
96.9293	0.92111984589189	-0.0392228262855577
96.9793	0.921646836663294	-0.0380813448660087
97.0293	0.922118607726586	-0.0369593100749209
97.0793	0.922491008049747	-0.0358722705043676
97.1293	0.922863408372909	-0.0347852309338143
97.1793	0.923271510735451	-0.0339719366508411
97.2293	0.923692445641783	-0.0332570358616638
97.2793	0.924114882759562	-0.0325187220883759
97.3293	0.924548971881717	-0.0315988039252007
97.3793	0.924983061003872	-0.0306788857620254
97.4293	0.925426063422669	-0.0298460240638559
97.4793	0.92587823959158	-0.0291027626884359
97.5293	0.926330415760492	-0.0283595013130158
97.5793	0.926818412503366	-0.0278628517749735
97.6293	0.927311695596724	-0.0274025968688874
97.6793	0.927766948277731	-0.0269331936578818
97.7293	0.928108109721687	-0.0264363455321172
97.7793	0.928449271165643	-0.0259394974063527
97.8293	0.928828679721349	-0.0258792457962248
97.8793	0.929230705442435	-0.0260771725202957
97.9293	0.929632731163522	-0.0262722372755432
97.9793	0.930034756884609	-0.0260613113105564
98.0293	0.930436782605695	-0.0258503853455695
98.0793	0.93089301816561	-0.0256255625579569
98.1293	0.931435629568303	-0.0253785971152061
98.1793	0.931978240970997	-0.0251316316724553
98.2293	0.932476872897364	-0.0245388089413426
98.2793	0.932961934605833	-0.0238392691877282
98.3293	0.933425390824751	-0.0230655804019031
98.3793	0.93375915358679	-0.021846789722443
98.4293	0.934092916348829	-0.0206279990429829
98.4793	0.934482397198404	-0.0194627447983068
98.5293	0.934923063428471	-0.0183466717604121
98.5793	0.935363729658537	-0.0172305987225175
98.6293	0.935782203082233	-0.0161076202595524
98.6793	0.936198205157632	-0.0149838728217128
98.7293	0.936637500268967	-0.0139079253084714
98.7793	0.937137169858506	-0.0129558730020908
98.8293	0.937636839448045	-0.0120038206957101
98.8793	0.938070976750595	-0.0110581770611542
98.9293	0.938470749561188	-0.0101158940715794
98.9793	0.938869860409354	-0.00917635891686057
99.0293	0.939251245374795	-0.00831040467328333
99.0793	0.939632630340235	-0.00744445042970607
99.1293	0.940097560547392	-0.00689590668090304
99.1793	0.940680745613595	-0.00679664445368855
99.2293	0.941263930679799	-0.00669738222647406
99.2793	0.941847115746003	-0.00659811999925961
99.3293	0.942366791454432	-0.00628779842984195
99.3793	0.942818214367575	-0.00575065374992387
99.4293	0.943269637280719	-0.00521350907000573
99.4793	0.943721060193863	-0.00467636439008765
99.5293	0.944172483107006	-0.00413921971016953
99.5793	0.9446084777893	-0.00360736966516176
99.6293	0.944995616407237	-0.00309228596403685
99.6793	0.945382755025173	-0.00257720226291189
99.7293	0.945769893643109	-0.00206211856178701
99.7793	0.946157032261045	-0.00154703486066207
99.8293	0.946544170878981	-0.00103195115953716
99.8793	0.947022362826728	-0.000626142233565524
99.9293	0.947500920450498	-0.000220772162112609
99.9793	0.947979478074267	0.000184597909340334
100.0293	0.948458035698037	0.000589967980793304
100.0793	0.948936593321807	0.00099533805224622
100.1293	0.949337544507214	0.00132977542591697
100.1793	0.949713175820159	0.00164107030137242
100.2293	0.950088807133104	0.00195236517682781
100.2793	0.950464438446048	0.00226366005228323
100.3293	0.950840069758992	0.00257495492773865
100.3793	0.951260225752701	0.00296481648151606
100.4293	0.951723160361262	0.00343016366740678
100.4793	0.952186094969823	0.00389551085329748
100.5293	0.952649029578384	0.0043608580391882
100.5793	0.953111964186945	0.00482620522507893
100.6293	0.953571106672185	0.00519747154150169
100.6793	0.954019891566862	0.00531177070698974
100.7293	0.95446867646154	0.00542606987247773
100.7793	0.954917461356218	0.00554036903796579
100.8293	0.955366246250895	0.00565466820345381
100.8793	0.955814561630971	0.00576345159607403
100.9293	0.956243783417239	0.00564792689206992
100.9793	0.956673005203507	0.00553240218806575
101.0293	0.957102226989774	0.00541687748406164
101.0793	0.957531448776042	0.00530135278005753
101.1293	0.95796067056231	0.00518582807605342
101.1793	0.958405190699354	0.00549692261431076
101.2293	0.958853975594032	0.00592694681345429
101.2793	0.95930276048871	0.00635697101259786
101.3293	0.959751545383387	0.00678699521174139
101.3793	0.960200330278065	0.00721701941088493
101.4293	0.960607623759746	0.00756240841643971
101.4793	0.960979287068928	0.00783511812935872
101.5293	0.96135095037811	0.00810782784227779
101.5793	0.961722613687292	0.00838053755519683
101.6293	0.962094276996474	0.00865324726811589
101.6793	0.962499771533959	0.00895376762475592
101.7293	0.962985729533354	0.0093204322151107
101.7793	0.963471687532749	0.00968709680546545
101.8293	0.963957645532144	0.0100537613958202
101.8793	0.964443603531539	0.010420425986175
101.9293	0.964924891064124	0.010788151568094
101.9793	0.965324358937409	0.0111744641503795
102.0293	0.965723826810694	0.0115607767326651
102.0793	0.966123294683978	0.0119470893149507
102.1293	0.966522762557263	0.0123334018972363
102.1793	0.966922230430547	0.0127197144795219
102.2293	0.967353125345217	0.0128436106860489
102.2793	0.967791392035027	0.0129059524340647
102.3293	0.968229658724837	0.0129682941820805
102.3793	0.968667925414647	0.0130306359300962
102.4293	0.969106192104456	0.013092977678112
102.4793	0.969538994873469	0.0130570001872853
102.5293	0.969967641984411	0.0129462446838178
102.5793	0.970396289095353	0.0128354891803504
102.6293	0.970824936206296	0.012724733676883
102.6793	0.971253583317238	0.0126139781734156
102.7293	0.971668296706292	0.0126350276887736
102.7793	0.972053938502767	0.012931077798965
102.8293	0.972439580299241	0.0132271279091565
102.8793	0.972825222095715	0.0135231780193479
102.9293	0.973210863892189	0.0138192281295394
[truncated: 2,116 more rows]
