# Supplementary material for: Unraveling the Local Relation Between Tissue Composition and Human Brain Mechanics Through Machine Learning
Source: Front Bioeng Biotechnol. 2021 Aug 17;9:704738. doi: 10.3389/fbioe.2021.704738 (PMC8415910; doi:10.3389/fbioe.2021.704738)
Supplement: Supplementary file 1 [file DataSheet3.ZIP › Mechanics_cyclicCompTens/cyclicCompTens_HBE_04_23_P2a_WM_29.txt]

0	1	0.0134900984870549
0.038944	1	0.00075805875461224
0.079904	1	0.00329214994537499
0.120864	0.999994117318321	0.00414539304463324
0.161824	0.999994117318321	0.00438584948664317
0.202784	0.999994117318321	0.00468430281050225
0.243744	0.999994117318321	0.00511506297298084
0.284704	0.999994117318321	0.00537670313559582
0.325664	0.999999019553053	0.00559129744669462
0.366624	0.999999019553053	0.0057288971247422
0.407584	0.999999019553053	0.00583048962676555
0.448544	0.999999019553053	0.00630255645458033
0.489504	1.00000980446947	0.00662873196472624
0.530464	1.00000980446947	0.0067332185158018
0.571424	1.00000980446947	0.00681299899846513
0.612384	1.00000980446947	0.00692155330658897
0.653344	1.00000980446947	0.00707562927505401
0.694304	0.999999019553053	0.00723965896124934
0.735264	0.999999019553053	0.00736435107140546
0.776224	0.999999019553053	0.00744102600073809
0.817184	0.999999019553053	0.00748467331614938
0.858144	0.999999019553053	0.00746650309717192
0.899104	0.999999019553053	0.00743498960033415
0.940064	0.999999019553053	0.00741039290309281
0.981024	0.999999019553053	0.00741307768478872
1.021984	0.999999019553053	0.00743328110289135
1.062944	0.999999019553053	0.00743139173135704
1.103904	1.00000490223473	0.00742481052947261
1.144864	1.00000490223473	0.00737701182677994
1.185824	1.00000490223473	0.00731153758485406
1.226784	1.00000490223473	0.00722680570019577
1.267744	1.00000490223473	0.00710072120396191
1.308704	1	0.00696588937515727
1.349664	1	0.00683356799157475
1.390624	1	0.00670384204224531
1.431584	1	0.0065565102882722
1.472544	1	0.00645532104049101
1.513504	1.00000490223473	0.00639829993833652
1.554464	1.00000490223473	0.00638630994735379
1.595424	1.00000490223473	0.00638809907541574
1.636384	1.00000490223473	0.00639559554378732
1.677344	1.00000490223473	0.00641644836525473
1.718304	1	0.00645903876579385
1.759264	1	0.00655529864977947
1.800224	1	0.00669979525684811
1.841184	1	0.00685391741647412
1.882144	1	0.00703850051647747
1.923104	1	0.00722089351452931
1.964064	1	0.00741477964461365
2.005024	1	0.0075566917134588
2.045984	1	0.00766905810841378
2.086944	1	0.00772445134374458
2.127904	1	0.00777198418331479
2.168864	1	0.00773908035309881
2.209824	1	0.00760031069919315
2.250784	1	0.00732543873943031
2.291744	1	0.00692772058343366
2.332704	0.999995097765267	0.00643894430798719
2.373664	0.999995097765267	0.00580141761551239
2.414624	0.999995097765267	0.00504868938117814
2.455584	0.999995097765267	0.00412237649912864
2.496544	1	0.00299524543295696
2.537504	1	0.0016334335018415
2.578464	1	5.77041798068834e-05
2.619424	1	-0.00176334053207078
2.660384	1	-0.00376040188547261
2.701344	1	-0.00589194203631967
2.742304	0.999949997205726	-0.00818614247559514
2.783264	0.9996735111668	-0.010642440968171
2.824224	0.999247016745053	-0.0133114604676149
2.865184	0.998880329587046	-0.0161993289009794
2.906144	0.998508740194305	-0.0192383514155042
2.947104	0.998087148007291	-0.0224415204368961
2.988064	0.997443974810357	-0.0257330627960421
3.029024	0.997248865867995	-0.0292102560660931
3.069984	0.996636086526404	-0.0328031673498072
3.110944	0.996138999924506	-0.0364794659481258
3.151904	0.995651717792073	-0.0402758082838625
3.192864	0.995195809961929	-0.0441419200763973
3.233824	0.994763432858503	-0.0480403625679905
3.274784	0.99438694123103	-0.0519422852514411
3.315744	0.994010449603556	-0.0557630521271513
3.356704	0.99362905574135	-0.0595429523542067
3.397664	0.99325746634861	-0.0633348861563632
3.438624	0.992921173045945	-0.0670979738097305
3.479584	0.992605469129157	-0.0708580367252781
3.520544	0.992274078061225	-0.0746163955017947
3.561504	0.991917195372683	-0.0783209736553628
3.602464	0.991515212124599	-0.0819656323629002
3.643424	0.991144603178805	-0.0855189387581883
3.684384	0.99075732663492	-0.0890234047903529
3.725344	0.99030043835783	-0.0924429907518565
3.766304	0.989552357337616	-0.0957559982893339
3.807264	0.989317050070445	-0.0990501905628809
3.848224	0.988839572407478	-0.102199927634272
3.889184	0.988417980220463	-0.105265420963131
3.930144	0.987795396409407	-0.108340773019581
3.971104	0.987399295843003	-0.11136700577455
4.012064	0.98699731259492	-0.114361117034228
4.053024	0.986661019292255	-0.117334915915508
4.093984	0.986329628224322	-0.120315433288646
4.134944	0.985968823747994	-0.123348920620129
4.175904	0.985552133795712	-0.126365235808947
4.216864	0.985130541608698	-0.129333545270509
4.257824	0.98473836283008	-0.132257939374332
4.298784	0.984376577906805	-0.135154764344036
4.339744	0.983959887954523	-0.138037481134601
4.380704	0.983448094648426	-0.140876175786336
4.421664	0.982986304136604	-0.143699252069228
4.462624	0.982524513624781	-0.146503763696871
4.503584	0.982107823672499	-0.149300815902643
4.544544	0.981731332045026	-0.152186245804581
4.585504	0.98132444656221	-0.155165738950935
4.626464	0.980767552696572	-0.158118484523802
4.667424	0.980416552689709	-0.161074032555486
4.708384	0.980099868325975	-0.164056190870683
4.749344	0.97978906664392	-0.167066140599002
4.790304	0.979427281720645	-0.170131810443541
4.831264	0.979050790093172	-0.173170246751673
4.872224	0.978679200700431	-0.176220967243587
4.913184	0.978322318011889	-0.179338822532339
4.954144	0.977890921355409	-0.182495513449827
4.995104	0.977388932518778	-0.185711454797128
5.036064	0.976896748151612	-0.188996941143016
5.077024	0.976405544231393	-0.192387491364816
5.117984	0.975953558189036	-0.195829778114408
5.158944	0.975531966002022	-0.199334612432374
5.199904	0.975129982753938	-0.202932344119587
5.240864	0.974743686657	-0.206559427531364
5.281824	0.974357390560061	-0.210165106782575
5.322784	0.974021097257396	-0.213734859644956
5.363744	0.973699510658929	-0.21724252693062
5.404704	0.973337725735654	-0.220704539852219
5.445664	0.972925938018105	-0.224201016915473
5.486624	0.972314139123461	-0.227683039305848
5.527584	0.97194254973072	-0.231112098275494
5.568544	0.971525859778439	-0.234491689270712
5.609504	0.971038577646006	-0.237793040235712
5.650464	0.97054639327884	-0.241095310825612
5.691424	0.970090485448697	-0.244336781570289
5.732384	0.96965810834527	-0.24745774222748
5.773344	0.969276714483064	-0.250443581221479
5.814304	0.968905125090324	-0.253379433590039
5.855264	0.968523731228118	-0.256266670053686
5.896224	0.968152141835377	-0.259077109121437
5.937184	0.967815848532712	-0.261875296693494
5.978144	0.967500144615925	-0.264612093855524
6.019104	0.967173655782725	-0.267295151799517
6.060064	0.966817753541129	-0.269990709668679
6.101024	0.966415770293046	-0.272738827805473
6.141984	0.966044180900305	-0.275507940412119
6.182944	0.965662787038099	-0.278273557572466
6.223904	0.965205898761009	-0.28110591509338
6.264864	0.964703909924378	-0.283990264109181
6.305824	0.964211725557212	-0.286938877907621
6.346784	0.963745032810657	-0.289985858882172
6.387744	0.963107742295403	-0.293078747008677
6.428704	0.962695954577854	-0.296209825718964
6.469664	0.962304756246182	-0.299405402386923
6.510624	0.962098862387408	-0.302675497001385
6.551584	0.961561577460701	-0.306039214660667
6.592544	0.961225284158036	-0.309513206677219
6.633504	0.960853694765296	-0.313021710777957
6.674464	0.960446809282479	-0.316570950774994
6.715424	0.960031099777144	-0.320235941473784
6.756384	0.959638920998526	-0.324001424074459
6.797344	0.959267331605786	-0.327880033612957
6.838304	0.958850641653504	-0.331815731808992
6.879264	0.958359437733285	-0.335806921304625
6.920224	0.95788686230505	-0.339790657916004
6.961184	0.957434876262693	-0.343777757042121
7.002144	0.957019166757358	-0.347741137690983
7.043104	0.95643678127111	-0.351619348434797
7.084064	0.956235789647069	-0.3554034981134
7.125024	0.955859298019595	-0.359102464811719
7.165984	0.955492610861587	-0.362783174122824
7.206944	0.955156317558922	-0.366409202798934
7.247904	0.954689624812367	-0.369985201265488
7.288864	0.954332742123825	-0.37342531316757
7.329824	0.953956250496351	-0.376783112103568
7.370784	0.953595446020023	-0.380032948819779
7.411744	0.953218954392549	-0.383182879840497
7.452704	0.952792459970802	-0.386248924508455
7.493664	0.952290471134171	-0.389192377947271
7.534624	0.951798286767006	-0.391947079465155
7.575584	0.951301200165107	-0.394500492090438
7.616544	0.950854116357483	-0.396873135226081
7.657504	0.950437426405201	-0.399093412642072
7.698464	0.950036423604064	-0.401140841981948
7.739424	0.949644244825446	-0.40315465053286
7.780384	0.94926285096324	-0.405149266817217
7.821344	0.948926557660575	-0.407203630390338
7.862304	0.948600068827376	-0.409312474111508
7.903264	0.948253971055245	-0.411474370600848
7.944224	0.947827476633498	-0.413670094903715
7.985184	0.947420591150682	-0.415851153150727
8.026144	0.947039197288476	-0.418108296193299
8.067104	0.94644210509803	-0.420439015765415
8.108064	0.946191110679715	-0.422840910382149
8.149024	0.945443029659501	-0.425261742298345
8.189984	0.944995945851876	-0.427730710694151
8.230944	0.944553764278984	-0.430243781859406
8.271904	0.944177272651511	-0.432854222124461
8.312864	0.94381156594045	-0.435559394650151
8.353824	0.943424289396564	-0.438376190461576
8.394784	0.94305368045077	-0.441353728860218
8.435744	0.942727191617571	-0.44445789873578
8.476704	0.942405605019104	-0.447699511128842
8.517664	0.942074213951172	-0.451019078076144
8.558624	0.941718311709576	-0.454338189569409
8.599584	0.941316328461492	-0.457651384518596
8.640544	0.940944739068752	-0.46092643682653
8.681504	0.940548638502348	-0.464215680123428
8.722464	0.94009665245999	-0.46748182601676
8.763424	0.939599565858092	-0.470729411613253
8.804384	0.938881878693221	-0.473924210304699
8.845344	0.938640688744371	-0.477110634307786
8.886304	0.938214194322624	-0.480303850895732
8.927264	0.937797504370342	-0.483547245879238
8.968224	0.937200412179896	-0.486817578027145
9.009184	0.936813135636011	-0.490117562630033
9.050144	0.936467037863881	-0.493437785518318
9.091104	0.936125842326483	-0.496733156742269
9.132064	0.935768959637941	-0.500029050975641
9.173024	0.935347367450926	-0.50327917752624
9.213984	0.934935579733377	-0.506435794350726
9.254944	0.934554185871171	-0.50954501344641
9.295904	0.934177694243698	-0.512711645901314
9.336864	0.933746297587218	-0.515922915031118
9.377824	0.933244308750587	-0.51913965178858
9.418784	0.932771733322352	-0.522389331601965
9.459744	0.932325629961674	-0.525646778105255
9.500704	0.931908940009393	-0.528920054360363
9.541664	0.931532448381919	-0.532208578519307
9.582624	0.931140269603301	-0.535467757491306
9.623584	0.930768680210561	-0.538730240139482
9.664544	0.930387286348355	-0.541937887429044
9.705504	0.930066680196835	-0.545126989676209
9.746464	0.929584300299134	-0.548269931983535
9.787424	0.929413702530436	-0.551395536528546
9.828384	0.928846023748386	-0.554523666773221
9.869344	0.92849012150679	-0.557628442468029
9.910304	0.928113629879317	-0.560717179207252
9.951264	0.927676350541158	-0.563814676354282
9.992224	0.927174361704527	-0.566911055568673
10.033184	0.926692962253773	-0.569955829007626
10.074144	0.926195875651875	-0.572999663208826
10.115104	0.92574879184425	-0.575950063956122
10.156064	0.925332101891968	-0.5788620038981
10.197024	0.924930118643885	-0.581757460326485
10.237984	0.924543822546946	-0.584597684780778
10.278944	0.924157526450007	-0.587431382513333
10.319904	0.923826135382075	-0.590249723381757
10.360864	0.923499646548876	-0.593087949504219
10.401824	0.923158451011478	-0.595939863219077
10.442784	0.922727054354998	-0.598828372338982
10.483744	0.922320168872182	-0.601735738127731
10.524704	0.921927990093564	-0.604672433848983
10.565664	0.921335800137851	-0.607622161221649
10.606624	0.920824006831754	-0.61065481609647
10.647584	0.920587719117637	-0.613678858749487
10.688544	0.919895523573376	-0.616686213043554
10.729504	0.919453342000484	-0.619699629888495
10.770464	0.919076850373011	-0.622681683601808
10.811424	0.91870526098027	-0.625690567698432
10.852384	0.918323867118064	-0.628740355490211
10.893344	0.917952277725324	-0.631801666922906
10.934304	0.917615984422659	-0.634845614442815
10.975264	0.917300280505871	-0.637900222638093
11.016224	0.916973791672672	-0.640952296416885
11.057184	0.916612006749397	-0.644008852822257
11.098144	0.916206101713527	-0.647039779586782
11.139104	0.915844316790252	-0.650003140071696
11.180064	0.915462922928046	-0.652940657353581
11.221024	0.915001132416223	-0.655926980131294
11.261984	0.914499143579592	-0.658924009347702
11.302944	0.914002056977694	-0.661875813503612
11.343904	0.913540266465871	-0.66478156014236
11.384864	0.91290787818535	-0.667643875207084
11.425824	0.912496090467801	-0.670413702593272
11.466784	0.912104892136129	-0.673115935370173
11.507744	0.911702908888046	-0.675801872045189
11.548704	0.911351908881183	-0.67847712407357
11.589664	0.911030322282716	-0.681158658752624
11.630624	0.910658732889975	-0.683865531058933
11.671584	0.910251847407159	-0.686599841747005
11.712544	0.909836137901824	-0.689297879552506
11.753504	0.909439056888473	-0.692033800673755
11.794464	0.909067467495733	-0.694820791485785
11.835424	0.908650777543451	-0.697697674542097
11.876384	0.908159573623232	-0.700613526158705
11.917344	0.907686998194997	-0.703530035895502
11.958304	0.90723501215264	-0.70638525764495
11.999264	0.906808517730893	-0.709210528388205
12.040224	0.906422221633954	-0.711996292307302
12.081184	0.906031023302283	-0.714791400661391
12.122144	0.905659433909542	-0.717643894045024
12.163104	0.905292746751534	-0.720500473439761
12.204064	0.904956453448869	-0.723380963081873
12.245024	0.904650554001547	-0.7263162510361
12.285984	0.90430935846415	-0.729287371673302
12.326944	0.903952475775607	-0.732276902242133
12.367904	0.903374992524092	-0.735294034633171
12.408864	0.903204394755393	-0.738346990990361
12.449824	0.902591615413803	-0.741432818489678
12.490784	0.902089626577172	-0.744537528808309
12.531744	0.901577833271075	-0.747614173133871
12.572704	0.901106238289787	-0.750690765158491
12.613664	0.90065425224743	-0.753705230201481
12.654624	0.900237562295148	-0.756663870526368
12.695584	0.899835579047064	-0.759624352280258
12.736544	0.899454185184858	-0.762631218432199
12.777504	0.899062986853187	-0.765701771877209
12.818464	0.898731595785255	-0.768826304252906
12.859424	0.898410009186788	-0.772023402006599
12.900384	0.898059009179925	-0.775267498694411
12.941344	0.897627612523445	-0.778518969815064
12.982304	0.897225629275361	-0.781839857361155
13.023264	0.896828548262011	-0.785202073547557
13.064224	0.89624126054103	-0.7885390981135
13.105184	0.895724565000201	-0.791910462606362
13.146144	0.895242185102501	-0.795355584502859
13.187104	0.894796081741823	-0.7987959753433
13.228064	0.894353900168931	-0.802229447204938
13.269024	0.893977408541458	-0.805666222742755
13.309984	0.89361072138345	-0.809171750048203
13.350944	0.893224425286511	-0.812777797585215
13.391904	0.892868523044915	-0.816415485013008
13.432864	0.892526347060571	-0.820122137770614
13.473824	0.892205740909051	-0.823858009321222
13.514784	0.891874349841119	-0.827605746648074
13.555744	0.891512564917843	-0.831324064694981
13.596704	0.891116464351439	-0.835064303374257
13.637664	0.890744874958699	-0.83882748909189
13.678624	0.890347793945348	-0.842530855606966
13.719584	0.889895807902991	-0.846219654130453
13.760544	0.88939381906636	-0.849921837336713
13.801504	0.888912419615606	-0.853593581394654
13.842464	0.888440824634318	-0.857189234119418
13.883424	0.888018252000357	-0.860712112262418
13.924384	0.88759175757861	-0.864158025210665
13.965344	0.88718585254274	-0.867447582313216
14.006304	0.886803478233588	-0.870654625962737
14.047264	0.886251486602683	-0.873827634774168
14.088224	0.885930880451162	-0.87696554529502
14.129184	0.885569095527887	-0.880008512172264
14.170144	0.885152405575606	-0.882968747675886
14.211104	0.884735715623324	-0.885889565702791
14.252064	0.88433961505692	-0.888794096344635
14.293024	0.883968025664179	-0.891706829517569
14.333984	0.883561140181363	-0.894626542687071
14.374944	0.883064053579465	-0.897608260802672
14.415904	0.882597360832909	-0.900606048382741
14.456864	0.882135570321087	-0.903563365929633
14.497824	0.881718880368805	-0.906524333646444
14.538784	0.881332584271866	-0.909437992981895
14.579744	0.880930601023783	-0.912349296595744
14.620704	0.880559011631042	-0.91533874435475
14.661664	0.880182520003569	-0.918532982990274
14.702624	0.879851128935637	-0.921928909313082
14.743584	0.879545229488315	-0.925486794220012
14.784544	0.879198151269238	-0.929217522844644
14.825504	0.878852053497107	-0.933098492463155
14.866464	0.878460855165436	-0.937051789926216
14.907424	0.878103972476893	-0.941111776952806
14.948384	0.877492173582249	-0.94528435483256
14.989344	0.876979399829206	-0.949535050707
15.030304	0.876477410992575	-0.953861031608426
15.071264	0.876000913776554	-0.958208423208037
15.112224	0.87555382996893	-0.962538771238131
15.153184	0.875137140016648	-0.966862189393393
15.194144	0.874736137215511	-0.971195777902693
15.235104	0.874343958436893	-0.975588965514753
15.276064	0.873962564574687	-0.980081361476411
15.317024	0.873626271272022	-0.984604089805297
15.357984	0.873299782438823	-0.989157647360362
15.398944	0.872943880197227	-0.993658348275788
15.439904	0.872532092479678	-0.998119749391618
15.480864	0.872120304762129	-1.00250877254116
15.521824	0.87173400866519	-1.00690524639575
15.562784	0.871347712568251	-1.01131235913365
15.603744	0.870900628760627	-1.01574295281536
15.644704	0.870393737689263	-1.02014155139573
15.685664	0.869927044942708	-1.0245217923454
15.726624	0.869264262806843	-1.02884954494125
15.767584	0.869073075652267	-1.03312840705223
15.808544	0.868511279551897	-1.03737332367256
15.849504	0.868129885689691	-1.04159093484269
15.890464	0.86775829629695	-1.0458282242423
15.931424	0.867417100759552	-1.05009876396587
15.972384	0.867105318630551	-1.05435233639212
16.013344	0.866774908009565	-1.05860699406293
16.054304	0.86641312308629	-1.06282530039975
16.095264	0.866006237603474	-1.06702588761322
16.136224	0.865639550445466	-1.07125452992373
16.177184	0.86525815658326	-1.07549262127111
16.218144	0.86480126830617	-1.07970316745565
16.259104	0.864299279469539	-1.08375176159368
16.300064	0.863802192867641	-1.0876625057027
16.341024	0.863335500121085	-1.09145025542949
16.381984	0.862904103464605	-1.09508920897592
16.422944	0.862507022451255	-1.09863307940957
16.463904	0.862106019650118	-1.10206537450001
16.504864	0.861708938636767	-1.10539921960451
16.545824	0.861332447009294	-1.1086830148866
16.586784	0.860996153706629	-1.11187317186944
16.627744	0.860645153699766	-1.11490607517373
16.668704	0.860052963744052	-1.11773333117358
16.709664	0.859646078261236	-1.1203240714171
16.750624	0.859259782164297	-1.12270287298868
16.791584	0.858907801710488	-1.12484672347378
16.832544	0.858732301707056	-1.12669117939488
16.873504	0.858125405047145	-1.12823876645164
16.914464	0.857738128503259	-1.12940457842292
16.955424	0.857396932965862	-1.13025352949474
16.996384	0.85706554189793	-1.13083627312954
17.037344	0.856759642450608	-1.13115342168419
17.078304	0.85652335473649	-1.1312646657881
17.119264	0.856247849144511	-1.13107768120317
17.160224	0.856037053051004	-1.13060257508647
17.201184	0.855805667571619	-1.12983566022159
17.242144	0.855580164773914	-1.12870412062183
17.283104	0.855369368680407	-1.12725151207598
17.324064	0.855163474821632	-1.12550793813463
17.365024	0.854891891017439	-1.12343232076615
17.405984	0.85480659213309	-1.12116519042284
17.446944	0.854571284865919	-1.11879657445974
17.487904	0.854420296036151	-1.11629353417934
17.528864	0.85426440497165	-1.11363061645648
17.569824	0.854099689884631	-1.11083317635205
17.610784	0.85394379882013	-1.10797408651209
17.651744	0.85378790775563	-1.10506463522328
17.692704	0.853622212221663	-1.10209715603917
17.733664	0.853482008308307	-1.09913080568373
17.774624	0.853341804394951	-1.09612432743045
17.815584	0.853205522269382	-1.09316469992528
17.856544	0.853080025060224	-1.09023419096964
17.897504	0.852944723381601	-1.08731420975781
17.938464	0.852834913323588	-1.08445814465567
17.979424	0.852714318349163	-1.08163354946625
18.020384	0.852583918905272	-1.07882686081189
18.061344	0.852458421696114	-1.07614665980686
18.102304	0.852352533425888	-1.073590828263
18.143264	0.852241742920928	-1.07103238385125
18.184224	0.85214173733238	-1.06850384686156
18.225184	0.852030946827421	-1.0659632479671
18.266144	0.851940745708339	-1.0633870146974
18.307104	0.851871133975134	-1.06075603105812
18.348064	0.851785835090785	-1.0581217219506
18.389024	0.851670142351092	-1.05549349936523
18.429984	0.851599550170941	-1.05284794991356
18.470944	0.85152895799079	-1.05017445432515
18.511904	0.851474052961783	-1.04743376728055
18.552864	0.851398558546899	-1.04461595377996
18.593824	0.851353457987358	-1.04171614765656
18.634784	0.851318161897282	-1.03869579439917
18.675744	0.851263256868276	-1.03563581228208
18.716704	0.851197566922857	-1.03259402435525
18.757664	0.851142661893851	-1.02954946665768
18.798624	0.851112268038508	-1.02647217510796
18.839584	0.851077952395379	-1.0234080808293
18.880544	0.851022066919426	-1.02027182214654
18.921504	0.850976966359885	-1.01706142905751
18.962464	0.850917159096146	-1.01389074763801
19.003424	0.85090735462668	-1.01074038731372
19.044384	0.850851469150727	-1.00761140064112
19.085344	0.850816173060651	-1.00448852446192
19.126304	0.850786759652255	-1.00141827828495
19.167264	0.85077107250111	-0.998416762083546
19.208224	0.850711265237371	-0.995420467259534
19.249184	0.850711265237371	-0.992433438419101
19.290144	0.850685773616761	-0.989492395182035
19.331104	0.850651457973632	-0.986648433389586
19.372064	0.850621064118289	-0.98392978247527
19.413024	0.850585768028213	-0.981266075879864
19.453984	0.850585768028213	-0.978577598250743
19.494944	0.850540667468672	-0.975865134102038
19.535904	0.850525960764474	-0.973154613805016
19.576864	0.850525960764474	-0.970424707292112
19.617824	0.850470075288521	-0.967697973703031
19.658784	0.850460270819056	-0.964990855146453
19.699744	0.850455368584323	-0.962338800765111
19.740704	0.850455368584323	-0.959728081561698
19.781664	0.850400463555316	-0.957085249579819
19.822624	0.850400463555316	-0.954415493508773
19.863584	0.850400463555316	-0.951681973872451
19.904544	0.850334773609898	-0.948946669466478
19.945504	0.850334773609898	-0.946254463216025
19.986464	0.850334773609898	-0.943550227748881
20.027424	0.8503200669057	-0.940902348726086
20.068384	0.850304379754555	-0.938293481847707
20.109344	0.850304379754555	-0.935767028178884
20.150304	0.850279868580891	-0.933356909239001
20.191264	0.850273985899212	-0.931002131233507
20.232224	0.850273985899212	-0.928709351636493
20.273184	0.850244572490816	-0.926537422083088
20.314144	0.850239670256083	-0.924505430237963
20.355104	0.850239670256083	-0.922530136972515
20.396064	0.850228885339671	-0.920630289995293
20.437024	0.85020927640074	-0.918807902892567
20.477984	0.85020927640074	-0.917066444960166
20.518944	0.85020927640074	-0.915454536461415
20.559904	0.85018378478013	-0.913927978741804
20.600864	0.85018378478013	-0.912523864065331
20.641824	0.850178882545397	-0.911190436291349
20.682784	0.850169078075932	-0.909999463208487
20.723744	0.850169078075932	-0.908913904853689
20.764704	0.850148488690054	-0.907850014343373
20.805664	0.850143586455322	-0.906794389561119
20.846624	0.850138684220589	-0.905688826095957
20.887584	0.850123977516391	-0.90459380344984
20.928544	0.850123977516391	-0.903491748506213
20.969504	0.850119075281658	-0.902340857557874
21.010464	0.850119075281658	-0.901160619243384
21.051424	0.850119075281658	-0.899999605883538
21.092384	0.850119075281658	-0.898811531144552
21.133344	0.850119075281658	-0.897564081761016
21.174304	0.850119075281658	-0.896310639561194
21.215264	0.850119075281658	-0.895040471955922
21.256224	0.850119075281658	-0.893719225943044
21.297184	0.850069072487384	-0.892397121323033
21.338144	0.850069072487384	-0.891026784338351
21.379104	0.850083779191582	-0.889670067390681
21.420064	0.850083779191582	-0.888297117538098
21.461024	0.850083779191582	-0.886930907969432
21.501984	0.850083779191582	-0.885546103236633
21.542944	0.850083779191582	-0.884157334528263
21.583904	0.850083779191582	-0.882784521965653
21.624864	0.850083779191582	-0.881476856764081
21.665824	0.850083779191582	-0.880222647483776
21.706784	0.850083779191582	-0.878944656529243
21.747744	0.850083779191582	-0.877625234511722
21.788704	0.850064170252651	-0.876308885174551
21.829664	0.850064170252651	-0.875056691659723
21.870624	0.850064170252651	-0.873757056831973
21.911584	0.850064170252651	-0.872444314080603
21.952544	0.850064170252651	-0.871149944214361
21.993504	0.850033776397308	-0.869863441281497
22.034464	0.850033776397308	-0.868595319950586
22.075424	0.850033776397308	-0.867311918027749
22.116384	0.850033776397308	-0.86592717213351
22.157344	0.850033776397308	-0.864459625131061
22.198304	0.850023971927843	-0.862950470549942
22.239264	0.850023971927843	-0.861416836948703
22.280224	0.850023971927843	-0.859870178233667
22.321184	0.850023971927843	-0.858271813499721
22.362144	0.850023971927843	-0.856601665722704
22.403104	0.850013187011431	-0.854888879602619
22.444064	0.850013187011431	-0.853150782005749
22.485024	0.850013187011431	-0.851444289432367
22.525984	0.850013187011431	-0.84978321586881
22.566944	0.850013187011431	-0.848163880636276
22.607904	0.850013187011431	-0.846585793413434
22.648864	0.850013187011431	-0.845028829233594
22.689824	0.850013187011431	-0.843547461707186
22.730784	0.850013187011431	-0.842086110187173
22.771744	0.850013187011431	-0.840635393192058
22.812704	0.850013187011431	-0.839232148018748
22.853664	0.850013187011431	-0.837899345676866
22.894624	0.850013187011431	-0.836643417003087
22.935584	0.850013187011431	-0.835468101514775
22.976544	0.850013187011431	-0.834365453827137
23.017504	0.850008284776698	-0.833278324264869
23.058464	0.850008284776698	-0.832253171319022
23.099424	0.850008284776698	-0.83127940186961
23.140384	0.850008284776698	-0.830368977577937
23.181344	0.850008284776698	-0.829536656026509
23.222304	0.850008284776698	-0.828739698628782
23.263264	0.850008284776698	-0.827946278082267
23.304224	0.850008284776698	-0.827169585120408
23.345184	0.850008284776698	-0.826370616315615
23.386144	0.850008284776698	-0.825460747721453
23.427104	0.850008284776698	-0.824354497806426
23.468064	0.850008284776698	-0.823014175024907
23.509024	0.850008284776698	-0.821400531878242
23.549984	0.850008284776698	-0.819523344284197
23.590944	0.850008284776698	-0.817310833558113
23.631904	0.850008284776698	-0.814702204213178
23.672864	0.850008284776698	-0.811615226093134
23.713824	0.850008284776698	-0.808043684102692
23.754784	0.850008284776698	-0.803983058568767
23.795744	0.850008284776698	-0.799401230175277
23.836704	0.850008284776698	-0.794318685637094
23.877664	0.850008284776698	-0.788609495181604
23.918624	0.850008284776698	-0.782170893995145
23.959584	0.850008284776698	-0.775026550433236
24.000544	0.850008284776698	-0.767094197293116
24.041504	0.850008284776698	-0.758396208481985
24.082464	0.850038678632041	-0.748961604485108
24.123424	0.850264181429747	-0.738832086587006
24.164384	0.850701460767906	-0.728123233332164
24.205344	0.851168153514461	-0.716995593358471
24.246304	0.851826033415593	-0.705449345360814
24.287264	0.85222703621673	-0.693505045788654
24.328224	0.852553525049929	-0.681276405607
24.369184	0.852714318349163	-0.668788232896068
24.410144	0.853040807182362	-0.656140093395228
24.451104	0.853587896578534	-0.643372603144453
24.492064	0.853964388206008	-0.630519661871065
24.533024	0.854320290447603	-0.617570711322372
24.573984	0.85472717593042	-0.604577832340704
24.614944	0.855208575381173	-0.591636576568122
24.655904	0.855700759748339	-0.578787440188274
24.696864	0.856188041880772	-0.566132076619802
24.737824	0.856649832392595	-0.553761354391241
24.778784	0.857111622904417	-0.541694563833413
24.819744	0.857552824030362	-0.530040942001568
24.860704	0.857969513982644	-0.518794670415895
24.901664	0.858351888291797	-0.507887760030834
24.942624	0.858683279359729	-0.497249848645576
24.983584	0.858994081041784	-0.486858778094306
25.024544	0.859370572669257	-0.47666162636121
25.065504	0.859983352010848	-0.466762753438684
25.106464	0.860163754249012	-0.457132883874374
25.147424	0.860705941410451	-0.447740543397147
25.188384	0.861103022423802	-0.438513282126922
25.229344	0.861558930253946	-0.429502054256566
25.270304	0.862021701212715	-0.420693710457546
25.311264	0.86246290233866	-0.412165185415733
25.352224	0.862884494525675	-0.403950936735163
25.393184	0.863315891182154	-0.395978168042014
25.434144	0.863743366050848	-0.388178452270334
25.475104	0.864139466617252	-0.380525828539977
25.516064	0.864556156569534	-0.373053002373419
25.557024	0.864907156576397	-0.365687752707198
25.597984	0.865218938705398	-0.358408294019714
25.638944	0.865534642622186	-0.351175771069378
25.679904	0.865881720841263	-0.344070712052625
25.720864	0.8662827236424	-0.337175905002429
25.761824	0.866639606330942	-0.330452183050757
25.802784	0.866995508572538	-0.323873535195722
25.843744	0.867402394055354	-0.317399596006033
25.884704	0.867859282332444	-0.31102449688014
25.925664	0.868581871732048	-0.304764551353577
25.966624	0.868818159446165	-0.298626212055078
26.007584	0.869270145488522	-0.292650315124416
26.048544	0.869982930418661	-0.286762789352301
26.089504	0.870399620370942	-0.280965273501588
26.130464	0.870805525406812	-0.275303145177189
26.171424	0.871141818709477	-0.269770823432739
26.212384	0.871458503073211	-0.264355394293944
26.253344	0.871825190231219	-0.258998165207708
26.294304	0.872211486328158	-0.25374520458722
26.335264	0.872623274045706	-0.248567629237191
26.376224	0.872964469583104	-0.243531863533329
26.417184	0.873321352271647	-0.238643237813319
26.458144	0.873742944458661	-0.233842033118075
26.499104	0.874199832735751	-0.229020818954055
26.540064	0.874656721012841	-0.224196277142593
26.581024	0.875107726608252	-0.219436695280459
26.621984	0.875540103711678	-0.214722841875392
26.662944	0.875992089754035	-0.210123658285939
26.703904	0.876408779706317	-0.205632375898507
26.744864	0.876809782507454	-0.201205968471372
26.785824	0.877372559054771	-0.196852185260793
26.826784	0.877688262971558	-0.192570185093285
26.867744	0.877995142865827	-0.188321430891321
26.908704	0.878331436168492	-0.184072833592185
26.949664	0.878712830030698	-0.179798053133895
26.990624	0.879073634507026	-0.175551024863022
27.031584	0.879430517195569	-0.171348203963483
27.072544	0.879852109382583	-0.167253103391872
27.113504	0.880328606598604	-0.163171370069388
27.154464	0.880825693200502	-0.159105595071869
27.195424	0.88130317086347	-0.155065277557932
27.236384	0.881764961375293	-0.151117807291506
27.277344	0.882221849652382	-0.147259272597962
27.318304	0.882667953013061	-0.143583146156911
27.359264	0.883069936261144	-0.140014273693722
27.400224	0.883456232358083	-0.136503518473267
27.441184	0.883772916721817	-0.133057346199515
27.482144	0.884093522873337	-0.129702428173746
27.523104	0.884465112266078	-0.126345378884585
27.564064	0.884871997748894	-0.123057863697983
27.605024	0.885258293845833	-0.11982100851145
27.645984	0.885629883238573	-0.116714323832253
27.686944	0.886006374866046	-0.113701059531726
27.727904	0.886427967053061	-0.110824566553274
27.768864	0.886889757564884	-0.108019257336264
27.809824	0.887562344170213	-0.105278581187694
27.850784	0.887999623508373	-0.102619416057429
27.891744	0.888416313460654	-0.100065755002671
27.932704	0.888842807882401	-0.0976377099148735
27.973664	0.889249693365217	-0.0953296562635521
28.014624	0.889640891696889	-0.0930855317971578
28.055584	0.890002676620164	-0.0908937126313028
28.096544	0.890318380536952	-0.0888123748472803
28.137504	0.890635064900686	-0.0867790515073368
28.178464	0.890981162672816	-0.0847479335237863
28.219424	0.891373341451434	-0.0827462130281233
28.260384	0.89172924369303	-0.080784552874924
28.301344	0.89210083308577	-0.0788897965227354
28.342304	0.892502816333854	-0.0770042102690665
28.383264	0.892974411315142	-0.0751797398454794
28.424224	0.893455810765896	-0.0734118045611263
28.465184	0.893917601277718	-0.0716472470459522
28.506144	0.894379391789541	-0.0699108100039954
28.547104	0.895087274484947	-0.0681671314607598
28.588064	0.895503964437228	-0.066508618464161
28.629024	0.895915752154777	-0.0648733881036327
28.669984	0.896247143222709	-0.0632373056735889
28.710944	0.896557944904764	-0.061665856311985
28.751904	0.896924632062772	-0.0600982706824808
28.792864	0.897310928159711	-0.0585118741474581
28.833824	0.89772271587726	-0.056908059219501
28.874784	0.898063911414657	-0.0552659730771421
28.915744	0.8984207941032	-0.0536480739413112
28.956704	0.898832581820749	-0.0520565540931659
28.997664	0.899294372332571	-0.0504386070148048
29.038624	0.899751260609661	-0.0488454287909529
29.079584	0.900208148886751	-0.0472828400806278
29.120544	0.900634643308499	-0.0456561543865195
29.161504	0.901086629350856	-0.0440375230374989
29.202464	0.90150822153787	-0.0423400327637797
29.243424	0.901910204785954	-0.0406127636411366
29.284384	0.90229159864816	-0.0387981737371998
29.325344	0.90263769642029	-0.0369314005682553
29.366304	0.902938693632879	-0.035042726379795
29.407264	0.903250475761881	-0.0330789371424099
29.448224	0.903822076331717	-0.0310577803091288
29.489184	0.904174056785526	-0.0290398835679069
29.530144	0.904534861261855	-0.0269564973303178
29.571104	0.904951551214137	-0.0249182598810202
29.612064	0.905429028877104	-0.0229257574264071
29.653024	0.90592121324427	-0.0209604928666129
29.693984	0.906402612695023	-0.0190592119718939
29.734944	0.906859500972113	-0.0171595959904992
29.775904	0.90731148701447	-0.0152430671919442
29.816864	0.90776837529156	-0.0134162083586667
29.857824	0.908175260774377	-0.0116192242593736
29.898784	0.908540967485438	-0.00987269313558616
29.939744	0.90887235855337	-0.00825847249935162
29.980704	0.909193945151837	-0.00678228058700928
30.021664	0.909560632309845	-0.00547658538759069
30.062624	0.909987126731592	-0.00429869189867248
30.103584	0.910363618359065	-0.00325977508822248
30.144544	0.910740109986538	-0.00232786818457129
30.185504	0.911111699379279	-0.00146577214263063
30.226464	0.911533291566293	-0.000668180595980533
30.267424	0.912226467557501	3.91569582048612e-05
30.308384	0.912662766448713	0.000733892164543476
30.349344	0.913100045786872	0.00139060676516134
30.390304	0.913515755292208	0.00204437943778452
30.431264	0.913948132395634	0.00266198600892659
30.472224	0.914349135196771	0.00320130460732149
30.513184	0.914736411740656	0.00373292189198818
30.554144	0.915092313982252	0.00425477851333031
30.595104	0.915413900580719	0.00473394449066089
30.636064	0.915735487179186	0.00519125739100582
30.677024	0.916086487186049	0.00562813151900857
30.717984	0.916482587752453	0.00614887892453639
30.758944	0.916839470440995	0.00682068452616394
30.799904	0.917185568213126	0.00762890188088955
30.840864	0.917602258165407	0.0085160261028441
30.881824	0.918074833593642	0.00951910369270129
30.922784	0.918561135279128	0.0105280455256944
30.963744	0.919033710707363	0.0115719919434122
31.004704	0.919484716302774	0.0126367258064199
31.045664	0.919967096200474	0.0136662894650527
31.086624	0.920398492856954	0.0146971519304151
31.127584	0.921011272198544	0.0156867097267322
31.168544	0.921342663266477	0.0167363700223775
31.209504	0.921658367183264	0.0177851499188303
31.250464	0.922025054341272	0.0188619674786754
31.291424	0.922411350438211	0.0199769669054794
31.332384	0.922813333686294	0.0211350949966853
31.373344	0.923164333693157	0.0223186500625888
31.414304	0.923526118616433	0.0234543192575628
31.455264	0.923942808568714	0.0245352555166004
31.496224	0.924399696845804	0.0255634462755024
31.537184	0.924851682888161	0.026524866164955
31.578144	0.925308571165251	0.0273619514605291
31.619104	0.925735065586998	0.0280975119106101
31.660064	0.926187051629356	0.0287482533077957
31.701024	0.926618448285836	0.0292700358361365
31.741984	0.927009646617507	0.0297990489697264
31.782944	0.927401825396125	0.0303499064634782
31.823904	0.92773811869879	0.0308924045233133
31.864864	0.928044018146112	0.0314552890545485
31.905824	0.928536202513278	0.0319876298355813
31.946784	0.928726409220907	0.0325219493355912
31.987744	0.929284283533492	0.0329703754341863
32.028704	0.929640185775087	0.0333695405829151
32.069664	0.930051973492636	0.0337028806375647
32.110624	0.930528470708657	0.0340586861260639
32.151584	0.931020655075823	0.0344552558405395
32.192544	0.931503034973523	0.0348155025507078
32.233504	0.931958942803667	0.0352102373737971
32.274464	0.932426615997168	0.0356925675581264
32.315424	0.932853110418916	0.0361983503565881
32.356384	0.933269800371197	0.0367736672576082
32.397344	0.933651194233403	0.037486609729425
32.438304	0.933982585301335	0.0382650961777571
32.479264	0.93429338698339	0.0390520205114191
32.520224	0.934664976376131	0.0398620858327665
32.561184	0.935086568563145	0.0406448239118525
32.602144	0.935477766894817	0.0413503026033865
32.643104	0.935839551818092	0.0419905467656459
32.684064	0.9362062389761	0.0426469235893459
32.725024	0.936632733397847	0.0433764084133163
32.765984	0.937305320003177	0.0441222459985253
32.806944	0.937530822800882	0.0448923294288223
32.847904	0.937968102139041	0.0456827862552837
32.888864	0.938389694326055	0.0464806654571155
32.929824	0.939036789310775	0.0471483000586085
32.970784	0.939438772558859	0.0476761059121176
33.011744	0.939845658041675	0.0481921309784125
33.052704	0.940201560283271	0.0486798939231052
33.093664	0.940513342412272	0.0490712073928972
33.134624	0.940833948563792	0.0494273811671972
33.175584	0.94117514410119	0.0497403282128288
33.216544	0.941572225114541	0.0499940509791187
33.257504	0.941933029590869	0.0502533416165394
33.298464	0.942299716748877	0.0505808043528174
33.339424	0.942701699996961	0.0509853347065261
33.380384	0.943178197212981	0.051405696991258
33.421344	0.943654694429002	0.0518244597388431
33.462304	0.944116484940825	0.0522541991466573
33.503264	0.944573373217915	0.0526191137159104
33.544224	0.945065557585081	0.0529317665687427
33.585184	0.945501856476293	0.0531722898847633
33.626144	0.945913644193842	0.0534329708555621
33.667104	0.946290135821315	0.0537467939419744
33.708064	0.946616624654515	0.0540279812404991
33.749024	0.947113711256413	0.054341869703089
33.789984	0.947504909588085	0.0547574726020873
33.830944	0.947911795070901	0.0551974738905882
33.871904	0.948262795077764	0.0556573974796277
33.912864	0.948619677766307	0.0560627014514387
33.953824	0.949031465483855	0.0564506218976101
33.994784	0.949493255995678	0.0568187377203626
34.035744	0.949950144272768	0.0571001669107447
34.076704	0.950396247633446	0.0573625803502515
34.117664	0.950828624736873	0.0575502579226642
34.158624	0.951274728097551	0.0576889796340396
34.199584	0.951716909670442	0.0578806102859946
34.240544	0.952108108002114	0.0581307330041016
34.281504	0.95248950186432	0.0584607846370149
34.322464	0.952820892932252	0.0588280592862815
34.363424	0.953137577295986	0.059210780147123
34.404384	0.953448378978041	0.0596947817823944
34.445344	0.95401605776009	0.0601809800572352
34.486304	0.954371960001686	0.0606198939219809
34.527264	0.954733744924962	0.0611278690016
34.568224	0.954928853867324	0.0616492178679623
34.609184	0.955626932093264	0.0621654935429382
34.650144	0.956128920929895	0.062729981969732
34.691104	0.956600515911183	0.0633208714762706
34.732064	0.957047599718808	0.0640086157900117
34.773024	0.957509390230631	0.0647303208488406
34.813984	0.957961376272988	0.0655073929925294
34.854944	0.958373163990537	0.0663963194177814
34.895904	0.95874965561801	0.0672213646006366
34.936864	0.959071242216477	0.0680447514077851
34.977824	0.959402633284409	0.0688009053538287
35.018784	0.95976833999547	0.0694718872156178
35.059744	0.960180127713019	0.0701257339812423
35.100704	0.960561521575225	0.0707080875381845
35.141664	0.960933110967966	0.0712531265521245
35.182624	0.961299798125974	0.0718474395911665
35.223584	0.961726292547721	0.0723619304964923
35.264544	0.962188083059544	0.0728227758896367
35.305504	0.962635166867168	0.0732996667759848
35.346464	0.963282261851888	0.0737906985295604
35.387424	0.963488155710662	0.0743164668255326
35.428384	0.96394014175302	0.0748560425702264
35.469344	0.964548018859878	0.0754432906236693
35.510304	0.964934314956816	0.0760190172154028
35.551264	0.965290217198412	0.0765947873912546
35.592224	0.965606901562146	0.0771667461359488
35.633184	0.965928488160613	0.0777142454733749
35.674144	0.966279488167476	0.0782427573896028
35.715104	0.966670686499147	0.0788623099916331
35.756064	0.967032471422423	0.0795224110782538
35.797024	0.967384451876232	0.0801995034334481
35.837984	0.967815848532712	0.0809250591491412
35.878944	0.968282541279268	0.0816199686919536
35.919904	0.968754136260556	0.0823329198805938
35.960864	0.969221809454058	0.0830298974898262
36.001824	0.969678697731148	0.0836937598858681
36.042784	0.970155194947169	0.0843840059280074
36.083744	0.970592474285328	0.0850385282474678
36.124704	0.97100328155593	0.085616220482943
36.165664	0.971369968713938	0.0860470211640412
36.206624	0.971706262016603	0.0864065138689605
36.247584	0.972042555319268	0.0866693369991807
36.288544	0.972610234101317	0.086800939244809
36.329504	0.973006334667722	0.0869108954380143
36.370464	0.973363217356264	0.0870176590945438
36.411424	0.973725002279539	0.0870226472968992
36.452384	0.974130907315409	0.0869329293890913
36.493344	0.974592697827232	0.0867947982425207
36.534304	0.975060371020734	0.0866490376960173
36.575264	0.975506474381411	0.0864647313551661
36.616224	0.975932968803159	0.0862804882112865
36.657184	0.976389857080249	0.086004515752533
36.698144	0.976817331948942	0.0856670068769548
36.739104	0.977208530280614	0.08530471171322
36.780064	0.97758992414282	0.084924348753186
36.821024	0.977937002361897	0.0845179617160318
36.861984	0.978242901809219	0.0841257220837228
36.902944	0.978548801256541	0.0838107788854666
36.943904	0.978920390649281	0.0835328255285302
36.984864	0.979296882276755	0.083346446762847
37.025824	0.979653764965297	0.0832213276548367
37.066784	0.98003025659277	0.0830930726695046
37.107744	0.98072833481871	0.0829877647225309
37.148704	0.981230323655342	0.0829446273413053
37.189664	0.981706820871362	0.0829597205215209
37.230624	0.982163709148452	0.0831083423653999
37.271584	0.982620597425542	0.0833640808971677
37.312544	0.983067681233167	0.0836941499637283
37.353504	0.983473586269037	0.0840895015020936
37.394464	0.983845175661777	0.0846638726277436
37.435424	0.984171664494977	0.0853500588092503
37.476384	0.984503055562909	0.0861200681465458
37.517344	0.984864840486184	0.0869835261921876
37.558304	0.985281530438466	0.0879382188729591
37.599264	0.985662924300672	0.0889551039115378
37.640224	0.98602961145868	0.0899757241090668
37.681184	0.986400220404474	0.0910391548069331
37.722144	0.986827695273167	0.0921112391315156
37.763104	0.987284583550257	0.0932318957768931
37.804064	0.987730686910935	0.0944245533859328
37.845024	0.988167966249094	0.0955836381485384
37.885984	0.98882486570328	0.0968009360389378
37.926944	0.989252340571973	0.098063572308544
37.967904	0.98965334337311	0.0993087248090383
38.008864	0.990034737235316	0.100418969208521
38.049824	0.990391619923858	0.101449177912106
38.090784	0.990708304287592	0.102361864219526
38.131744	0.991033812673845	0.103136316957696
38.172704	0.991385793127655	0.103790329342971
38.213664	0.991781893694059	0.104297984079319
38.254624	0.992138776382602	0.104730436598506
38.295584	0.99249958085893	0.105083245678863
38.336544	0.992911368576479	0.105361582576042
38.377504	0.993373159088302	0.105546074149396
38.418464	0.993845734516537	0.105603921170595
38.459424	0.994322231732558	0.105611313037083
38.500384	0.99478402224438	0.10550948310276
38.541344	0.995255617225668	0.105352789480146
38.582304	0.995682111647416	0.105226299651611
38.623264	0.996109586516109	0.105019684779737
38.664224	0.996470390992438	0.104749548234442
38.705184	0.996957673124871	0.104454854217613
38.746144	0.997123368658837	0.104093879652667
38.787104	0.997514566990508	0.103662682356091
38.828064	0.997921452473325	0.103291058011804
38.869024	0.998458737400031	0.102929667218527
38.909984	0.998814639641627	0.102614747991536
38.950944	0.999231329593909	0.1023565556739
38.991904	0.999698022340464	0.102074087002293
39.032864	1.00015000838282	0.101802584094886
39.073824	1.00060689665991	0.101504610373144
39.114784	1.00103829331639	0.101251515218159
39.155744	1.00149027935875	0.101033110842247
39.196704	1.0019167737805	0.100836156390224
39.237664	1.00230895255911	0.100753950205229
39.278624	1.00269034642132	0.100714778978782
39.319584	1.00303644419345	0.100647393573262
39.360544	1.00331783246711	0.100539958721309
39.401504	1.00364922353504	0.100329900704077
39.442464	1.00402571516251	0.100147342086375
39.483424	1.00439730455525	0.0999819904786335
39.524384	1.00475320679685	0.099809029083812
39.565344	1.00535520122203	0.0996608016762049
39.606304	1.00584738558919	0.0995991824495551
39.647264	1.00609347777278	0.0995234136388539
39.688224	1.00657095543574	0.0994919371885168
39.729184	1.00726805321474	0.0994718274762689
39.770144	1.00772494149183	0.0994649477231732
39.811104	1.00816712306472	0.0995198201282886
39.852064	1.00857302810059	0.0996465169813866
39.893024	1.00893481302387	0.0998224094081732
39.933984	1.0092662040918	0.0999800270140981
39.974944	1.00958779069026	0.100104511973185
40.015904	1.009959380083	0.100233536218208
40.056864	1.01038097227002	0.100309913027361
40.097824	1.01076236613223	0.10041049427669
40.138784	1.01111826837382	0.100538426739546
40.179744	1.01149476000129	0.100781863653884
40.220704	1.01193203933945	0.101137002305371
40.261664	1.01239382985128	0.101505732664194
40.302624	1.0128409136589	0.101912474911913
40.343584	1.01349291087835	0.102319703122553
40.384544	1.01369390250239	0.102670339534605
40.425504	1.01413510362834	0.102923463019267
40.466464	1.01473807850047	0.103178379990402
40.507424	1.01514006174855	0.103404888833139
40.548384	1.01549106175541	0.103575073919616
40.589344	1.01581264835388	0.103644422789671
40.630304	1.0161185478012	0.103644886960532
40.671264	1.01648033272448	0.10353287141773
40.712224	1.01687153105615	0.103413440037176
40.753184	1.01723331597942	0.103284139033002
40.794144	1.01759412045575	0.103139638067521
40.835104	1.01801571264277	0.102995370277074
40.876064	1.01848338583627	0.102814979969265
40.917024	1.01895988305229	0.102560633950081
40.957984	1.01942167356411	0.102282002860103
40.998944	1.0198785618412	0.101903378906395
41.039904	1.02036584397363	0.101411815426574
41.080864	1.02079233839538	0.100840525698098
41.121824	1.0212139305824	0.100284411959662
41.162784	1.02157571550567	0.0997586393052783
41.203744	1.02190122389192	0.0992493763149592
41.244704	1.02223751719459	0.0987639015364845
41.285664	1.02261400882206	0.098296546855251
41.326624	1.02321208145945	0.0978431913928604
41.367584	1.02356308146632	0.0974622204343742
41.408544	1.02391996415486	0.0971747700980297
41.449504	1.02433077142546	0.0969198182595996
41.490464	1.02478765970255	0.0967519017264875
41.531424	1.02524945021437	0.0966508824567683
41.572384	1.02570633849146	0.0966134872831471
41.613344	1.02613381336016	0.0966514795591908
41.654304	1.02659070163725	0.0967308353428396
41.695264	1.027017196059	0.0968463768408229
41.736224	1.02740349215593	0.0969937369244731
41.777184	1.02778978825287	0.0972456858171426
41.818144	1.028135886025	0.097588749488616
41.859104	1.02841727429866	0.0979798188873447
41.900064	1.02874866536659	0.098459747586748
41.941024	1.0291300592288	0.098958064425721
41.981984	1.02950164862154	0.0994627292915446
42.022944	1.02985853131008	0.0999832674933039
42.063904	1.03023502293756	0.100573124056236
42.104864	1.03070171568411	0.101166676552411
42.145824	1.03142920731845	0.101735617096903
42.186784	1.03167529950203	0.102286465873831
42.227744	1.03212238330966	0.10280758156516
42.268704	1.03259888052568	0.103248227898613
42.309664	1.03326656489627	0.103601333350975
42.350624	1.03366854814436	0.103826024735973
42.391584	1.03403523530236	0.104003039453809
42.432544	1.03437152860503	0.104177609102601
42.473504	1.0346931152035	0.104314951376628
42.514464	1.03505882191456	0.104441288660749
42.555424	1.03548531633631	0.104598649120375
42.596384	1.03586180796378	0.104678732758802
42.637344	1.03622359288705	0.104676359603553
42.678304	1.03660498674926	0.104551865927642
42.719264	1.03703148117101	0.104347011854152
42.760224	1.0374883694481	0.104093548413367
42.801184	1.03793545325572	0.10379980453032
42.842144	1.03837273259388	0.103516727860261
42.883104	1.03879432478089	0.103231212658775
42.924064	1.03924042814157	0.103007303608703
42.965024	1.03965221585912	0.102871859423035
43.005984	1.04003949240301	0.102810497342684
43.046944	1.04059148403391	0.102850015062873
43.087904	1.0409071879507	0.103063435594842
43.128864	1.0412189700797	0.1033564843112
43.169824	1.04158565723771	0.103688264054409
43.210784	1.04198175780411	0.104062231045062
43.251744	1.04233864049265	0.104443348010345
43.292704	1.04268473826479	0.104875948715535
43.333664	1.04311123268653	0.105349191611169
43.374624	1.04358282766782	0.105874931577464
43.415584	1.04406030533079	0.106519096131178
43.456544	1.04453680254681	0.10720949035932
43.497504	1.04498388635443	0.108003603893318
43.538464	1.04546528580519	0.108806503985594
43.579424	1.04589276067388	0.109602650718718
43.620384	1.04630356794448	0.110378918735421
43.661344	1.04667025510249	0.111092913763699
43.702304	1.04700164617042	0.111699813896146
43.743264	1.04733793947309	0.112161197553153
43.784224	1.0477046266311	0.112429754174154
43.825184	1.04812131658338	0.112575200915005
43.866144	1.04847819927192	0.112586208084117
43.907104	1.04901450375168	0.112438830566819
43.948064	1.04941648699976	0.112138054386262
43.989024	1.04987827751159	0.111722802339417
44.029984	1.05034987249287	0.11119313544405
44.070944	1.05080676076996	0.110604799966852
44.111904	1.05123423563866	0.109941715547325
44.152864	1.05169602615048	0.109289997865886
44.193824	1.0521176183375	0.108610244700261
44.234784	1.05250881666917	0.107865814882078
44.275744	1.05289021053137	0.10708557853139
44.316704	1.05323728875045	0.106290275150958
44.357664	1.05352848149357	0.10548420213486
44.398624	1.05384908764509	0.104662929157455
44.439584	1.0542304815073	0.103879131984291
44.480544	1.05460207090004	0.103170748411263
44.521504	1.05495405135385	0.102501418387563
44.562464	1.05533544521606	0.101911435430688
44.603424	1.05580213796261	0.101465345440841
44.644384	1.05627863517863	0.101152256746825
44.685344	1.05700220502518	0.10092168586425
44.726304	1.05721790335342	0.100824874641166
44.767264	1.05769930280418	0.100882856773132
44.808224	1.0581463866118	0.101049579101399
44.849184	1.05876897042286	0.10120049782832
44.890144	1.05913565758086	0.101319068422535
44.931104	1.05947195088353	0.101430101143465
44.972064	1.059793537482	0.101502272085189
45.013024	1.06015924419306	0.101555289986065
45.053984	1.06058083638007	0.101597420574155
45.094944	1.06096321068922	0.101711090134251
45.135904	1.06132401516555	0.101842605211643
45.176864	1.06170050679303	0.101967641509828
45.217824	1.06213288389645	0.102100736511513
45.258784	1.0625887917266	0.102227699227733
45.299744	1.06303587553422	0.102326354059027
45.340704	1.06347315487238	0.102464546223363
45.381664	1.06388886437772	0.102605937461993
45.422624	1.06432614371587	0.10274299643925
45.463584	1.06474773590289	0.102786866033665
45.504544	1.06513893423456	0.102741198594364
45.545504	1.06569190631241	0.102705041209707
45.586464	1.0660076102292	0.10267551514867
45.627424	1.06631841191125	0.102666528103448
45.668384	1.06648410744522	0.102710648306544
45.709344	1.0670713951662	0.10280869296018
45.750304	1.06743318008948	0.102956776540196
45.791264	1.06779496501275	0.103123383370549
45.832224	1.06821655719977	0.103308210541616
45.873184	1.06868815218105	0.103532137025335
45.914144	1.06917543431349	0.103778831852526
45.955104	1.06963722482531	0.104077123738333
45.996064	1.07007842595125	0.104421830531071
46.037024	1.07057061031842	0.104763445030607
46.077984	1.07099710474017	0.105129427410761
46.118944	1.07141379469245	0.105449247671871
46.159904	1.07177067738099	0.105731470093209
46.200864	1.07209226397946	0.10602453842242
46.241824	1.07242365504739	0.106225180090862
46.282784	1.07281485337906	0.106437452181311
46.323744	1.07321095394547	0.106682745779094
46.364704	1.07357273886874	0.106848413371695
46.405664	1.0739237388756	0.106952670941414
46.446624	1.07452671374773	0.106993541948481
46.487584	1.07499340649428	0.107017245171294
46.528544	1.07522479197367	0.106980634511805
46.569504	1.0759120852832	0.106842145975463
46.610464	1.07634348193968	0.106672446851907
46.651424	1.0767905657473	0.10639574435917
46.692384	1.07721706016905	0.105967881247654
46.733344	1.07760923894767	0.105444442522813
46.774304	1.07799063280987	0.104890200722264
46.815264	1.078336730582	0.104327974311218
46.856224	1.07861811885566	0.103748320790413
46.897184	1.07894950992359	0.103120469772232
46.938144	1.07932600155107	0.102539175309368
46.979104	1.07970151273159	0.102010395350811
47.020064	1.08005839542014	0.101481281973749
47.061024	1.08043488704761	0.100990383151735
47.101984	1.0809064820289	0.100552325714916
47.142944	1.08139376416133	0.1001571027497
47.183904	1.08187026137735	0.0997718038882529
47.224864	1.08232224741971	0.0993983250397265
47.265824	1.08280952955214	0.0991433252587661
47.306784	1.08346642900633	0.0989932368093017
47.347744	1.08387331448914	0.0989844437134065
47.388704	1.08424000164715	0.0991367527737053
47.429664	1.08457139271508	0.0994224597453122
47.470624	1.0848919988666	0.0997711283344169
47.511584	1.08526358825934	0.100211369335569
47.552544	1.08568518044636	0.100736884843654
47.593504	1.08606167207383	0.101313324035724
47.634464	1.08642835923184	0.101997516243812
47.675424	1.08680485085931	0.10272064868252
47.716384	1.08723134528106	0.103490287554809
47.757344	1.08767842908868	0.1042273603738
47.798304	1.08813041513104	0.104968331792185
47.839264	1.08857161625699	0.105675283626922
47.880224	1.088993208444	0.106442867508027
47.921184	1.08943539001689	0.107220713269818
47.962144	1.08984717773444	0.107982177940693
48.003104	1.09024327830085	0.108685377182833
48.044064	1.09079036769702	0.10936953234442
48.085024	1.0909668481474	0.10999737900419
48.125984	1.09142863865922	0.110560002030714
48.166944	1.09178454090082	0.111074460247951
48.207904	1.09198553252486	0.111514271945537
48.248864	1.09253752415576	0.111838160784103
48.289824	1.0928944068443	0.112172422642857
48.330784	1.09331599903132	0.112467792213522
48.371744	1.09378269177787	0.112697295285196
48.412704	1.09425428675916	0.112903328309089
48.453664	1.09473666665686	0.113055905411716
48.494624	1.09518375046449	0.113230836808691
48.535584	1.09566514991524	0.113420684870202
48.576544	1.09609654657172	0.11361079661563
48.617504	1.09650343205454	0.113767546897598
48.658464	1.09687502144728	0.113857166741139
48.699424	1.09721621698467	0.113904549215501
48.740384	1.09754760805261	0.113925066439256
48.781344	1.09790449074115	0.113891589477883
48.822304	1.09832118069343	0.113903100043562
48.863264	1.09868688740449	0.113900149398744
48.904224	1.09902808294189	0.113903557676806
48.945184	1.09940457456936	0.113937816973105
48.986144	1.09986146284645	0.113931617132257
49.027104	1.10055463883766	0.11390036514013
49.068064	1.10100662488002	0.113894320022903
49.109024	1.10143311930176	0.113923948506618
49.149984	1.10188510534412	0.113988084716108
49.190944	1.1023165020006	0.114073136944037
49.231904	1.10270770033227	0.11407009477257
49.272864	1.10308909419448	0.114073666491076
49.313824	1.10343617241356	0.114075749811937
49.354784	1.10374207186088	0.114095325618734
49.395744	1.10405385398988	0.114174672685559
49.436704	1.10443034561735	0.114298421073045
49.477664	1.10480095456315	0.114482064935296
49.518624	1.10516273948642	0.1146819199104
49.559584	1.1055392311139	0.114924328239544
49.600544	1.10598631492152	0.115241485511016
49.641504	1.10647849928869	0.115562262443526
49.682464	1.10695989873944	0.115904393414864
49.723424	1.10741678701653	0.116223243929339
49.764384	1.10788838199782	0.11649206205505
49.805344	1.10835017250964	0.116712198899671
49.846304	1.1089727563207	0.116870278497251
49.887264	1.10934924794817	0.1169826056665
49.928224	1.10967083454664	0.117053521385612
49.969184	1.1099924211451	0.117158243126193
50.010144	1.11036401053784	0.117234480466168
50.051104	1.11078560272486	0.117366307170006
50.092064	1.11117680105653	0.117455879071017
50.133024	1.11152780106339	0.117533458801839
50.173984	1.11189939045613	0.117570527094572
50.214944	1.11232686532483	0.117571095867318
50.255904	1.11278277315497	0.117510335247802
50.296864	1.11323475919733	0.117432058171084
50.337824	1.11366713630075	0.117267715535684
50.378784	1.11408872848777	0.11704537333467
50.419744	1.11452502737898	0.11689812003211
50.460704	1.114946619566	0.116834990615757
50.501664	1.11534370057935	0.116820381219256
50.542624	1.11572509444155	0.116912250003308
50.583584	1.11606628997895	0.117061061438103
50.624544	1.116377091661	0.117294012013544
50.665504	1.11669867825947	0.117571403135353
50.706464	1.11727125927625	0.117845457892895
50.747424	1.11764284866899	0.118070911999965
50.788384	1.11800365314532	0.118271544951584
50.829344	1.11841053862814	0.118520055057309
50.870304	1.11887723137469	0.118745990768888
50.911264	1.11934882635598	0.118976010312365
50.952224	1.11981649954948	0.11920807177179
50.993184	1.12027829006131	0.119426848791915
51.034144	1.12075968951206	0.119629865794813
51.075104	1.12119696885022	0.119862657288222
51.116064	1.12161267835556	0.120082336499599
51.157024	1.1219842677483	0.120247513770867
51.197984	1.12230585434676	0.120397746047923
51.238944	1.12264214764943	0.120449452066833
51.279904	1.1230186392769	0.120345564962121
51.320864	1.12342062252498	0.120194637518376
51.361824	1.12378632923605	0.119918869904979
51.402784	1.12412850522039	0.119657848978057
51.443744	1.1245098990826	0.119443975171256
51.484704	1.12518738792266	0.119256729081616
51.525664	1.1254177929551	0.119012666735178
51.566624	1.12588056391387	0.118749122287798
51.607584	1.12653256113332	0.118429663774871
51.648544	1.12698454717568	0.118052872533343
51.689504	1.12741594383216	0.117692628002381
51.730464	1.12780812261077	0.117341684322294
51.771424	1.12818951647298	0.117006178136958
51.812384	1.12853561424511	0.116675505430357
51.853344	1.1288366114577	0.116365066650741
51.894304	1.12915329582143	0.116031983742391
51.935264	1.12952488521417	0.11570164227509
51.976224	1.12990137684165	0.115470184455704
52.017184	1.13026218131798	0.115185488635645
52.058144	1.13063377071072	0.114961756101254
52.099104	1.13108575675307	0.114843619169017
52.140064	1.13157794112024	0.114699120382742
52.181024	1.13206424280573	0.114570586459052
52.221984	1.13252113108282	0.114431579271701
52.262944	1.13298880427632	0.114338995708106
52.303904	1.13365060596524	0.114311773067729
52.344864	1.13386728474042	0.114391922082333
52.385824	1.13444378754499	0.11451708041605
52.426784	1.13478008084766	0.114705843233012
52.467744	1.13509186297666	0.114956212201388
52.508704	1.13546835460413	0.115219981106978
52.549664	1.13588014232168	0.115477530558867
52.590624	1.13626153618388	0.115725620077849
52.631584	1.13662822334189	0.116042308820049
52.672544	1.13699981273463	0.116382142908346
52.713504	1.13741650268691	0.116767504966765
52.754464	1.13789299990294	0.117184112479693
52.795424	1.13834498594529	0.117539501739861
52.836384	1.13877148036704	0.117912213507903
52.877344	1.13918817031932	0.118234075684962
52.918304	1.13962544965748	0.118528368727901
52.959264	1.1400470418445	0.118855256153816
53.000224	1.14043824017617	0.119135203484171
53.041184	1.14080982956891	0.119369860377849
53.082144	1.14112651393264	0.119552447325228
53.123104	1.14139711728989	0.119738104773751
53.164064	1.14166870109408	0.119961068048453
53.205024	1.14213539384064	0.120238831814474
53.245984	1.14244619552269	0.120514823886081
53.286944	1.14257659496658	0.120819180501968
53.327904	1.14285308100551	0.121155144320547
53.368864	1.14326486872306	0.121478762937579
53.409824	1.14357567040511	0.121761211996333
53.450784	1.14387764806465	0.122003156154614
53.491744	1.14416786036082	0.122256896354552
53.532704	1.14443454193028	0.122513783327841
53.573664	1.14469043858333	0.122778524159272
53.614624	1.14493653076692	0.123167137592927
53.655584	1.14514242462569	0.123598330531091
53.696544	1.14537773189286	0.124081874533119
53.737504	1.1455640168127	0.124612419648472
53.778464	1.14576010620201	0.125194071501107
53.819424	1.14592580173598	0.125820525648292
53.860384	1.14609149726995	0.126386378257993
53.901344	1.1462317011833	0.126839354538554
53.942304	1.1463875922478	0.127183427182369
53.983264	1.14652289392643	0.127463241581163
54.024224	1.14666898052146	0.127625387576993
54.065184	1.14685918722909	0.127729394538032
54.106144	1.14696017326458	0.127812694684399
54.147104	1.1470699833226	0.127890810499878
54.188064	1.14712586879855	0.128002880522828
54.229024	1.1472807794161	0.128138815029829
54.269984	1.14737098053519	0.128298899496858
54.310944	1.14744647495007	0.128389591509713
54.351904	1.14755726545503	0.12841290247546
54.392864	1.14766217327831	0.128347781264894
54.433824	1.14773766769319	0.128157643368995
54.474784	1.14784355596342	0.127887787941265
54.515744	1.14791806993136	0.127522012585673
54.556704	1.14800336881571	0.127043705215475
54.597664	1.14809455038174	0.126519959222599
54.638624	1.14816416211494	0.125999176949776
54.679584	1.14824455876456	0.125523846374868
54.720544	1.14832005317944	0.125060961244981
54.761504	1.14838966491265	0.124601279547799
54.802464	1.14845535485807	0.124104573142002
54.843424	1.14852104480348	0.12359707530848
54.884384	1.14858575430196	0.123096354805375
54.925344	1.14862595262676	0.122535309523938
54.966304	1.14871125151111	0.121918077776215
55.007264	1.14875144983592	0.121218934036296
55.048224	1.14880635486493	0.120465658821275
55.089184	1.14886714257561	0.119666167007061
55.130144	1.14886714257561	0.118936135202404
55.171104	1.14893185207409	0.118289889507035
55.212064	1.14899263978477	0.117757997642422
55.253024	1.14902205319317	0.117276717835348
55.293984	1.14905734928324	0.116830871916564
55.334944	1.14910244984279	0.116397100977794
55.375904	1.14913774593286	0.116035867087343
55.416864	1.14916323755347	0.115709201940433
55.457824	1.14921324034774	0.115406030812567
55.498784	1.14924853643782	0.115139108596008
55.539744	1.14927304761148	0.114915735630593
55.580704	1.14930344146683	0.114753931770092
55.621664	1.14933383532217	0.114665044139741
55.662624	1.1493681509653	0.114640364632674
55.703584	1.14939854482064	0.114625609229377
55.744544	1.14941913420652	0.114641288615985
55.785504	1.14945933253133	0.114695760047211
55.826464	1.14946913700079	0.114803977234091
55.867424	1.14949364817446	0.114942069154955
55.908384	1.1495240420298	0.115025489157648
55.949344	1.14953384649927	0.115075416944526
55.990304	1.14955933811988	0.11509844679271
56.031264	1.14956424035461	0.115125292430463
56.072224	1.14959463420995	0.115154238822724
56.113184	1.14959463420995	0.115138973485241
56.154144	1.14962993030003	0.115124821721983
56.195104	1.14963973476949	0.115070999694122
56.236064	1.1496652263901	0.115018330466194
56.277024	1.14967503085957	0.114939077105223
56.317984	1.14967503085957	0.114818911332274
56.358944	1.14968973756377	0.114640403858381
56.399904	1.14970542471491	0.114466786522577
56.440864	1.14973483812331	0.114316055207365
56.481824	1.14974562303972	0.114207088373649
56.522784	1.14975052527445	0.114134063183203
56.563744	1.14975052527445	0.114055454867185
56.604704	1.14975052527445	0.114003121236969
56.645664	1.14977601689506	0.113970670681585
56.686624	1.14978582136453	0.113953176016443
56.727584	1.14978582136453	0.113988453001908
56.768544	1.14978582136453	0.114060246941008
56.809504	1.14981131298514	0.114151023942894
56.850464	1.14982601968934	0.114245579687849
56.891424	1.14982601968934	0.114390078474123
56.932384	1.14983092192407	0.114588375316994
56.973344	1.14983092192407	0.114810588944858
57.014304	1.14985641354468	0.115054304797554
57.055264	1.14985641354468	0.115285540337935
57.096224	1.14987112024888	0.115495328133632
57.137184	1.14987112024888	0.115712684311496
57.178144	1.14987112024888	0.115951377094542
57.219104	1.14987112024888	0.116160386913725
57.260064	1.14987112024888	0.116304909671265
57.301024	1.14987112024888	0.116381412874362
57.341984	1.14987112024888	0.116407925093609
57.382944	1.14987112024888	0.116401723073555
57.423904	1.14990151410422	0.116325762492733
57.464864	1.14990151410422	0.116215621067024
57.505824	1.14990151410422	0.11605897538694
57.546784	1.14991622080842	0.115899875920988
57.587744	1.14991622080842	0.115707763664525
57.628704	1.14991622080842	0.115523158772462
57.669664	1.14991622080842	0.115374414893051
57.710624	1.14991622080842	0.115256306290492
57.751584	1.14991622080842	0.115178016138539
57.792544	1.14991622080842	0.115157026027098
57.833504	1.14991622080842	0.115196755130262
57.874464	1.14991622080842	0.115267202320102
57.915424	1.14991622080842	0.115388538326631
57.956384	1.14995151689849	0.115515969572125
57.997344	1.14995151689849	0.115711965173542
58.038304	1.14995151689849	0.115938600410222
58.079264	1.14995151689849	0.116219757199864
58.120224	1.14995151689849	0.116613415495228
58.161184	1.14998191075384	0.117101139214214
58.202144	1.14998191075384	0.117645334875462
58.243104	1.14998191075384	0.118266794282674
58.284064	1.14998191075384	0.118940354145069
58.325024	1.14998191075384	0.119677213401879
58.365984	1.14998191075384	0.120437213646375
58.406944	1.14998191075384	0.121182874715904
58.447904	1.14998191075384	0.121872870149363
58.488864	1.14998191075384	0.122488229959199
58.529824	1.14998191075384	0.123048525593799
58.570784	1.14999661745803	0.12355236889899
58.611744	1.14999661745803	0.123985540556132
58.652704	1.14999661745803	0.124393788635143
58.693664	1.14999661745803	0.124768559752782
58.734624	1.1500064219275	0.125069359904604
58.775584	1.1500064219275	0.125369373363089
58.816544	1.1500064219275	0.125620851547279
58.857504	1.1500064219275	0.125837416673394
58.898464	1.1500064219275	0.12603889515691
58.939424	1.1500064219275	0.126158215397962
58.980384	1.1500064219275	0.126245398889283
59.021344	1.1500064219275	0.126277816756578
59.062304	1.1500064219275	0.126212939617075
59.103264	1.1500064219275	0.126076394932416
59.144224	1.1500064219275	0.125909058068079
59.185184	1.1500064219275	0.125721794544791
59.226144	1.1500064219275	0.125533567812486
59.267104	1.1500064219275	0.125372031994314
59.308064	1.1500064219275	0.125205536303463
59.349024	1.1500064219275	0.125034069843904
59.389984	1.1500064219275	0.124865717469607
59.430944	1.1500064219275	0.124732674768864
59.471904	1.1500064219275	0.12456102961442
59.512864	1.1500064219275	0.124378279226597
59.553824	1.1500064219275	0.124229620336217
59.594784	1.1500064219275	0.124047074793751
59.635744	1.1500064219275	0.123847204564204
59.676704	1.1500064219275	0.12360601005276
59.717664	1.1500064219275	0.123300136709551
59.758624	1.1500064219275	0.122982079426032
59.799584	1.1500064219275	0.122547005322121
59.840544	1.1500064219275	0.122074453234764
59.881504	1.1500064219275	0.121656204779776
59.922464	1.1500064219275	0.12122097813145
59.963424	1.1500064219275	0.120740297606004
60.004384	1.1500064219275	0.120257910762321
60.045344	1.1500064219275	0.119730758670588
60.086304	1.1500064219275	0.11914210285012
60.127264	1.1500064219275	0.118482003942705
60.168224	1.14999661745803	0.117790483065102
60.209184	1.14999661745803	0.117061475487228
60.250144	1.14999661745803	0.116202062047777
60.291104	1.14999661745803	0.115235603834233
60.332064	1.14999661745803	0.114201084661334
60.373024	1.1500064219275	0.113167964538636
60.413984	1.1500064219275	0.112174325089627
60.454944	1.1500064219275	0.111165084705423
60.495904	1.14998681298857	0.110199997212403
60.536864	1.14984072639353	0.109324104617771
60.577824	1.14952502247675	0.108431246905035
60.618784	1.14917794425767	0.107594896001857
60.659744	1.1487720392218	0.106811159846459
60.700704	1.14832005317944	0.1060331419274
60.741664	1.1478935587577	0.105310608770321
60.782624	1.1472807794161	0.104642852133296
60.823584	1.14703958946725	0.104025762033958
60.864544	1.14652289392643	0.103415723844983
60.905504	1.14604541626346	0.102845515002644
60.946464	1.14534341624973	0.102343988193348
60.987424	1.14496104194058	0.101912263528939
61.028384	1.14477573746768	0.101574456102149
61.069344	1.14420805868563	0.101320393379736
61.110304	1.1438472542093	0.101141247398507
61.151264	1.14351096090664	0.100999585938343
61.192224	1.14318937430817	0.100837468272189
61.233184	1.14286288547497	0.100659845555901
61.274144	1.14249129608223	0.100466665488535
61.315104	1.1420902932811	0.10025302921518
61.356064	1.14171870388835	0.0999767255171262
61.397024	1.14132652510974	0.0996954510503646
61.437984	1.14086473459791	0.099406383743226
61.478944	1.14037353067769	0.0990704961968536
61.519904	1.1398764440758	0.0987025634273987
61.560864	1.13941465356397	0.0983468668991955
61.601824	1.13898227646055	0.0979908870742225
61.642784	1.13858127365941	0.0976048298491145
61.683744	1.13797927923423	0.0972059000546253
61.724704	1.13758219822088	0.0967908332402839
61.765664	1.13741160045218	0.0963574000784319
61.806624	1.13690961161555	0.0958732894828643
61.847584	1.13654782669228	0.0952962836972546
61.888544	1.13613701942167	0.0947378578213358
61.929504	1.13572032946939	0.0941833174695758
61.970464	1.13533305292551	0.0936534413704407
62.011424	1.13496244397971	0.0931499336629616
62.052384	1.13454575402743	0.0927011719666546
62.093344	1.1340437651908	0.092292671099756
62.134304	1.13357707244424	0.0918674971283484
62.175264	1.13312018416715	0.0914070091249752
62.216224	1.13270349421487	0.0910013848098935
62.257184	1.13231719811793	0.0906407196921883
62.298144	1.13192501933932	0.0902775528460846
62.339104	1.13153872324238	0.0899240137317442
62.380064	1.1311622316149	0.089546032643783
62.421024	1.13082593831224	0.0891887932377871
62.461984	1.13052003886492	0.0888254673096511
62.502944	1.13019355003172	0.0885288076490803
62.543904	1.12983176510844	0.0882989166787531
62.584864	1.12926016453861	0.0880706383208081
62.625824	1.12906897738403	0.0878688198811677
62.666784	1.12845619804244	0.0877485320726864
62.707744	1.12796009188749	0.0876228354751067
62.748704	1.12745810305086	0.0874804069344581
62.789664	1.12697572315316	0.0873061990338492
62.830624	1.12653452202721	0.0871530204703874
62.871584	1.12611783207493	0.0869874291499941
62.912544	1.12572075106158	0.086763731482897
62.953504	1.12533935719937	0.0865573367108204
62.994464	1.12494325663297	0.0863915623371296
63.035424	1.12461676779977	0.0862410685553637
63.076384	1.12429027896657	0.0861219553388743
63.117344	1.12393339627803	0.0860466223693574
63.158304	1.12350199962155	0.0859887971402178
63.199264	1.12311080128988	0.0859067958005797
63.240224	1.12272352474599	0.0857299467023933
63.281184	1.12233232641432	0.0855226758895361
63.322144	1.1218705359025	0.0853228536025203
63.363104	1.12136854706587	0.085119049906285
63.404064	1.12091165878878	0.0849335733318536
63.445024	1.12046457498115	0.0847413019933574
63.485984	1.12006847441475	0.0845525391763958
63.526944	1.11949099116323	0.0843950741148855
63.567904	1.11911449953576	0.0842358090292836
63.608864	1.11875271461248	0.0841806206393095
63.649824	1.11841642130982	0.0841365113322428
63.690784	1.11810071739303	0.0840943763857412
63.731744	1.11775952185563	0.0841076041656876
63.772704	1.11738303022816	0.0841319088493355
63.813664	1.11699085144954	0.0841248721934134
63.854624	1.11662514473848	0.0840654779360099
63.895584	1.1162231614904	0.0839959961343937
63.936544	1.11575646874384	0.0839614143156177
63.977504	1.11526428437668	0.0839640729468424
64.018464	1.11478778716066	0.0839761522852679
64.059424	1.11431030949769	0.0839924701792118
64.100384	1.11388381507594	0.0839896219570717
64.141344	1.11347791004007	0.083922940435065
64.182304	1.11308573126145	0.083855740262049
64.223264	1.11249354130574	0.0837665933061926
64.264224	1.11231804130231	0.083623378072206
64.305184	1.11198174799964	0.08349238382503
64.346144	1.11164055246225	0.0833400028509356
64.387104	1.11124837368363	0.0832086403179588
64.428064	1.11062088763784	0.0829889022680221
64.469024	1.11023949377563	0.0827067059971554
64.509984	1.10986300214816	0.0824220145355082
64.550944	1.10943650772641	0.0821224826815322
64.591904	1.10893942112451	0.0818462792269511
64.632864	1.10846782614323	0.0815329355658416
64.673824	1.1080207423356	0.0811921600605863
64.714784	1.10760405238332	0.0807960458001483
64.755744	1.10720795181692	0.0803515139425357
64.796704	1.10681675348524	0.079871014291181
64.837664	1.10644026185777	0.0793468673244148
64.878624	1.1060637702303	0.0788036109009188
64.919584	1.1057372813971	0.0782138175349591
64.960544	1.10543138194978	0.077539455724785
65.001504	1.10509410820016	0.0767722619215406
65.042464	1.10472349925437	0.0759069450132473
65.083424	1.1043470076269	0.0749764306221802
65.124384	1.10398522270362	0.073909473969132
65.165344	1.10358912213722	0.0727873398221394
65.206304	1.10311654670898	0.0716098276942574
65.247264	1.10259004669869	0.0704078452630776
65.288224	1.10187137908687	0.0691910311563929
65.329184	1.10143017796093	0.0679281529949295
65.370144	1.10101348800864	0.0666509596297644
65.411104	1.10062228967697	0.0654111592590147
65.452064	1.10023011089835	0.064282241243987
65.493024	1.09984871703615	0.0631805371525129
65.533984	1.09950752149875	0.0621638373464375
65.574944	1.09918103266555	0.0612164101382099
65.615904	1.09882513042396	0.0602881228955951
65.656864	1.09840353823694	0.0594470474739779
65.697824	1.09800645722359	0.0586956856017567
65.738784	1.09762506336138	0.0580695430810183
65.779744	1.09723386502971	0.0575866245110901
65.820704	1.09677207451789	0.0572439748887418
65.861664	1.09626420299958	0.0570557089307303
65.902624	1.09580241248776	0.0570299812256155
65.943584	1.09514061079884	0.0571443394147831
65.984544	1.09496413034846	0.0573658448007226
66.025504	1.09457293201679	0.0576896987719937
66.066464	1.09420624485878	0.0581047895576003
66.107424	1.09383465546604	0.058579570972616
66.148384	1.09330325322101	0.0591025564226257
66.189344	1.09298656885728	0.0596929926543324
66.230304	1.09265027555461	0.0602836489858374
66.271264	1.09228358839661	0.0607982096257527
66.312224	1.09187768336074	0.0613528502209851
66.353184	1.09151589843746	0.0618534988102944
66.394144	1.09111979787106	0.06231973555889
66.435104	1.09066290959397	0.0628430631442295
66.476064	1.09016582299207	0.0633634117550737
66.517024	1.08967854085964	0.0638422486723101
66.557984	1.08921675034781	0.0642874190372577
66.598944	1.08878535369133	0.064663275399445
66.639904	1.08838337044325	0.0649449268688312
66.680864	1.08798236764211	0.0651328615875426
66.721824	1.0875901888635	0.0651985646460903
66.762784	1.08721859947075	0.0651466341689694
66.803744	1.08687740393336	0.0649842571773109
66.844704	1.0863558061578	0.0647281154924475
66.885664	1.08614991229902	0.0642873645571096
66.926624	1.08552242625323	0.0636878650079733
66.967584	1.08513024747461	0.0629744126019708
67.008544	1.08475963852882	0.0621472448725476
67.049504	1.08434294857654	0.0612298493011309
67.090464	1.08384095973991	0.0603280001847616
67.131424	1.08337916922808	0.0593666609259281
67.172384	1.08291737871626	0.0583247084816287
67.213344	1.08250068876398	0.0571844520581889
67.254304	1.08211341222009	0.0559142343311802
67.295264	1.08171240941896	0.0545881613771852
67.336224	1.08133591779148	0.0532424036560969
67.377184	1.08095942616401	0.0519245092619272
67.418144	1.08062803509608	0.0506466185508671
67.459104	1.08031625296708	0.0494124862947204
67.500064	1.07999564681556	0.0483015271156958
67.541024	1.07963386189228	0.0472702789308852
67.581984	1.07924266356061	0.0463512358797915
67.622944	1.07887107416787	0.045534914058242
67.663904	1.07847889538925	0.044850052833936
67.704864	1.07800730040796	0.0443395803843302
67.745824	1.07725431715302	0.0439948648747679
67.786784	1.076777819937	0.0438040296329744
67.827744	1.07633073612937	0.0436661425574671
67.868704	1.07591404617709	0.0435775948832393
67.909664	1.07551794561069	0.043554423386671
67.950624	1.07512576683207	0.0436946138828377
67.991584	1.07474437296986	0.0439306937979833
68.032544	1.07440317743246	0.0442908380854732
68.073504	1.07409237575041	0.0447535793877699
68.114464	1.0737256885924	0.0452592946308479
68.155424	1.07332370534432	0.0458543769295803
68.196384	1.0729168198615	0.0464085664291867
68.237344	1.0725207192951	0.0469059549264369
68.278304	1.07213442319816	0.0472923215987859
68.319264	1.07168733939053	0.0475892863481858
68.360224	1.0711853505539	0.0478853140390392
68.401184	1.07071375557262	0.0481491374247776
68.442144	1.07026176953026	0.048372240168658
68.483104	1.06986468851691	0.0485425821579614
68.524064	1.06947349018524	0.0487094766434961
68.565024	1.0691019007925	0.048867262048277
68.605984	1.06872050693029	0.0489552540249946
68.646944	1.06820381138946	0.049010268078495
68.687904	1.06803321362076	0.0490319511774186
68.728864	1.06755573595779	0.0489769480199478
68.769824	1.06718904879979	0.0487702394422185
68.810784	1.06677824152918	0.0485126921695354
68.851744	1.06641645660591	0.048244146444564
68.892704	1.06603996497844	0.0480045253197952
68.933664	1.06556836999715	0.0477762796499389
68.974624	1.06508108786471	0.0475890684275936
69.015584	1.06459380573228	0.0475025386980497
69.056544	1.06412221075099	0.0475086121449541
69.097504	1.06368591185978	0.0475950764983205
69.138464	1.0632839286117	0.0476927027444192
69.179424	1.06288782804529	0.0477439642053219
69.220384	1.06249564926667	0.0477791779938152
69.261344	1.0621191576392	0.0478410543667639
69.302304	1.0617779621018	0.0479578663417998
69.343264	1.06142696209494	0.0480504302925418
69.384224	1.06083967437396	0.0481583075232975
69.425184	1.06042298442168	0.0483111483098414
69.466144	1.06003080564306	0.0485155294956459
69.507104	1.05985530563963	0.0487593368749909
69.548064	1.05924840897972	0.0489898859655067
69.589024	1.05874053746141	0.0492030188422939
69.629984	1.05827874694958	0.0494025992374524
69.670944	1.05782185867249	0.049566926618411
69.711904	1.05740516872021	0.0497070495591942
69.752864	1.05701887262327	0.0498608884220505
69.793824	1.0566276742916	0.0499845605373287
69.834784	1.05625118266413	0.0500674204841001
69.875744	1.05586488656719	0.0501681499194317
69.916704	1.05553839773399	0.0502595719662706
69.957664	1.05522171337026	0.0503135465385461
69.998624	1.054896204984	0.0503211977305381
70.039584	1.05453442006073	0.050297936886527
70.080544	1.05414812396379	0.0502461502369971
70.121504	1.05377163233632	0.0501144760775734
70.162464	1.05338435579243	0.0500082267136414
70.203424	1.05290785857641	0.0499129954148509
70.244384	1.05240586973978	0.049828697192171
70.285344	1.0516773976585	0.0497855249436507
70.326304	1.05123619653255	0.04975197171007
70.367264	1.050824408815	0.0497822038338255
70.408224	1.05041752333219	0.0498882004098705
70.449184	1.05003122723525	0.0499970778961443
70.490144	1.04964493113831	0.0500619659316771
70.531104	1.04931354007038	0.0501415309190946
70.572064	1.04899195347191	0.050233105510348
70.613024	1.04864095346505	0.0503042108203763
70.653984	1.04822426351276	0.0503368901923822
70.694944	1.04781737802995	0.0503780314209833
70.735904	1.04742127746354	0.0504603487454801
70.776864	1.04703400091966	0.0505412517653335
70.817824	1.04657711264257	0.0507058602638561
70.858784	1.04607022157121	0.0509202134959597
70.899744	1.04561333329412	0.0510942884650072
70.940704	1.0451623276987	0.0512771456339205
70.981664	1.04476524668535	0.0514286396712047
71.022624	1.04436914611895	0.0515432441106415
71.063584	1.04399755672621	0.0516437185788802
71.104544	1.04362596733347	0.0516903797360816
71.145504	1.04326418241019	0.0517196856973204
71.186464	1.04278278295944	0.0517218496488009
71.227424	1.04245629412624	0.0516590362173058
71.268384	1.04208960696823	0.0515576486617858
71.309344	1.04167781925068	0.0514100510446903
71.350304	1.04131701477436	0.0512094377059248
71.391264	1.040919933761	0.0509400006857313
71.432224	1.04046794771865	0.0505748921671511
71.473184	1.03996595888202	0.0502430797358529
71.514144	1.03947965719653	0.0498984819034104
71.555104	1.03901786668471	0.049567933411547
71.596064	1.03858548958128	0.0492893393680694
71.637024	1.03818938901488	0.0490589428219681
71.677984	1.03778250353206	0.0488265217935655
71.718944	1.03739130520039	0.0486611789026472
71.759904	1.03701481357292	0.0484873087789564
71.800864	1.03667361803552	0.0483188735948348
71.841824	1.03632653981644	0.0481012777043193
71.882784	1.03595004818897	0.0478423749655527
71.923744	1.03552355376722	0.0475858105147404
71.964704	1.03512745320082	0.0473030323958925
72.005664	1.03475586380808	0.0469718584719295
72.046624	1.03436956771114	0.0466473572764995
72.087584	1.03389209004817	0.0463921896966832
72.128544	1.03317930511803	0.0462028145228574
72.169504	1.03272241684094	0.0460727965599344
72.210464	1.03230572688866	0.0459710930195556
72.251424	1.03191452855699	0.045946864608115
72.292384	1.0315125453089	0.0459238805232559
72.333344	1.03113605368143	0.0458234365639
72.374304	1.03075956205396	0.045618591207234
72.415264	1.03042817098603	0.0453892167087102
72.456224	1.03011736930397	0.0450282421437641
72.497184	1.02979088047077	0.0446166707757214
72.538144	1.02942419331276	0.0441763099182435
72.579104	1.02904279945056	0.0437600990207931
72.620064	1.02867121005782	0.043370241260557
72.661024	1.02828001172615	0.0429975491053683
72.701984	1.02780351451012	0.0426720803425091
72.742944	1.02730152567349	0.042419054922114
72.783904	1.02681424354106	0.0422346526962021
72.824864	1.02634264855977	0.0421123513014489
72.865824	1.02572006474872	0.0420186715972749
72.906784	1.02531808150063	0.0418674913656435
72.947744	1.02493178540369	0.0416418215171871
72.988704	1.02455039154149	0.0413085054338027
73.029664	1.02421409823882	0.0408847523046563
73.070624	1.02389741387509	0.0404037710487928
73.111584	1.02353660939876	0.0398612228672214
73.152544	1.02312482168121	0.0393332187059734
73.193504	1.0227179361984	0.0389030216649157
73.234464	1.02232183563199	0.0384615101867109
73.275424	1.02193455908811	0.0380599958539982
73.316384	1.02148845572743	0.037645144781043
73.357344	1.02097077973965	0.0371957750862836
73.398304	1.02051487190951	0.0366775490220074
73.439264	1.02006288586715	0.0361202236450792
73.480224	1.0196658048538	0.0355111203354448
73.521184	1.01927460652213	0.0348068227735205
73.562144	1.01890301712939	0.0340017347584989
73.603104	1.01852162326718	0.0331654187226153
73.644064	1.01816474057864	0.0322905525339719
73.685024	1.01783334951071	0.0314067755723136
73.725984	1.01735685229469	0.030544481222634
73.766944	1.01698526290195	0.0297731251360787
73.807904	1.01657837741913	0.0290577441328353
73.848864	1.0162175729428	0.0284373830454078
73.889824	1.01583127684586	0.0278123715325429
73.930784	1.01536948633404	0.027188785220351
73.971744	1.01487730196687	0.0265773763108511
74.012704	1.01439492206917	0.0258716317561946
74.053664	1.01391842485315	0.0251669179659393
74.094624	1.01348702819667	0.024495635373733
74.135584	1.01308504494859	0.0238470383151745
74.176544	1.01268306170051	0.0232422847005603
74.217504	1.0122869611341	0.0226888535646147
74.258464	1.01192027397609	0.0221757464550493
74.299424	1.0115790784387	0.0217126804510702
74.340384	1.01122807843183	0.0212888140032158
74.381344	1.01085158680436	0.0209250130081889
74.422304	1.01042411193567	0.0205466832472801
74.463264	1.01002801136926	0.0201664750108666
74.504224	1.00946523482195	0.0198329845910084
74.545184	1.00904854486966	0.0195574065685268
74.586144	1.00854655603303	0.019255582189921
74.627104	1.00808966775594	0.0189886926614504
74.668064	1.00762787724412	0.0187310451452948
74.709024	1.00720628505711	0.0185081995477133
74.749984	1.00681508672543	0.0183397077042378
74.790944	1.00641310347735	0.0182195637233472
74.831904	1.00603661184988	0.0181858492285283
74.872864	1.0056601202224	0.0181751841947462
74.913824	1.00532872915447	0.0181566456899679
74.954784	1.00502282970715	0.0181477828594833
74.995744	1.00469143863922	0.0181574302040999
75.036704	1.00432475148121	0.0181965207999283
75.077664	1.00393355314954	0.0182270166076005
75.118624	1.00357176822626	0.0182758983756364
75.159584	1.00318056989459	0.0183992719397033
75.200544	1.00271387714804	0.0185184461739585
75.241504	1.00220698607667	0.0185702001353996
75.282464	1.00171480170951	0.0186215356893036
75.323424	1.00122751957707	0.0185682323124521
75.364384	1.00062062291716	0.018412013756729
75.405344	1.00022354190381	0.0181862959657423
75.446304	0.999837245806873	0.0179164819429244
75.487264	0.999450949709935	0.0176188808653953
75.528224	0.999109754172537	0.0171943018172044
75.569184	0.998793069808803	0.0166760779321342
75.610144	0.998437167567207	0.0160899587073589
75.651104	0.998025379849658	0.0154500196339285
75.692064	0.997618494366842	0.0147876761444141
75.733024	0.997227296035171	0.0140704471745489
75.773984	0.996836097703499	0.0133677970923018
75.814944	0.996389013895875	0.0126422195845494
75.855904	0.995872318355045	0.0118354492225559
75.896864	0.995415430077955	0.0109661923099557
75.937824	0.994963444035598	0.0101130310122951
75.978784	0.994566363022247	0.00919719139390662
76.019744	0.994175164690576	0.00829791374052519
76.060704	0.993808477532568	0.0074435190123128
76.101664	0.993436888139827	0.00660716810913439
76.142624	0.993071181428766	0.0058008226922957
76.183584	0.992583899296333	0.00494986675102829
76.224544	0.992257410463134	0.00407286494058129
76.265504	0.992081910459702	0.00321928741458966
76.306464	0.991675024976886	0.0023005254810598
76.347424	0.991309318265825	0.00150347873589021
76.388384	0.990722030544844	0.000684082054784818
76.429344	0.990265142267754	-0.000163234612592988
76.470304	0.989768055665856	-0.00111099523932656
76.511264	0.989280773533423	-0.00215703369472958
76.552224	0.9888189830216	-0.0032733035985861
76.593184	0.98838758636512	-0.00448738716025057
76.634144	0.987985603117037	-0.00580090135051718
76.675104	0.9875846003159	-0.00720678990061058
76.716064	0.987192421537282	-0.00864727334471538
76.757024	0.986815929909809	-0.0101641444940033
76.797984	0.986479636607144	-0.0117009139725648
76.838944	0.986128636600281	-0.0132438898295922
76.879904	0.985761949442273	-0.0147525257597009
76.920864	0.98532565055106	-0.016196659373725
76.961824	0.984934452219389	-0.0175290672793353
77.002784	0.984557960591915	-0.0186959514199357
77.043744	0.98417068404803	-0.0198098634229846
77.084704	0.983448094648426	-0.0210080344230068
77.125664	0.983211806934309	-0.0221591585463794
77.166624	0.982524513624781	-0.0233445637581107
77.207584	0.982102921437767	-0.0244644576814154
77.248544	0.981711723106095	-0.0255707054172368
77.289504	0.981314642092744	-0.0266175065947124
77.330464	0.980938150465271	-0.0276396260859158
77.371424	0.980561658837798	-0.0286044041316943
77.412384	0.980230267769866	-0.029524926863609
77.453344	0.979919466087811	-0.0304206524113377
77.494304	0.979592977254611	-0.031238094344731
77.535264	0.979226290096603	-0.032097891324424
77.576224	0.978839993999665	-0.0330620722677797
77.617184	0.978473306841657	-0.03405170851551
77.658144	0.978082108509985	-0.0352013682125031
77.699104	0.977610513528697	-0.0364919963821771
77.740064	0.977108524692066	-0.0379577433605354
77.781024	0.976616340324901	-0.0395553540892326
77.821984	0.97613984310888	-0.0412543523734499
77.862944	0.975713348687133	-0.0429752407811534
77.903904	0.975326072143247	-0.0446826922051421
77.944864	0.974934873811576	-0.0464275736700466
77.985824	0.974347586090595	-0.0481391394348159
78.026784	0.973996586083732	-0.0498333456452108
78.067744	0.973689706189463	-0.05147916694652
78.108704	0.973328901713135	-0.0531077594458099
78.149664	0.972926918465052	-0.0547225052706717
78.190624	0.972515130747503	-0.0563415463104056
78.231584	0.972128834650564	-0.0579807842306245
78.272544	0.971747440788358	-0.0595222564355656
78.313504	0.971290552511268	-0.0610874536553793
78.354464	0.970773856970438	-0.0626042528908718
78.395424	0.970316968693349	-0.0640332279485026
78.436384	0.969869884885724	-0.0654647199889734
78.477344	0.96947378431932	-0.0667602012502356
78.518304	0.969081605540702	-0.0679272836985749
78.559264	0.968705113913228	-0.0690141473977203
78.600224	0.968328622285755	-0.0700641934128139
78.641184	0.967972720044159	-0.0710597440254165
78.682144	0.967636426741494	-0.0720439932761077
78.723104	0.967329546847226	-0.0730009305389788
78.764064	0.966983449075095	-0.073940124707233
78.805024	0.966386356884649	-0.0748945471664701
78.845984	0.966024571961374	-0.0758415777592199
78.886944	0.965633373629703	-0.0767929297173129
78.927904	0.965166680883147	-0.0776606372145027
78.968864	0.964669594281249	-0.0785023293513958
79.009824	0.964197999299961	-0.0793070774102937
79.050784	0.963730326106459	-0.0800266817146139
79.091744	0.963289124980514	-0.0807759319362967
79.132704	0.962892043967163	-0.0815189888547492
79.173664	0.962491041166026	-0.0822312426974946
79.214624	0.962099842834354	-0.0829261696739544
79.255584	0.961723351206881	-0.0836565850188535
79.296544	0.961391960138949	-0.0844184027210884
79.337504	0.961039979685139	-0.0852462242122882
79.378464	0.960663488057666	-0.0861107021263015
79.419424	0.960222286931721	-0.0869796757421319
79.460384	0.959835990834782	-0.087908374854666
79.501344	0.959459499207309	-0.0888361042205648
79.542304	0.959077124898156	-0.089759324809411
79.583264	0.958595725447402	-0.090717630613601
79.624224	0.958124130466114	-0.0917231096883842
79.665184	0.957416247770709	-0.0928228307024692
79.706144	0.957195647207736	-0.0939637299916559
79.747104	0.956613261721488	-0.0951854908957835
79.788064	0.956216180708138	-0.0963835703691571
79.829024	0.955844591315397	-0.0975625316689771
79.869984	0.955463197453191	-0.0987843448740469
79.910944	0.955147493536403	-0.10005996267333
79.951904	0.954825906937937	-0.101325649831227
79.992864	0.954499418104737	-0.10258474489121
80.033824	0.954138613628409	-0.103842641387936
80.074784	0.95375231753147	-0.105051887112454
80.115744	0.953375825903997	-0.106273992331117
80.156704	0.952983647125379	-0.107489202542243
80.197664	0.952507149909358	-0.108634710851955
80.238624	0.952010063307459	-0.109762090347602
80.279584	0.951517878940294	-0.110869379743854
80.320544	0.951031577254807	-0.112011436191385
80.361504	0.950614887302526	-0.113164294962672
80.402464	0.950212904054442	-0.114348362141967
80.443424	0.94964032303766	-0.115491702141786
80.484384	0.949249124705988	-0.116574684675185
80.525344	0.949088331406755	-0.117665985237587
80.566304	0.948761842573556	-0.118731187629868
80.607264	0.948245147032726	-0.119824259886685
80.648224	0.947828457080445	-0.120948008825266
80.689184	0.947421571597629	-0.122076684948436
80.730144	0.947030373265957	-0.12318224187598
80.771104	0.946648979403751	-0.124291200543969
80.812064	0.946182286657196	-0.125378149232145
80.853024	0.945675395585832	-0.126492200704373
80.893984	0.945218507308742	-0.127642117547665
80.934944	0.944756716796919	-0.128852825519356
80.975904	0.944369440253034	-0.130154755050941
81.016864	0.943983144156095	-0.131517968211465
81.057824	0.943601750293889	-0.13295638358915
81.098784	0.943239965370614	-0.134390972281235
81.139744	0.942874258659553	-0.135841741577292
81.180704	0.94254286759162	-0.137346803609689
81.221664	0.942231085462619	-0.138875514384751
81.262624	0.94187028098629	-0.140502505167688
81.303584	0.941488887124084	-0.142196262461663
81.344544	0.941106512814932	-0.143853485368356
81.385504	0.940740806103871	-0.145537556092008
81.426464	0.940068219498541	-0.147217161622725
81.467424	0.939571132896642	-0.148918369621747
81.508384	0.939098557468408	-0.15070967906882
81.549344	0.938607353548188	-0.152549780936485
81.590304	0.938190663595907	-0.154406093917004
81.631264	0.937783778113091	-0.156341464129961
81.672224	0.937387677546686	-0.158340397421249
81.713184	0.937000401002801	-0.160331156511125
81.754144	0.936623909375328	-0.162259115244741
81.795104	0.936292518307396	-0.16410887099464
81.836064	0.935946420535265	-0.165976138843329
81.877024	0.935555222203594	-0.167778315990334
[truncated: 3,496 more rows]
