# Supplementary material for: Unraveling the Local Relation Between Tissue Composition and Human Brain Mechanics Through Machine Learning
Source: Front Bioeng Biotechnol. 2021 Aug 17;9:704738. doi: 10.3389/fbioe.2021.704738 (PMC8415910; doi:10.3389/fbioe.2021.704738)
Supplement: Supplementary file 1 [file DataSheet3.ZIP › Mechanics_cyclicCompTens/cyclicCompTens_HBE_03_12_P1_Pa_26.txt]

0	1	0
0.05	0.999916220541048	-0.0191675092026096
0.1	0.999450406749273	-0.0159538295380842
0.15	0.998981241779141	-0.0189960906124259
0.2	0.998689689261987	-0.0212413788050892
0.25	0.998270791967225	-0.0238830046438562
0.3	0.998009400055294	-0.0267557698273188
0.35	0.997620663365756	-0.0284177026659781
0.4	0.997285545529947	-0.0279707685149082
0.45	0.997061016579955	-0.0301525798681723
0.5	0.996726212917117	-0.0320660329623171
0.55	0.996390780908337	-0.0328556726505777
0.6	0.996132740174764	-0.0338310636284372
0.65	0.995641684548345	-0.0347442602351831
0.7	0.995303061720327	-0.0355202017217774
0.75	0.994939720679284	-0.0356560839259553
0.8	0.994511777821064	-0.0351864220217525
0.85	0.994212514975578	-0.0359197063295305
0.9	0.993826029858999	-0.0365693627730111
0.95	0.993555684017393	-0.0396726877294167
1	0.993297001847337	-0.0398458332352649
1.05	0.992978985707767	-0.0433473278403948
1.1	0.99263101657351	-0.0416847888221216
1.15	0.992359711027624	-0.0451469016479572
1.2	0.992017493151029	-0.0448253336691881
1.25	0.991724103418878	-0.0489141316733948
1.3	0.991338257581	-0.0492219927853343
1.35	0.990826880429509	-0.0487395487201826
1.4	0.990426578237486	-0.0488118892609122
1.45	0.990073973325106	-0.0498909392058453
1.5	0.989804337943921	-0.0520075511447998
1.55	0.989430127799569	-0.0530117143442199
1.6	0.989166963659352	-0.0536384654555123
1.65	0.988836736069166	-0.0557031001026838
1.7	0.988598585606898	-0.0568410744388391
1.75	0.988334561429757	-0.0566885367639544
1.8	0.987920964033765	-0.0601195156865115
1.85	0.987654568787521	-0.0627569814628227
1.9	0.987341846681356	-0.0647672508844958
1.95	0.986883322188824	-0.0683616867606709
2	0.986400410995386	-0.0691131588604947
2.05	0.986093269414183	-0.0719311540547324
2.1	0.985692617991946	-0.0751370407724764
2.15	0.985428307476709	-0.0770361959525233
2.2	0.985154423042709	-0.0795114703038603
2.25	0.984812872826102	-0.0809307892622841
2.3	0.984590655865193	-0.0833282738411374
2.35	0.984231937825507	-0.0841670650646377
2.4	0.983959065801203	-0.0869351559519747
2.45	0.983578223556106	-0.0866915266666886
2.5	0.983300928936772	-0.0883406232165539
2.55	0.982909881089746	-0.0910802104490139
2.6	0.982377281438035	-0.0927154551999275
2.65	0.981963037704308	-0.0926362243385621
2.7	0.981647297036024	-0.0931566825160355
2.75	0.981339714439159	-0.0953135305570212
2.8	0.980945999557296	-0.0974994293857239
2.85	0.980663001795411	-0.0979156966263233
2.9	0.980401038847906	-0.0976295807234548
2.95	0.980123352253046	-0.0976916985340838
3	0.979803778485301	-0.100578276248938
3.05	0.97941964967726	-0.102422712238858
3.1	0.979070243175721	-0.104238859503245
3.15	0.978739879026169	-0.106033823044514
3.2	0.978361445944376	-0.107461385838537
3.25	0.978003450716639	-0.109200176041675
3.3	0.97760591731174	-0.110520816032497
3.35	0.977223701970151	-0.111915750813183
3.4	0.976927129590438	-0.114027601159938
3.45	0.976636956609325	-0.114937401169793
3.5	0.976321873434812	-0.116748277587701
3.55	0.976018480894744	-0.118412157152917
3.6	0.975749435574564	-0.119263096208829
3.65	0.975456706003308	-0.120815669166783
3.7	0.975174669912032	-0.122107895584598
3.75	0.974802334996157	-0.123049807095487
3.8	0.974331757782172	-0.123619141470206
3.85	0.97395332470038	-0.123907491682583
3.9	0.973617419891427	-0.124965408730281
3.95	0.973248964120167	-0.126167765831515
4	0.972865989802535	-0.127904684513183
4.05	0.972571937070061	-0.131705188639167
4.1	0.972306641553077	-0.134174769787232
4.15	0.972049076536791	-0.136149144405346
4.2	0.97175391826904	-0.137991218017952
4.25	0.971352533616751	-0.140119201616395
4.3	0.971052447201703	-0.140948912275504
4.35	0.970747471293847	-0.141646007815905
4.4	0.970370177148969	-0.142671736348112
4.45	0.969869216582524	-0.1443618033558
4.5	0.969516353303555	-0.144729335255203
4.55	0.969198678006668	-0.145211378417347
4.6	0.968898665221416	-0.146565370394824
4.65	0.968596045983112	-0.148983602062161
4.7	0.96821761290132	-0.150399330973382
4.75	0.967946459643814	-0.151223933323232
4.8	0.967691276920449	-0.151798485342153
4.85	0.96741802013124	-0.152454767694431
4.9	0.967121455674772	-0.154007340652385
4.95	0.966737026328305	-0.155986305197823
5	0.966362003105266	-0.158136398475035
5.05	0.966003555956115	-0.160035157452352
5.1	0.965635406975672	-0.160861079804947
5.15	0.96519372597379	-0.162264422915908
5.2	0.964774137093709	-0.163498006024487
5.25	0.964371900244706	-0.164597645828044
5.3	0.964060799567058	-0.165670703911363
5.35	0.963798729084336	-0.166729461339901
5.4	0.963533934091307	-0.167780374803749
5.45	0.963177262556285	-0.168566772347256
5.5	0.962820591021263	-0.169353169890762
5.55	0.9624482949719	-0.170107551051972
5.6	0.962053271658919	-0.170815361500987
5.65	0.961658248345937	-0.171523171950001
5.7	0.961311476236327	-0.17310346738975
5.75	0.9609778412228	-0.174921309633592
5.8	0.960642730850315	-0.176536071053563
5.85	0.960300121633878	-0.17711862848067
5.9	0.959957512417441	-0.177701185907777
5.95	0.959663494903679	-0.178607775659457
6	0.959410373169147	-0.179787077699037
6.05	0.959157251434615	-0.180966379738618
6.1	0.958829905203092	-0.182132606868164
6.15	0.958496244734845	-0.183297721722377
6.2	0.958151838609771	-0.184271814229039
6.25	0.957782383148763	-0.184800612136047
6.3	0.957412927687754	-0.185329410043054
6.35	0.957039152825588	-0.186284465838417
6.4	0.956663334074719	-0.187441221742412
6.45	0.956290073025729	-0.188611804891374
6.5	0.95595896934268	-0.190010295847245
6.55	0.95562786565963	-0.191408786803115
6.6	0.955320718286844	-0.192634760776433
6.65	0.955044585485537	-0.193637388991246
6.7	0.954768452684229	-0.194640017206058
6.75	0.954428811384049	-0.195196124515606
6.8	0.954074696634224	-0.195650470675822
6.85	0.953717621127141	-0.19626434560217
6.9	0.953348165666132	-0.197545265680175
6.95	0.952978710205124	-0.19882618575818
7	0.952615116242644	-0.200172893952496
7.05	0.952255915327698	-0.201568908705642
7.1	0.951896714412751	-0.202964923458788
7.15	0.951622500570606	-0.203908075556645
7.2	0.951352759732291	-0.204827392777907
7.25	0.951064535382429	-0.205537036056389
7.3	0.950738545269774	-0.205818270676372
7.35	0.950412555157119	-0.206099505296354
7.4	0.950094701757677	-0.206710827074521
7.45	0.94978021717841	-0.207458813897818
7.5	0.949457177084516	-0.208231386459756
7.55	0.949042977882555	-0.209265920353452
7.6	0.948628778680593	-0.210300454247148
7.65	0.948266240853284	-0.211508347476458
7.7	0.947963284921461	-0.212916178819798
7.75	0.947660328989638	-0.214324010163138
7.8	0.947347656713749	-0.215901235273401
7.85	0.947033172134482	-0.217510055898803
7.9	0.946709347363211	-0.218936267403706
7.95	0.946352675828189	-0.219720295253586
8	0.945996004293167	-0.220504323103467
8.05	0.94565313939821	-0.221231989416718
8.1	0.945319478929964	-0.221922081372217
8.15	0.944985818461717	-0.222612173327715
8.2	0.944592108313613	-0.223476871000462
8.25	0.944197085000631	-0.224345386946609
8.3	0.943836774584197	-0.225510370191127
8.35	0.943538931832658	-0.227208861776611
8.4	0.943241089081119	-0.228907353362094
8.45	0.942945110385036	-0.229847113224289
8.5	0.942649801694749	-0.230514158747662
8.55	0.942355368959071	-0.231247665116646
8.6	0.942067730624375	-0.232496679515767
8.65	0.94178009228968	-0.233745693914889
8.7	0.941429454767724	-0.23565475872483
8.75	0.941013977173164	-0.23824316113292
8.8	0.940598499578604	-0.240831563541009
8.85	0.940254317427913	-0.24297515120466
8.9	0.939920656959667	-0.245053093727003
8.95	0.939586683281332	-0.247016977363696
9	0.939251769972735	-0.248638684343439
9.05	0.938916856664137	-0.250260391323181
9.1	0.938593174085233	-0.252046650317866
9.15	0.938276132720769	-0.253930216010119
9.2	0.937959225587527	-0.255809980806725
9.25	0.937661360112043	-0.257150561406603
9.3	0.937363494636559	-0.258491142006481
9.35	0.937015841394284	-0.259851090604887
9.4	0.936588858266337	-0.261241899416716
9.45	0.936161875138389	-0.262632708228545
9.5	0.935824771191839	-0.263878584270479
9.55	0.935515400182966	-0.265079740151275
9.6	0.935204572220127	-0.266343903142004
9.65	0.934884998452381	-0.267986285282833
9.7	0.934565424684635	-0.269628667423661
9.75	0.93424450561259	-0.27120798026959
9.8	0.933922350677731	-0.272729354553743
9.85	0.933600195742872	-0.274250728837895
9.9	0.933286092891636	-0.276384003220072
9.95	0.932972886704967	-0.278585417622055
10	0.932630896497614	-0.280496887906675
10.05	0.932214299432049	-0.281656836369856
10.1	0.931797702366484	-0.282816784833036
10.15	0.931453015296275	-0.284898431147684
10.2	0.931146037126068	-0.287463406823468
10.25	0.930838791315855	-0.290002007238205
10.3	0.930524378701022	-0.291834336773802
10.35	0.93020996608619	-0.293666666309398
10.4	0.929837300887313	-0.295417650278902
10.45	0.929382181547735	-0.297053492939877
10.5	0.928927062208157	-0.298689335600853
10.55	0.92847194286858	-0.300325178261829
10.6	0.928067946809767	-0.301721825253941
10.65	0.927718892368043	-0.302861411340511
10.7	0.927369837926319	-0.304000997427082
10.75	0.927020783484595	-0.305140583513652
10.8	0.926671729042871	-0.306280169600222
10.85	0.926336203287847	-0.307332890266746
10.9	0.92604351837404	-0.308110537103126
10.95	0.925750833460233	-0.308888183939505
11	0.925458148546425	-0.309665830775884
11.05	0.925165463632618	-0.310443477612263
11.1	0.924872778718811	-0.311221124448643
11.15	0.92449975376159	-0.312286864095654
11.2	0.924126406153592	-0.313353760741906
11.25	0.923753058545594	-0.314420657388157
11.3	0.923379710937596	-0.315487554034408
11.35	0.923006363329598	-0.316554450680659
11.4	0.922689980643238	-0.31750524948888
11.45	0.92239218332919	-0.318418170222624
11.5	0.922094386015142	-0.319331090956368
11.55	0.921796588701093	-0.320244011690112
11.6	0.921498791387045	-0.321156932423856
11.65	0.921168984220345	-0.322060084463781
11.7	0.920808422489333	-0.322953850895919
11.75	0.920447860758322	-0.323847617328057
11.8	0.92008729902731	-0.324741383760195
11.85	0.919726737296299	-0.325635150192333
11.9	0.919375632016486	-0.326533415044737
11.95	0.919050355551141	-0.327443966627119
12	0.918725079085796	-0.328354518209501
12.05	0.918399802620452	-0.329265069791883
12.1	0.918074526155107	-0.330175621374265
12.15	0.917748970536324	-0.331099739311765
12.2	0.917412062677737	-0.332575555690683
12.25	0.91707515481915	-0.334051372069602
12.3	0.916738246960563	-0.33552718844852
12.35	0.916401339101976	-0.337003004827439
12.4	0.916064431243389	-0.338478821206358
12.45	0.915727124128969	-0.339715843955217
12.5	0.915389705713052	-0.34088629763585
12.55	0.915052287297134	-0.342056751316483
12.6	0.914714868881217	-0.343227204997116
12.65	0.914377450465299	-0.344397658677749
12.7	0.914041682489589	-0.345536721218964
12.75	0.913707331806399	-0.346648827056813
12.8	0.913372981123209	-0.347760932894662
12.85	0.913038630440019	-0.34887303873251
12.9	0.91270427975683	-0.349985144570359
12.95	0.912361602910546	-0.35113083474203
13	0.911999123297987	-0.352356401167117
13.05	0.911636643685427	-0.353581967592204
13.1	0.911274164072868	-0.354807534017291
13.15	0.910911684460308	-0.356033100442379
13.2	0.910552456130957	-0.357254287266126
13.25	0.910250185466697	-0.358398749962702
13.3	0.909947914802438	-0.359543212659277
13.35	0.909645644138178	-0.360687675355853
13.4	0.909343373473919	-0.361832138052428
13.45	0.90904110280966	-0.362976600749004
13.5	0.908709222533941	-0.364051064133465
13.55	0.908370396793806	-0.365109107926197
13.6	0.908031571053671	-0.366167151718928
13.65	0.907692745313536	-0.367225195511659
13.7	0.907353919573401	-0.36828323930439
13.75	0.907010266996956	-0.369188556917242
13.8	0.906662943305571	-0.369977716590468
13.85	0.906315619614186	-0.370766876263694
13.9	0.905968295922801	-0.371556035936919
13.95	0.905620972231417	-0.372345195610145
14	0.905287483395821	-0.373291066368148
14.05	0.904982859876624	-0.374563902228959
14.1	0.904678236357427	-0.37583673808977
14.15	0.90437361283823	-0.377109573950581
14.2	0.904068989319033	-0.378382409811392
14.25	0.903759292322643	-0.379638785571861
14.3	0.903392797130353	-0.38071088850168
14.35	0.903026301938064	-0.381782991431499
14.4	0.902659806745775	-0.382855094361318
14.45	0.902293311553486	-0.383927197291137
14.5	0.901926816361197	-0.384999300220956
14.55	0.901620205554645	-0.386182422677399
14.6	0.901325171443187	-0.387387007142569
14.65	0.90103013733173	-0.388591591607739
14.7	0.900735103220273	-0.389796176072909
14.75	0.900440069108816	-0.391000760538079
14.8	0.900088923172645	-0.392288333886518
14.85	0.899699741704285	-0.393632161444423
14.9	0.899310560235926	-0.394975989002328
14.95	0.898921378767567	-0.396319816560232
15	0.898532197299207	-0.397663644118137
15.05	0.898169067210276	-0.398915328482915
15.1	0.897853895342566	-0.399997385605801
15.15	0.897538723474855	-0.401079442728686
15.2	0.897223551607145	-0.402161499851572
15.25	0.896908379739434	-0.403243556974457
15.3	0.896591274007829	-0.40437225624269
15.35	0.896258521559263	-0.405878332868739
15.4	0.895925769110696	-0.407384409494787
15.45	0.89559301666213	-0.408890486120835
15.5	0.895260264213563	-0.410396562746883
15.55	0.894927511764997	-0.411902639372931
15.6	0.894573791046271	-0.413071711148048
15.65	0.894216881604434	-0.41418953333754
15.7	0.893859972162597	-0.415307355527033
15.75	0.89350306272076	-0.416425177716525
15.8	0.893146153278923	-0.417542999906017
15.85	0.892830447019096	-0.41879328538253
15.9	0.892539568317659	-0.420123388480711
15.95	0.892248689616223	-0.421453491578891
16	0.891957810914786	-0.422783594677071
16.05	0.891666932213349	-0.424113697775252
16.1	0.891345581251182	-0.425407955981303
16.15	0.890974932233697	-0.426644224283334
16.2	0.890604283216212	-0.427880492585364
16.25	0.890233634198727	-0.429116760887395
16.3	0.889862985181241	-0.430353029189425
16.35	0.889502021129103	-0.431533945434133
16.4	0.889201553019927	-0.432369111871506
16.45	0.88890108491075	-0.433204278308878
16.5	0.888600616801574	-0.434039444746251
16.55	0.888300148692397	-0.434874611183623
16.6	0.887999680583221	-0.435709777620996
16.65	0.887649499923221	-0.437549317265734
16.7	0.887293549056429	-0.43950543594347
16.75	0.886937598189638	-0.441461554621206
16.8	0.886581647322846	-0.443417673298942
16.85	0.886225696456054	-0.445373791976677
16.9	0.88588507936774	-0.447007365322679
16.95	0.885552646566098	-0.448468782571375
17	0.885220213764456	-0.449930199820071
17.05	0.884887780962814	-0.451391617068766
17.1	0.884555348161172	-0.452853034317462
17.15	0.884224750132878	-0.454477160990238
17.2	0.883896792388181	-0.456335430492789
17.25	0.883568834643484	-0.45819369999534
17.3	0.883240876898788	-0.46005196949789
17.35	0.882912919154091	-0.461910239000441
17.4	0.882578433437996	-0.463574676341478
17.45	0.882211618720692	-0.46427918297788
17.5	0.881844804003388	-0.464983689614282
17.55	0.881477989286083	-0.465688196250684
17.6	0.881111174568779	-0.466392702887086
17.65	0.880744359851475	-0.467097209523488
17.7	0.880429398079812	-0.468226919243502
17.75	0.880118701269047	-0.46939160237732
17.8	0.879808004458282	-0.470556285511138
17.85	0.879497307647517	-0.471720968644955
17.9	0.879186610836751	-0.472885651778773
17.95	0.87884025660645	-0.473815054499744
18	0.878477276189326	-0.47463475169097
18.05	0.878114295772203	-0.475454448882196
18.1	0.877751315355079	-0.476274146073423
18.15	0.877388334937956	-0.477093843264649
18.2	0.877051334858183	-0.478122812749804
18.25	0.87674767027976	-0.479420300566437
18.3	0.876444005701338	-0.48071778838307
18.35	0.876140341122915	-0.482015276199703
18.4	0.875836676544492	-0.483312764016336
18.45	0.875527899259591	-0.484585773048753
18.5	0.875198149444035	-0.485758369109179
18.55	0.874868399628479	-0.486930965169605
18.6	0.874538649812924	-0.488103561230031
18.65	0.874208899997368	-0.489276157290457
18.7	0.873879150181812	-0.490448753350884
18.75	0.873525544892443	-0.49187500005955
18.8	0.873170736806075	-0.493314035876531
18.85	0.872815928719707	-0.494753071693513
18.9	0.87246112063334	-0.496192107510494
18.95	0.872106312546972	-0.497631143327475
19	0.871787444853737	-0.498691185909922
19.05	0.871483257039387	-0.499596428438826
19.1	0.871179069225037	-0.50050167096773
19.15	0.870874881410687	-0.501406913496634
19.2	0.870570693596337	-0.502312156025538
19.25	0.870237256427485	-0.503434426961265
19.3	0.86987030175798	-0.504805395685068
19.35	0.869503347088476	-0.506176364408871
19.4	0.869136392418971	-0.507547333132675
19.45	0.868769437749466	-0.508918301856478
19.5	0.868418664885875	-0.510270512662288
19.55	0.868123950421343	-0.511557740680765
19.6	0.86782923595681	-0.512844968699243
19.65	0.867534521492278	-0.51413219671772
19.7	0.867239807027745	-0.515419424736198
19.75	0.866945092563213	-0.516706652754676
19.8	0.866563259425088	-0.517781080228055
19.85	0.866179829407	-0.518851607080445
19.9	0.865796399388912	-0.519922133932835
19.95	0.865412969370824	-0.520992660785224
20	0.865029539352736	-0.522063187637614
20.05	0.864687991470132	-0.521984712996004
20.1	0.864361312313134	-0.521498327254897
20.15	0.864034633156136	-0.52101194151379
20.2	0.863707953999138	-0.520525555772683
20.25	0.86338127484214	-0.520039170031576
20.3	0.863058144139536	-0.519988291197354
20.35	0.862738619124463	-0.520379943574968
20.4	0.86241909410939	-0.520771595952581
20.45	0.862099569094316	-0.521163248330195
20.5	0.861780044079243	-0.521554900707808
20.55	0.861449855607653	-0.522253236349469
20.6	0.861088015288943	-0.523861885806636
20.65	0.860726174970232	-0.525470535263803
20.7	0.860364334651522	-0.52707918472097
20.75	0.860002494332812	-0.528687834178137
20.8	0.859639857589238	-0.53031120811293
20.85	0.859198374784179	-0.533392305332704
20.9	0.858756891979121	-0.536473402552479
20.95	0.858315409174062	-0.539554499772254
21	0.857873926369003	-0.542635596992029
21.05	0.857432443563945	-0.545716694211804
21.1	0.856990960758886	-0.548797791431579
21.15	0.856549477953827	-0.551878888651354
21.2	0.856124905556956	-0.554259021306149
21.25	0.855799247465511	-0.552538991368529
21.3	0.855473589374066	-0.550818961430908
21.35	0.855147931282621	-0.549098931493288
21.4	0.854822273191176	-0.547378901555667
21.45	0.854496615099731	-0.545658871618046
21.5	0.854170957008285	-0.543938841680426
21.55	0.85384529891684	-0.542218811742805
21.6	0.853519640825395	-0.540498781805185
21.65	0.85319398273395	-0.538778751867564
21.7	0.852868324642505	-0.537058721929944
22.717	0.850100116453448	-0.582388123396376
22.767	0.850327996581798	-0.569791992950085
22.817	0.850720084449695	-0.565043660287707
22.867	0.851045148750429	-0.553790611400326
22.917	0.851541123147427	-0.548812210935879
22.967	0.852020341652634	-0.540544620737607
23.017	0.852358941572205	-0.5264231479972
23.067	0.852767654426488	-0.51666005134716
23.117	0.853042451051851	-0.513401691698287
23.167	0.853370866530944	-0.507532926681336
23.217	0.853654564723821	-0.498131472416831
23.267	0.853964025100326	-0.490314475139591
23.317	0.854222065833899	-0.482219258521427
23.367	0.854543144065063	-0.479403169472308
23.417	0.854936115544441	-0.478017694583954
23.467	0.855253721509748	-0.471348092167885
23.517	0.85560610249579	-0.467872076929479
23.567	0.856033809724282	-0.463803726553242
23.617	0.856496730506614	-0.461611226497244
23.667	0.85678323007515	-0.455465572805187
23.717	0.857191209859167	-0.454928235706059
23.767	0.857437959290323	-0.45121034042798
23.817	0.85764823038807	-0.442873250767134
23.867	0.857983461955249	-0.440973614995718
23.917	0.85825063408757	-0.434497982370032
23.967	0.858585300056132	-0.425490150460867
24.017	0.858944813161014	-0.420120358194337
24.067	0.859419536894813	-0.418618246283743
24.117	0.859753248606044	-0.413987063302352
24.167	0.860217141887304	-0.408807842218505
24.217	0.860531556456143	-0.404453816167607
24.267	0.86083763142794	-0.402486555714707
24.317	0.861244752045871	-0.398580614181644
24.367	0.861502494169715	-0.39426628479933
24.417	0.861830947486342	-0.390061079419008
24.467	0.862074103752109	-0.387300460298865
24.517	0.862479829634931	-0.384745577684358
24.567	0.862744966299629	-0.380622408431394
24.617	0.863016782963523	-0.375912485937316
24.667	0.863395916589171	-0.370571479469358
24.717	0.863745645337641	-0.366866002430349
24.767	0.86416723523314	-0.362587207984793
24.817	0.864480923730379	-0.359128873424449
24.867	0.86485631399674	-0.357130571882493
24.917	0.865190526799639	-0.353133936511258
24.967	0.865597163710715	-0.349160002138571
25.017	0.86585321415291	-0.343388977887686
25.067	0.866122201424447	-0.338204307043293
25.117	0.866404874392719	-0.334519258212674
25.167	0.866730725729896	-0.327793730923585
25.217	0.867040507128084	-0.32528103961147
25.267	0.867346357119948	-0.320059478672108
25.317	0.867865395438236	-0.31635058885653
25.367	0.868300358957783	-0.313301114468174
25.417	0.868656528922561	-0.309965428454073
25.467	0.869004806918681	-0.306633129437301
25.517	0.869337163637137	-0.304805259353157
25.567	0.869714687652591	-0.302544879684407
25.617	0.870031680779287	-0.299947422494644
25.667	0.870281028083741	-0.297354550957905
25.717	0.870559696409216	-0.295862222476823
25.767	0.870860647460162	-0.294523939378794
25.817	0.871194935429698	-0.292956282354361
25.867	0.871546514975039	-0.291014677294399
25.917	0.871878922411748	-0.288543657237429
25.967	0.872232865008714	-0.286290195801958
26.017	0.872649163785255	-0.284104480289919
26.067	0.873065295804079	-0.281905881091728
26.117	0.873402683448656	-0.279612978219826
26.167	0.873717144036118	-0.277674035285263
26.217	0.874010312759178	-0.275247033187345
26.267	0.874307879469364	-0.273107880960364
26.317	0.874624442596558	-0.271753321370267
26.367	0.874903110922032	-0.270154659064453
26.417	0.875185712614929	-0.267096385360215
26.467	0.875470673933549	-0.264081912974362
26.517	0.875785942768979	-0.261442360257457
26.567	0.876276882983197	-0.257418499338258
26.617	0.876659436195125	-0.255512580703261
26.667	0.877011938843899	-0.253357227218164
26.717	0.877375811741038	-0.250423064282988
26.767	0.877810498389043	-0.246920358888374
26.817	0.878121068435733	-0.243784475082096
26.867	0.878383090654618	-0.242117844608291
26.917	0.8786329274386	-0.240702168692961
26.967	0.878914152354217	-0.237329964741273
27.017	0.87930902895064	-0.235294911094919
27.067	0.879625755456468	-0.233089200941912
27.117	0.879913450322234	-0.231160062528908
27.167	0.880229399179196	-0.229898977884363
27.217	0.88058737641873	-0.226559375612671
27.267	0.880998962645654	-0.222699470206678
27.317	0.881391978044454	-0.219465598625421
27.367	0.8817281491361	-0.217502559182593
27.417	0.882052885631962	-0.216398786291854
27.467	0.882420071909876	-0.2133931707067
27.517	0.882730886341302	-0.20975254401911
27.567	0.882973894783333	-0.20601450413745
27.617	0.88324233674824	-0.20250641714204
27.667	0.883532744935646	-0.199859256863341
27.717	0.883873051590134	-0.196375012604491
27.767	0.884245999326947	-0.192782528729746
27.817	0.88460136535668	-0.191424937253494
27.867	0.884959151977899	-0.188384463419943
27.917	0.885428457889429	-0.186377805457078
27.967	0.88596704621267	-0.185096988261892
28.017	0.88633498595555	-0.184054662434589
28.067	0.886611118756857	-0.183140642175549
28.117	0.886888761084145	-0.182226332869644
28.167	0.887217307981997	-0.18130227626113
28.217	0.88754585487985	-0.180378219652616
28.267	0.887882734852017	-0.179089255790541
28.317	0.888231736031447	-0.177269501456055
28.367	0.888580737210877	-0.175449747121568
28.417	0.888927707983165	-0.174835573445062
28.467	0.889274125947402	-0.174549636741594
28.517	0.889626643121283	-0.174122755921639
28.567	0.890010160900877	-0.172979494908641
28.617	0.89039367868047	-0.171836233895644
28.667	0.890708473909139	-0.170308318112507
28.717	0.890965430821467	-0.168456668940873
28.767	0.891222387733794	-0.166605019769238
28.817	0.891540609310306	-0.165209112573655
28.867	0.891864042637763	-0.163851975094783
28.917	0.892189011059053	-0.16246096560243
28.967	0.892517557956905	-0.160990996632944
29.017	0.892846104854757	-0.159521027663458
29.067	0.893237109620733	-0.158012629324699
29.117	0.893657668699087	-0.156486046670366
29.167	0.894072014067979	-0.154983519865431
29.217	0.894383941862049	-0.153877494018746
29.267	0.894695869656118	-0.152771468172061
29.317	0.895004454709221	-0.151639692685846
29.367	0.895308712147699	-0.150474580929271
29.417	0.895612969586177	-0.149309469172697
29.467	0.89594637846676	-0.147700712408214
29.517	0.896286430898	-0.145990849905191
29.567	0.896625743139925	-0.144338801035939
29.617	0.896961960393369	-0.142928491039508
29.667	0.897298177646812	-0.141518181043076
29.717	0.897633649565382	-0.140554703999967
29.767	0.89796856287398	-0.139926117154906
29.817	0.898303476182577	-0.139297530309844
29.867	0.898656630860341	-0.137964484326198
29.917	0.899010745610166	-0.136594361545785
29.967	0.899347217008058	-0.135385570339278
30.017	0.89964763926874	-0.134506414004106
30.067	0.899948061529422	-0.133627257668933
30.117	0.900236730759909	-0.132548797082313
30.167	0.900520533916808	-0.131387819124619
30.217	0.900815086310034	-0.13023054198437
30.267	0.901224171941601	-0.129112697097124
30.317	0.901633257573167	-0.127994852209877
30.367	0.902014427620488	-0.126615308095782
30.417	0.902363402174866	-0.124933942048223
30.467	0.902712376729245	-0.123252576000663
30.517	0.903046289713267	-0.121673681067001
30.567	0.903377393396316	-0.120113899160278
30.617	0.903698307778997	-0.118503625332805
30.667	0.903983389328495	-0.116715785970118
30.717	0.904268470877993	-0.114927946607431
30.767	0.904583466814299	-0.113807974261908
30.817	0.904918405675145	-0.113133246594493
30.867	0.90525334453599	-0.112458518927078
30.917	0.905655839286675	-0.111795931813441
30.967	0.906059811347847	-0.111133610189126
31.017	0.9064386590156	-0.11021638777903
31.067	0.906772294029127	-0.10884045813181
31.117	0.907105929042654	-0.107464528484591
31.167	0.907419834683165	-0.105762563450289
31.217	0.90772664890684	-0.103943410057715
31.267	0.90803025129695	-0.102175130209408
31.317	0.908308940883455	-0.100801454437375
31.367	0.90858763046996	-0.099427778665343
31.417	0.908912939455038	-0.0981411570685419
31.467	0.909286230093843	-0.0969441334378067
31.517	0.909659520732647	-0.0957471098070714
31.567	0.910020557467037	-0.0949202698117178
31.617	0.910379785787256	-0.0941480610023982
31.667	0.910742522567603	-0.0932188654003664
31.717	0.91111578472833	-0.091818709420198
31.767	0.911489046889057	-0.0904185534400296
31.817	0.91178922283169	-0.0891152298974266
31.867	0.912046179744018	-0.0878691675480115
31.917	0.912303727273726	-0.086624966399337
31.967	0.912645058097565	-0.0856447898700144
32.017	0.912986388921403	-0.0846646133406918
32.067	0.913343001139009	-0.0835265502968174
32.117	0.913723962133405	-0.0821369170388853
32.167	0.914104923127802	-0.0807472837809531
32.217	0.914449737060114	-0.0791490574098938
32.267	0.914783397528361	-0.0774864679714758
32.317	0.915121070253469	-0.075973980957132
32.367	0.915482827758557	-0.0753625289422018
32.417	0.915844585263645	-0.0747510769272716
32.467	0.91614705661223	-0.0738646054419932
32.517	0.916395064776367	-0.0727254875207925
32.567	0.916643072940504	-0.0715863695995918
32.617	0.916968151047879	-0.070430243846391
32.667	0.917301811516126	-0.0692722241336809
32.717	0.9176397057876	-0.0679648674937131
32.767	0.917988573882383	-0.0662704364043586
32.817	0.918337441977166	-0.0645760053150041
32.867	0.918725956174645	-0.0634955809235145
32.917	0.919135260401587	-0.0627371356540761
32.967	0.919540228298451	-0.0619954892627307
33.017	0.919829078912077	-0.0617036794958775
33.067	0.920117929525703	-0.0614118697290243
33.117	0.920468911330591	-0.0608493326871589
33.167	0.920907837285427	-0.0599035923043341
33.217	0.921346763240263	-0.0589578519215093
33.267	0.9217856891951	-0.0580121115386846
33.317	0.922191157548948	-0.0571888347422136
33.367	0.92256066939385	-0.0564971681899985
33.417	0.922930181238751	-0.0558055016377834
33.467	0.923299693083653	-0.0551138350855683
33.517	0.923669204928555	-0.0544221685333532
33.567	0.924020278309995	-0.0538345507824398
33.617	0.924312963223802	-0.0535764209023155
33.667	0.924605648137609	-0.0533182910221912
33.717	0.924898333051416	-0.0530601611420669
33.767	0.925191017965224	-0.0528020312619426
33.817	0.925483702879031	-0.0525439013818182
33.867	0.925848450259491	-0.0521859105715234
33.917	0.926213487047448	-0.0518275187133161
33.967	0.926578523835405	-0.0514691268551089
34.017	0.926943560623361	-0.0511107349969017
34.067	0.927308597411318	-0.0507523431386945
34.117	0.92763739094763	-0.0503820304049451
34.167	0.927954359762583	-0.0500078283669737
34.217	0.928271328577536	-0.0496336263290024
34.267	0.928588297392489	-0.0492594242910311
34.317	0.928905266207442	-0.0488852222530597
34.367	0.929230121655606	-0.0484523284299472
34.417	0.929562554457248	-0.0479630444603264
34.467	0.92989498725889	-0.0474737604907057
34.517	0.930227420060532	-0.046984476521085
34.567	0.930559852862173	-0.0464951925514643
34.617	0.930897389647419	-0.0461398855824722
34.667	0.931248867164	-0.0461505157943015
34.717	0.93160034468058	-0.0461611460061309
34.767	0.931951822197161	-0.0461717762179602
34.817	0.932303299713742	-0.0461824064297895
34.867	0.932653322858759	-0.0461759260923837
34.917	0.932944201560196	-0.045473616752748
34.967	0.933235080261633	-0.0447713074131122
35.017	0.933525958963069	-0.0440689980734766
35.067	0.933816837664506	-0.0433666887338408
35.117	0.934107716365943	-0.0426643793942051
35.167	0.93446522322008	-0.042203867907788
35.217	0.934841304162821	-0.0418107629840327
35.267	0.935217385105563	-0.0414176580602774
35.317	0.935593466048304	-0.0410245531365222
35.367	0.935969546991045	-0.0406314482127669
35.417	0.936322317203921	-0.0401955008388228
35.467	0.936655069652487	-0.0397227631080251
35.517	0.936987822101054	-0.0392500253772273
35.567	0.93732057454962	-0.0387772876464295
35.617	0.937653326998187	-0.0383045499156318
35.667	0.937989107142424	-0.0378079383981027
35.717	0.938332088292579	-0.0372545459824015
35.767	0.938675069442735	-0.0367011535667004
35.817	0.93901805059289	-0.0361477611509992
35.867	0.939361031743046	-0.0355943687352982
35.917	0.939703298401133	-0.0350218652787121
35.967	0.940033048216689	-0.0341145646984764
36.017	0.940362798032245	-0.0332072641182407
36.067	0.940692547847801	-0.0322999635380049
36.117	0.941022297663356	-0.0313926629577692
36.167	0.941352047478912	-0.0304853623775334
36.217	0.941667917844641	-0.0299568638669709
36.267	0.941980532536955	-0.0295172201628748
36.317	0.942293147229268	-0.0290775764587787
36.367	0.942605761921581	-0.0286379327546827
36.417	0.942918376613894	-0.0281982890505866
36.467	0.943266132685408	-0.0275901438468117
36.517	0.943640616003074	-0.0268538425728584
36.567	0.94401509932074	-0.0261175412989052
36.617	0.944389582638406	-0.025381240024952
36.667	0.944764065956072	-0.0246449387509988
36.717	0.945115189739809	-0.0240558751998859
36.767	0.945417575730534	-0.0237740113421067
36.817	0.945719961721258	-0.0234921474843274
36.867	0.946022347711982	-0.0232102836265481
36.917	0.946324733702706	-0.0229284197687689
36.967	0.946631092796448	-0.0226371676883777
37.017	0.946981931262999	-0.0222408133109409
37.067	0.94733276972955	-0.0218444589335041
37.117	0.9476836081961	-0.0214481045560673
37.167	0.948034446662651	-0.0210517501786305
37.217	0.948385285129202	-0.0206553958011937
37.267	0.948701949159958	-0.0203000173642207
37.317	0.949012006676874	-0.0199525602904399
37.367	0.949322064193791	-0.0196051032166592
37.417	0.949632121710706	-0.0192576461428784
37.467	0.949942179227622	-0.0189101890690977
37.517	0.9502654968498	-0.0183241159711558
37.567	0.950597802865476	-0.0175762964407288
37.617	0.950930108881152	-0.0168284769103018
37.667	0.951262414896829	-0.0160806573798749
37.717	0.951594720912505	-0.0153328378494479
37.767	0.951943723883028	-0.0147347852371219
37.817	0.952323464429519	-0.0144124399058454
37.867	0.95270320497601	-0.0140900945745689
37.917	0.953082945522501	-0.0137677492432924
37.967	0.953462686068992	-0.0134454039120159
38.017	0.953833706647378	-0.0131226684587981
38.067	0.954134174756555	-0.0127967765644185
38.117	0.954434642865731	-0.012470884670039
38.167	0.954735110974907	-0.0121449927756594
38.217	0.955035579084084	-0.0118191008812799
38.267	0.95533604719326	-0.0114932089869003
38.317	0.955697987026275	-0.0111620419867865
38.367	0.95606927509379	-0.0108300727816531
38.417	0.956440563161305	-0.0104981035765198
38.467	0.956811851228821	-0.0101661343713864
38.517	0.957183139296336	-0.00983416516625304
38.567	0.957507044354952	-0.00966989059299606
38.617	0.957802398113334	-0.00960666278510042
38.667	0.958097751871716	-0.00954343497720481
38.717	0.958393105630098	-0.00948020716930917
38.767	0.958688459388479	-0.00941697936141356
38.817	0.959008425944943	-0.00923653814744868
38.867	0.959368211111916	-0.0088664689624085
38.917	0.959727996278888	-0.0084963997773683
38.967	0.960087781445861	-0.00812633059232815
39.017	0.960447566612834	-0.00775626140728794
39.067	0.960802253815123	-0.00739942399999982
39.117	0.961125097209025	-0.00712523726243836
39.167	0.961447940602927	-0.00685105052487694
39.217	0.961770783996829	-0.00657686378731551
39.267	0.962093627390732	-0.00630267704975407
39.317	0.962416470784634	-0.0060284903121926
39.367	0.962742639388203	-0.00563399101530959
39.417	0.963069193953608	-0.00522552686779104
39.467	0.963395748519013	-0.00481706272027246
39.517	0.963722303084418	-0.00440859857275391
39.567	0.964048857649823	-0.00400013442523539
39.617	0.964395500789255	-0.00341973548771654
39.667	0.96475286605102	-0.0027475676745535
39.717	0.965110231312785	-0.00207539986139038
39.767	0.96546759657455	-0.00140323204822732
39.817	0.965824961836315	-0.000731064235064222
39.867	0.966155067608345	-0.00016586085803233
39.917	0.966445946309782	0.000245418086518012
39.967	0.966736825011218	0.000656697031068409
40.017	0.967027703712655	0.00106797597561878
40.067	0.967318582414092	0.00147925492016912
40.117	0.967627693746853	0.00187244701667075
40.167	0.968027100015694	0.00217606615140681
40.217	0.968426506284536	0.00247968528614295
40.267	0.968825912553378	0.00278330442087907
40.317	0.96922531882222	0.00308692355561516
40.367	0.969624725091062	0.00339054269035127
40.417	0.969940982405607	0.00357469003761413
40.467	0.970250400628674	0.00374901070105882
40.517	0.970559818851741	0.00392333136450351
40.567	0.970869237074807	0.00409765202794821
40.617	0.971178655297874	0.0042719726913929
40.667	0.971508912980947	0.00444383123535158
40.717	0.971848887596985	0.00461454175292239
40.767	0.972188862213023	0.00478525227049312
40.817	0.972528836829062	0.00495596278806393
40.867	0.9728688114451	0.00512667330563468
40.917	0.973206882799962	0.00525923595602951
40.967	0.973542512070851	0.00534285088644063
41.017	0.973878141341739	0.00542646581685174
41.067	0.974213770612628	0.00551008074726284
41.117	0.974549399883516	0.00559369567767393
41.167	0.974878490867505	0.00571498938925599
41.217	0.975180761531765	0.0059908429991106
41.267	0.975483032196024	0.0062666966089652
41.317	0.975785302860284	0.0065425502188198
41.367	0.976087573524543	0.00681840382867441
41.417	0.976389844188803	0.00709425743852898
41.467	0.976765257573202	0.00762504622308546
41.517	0.977144358825844	0.00816868888199668
41.567	0.977523460078485	0.00871233154090789
41.617	0.977902561331127	0.00925597419981908
41.667	0.978281662583769	0.00979961685873021
41.717	0.978607121569702	0.0101487250559143
41.767	0.978910670334022	0.0104183755152098
41.817	0.979214219098341	0.0106880259745053
41.867	0.979517767862661	0.0109576764338008
41.917	0.979821316626981	0.0112273268930963
41.967	0.980144581482302	0.0114402997335697
42.017	0.980490439454779	0.0115883244014015
42.067	0.980836297427257	0.0117363490692333
42.117	0.981182155399734	0.0118843737370651
42.167	0.981528013372212	0.0120323984048969
42.217	0.981867785267244	0.0121646715304784
42.267	0.982186473251125	0.0122423768132642
42.317	0.982505161235007	0.01232008209605
42.367	0.982823849218889	0.0123977873788358
42.417	0.983142537202771	0.0124754926616216
42.467	0.983461225186652	0.0125531979444074
42.517	0.983784814191507	0.012874789338271
42.567	0.984108493031776	0.0132008511496493
42.617	0.984432171872046	0.0135269129610275
42.667	0.984755850712315	0.0138529747724057
42.717	0.985079529552584	0.014179036583784
42.767	0.985450715317235	0.0144772806153562
42.817	0.985838766683767	0.0147656489581627
42.867	0.986226818050299	0.0150540173009691
42.917	0.986614869416832	0.0153423856437755
42.967	0.987002920783363	0.0156307539865819
43.017	0.987346681593086	0.01592331580072
43.067	0.98764543748218	0.0162201387228241
43.117	0.987944193371273	0.0165169616449282
43.167	0.988242949260367	0.0168137845670323
43.217	0.988541705149461	0.0171106074891363
43.267	0.988858210988393	0.0174066399701578
43.317	0.98922740318637	0.0177003262212992
43.367	0.989596595384348	0.0179940124724405
43.417	0.989965787582325	0.0182876987235818
43.467	0.990334979780302	0.0185813849747231
43.517	0.990704841616637	0.0188739679436482
43.567	0.9911409976504	0.019057325973164
43.617	0.991577153684162	0.0192406840026798
43.667	0.992013309717924	0.0194240420321956
43.717	0.992449465751686	0.0196074000617114
43.767	0.992885621785448	0.0197907580912272
43.817	0.99332177781921	0.019974116120743
43.867	0.993757933852972	0.0201574741502588
43.917	0.994177677229857	0.0203251675726176
43.967	0.994501417805552	0.0204012337722905
44.017	0.994825158381248	0.0204772999719634
44.067	0.995148898956944	0.0205533661716364
44.117	0.995472639532639	0.0206294323713093
44.167	0.995796380108335	0.0207054985709823
44.217	0.996120120684031	0.0207815647706553
44.267	0.996443861259727	0.0208576309703282
44.317	0.996767601835422	0.0209336971700012
44.367	0.997091342411118	0.0210097633696741
44.417	0.997415082986814	0.021085829569347
44.467	0.997740932829834	0.0212044957060434
44.517	0.998067869265112	0.0213451072648426
44.567	0.99839480570039	0.0214857188236419
44.617	0.998721742135668	0.0216263303824412
44.667	0.999048678570946	0.0217669419412404
44.717	0.999375615006225	0.0219075535000397
44.767	0.999702551441503	0.022048165058839
44.817	1.00002948787678	0.0221887766176382
44.867	1.00035642431206	0.0223293881764375
44.917	1.00068336074734	0.0224699997352368
44.967	1.00101491264302	0.0226367739741245
45.017	1.00136837471284	0.0229277457633171
45.067	1.00172183678265	0.0232187175525098
45.117	1.00207529885246	0.0235096893417024
45.167	1.00242876092227	0.0238006611308951
45.217	1.00278222299208	0.0240916329200877
45.267	1.0031356850619	0.0243826047092804
45.317	1.00348914713171	0.024673576498473
45.367	1.00384260920152	0.0249645482876657
45.417	1.00419607127133	0.0252555200768583
45.467	1.00454953334114	0.025546491866051
45.517	1.00489398053024	0.0257686679403502
45.567	1.00523433957577	0.0259596459578954
45.617	1.00557469862129	0.0261506239754407
45.667	1.00591505766682	0.0263416019929859
45.717	1.00625541671234	0.0265325800105312
45.767	1.00659577575787	0.0267235580280764
45.817	1.00693613480339	0.0269145360456216
45.867	1.00727649384891	0.0271055140631669
45.917	1.00761685289444	0.0272964920807121
45.967	1.00795721193996	0.0274874700982573
46.017	1.00829698997821	0.0276944698465489
46.067	1.00863447275011	0.0279647633628384
46.117	1.00897195552201	0.0282350568791279
46.167	1.00930943829391	0.0285053503954174
46.217	1.00964692106581	0.0287756439117069
46.267	1.00998440383771	0.0290459374279964
46.317	1.01032188660961	0.0293162309442859
46.367	1.01065936938151	0.0295865244605754
46.417	1.01099685215341	0.0298568179768649
46.467	1.01133433492531	0.0301271114931545
46.517	1.01167181769721	0.0303974050094439
46.567	1.01200060517436	0.0305707219218688
46.617	1.01232594367985	0.0307055732539898
46.667	1.01265128218534	0.0308404245861108
46.717	1.01297662069082	0.0309752759182318
46.767	1.01330195919631	0.0311101272503528
46.817	1.0136272977018	0.0312449785824738
46.867	1.01395263620728	0.0313798299145947
46.917	1.01427797471277	0.0315146812467157
46.967	1.01460331321826	0.0316495325788367
47.017	1.01492865172374	0.0317843839109577
47.067	1.01525222611474	0.0319557543340263
47.117	1.01556989455723	0.0322493843224411
47.167	1.01588756299972	0.0325430143108559
47.217	1.01620523144221	0.0328366442992707
47.267	1.0165228998847	0.0331302742876855
47.317	1.01684056832719	0.0334239042761003
47.367	1.01715823676968	0.0337175342645151
47.417	1.01747590521217	0.0340111642529299
47.467	1.01779357365466	0.0343047942413447
47.517	1.01811124209714	0.0345984242297595
47.567	1.01842891053963	0.0348920542181743
47.617	1.01876850326168	0.0352126541693534
47.667	1.01911563982186	0.0355425341077202
47.717	1.01946277638203	0.035872414046087
47.767	1.01980991294221	0.0362022939844538
47.817	1.02015704950239	0.0365321739228205
47.867	1.02050418606256	0.0368620538611873
47.917	1.02085132262274	0.0371919337995541
47.967	1.02119845918291	0.0375218137379209
48.017	1.02154559574309	0.0378516936762877
48.067	1.02189273230327	0.0381815736146544
48.117	1.02223594630856	0.0384486493760837
48.167	1.02256799611917	0.0385369747877676
48.217	1.02290004592978	0.0386253001994516
48.267	1.02323209574039	0.0387136256111355
48.317	1.023564145551	0.0388019510228195
48.367	1.02389619536161	0.0388902764345034
48.417	1.02422824517222	0.0389786018461874
48.467	1.02456029498282	0.0390669272578713
48.517	1.02489234479343	0.0391552526695553
48.567	1.02522439460404	0.0392435780812392
48.617	1.02555644441465	0.0393319034929232
48.667	1.02589838860653	0.0395254039949246
48.717	1.02624322185547	0.0397496145362177
48.767	1.02658805510441	0.0399738250775107
48.817	1.02693288835335	0.0401980356188038
48.867	1.02727772160229	0.0404222461600969
48.917	1.02762255485123	0.04064645670139
48.967	1.02796738810017	0.040870667242683
49.017	1.02831222134911	0.0410948777839761
49.067	1.02865705459805	0.0413190883252692
49.117	1.02900188784699	0.0415432988665622
49.167	1.0293446961993	0.0417763998469488
49.217	1.02968249855715	0.0420314799684277
49.267	1.03002030091501	0.0422865600899066
49.317	1.03035810327287	0.0425416402113855
49.367	1.03069590563073	0.0427967203328644
49.417	1.03103370798859	0.0430518004543433
49.467	1.03137151034644	0.0433068805758222
49.517	1.0317093127043	0.0435619606973011
49.567	1.03204711506216	0.0438170408187799
49.617	1.03238491742002	0.0440721209402588
49.667	1.03272271977788	0.0443272010617377
49.717	1.03305103874201	0.0444846730357963
49.767	1.03337701641941	0.0446180472377985
49.817	1.03370299409682	0.0447514214398006
49.867	1.03402897177422	0.0448847956418028
49.917	1.03435494945162	0.045018169843805
49.967	1.03468092712903	0.0451515440458072
50.017	1.03500690480643	0.0452849182478093
50.067	1.03533288248383	0.0454182924498115
50.117	1.03565886016124	0.0455516666518137
50.167	1.03598483783864	0.0456850408538158
50.217	1.03631566299586	0.0458406783594201
50.267	1.03665698079926	0.0460445060538337
50.317	1.03699829860266	0.0462483337482475
50.367	1.03733961640606	0.0464521614426611
50.417	1.03768093420945	0.0466559891370748
50.467	1.03802225201285	0.0468598168314885
50.517	1.03836356981625	0.0470636445259022
50.567	1.03870488761965	0.0472674722203159
50.617	1.03904620542305	0.0474712999147296
50.667	1.03938752322645	0.0476751276091433
50.717	1.03972884102985	0.047878955303557
50.767	1.04005212140176	0.0480070211916435
50.817	1.04037170736	0.0481195696013257
50.867	1.04069129331824	0.0482321180110079
50.917	1.04101087927648	0.0483446664206901
50.967	1.04133046523472	0.0484572148303722
51.017	1.04165005119296	0.0485697632400544
51.067	1.0419696371512	0.0486823116497366
51.117	1.04228922310943	0.0487948600594188
51.167	1.04260880906767	0.048907408469101
51.217	1.04292839502591	0.0490199568787831
51.267	1.04325699586486	0.0492048063868452
51.317	1.04360278787167	0.0495275324080966
51.367	1.04394857987849	0.0498502584293481
51.417	1.0442943718853	0.0501729844505996
51.467	1.04464016389212	0.050495710471851
51.517	1.04498595589893	0.0508184364931025
51.567	1.04533174790574	0.051141162514354
51.617	1.04567753991256	0.0514638885356054
51.667	1.04602333191937	0.0517866145568569
51.717	1.04636912392619	0.0521093405781084
51.767	1.046714915933	0.0524320665993598
51.817	1.04705226256945	0.0526956534318145
51.867	1.04738821148727	0.0529494526595966
51.917	1.04772416040508	0.0532032518873786
51.967	1.04806010932289	0.0534570511151606
52.017	1.04839605824071	0.0537108503429427
52.067	1.04873200715852	0.0539646495707247
52.117	1.04906795607633	0.0542184487985067
52.167	1.04940390499414	0.0544722480262887
52.217	1.04973985391196	0.0547260472540708
52.267	1.05007580282977	0.0549798464818528
52.317	1.05041836142901	0.0551650744046063
52.367	1.0507719832918	0.0552355278970178
52.417	1.05112560515459	0.0553059813894293
52.467	1.05147922701738	0.0553764348818408
52.517	1.05183284888017	0.0554468883742523
52.567	1.05218647074296	0.0555173418666638
52.617	1.05254009260575	0.0555877953590754
52.667	1.05289371446854	0.0556582488514869
52.717	1.05324733633133	0.0557287023438984
52.767	1.05360095819413	0.0557991558363099
52.817	1.05395458005692	0.0558696093287214
52.867	1.05428578232556	0.056086106919338
52.917	1.05461415689765	0.0563210244863048
52.967	1.05494253146975	0.0565559420532715
53.017	1.05527090604184	0.0567908596202383
53.067	1.05559928061393	0.0570257771872051
53.117	1.05592765518602	0.0572606947541718
53.167	1.05625602975811	0.0574956123211386
53.217	1.0565844043302	0.0577305298881053
53.267	1.05691277890229	0.0579654474550721
53.317	1.05724115347438	0.0582003650220389
53.367	1.05756772941669	0.0583688077225556
53.417	1.05789162978537	0.0584383649252187
53.467	1.05821553015404	0.0585079221278819
53.517	1.05853943052272	0.058577479330545
53.567	1.05886333089139	0.0586470365332081
53.617	1.05918723126007	0.0587165937358713
53.667	1.05951113162874	0.0587861509385344
53.717	1.05983503199742	0.0588557081411975
53.767	1.06015893236609	0.0589252653438607
53.817	1.06048283273477	0.0589948225465238
53.867	1.06080673310344	0.059064379749187
53.917	1.06113282902765	0.0592838616597135
53.967	1.06145912629101	0.0595170921242363
54.017	1.06178542355437	0.0597503225887591
54.067	1.06211172081773	0.0599835530532818
54.117	1.0624380180811	0.0602167835178046
54.167	1.06276431534446	0.0604500139823274
54.217	1.06309061260782	0.0606832444468501
54.267	1.06341690987118	0.0609164749113729
54.317	1.06374320713454	0.0611497053758957
54.367	1.0640695043979	0.0613829358404184
54.417	1.06439813783462	0.0615730453626769
54.467	1.06472986805927	0.0617059945661197
54.517	1.06506159828392	0.0618389437695625
54.567	1.06539332850858	0.0619718929730054
54.617	1.06572505873323	0.0621048421764483
54.667	1.06605678895788	0.0622377913798911
54.717	1.06638851918253	0.062370740583334
54.767	1.06672024940718	0.0625036897867768
54.817	1.06705197963183	0.0626366389902197
54.867	1.06738370985649	0.0627695881936625
54.917	1.06771544008114	0.0629025373971054
54.967	1.06806647841104	0.0628283310811012
55.017	1.06841866213702	0.0627418358783502
55.067	1.068770845863	0.0626553406755992
55.117	1.06912302958898	0.0625688454728482
55.167	1.06947521331496	0.0624823502700972
55.217	1.06982739704094	0.0623958550673462
55.267	1.07017958076692	0.0623093598645952
55.317	1.0705317644929	0.0622228646618442
55.367	1.07088394821887	0.0621363694590932
55.417	1.07123613194485	0.0620498742563422
55.467	1.0715837781894	0.0620392764813369
55.517	1.07192605475067	0.0621184961863277
55.567	1.07226833131194	0.0621977158913184
55.617	1.07261060787322	0.0622769355963092
55.667	1.07295288443449	0.0623561553013
55.717	1.07329516099576	0.0624353750062907
55.767	1.07363743755704	0.0625145947112815
55.817	1.07397971411831	0.0625938144162722
55.867	1.07432199067959	0.062673034121263
55.917	1.07466426724086	0.0627522538262537
55.967	1.07500654380213	0.0628314735312445
56.017	1.07534018431948	0.0630256537501065
56.067	1.07567357606189	0.0632231455887096
56.117	1.07600696780431	0.0634206374273127
56.167	1.07634035954672	0.0636181292659159
56.217	1.07667375128914	0.063815621104519
56.267	1.07700714303156	0.0640131129431221
56.317	1.07734053477397	0.0642106047817253
56.367	1.07767392651639	0.0644080966203284
56.417	1.0780073182588	0.0646055884589316
56.467	1.07834071000122	0.0648030802975347
56.517	1.07867024974299	0.0650051698017133
56.567	1.07899574804145	0.0652120830861679
56.617	1.07932124633992	0.0654189963706224
56.667	1.07964674463839	0.065625909655077
56.717	1.07997224293685	0.0658328229395315
56.767	1.08029774123532	0.0660397362239861
56.817	1.08062323953378	0.0662466495084406
56.867	1.08094873783225	0.0664535627928952
56.917	1.08127423613072	0.0666604760773497
56.967	1.08159973442918	0.0668673893618043
57.017	1.08192521195456	0.0670740240583505
57.067	1.08224032370938	0.0671416433886636
57.117	1.08255543546421	0.0672092627189766
57.167	1.08287054721903	0.0672768820492897
57.217	1.08318565897385	0.0673445013796027
57.267	1.08350077072868	0.0674121207099158
57.317	1.0838158824835	0.0674797400402288
57.367	1.08413099423832	0.0675473593705419
57.417	1.08444610599315	0.0676149787008549
57.467	1.08476121774797	0.067682598031168
57.517	1.08507632950279	0.067750217361481
57.567	1.08541180719239	0.0679228362404539
57.617	1.08576638781306	0.0681939430681698
57.667	1.08612096843372	0.0684650498958856
57.717	1.08647554905439	0.0687361567236014
57.767	1.08683012967505	0.0690072635513172
57.817	1.08718471029572	0.0692783703790331
57.867	1.08753929091639	0.0695494772067489
57.917	1.08789387153705	0.0698205840344647
57.967	1.08824845215772	0.0700916908621806
58.017	1.08860303277838	0.0703627976898964
58.067	1.08895693747475	0.0706355195761027
58.117	1.08928898728536	0.0709604616868333
58.167	1.08962103709597	0.0712854037975639
58.217	1.08995308690658	0.0716103459082945
58.267	1.09028513671719	0.0719352880190251
58.317	1.0906171865278	0.0722602301297557
58.367	1.09094923633841	0.0725851722404863
58.417	1.09128128614902	0.072910114351217
58.467	1.09161333595963	0.0732350564619475
58.517	1.09194538577024	0.0735599985726781
58.567	1.09227743558085	0.0738849406834088
58.617	1.09261730885571	0.074244937529638
58.667	1.09296374003444	0.0746343184923881
58.717	1.09331017121318	0.0750236994551381
58.767	1.09365660239191	0.0754130804178882
58.817	1.09400303357064	0.0758024613806383
58.867	1.09434946474937	0.0761918423433883
58.917	1.0946958959281	0.0765812233061384
58.967	1.09504232710683	0.0769706042688885
59.017	1.09538875828556	0.0773599852316385
59.067	1.09573518946429	0.0777493661943886
59.117	1.09608073091571	0.0781383859200547
59.167	1.09641182196845	0.0785215386572194
59.217	1.09674291302118	0.078904691394384
59.267	1.09707400407392	0.0792878441315486
59.317	1.09740509512665	0.0796709968687132
59.367	1.09773618617939	0.0800541496058778
59.417	1.09806727723212	0.0804373023430424
59.467	1.09839836828486	0.080820455080207
59.517	1.09872945933759	0.0812036078173716
59.567	1.09906055039033	0.0815867605545363
59.617	1.09939164144307	0.0819699132917009
59.667	1.09972657136233	0.0823695786018783
59.717	1.10006437372019	0.0827815994736805
59.767	1.10040217607805	0.0831936203454827
59.817	1.10073997843591	0.083605641217285
59.867	1.10107778079376	0.0840176620890873
59.917	1.10141558315162	0.0844296829608896
59.967	1.10175338550948	0.0848417038326918
60.017	1.10209118786734	0.085253724704494
60.067	1.1024289902252	0.0856657455762963
60.117	1.10276679258305	0.0860777664480986
60.167	1.10310363298718	0.0864719245976239
60.217	1.1034302498365	0.0866762393964378
60.267	1.10375686668582	0.0868805541952516
60.317	1.10408348353514	0.0870848689940656
60.367	1.10441010038446	0.0872891837928795
60.417	1.10473671723378	0.0874934985916934
60.467	1.1050633340831	0.0876978133905073
60.517	1.10538995093242	0.0879021281893212
60.567	1.10571656778174	0.0881064429881351
60.617	1.10604318463106	0.088310757786949
60.667	1.10636980148038	0.0885150725857629
60.717	1.10669588034984	0.0886330375121393
60.767	1.10702160056606	0.0886934358568907
60.817	1.10734732078229	0.088753834201642
60.867	1.10767304099851	0.0888142325463934
60.917	1.10799876121474	0.0888746308911448
60.967	1.10832448143096	0.0889350292358961
61.017	1.10865020164718	0.0889954275806475
61.067	1.10897592186341	0.0890558259253988
61.117	1.10930164207963	0.0891162242701502
61.167	1.10962736229586	0.0891766226149016
61.217	1.10995507719205	0.089274091986632
61.267	1.11029799292524	0.0896540681501684
61.317	1.11064090865843	0.0900340443137048
61.367	1.11098382439162	0.0904140204772412
61.417	1.11132674012481	0.0907939966407777
61.467	1.111669655858	0.0911739728043141
61.517	1.11201257159119	0.0915539489678505
61.567	1.11235548732438	0.0919339251313869
61.617	1.11269840305757	0.0923139012949233
61.667	1.11304131879076	0.0926938774584598
61.717	1.11338423452395	0.0930738536219962
61.767	1.11373198239683	0.0932591747737568
61.817	1.11408256819302	0.0933301747281252
61.867	1.1144331539892	0.0934011746824935
61.917	1.11478373978539	0.0934721746368619
61.967	1.11513432558158	0.0935431745912303
62.017	1.11548491137777	0.0936141745455987
62.067	1.11583549717395	0.0936851744999671
62.117	1.11618608297014	0.0937561744543355
62.167	1.11653666876633	0.0938271744087039
62.217	1.11688725456252	0.0938981743630722
62.267	1.11723632168623	0.0939564069175984
62.317	1.1175763611458	0.0939387443730624
62.367	1.11791640060536	0.0939210818285263
62.417	1.11825644006493	0.0939034192839903
62.467	1.1185964795245	0.0938857567394543
62.517	1.11893651898406	0.0938680941949183
62.567	1.11927655844363	0.0938504316503822
62.617	1.11961659790319	0.0938327691058462
62.667	1.11995663736276	0.0938151065613102
62.717	1.12029667682233	0.0937974440167742
62.767	1.12063671628189	0.0937797814722381
62.817	1.12096708251367	0.093234171153052
62.867	1.12129242101916	0.0924141563674064
62.917	1.12161775952465	0.0915941415817606
62.967	1.12194309803013	0.090774126796115
63.017	1.12226843653562	0.0899541120104694
63.067	1.12259377504111	0.0891340972248236
63.117	1.12291911354659	0.088314082439178
63.167	1.12324445205208	0.0874940676535322
63.217	1.12356979055757	0.0866740528678866
63.267	1.12389512906306	0.085854038082241
63.317	1.12421980794312	0.0851193451925098
63.367	1.12454131141711	0.0847953879412512
63.417	1.1248628148911	0.0844714306899925
63.467	1.12518431836509	0.0841474734387339
63.517	1.12550582183908	0.0838235161874753
63.567	1.12582732531306	0.0834995589362166
63.617	1.12614882878705	0.083175601684958
63.667	1.12647033226104	0.0828516444336993
63.717	1.12679183573503	0.0825276871824407
63.767	1.12711333920902	0.0822037299311821
63.817	1.127434842683	0.0818797726799234
63.867	1.12776467712375	0.08156371227385
63.917	1.12809832486415	0.0812512664587213
63.967	1.12843197260455	0.0809388206435927
64.017	1.12876562034496	0.0806263748284642
64.067	1.12909926808536	0.0803139290133355
64.117	1.12943291582576	0.0800014831982069
64.167	1.12976656356616	0.0796890373830783
64.217	1.13010021130656	0.0793765915679497
64.267	1.13043385904696	0.0790641457528211
64.317	1.13076750678736	0.0787516999376924
64.367	1.13112583237513	0.0785824208839727
64.417	1.13158286935238	0.0789858088758888
64.467	1.13203990632962	0.0793891968678049
64.517	1.13249694330687	0.0797925848597209
64.567	1.13295398028411	0.080195972851637
64.617	1.13341101726136	0.080599360843553
64.667	1.1338680542386	0.0810027488354691
64.717	1.13432509121584	0.0814061368273852
64.767	1.13478212819309	0.0818095248193012
64.817	1.13523916517033	0.0822129128112173
64.867	1.13569620214758	0.0826163008031333
64.917	1.13615323912482	0.0830196887950494
64.967	1.13661027610207	0.0834230767869654
65.017	1.13706731307931	0.0838264647788814
65.067	1.13752435005656	0.0842298527707975
65.117	1.1379813870338	0.0846332407627136
65.167	1.13838041055811	0.0839751401095299
65.217	1.13871453767745	0.0821296114804722
65.267	1.13904866479679	0.0802840828514145
65.317	1.13938279191613	0.0784385542223565
65.367	1.13971691903547	0.0765930255932988
65.417	1.14005104615481	0.0747474969642408
65.467	1.14038517327415	0.0729019683351831
65.517	1.14071930039348	0.0710564397061253
65.567	1.14105342751282	0.0692109110770674
65.617	1.14138755463216	0.0673653824480096
65.667	1.1417216817515	0.0655198538189517
65.717	1.14205580887084	0.063674325189894
65.767	1.14238993599018	0.0618287965608362
65.817	1.14272406310951	0.0599832679317782
65.867	1.14305819022885	0.0581377393027205
65.917	1.14339231734819	0.0562922106736626
65.967	1.14372644446753	0.0544466820446048
66.017	1.14406057158687	0.0526011534155471
66.067	1.14439469870621	0.0507556247864891
66.117	1.14472882582555	0.0489100961574314
66.167	1.14506295294488	0.0470645675283734
67.192	1.14968708372081	0.0906138721309763
67.242	1.14937709972269	0.0799070710545241
67.292	1.14893977094696	0.0839525212608309
67.342	1.14851417129548	0.0833117473427137
67.392	1.14825948174027	0.0821143362786669
67.442	1.14797337488795	0.0751351635560499
67.492	1.14767637670596	0.0703587348949956
67.542	1.14725412823284	0.0720732068054905
67.592	1.14694302499351	0.0696021072711938
67.642	1.14660232404219	0.0651567727941209
67.692	1.14622076096883	0.0655391679362281
67.742	1.1458181483064	0.0638941790517166
67.792	1.14540149603933	0.0638288157269795
67.842	1.14508759142433	0.0635851943642126
67.892	1.14473231415622	0.0576458906947792
67.942	1.14433084527976	0.0565546533449044
67.992	1.14407282909095	0.0562420343160848
68.042	1.14385268219938	0.0581306292976396
68.092	1.14352616484865	0.0557804712466456
68.142	1.14329207816781	0.0556183496683877
68.192	1.14289710874469	0.0555664168634569
68.242	1.14264746506936	0.0533551413101323
68.292	1.14236812450802	0.0539212857415782
68.342	1.14186201273663	0.052190105802745
68.392	1.14141134876551	0.047912427958058
68.442	1.14106336224113	0.0485119763825886
68.492	1.14063165251996	0.0489548410339185
68.542	1.14031531147179	0.0470493057262054
68.592	1.14004735116847	0.0465976974555823
68.642	1.13980787536987	0.0478108826110311
68.692	1.13946768065736	0.0486207131141269
68.742	1.13909340966616	0.049117405606571
68.792	1.13880261492233	0.0487905308885551
68.842	1.13841820500594	0.0494706311051397
68.892	1.13812708915439	0.0506621728378806
68.942	1.13780595586665	0.0510558304634119
68.992	1.13730345469356	0.0490200450063536
69.042	1.13700070513568	0.0494790718426417
69.092	1.1365885828048	0.0489159883681598
69.142	1.13632345904948	0.0466634419856768
69.192	1.13594247060644	0.0457830240927023
69.242	1.13570505388554	0.0460683678513829
69.292	1.1354605058121	0.0463144729076653
69.342	1.13514323808867	0.0453726829281989
69.392	1.13486517107319	0.0431245251811251
69.442	1.13449447777424	0.04234913342772
69.492	1.13422111940221	0.0419997372566412
69.542	1.13376504885975	0.0412075825618876
69.592	1.13342033051664	0.0407718328742734
69.642	1.13294943723476	0.0403807623283992
69.692	1.13264624717609	0.0380736125264156
69.742	1.13230893271803	0.0361930564796843
69.792	1.13186860145568	0.0353651398926769
69.842	1.1315274219718	0.0347944304230284
69.892	1.13126073844621	0.0341949603629589
69.942	1.13099444195514	0.0338816339928964
69.992	1.13068509454796	0.0329919144428647
70.042	1.13030391693594	0.0331979696747857
70.092	1.12995533072016	0.0328116039594497
70.142	1.12964397485576	0.0317726266631503
70.192	1.12926559951475	0.0318187067188021
70.242	1.12880708931682	0.0327345829064671
70.292	1.12842674496296	0.0336342651958113
70.342	1.12812183547721	0.0339626108417328
70.392	1.12783033972502	0.0329120377597294
70.442	1.12753408952821	0.0332946594129921
70.492	1.12721667965836	0.0339194879740424
70.542	1.12690870737739	0.0342880157732429
70.592	1.12664771768072	0.0339134572919036
70.642	1.12635626640454	0.0335483540802411
70.692	1.12600791697605	0.0335289833630299
70.742	1.12564051626994	0.033695849483831
70.792	1.12528108832979	0.0337744094443134
70.842	1.12490271298878	0.0320457788944207
70.892	1.12453794685501	0.0313878533750627
70.942	1.12415315961932	0.0308427624798617
70.992	1.12375597625902	0.0300462148191973
71.042	1.12346192352654	0.0293418943326776
71.092	1.1231806521594	0.0291049243487291
71.142	1.12292059581016	0.028683577389043
71.192	1.12264454693597	0.0280288781029035
71.242	1.12224310103164	0.0274675493342922
71.292	1.12192441483685	0.0267173041389997
71.342	1.12162706362548	0.026613210716721
71.392	1.1212807334444	0.0271127686924579
71.442	1.12078475495686	0.0279658583615904
71.492	1.12042713503725	0.0277364612353328
71.542	1.12009608293212	0.027240848433876
71.592	1.11978617948121	0.027398076450402
71.642	1.11949175342728	0.0289627202847757
71.692	1.11911332034548	0.028832730348575
71.742	1.11882742647626	0.0289370178722994
71.792	1.11857582528193	0.0282484541312428
71.842	1.11831802430244	0.0266079015015829
71.892	1.1180188576094	0.0276360211850118
71.942	1.11765498190692	0.0279019173461848
71.992	1.1172924553089	0.028187840474026
72.042	1.1169433095336	0.0288209906065472
72.092	1.11656237760245	0.0299836501595354
72.142	1.1161155470038	0.0302123253135042
72.192	1.11573640495806	0.0298893905246271
72.242	1.11542616349465	0.0294917149216111
72.292	1.11512959903818	0.0299064447146848
72.342	1.11475951268676	0.0295390600220761
72.392	1.11438104546591	0.0295939708855659
72.442	1.11400096573147	0.0299500152276471
72.492	1.1136410932735	0.0304779233025022
72.542	1.11329209209407	0.0310982920567243
72.592	1.11294272273757	0.031701151529472
72.642	1.11258093763216	0.0317135591213912
72.692	1.11221915252674	0.0317259667133103
72.742	1.11185736742132	0.031662071328376
72.792	1.1114955823159	0.0314871863899724
72.842	1.11113379721049	0.0313123014515688
72.892	1.11084035611388	0.0314880155670092
72.942	1.11056552267362	0.0317591854044884
72.992	1.11028417058611	0.031966251224923
73.042	1.10996968600684	0.0318474939514249
73.092	1.10965520142757	0.0317287366779269
73.142	1.10934765852012	0.0316221706696499
73.192	1.10904595786684	0.0315258650816418
73.242	1.10874425721356	0.0314295594936337
73.292	1.10832120539853	0.031449233781723
73.342	1.10788783030759	0.0314787744134386
73.392	1.10749321633592	0.0317007578319805
73.442	1.10718895889744	0.0323713470540565
73.492	1.10688470145896	0.0330419362761327
73.542	1.10657612124304	0.033455434970548
73.592	1.10626549554079	0.0337472815178144
73.642	1.10595530722728	0.0340671456434848
73.692	1.1056523281814	0.0348488099950171
73.742	1.10534934913552	0.0356304743465495
73.792	1.1050101570625	0.0358951142312958
73.842	1.10462408249771	0.0354903984387572
73.892	1.10423800793292	0.0350856826462187
73.942	1.1038446455076	0.0348142495598261
73.992	1.10344962219462	0.0345731913141268
74.042	1.10307532418245	0.0343163969103636
74.092	1.10278768584775	0.0339938041669238
74.142	1.10250004751306	0.0336712114234839
74.192	1.1022065763337	0.0338734051427463
74.242	1.10190873358216	0.0344689132787717
74.292	1.10161089083062	0.035064421414797
74.342	1.10132031332914	0.0349027984485845
74.392	1.10103011820925	0.034701326476991
74.442	1.10070085566722	0.0343526918779623
74.492	1.10029177003565	0.033703372592202
74.542	1.09988268440409	0.0330540533064417
74.592	1.09952241905179	0.0324795250059984
74.642	1.09918236662055	0.0319359622040008
74.692	1.09884209481714	0.0314587567105881
74.742	1.09849948560071	0.0316885891135425
74.792	1.09815687638427	0.0319184215164968
74.842	1.09782080934859	0.032176504525621
74.892	1.09749228751534	0.0324671694138681
74.942	1.0971637656821	0.0327578343021151
74.992	1.09686215845646	0.0327661795979152
75.042	1.09656557137357	0.0327218663271127
75.092	1.0962426619314	0.0326974362689801
75.142	1.09582718433684	0.0327429297401374
75.192	1.09541170674228	0.0327884232112947
75.242	1.09505912606358	0.0329498374481682
75.292	1.09474847666211	0.0331885321955191
75.342	1.09443782726064	0.0334272269428701
75.392	1.0941134164742	0.0325089754168178
75.442	1.09378870475414	0.0315654238189784
75.492	1.09348454919762	0.0306347702527862
75.542	1.09321738552779	0.0297273273661652
75.592	1.09295022185795	0.0288198844795441
75.642	1.09262285851606	0.0285308454177842
75.692	1.09227385733663	0.0284640820103112
75.742	1.09192179031607	0.0283600062548299
75.792	1.09154594289207	0.027966514756217
75.842	1.09117009546806	0.0275730232576041
75.892	1.09080180794653	0.0277708774845383
75.942	1.09044130123372	0.0285773570199089
75.992	1.0900807945209	0.0293838365552796
76.042	1.08976261947788	0.0295472727959665
76.092	1.08945069168381	0.0296158096016105
76.142	1.0891410068553	0.0297293921720466
76.192	1.08883805092348	0.029978112036859
76.242	1.08853509499165	0.0302268319016715
76.292	1.08817990731087	0.0304874444966897
76.342	1.08779383274608	0.0307550897755789
76.392	1.08740806243873	0.0310196290707028
76.442	1.08706545322229	0.030843562383125
76.492	1.08672284400586	0.0306674956955472
76.542	1.08638122068579	0.0306730038448656
76.592	1.08604116825455	0.030967826257122
76.642	1.08570111582331	0.0312626486693785
76.692	1.0854274958305	0.0311131849721667
76.742	1.08517437409596	0.0308266332553101
76.792	1.08490993760573	0.0304854170290892
76.842	1.08457758088727	0.0298160606248074
76.892	1.08424522416882	0.0291467042205257
76.942	1.08390219346263	0.0289721799304209
76.992	1.08354935710541	0.0292522328012292
77.042	1.08319652074818	0.0295322856720375
77.092	1.08280227367518	0.0292286120216583
77.142	1.08240341518441	0.0288599357068837
77.192	1.08202025286379	0.0285251694862716
77.242	1.08167777429455	0.0282782966706439
77.292	1.08133529572531	0.0280314238550163
77.342	1.08103959948046	0.0279678272118226
77.392	1.08076843543012	0.0280003388053931
77.442	1.08049428807178	0.0280192400416245
77.492	1.08014025435508	0.0276736861535518
77.542	1.07978622063838	0.027328132265479
77.592	1.0793776350419	0.0271461847543593
77.642	1.07889183349965	0.0271958153516803
77.692	1.07840603195741	0.0272454459490013
77.742	1.07792023041516	0.0272950765463223
77.792	1.07752684098401	0.0270351080444945
77.842	1.07723276581332	0.026442416859349
77.892	1.07693869064264	0.0258497256742036
77.942	1.07664461547196	0.0252570344890582
77.992	1.07635054030127	0.0246643433039127
78.042	1.07604008124345	0.0241306103477157
78.092	1.07567773987636	0.0237835784498556
78.142	1.07531539850927	0.0234365465519954
78.192	1.07495305714217	0.0230895146541352
78.242	1.07459071577508	0.022742482756275
78.292	1.07422837440799	0.0223954508584148
78.342	1.07391110365226	0.022282825645793
78.392	1.073594013903	0.0221711418254814
78.442	1.07327692415374	0.0220594580051698
78.492	1.07295983440448	0.0219477741848582
78.542	1.07264274465522	0.0218360903645466
78.592	1.07231514552853	0.0214696802889968
78.642	1.07198411761291	0.0210201632389263
78.692	1.0716530896973	0.0205706461888558
78.742	1.07132206178168	0.0201211291387854
78.792	1.07099103386607	0.0196716120887149
78.842	1.07065016034241	0.0195281977764092
78.892	1.07029982731299	0.0196788821729363
78.942	1.06994949428356	0.0198295665694635
78.992	1.06959916125414	0.0199802509659906
79.042	1.06924882822472	0.0201309353625177
79.092	1.06891377362487	0.0203154815370275
79.142	1.06862044966104	0.0205925158514007
79.192	1.0683271256972	0.0208695501657738
79.242	1.06803380173336	0.021146584480147
79.292	1.06774047776952	0.0214236187945201
79.342	1.06744524090975	0.0216911040626522
79.392	1.06707221294868	0.0215702614503132
79.442	1.06669918498761	0.0214494188379742
79.492	1.06632615702653	0.0213285762256352
79.542	1.06595312906546	0.0212077336132961
79.592	1.06558010110439	0.0210868910009571
79.642	1.0652376683618	0.0207078673583089
79.692	1.06490376472105	0.0202568699757536
79.742	1.0645698610803	0.0198058725931982
79.792	1.06423595743955	0.0193548752106428
79.842	1.0639020537988	0.0189038778280875
79.892	1.06355621568612	0.0185739151460455
79.942	1.06320012901206	0.0183478893257827
79.992	1.06284404233799	0.0181218635055199
80.042	1.06248795566392	0.0178958376852571
80.092	1.06213186898986	0.0176698118649943
80.142	1.06178533848025	0.0174638135322716
80.192	1.06146153614557	0.0173054481428873
80.242	1.0611377338109	0.017147082753503
80.292	1.06081393147622	0.0169887173641188
80.342	1.06049012914154	0.0168303519747345
80.392	1.06016761029753	0.0166687203343836
80.442	1.05986757630837	0.0164498688159872
80.492	1.05956754231922	0.0162310172975909
80.542	1.05926750833006	0.0160121657791945
80.592	1.05896747434091	0.0157933142607982
80.642	1.05866744035176	0.0155744627424018
80.692	1.0583069866753	0.0152411475043857
80.742	1.05793236047961	0.0148809827518909
80.792	1.05755773428391	0.0145208179993961
80.842	1.05718310808821	0.0141606532469013
80.892	1.05680848189252	0.0138004884944065
80.942	1.05647259426597	0.0137141808271107
80.992	1.05616616977651	0.0138361588302479
81.042	1.05585974528706	0.0139581368333851
81.092	1.0555533207976	0.0140801148365223
81.142	1.05524689630814	0.0142020928396595
81.192	1.05492158499958	0.0141581881028421
81.242	1.05455686785855	0.013768182340687
81.292	1.05419215071751	0.013378176578532
81.342	1.05382743357648	0.012988170816377
81.392	1.05346271643545	0.0125981650542219
81.442	1.05310340811708	0.0122484466657873
81.492	1.05280465222798	0.0123497503392465
81.542	1.05250589633889	0.0124510540127058
81.592	1.0522071404498	0.0125523576861651
81.642	1.0519083845607	0.0126536613596243
81.692	1.05160962867161	0.0127549650330835
81.742	1.05128104434506	0.0128835367146317
81.792	1.05094669366187	0.0130173797772185
81.842	1.05061234297868	0.0131512228398053
81.892	1.05027799229549	0.0132850659023921
81.942	1.0499436416123	0.0134189089649789
81.992	1.04958422925751	0.0132364022726438
82.042	1.04920782878975	0.0128394571558315
82.092	1.048831428322	0.0124425120390192
82.142	1.04845502785424	0.0120455669222069
82.192	1.04807862738649	0.0116486218053946
82.242	1.04772445448025	0.0112699274675798
82.292	1.04741120049409	0.0109248311547377
82.342	1.04709794650792	0.0105797348418956
82.392	1.04678469252176	0.0102346385290535
82.442	1.0464714385356	0.00988954221621144
82.492	1.04615262908589	0.00949933497612232
82.542	1.04578887088563	0.00874413932467133
82.592	1.04542511268537	0.00798894367322031
82.642	1.04506135448511	0.00723374802176932
82.692	1.04469759628485	0.0064785523703183
82.742	1.0443338380846	0.00572335671886731
82.792	1.04403288088783	0.00525271899610438
82.842	1.04374147407408	0.00482535505973186
82.892	1.04345006726034	0.00439799112335931
82.942	1.04315866044659	0.00397062718698676
82.992	1.04286725363284	0.00354326325061421
83.042	1.04253269415072	0.00331915024433765
83.092	1.04217213241971	0.00321750895234973
83.142	1.0418115706887	0.00311586766036182
83.192	1.04145100895769	0.00301422636837387
83.242	1.04109044722667	0.00291258507638595
83.292	1.04074336446715	0.00288519709943308
83.342	1.0404180880018	0.00297793621329612
83.392	1.04009281153646	0.00307067532715916
83.442	1.03976753507111	0.00316341444102222
83.492	1.03944225860577	0.00325615355488526
83.542	1.03911775901704	0.00327811498651365
83.592	1.03879811209238	0.00285797234505319
83.642	1.03847846516773	0.00243782970359277
83.692	1.03815881824307	0.00201768706213229
83.742	1.03783917131842	0.00159754442067186
83.792	1.03751952439376	0.00117740177921141
83.842	1.0371662039593	0.000752373296389608
83.892	1.03680897499244	0.000326777706981224
83.942	1.03645174602559	-9.88178824271602e-05
83.992	1.03609451705874	-0.000524413471835544
84.042	1.03573728809189	-0.000950009061243956
84.092	1.03542040176096	-0.0013913137698644
84.142	1.03512504800258	-0.00184100310039559
84.192	1.0348296942442	-0.00229069243092681
84.242	1.03453434048581	-0.00274038176145802
84.292	1.03423898672743	-0.00319007109198924
84.342	1.03390221951349	-0.0036688343010548
84.392	1.03350585732692	-0.00418943553045023
84.442	1.03310949514035	-0.00471003675984566
84.492	1.03271313295377	-0.00523063798924112
84.542	1.0323167707672	-0.0057512392186366
84.592	1.03193524971273	-0.00628301986674148
84.642	1.0316272275982	-0.0068701652551216
84.692	1.03131920548367	-0.00745731064350172
84.742	1.03101118336914	-0.00804445603188184
84.792	1.03070316125461	-0.00863160142026204
84.842	1.03039513914008	-0.00921874680864215
84.892	1.03004565891012	-0.00992622263223902
84.942	1.0296927687053	-0.0106435957643602
84.992	1.02933987850048	-0.0113609688964815
85.042	1.02898698829566	-0.0120783420286027
85.092	1.02863409809084	-0.0127957151607239
85.142	1.02829481047089	-0.0135803787394797
85.192	1.02796186540519	-0.0143964182156399
85.242	1.02762892033948	-0.0152124576918001
85.292	1.02729597527377	-0.0160284971679603
85.342	1.02696303020807	-0.0168445366441204
85.392	1.02664767017779	-0.0175122776431509
85.442	1.02635487359481	-0.0179897361212981
85.492	1.02606207701182	-0.0184671945994453
85.542	1.02576928042884	-0.0189446530775925
85.592	1.02547648384585	-0.0194221115557397
85.642	1.02516730090145	-0.0199681313676831
85.692	1.0247909004337	-0.0207953925692805
85.742	1.02441449996594	-0.021622653770878
85.792	1.02403809949819	-0.0224499149724755
85.842	1.02366169903043	-0.023277176174073
85.892	1.02328529856267	-0.0241044373756704
85.942	1.02297753405382	-0.0242687500419591
85.992	1.02267323018154	-0.0243996367316775
86.042	1.02236892630927	-0.0245305234213959
86.092	1.022064622437	-0.0246614101111144
86.142	1.02176031856473	-0.0247922968008328
86.192	1.02141435434561	-0.0249145512109647
86.242	1.02105137392849	-0.0250332797604203
86.292	1.02068839351136	-0.025152008309876
86.342	1.02032541309424	-0.0252707368593316
86.392	1.01996243267712	-0.0253894654087873
86.442	1.01962530597523	-0.025670820883929
86.492	1.01931780563371	-0.0261385342524534
86.542	1.01901030529219	-0.0266062476209779
86.592	1.01870280495067	-0.0270739609895023
86.642	1.01839530460915	-0.0275416743580267
86.692	1.01808465382754	-0.0280896000135293
86.742	1.01776308902134	-0.0289154039489207
86.792	1.01744152421514	-0.0297412078843121
86.842	1.01711995940893	-0.0305670118197035
86.892	1.01679839460273	-0.0313928157550949
86.942	1.01647682979652	-0.0322186196904862
86.992	1.01609074806947	-0.033319648758577
87.042	1.0157034837512	-0.034425722686534
87.092	1.01531621943293	-0.0355317966144909
87.142	1.01492895511467	-0.0366378705424479
87.192	1.0145416907964	-0.0377439444704048
87.242	1.01421093329867	-0.0388259058744129
87.292	1.0139002364879	-0.0398993070056912
87.342	1.01358953967714	-0.0409727081369696
87.392	1.01327884286637	-0.0420461092682479
87.442	1.0129681460556	-0.0431195103995261
87.492	1.01263215051372	-0.0441874366600149
87.542	1.01227044819665	-0.0452497997453463
87.592	1.01190874587959	-0.0463121628306778
87.642	1.01154704356253	-0.0473745259160093
87.692	1.01118534124546	-0.0484368890013407
87.742	1.01084035876519	-0.049441277725571
87.792	1.01054500500681	-0.050273583822406
87.842	1.01024965124842	-0.0511058899192409
87.892	1.00995429749004	-0.0519381960160759
87.942	1.00965894373166	-0.0527705021129109
87.992	1.00936196248755	-0.0535992828110461
88.042	1.00890386015604	-0.0540790490379149
88.092	1.00844575782454	-0.0545588152647836
88.142	1.00798765549303	-0.0550385814916523
88.192	1.00752955316153	-0.055518347718521
88.242	1.00707145083003	-0.0559981139453898
88.292	1.00661334849852	-0.0564778801722585
88.342	1.00615524616702	-0.0569576463991271
88.392	1.00571470763167	-0.0574586274247317
88.442	1.00537690527381	-0.0580837004922558
88.492	1.00503910291595	-0.0587087735597801
88.542	1.00470130055809	-0.0593338466273043
88.592	1.00436349820023	-0.0599589196948286
88.642	1.00402569584238	-0.0605839927623529
88.692	1.00368789348452	-0.0612090658298771
88.742	1.00335009112666	-0.0618341388974013
88.792	1.0030122887688	-0.0624592119649256
88.842	1.00267448641094	-0.0630842850324498
88.892	1.00233668405309	-0.0637093580999741
88.942	1.00199466316058	-0.0643201009454946
88.992	1.00165046908356	-0.0649234615554375
89.042	1.00130627500653	-0.0655268221653804
89.092	1.00096208092951	-0.0661301827753233
89.142	1.00061788685249	-0.0667335433852662
89.192	1.00027369277546	-0.0673369039952091
89.242	0.999929498698441	-0.067940264605152
89.292	0.999585304621418	-0.0685436252150949
89.342	0.999241110544395	-0.0691469858250378
89.392	0.998896916467372	-0.0697503464349807
89.442	0.998555447180229	-0.0703350998284759
89.492	0.99822691281516	-0.0708315224128576
89.542	0.99789837845009	-0.0713279449972394
89.592	0.997569844085021	-0.0718243675816211
89.642	0.997241309719951	-0.0723207901660028
89.692	0.996912775354882	-0.0728172127503846
89.742	0.996584240989813	-0.0733136353347662
89.792	0.996255706624744	-0.073810057919148
89.842	0.995927172259674	-0.0743064805035297
89.892	0.995598637894605	-0.0748029030879114
89.942	0.995270103529536	-0.0752993256722931
89.992	0.994950364170037	-0.0759109847752377
90.042	0.994634613243297	-0.0765749022993911
90.092	0.994318862316558	-0.0772388198235445
90.142	0.994003111389818	-0.0779027373476979
90.192	0.993687360463078	-0.0785666548718513
90.242	0.993371609536338	-0.0792305723960046
90.292	0.993055858609598	-0.079894489920158
90.342	0.992740107682859	-0.0805584074443114
90.392	0.992424356756119	-0.0812223249684648
90.442	0.992108605829379	-0.0818862424926182
90.492	0.991788142288099	-0.0825269778631207
90.542	0.991449061586408	-0.0830761322503889
90.592	0.991109980884717	-0.083625286637657
90.642	0.990770900183026	-0.0841744410249252
90.692	0.990431819481335	-0.0847235954121933
90.742	0.990092738779643	-0.0852727497994615
90.792	0.989753658077952	-0.0858219041867296
90.842	0.989414577376261	-0.0863710585739978
90.892	0.98907549667457	-0.086920212961266
90.942	0.988736415972879	-0.0874693673485341
90.992	0.988397335271187	-0.0880185217358022
91.042	0.988058483393042	-0.0887234503098669
91.092	0.98771972227731	-0.0894901664105382
91.142	0.987380961161576	-0.0902568825112094
91.192	0.987042200045844	-0.0910235986118806
91.242	0.986703438930111	-0.0917903147125519
91.292	0.986364677814378	-0.0925570308132231
91.342	0.986025916698645	-0.0933237469138944
91.392	0.985687155582912	-0.0940904630145656
91.442	0.985348394467179	-0.0948571791152368
91.492	0.985009633351446	-0.095623895215908
91.542	0.984667858540127	-0.0963445129275462
91.592	0.984315994400106	-0.0969108012498124
91.642	0.983964130260085	-0.0974770895720787
91.692	0.983612266120065	-0.098043377894345
91.742	0.983260401980044	-0.0986096662166113
91.792	0.982908537840023	-0.0991759545388775
91.842	0.982556673700003	-0.0997422428611438
91.892	0.982204809559982	-0.10030853118341
91.942	0.981852945419961	-0.100874819505676
91.992	0.981501081279941	-0.101441107827943
92.042	0.98114921713992	-0.102007396150209
92.092	0.980808242655974	-0.102631247097839
92.142	0.980471015150462	-0.103274904540217
92.192	0.98013378764495	-0.103918561982595
92.242	0.979796560139438	-0.104562219424974
92.292	0.979459332633927	-0.105205876867352
92.342	0.979122105128415	-0.105849534309731
92.392	0.978784877622903	-0.106493191752109
92.442	0.978447650117391	-0.107136849194487
92.492	0.97811042261188	-0.107780506636866
92.542	0.977773195106368	-0.108424164079244
92.592	0.977440471310798	-0.109089563391184
92.642	0.977120565766601	-0.109816843408798
92.692	0.976800660222404	-0.110544123426413
92.742	0.976480754678207	-0.111271403444027
92.792	0.976160849134011	-0.111998683461642
92.842	0.975840943589814	-0.112725963479256
92.892	0.975521038045617	-0.11345324349687
92.942	0.97520113250142	-0.114180523514485
92.992	0.974881226957223	-0.114907803532099
93.042	0.974561321413026	-0.115635083549714
93.092	0.97424141586883	-0.116362363567328
93.142	0.973916810493531	-0.116919648702146
93.192	0.973590832816127	-0.117427297088241
93.242	0.973264855138724	-0.117934945474336
93.292	0.972938877461321	-0.11844259386043
93.342	0.972612899783917	-0.118950242246525
93.392	0.972286922106514	-0.11945789063262
93.442	0.97196094442911	-0.119965539018714
93.492	0.971634966751707	-0.120473187404809
93.542	0.971308989074304	-0.120980835790904
93.592	0.9709830113969	-0.121488484176998
93.642	0.970655975250803	-0.12203803294678
93.692	0.97032632233488	-0.122691168776231
93.742	0.969996669418957	-0.123344304605682
93.792	0.969667016503034	-0.123997440435133
93.842	0.969337363587111	-0.124650576264585
93.892	0.969007710671187	-0.125303712094036
93.942	0.968678057755264	-0.125956847923487
93.992	0.968348404839341	-0.126609983752938
94.042	0.968018751923418	-0.12726311958239
94.092	0.967689099007495	-0.127916255411841
94.142	0.967359446091572	-0.128569391241292
94.192	0.967011723465984	-0.129401158955979
94.242	0.966659539740005	-0.130277027809414
94.292	0.966307356014026	-0.13115289666285
94.342	0.965955172288047	-0.132028765516285
94.392	0.965602988562068	-0.132904634369721
94.442	0.965250804836089	-0.133780503223156
94.492	0.96489862111011	-0.134656372076592
94.542	0.964546437384131	-0.135532240930027
94.592	0.964194253658152	-0.136408109783462
94.642	0.963842069932173	-0.137283978636898
94.692	0.963492814891916	-0.138172869297968
94.742	0.963149899158726	-0.139089946403413
94.792	0.962806983425536	-0.140007023508858
94.842	0.962464067692345	-0.140924100614303
94.892	0.962121151959155	-0.141841177719747
94.942	0.961778236225965	-0.142758254825192
94.992	0.961435320492775	-0.143675331930637
95.042	0.961092404759585	-0.144592409036082
95.092	0.960749489026395	-0.145509486141526
95.142	0.960406573293205	-0.146426563246971
95.192	0.960063657560015	-0.147343640352416
95.242	0.959728169004495	-0.148138984957786
95.292	0.959394201678135	-0.148909396400489
95.342	0.959060234351776	-0.149679807843193
95.392	0.958726267025417	-0.150450219285897
95.442	0.958392299699057	-0.1512206307286
95.492	0.958058332372698	-0.151991042171304
95.542	0.957724365046339	-0.152761453614008
95.592	0.957390397719979	-0.153531865056712
95.642	0.95705643039362	-0.154302276499415
95.692	0.95672246306726	-0.155072687942119
95.742	0.956390254742015	-0.155935470595113
95.792	0.956061400790988	-0.156974402997964
95.842	0.95573254683996	-0.158013335400815
95.892	0.955403692888933	-0.159052267803665
95.942	0.955074838937905	-0.160091200206516
95.992	0.954745984986878	-0.161130132609367
96.042	0.95441713103585	-0.162169065012217
96.092	0.954088277084822	-0.163207997415068
96.142	0.953759423133795	-0.164246929817919
96.192	0.953430569182767	-0.165285862220769
96.242	0.95310171523174	-0.16632479462362
96.292	0.952773767354275	-0.167271241573681
96.342	0.95244596943304	-0.168202382073514
96.392	0.952118171511806	-0.169133522573347
96.442	0.951790373590572	-0.17006466307318
96.492	0.951462575669337	-0.170995803573013
96.542	0.951134777748103	-0.171926944072846
96.592	0.950806979826868	-0.172858084572678
96.642	0.950479181905634	-0.173789225072511
96.692	0.9501513839844	-0.174720365572344
96.742	0.949823586063165	-0.175651506072177
96.792	0.949490671943427	-0.176578877672053
96.842	0.949149194347049	-0.177499940899273
96.892	0.948807716750671	-0.178421004126493
96.942	0.948466239154293	-0.179342067353713
96.992	0.948124761557915	-0.180263130580933
97.042	0.947783283961537	-0.181184193808153
97.092	0.947441806365159	-0.182105257035373
97.142	0.947100328768781	-0.183026320262594
97.192	0.946758851172403	-0.183947383489814
97.242	0.946417373576025	-0.184868446717034
97.292	0.946075895979647	-0.185789509944254
97.342	0.945744776803348	-0.186660729360932
97.392	0.945414964094446	-0.187525662170875
97.442	0.945085151385543	-0.188390594980817
97.492	0.944755338676641	-0.18925552779076
97.542	0.944425525967739	-0.190120460600703
97.592	0.944095713258837	-0.190985393410645
97.642	0.943765900549934	-0.191850326220588
97.692	0.943436087841032	-0.192715259030531
97.742	0.94310627513213	-0.193580191840474
97.792	0.942776462423228	-0.194445124650416
97.842	0.942441125351451	-0.195208488711477
97.892	0.942097570446345	-0.195820762942111
97.942	0.941754015541238	-0.196433037172745
97.992	0.941410460636132	-0.19704531140338
98.042	0.941066905731025	-0.197657585634014
98.092	0.940723350825919	-0.198269859864648
98.142	0.940379795920812	-0.198882134095283
98.192	0.940036241015705	-0.199494408325917
98.242	0.939692686110599	-0.200106682556551
98.292	0.939349131205493	-0.200718956787185
98.342	0.939005576300386	-0.20133123101782
98.392	0.938657337543476	-0.202134740578738
98.442	0.938308669263037	-0.202955787004005
98.492	0.937960000982599	-0.203776833429272
98.542	0.937611332702161	-0.204597879854539
98.592	0.937262664421722	-0.205418926279807
98.642	0.936913996141284	-0.206239972705074
98.692	0.936565327860846	-0.207061019130341
98.742	0.936216659580407	-0.207882065555608
98.792	0.935867991299969	-0.208703111980876
98.842	0.935519323019531	-0.209524158406143
98.892	0.935179862010549	-0.210442421290036
98.942	0.934852605989313	-0.211489552502804
98.992	0.934525349968076	-0.212536683715573
99.042	0.93419809394684	-0.213583814928341
99.092	0.933870837925604	-0.21463094614111
99.142	0.933543581904367	-0.215678077353879
99.192	0.933216325883131	-0.216725208566647
99.242	0.932889069861895	-0.217772339779416
99.292	0.932561813840658	-0.218819470992184
99.342	0.932234557819422	-0.219866602204953
99.392	0.931907301798186	-0.220913733417722
99.442	0.931581855911817	-0.221834863401753
99.492	0.93125651740633	-0.222748518736622
99.542	0.930931178900843	-0.223662174071491
99.592	0.930605840395356	-0.22457582940636
99.642	0.930280501889869	-0.225489484741229
99.692	0.929955163384382	-0.226403140076098
99.742	0.929629824878895	-0.227316795410967
99.792	0.929304486373408	-0.228230450745836
99.842	0.928979147867921	-0.229144106080705
99.892	0.928653809362435	-0.230057761415574
99.942	0.928329056338423	-0.230787402134915
99.992	0.928004996176769	-0.23129927883326
100.042	0.927680936015115	-0.231811155531605
100.092	0.927356875853461	-0.23232303222995
100.142	0.927032815691807	-0.232834908928295
100.192	0.926708755530153	-0.23334678562664
100.242	0.926384695368499	-0.233858662324984
100.292	0.926060635206845	-0.234370539023329
100.342	0.925736575045191	-0.234882415721674
100.392	0.925412514883537	-0.235394292420019
100.442	0.925088454721884	-0.235906169118364
100.492	0.924751595902	-0.236975375894331
100.542	0.924414368396488	-0.238060637446196
100.592	0.924077140890976	-0.239145898998061
100.642	0.923739913385465	-0.240231160549927
100.692	0.923402685879953	-0.241316422101792
100.742	0.923065458374441	-0.242401683653657
100.792	0.922728230868929	-0.243486945205523
100.842	0.922391003363418	-0.244572206757388
100.892	0.922053775857906	-0.245657468309253
100.942	0.921716548352394	-0.246742729861119
100.992	0.921376544991775	-0.247842521027805
101.042	0.921033629258585	-0.248957556380533
101.092	0.920690713525395	-0.250072591733261
101.142	0.920347797792205	-0.251187627085988
101.192	0.920004882059015	-0.252302662438716
101.242	0.919661966325825	-0.253417697791444
101.292	0.919319050592635	-0.254532733144172
101.342	0.918976134859445	-0.2556477684969
101.392	0.918633219126255	-0.256762803849627
101.442	0.918290303393065	-0.257877839202355
101.492	0.917947376793952	-0.258992617866843
101.542	0.917599028099472	-0.259979309099455
101.592	0.917250679404992	-0.260966000332067
101.642	0.916902330710512	-0.261952691564679
101.692	0.916553982016032	-0.262939382797291
101.742	0.916205633321552	-0.263926074029903
101.792	0.915857284627072	-0.264912765262515
101.842	0.915508935932592	-0.265899456495127
101.892	0.915160587238112	-0.266886147727739
[truncated: 3,209 more rows]
