# Supplementary material for: Unraveling the Local Relation Between Tissue Composition and Human Brain Mechanics Through Machine Learning
Source: Front Bioeng Biotechnol. 2021 Aug 17;9:704738. doi: 10.3389/fbioe.2021.704738 (PMC8415910; doi:10.3389/fbioe.2021.704738)
Supplement: Supplementary file 1 [file DataSheet3.ZIP › Mechanics_cyclicCompTens/cyclicCompTens_HBE_04_22_P2a_HS_31.txt]

0	1	-0.0048203937369755
0.038944	1	-0.00207326716557643
0.079904	1	-0.00463545844949112
0.120864	1	-0.00451096397455536
0.161824	1	-0.00472394442132067
0.202784	1	-0.00503219391363251
0.243744	1	-0.00523872459003019
0.284704	1	-0.00531286250124088
0.325664	1.00000710180869	-0.00535057196253541
0.366624	1.00000710180869	-0.00546730078085422
0.407584	1.00000710180869	-0.00561012559021777
0.448544	1.00000710180869	-0.00596474845458556
0.489504	1.00000710180869	-0.00609470926776687
0.530464	0.999999289819131	-0.00601225931589341
0.571424	0.999999289819131	-0.00600095410590928
0.612384	0.999999289819131	-0.00605004800974807
0.653344	0.999999289819131	-0.00607966858562682
0.694304	0.999999289819131	-0.00605313237703112
0.735264	1.00000710180869	-0.00600277478271645
0.776224	1.00000710180869	-0.00591552534338884
0.817184	1.00000710180869	-0.00584671473719646
0.858144	1.00000710180869	-0.00576414026640086
0.899104	1.00000710180869	-0.00567564707232115
0.940064	1.00000710180869	-0.00560999195630375
0.981024	1.00000710180869	-0.0055552568411614
1.021984	1.00000710180869	-0.00547304411854886
1.062944	1.00000710180869	-0.00536286782554543
1.103904	1.00000710180869	-0.0052134810803879
1.144864	1.00000639162782	-0.00499173380259105
1.185824	1.00000639162782	-0.00471395478212827
1.226784	1.00000639162782	-0.00442902142862368
1.267744	1.00000639162782	-0.00410969366805249
1.308704	1.00000639162782	-0.00380107888379373
1.349664	1.00000639162782	-0.00349898428365353
1.390624	1.00000639162782	-0.00320261881588224
1.431584	1.00000639162782	-0.00297660247368424
1.472544	1.00000639162782	-0.00278421999568604
1.513504	1.00000639162782	-0.0025998940419814
1.554464	1.00000639162782	-0.00237959593612266
1.595424	1.00000639162782	-0.00216225719190596
1.636384	1.00000639162782	-0.00192794679196892
1.677344	1.00000639162782	-0.00166567935925879
1.718304	0.999999289819131	-0.00139176189168976
1.759264	0.999999289819131	-0.00112217014787587
1.800224	0.999999289819131	-0.000876011405341007
1.841184	0.999999289819131	-0.000671909157894418
1.882144	0.999999289819131	-0.000509835075859125
1.923104	1.00000639162782	-0.000355460128346155
1.964064	1.00000639162782	-0.00023537716522147
2.005024	1.00000639162782	-0.000164786147790863
2.045984	1.00000639162782	-9.09176046535592e-05
2.086944	1.00000639162782	-6.59526216113676e-05
2.127904	1.00000639162782	-6.18491768602791e-05
2.168864	1.00000639162782	-4.80221152853316e-05
2.209824	1.00000639162782	-3.59972570078554e-05
2.250784	1.00000639162782	-7.61309987407088e-06
2.291744	1.00000639162782	-1.27799971150477e-05
2.332704	0.999999289819131	-4.87979125935178e-05
2.373664	0.999999289819131	-0.000135691569526503
2.414624	0.999999289819131	-0.000282722593082416
2.455584	0.999999289819131	-0.000485327726060608
2.496544	0.999999289819131	-0.000752363261327979
2.537504	1.00000639162782	-0.00112003016766053
2.578464	1.00000639162782	-0.00161338931316093
2.619424	1.00000639162782	-0.00230405376283731
2.660384	1.00000639162782	-0.00310998077213893
2.701344	1.00000639162782	-0.00407339245580418
2.742304	1.00000639162782	-0.00521588474451988
2.783264	1.00000639162782	-0.0065177074950151
2.824224	1.00000639162782	-0.0080040305356887
2.865184	1.00000639162782	-0.00970353003726802
2.906144	1.00000639162782	-0.011542108639994
2.947104	0.999998579638262	-0.0135418874631805
2.988064	0.999998579638262	-0.0157112608080391
3.029024	0.999998579638262	-0.0180862313356067
3.069984	0.999998579638262	-0.0205983218581971
3.110944	0.999995028733918	-0.0232930276578433
3.151904	0.999784105015865	-0.0262285357118682
3.192864	0.999504293753533	-0.0293583526619263
3.233824	0.999202466884266	-0.0326588493782056
3.274784	0.998671961775225	-0.0361439095816351
3.315744	0.998497257281484	-0.0397299062449587
3.356704	0.998147848294003	-0.0433902988192528
3.397664	0.99780625129608	-0.0470952823051224
3.438624	0.997365939157385	-0.0508034605068736
3.479584	0.997086127895052	-0.05457847059584
3.520544	0.99680631663272	-0.0583308430936889
3.561504	0.996675643352849	-0.0620642761128699
3.602464	0.996290015141056	-0.065831558737637
3.643424	0.99604997400738	-0.0696256543120682
3.684384	0.995791468171114	-0.07345844386685
3.725344	0.995489641301847	-0.0773464218116059
3.766304	0.995199177326482	-0.0812538273771562
3.807264	0.994926467872838	-0.0852181036796524
3.848224	0.99465020751485	-0.0891905846924449
3.889184	0.994322814134304	-0.0932033875524117
3.930144	0.993959201529446	-0.0972773607226084
3.971104	0.993621155435866	-0.101341427222684
4.012064	0.99327529735273	-0.105408575119933
4.053024	0.99298128247302	-0.109522905004599
4.093984	0.992686557412442	-0.113744127118944
4.134944	0.992395383256208	-0.118075277096817
4.175904	0.99211912289822	-0.122500021789833
4.216864	0.991729943782082	-0.126977681961047
4.257824	0.991614184300458	-0.131535266688655
4.298784	0.991261224408632	-0.136127317737125
4.339744	0.991002718572366	-0.140792657659957
4.380704	0.990708703692656	-0.145584025419669
4.421664	0.990443096047701	-0.15049487032326
4.462624	0.990170386594058	-0.15546689643311
4.503584	0.989839442309167	-0.160515249230377
4.544544	0.989475829704309	-0.165618461357524
4.585504	0.989133522525517	-0.170738010991469
4.626464	0.988788374623249	-0.175842506670904
4.667424	0.988486547753982	-0.18091962062793
4.708384	0.988199634682961	-0.186001873152519
4.749344	0.987926215048449	-0.1909765600728
4.790304	0.987649954690461	-0.195821769473226
4.831264	0.987377245236817	-0.200603356956761
4.872224	0.987137204103141	-0.205291269094533
4.913184	0.986904974959023	-0.209835076882302
4.954144	0.9866500200271	-0.214325158527271
4.995104	0.986351744062178	-0.218709223983342
5.036064	0.986068381895501	-0.223027109134768
5.077024	0.985785019728824	-0.227254467892989
5.117984	0.985497396476935	-0.231371364882231
5.158944	0.984966891367894	-0.235393612420664
5.199904	0.984624584189101	-0.239243316971812
5.240864	0.984286538095522	-0.242901578282714
5.281824	0.983970507608878	-0.246436398474166
5.322784	0.983675782548299	-0.249777177811913
5.363744	0.983403073094656	-0.253012888915338
5.404704	0.983126812736668	-0.256183875423674
5.445664	0.982857654187368	-0.259286064401053
5.486624	0.982617613053693	-0.262394963153467
5.527584	0.982384673728705	-0.265449355607359
5.568544	0.982133979881996	-0.268465051901695
5.609504	0.981835703917074	-0.271502261316893
5.650464	0.98156299446343	-0.274542007327784
5.691424	0.981290285009786	-0.2776093616985
5.732384	0.981003371938765	-0.280710528628302
5.773344	0.980653962951284	-0.283785717244308
5.814304	0.980304553963803	-0.286862010717716
5.855264	0.979796064461697	-0.289922356762187
5.896224	0.979624910872301	-0.292994008526982
5.937184	0.979184598733606	-0.296115243764119
5.978144	0.978904787471273	-0.299262156584635
6.019104	0.978624976208941	-0.302481039859931
6.060064	0.978352266755297	-0.305775914224931
6.101024	0.978232246188459	-0.3090897651151
6.141984	0.977868633583601	-0.312530735624316
6.182944	0.977617939736892	-0.316060731053857
6.223904	0.977308300878068	-0.31968528876597
6.264864	0.977014285998358	-0.323414184678422
6.305824	0.976741576544714	-0.327230848109381
6.346784	0.976468867091071	-0.331120129219278
6.387744	0.976141473710525	-0.335137323179178
6.428704	0.975777861105666	-0.339231179424207
6.469664	0.975439815012087	-0.343386824873947
6.510624	0.975093956928951	-0.347607251578131
6.551584	0.974795680964028	-0.351921678329758
6.592544	0.974498115179974	-0.356290829300499
6.633504	0.974214042832429	-0.36074918388645
6.674464	0.973941333378785	-0.365305203944206
6.715424	0.97367572573383	-0.369945779370941
6.756384	0.973439945685367	-0.374685321255416
6.797344	0.973079883984853	-0.379535100450661
6.838304	0.972824929052931	-0.384456623463269
6.879264	0.972534465077566	-0.389362196867734
6.920224	0.972272408336955	-0.394250809512509
6.961184	0.971999698883312	-0.399109458075856
7.002144	0.971665203694077	-0.403908230777291
7.043104	0.971301591089219	-0.408680484721862
7.084064	0.970948631197393	-0.413408441947656
7.125024	0.970610585103814	-0.418036556674929
7.165984	0.970308758234547	-0.422612047937598
7.206944	0.970018294259182	-0.427085428148381
7.247904	0.969741323720325	-0.43143490960647
7.288864	0.969468614266681	-0.435673112093359
7.329824	0.969188803004349	-0.439837742409116
7.370784	0.968960124764575	-0.443925394454885
7.411744	0.968727185439588	-0.44802908545624
7.452704	0.968465128698977	-0.452083432697903
7.493664	0.968167562914923	-0.456090833306389
7.534624	0.967883490567378	-0.459969523475506
7.575584	0.967603679305045	-0.46370444053392
7.616544	0.967323868042713	-0.467384679136545
7.657504	0.966785550944114	-0.471066597906936
7.698464	0.966436141956634	-0.474761101591527
7.739424	0.96609454495871	-0.478531903633858
7.780384	0.965789167185099	-0.482291044745301
7.821344	0.965505805018422	-0.486121206177741
7.862304	0.965225283575221	-0.489917232528618
7.903264	0.964949023217233	-0.493734734953858
7.944224	0.964672762859245	-0.497635289095989
7.985184	0.964436272629913	-0.50155387398792
8.026144	0.964204043485795	-0.505526716748895
8.067104	0.963952639458217	-0.509575321782954
8.108064	0.963655073674163	-0.513641258041711
8.149024	0.96338236422052	-0.517745145171598
8.189984	0.96311320567122	-0.521865073436278
8.230944	0.962822031514986	-0.526017358550487
8.271904	0.96246978180403	-0.530206982178963
8.312864	0.962109720103516	-0.53445210582386
8.353824	0.961778775818625	-0.53876390227394
8.394784	0.961444280629391	-0.543116881357534
8.435744	0.961160208281845	-0.547395514651893
8.476704	0.96086974430648	-0.551631439868593
8.517664	0.960589222863279	-0.555825873004539
8.558624	0.960171636512387	-0.559945291335033
8.599584	0.959928044474367	-0.564098851284706
8.640544	0.959695105149379	-0.568199744185657
8.681504	0.95942594660008	-0.572313206746366
8.722464	0.959124119730813	-0.576440696855595
8.763424	0.958832945574579	-0.580531072908766
8.804384	0.958556685216591	-0.584628960684751
8.845344	0.958280424858603	-0.588651526387248
8.886304	0.957945929669368	-0.592635252102598
8.927264	0.957585867968854	-0.596575071177032
8.968224	0.957251372779619	-0.600447352301532
9.009184	0.95691332668604	-0.604272706405708
9.050144	0.956615050721118	-0.608006300686127
9.091104	0.956316774756195	-0.611684508268833
9.132064	0.956036963493863	-0.615296036508739
9.173024	0.955764254040219	-0.618884441194606
9.213984	0.955498646395264	-0.622469699107122
9.254944	0.955262156165932	-0.626134774794943
9.295904	0.955037028830503	-0.629808266576034
9.336864	0.954779233175105	-0.633503461068902
9.377824	0.954491609923215	-0.637190982577719
9.418784	0.954095328998389	-0.640808263921259
9.459744	0.953956843728961	-0.644431952130209
9.500704	0.953477471642478	-0.64811649466453
9.541664	0.953113148856751	-0.651818303047371
9.582624	0.952768000954483	-0.655551315479809
9.623584	0.95242640395656	-0.65929682565821
9.664544	0.952124577087293	-0.663104301557002
9.705504	0.951836953835403	-0.666940015606131
9.746464	0.951553591668726	-0.670802832439312
9.787424	0.951287984023771	-0.674646197680433
9.828384	0.951015274570127	-0.678467620497126
9.869344	0.950775233436452	-0.682346367325596
9.910304	0.950546555196678	-0.686221191583407
9.951264	0.950284498456067	-0.690056317246937
9.992224	0.949986222491144	-0.693903077690885
10.033184	0.94969504833491	-0.697779616983756
10.074144	0.949415237072578	-0.701641921703545
10.115104	0.949128324001557	-0.705534109874142
10.156064	0.948786016822764	-0.709452191369504
10.197024	0.948422404217906	-0.713362122634718
10.237984	0.948077256315638	-0.717257416173754
10.278944	0.947742761126404	-0.721134051351686
10.319904	0.947455137874514	-0.724972526454718
10.360864	0.947041102427966	-0.728765735092339
10.401824	0.946764842069978	-0.732535438814885
10.442784	0.946491422435466	-0.736321569391672
10.483744	0.946252091482659	-0.740143696091877
10.524704	0.946019152157672	-0.744009180273107
10.565664	0.945772009215307	-0.747917701592089
10.606624	0.945473733250384	-0.751813544291017
10.647584	0.945201023796741	-0.755729570795195
10.688544	0.944931865247441	-0.759638538851392
10.729504	0.944640691091207	-0.763523860344129
10.770464	0.944291992284595	-0.767442190268966
10.811424	0.943949685105803	-0.77137206998519
10.852384	0.943597435394846	-0.775317247726986
10.893344	0.943262940205612	-0.779203887639305
10.934304	0.942968215145033	-0.783025857436685
10.975264	0.942695505691389	-0.786798930211586
11.016224	0.942412143524713	-0.790547382317982
11.057184	0.941990296088608	-0.794230325315156
11.098144	0.941742442965374	-0.797880558431442
11.139104	0.941625973302881	-0.801450518318386
11.180064	0.941375279456172	-0.805017237726123
11.221024	0.941099019098184	-0.808570280437495
11.261984	0.9406516051508	-0.81212539993211
11.302944	0.940371793888467	-0.815712366342069
11.343904	0.94009553353048	-0.819309276468651
11.384864	0.939775241958622	-0.822895362479417
11.425824	0.93940807844942	-0.826546746216429
11.466784	0.939062930547152	-0.830204246984464
11.507744	0.938735537166606	-0.833818854442338
11.548704	0.938437261201683	-0.837427826473697
11.589664	0.938142536141104	-0.841038733639915
11.630624	0.937859173974428	-0.844660905121544
11.671584	0.937579362712096	-0.848269997009228
11.712544	0.937310204162796	-0.851899277060574
11.753504	0.937080815742153	-0.855565753977802
11.794464	0.936847876417166	-0.859293409922084
11.835424	0.936597182570457	-0.863098676106071
11.876384	0.93631382040378	-0.866959494607422
11.917344	0.936048212758825	-0.870753690425325
11.958304	0.935637018035753	-0.874530879720214
11.999264	0.935306783931732	-0.87823814701389
12.040224	0.934946722231218	-0.881851924194307
12.081184	0.934597313243737	-0.885360373814897
12.122144	0.934248614437125	-0.888760035296656
12.163104	0.933942526482645	-0.892104756817916
12.204064	0.933655613411624	-0.89547831141273
12.245024	0.933375802149291	-0.89883675539368
12.285984	0.933106643599992	-0.902161064293069
12.326944	0.932833934146348	-0.905468514855446
12.367904	0.932593893012672	-0.908762685336933
12.408864	0.932364504592029	-0.912049100024544
12.449824	0.932103158032288	-0.915291418480324
12.490784	0.931804882067365	-0.918527007548218
12.531744	0.931517258815475	-0.921771631603863
12.572704	0.931233896648799	-0.924996982762335
12.613664	0.930950534482122	-0.928233397749273
12.654624	0.930597574590297	-0.93153287459718
12.695584	0.930233961985439	-0.934913437518239
12.736544	0.929899466796204	-0.938379235720524
12.777504	0.929422935433196	-0.941929003085395
12.818464	0.929277348355079	-0.945545874738221
12.859424	0.929004638901435	-0.949187336550671
12.900384	0.928587052550544	-0.952844556201142
12.941344	0.9283143430969	-0.956521157709084
12.982304	0.928077852867568	-0.960218171838897
13.023264	0.927848464446925	-0.963943820734525
13.064224	0.927590668791528	-0.967691213746842
13.105184	0.927303045539638	-0.971482214848864
13.146144	0.927019683372961	-0.975354563528748
13.187104	0.926761177536695	-0.979306808435349
13.228064	0.92647071356133	-0.983292896409918
13.269024	0.92611420276516	-0.987334992155888
13.309984	0.925757691968991	-0.991408856365788
13.350944	0.925416094971067	-0.995498694155097
13.391904	0.925081599781832	-0.999549484932695
13.432864	0.924793976529943	-1.00357613228788
13.473824	0.924499961650233	-1.00757749431676
13.514784	0.924223701292245	-1.01157899799402
13.555744	0.923946730753388	-1.01563931843912
13.596704	0.923678282384958	-1.01968312486174
13.637664	0.923325322493133	-1.02374419495367
13.678624	0.923059714848178	-1.02783380828477
13.719584	0.922917678674405	-1.0319188322082
13.760544	0.922467424003545	-1.03596167106339
13.801504	0.922194714549902	-1.03997348674307
13.842464	0.921910642202356	-1.04392569024476
13.883424	0.921591060811367	-1.04785089120587
13.924384	0.92122673802564	-1.05174330383467
13.965344	0.920885141027717	-1.05560127411388
14.006304	0.920554196742826	-1.05943810391645
14.047264	0.920255920777904	-1.06326476990259
14.088224	0.919961905898194	-1.06716021162763
14.129184	0.919681384454993	-1.07109556115071
14.170144	0.919398022288316	-1.07504375491351
14.211104	0.919132414643361	-1.07905172429474
14.252064	0.918900185499243	-1.0830802740967
14.293024	0.918667246174256	-1.08712041291575
14.333984	0.918416552327547	-1.09119664810169
14.374944	0.918128929075657	-1.09525646732943
14.415904	0.917863321430702	-1.09939423457378
14.456864	0.917594873062271	-1.10359793369331
14.497824	0.917293046193004	-1.10792305162919
14.538784	0.91693298449249	-1.11238006382429
14.579744	0.916580024600665	-1.11692244641139
14.620704	0.916063723109001	-1.12153486431841
14.661664	0.915761896239734	-1.12615699712542
14.702624	0.915474983168713	-1.13073173874126
14.743584	0.915194461725512	-1.13524324633885
14.784544	0.914918201367524	-1.13966040739526
14.825504	0.914645491913881	-1.14396889581075
14.866464	0.914409001684549	-1.14822237453115
14.907424	0.914168960550873	-1.1523823653175
14.948384	0.913918266704164	-1.15650727524692
14.989344	0.913616439834897	-1.16064097827223
15.030304	0.913333077668221	-1.16478288600784
15.071264	0.913049005320675	-1.16896905777413
15.112224	0.912769194058343	-1.17312767783996
15.153184	0.912427597060419	-1.17725890310813
15.194144	0.912052621561659	-1.18141299478405
15.235104	0.911707473659392	-1.18555630374907
15.276064	0.91138363118319	-1.18964342188939
15.317024	0.911096718112169	-1.19368935739619
15.357984	0.910674870676064	-1.19770375979331
15.398944	0.910387957605043	-1.20176031674977
15.439904	0.910129451768776	-1.20583917134124
15.480864	0.909878757922068	-1.21001752629589
15.521824	0.909652920405769	-1.21431368476427
15.562784	0.909405777463404	-1.21868049526785
15.603744	0.909122415296728	-1.22316061794176
15.644704	0.908839053130051	-1.22767015989561
15.685664	0.90857699638944	-1.23217594054004
15.726624	0.90829008331842	-1.23664632216348
15.767584	0.907944225235283	-1.24104363065394
15.808544	0.907587714439113	-1.24540687597663
15.849504	0.907235464728157	-1.24975849523573
15.890464	0.906911622251955	-1.25404637490081
15.931424	0.906606244478344	-1.2582894348377
15.972384	0.906326433216011	-1.26244685416106
16.013344	0.906038809964122	-1.26650231061854
16.054304	0.905762549606134	-1.27046471934156
16.095264	0.905496941961179	-1.27444596947898
16.136224	0.905261161912716	-1.27842638280133
16.177184	0.905009757885138	-1.28238179845255
16.218144	0.904737048431494	-1.28628306955343
16.259104	0.904286083579766	-1.29012921764051
16.300064	0.904002721413089	-1.29394194106717
16.341024	0.90373356286379	-1.29778537168446
16.381984	0.903417532377146	-1.30171600976435
16.422944	0.903053919772288	-1.30569034746059
16.463904	0.902719424583053	-1.30980153493031
16.504864	0.902373566499916	-1.31398709216054
16.545824	0.902075290534993	-1.31821466883935
16.586784	0.901773463665726	-1.32250469284307
16.627744	0.901497203307738	-1.32679055456347
16.668704	0.90122094294975	-1.33109232666631
16.709664	0.900951784400451	-1.33541046242641
16.750624	0.900711743266775	-1.33979376298121
16.791584	0.900486615931345	-1.34424991438997
16.832544	0.900235922084637	-1.34875730546758
16.873504	0.899951849737091	-1.35331955151665
16.914464	0.899682691187792	-1.35789712174177
16.955424	0.899417793723706	-1.36246846379637
16.996384	0.899130170471816	-1.3671007233733
17.037344	0.898773659675646	-1.37175136455219
17.078304	0.898413597975132	-1.37642843296129
17.119264	0.897893745579124	-1.38106568291979
17.160224	0.897584816901168	-1.3856695605188
17.201184	0.897293642744934	-1.39019722039069
17.242144	0.897017382386946	-1.39465796120712
17.283104	0.896744672933303	-1.39902266659778
17.324064	0.89646486167097	-1.40330806196812
17.365024	0.896228371441639	-1.40756314022567
17.405984	0.895991881212307	-1.41179727631431
17.446944	0.895741187365598	-1.41608373731634
17.487904	0.895442911400676	-1.42035208911716
17.528864	0.89515244742531	-1.42461241490256
17.569824	0.894868375077765	-1.42889469400843
17.610784	0.894585012911088	-1.43320906410071
17.651744	0.894235603923607	-1.43752691002643
17.692704	0.893879803308307	-1.44181584878559
17.733664	0.893537496129514	-1.44605655082167
17.774624	0.893203000940279	-1.45027751361051
17.815584	0.892923189677947	-1.45446349142748
17.856544	0.892504893146186	-1.45862670308018
17.897504	0.892225081883854	-1.46272189299924
17.938464	0.892083045710081	-1.46680620214312
17.979424	0.891719433105223	-1.47087227569185
18.020384	0.891494305769793	-1.47500136315902
18.061344	0.891235799933527	-1.4792292231346
18.102304	0.890945335958162	-1.48355298778361
18.143264	0.890668365419305	-1.48795926588564
18.184224	0.890399917050875	-1.49243121435813
18.225184	0.890101641085952	-1.49692757429536
18.266144	0.889752232098471	-1.501440204184
18.307104	0.889399982387514	-1.505954361696
18.348064	0.889061936293935	-1.51049644573188
18.389024	0.888726730923832	-1.51503867359536
18.429984	0.888432716044122	-1.51957428974807
18.470944	0.888145092792232	-1.52415338105892
18.511904	0.887868832434244	-1.52871668838128
18.552864	0.887581919363223	-1.53323981114644
18.593824	0.887326964431301	-1.53778187556947
18.634784	0.887083372393281	-1.54230607050394
18.675744	0.886698454362357	-1.54688271020813
18.716704	0.886556418188584	-1.55149595185499
18.757664	0.886243938606284	-1.55606930749585
18.798624	0.885956315354394	-1.56066921240247
18.839584	0.885556483525224	-1.56523204247873
18.880544	0.885218437431645	-1.56975888078998
18.921504	0.884858375731131	-1.57426415150023
18.962464	0.884520329637552	-1.57878560063524
19.003424	0.884182283543973	-1.58329355394797
19.044384	0.883887558483395	-1.58775385456481
19.085344	0.883599935231505	-1.59218519789336
19.126304	0.883316573064828	-1.59664533071134
19.167264	0.883036761802496	-1.60106476685874
19.208224	0.882771154157541	-1.60542028253802
19.249184	0.882538214832554	-1.60978128109941
19.290144	0.882305985688435	-1.61416183367553
19.331104	0.882054581660857	-1.61860307713658
19.372064	0.881771219494181	-1.62315035857859
19.413024	0.88150916275357	-1.62770794766461
19.453984	0.881236453299926	-1.63232865309175
19.494944	0.880767733926476	-1.63697249514816
19.535904	0.880582376719703	-1.64162995942079
19.576864	0.880222315019189	-1.64631765799638
19.617824	0.87970956443187	-1.6509369207892
19.658784	0.879400635753914	-1.65551590967738
19.699744	0.879105910693335	-1.66004721318157
19.740704	0.878829650335347	-1.66457112046086
19.781664	0.878560491786048	-1.669033667839
19.822624	0.878280680523716	-1.67347561736277
19.863584	0.878044190294384	-1.67791909015148
19.904544	0.877811961150266	-1.68236986110082
19.945504	0.877557006218344	-1.68679130865528
19.986464	0.877251628444732	-1.69119286005967
20.027424	0.876964715373711	-1.69555670466399
20.068384	0.876680643026166	-1.69985645882214
20.109344	0.876400831763834	-1.70405398207209
20.150304	0.876062785670255	-1.7082564978828
20.191264	0.875692071256708	-1.71243380028099
20.232224	0.875350474258784	-1.71655169970496
20.273184	0.875023080878238	-1.72062431087145
20.314144	0.874735457626348	-1.72465559557684
20.355104	0.874455646364016	-1.72865985377039
20.396064	0.874175835101684	-1.73267349126623
20.437024	0.873772452368169	-1.73668320837061
20.477984	0.873528860330149	-1.74074148907896
20.518944	0.873408839763311	-1.74482193231154
20.559904	0.873052328967141	-1.74891290982554
20.600864	0.872768966800465	-1.75306500752804
20.641824	0.872481343548575	-1.75727866779784
20.682784	0.87221573590362	-1.76158815428964
20.723744	0.871928822832599	-1.76600209012128
20.764704	0.871579413845118	-1.77049598537662
20.805664	0.871227164134162	-1.77513200408377
20.846624	0.870881306051025	-1.77988635149328
20.887584	0.87054681086179	-1.78474851947419
20.928544	0.870252795982081	-1.78972100321728
20.969504	0.869965172730191	-1.79473007582781
21.010464	0.869685361467859	-1.79979200071956
21.051424	0.869401999301182	-1.80498600728224
21.092384	0.869136391656227	-1.81022923121067
21.133344	0.868896350522551	-1.81553262519381
21.174304	0.868652758484531	-1.8209030123254
21.215264	0.868372947222199	-1.82632530160444
21.256224	0.868064018544243	-1.83185293151854
21.297184	0.867776395292353	-1.83741666215794
21.338144	0.867369461654494	-1.84298948226524
21.379104	0.867049170082637	-1.84861739051905
21.420064	0.866685557477778	-1.85426239464331
21.461024	0.866347511384199	-1.8599457506126
21.501984	0.866013016194965	-1.86560768280846
21.542944	0.865714740230042	-1.87118844612135
21.583904	0.865420725350332	-1.87665756653565
21.624864	0.865136653002787	-1.88193750354625
21.665824	0.864860392644799	-1.88712842435335
21.706784	0.864591234095499	-1.89228515559873
21.747744	0.864354743866168	-1.89742908836774
21.788704	0.864129616530738	-1.90250293351588
21.829664	0.863875371779685	-1.90753522338629
21.870624	0.863594850336484	-1.91249614862118
21.911584	0.863329952872398	-1.91742792697686
21.952544	0.863064345227443	-1.92237185876396
21.993504	0.862773171071208	-1.92739111044534
22.034464	0.862413109370694	-1.93248744935701
22.075424	0.862049496765836	-1.93755217888679
22.116384	0.861711450672257	-1.94263033668345
22.157344	0.861359200961301	-1.94768734310743
22.198304	0.861082230422444	-1.95267477838235
22.239264	0.86065328117765	-1.95761602102935
22.280224	0.860380571724007	-1.96249502337601
22.321184	0.860104311366019	-1.96734690768417
22.362144	0.859867821136687	-1.97217009185035
22.403104	0.859632041088224	-1.97699539420468
22.444064	0.859377086156302	-1.98176627524952
22.485024	0.859083071276593	-1.98644255696528
22.525984	0.85878479531167	-1.99097029746779
22.566944	0.858508534953682	-1.99531289917278
22.607904	0.858224462606136	-1.99948079393901
22.648864	0.857875763799524	-2.00346177167569
22.689824	0.857519253003355	-2.00720837145706
22.730784	0.857174105101087	-2.01064132466768
22.771744	0.856843160816197	-2.01369737767649
22.812704	0.856570451362553	-2.01636253562304
22.853664	0.856323308420188	-2.01862418308425
22.894624	0.856083267286513	-2.02054279956208
22.935584	0.855857429770214	-2.02204911027947
22.976544	0.855537848379225	-2.02326597450789
23.017504	0.855450496132355	-2.02416628074647
23.058464	0.855268689829926	-2.02472424463073
23.099424	0.855006633089315	-2.02495264720341
23.140384	0.854814174073853	-2.02485066690388
23.181344	0.854621004877522	-2.0244183625707
23.222304	0.854443459660306	-2.02374366952122
23.263264	0.854275856975254	-2.02284355505277
23.304224	0.854101152481514	-2.02166279154965
23.345184	0.853934259977331	-2.02024979007143
23.386144	0.853752453674902	-2.01853329930128
23.427104	0.853570647372473	-2.0164945170505
23.468064	0.853403044687421	-2.01414306233403
23.509024	0.853250355800615	-2.01154133453426
23.549984	0.853101217818154	-2.00873198289026
23.590944	0.852963442729594	-2.00574997929868
23.631904	0.852832769449723	-2.00259370025111
23.672864	0.852723401595918	-1.99921739767763
23.713824	0.852592728316047	-1.99563927666451
23.754784	0.852490462270931	-1.99196366233685
23.795744	0.852399559119717	-1.98808931096673
23.836704	0.852308655968502	-1.98402216089027
23.877664	0.852217752817288	-1.97978490199955
23.918624	0.852072875920039	-1.97536208590377
23.959584	0.852039497419203	-1.97072973262098
24.000544	0.851934390650611	-1.96595988016134
24.041504	0.851843487499396	-1.9609759730208
24.082464	0.85178525266815	-1.95586564578632
24.123424	0.851712814219525	-1.95069781584517
24.164384	0.851639665590032	-1.94541846722017
24.205344	0.851570778045753	-1.94013192503643
24.246304	0.851527457012752	-1.93489317937617
24.287264	0.851465671277161	-1.92967130076975
24.328224	0.85140388554157	-1.92444938293762
24.369184	0.851345650710323	-1.91928643223853
24.410144	0.85129096678342	-1.91412731040425
24.451104	0.851239833760862	-1.90890037821929
24.492064	0.851200063632206	-1.90371238626496
24.533024	0.851148930609648	-1.89854635198949
24.573984	0.851109160480991	-1.89334731364034
24.614944	0.851068680171466	-1.88819774108641
24.655904	0.851011155521088	-1.88310482352804
24.696864	0.850989139914153	-1.87811634005506
24.737824	0.850945108700284	-1.87320327236143
24.778784	0.850912440380316	-1.86841504701666
24.819744	0.850883322964693	-1.863666825355
24.860704	0.850829349218659	-1.85902742016184
24.901664	0.850807333611724	-1.8544706678909
24.942624	0.850778216196101	-1.84999944945239
24.983584	0.850730634077887	-1.84555442288985
25.024544	0.850712879556165	-1.84114805979879
25.065504	0.85067239924664	-1.83677141235968
25.106464	0.850651093820574	-1.83246039824452
25.147424	0.850629078213639	-1.82820917500225
25.188384	0.850589308084983	-1.82399117157505
25.229344	0.850574394286737	-1.81983452369059
25.270304	0.850541725966769	-1.81581831473177
25.311264	0.850527522349392	-1.81188439258856
25.352224	0.850498404933768	-1.80800383048155
25.393184	0.850494143848555	-1.80418150983202
25.434144	0.850450822815555	-1.80041008235759
25.475104	0.850436619198177	-1.79667034053726
25.516064	0.850411052686898	-1.79287827598275
25.557024	0.850407501782554	-1.78905045937588
25.597984	0.850385486175619	-1.78523256905199
25.638944	0.85035991966434	-1.78143093124586
25.679904	0.850337904057405	-1.77762153328745
25.720864	0.850330802248717	-1.77379252901335
25.761824	0.850330802248717	-1.7699054728727
25.802784	0.850312337546126	-1.76600470298919
25.843744	0.85029103212006	-1.76211682746711
25.884704	0.850286771034847	-1.75826223931549
25.925664	0.850286771034847	-1.75444593763271
25.966624	0.850261204523568	-1.75063802153432
26.007584	0.850239899097502	-1.74686097170861
26.048544	0.850239899097502	-1.74311654459556
26.089504	0.850236348193158	-1.73937308069152
26.130464	0.850224985299256	-1.73561628876406
26.171424	0.850210781681879	-1.73190257973768
26.212384	0.850195867883633	-1.72824173606776
26.253344	0.850192316979288	-1.72461986749575
26.294304	0.850192316979288	-1.72104667802563
26.335264	0.850192316979288	-1.71755924030854
26.376224	0.850171011553222	-1.71415832142497
26.417184	0.850163199563665	-1.71080943544119
26.458144	0.850141894137599	-1.70757939463157
26.499104	0.850141894137599	-1.70449504899228
26.540064	0.850137633052386	-1.70150051714586
26.581024	0.850137633052386	-1.69862883585409
26.621984	0.850137633052386	-1.6958520175753
26.662944	0.85011632762632	-1.69310494981576
26.703904	0.85011632762632	-1.69040144656181
26.744864	0.85011632762632	-1.68771620505348
26.785824	0.85011632762632	-1.68507601208997
26.826784	0.85011632762632	-1.6824762390379
26.867744	0.85011632762632	-1.6799275640063
26.908704	0.850097862923729	-1.67746098402018
26.949664	0.850097862923729	-1.67509125012444
26.990624	0.850097862923729	-1.67280703916511
27.031584	0.850080108402008	-1.67055505430296
27.072544	0.850076557497664	-1.66830511571517
27.113504	0.850068745508106	-1.66609301903821
27.154464	0.850068745508106	-1.6639101978136
27.195424	0.850068745508106	-1.66173071949088
27.236384	0.850068745508106	-1.65957692093075
27.277344	0.850068745508106	-1.65739673654531
27.318304	0.850068745508106	-1.65518459846344
27.359264	0.850068745508106	-1.65297414054934
27.400224	0.850068745508106	-1.65078536573415
27.441184	0.850065194603762	-1.64856875374252
27.482144	0.850065194603762	-1.64639501980662
27.523104	0.850065194603762	-1.64421456519964
27.564064	0.850065194603762	-1.64204466448695
27.605024	0.850065194603762	-1.63987559187251
27.645984	0.85004744008204	-1.63766235111244
27.686944	0.85004744008204	-1.63542075452492
27.727904	0.85004744008204	-1.63319976232938
27.768864	0.85004744008204	-1.63096670822907
27.809824	0.85004744008204	-1.62868384837742
27.850784	0.850021873570761	-1.62639426567549
27.891744	0.850021873570761	-1.62408638636064
27.932704	0.850021873570761	-1.62175530068193
27.973664	0.850021873570761	-1.6194133146152
28.014624	0.850018322666417	-1.61706708127612
28.055584	0.850018322666417	-1.61471975615488
28.096544	0.850018322666417	-1.61235433490767
28.137504	0.850018322666417	-1.60998229105365
28.178464	0.850018322666417	-1.60765510833275
28.219424	0.850021873570761	-1.60534188124657
28.260384	0.850021873570761	-1.60306092384168
28.301344	0.850021873570761	-1.60075036192434
28.342304	0.850021873570761	-1.59848079522881
28.383264	0.850021873570761	-1.59624290111214
28.424224	0.85000340886817	-1.59400976420201
28.465184	0.85000340886817	-1.59176342130399
28.506144	0.85000340886817	-1.58950746810785
28.547104	0.85000340886817	-1.58718780146817
28.588064	0.85000340886817	-1.58483942161126
28.629024	0.85000340886817	-1.58252249205422
28.669984	0.85000340886817	-1.58017457200976
28.710944	0.85000340886817	-1.5778526324583
28.751904	0.85000340886817	-1.57556610936149
28.792864	0.85000340886817	-1.57329505208911
28.833824	0.850004119049039	-1.57104524207446
28.874784	0.850004119049039	-1.56877441797711
28.915744	0.850004119049039	-1.56646984887606
28.956704	0.850004119049039	-1.56418030539984
28.997664	0.850004119049039	-1.56190272140572
29.038624	0.850007669953384	-1.55959771210507
29.079584	0.850007669953384	-1.55729532874756
29.120544	0.850007669953384	-1.55499446865499
29.161504	0.850007669953384	-1.55268630386416
29.202464	0.850007669953384	-1.55041428338276
29.243424	0.850007669953384	-1.54824891541839
29.284384	0.850007669953384	-1.54620522341667
29.325344	0.850007669953384	-1.54425118176737
29.366304	0.850007669953384	-1.5423706730635
29.407264	0.850007669953384	-1.54058013287612
29.448224	0.850007669953384	-1.53883437972884
29.489184	0.850007669953384	-1.53714373869934
29.530144	0.850007669953384	-1.5355135815302
29.571104	0.850007669953384	-1.53389652356785
29.612064	0.850007669953384	-1.53219210559851
29.653024	0.850007669953384	-1.53034844508757
29.693984	0.850007669953384	-1.52827985129978
29.734944	0.850007669953384	-1.52590402216508
29.775904	0.850007669953384	-1.52305549711543
29.816864	0.850007669953384	-1.51969170754235
29.857824	0.850007669953384	-1.51581040014692
29.898784	0.850007669953384	-1.51135180584832
29.939744	0.850007669953384	-1.50622942542588
29.980704	0.850007669953384	-1.50032131051622
30.021664	0.850007669953384	-1.49358499057511
30.062624	0.850004119049039	-1.48595482356178
30.103584	0.850004119049039	-1.47743819044668
30.144544	0.850004119049039	-1.46799860696427
30.185504	0.850004119049039	-1.4576184629515
30.226464	0.850008380134253	-1.44625470383695
30.267424	0.850037497549876	-1.43389838180112
30.308384	0.850175272638436	-1.42056533967106
30.349344	0.850433778474702	-1.40619727061313
30.390304	0.85071003883269	-1.39085994088283
30.431264	0.851015416606301	-1.37476079345029
30.472224	0.851360564508569	-1.35797587606459
30.513184	0.851702871687361	-1.3406502867936
30.554144	0.852030265067907	-1.32286020413877
30.595104	0.85235339736324	-1.30481709170512
30.636064	0.852833479630592	-1.28652877720034
30.677024	0.852982617613054	-1.26808885533957
30.717984	0.853287995386665	-1.24961665290147
30.758944	0.853684276311491	-1.23114625048747
30.799904	0.853906562923445	-1.21282046889527
30.840864	0.854142342971908	-1.19465464755536
30.881824	0.854400848808174	-1.17669302870637
30.922784	0.85469131278354	-1.15893024278491
30.963744	0.854949818619806	-1.14135845554569
31.004704	0.85522252807345	-1.1240088339918
31.045664	0.855538558560094	-1.10698687784034
31.086624	0.855877314834542	-1.0904121797331
31.127584	0.856226013641154	-1.07425988364734
31.168544	0.8565534070217	-1.0585806430455
31.209504	0.856891453115279	-1.04342884436978
31.250464	0.857225948304514	-1.02868532646116
31.291424	0.85753487698247	-1.0142605043434
31.332384	0.857829602043048	-1.00015435622443
31.373344	0.858083846794102	-0.986406689658832
31.414304	0.8583096843104	-0.972965306127156
31.455264	0.858560378157109	-0.959809570728526
31.496224	0.858833087610753	-0.946915296456416
31.537184	0.85913491448002	-0.934241865091645
31.578144	0.859509179797911	-0.921813812313689
31.619104	0.859633461449962	-0.909629586527931
31.660064	0.860083716120822	-0.897621052682015
31.701024	0.860418921490925	-0.885823409309992
31.741984	0.860756967584504	-0.87428143909356
31.782944	0.861087911869395	-0.862983435338506
31.823904	0.861411044164728	-0.851904047342337
31.864864	0.861731335736585	-0.841025586490588
31.905824	0.862036713510197	-0.830324129460645
31.946784	0.862323626581218	-0.819779627558026
31.987744	0.862589234226173	-0.809394992201844
32.028704	0.862829275359849	-0.799103999503335
32.069664	0.863055112876147	-0.788934767756512
32.110624	0.86329089292461	-0.778895353485666
32.151584	0.863574965272155	-0.768921206432182
32.192544	0.863840572917111	-0.758999765653129
32.233504	0.864087715859475	-0.749041740365058
32.274464	0.864385281643529	-0.739119482383783
32.315424	0.86473469063101	-0.72921038026866
32.356384	0.865079838533278	-0.719367889940954
32.397344	0.865429247520759	-0.709659109151002
32.438304	0.865923533405488	-0.700010212939787
32.479264	0.866269391488624	-0.690500480818749
32.520224	0.86655985546399	-0.681209181403301
32.561184	0.866840376907191	-0.672064228740749
32.602144	0.867105274371277	-0.663057965101483
32.643104	0.867348866409297	-0.654174737249367
32.684064	0.867585356638629	-0.645372678280226
32.725024	0.867861616996617	-0.636631048691302
32.765984	0.868163443865884	-0.627990588737306
32.806944	0.86842194970215	-0.619378135937819
32.847904	0.868691108251449	-0.610807955374807
32.888864	0.868963817705093	-0.602296833471486
32.929824	0.869294761989984	-0.593963162127186
32.970784	0.869625706274874	-0.585821964787533
33.011744	0.869948838570207	-0.577823394296267
33.052704	0.870262028333376	-0.570031952969474
33.093664	0.870567406106987	-0.562424186013814
33.134624	0.87089053840232	-0.555022983808293
33.175584	0.871192365271587	-0.547777588288576
33.216544	0.871468625629575	-0.540655692726869
33.257504	0.871737784178875	-0.533625923095513
33.298464	0.872080091357667	-0.526711084784483
33.339424	0.872319422310474	-0.519786178542094
33.380384	0.872596392849331	-0.512922283527902
33.421344	0.872872653207319	-0.506188007681949
33.462304	0.873133999767061	-0.499573141424491
33.503264	0.873406709220704	-0.493069392876995
33.544224	0.873730551696906	-0.486721237453122
33.585184	0.874068597790485	-0.480520374557516
33.626144	0.874410904969278	-0.474522803244753
33.667104	0.874723384551578	-0.468679181934349
33.708064	0.87507208335819	-0.462952002133973
33.749024	0.875406578547424	-0.457265429656747
33.789984	0.875708405416691	-0.451596007530128
33.830944	0.875996028668581	-0.44600162200102
33.871904	0.876258085409192	-0.440525942176894
33.912864	0.87649031455331	-0.435081738803106
33.953824	0.876745269485232	-0.429674536166666
33.994784	0.877014428034532	-0.424264175860845
34.035744	0.87731554472293	-0.418872761571311
34.076704	0.877566948750508	-0.413566447452235
34.117664	0.877814091692872	-0.408250479450925
34.158624	0.878282811066322	-0.402968860093357
34.199584	0.878613755351213	-0.397669026932694
34.240544	0.878784908940609	-0.392337107144035
34.281504	0.879268542112305	-0.387036757511568
34.322464	0.87958457259895	-0.381709446743434
34.363424	0.879919067788184	-0.376380043937615
34.404384	0.880217343753107	-0.371085671866992
34.445344	0.880512068813685	-0.36578629198116
34.486304	0.88077767645864	-0.360513121404952
34.527264	0.881009905602759	-0.355289301126052
34.568224	0.881232192214713	-0.350116367484637
34.609184	0.881472233348389	-0.345020924226602
34.650144	0.881755595515066	-0.339906279985188
34.691104	0.882021203160021	-0.334699161140475
34.732064	0.882282549719763	-0.329483406102693
34.773024	0.882570172971652	-0.324290504397415
34.813984	0.882923132863478	-0.319198615424238
34.854944	0.883275382574434	-0.314187716639152
34.895904	0.883621240657571	-0.309239945091214
34.936864	0.883947923857248	-0.304430080231636
34.977824	0.884450021731535	-0.299762384587202
35.018784	0.884748297696457	-0.295318077162624
35.059744	0.885035210767478	-0.291080096954739
35.100704	0.885166594228218	-0.286959445193693
35.141664	0.885530206833076	-0.282978722424104
35.182624	0.885773798871097	-0.279101437842807
35.223584	0.885904472150967	-0.275252066710165
35.264544	0.886344784289663	-0.271445726177659
35.305504	0.886617493743307	-0.26766859572133
35.346464	0.886868187590015	-0.263914769693131
35.387424	0.887147998852348	-0.260231528144745
35.428384	0.88747184132855	-0.256663577485661
35.469344	0.88780278561344	-0.253243677718505
35.510304	0.888125917908773	-0.249957249955658
35.551264	0.888442658576286	-0.246738244644831
35.592224	0.888755138158586	-0.243591911493091
35.633184	0.889068327921755	-0.240454157875065
35.674144	0.889373705695366	-0.237299310565787
35.715104	0.889660618766387	-0.234085169242578
35.756064	0.889926226411342	-0.230721848198774
35.797024	0.890267823409266	-0.22719858215712
35.837984	0.890504313638598	-0.223522843614723
35.878944	0.890642088727157	-0.219708511934101
35.919904	0.890926161074702	-0.215816672436451
35.960864	0.89131534019084	-0.211883042306836
36.001824	0.891580237654926	-0.207860494037986
36.042784	0.891904080131128	-0.203838019862137
36.083744	0.892235024416018	-0.199861862528954
36.124704	0.892580172318286	-0.195923799894494
36.165664	0.892904014794488	-0.192022068981164
36.206624	0.893249162696756	-0.18809098198486
36.247584	0.893587208790335	-0.184135692727586
36.288544	0.893892586563946	-0.180194152080473
36.329504	0.89418376072018	-0.176297712279122
36.370464	0.894442266556447	-0.172494799637531
36.411424	0.894663842987532	-0.168741117436923
36.452384	0.894918087738585	-0.165062979588806
36.493344	0.895197899000918	-0.161505922780127
36.534304	0.895489073157152	-0.158047287627707
36.575264	0.895747578993418	-0.1547870016191
36.616224	0.895994721935783	-0.151761141508344
36.657184	0.896281635006804	-0.148849818281641
36.698144	0.896790834689779	-0.146055150127148
36.739104	0.896961988279175	-0.14340898831862
36.780064	0.897285120574508	-0.140830519183646
36.821024	0.897761651937515	-0.13834635300574
36.861984	0.89809614712675	-0.135840294525141
36.902944	0.898390872187329	-0.133301879195013
36.943904	0.898685597247907	-0.130796324110983
36.984864	0.898951204892862	-0.128328275340076
37.025824	0.899191246026538	-0.12592000654602
37.066784	0.899405720648935	-0.12357355746556
37.107744	0.899649312686955	-0.121240774185436
37.148704	0.899929123949287	-0.118899546482364
37.189664	0.900198282498587	-0.1165199407838
37.230624	0.900448976345296	-0.114116043476824
37.271584	0.900750803214563	-0.111725875167157
37.312544	0.901103763106388	-0.109255039191875
37.353504	0.901448911008656	-0.106758582292569
37.394464	0.901798319996137	-0.104251488689158
37.435424	0.902129264281027	-0.101695774822421
37.476384	0.902627101070101	-0.0991753444787675
37.517344	0.902921826130679	-0.0966111731138478
37.558304	0.9032087392017	-0.0940478538184435
37.599264	0.903467245037966	-0.0915864930305109
37.640224	0.903700184362954	-0.089170023884571
37.681184	0.903947327305318	-0.0868675511796157
37.722144	0.904223587663306	-0.084626455809453
37.763104	0.904518312723884	-0.0823869185715245
37.804064	0.904783210187971	-0.0801363022506886
37.845024	0.905041716024237	-0.0778782722713062
37.885984	0.905328629095258	-0.0755609809660815
37.926944	0.905656022475804	-0.0732834601689329
37.967904	0.905986966760695	-0.0710464094049613
38.008864	0.906317911045585	-0.0688610908103716
38.049824	0.906630390627885	-0.0667161725143695
38.090784	0.906935768401496	-0.0645709469503324
38.131744	0.907256059973354	-0.0624856146818549
38.172704	0.907554335938277	-0.0604597987063126
38.213664	0.907834147200609	-0.0584592266521704
38.254624	0.908099754845564	-0.0565131434629015
38.295584	0.908328433085338	-0.0545966713237004
38.336544	0.908561372410325	-0.0527315347384033
38.377504	0.908961204239496	-0.0507847171567386
38.418464	0.909230362788795	-0.0487423522914248
38.459424	0.909488868625061	-0.046669485080821
38.500384	0.909761578078705	-0.0445057428040649
38.541344	0.91009607326794	-0.0423198903040243
38.582304	0.910434119361519	-0.0402274712578885
38.623264	0.910768614550754	-0.0382008642305965
38.664224	0.911099558835644	-0.0361663227145426
38.705184	0.911448257642256	-0.0341522483005079
38.746144	0.911775651022802	-0.0320996520633904
38.787104	0.912081028796414	-0.0300146706470664
38.828064	0.912368652048304	-0.0279925179166789
38.869024	0.912622896799357	-0.0259973916981358
38.909984	0.912851575039131	-0.0239941479375333
38.950944	0.913110080875397	-0.0220319669541187
38.991904	0.913382790329041	-0.0200252887649832
39.032864	0.913677515389619	-0.0179708271275965
39.073824	0.913931760140673	-0.0159245919925652
39.114784	0.914182453987382	-0.0138718780783279
39.155744	0.914466526334927	-0.0118851614154378
39.196704	0.914975015837033	-0.0100139840713249
39.237664	0.915142618522085	-0.00821976974275865
39.278624	0.91547711371132	-0.0064886390672218
39.319584	0.915949383989114	-0.00484990890198279
39.360544	0.916280328274005	-0.00331598110794357
39.401504	0.916578604238928	-0.00184680841787592
39.442464	0.916873329299506	-0.000372678034335758
39.483424	0.917138936944461	0.000971279662660918
39.524384	0.917374716992924	0.00224454609875455
39.565344	0.917600554509222	0.00350980395308489
39.606304	0.91783349383421	0.00473764484173489
39.647264	0.918116856000886	0.00597988374391138
39.688224	0.918386014550186	0.00721569180941213
39.729184	0.918643810205583	0.00844083702033663
39.770144	0.918931433457473	0.00962215622096421
39.811104	0.919283683168429	0.0107137705890195
39.852064	0.919636643060255	0.0117714656168991
39.893024	0.919974689153834	0.0128387382548059
39.933984	0.920305633438724	0.0138873612484324
39.974944	0.920643679532303	0.0149159050386937
40.015904	0.920963971104161	0.015936603687636
40.056864	0.921243782366493	0.0169792316857711
40.097824	0.921658527993909	0.0180715891630457
40.138784	0.921890757138028	0.0191945644835241
40.179744	0.922130798271704	0.0203873964290375
40.220704	0.922407768810561	0.021684433643328
40.261664	0.92270178369027	0.022954952100754
40.302624	0.922978044048258	0.0242466502605358
40.343584	0.92323299898018	0.0255376903001291
40.384544	0.923509259338168	0.026740757975858
40.425504	0.92383310181437	0.0278753135966058
40.466464	0.924167597003605	0.0290458457279196
40.507424	0.924494280203282	0.0302070356034459
40.548384	0.924807469966451	0.0313632394558227
40.589344	0.925116398644407	0.0325297531314163
40.630304	0.925428878226707	0.0336723107963097
40.671264	0.925734256000318	0.0348175205548101
40.712224	0.926021879252208	0.0360476278176188
40.753184	0.926287486897163	0.0373380053786119
40.794144	0.926523266945626	0.038724991496538
40.835104	0.926749104461924	0.0401604039284623
40.876064	0.926992696499945	0.0415601166089729
40.917024	0.92728316047531	0.0428729443493741
40.957984	0.927548768120265	0.0441486994386306
40.998944	0.927803723052187	0.0454072191882503
41.039904	0.928261789712604	0.0466562070911672
41.080864	0.928596284901839	0.0479697212814338
41.121824	0.928944983708451	0.049338999172038
41.162784	0.929275927993341	0.0506927807293309
41.203744	0.929610423182576	0.0520838790088319
41.244704	0.9299520201805	0.0535638039009186
41.285664	0.930261659039324	0.0550342339928032
41.326624	0.930548572110345	0.0565905879949856
41.367584	0.930807077946611	0.0581647766184333
41.408544	0.93103930709073	0.0597225558212886
41.449504	0.93128289912875	0.0612808384207119
41.490464	0.931563420571951	0.0628067794250472
41.531424	0.931857435451661	0.0642494028493674
41.572384	0.932108839479239	0.0656757367094208
41.613344	0.932355982421603	0.0671026284461902
41.654304	0.932650707482182	0.0685447811620312
41.695264	0.932985202671416	0.0700071481920046
41.736224	0.933315436775438	0.0714799797688152
41.777184	0.933646381060328	0.0729201755577383
41.818144	0.934130014232025	0.0743682905809818
41.859104	0.934446754899538	0.075795524453081
41.900064	0.934759234481838	0.0771386387973859
41.941024	0.935053959542416	0.0784481868328745
41.981984	0.935311755197814	0.0797463921015393
42.022944	0.93555179633149	0.0809951991303646
42.063904	0.935773372762575	0.0821609827719744
42.104864	0.936009862991907	0.0833038019415783
42.145824	0.936289674254239	0.0843422022802248
42.186784	0.936562383707883	0.0853257236761381
42.227744	0.936810236831116	0.0863487889427116
42.268704	0.93710780261517	0.0873934850072666
42.309664	0.937457211602651	0.0883914000582945
42.350624	0.937810171494476	0.0893104387509765
42.391584	0.9381517684924	0.0901401234632395
42.432544	0.938475610968601	0.0909171258723388
42.473504	0.938817207966525	0.0916898766506842
42.514464	0.939144601347071	0.0923931783155021
42.555424	0.939566448783176	0.0930873251362417
42.596384	0.939831346247262	0.0938022833735363
42.637344	0.940071387380938	0.0944551059123775
42.678304	0.940311428514614	0.0950868729636005
42.719264	0.940584137968258	0.0956987460439618
42.760224	0.940889515741869	0.0962903982725731
42.801184	0.94115157248248	0.0969187723001756
42.842144	0.941409368137877	0.0975698645495147
42.883104	0.941689889581078	0.0982145521126492
42.924064	0.942016572780756	0.098746389497114
42.965024	0.942347517065646	0.0991921438892488
43.005984	0.942671359541848	0.0995698525764699
43.046944	0.942987390028492	0.0998950206089119
43.087904	0.943297028887317	0.100166499545054
43.128864	0.943605957565273	0.100384448466929
43.169824	0.943900682625851	0.100539302839745
43.210784	0.944198248409905	0.100649230703273
43.251744	0.944467406959204	0.100718496763503
43.292704	0.944696795379847	0.100660719476894
43.333664	0.944925473619621	0.100626695534834
43.374624	0.945318203640103	0.100535075180256
43.415584	0.945467341622564	0.10042301387413
43.456544	0.945729398363175	0.100303748113226
43.497504	0.945983643114228	0.100062281201042
43.538464	0.946281919079151	0.0997424827319913
43.579424	0.946787567857782	0.0993786207191986
43.620384	0.947129164855705	0.0989754959533095
43.661344	0.947460109140596	0.0985451376510135
43.702304	0.947794604329831	0.0981367283107636
43.743264	0.94813265042341	0.0977863969875403
43.784224	0.948441579101366	0.0974410778379377
43.825184	0.948729202353255	0.0971762324046219
43.866144	0.948986998008653	0.0969753902492345
43.907104	0.949212835524952	0.0968512670383306
43.948064	0.949459978467316	0.0968326130356384
43.989024	0.949739789729648	0.0969372105614816
44.029984	0.950034514790227	0.0971496831388745
44.070944	0.95028875954128	0.0974140818349763
44.111904	0.950543714473202	0.0978061667436646
44.152864	0.950830627544223	0.0982397001489889
44.193824	0.951165122733458	0.0987692929513542
44.234784	0.951499617922693	0.0993513087313784
44.275744	0.951834113111927	0.0999841871776216
44.316704	0.952143041789883	0.100773563117946
44.357664	0.952638037855481	0.101684874346428
44.398624	0.952943415629092	0.102677151791736
44.439584	0.953230328700113	0.103708687631728
44.480544	0.953495936345068	0.104830813061897
44.521504	0.9537324265744	0.106054744455123
44.562464	0.95395755390983	0.107360143282536
44.603424	0.954197595043506	0.108750029923545
44.644384	0.954477406305838	0.110110527793489
44.685344	0.954743013950793	0.111416892009126
44.726304	0.954997258701846	0.112725402742596
44.767264	0.95528843285808	0.113982325134274
44.808224	0.955626478951659	0.115186443187258
44.849184	0.955982989747829	0.116308727699459
44.890144	0.956331688554441	0.117407899553651
44.931104	0.956655531030643	0.118533914866391
44.972064	0.957004940018124	0.11968105975975
45.013024	0.957324521409113	0.12076612561401
45.053984	0.957604332671445	0.1218020394787
45.094944	0.958019078298861	0.122777373597964
45.135904	0.958135547961355	0.123706658916891
45.176864	0.958368487286342	0.124630864506814
45.217824	0.95862628294174	0.125529542878567
45.258784	0.958906094204072	0.126404618270979
45.299744	0.959211471977683	0.127229146982031
45.340704	0.959593549285132	0.127968314017912
45.381664	0.95986980964312	0.128659858866781
45.422624	0.960193652119322	0.129303193143038
45.463584	0.960528147308557	0.129930377324207
45.504544	0.960855540689103	0.130600825280545
45.545504	0.961168020271403	0.131271164276587
45.586464	0.961476948949358	0.131960675926331
45.627424	0.961790138712527	0.132694737082737
45.668384	0.962095516486139	0.133462519271581
45.709344	0.96238242955716	0.134192076009347
45.750304	0.962640935393426	0.134874102086748
45.791264	0.962880976527102	0.13556558155944
45.832224	0.963109654766876	0.136272389566586
45.873184	0.963361058794454	0.136964032479721
45.914144	0.96364442096113	0.137661757556585
45.955104	0.96391357951043	0.138379605420932
45.996064	0.964167824261483	0.139088978353448
46.037024	0.964455447513373	0.139775164534955
46.077984	0.964960386111135	0.140507416950446
46.118944	0.965135090604875	0.141272878284983
46.159904	0.965637188479162	0.142030782133382
46.200864	0.965968132764052	0.142803763907555
46.241824	0.966309729761976	0.143564468035564
46.282784	0.966622209344276	0.144268360265187
46.323744	0.966909832596166	0.144847802403017
46.364704	0.967164077347219	0.145334188089567
46.405664	0.967385653778304	0.145875337220936
46.446624	0.967640608710226	0.146415422899816
46.487584	0.967920419972559	0.146967563945856
46.528544	0.968218695937481	0.147551087736378
46.569504	0.96846938978419	0.14816845895328
46.610464	0.968724344716112	0.148722979692187
46.651424	0.969011257787133	0.149319890344688
46.692384	0.969345752976368	0.14993854947229
46.733344	0.969680248165603	0.150598397771024
46.774304	0.970170983145988	0.15128660407642
46.815264	0.970494825622189	0.151933553655302
46.856224	0.970815117194047	0.152621465767899
46.897184	0.971124045872003	0.153285014358288
46.938144	0.971407408038679	0.153868956556347
46.979104	0.971673015683634	0.154452334340073
47.020064	0.97191305681731	0.155080340081874
47.061024	0.972134633248396	0.155795967335387
47.101984	0.972371123477727	0.15654281825135
47.142944	0.97265093474006	0.157357741022697
47.183904	0.972923644193703	0.158262830618273
47.224864	0.973170787136068	0.159132617077912
47.265824	0.973465512196646	0.159967150523351
47.306784	0.97380710919457	0.160774683607418
47.347744	0.974170721799428	0.161563259779168
47.388704	0.974516579882564	0.162277575150716
47.429664	0.974836161273553	0.162948744424214
47.470624	0.975177758271477	0.163507013397307
47.511584	0.975498049843334	0.164042821294961
47.552544	0.975784962914355	0.164581830446115
47.593504	0.976076137070589	0.165074036791683
47.634464	0.976312627299921	0.165554684629041
47.675424	0.976534203731006	0.16600918417454
47.716384	0.976803362280306	0.166489886492046
47.757344	0.977079622638294	0.167029146251881
47.798304	0.977505020978743	0.167629225469792
47.839264	0.977770628623698	0.168237805770005
47.880224	0.978046888981686	0.168833530934485
47.921184	0.978381384170921	0.169432862684765
47.962144	0.978708777551467	0.170015366606916
48.003104	0.979035460751144	0.170580114359215
48.044064	0.979348650514313	0.171177349713398
48.085024	0.979657579192269	0.171763414458025
48.125984	0.979973609678913	0.17234363457237
48.166944	0.980271885643836	0.172959162181062
48.207904	0.98056305980007	0.173627372092919
48.248864	0.980824406359812	0.1743619758716
48.289824	0.98105024387611	0.175158100812664
48.330784	0.981282473020229	0.176022354268468
48.371744	0.981533877047806	0.176921749598969
48.412704	0.98183144283186	0.177839888279605
48.453664	0.982089948668127	0.178728093387697
48.494624	0.982340642514836	0.179478106331452
48.535584	0.982635367575414	0.180092500753065
48.576544	0.982976964573337	0.180580224472052
48.617504	0.983315010666917	0.18094728991755
48.658464	0.983817108541203	0.181255420918094
48.699424	0.984158705539127	0.181495584665137
48.740384	0.984493200728362	0.18172906914603
48.781344	0.984798578501973	0.181977376585604
48.822304	0.984951267388779	0.182206857865218
48.863264	0.98534399740926	0.182368992965019
48.904224	0.985573385829903	0.182528639411657
48.945184	0.985827630580956	0.182689355848403
48.986144	0.986103890938944	0.182782244500828
49.027104	0.986395065095178	0.182813152178419
49.068064	0.986652860750576	0.182763943529495
49.109024	0.986904264778154	0.182675504815563
49.149984	0.987191177849175	0.182504661608898
49.190944	0.987529223942754	0.182317646515085
49.231904	0.987860168227644	0.182152196843077
49.272864	0.988194663416879	0.182050247052429
49.313824	0.988503592094835	0.182073098205727
49.354784	0.988834536379725	0.182166326814275
49.395744	0.989150566866369	0.182363337925651
49.436704	0.989590879005065	0.182575926000958
49.477664	0.98985648665002	0.182716996896317
49.518624	0.990092266698483	0.182795149758297
49.559584	0.99030674132088	0.182857405313077
49.600544	0.990551043539769	0.182909396807963
49.641504	0.990834405706445	0.182953839533536
49.682464	0.9911000133514	0.182976065254734
49.723424	0.991357809006798	0.18299953748172
49.764384	0.991652534067376	0.183029453620617
49.805344	0.992001232873988	0.183076282576674
49.846304	0.992350641861469	0.183149092025733
49.887264	0.992699340668081	0.183305090481658
49.928224	0.993026734048628	0.183511435131999
49.969184	0.993371881950895	0.183703815430791
50.010144	0.993685071714064	0.183840935425814
50.051104	0.993971984785085	0.183966226691092
50.092064	0.994248245143073	0.184054663225817
50.133024	0.994488286276749	0.184156857087529
50.173984	0.994724776506081	0.184271213097491
50.214944	0.994986123065822	0.184409300659943
50.255904	0.995265934328155	0.184601901058533
50.296864	0.995684230859915	0.184878705973949
50.337824	0.99594983850487	0.185234012424292
50.378784	0.996226098862858	0.185690013442672
50.419744	0.996560594052093	0.18618722106583
50.460704	0.996891538336984	0.186689872345382
50.501664	0.997222482621874	0.187225135441556
50.542624	0.99753141129983	0.187805314150988
50.583584	0.99784389088213	0.188385536444538
50.624544	0.998145717751397	0.18890227411117
50.665504	0.998440442811975	0.189373494703709
50.706464	0.998735167872554	0.18982621383797
50.747424	0.99900006533664	0.190225134915636
50.788384	0.999229453757283	0.190613194830986
50.829344	0.999465943986614	0.190989619965919
50.870304	0.999713086928979	0.191378183277838
50.911264	1.00000781198956	0.191795699519635
50.952224	1.0002691585493	0.192209585204367
50.993184	1.00051630149166	0.192694225346974
51.034144	1.00081102655224	0.19314881206071
51.075104	1.00132022623522	0.19356029408131
51.116064	1.0014984816333	0.193947663188383
51.157024	1.00183297682254	0.194338978837381
51.197984	1.00234146632464	0.194691179919285
51.238944	1.00250196720101	0.195010119781203
51.279904	1.00297778838315	0.195324428830535
51.320864	1.00326896253938	0.195666357135724
51.361824	1.00352746837565	0.196054663301343
51.402784	1.00375259571108	0.196513416656802
51.443744	1.00401039136647	0.197090947631039
51.484704	1.00428310082012	0.19778038082937
51.525664	1.0045778258807	0.198487522255022
51.566624	1.00483278081262	0.199239084614188
51.607584	1.00508702556367	0.200076267974029
51.648544	1.00537038773035	0.200962455137437
51.689504	1.0057091440048	0.201777613263024
51.730464	1.00604719009837	0.202525821824276
51.771424	1.00637032239371	0.203255014634653
51.812384	1.00668351215688	0.203829749687692
51.853344	1.00701445644177	0.204328112289989
51.894304	1.0073375887371	0.204824831771021
51.935264	1.00762166108465	0.205311230532807
51.976224	1.00803569653119	0.20578480030933
52.017184	1.00827218676052	0.206297251477913
52.058144	1.00837800370998	0.206796520629874
52.099104	1.0086102328541	0.207319641190651
52.140064	1.00901432576849	0.207810653331373
52.181024	1.0091485499527	0.208165879151097
52.221984	1.00953772906884	0.208439504605072
52.262944	1.00983245412942	0.208664169839599
52.303904	1.01018115293603	0.208768996182064
52.344864	1.0105263008383	0.208787876822172
52.385824	1.01087570982578	0.208817400704003
52.426784	1.01119600139764	0.208785961300166
52.467744	1.0115411492999	0.208744628301444
52.508704	1.01186499177611	0.208786414574998
52.549664	1.01214835394278	0.208935940789334
52.590624	1.01242816520511	0.209069937982271
52.631584	1.01266465543445	0.209264904998493
52.672544	1.01290469656812	0.209522983997421
52.713504	1.01316249222352	0.209726046763643
52.754464	1.01344656457106	0.209904528087065
52.795424	1.01374057945077	0.210061382970917
52.836384	1.01400973800007	0.210109166419168
52.877344	1.01427179474068	0.210117070399047
52.918304	1.01474406501848	0.210099442802344
52.959264	1.01507500930337	0.210083562928791
53.000224	1.01540240268392	0.210173117396154
53.041184	1.01571133136187	0.210301612094138
53.082144	1.01601670913548	0.210396780195957
53.123104	1.01632989889865	0.210550161425569
53.164064	1.01662036287402	0.21079599110801
53.205024	1.01692218974328	0.211048951152227
53.245984	1.01718779738824	0.211299269998867
53.286944	1.01742073671323	0.211569602672694
53.327904	1.01764231314431	0.211817938441945
53.368864	1.01789300699102	0.212008492566175
53.409824	1.01818418114725	0.212199120783406
53.450784	1.01843842589831	0.212407219694513
53.491744	1.01870048263892	0.212519198190814
53.532704	1.01899875860384	0.212662062572647
53.573664	1.01933680469742	0.212831735545733
53.614624	1.019674850791	0.213017591301995
53.655584	1.02001289688458	0.213248275503277
53.696544	1.02034739207381	0.213457381207521
53.737504	1.02085659175679	0.213644594609072
53.778464	1.02115841862606	0.213905728854703
53.819424	1.02144888260142	0.21415806346682
53.860384	1.02170738843769	0.214350546188291
53.901344	1.02193251577312	0.214487844878199
53.942304	1.02218747070504	0.214603052957677
53.983264	1.02246373106303	0.214672807160033
54.024224	1.02275419503839	0.214744108598594
54.065184	1.02301270087466	0.214820910352903
54.106144	1.02326339472137	0.214888805692608
54.147104	1.02354675688804	0.214966333122488
54.188064	1.02388551316249	0.215135171459705
54.229024	1.02422711016042	0.215372142670073
54.269984	1.02455095263662	0.215642871959378
54.310944	1.02486343221892	0.216003628603732
54.351904	1.02519792740815	0.21638487632137
54.392864	1.02551040699045	0.216790840592576
54.433824	1.02580158114669	0.21727123346284
54.474784	1.02608849421771	0.217735946946496
54.515744	1.02633208625573	0.218235619251553
54.556704	1.02655437286768	0.218776519953447
54.597664	1.02691088366385	0.219299002006889
54.638624	1.02704510784807	0.21979950023099
54.679584	1.02745985347548	0.220321335060273
54.720544	1.02772120003522	0.220911324554765
54.761504	1.02801237419146	0.221535889330416
54.802464	1.02835752209373	0.22214742463386
54.843424	1.02870338017686	0.222710045481179
54.884384	1.02905562988782	0.223205130557769
54.925344	1.02937592145968	0.223681158478572
54.966304	1.02972533044716	0.224087207738808
55.007264	1.03003781002946	0.224390777661358
55.048224	1.03032898418569	0.224606170374686
55.089184	1.03060879544802	0.224787454156924
55.130144	1.0308488365817	0.224924018454436
55.171104	1.03108532681103	0.225071389434116
55.212064	1.03134667337077	0.225162107597442
55.253024	1.03162648463311	0.225154896605046
55.293984	1.03192476059803	0.225117176729743
55.334944	1.03218681733864	0.225037439585058
55.375904	1.03245242498359	0.224833799329266
55.416864	1.03292469526139	0.224468499040565
55.457824	1.03325208864194	0.224013389317407
55.498784	1.03357948202248	0.223536685842768
55.539744	1.03388841070044	0.22301550041685
55.580704	1.03419378847405	0.222481823782587
55.621664	1.03451408004591	0.221985581547652
55.662624	1.03481235601083	0.221540147498788
55.703584	1.03509571817751	0.221113166965671
55.744544	1.03535777491812	0.220692896207588
55.785504	1.03558645315789	0.22028036598894
55.826464	1.03582294338722	0.219819479190883
55.867424	1.03607363723393	0.219279774873039
55.908384	1.03636481139016	0.218653203048734
55.949344	1.03663041903512	0.217966548337955
55.990304	1.03687756197748	0.217234162990902
56.031264	1.03717938884675	0.216513580223123
56.072224	1.03751743494033	0.215828588246461
56.113184	1.0378625828426	0.215192905162196
56.154144	1.03819352712749	0.214567178869789
56.195104	1.03852802231672	0.214014316506589
56.236064	1.03886961931465	0.21352259176553
56.277024	1.03919346179085	0.213077480239142
56.317984	1.03949173775577	0.212600393224261
56.358944	1.03988446777625	0.21206688656806
56.399904	1.04011314601603	0.211463281394967
56.440864	1.04036810094795	0.210793393494551
56.481824	1.04063725949725	0.210121670702748
56.522784	1.0409348252813	0.209500163353006
56.563744	1.04118978021322	0.208863715367462
56.604704	1.04144402496428	0.208290775980103
56.645664	1.04173519912051	0.207826169277537
56.686624	1.04206969430975	0.207466105620667
56.727584	1.04240774040333	0.207187781798723
56.768544	1.04273868468822	0.207002778111977
56.809504	1.04305116427052	0.20685420856904
56.850464	1.04337855765106	0.206725827189765
56.891424	1.04369813904205	0.206542460086666
56.932384	1.0439822113896	0.206406009107861
56.973344	1.04426557355627	0.206348680737672
57.014304	1.04450916559429	0.206399961811428
57.055264	1.04473429292972	0.206552179345078
57.096224	1.04496723225471	0.206795834180008
57.137184	1.04523283989967	0.207202567710904
57.178144	1.04563977353752	0.207791108033459
57.219104	1.04589827937379	0.208539405942154
57.260064	1.0461922942535	0.20935184441875
57.301024	1.04653815233664	0.210191108920246
57.341984	1.0468833002389	0.211023373812321
57.382944	1.04723626013073	0.211918855288986
57.423904	1.04757075531996	0.212809226527765
57.464864	1.04790880141354	0.213681017856852
57.505824	1.04822483190019	0.214570014016694
57.546784	1.04850890424773	0.215529099976604
57.587744	1.04879581731875	0.216577515945667
57.628704	1.04903230754809	0.217700367051408
57.669664	1.0492645366922	0.218829040995373
57.710624	1.04952304252847	0.219966192050374
57.751584	1.04980640469515	0.221022252673812
57.792544	1.05010112975573	0.222046257178138
57.833504	1.05036673740068	0.222989020885692
57.874464	1.05062808396042	0.223798502179853
57.915424	1.05110461532343	0.224436965930874
57.956384	1.05142845779963	0.224997703944276
57.997344	1.05159535030382	0.225475677895967
58.038304	1.05206833076248	0.225900564212193
58.079264	1.05237370853609	0.226305327740935
58.120224	1.05269328992708	0.226724728995856
58.161184	1.052991565892	0.227159203818138
58.202144	1.05327492805868	0.227562032212022
58.243104	1.05354053570363	0.227941379662096
58.284064	1.05376921394341	0.228279705739896
58.325024	1.05400215326839	0.228572068006388
58.365984	1.0542528471151	0.228778127180753
58.406944	1.05454402127134	0.228890519726179
58.447904	1.05479826602239	0.228981488498186
58.488864	1.055060322763	0.229069410740314
58.529824	1.05536214963227	0.229246665170802
58.570784	1.0556966448215	0.229497504847657
58.611744	1.05604179272377	0.22981488657734
58.652704	1.05637273700866	0.230195744217118
58.693664	1.0567072321979	0.230621312624798
58.734624	1.05704172738713	0.231118864562492
58.775584	1.05736912076768	0.231636515316405
58.816544	1.05767094763694	0.232151200171058
58.857504	1.05805941657221	0.232593491804983
58.898464	1.05828525408851	0.232958432524707
58.939424	1.05853949883956	0.233241343575116
58.980384	1.0588193101019	0.233503064027139
59.021344	1.05912113697116	0.233745402621693
59.062304	1.05936827991353	0.23402514074828
59.103264	1.05961613303676	0.234369507584894
59.144224	1.0599208006295	0.234721006962492
59.185184	1.06025174491439	0.235039142697423
59.226144	1.06058624010363	0.235262397985718
59.267104	1.06091718438852	0.235372979611023
59.308064	1.06123037415169	0.235419061099449
59.349024	1.06157197114961	0.235356456871723
59.389984	1.06187734892322	0.235273594745745
59.430944	1.0621607110899	0.235193009889957
59.471904	1.06244407325658	0.235048173326764
59.512864	1.0626876652946	0.23488300477232
59.553824	1.06290995190655	0.234734154111819
59.594784	1.06313152833764	0.234576281538801
59.635744	1.06340423779128	0.234467401873321
59.676704	1.06381472233348	0.23445559275643
59.717664	1.06406612636106	0.234537966740281
59.758624	1.06436795323033	0.23466468974385
59.799584	1.06472020294128	0.234786849490218
59.840544	1.06506961192877	0.234912923090422
59.881504	1.06542186163972	0.235029547653749
59.922464	1.06574925502027	0.235169672773738
59.963424	1.06608730111385	0.23537173092603
60.004384	1.0663962297918	0.235695390947974
60.045344	1.06668740394804	0.236163599877929
60.086304	1.06696721521037	0.236698791060307
60.127264	1.0672037054397	0.2372790656548
60.168224	1.06743238367948	0.237927536319415
60.209184	1.06769799132443	0.238565647039077
60.250144	1.06799626728935	0.239130362103287
60.291104	1.06827962945603	0.239728273011306
60.332064	1.06854097601577	0.240407681862395
60.373024	1.06880658366073	0.241116235413485
60.413984	1.06911196143434	0.241823426960874
60.454944	1.06944645662357	0.242474730593187
60.495904	1.06993719160396	0.243061889299187
60.536864	1.07009769248032	0.24366585839967
60.577824	1.07056641185377	0.244313875789453
60.618784	1.07088244234042	0.24497435823711
60.659744	1.07117361649665	0.245604693550042
60.700704	1.07145697866333	0.246279162141306
60.741664	1.07171903540394	0.246887942928464
60.782624	1.07194416273937	0.247526598449607
60.823584	1.07218420387304	0.248126771373373
60.864544	1.07243134681541	0.248691665132468
60.905504	1.07272607187599	0.249252889108791
60.946464	1.07298741843573	0.249843745927241
60.987424	1.07324237336765	0.250479174044413
61.028384	1.07353638824736	0.251131355896713
61.069344	1.07387514452181	0.251771528145177
61.110304	1.07422029242407	0.252377630688257
61.151264	1.074561889422	0.25287762551579
61.192224	1.0748857318982	0.253286204834101
61.233184	1.07522022708743	0.253607068934848
61.274144	1.0756932075461	0.253846269472874
61.315104	1.07584944733725	0.254036873718839
61.356064	1.07611079389699	0.25414496233257
61.397024	1.0764708555975	0.254173050117698
61.437984	1.07659087616434	0.254135548162987
61.478944	1.07700207088741	0.25401323805141
61.519904	1.07729608576712	0.253734022934244
61.560864	1.07755104069905	0.253435277773606
61.601824	1.0778052854501	0.252966205878106
61.642784	1.07809645960633	0.252421040470222
61.683744	1.07843095479557	0.251787268549551
61.724704	1.0787654499848	0.251068710264074
61.765664	1.07909284336535	0.250223747139092
61.806624	1.0794017720433	0.249246780794592
61.847584	1.07973626723254	0.248204314057695
61.888544	1.08004874681484	0.247251800582845
61.929504	1.08033992097107	0.246348144904767
61.970464	1.08062328313775	0.245490533668614
62.011424	1.08086687517577	0.244698137348882
62.052384	1.08108845160686	0.244016089479421
62.093344	1.08132139093184	0.243441347888764
62.134304	1.08159410038549	0.242901968272603
62.175264	1.08186680983913	0.242369690688542
62.216224	1.0821253156754	0.241903438685505
62.257184	1.08239802512904	0.241499505434219
62.298144	1.08289941282246	0.24118736905319
62.339104	1.08307766822054	0.241034074991815
62.380064	1.08359752061655	0.240880519425729
62.421024	1.08392846490144	0.240822012105135
62.461984	1.08427006189936	0.240806653061797
62.502944	1.08458325166253	0.240894601454396
62.543904	1.08487016473355	0.241103822656554
62.584864	1.08515068617676	0.241351249696935
62.625824	1.08538646622522	0.241647523638058
62.666784	1.08561230374152	0.241995366308118
62.707744	1.08587009939691	0.242265605276091
62.748704	1.08616482445749	0.242544521842045
62.789664	1.08646310042242	0.24281177747711
62.830624	1.08672089607781	0.243061673557801
62.871584	1.08698650372277	0.24324192003802
62.912544	1.08729543240072	0.243445734630285
62.953504	1.08762282578127	0.243664644581971
62.994464	1.0879573209705	0.243847216274909
63.035424	1.08827761254236	0.24396041294732
63.076384	1.08858299031597	0.244091235037228
63.117344	1.08905170968942	0.244234788048132
63.158304	1.08920439857623	0.244324523389588
63.199264	1.08963334782102	0.244488643745984
63.240224	1.08989540456163	0.244634079590805
63.281184	1.09012479298228	0.244792645151306
63.322144	1.09036057303074	0.244969947524324
63.363104	1.09061197705832	0.245142843542968
63.404064	1.09090244103368	0.245374188043645
63.445024	1.0911573959656	0.24561345831626
63.485984	1.091415191621	0.245907814556172
63.526944	1.09171346758592	0.246267860779395
63.567904	1.09204441187082	0.246674563801408
63.608864	1.09239666158177	0.247128788766961
63.649824	1.09273115677101	0.247571222049271
63.690784	1.09306565196024	0.248034998474381
63.731744	1.09340014714948	0.24850118510124
63.772704	1.09373109143437	0.248931868105218
63.813664	1.09417495447741	0.249387067175819
63.854624	1.0942914241399	0.249845593893862
63.895584	1.09453146527358	0.250316668479604
63.936544	1.09476369441769	0.250759851408751
63.977504	1.09517844004511	0.25117934419032
64.018464	1.09547671601003	0.251532663204863
64.059424	1.09572740985674	0.251897475351437
64.100384	1.0959816546078	0.252253566315912
64.141344	1.09627637966837	0.252579823951315
64.182304	1.09661087485761	0.252839676823864
64.223264	1.09693826823815	0.253014427346748
64.264224	1.09726921252305	0.253171940350788
64.305184	1.09758169210535	0.25322584736768
64.346144	1.09792684000761	0.253251943358596
64.387104	1.09823647886644	0.253295878329189
64.428064	1.09851984103311	0.253333341058194
64.469024	1.09880320319979	0.253418948983633
64.509984	1.09904324433347	0.253563717991442
64.550944	1.09926908184977	0.253729069599184
64.591904	1.09949065828085	0.254013235872204
64.632864	1.09976336773449	0.254346534521941
64.673824	1.10004672990117	0.254766243044896
64.714784	1.10030523573744	0.255212128189386
64.755744	1.10058149609543	0.255740437439463
64.796704	1.10108359396971	0.256284596054211
64.837664	1.1012618493678	0.25688068514608
64.878624	1.10177815085946	0.257545645861906
64.919584	1.10210483405914	0.25821616573204
64.960544	1.10244714123793	0.258857484242819
65.001504	1.10276317172457	0.259641815321433
65.042464	1.10304724407212	0.260589436478988
65.083424	1.10332705533445	0.261563530630083
65.124384	1.10355928447857	0.262546866793493
65.165344	1.10378867289921	0.263608791660067
65.206304	1.10405783144851	0.264594649164728
65.247264	1.10435610741344	0.265611512411248
65.288224	1.10464302048446	0.266584085476609
65.329184	1.10490507722507	0.267481347364513
65.370144	1.10517068487002	0.268294311029737
65.411104	1.10547606264363	0.269041342819791
65.452064	1.10581055783287	0.269790117974583
65.493024	1.10614150211776	0.270517689455754
65.533984	1.1064575326044	0.271200340965255
65.574944	1.10676291037801	0.271817261086531
65.615904	1.10708675285422	0.272498378435064
65.656864	1.10753345662073	0.273272700420879
65.697824	1.10781397806393	0.274035278665981
65.738784	1.10807532462368	0.274801086494259
65.779744	1.10830471304432	0.275622716861434
65.820704	1.10854120327365	0.276396966933454
65.861664	1.10878834621601	0.277108861207222
65.902624	1.10907525928704	0.277858527657236
65.943584	1.10933731602765	0.278627107435447
65.984544	1.10959511168304	0.279262393904234
66.025504	1.10989338764797	0.279931235785807
66.066464	1.11023143374155	0.280632340811056
66.107424	1.11058084272903	0.281458911438056
66.148384	1.11092243972695	0.282338356138342
66.189344	1.11125338401184	0.283259992444483
66.230304	1.11158787920107	0.284227015072361
66.271264	1.11191172167728	0.285203011670226
66.312224	1.1122099976422	0.286202157972599
66.353184	1.11247134420194	0.287145135242334
66.394144	1.11271848714431	0.288037631206886
66.435104	1.11295852827798	0.288856901494048
66.476064	1.11321703411425	0.289499449076967
66.517024	1.11351531007917	0.290099460739496
66.557984	1.11390732991878	0.290714866312656
66.598944	1.11415518304202	0.291236308884873
66.639904	1.11430432102448	0.291688374257358
66.680864	1.11479150510052	0.2921209204824
66.721824	1.1151181883002	0.292540275973996
66.762784	1.11545268348943	0.292930436643855
66.803744	1.11576232234826	0.293328575386594
66.844704	1.11610391934618	0.293694740820047
66.885664	1.11641639892848	0.294000304716014
66.926624	1.11670047127602	0.294153777472276
66.967584	1.1169838334427	0.294245325913058
67.008544	1.11723097638507	0.294326346610032
67.049504	1.11745255281615	0.294330282255927
67.090464	1.11768549214114	0.294297988603369
67.131424	1.11795820159478	0.294247810207809
67.172384	1.11822736014408	0.294262007734391
67.213344	1.11848586598035	0.294295591476855
67.254304	1.11875431434878	0.294327209575577
67.295264	1.11908951971888	0.294426348190585
67.336224	1.11960582121055	0.294535498077599
67.377184	1.11995452001716	0.294663700761989
67.418144	1.12027481158902	0.294884277806206
67.459104	1.12062706129997	0.29517806091496
67.500064	1.12094380196749	0.295475657634077
67.541024	1.12122716413416	0.295799971417798
67.581984	1.12151478738605	0.29615674229452
67.622944	1.12175482851973	0.296526544822656
67.663904	1.12198705766385	0.296951705718828
67.704864	1.12224201259577	0.297370422703089
67.745824	1.12252537476244	0.297856263588159
67.786784	1.12282009982302	0.298385913049878
67.827744	1.12308570746798	0.298940677859848
67.868704	1.12335060493206	0.299476363721971
67.909664	1.12365243180133	0.299962897594524
67.950624	1.12398692699057	0.300452233925892
67.991584	1.12431432037111	0.300908718727987
68.032544	1.12463461194297	0.301417253863528
68.073504	1.12493643881224	0.301994756508087
68.114464	1.12525246929888	0.302557292366375
68.155424	1.12555784707249	0.303108160756157
68.196384	1.12599034722163	0.303637629343784
68.237344	1.12625595486659	0.304123810184978
68.278304	1.12648534328723	0.304537321046291
68.319264	1.12671757243135	0.304963789466016
68.360224	1.12696897645892	0.305339722100411
68.401184	1.12725588952995	0.305724739844294
68.442144	1.12751794627056	0.306164159284814
68.483104	1.12777574192595	0.30658970807964
68.524064	1.12807401789088	0.307031345951789
68.565024	1.12841206398446	0.307481515415121
68.605984	1.12875792206759	0.307976153754498
68.646944	1.12909241725683	0.308517660275638
68.687904	1.12942691244606	0.309091242528744
68.728864	1.12976850944399	0.309692367765499
68.769824	1.13008809083497	0.310186977775198
68.810784	1.1303863667999	0.31057176670246
68.851744	1.1306555253492	0.310972923645401
68.892704	1.13089201557853	0.311333224835717
68.933664	1.1311320567122	0.311716091703356
68.974624	1.13154254125441	0.312162820200538
69.015584	1.13169523014121	0.312579303498728
69.056544	1.13195373597748	0.31302759230735
69.097504	1.13233581328493	0.313484541280307
69.138464	1.13263764015419	0.313897003943571
69.179424	1.13297213534343	0.3142661047674
69.220384	1.13330663053266	0.314615697339816
69.261344	1.13363757481755	0.314917700413308
69.302304	1.1339536053042	0.315167171548844
69.343264	1.13428454958909	0.31543461895403
69.384224	1.13459702917139	0.315736480379137
69.425184	1.13488110151893	0.316020620501686
69.466144	1.13516446368561	0.316328058514747
69.507104	1.13540805572363	0.316816398949009
69.548064	1.13562253034603	0.317392282443568
69.589024	1.13585191876667	0.318045237913971
69.629984	1.13613883183769	0.318798720153554
69.670944	1.13640443948265	0.319474729443406
69.711904	1.1366586842337	0.320182892916635
69.752864	1.13693139368734	0.320874612101978
69.793824	1.13727370086614	0.321502792180253
69.834784	1.13762595057709	0.322163411917883
69.875744	1.13797180866023	0.322796761072606
69.916704	1.13847319635365	0.323424154457544
69.957664	1.13863724813435	0.324044458885617
69.998624	1.13897174332359	0.324700968640878
70.039584	1.13927001928851	0.325320891707915
70.080544	1.1396876056394	0.325848837030603
70.121504	1.13992409586874	0.326358812621259
70.162464	1.14015348428938	0.326838880789841
70.203424	1.14042264283868	0.327214900592472
70.244384	1.14072020862273	0.327546573554591
70.285344	1.14100073006593	0.327762907684878
70.326304	1.14126562753002	0.327788977525323
70.367264	1.14153478607932	0.32772418537485
70.408224	1.14183661294859	0.327647398874984
70.449184	1.14217110813782	0.327554015542815
70.490144	1.14249495061402	0.327530179388441
70.531104	1.14281808290936	0.327454005245438
70.572064	1.14311990977862	0.32739116130506
70.613024	1.14342528755223	0.327294247659298
70.653984	1.14369799700588	0.327160337634598
70.694944	1.14394940103346	0.327007355199669
70.735904	1.14418589126279	0.326850158180487
70.776864	1.14439255389563	0.326716450821938
70.817824	1.14466171244493	0.326529416115273
70.858784	1.14483641693867	0.326285458370719
70.899744	1.14501467233675	0.326046830963851
70.940704	1.14520713135221	0.32576335985752
70.981664	1.14540740235723	0.325439460122924
71.022624	1.14557429486142	0.325094903695394
71.063584	1.14574544845081	0.324705130924189
71.104544	1.14590168824196	0.324319012681315
71.145504	1.14607284183136	0.323928034809235
71.186464	1.14625109722944	0.323446635145835
71.227424	1.14643645443622	0.322895764576847
71.268384	1.1466033469404	0.322219750928584
71.309344	1.1467560358272	0.321447832606901
71.350304	1.14690162290532	0.320645948024585
71.391264	1.14702874528085	0.319758991601486
71.432224	1.14716723055028	0.318870514092654
71.473184	1.14729080202146	0.317996879155356
71.514144	1.14738525607702	0.317146058324856
71.555104	1.1475088275482	0.316316310415621
71.596064	1.14762529721069	0.315440762135524
71.637024	1.14771975126625	0.314554590226558
71.677984	1.14785113472699	0.313708883992356
71.718944	1.14794203787821	0.312895153246648
71.759904	1.14802157813552	0.312163295267429
71.800864	1.14810537947805	0.311504048429529
71.841824	1.14818207901188	0.31084523961202
71.882784	1.14825451746051	0.310264117306424
71.923744	1.14830209957872	0.309741746392484
71.964704	1.14836743621866	0.309315999289919
72.005664	1.14843987466728	0.309045795189241
72.046624	1.14850166040287	0.308918734408754
72.087584	1.14856699704281	0.308942322133654
72.128544	1.14860747735233	0.30906141573729
72.169504	1.14866571218358	0.309223683768652
72.210464	1.14871258412092	0.309423431962667
72.251424	1.14876726804783	0.309648578801702
72.292384	1.14879993636779	0.309898416043833
72.333344	1.14885817119904	0.310200155433408
72.374304	1.14889439042335	0.310567780934828
72.415264	1.14895972706329	0.310991518809533
72.456224	1.14900020737281	0.311433538042718
72.497184	1.14903287569278	0.311818784603223
72.538144	1.14907264582144	0.312175540225504
72.579104	1.14910176323706	0.312452632796102
72.620064	1.14913443155703	0.312651241265419
72.661024	1.14918201367524	0.312806638260509
72.701984	1.14920758018652	0.312902340267779
72.742944	1.14924024850649	0.312937630328479
72.783904	1.1492764677308	0.312879491293687
72.824864	1.14930203424208	0.312785325626592
72.865824	1.14932760075336	0.312616173483722
72.906784	1.14936381997767	0.312408344794149
72.947744	1.14937873377592	0.312119148913861
72.988704	1.14941850390457	0.311792642848983
73.029664	1.14942560571326	0.311481040373405
73.070624	1.14946537584192	0.311158271646683
73.111584	1.14946963692713	0.310766792557241
73.152544	1.14950940705579	0.310313136364434
73.193504	1.14951650886448	0.309857168034142
73.234464	1.14956409098269	0.309442260301833
73.275424	1.14958539640876	0.309076890278542
73.316384	1.14959320839831	0.30881701779314
73.357344	1.14959320839831	0.308656654387754
73.398304	1.14961806472873	0.308548432842463
73.439264	1.14964008033566	0.308446655209083
73.480224	1.14964718214435	0.30831806898445
73.521184	1.14966564684694	0.308106529107192
73.562144	1.14969121335822	0.307810976483229
73.603104	1.14969476426256	0.30747879576613
73.644064	1.14969831516691	0.307081086326958
73.685024	1.1497167798695	0.306683823624998
73.725984	1.14973808529556	0.306253099216108
73.766944	1.14973808529556	0.305776648529356
73.807904	1.14974234638078	0.305271602302496
73.848864	1.1497601009025	0.304740481876779
73.889824	1.14976720271119	0.304167997943458
73.930784	1.14978921831812	0.303556002827565
73.971744	1.14978921831812	0.302875236331186
74.012704	1.14979632012681	0.302119999830836
74.053664	1.1498147848294	0.301245122746163
74.094624	1.1498147848294	0.300322730255567
74.135584	1.1498147848294	0.299328702907904
74.176544	1.14981833573374	0.298286809302164
74.217504	1.14983680043634	0.297262966059077
74.258464	1.14984035134068	0.296291249421643
74.299424	1.14986236694761	0.295401636546525
74.340384	1.14986236694761	0.294598810547251
74.381344	1.14986236694761	0.293852979499659
74.422304	1.14986236694761	0.293134628238744
74.463264	1.1498694687563	0.292464097472581
74.504224	1.1498694687563	0.291809453117589
74.545184	1.14988722327802	0.291178601332853
74.586144	1.14989148436324	0.290591715027593
74.627104	1.14989148436324	0.290073739571998
74.668064	1.14990568798061	0.289586233773604
74.709024	1.1499127897893	0.28913370858867
74.749984	1.14990923888496	0.28872246192231
74.790944	1.1499127897893	0.288333342912881
74.831904	1.1499127897893	0.287969703179092
74.872864	1.1499127897893	0.28767253140513
74.913824	1.1499127897893	0.287425128336014
74.954784	1.1499127897893	0.287225554478473
74.995744	1.14991989159799	0.287050522838026
75.036704	1.14991989159799	0.286853609790915
75.077664	1.14993480539624	0.286684039240509
75.118624	1.14993480539624	0.286535158071125
75.159584	1.14993480539624	0.286422216365807
75.200544	1.14994190720493	0.286330517559816
75.241504	1.14994190720493	0.286299442083368
75.282464	1.14994190720493	0.286297014447971
75.323424	1.14994190720493	0.286312011743126
75.364384	1.14994190720493	0.286331199651269
75.405344	1.14994190720493	0.286309130832897
75.446304	1.14994190720493	0.286265965121995
75.487264	1.14994190720493	0.286223008614861
75.528224	1.14994190720493	0.286170363358198
75.569184	1.14994190720493	0.286164143904496
75.610144	1.14996747371621	0.286192994411697
75.651104	1.14996747371621	0.286222054122667
75.692064	1.14996747371621	0.286219478301267
75.733024	1.14996747371621	0.286174784967013
75.773984	1.14998948932314	0.286094740554293
75.814944	1.14998948932314	0.285969538636458
75.855904	1.14998948932314	0.285826053180937
75.896864	1.14998948932314	0.285638323307582
75.937824	1.14998948932314	0.285442262329987
75.978784	1.15000014203617	0.285218429552123
76.019744	1.15000014203617	0.28501329436107
76.060704	1.15000014203617	0.284742506233205
76.101664	1.15000014203617	0.284451684665299
76.142624	1.15000014203617	0.284211340044164
76.183584	1.15000014203617	0.283968197322625
76.224544	1.15000014203617	0.283775971747454
76.265504	1.15000014203617	0.283607360047652
76.306464	1.15000014203617	0.283429863725307
76.347424	1.15000014203617	0.283292183674362
76.388384	1.15000014203617	0.28317271960572
76.429344	1.15000014203617	0.283105896435328
76.470304	1.15000014203617	0.283046151325771
76.511264	1.15000014203617	0.283007335309889
76.552224	1.15000014203617	0.282966996029067
76.593184	1.15001079474921	0.282981945381692
76.634144	1.15001079474921	0.282993852562849
76.675104	1.15001079474921	0.283004532851073
76.716064	1.15001079474921	0.282966170110023
76.757024	1.15001079474921	0.282874767676037
76.797984	1.15000014203617	0.282763663041311
76.838944	1.15000014203617	0.282587509109814
76.879904	1.15000014203617	0.282382225732757
76.920864	1.15000014203617	0.282163967363641
76.961824	1.15000014203617	0.281862145164241
77.002784	1.15001079474921	0.281542514494047
77.043744	1.15001079474921	0.281169299329437
77.084704	1.15001079474921	0.280724717350088
77.125664	1.15001079474921	0.280185161218248
77.166624	1.15001079474921	0.279631226685734
77.207584	1.15000014203617	0.279051296405777
77.248544	1.15000014203617	0.278470755948162
77.289504	1.15000014203617	0.277933163280857
77.330464	1.15000014203617	0.277409534965101
77.371424	1.15000014203617	0.276928629981444
77.412384	1.15001079474921	0.276423259052902
77.453344	1.15001079474921	0.275930993868774
77.494304	1.15001079474921	0.275445778415805
77.535264	1.15001079474921	0.275026039383966
77.576224	1.15001079474921	0.274688467311416
77.617184	1.15000014203617	0.274408051451788
77.658144	1.15000014203617	0.274220114553871
77.699104	1.15000014203617	0.274086995580921
77.740064	1.15000014203617	0.273984568544176
77.781024	1.15000014203617	0.273886098945386
77.821984	1.15001150493008	0.273830252435223
77.862944	1.15001150493008	0.273807510242221
77.903904	1.15001150493008	0.273837969003393
77.944864	1.15001150493008	0.27393490662042
77.985824	1.15000014203617	0.273992354846935
78.026784	1.15000014203617	0.273959910829169
78.067744	1.14994190720493	0.273836918626138
78.108704	1.14973808529556	0.273663157462743
78.149664	1.14946537584192	0.273502998902714
78.190624	1.14918201367524	0.273379483690262
78.231584	1.14886882391207	0.273270660684136
78.272544	1.14830565048307	0.273121295731037
78.313504	1.14812384418064	0.272923212450348
78.354464	1.14778153700184	0.27259445090734
78.395424	1.14748397121779	0.272088134203428
78.436384	1.14706922559037	0.271423448067547
78.477344	1.14678160233848	0.270589934490479
78.518304	1.14665447996296	0.269704174451432
78.559264	1.14626956193203	0.268744463059422
78.600224	1.1460330717027	0.267738938221314
78.641184	1.14580013237771	0.266594863829099
78.682144	1.14553452473276	0.26536488513944
78.723104	1.14524050985305	0.264034839493049
78.764064	1.14497135130375	0.262612371544302
78.805024	1.14468372805186	0.261107706127383
78.845984	1.14435704485218	0.259563422746802
78.886944	1.14399343224732	0.257898616203501
78.927904	1.14363692145116	0.256100758242633
78.968864	1.14330597716626	0.254188461461978
79.009824	1.14299349758396	0.252168459607836
79.050784	1.14270587433207	0.250098004778188
79.091744	1.14241470017584	0.248074688351838
79.132704	1.14212423620048	0.246091519436189
79.173664	1.14186217945986	0.24418408228474
79.214624	1.1416150365175	0.24239277719608
79.255584	1.14136079176645	0.240682078755267
79.296544	1.14109163321715	0.23902855614023
79.337504	1.14063711746107	0.237346437985084
79.378464	1.14035304511353	0.23569819340679
79.419424	1.14008814764944	0.233993479065439
79.460384	1.13977850879062	0.232372034361573
79.501344	1.1394184470901	0.230818644079445
79.542304	1.13907329918784	0.229311479113334
79.583264	1.13874590580729	0.227898505964788
79.624224	1.13844762984237	0.226652300907833
79.665184	1.13815361496266	0.225596970318379
79.706144	1.13787380370033	0.224768458018902
79.747104	1.13760109424668	0.224057932286452
79.788064	1.13732412370783	0.223377102593102
79.829024	1.13709189456371	0.22280056315756
79.869984	1.13686250614306	0.222301346306541
79.910944	1.13662601591373	0.221851508082508
79.951904	1.13636466935399	0.221428382564668
79.992864	1.13608059700645	0.221063803593126
80.033824	1.1358192504467	0.220747816555234
80.074784	1.13536118378629	0.220519069668015
80.115744	1.13517937748386	0.220432239208054
80.156704	1.13463395857657	0.220508927643654
80.197664	1.13429165139778	0.220682643043725
80.238624	1.13397207000679	0.221036707346693
80.279584	1.13367734494621	0.221502911407199
80.320544	1.13338261988563	0.221986965343413
80.361504	1.13310991043199	0.222496099760582
80.402464	1.13283009916966	0.222892737030442
80.443424	1.13257940532295	0.223232878386774
80.484384	1.1323500169023	0.223513082863428
80.525344	1.13209222124691	0.223711828622718
80.566304	1.13179749618633	0.223891942171376
80.607264	1.13150632203009	0.224047838204622
80.648224	1.13121585805473	0.224075326708122
80.689184	1.13093533661153	0.223970116825415
80.730144	1.13060865341185	0.223790473985236
80.771104	1.13024077972178	0.223604302244116
80.812064	1.12989918272386	0.223360213747207
80.853024	1.12957534024765	0.223087303072774
80.893984	1.12928842717663	0.222816876693092
80.934944	1.12887723245356	0.222488442030973
80.975904	1.128739457365	0.222057116161247
81.016864	1.1284702988157	0.221498934356392
81.057824	1.12808467060391	0.220818745349582
81.098784	1.12786664507717	0.220058875857442
81.139744	1.1276195021348	0.21927160938845
81.180704	1.12734324177682	0.218503088448799
81.221664	1.1271976546987	0.217866917222407
81.262624	1.12679072106084	0.217252492291912
81.303584	1.12650309780895	0.216656913134229
81.344544	1.12616860261972	0.21609715140508
81.385504	1.12581564272789	0.215653876949284
81.426464	1.12546694392128	0.215301372957757
81.467424	1.12512179601901	0.215043121801561
81.508384	1.1248164182454	0.214832551670938
81.549344	1.12451459137613	0.214616559675981
81.590304	1.12423406993293	0.214327631838021
81.631264	1.12395070776625	0.21398427833216
81.672224	1.12368154921695	0.21355185414265
81.713184	1.12343795717893	0.213085166298429
81.754144	1.12319436514091	0.212620509474127
81.795104	1.12275050209787	0.212178481524119
81.836064	1.12245293631382	0.211794923848203
81.877024	1.1223073492357	0.211465787481777
[truncated: 5,187 more rows]
