# Supplementary material for: Unraveling the Local Relation Between Tissue Composition and Human Brain Mechanics Through Machine Learning
Source: Front Bioeng Biotechnol. 2021 Aug 17;9:704738. doi: 10.3389/fbioe.2021.704738 (PMC8415910; doi:10.3389/fbioe.2021.704738)
Supplement: Supplementary file 1 [file DataSheet3.ZIP › Mechanics_cyclicCompTens/cyclicCompTens_HBE_01_06_P1_WM.txt]

0	1	0
0.05	0.999837785485618	0.0271042313852858
0.1	0.99942837274987	0.0255618396305776
0.15	0.998811551313461	0.019130845693769
0.2	0.998229953387182	0.0173193395226774
0.25	0.997853043192	0.0186875083172185
0.3	0.997218498179858	0.0178318067032788
0.35	0.996517158955911	0.0212974097046888
0.4	0.99609253860944	0.0232147146206083
0.45	0.995505703748587	0.0229108749371636
0.5	0.995128793553405	0.0195362443965703
0.55	0.994665427345789	0.0204302003471667
0.6	0.994241384739431	0.0204033874765386
0.65	0.993816219267208	0.0190851259456049
0.7	0.993353901378346	0.0177456080422626
0.75	0.993011040576291	0.0172492327828852
0.8	0.992466967802208	0.0172665917409377
0.85	0.992106725875213	0.0151836523034341
0.9	0.991480420648477	0.0140846898558436
0.95	0.990991978656268	0.0164069119433163
1	0.990502767896972	0.0141279786855981
1.05	0.989827485044542	0.0153835118972452
1.1	0.989409895974336	0.0183121969513881
1.15	0.988983646016806	0.0170472292313773
1.2	0.98844634354975	0.0201861831445993
1.25	0.987937659155079	0.0210819495882636
1.3	0.987541469747969	0.020712070006573
1.35	0.987168273279926	0.0196354854133937
1.4	0.986559953563944	0.0185583452809449
1.45	0.986190407358546	0.0166947196816276
1.5	0.985603559394508	0.0186912910691119
1.55	0.985135909645494	0.0197409354847914
1.6	0.984438542870366	0.0206252818407718
1.65	0.984001586603483	0.0213945997169032
1.7	0.983545249270567	0.0240502152413377
1.75	0.983058198072786	0.0221341336268714
1.8	0.982661443622612	0.0215288368246628
1.85	0.982188742077718	0.0216914275996472
1.9	0.981838159092355	0.0222984731260131
1.95	0.981405754966221	0.0241876428584616
2	0.981001081066604	0.0260630072816945
2.05	0.98056211418883	0.0245527727333877
2.1	0.980132565589014	0.0255389462344788
2.15	0.979543361235599	0.0255967969470855
2.2	0.978979467867237	0.0251671859492711
2.25	0.978363187966569	0.0241631281941018
2.3	0.977848687936761	0.0233366886664698
2.35	0.977425179021132	0.0211687558786538
2.4	0.976842442545261	0.0207284383798461
2.45	0.976380457546876	0.0221817311105426
2.5	0.975969189538459	0.0213412329427885
2.55	0.975632257159701	0.0209720405949787
2.6	0.975034971225416	0.0203675565480407
2.65	0.974459701208692	0.0203515311199916
2.7	0.973952125249053	0.0201119259507347
2.75	0.97350013679652	0.0190821576371017
2.8	0.972957810542168	0.0181321688309784
2.85	0.972465062519843	0.0176323716085143
2.9	0.97193179041713	0.0174956989883746
2.95	0.971375225368771	0.0178224950534316
3	0.970960291187589	0.0190678676403733
3.05	0.970554803176816	0.0192616362410224
3.1	0.970116147633483	0.0187992360634599
3.15	0.969673768578844	0.0176916841926836
3.2	0.969302455025398	0.0158221568547278
3.25	0.968895346484477	0.0146688716093962
3.3	0.968492720561427	0.0148086790619711
3.35	0.968011216511683	0.0150196989682057
3.4	0.967351151822272	0.0137935269150073
3.45	0.966803365907642	0.0140676501256843
3.5	0.966289677282195	0.014832947904219
3.55	0.965803573626605	0.0155489444891834
3.6	0.965330181770887	0.015723216802799
3.65	0.964762377101901	0.0144175873493754
3.7	0.964330571641213	0.0141250194954559
3.75	0.963958365326639	0.0140379394762752
3.8	0.963572117112088	0.0136813084866534
3.85	0.962973282998932	0.0124936389430176
3.9	0.96252874491118	0.0122288771658532
3.95	0.962102381841148	0.0117994013832826
4	0.961644736209886	0.0107573327185259
4.05	0.961115068346881	0.00863018608897897
4.1	0.96046609253743	0.00861304196707979
4.15	0.95993626102892	0.00794210843002133
4.2	0.959508520537283	0.00705290680211743
4.25	0.959104505676659	0.00722541662933587
4.3	0.958577379116523	0.00761373954046543
4.35	0.958165249000863	0.00729528193249718
4.4	0.957814540095332	0.00666930230408139
4.45	0.957458865737116	0.00616244615941641
4.5	0.957029306920384	0.00538958518676819
4.55	0.956520783325909	0.00414571481863044
4.6	0.955992614334637	0.00315602630351325
4.65	0.955475499487843	0.00279588115774884
4.7	0.954923989651107	0.00254180583524846
4.75	0.95430485426563	0.00248880572297491
4.8	0.953751825205423	0.00163972544290028
4.85	0.953295703034943	0.00018460542646534
4.9	0.952869849533204	0.000250772136745292
4.95	0.952465887085318	-0.00102211489881643
5	0.952011576869302	-0.00248863554616405
5.05	0.951520659741039	-0.00358291766554941
5.1	0.951054768730589	-0.00355219762844819
5.15	0.950629306833599	-0.00205681905115582
5.2	0.950009635426846	-0.00221824643257351
5.25	0.949267121628942	-0.00348252122746176
5.3	0.948703853165622	-0.00362742724053799
5.35	0.948237016597163	-0.00317012593297775
5.4	0.947769786903172	-0.00272625013859384
5.45	0.947289300142652	-0.00273511248299049
5.5	0.946808813382132	-0.00274397482738711
5.55	0.946380971590335	-0.00276318412954671
5.6	0.946029706647985	-0.00279744401386223
5.65	0.945678441705635	-0.00283170389817777
5.7	0.945235650242766	-0.00326948854813403
5.75	0.944767939345556	-0.00381713871952424
5.8	0.944292143852219	-0.00440452249348081
5.85	0.943775256579539	-0.00519386124495819
5.9	0.943258369306858	-0.00598319999643548
5.95	0.942711339680071	-0.00618576430541012
6	0.942138941626345	-0.0058944871406762
6.05	0.94156654357262	-0.00560320997594227
6.1	0.941140912383926	-0.00617824266366035
6.15	0.940727766570904	-0.00682697184924327
6.2	0.94029932235063	-0.00743277819616264
6.25	0.939835215820582	-0.00793852657340594
6.3	0.939371109290535	-0.00844427495064928
6.35	0.938884790689939	-0.00877595395435482
6.4	0.938387961604577	-0.00902526542302753
6.45	0.93788956876904	-0.00927376682708234
6.5	0.937365401393928	-0.00950891632691075
6.55	0.936841234018815	-0.00974406582673917
6.6	0.936329757318262	-0.00998384970820304
6.65	0.935834710352878	-0.0102296334017797
6.7	0.935339663387494	-0.0104754170953563
6.75	0.934935032382276	-0.0110498401752073
6.8	0.934551006978982	-0.0116991594609676
6.85	0.934154160405292	-0.0122447118128176
6.9	0.933703704067305	-0.0123563785912706
6.95	0.933253247729317	-0.0124680453697237
7	0.932810612888898	-0.0126094238200162
7.05	0.932373840066602	-0.0127730704302387
7.1	0.931937067244305	-0.0129367170404613
7.15	0.931337734477762	-0.0137458559713756
7.2	0.93072984592468	-0.0145889681823263
7.25	0.930153056513168	-0.0154858582631684
7.3	0.929639809291704	-0.0164926280209584
7.35	0.929126562070239	-0.0174993977787483
7.4	0.928702126274365	-0.0179450182722999
7.45	0.928314460819854	-0.0181583077356351
7.5	0.927916020449739	-0.018302603910105
7.55	0.927402773228275	-0.0177117757875986
7.6	0.926889526006811	-0.0171209476650921
7.65	0.926399116165152	-0.017039077729423
7.7	0.925935045041462	-0.0175441974683231
7.75	0.925470973917772	-0.0180493172072232
7.8	0.924927109239316	-0.0188681764534485
7.85	0.924368361377651	-0.0197455547439922
7.9	0.923841849809556	-0.0205109603438142
7.95	0.923428703996533	-0.0208825902571146
8	0.92301555818351	-0.0212542201704149
8.05	0.922596952293663	-0.0216286862817333
8.1	0.9221747063526	-0.0220050431917304
8.15	0.921752460411537	-0.0223814001017274
8.2	0.921355149549315	-0.0230445362925832
8.25	0.920958383966764	-0.0237139437654851
8.3	0.920496622841236	-0.0244080232436903
8.35	0.919917898851693	-0.025146501280151
8.4	0.91933917486215	-0.0258849793166117
8.45	0.918817987259066	-0.0261584637352214
8.5	0.918317480216858	-0.0262648134168003
8.55	0.91781790848581	-0.0264582700521083
8.6	0.917325591558837	-0.0273273776472522
8.65	0.916833274631866	-0.028196485242396
8.7	0.916359344331596	-0.0290268681704067
8.75	0.915904337929589	-0.0298173948663357
8.8	0.915449331527581	-0.0306079215622646
8.85	0.915015735724824	-0.0311703710433215
8.9	0.914585299668525	-0.0316991612062322
8.95	0.914111422025256	-0.0323686953026378
9	0.913507219621079	-0.0334604611995284
9.05	0.912903017216902	-0.0345522270964189
9.1	0.912408581437777	-0.0351491345970138
9.15	0.911979055394282	-0.0354534110026637
9.2	0.911549376468636	-0.0357599827782799
9.25	0.911098010117845	-0.0363921691791257
9.3	0.910646643767054	-0.0370243555799715
9.35	0.910224051293115	-0.0376713501086837
9.4	0.909847305992253	-0.0383419393307597
9.45	0.909470560691391	-0.0390125285528358
9.5	0.908999236667792	-0.0396930506112121
9.55	0.908498729625584	-0.0403766375253848
9.6	0.907982895126028	-0.0410799581306364
9.65	0.907375052948331	-0.0419017361588073
9.7	0.906767210770635	-0.0427235141869783
9.75	0.906241872391268	-0.0434711839477768
9.8	0.905792326066085	-0.0441507742027852
9.85	0.905342779740902	-0.0448303644577934
9.9	0.904888320438592	-0.0456777707160981
9.95	0.904433314036585	-0.0465438646422514
10	0.903981394950568	-0.0473112488220649
10.05	0.903537478045653	-0.0478227818777444
10.1	0.903093561140738	-0.0483343149334238
10.15	0.902593232464362	-0.048945661645048
10.2	0.90206332200539	-0.0496093496640578
10.25	0.901534670710377	-0.0502651284510332
10.3	0.901039737028051	-0.0507091155802016
10.35	0.900544803345726	-0.05115310270937
10.4	0.900022691200336	-0.0515834397413024
10.45	0.899462109056505	-0.0519944556211086
10.5	0.898901526912673	-0.0524054715009148
10.55	0.898340944768841	-0.052816487380721
10.6	0.897821784760526	-0.0533405220350787
10.65	0.897347140657184	-0.0539860167002613
10.7	0.896872496553843	-0.054631511365444
10.75	0.896397852450501	-0.0552770060306266
10.8	0.89592320834716	-0.0559225006958093
10.85	0.895432777090105	-0.0563714694499475
10.9	0.894892353179624	-0.0561981061524453
10.95	0.894351929269144	-0.0560247428549431
11	0.893811505358663	-0.0558513795574409
11.05	0.893271081448183	-0.0556780162599387
11.1	0.892730657537702	-0.0555046529624364
11.15	0.892288837969462	-0.0567015929659842
11.2	0.891847414402596	-0.0579040361956404
11.25	0.89140599083573	-0.0591064794252968
11.3	0.890964567268864	-0.0603089226549531
11.35	0.890523143701998	-0.0615113658846095
11.4	0.890023537699421	-0.0622567508288246
11.45	0.889504949098454	-0.0628530159610789
11.5	0.888986360497488	-0.0634492810933331
11.55	0.888467771896522	-0.0640455462255874
11.6	0.887949183295556	-0.0646418113578417
11.65	0.88748387418275	-0.0653412340058234
11.7	0.887069755166412	-0.0661397687767589
11.75	0.886655636150074	-0.0669383035476944
11.8	0.886241517133736	-0.0677368383186299
11.85	0.885827398117398	-0.0685353730895654
11.9	0.885385281252379	-0.0691489975131475
11.95	0.884866692651413	-0.0692575683014213
12	0.884348104050447	-0.0693661390896951
12.05	0.88382951544948	-0.0694747098779689
12.1	0.883310926848514	-0.0695832806662427
12.15	0.882793797022839	-0.0697143468440104
12.2	0.882335990725656	-0.0707602255278644
12.25	0.881878184428474	-0.0718061042117183
12.3	0.881420378131291	-0.0728519828955722
12.35	0.880962571834109	-0.0738978615794262
12.4	0.880504765536926	-0.0749437402632801
12.45	0.880035000836602	-0.0754843317939305
12.5	0.87956190246379	-0.0758840632230484
12.55	0.879088804090979	-0.0762837946521663
12.6	0.878615705718168	-0.0766835260812842
12.65	0.878142607345357	-0.0770832575104021
12.7	0.877655701336958	-0.0779514229916174
12.75	0.877156938213983	-0.0792218496848567
12.8	0.876658175091009	-0.0804922763780961
12.85	0.876159411968035	-0.0817627030713354
12.9	0.875660648845061	-0.0830331297645747
12.95	0.875187748592346	-0.0839698061308938
13	0.874776360031061	-0.0841126979358887
13.05	0.874364971469776	-0.0842555897408837
13.1	0.87395358290849	-0.0843984815458786
13.15	0.873542194347205	-0.0845413733508736
13.2	0.873124230912634	-0.0847680625240259
13.25	0.872591085438658	-0.0864627574430465
13.3	0.872057939964683	-0.0881574523620672
13.35	0.871524794490707	-0.0898521472810878
13.4	0.870991649016731	-0.0915468422001084
13.45	0.870458503542755	-0.0932415371191291
13.5	0.869975324459018	-0.0940080044150315
13.55	0.869503865886572	-0.0945567393055113
13.6	0.869032407314125	-0.095105474195991
13.65	0.868560948741679	-0.0956542090864707
13.7	0.868089490169232	-0.0962029439769504
13.75	0.867596429430505	-0.0970509281893997
13.8	0.86708693887517	-0.0981265104777133
13.85	0.866577448319835	-0.0992020927660268
13.9	0.8660679577645	-0.10027767505434
13.95	0.865558467209164	-0.101353257342654
14	0.865065574908898	-0.102523977393899
14.05	0.864607313535873	-0.103893194752988
14.1	0.864149052162848	-0.105262412112077
14.15	0.863690790789823	-0.106631629471166
14.2	0.863232529416799	-0.108000846830255
14.25	0.862777080024397	-0.109362783246104
14.3	0.862353111097993	-0.110643208614456
14.35	0.861929142171589	-0.111923633982808
14.4	0.861505173245185	-0.11320405935116
14.45	0.861081204318781	-0.114484484719512
14.5	0.860657235392377	-0.115764910087863
14.55	0.860136267109234	-0.116434053858588
14.6	0.859596547160468	-0.116985026246478
14.65	0.859056827211702	-0.117535998634369
14.7	0.858517107262936	-0.118086971022259
14.75	0.85797738731417	-0.118637943410149
14.8	0.857494183373781	-0.11987084452231
14.85	0.857049288942426	-0.121565992622064
14.9	0.85660439451107	-0.123261140721818
14.95	0.856159500079715	-0.124956288821571
15	0.85571460564836	-0.126651436921325
15.05	0.855246584583448	-0.126071581243943
15.1	0.854735989488578	-0.121303650431376
15.15	0.854225394393709	-0.11653571961881
15.2	0.853714799298839	-0.111767788806244
15.25	0.853204204203969	-0.106999857993678
16.2945	0.849672469811402	-0.109434938869987
16.3445	0.84981082925014	-0.13857363396105
16.3945	0.850168357196361	-0.134311658258877
16.4445	0.850650453365713	-0.13045392118821
16.4945	0.851318470030869	-0.124396461926723
16.5445	0.851918853829217	-0.112954392345739
16.5945	0.852477826707189	-0.113580039907943
16.6445	0.85316008187062	-0.105811547213704
16.6945	0.853570389171704	-0.097276938960293
16.7445	0.8541476820023	-0.0943608776210193
16.7945	0.854546210859785	-0.0892118635393949
16.8445	0.854949212543953	-0.0848710166756859
16.8945	0.855446907696363	-0.0824188310298501
16.9445	0.855832637746662	-0.0782140759938984
16.9945	0.856367601795572	-0.0725356524843423
17.0445	0.85676696930806	-0.0684920509400471
17.0945	0.857391161590108	-0.0648100865483892
17.1445	0.857829717587214	-0.066650021940096
17.1945	0.858460232396147	-0.0688787608504215
17.2445	0.858871951433153	-0.067894324901533
17.2945	0.85947213488614	-0.0663361792665003
17.3445	0.859870010750979	-0.0603573784583499
17.3945	0.860233172966058	-0.0624200151709529
17.4445	0.860718700130029	-0.0590978111080283
17.4945	0.861026018709174	-0.0581255336429218
17.5445	0.861466419210015	-0.0541895145778687
17.5945	0.861988988089303	-0.0549539472587088
17.6445	0.862507659412002	-0.0530217777650029
17.6945	0.862933595900577	-0.0525119545003641
17.7445	0.863632177632106	-0.0517701184460548
17.7945	0.864090098994458	-0.0503266816765118
17.8445	0.864548854592901	-0.0495170497959562
17.8945	0.865236492253413	-0.0475849896872546
17.9445	0.865648012327034	-0.0447411126319319
17.9945	0.866196925115546	-0.0447858056460054
18.0445	0.866524702735948	-0.0446455427588139
18.0945	0.866907788178882	-0.0442568363236336
18.1445	0.867405063492479	-0.0421747931164575
18.1945	0.867837468586553	-0.0414726580794849
18.2445	0.868312118132012	-0.037675168457366
18.2945	0.868727611598394	-0.0349490831209888
18.3445	0.869288841380494	-0.0319727489980409
18.3945	0.869790489525996	-0.0296606985383132
18.4445	0.870367045666432	-0.0287600836547696
18.4945	0.870874887250554	-0.0292451366677288
18.5445	0.871397475741066	-0.0279803466657911
18.5945	0.871854570650844	-0.0256754780953446
18.6445	0.872293225460036	-0.0239450185535635
18.6945	0.872661500656521	-0.0226870604921214
18.7445	0.87305782474414	-0.020843441164349
18.7945	0.873514315607059	-0.0175694354019962
18.8445	0.873951729029496	-0.0146145821711401
18.8945	0.874591283805767	-0.0132282048068817
18.9445	0.875197017846784	-0.012697033262638
18.9945	0.875720318716013	-0.0112048934597873
19.0445	0.876223498039195	-0.00867847705232613
19.0945	0.876733066331875	-0.00757253403486532
19.1445	0.8773361457049	-0.00695277531667943
19.1945	0.877842351371847	-0.00710349372447308
19.2445	0.878221237236095	-0.00749829393838969
19.2945	0.878585214588009	-0.00595044142170842
19.3445	0.878990412383359	-0.00498841441416625
19.3945	0.879495394553073	-0.00350524390398563
19.4445	0.880027986222872	-0.0020828507147764
19.4945	0.880421141750051	-0.00229320262840813
19.5445	0.880899593698343	-0.00195047978595525
19.5945	0.881381400710437	-0.00162974469315466
19.6445	0.881905642415742	-0.000858841523979387
19.6945	0.88252356892029	0.000946863960108485
19.7445	0.882982180383702	0.000525044212918574
19.7945	0.883425660314919	0.00194538171693703
19.8445	0.883897452391919	0.00366668488554561
19.8945	0.884411557298313	0.00454600135116814
19.9445	0.884753696009112	0.00505643778130485
19.9945	0.885129196661591	0.00597167839308033
20.0445	0.88552327443495	0.00630210049573551
20.0945	0.885947372971426	0.00603959096657208
20.1445	0.886493422314729	0.00740449613924249
20.1945	0.887027306744212	0.00862690043122652
20.2445	0.887551142949087	0.00973119810852724
20.2945	0.888068768845633	0.0104875313658975
20.3445	0.888589335886248	0.0102393667890483
20.3945	0.889204681867467	0.0112313693165835
20.4445	0.889717370444171	0.0122849198697741
20.4945	0.890125327637307	0.0134973284139017
20.5445	0.890467466348106	0.0152673080470053
20.5945	0.890996031346737	0.0154523854630837
20.6445	0.891459533593322	0.0153197290574827
20.6945	0.891870360998547	0.0150177351978354
20.7445	0.892255651693885	0.0146639767850818
20.7945	0.892728894458081	0.0145304397819153
20.8445	0.893336405719544	0.0146884655156204
20.8945	0.893918577302565	0.0151456460908618
20.9445	0.894392126538691	0.0157421866835257
20.9945	0.894869009631842	0.0152139463186359
21.0445	0.895435131160687	0.0156732303856187
21.0945	0.895925093816028	0.0162889250726538
21.1445	0.896299274542326	0.0167489484690276
21.1945	0.896634133706087	0.0169970782786809
21.2445	0.896997138510517	0.0184106580242497
21.2945	0.89746260786423	0.0196239239397721
21.3445	0.897979209098267	0.0205809570867826
21.3945	0.898401422826487	0.0217495264835688
21.4445	0.898921559245181	0.0205093016962539
21.4945	0.899613136916925	0.0200981958472353
21.5445	0.900406607544098	0.0203211179636096
21.5945	0.900977641970767	0.0209603449905875
21.6445	0.901429008321559	0.0218235391934023
21.6945	0.901880112588663	0.0226645109558179
21.7445	0.902322378811414	0.022756092644768
21.7945	0.902764645034165	0.0228476743337181
21.8445	0.903196530558858	0.0232442281542589
21.8945	0.903613316423097	0.024084391413142
21.9445	0.904030102287336	0.024924554672025
21.9945	0.90454842376019	0.0251075997447487
22.0445	0.905094389788061	0.0251117347769659
22.0945	0.905640063451728	0.0250495291189452
22.1445	0.906184251108529	0.0246501319721002
22.1945	0.906728438765329	0.0242507348252551
22.2445	0.90720740034439	0.0242183539685911
22.2945	0.907631466311061	0.0244948615918769
22.3445	0.908055532277732	0.0247713692151627
22.3945	0.908477920908802	0.0251573235417043
22.4445	0.908900166849865	0.0255525884384882
22.4945	0.909316402702365	0.0256635348622944
22.5445	0.90971862836174	0.0251117029137163
22.5945	0.910120854021114	0.0245598709651383
22.6445	0.910654622468765	0.0245574688879281
22.6945	0.911250635382524	0.0248150504210352
22.7445	0.911841341518628	0.0250526938373482
22.7945	0.912344578599248	0.0249617068950335
22.8445	0.912847815679868	0.0248707199527189
22.8945	0.913331620165069	0.0247313278189382
22.9445	0.913790266618292	0.0245292688448061
22.9945	0.914248913071516	0.0243272098706739
23.0445	0.914671986032215	0.0245192207317393
23.0945	0.915086951870846	0.0248010392566217
23.1445	0.915516670837055	0.0250951742703195
23.1945	0.916008077751223	0.0254408087994268
23.2445	0.916499484665391	0.025786443328534
23.2945	0.917034560536213	0.0261124760182399
23.3445	0.917602365205199	0.0264238176162742
23.3945	0.918170169874185	0.0267351592143083
23.4445	0.918634274238196	0.0266727138117015
23.4945	0.91909292069142	0.026590595409061
23.5445	0.919543194298836	0.0265702132030346
23.5945	0.919976360393547	0.0266759712356167
23.6445	0.920409526488258	0.0267817292681989
23.6945	0.920812445213384	0.0265816320187598
23.7445	0.921202840706307	0.0262549023788006
23.7945	0.921606587725087	0.0259832256042671
23.8445	0.922152595407496	0.0262981377524845
23.8945	0.922698603089905	0.0266130499007018
23.9445	0.92322895605284	0.0268179358881113
23.9945	0.923741254175659	0.0268959269320909
24.0445	0.924253552298478	0.0269739179760706
24.0945	0.924777387744713	0.0278580846391361
24.1445	0.925303375145433	0.0288926200816513
24.1945	0.92579611886841	0.0296086366347222
24.2445	0.926171954156469	0.0292045140399998
24.2945	0.926547789444527	0.0288003914452774
24.3445	0.926990237669839	0.0289223399061916
24.3945	0.927477094519987	0.0293950024041967
24.4445	0.927963951370135	0.0298676649022019
24.4945	0.928508693224733	0.0292024634703816
24.5445	0.929054700907142	0.0285123792589801
24.5945	0.929574691168529	0.0281485601288711
24.6445	0.930047861726017	0.0283718720017152
24.6945	0.930521032283506	0.0285951838745594
24.7445	0.931009625721223	0.0285108053025883
24.7945	0.931503762673804	0.0283158321770431
24.8445	0.931982311107051	0.0281993295443635
24.8945	0.932339946139028	0.0286914885805135
24.9445	0.932697581171006	0.0291836476166635
24.9945	0.933109030720162	0.029633297751613
25.0445	0.933575867288622	0.0300391968421451
25.0945	0.934042703857082	0.0304450959326771
25.1445	0.934545224757625	0.0297239987391258
25.1945	0.935053011902265	0.0288365810014694
25.2445	0.935581718059961	0.0281002714784842
25.2945	0.936173181256821	0.0278172865995124
25.3445	0.936764644453681	0.0275343017205406
25.3945	0.937234903373801	0.0269542792406045
25.4445	0.93763348898196	0.0261986056268072
25.4945	0.938032616047737	0.0254531557262599
25.5445	0.938508552744237	0.0261580125767483
25.5945	0.938984489440736	0.0268628694272367
25.6445	0.939466040552232	0.0272303187821804
25.6945	0.939956537453596	0.0270601561940154
25.7445	0.94044703435496	0.0268899936058505
25.7945	0.940939617551678	0.0269780977811757
25.8445	0.941432844491454	0.0271458922245343
25.8945	0.941932303173864	0.0272465317085689
25.9445	0.942469169767937	0.0269440533275306
25.9945	0.94300603636201	0.0266415749464922
26.0445	0.943455653348674	0.0266497905822709
26.0945	0.943825118547104	0.0269434250500758
26.1445	0.944194583745534	0.0272370595178806
26.1945	0.944639381259901	0.0277024153927012
26.2445	0.9450925676363	0.0281868938336288
26.2945	0.945545199399483	0.0285789147115494
26.3445	0.945996393630708	0.0287312898370786
26.3945	0.946447587861933	0.0288836649626078
26.4445	0.946997008354994	0.0290085989137948
26.4945	0.947597937741458	0.0291191429808756
26.5445	0.948194068693644	0.029238742978292
26.5945	0.948661708239076	0.029600840665809
26.6445	0.949129347784509	0.0299629383533259
26.6945	0.949658573198465	0.0302785169867396
26.7445	0.950274970880427	0.030528249809273
26.7945	0.950891368562389	0.0307779826318064
26.8445	0.951507766244352	0.0310277154543398
26.8945	0.952072728386224	0.031334522434808
26.9445	0.952582413329409	0.0317026663733887
26.9945	0.953092098272594	0.0320708103119695
27.0445	0.95360178321578	0.0324389542505503
27.0945	0.954111468158965	0.032807098189131
27.1445	0.954601454670504	0.0331207692341633
27.1945	0.95502906281516	0.0332619427829585
27.2445	0.955456670959816	0.0334031163317536
27.2945	0.955884279104472	0.0335442898805488
27.3445	0.956311887249129	0.033685463429344
27.3945	0.956739495393785	0.0338266369781392
27.4445	0.957224376230683	0.0340899907614198
27.4945	0.957709487078394	0.0343538352283731
27.5445	0.958194597926104	0.0346176796953263
27.5945	0.958679708773814	0.0348815241622796
27.6445	0.959164819621525	0.0351453686292328
27.6945	0.959658022879176	0.0352868797547505
27.7445	0.960153866366064	0.0353884784107812
27.7945	0.960649709852953	0.035490077066812
27.8445	0.961145553339842	0.0355916757228428
27.8945	0.961641396826731	0.0356932743788736
27.9445	0.96210855779969	0.0359972623437415
27.9945	0.962548161063187	0.0364957027818061
28.0445	0.962987764326685	0.0369941432198706
28.0945	0.963427367590182	0.0374925836579351
28.1445	0.963866970853679	0.0379910240959997
28.1945	0.96432871749811	0.0383308700959949
28.2445	0.964850945317329	0.0382375402427564
28.2945	0.965373173136547	0.0381442103895178
28.3445	0.965895400955766	0.0380508805362793
28.3945	0.966417628774984	0.0379575506830407
28.4445	0.966937240139293	0.0378721973581835
28.4945	0.967350449003947	0.0381112228541662
28.5445	0.967763657868601	0.0383502483501489
28.5945	0.968176866733255	0.0385892738461316
28.6445	0.968590075597909	0.0388282993421143
28.6945	0.969003284462563	0.039067324838097
28.7445	0.969498900281013	0.0395933663847661
28.7945	0.970017488881979	0.0401994200785574
28.8445	0.970536077482945	0.0408054737723487
28.8945	0.971054666083912	0.04141152746614
28.9445	0.971573254684878	0.0420175811599314
28.9945	0.972078728870654	0.0423290514314689
29.0445	0.972572941235207	0.0423875522957921
29.0945	0.973067153599759	0.0424460531601154
29.1445	0.973561365964312	0.0425045540244386
29.1945	0.974055578328865	0.0425630548887619
29.2445	0.974545210810143	0.0426128986568364
29.2945	0.975023950596064	0.0426421525743734
29.3445	0.975502690381984	0.0426714064919105
29.3945	0.975981430167905	0.0427006604094475
29.4445	0.976460169953825	0.0427299143269845
29.4945	0.976939685951259	0.0427492153249336
29.5445	0.977432800024459	0.0425941559167678
29.5945	0.977925914097658	0.0424390965086019
29.6445	0.978419028170858	0.0422840371004361
29.6945	0.978912142244057	0.0421289776922703
29.7445	0.979405256317256	0.0419739182841044
29.7945	0.979826274942891	0.0419042490088455
29.8445	0.980230382290703	0.0418546095178488
29.8945	0.980634489638514	0.041804970026852
29.9445	0.981038596986325	0.0417553305358552
29.9945	0.981442704334136	0.0417056910448584
30.0445	0.981926306565511	0.0419184369694869
30.0945	0.982470369694244	0.0423307436327599
30.1445	0.983014432822977	0.0427430502960329
30.1945	0.98355849595171	0.0431553569593059
30.2445	0.984102559080443	0.043567663622579
30.2945	0.984613661880277	0.0438867806306128
30.3445	0.985055995598827	0.0440114649011722
30.3945	0.985498329317377	0.0441361491717316
30.4445	0.985940663035927	0.044260833442291
30.4945	0.986382996754478	0.0443855177128504
30.5445	0.986829046838264	0.0445174391009833
30.5945	0.987316702084085	0.0447303809029271
30.6445	0.987804357329906	0.044943322704871
30.6945	0.988292012575726	0.0451562645068148
30.7445	0.988779667821547	0.0453692063087586
30.7945	0.989267323067368	0.0455821481107024
30.8445	0.989738354672456	0.0456800280854162
30.8945	0.990206172638165	0.0457556646042692
30.9445	0.990673990603875	0.0458313011231222
30.9945	0.991141808569584	0.0459069376419752
31.0445	0.991609626535293	0.0459825741608282
31.0945	0.992058359639332	0.0463408944211584
31.1445	0.992494156025056	0.0468908325196709
31.1945	0.99292995241078	0.0474407706181834
31.2445	0.993365748796504	0.047990708716696
31.2945	0.993801545182229	0.0485406468152086
31.3445	0.994274243035536	0.0489174951338052
31.3945	0.994814873135986	0.0489757009030111
31.4445	0.995355503236437	0.0490339066722171
31.4945	0.995896133336887	0.049092112441423
31.5445	0.996436763437337	0.0491503182106289
31.5945	0.996969384202966	0.0492316646263704
31.6445	0.997437202168675	0.0495002399095353
31.6945	0.997905020134385	0.0497688151927003
31.7445	0.998372838100094	0.0500373904758652
31.7945	0.998840656065804	0.0503059657590301
31.8445	0.999308474031513	0.0505745410421951
31.8945	0.999806146122132	0.0507750847991924
31.9445	1.00030835824096	0.0509652827480628
31.9945	1.00081057035979	0.0511554806969332
32.0445	1.00131278247862	0.0513456786458036
32.0945	1.00181499459745	0.051535876594674
32.1445	1.0022730273787	0.0516781904298861
32.1945	1.00270443927704	0.0517916510171246
32.2445	1.00313585117538	0.0519051116043631
32.2945	1.00356726307371	0.0520185721916017
32.3445	1.00399867497205	0.0521320327788402
32.3945	1.00444879146639	0.0522139976647807
32.4445	1.0049291682757	0.0522450087721814
32.4945	1.00540954508502	0.0522760198795821
32.5445	1.00588992189433	0.0523070309869828
32.5945	1.00637029870365	0.0523380420943835
32.6445	1.00685421763171	0.0524541894692075
32.6945	1.00736026196816	0.0531021300506905
32.7445	1.00786630630461	0.0537500706321735
32.7945	1.00837235064106	0.0543980112136564
32.8445	1.0088783949775	0.0550459517951394
32.8945	1.00938443931395	0.0556938923766224
32.9445	1.00982183519233	0.0560034115362567
32.9945	1.01025126294611	0.0562736496379978
33.0445	1.0106806906999	0.0565438877397389
33.0945	1.01111011845368	0.05681412584148
33.1445	1.01153954620746	0.0570843639432212
33.1945	1.0120325766078	0.0575232316155688
33.2445	1.01255955443299	0.0580521040280561
33.2945	1.01308653225817	0.0585809764405433
33.3445	1.01361351008336	0.0591098488530306
33.3945	1.01414048790854	0.0596387212655179
33.4445	1.01462268627087	0.0600253766679691
33.4945	1.01504044589394	0.060207378324271
33.5445	1.01545820551702	0.0603893799805728
33.5945	1.01587596514009	0.0605713816368747
33.6445	1.01629372476317	0.0607533832931766
33.6945	1.01672628379419	0.0609863307050402
33.7445	1.01723213513128	0.0614715809063532
33.7945	1.01773798646836	0.0619568311076661
33.8445	1.01824383780544	0.062442081308979
33.8945	1.01874968914253	0.0629273315102919
33.9445	1.01925554047961	0.0634125817116047
33.9945	1.01976072916795	0.063809274990049
34.0445	1.02026586335271	0.0641986843657464
34.0945	1.02077099753748	0.0645880937414438
34.1445	1.02127613172224	0.0649775031171412
34.1945	1.02178126590701	0.0653669124928386
34.2445	1.02226269020788	0.0657973168865381
34.2945	1.022733059167	0.066246836259306
34.3445	1.02320342812613	0.0666963556320739
34.3945	1.02367379708525	0.0671458750048418
34.4445	1.02414416604437	0.0675953943776096
34.4945	1.02462657300082	0.0681364803882529
34.5445	1.02512442597211	0.0687950560118778
34.5945	1.0256222789434	0.0694536316355027
34.6445	1.02612013191469	0.0701122072591276
34.6945	1.02661798488598	0.0707707828827525
34.7445	1.02709850343736	0.0714473129965324
34.7945	1.02750791549076	0.072197493161764
34.8445	1.02791732754415	0.0729476733269956
34.8945	1.02832673959755	0.0736978534922272
34.9445	1.02873615165094	0.0744480336574588
34.9945	1.02914556370434	0.0751982138226905
35.0445	1.02967729594532	0.07596582535264
35.0945	1.03021519559071	0.0767343157749283
35.1445	1.03075309523611	0.0775028061972165
35.1945	1.03129099488151	0.0782712966195047
35.2445	1.03182889452691	0.079039787041793
35.2945	1.03229914556723	0.0794358613269417
35.3445	1.03274176548718	0.079679821978611
35.3945	1.03318438540713	0.0799237826302802
35.4445	1.03362700532708	0.0801677432819494
35.4945	1.03406962524702	0.0804117039336187
35.5445	1.03453225800465	0.0809562695186317
35.5945	1.0350178239282	0.0818453051345581
35.6445	1.03550338985176	0.0827343407504845
35.6945	1.03598895577531	0.0836233763664107
35.7445	1.03647452169886	0.0845124119823372
35.7945	1.03695835469361	0.0852410389636292
35.8445	1.03743618432784	0.0854139646035095
35.8945	1.03791401396208	0.0855868902433898
35.9445	1.03839184359632	0.0857598158832701
35.9945	1.03886967323055	0.0859327415231505
36.0445	1.03934750286479	0.0861056671630308
36.0945	1.03976886757161	0.0868614435094082
36.1445	1.04018919727976	0.0876279034736238
36.1945	1.04060952698791	0.0883943634378393
36.2445	1.04102985669606	0.0891608234020548
36.2945	1.04145018640422	0.0899272833662702
36.3445	1.04199388993695	0.0906946666148975
36.3945	1.04258139284914	0.0914623776420015
36.4445	1.04316889576133	0.0922300886691055
36.4945	1.04375639867352	0.0929977996962095
36.5445	1.04434390158571	0.0937655107233135
36.5945	1.04485322485086	0.0944525616484845
36.6445	1.04528310750692	0.0950576515023365
36.6945	1.04571299016299	0.0956627413561884
36.7445	1.04614287281905	0.0962678312100405
36.7945	1.04657275547511	0.0968729210638924
36.8445	1.04701976665061	0.0974537709265084
36.8945	1.04751761962191	0.0979626703389476
36.9445	1.04801547259319	0.0984715697513867
36.9945	1.04851332556448	0.098980469163826
37.0445	1.04901117853577	0.0994893685762652
37.0945	1.04951011988367	0.0999980855404705
37.1445	1.05011681051552	0.100488740129526
37.1945	1.05072350114738	0.100979394718581
37.2445	1.05133019177923	0.101470049307637
37.2945	1.05193688241108	0.101960703896692
37.3445	1.05254357304293	0.102451358485748
37.3945	1.05315026367479	0.102942013074803
37.4445	1.05375695430664	0.103432667663859
37.4945	1.05434398757188	0.103884982210509
37.5445	1.05481603870636	0.104113033769389
37.5945	1.05528808984085	0.10434108532827
37.6445	1.05576014097533	0.10456913688715
37.6945	1.05623219210982	0.104797188446031
37.7445	1.05670424324431	0.105025240004911
37.7945	1.05717629437879	0.105253291563792
37.8445	1.05764834551328	0.105481343122672
37.8945	1.05812039664777	0.105709394681553
37.9445	1.05859244778225	0.105937446240433
37.9945	1.05906449891674	0.106165497799314
38.0445	1.05953624975845	0.106349406065686
38.0945	1.0600078459039	0.106510573848038
38.1445	1.06047944204934	0.106671741630391
38.1945	1.06095103819478	0.106832909412743
38.2445	1.06142263434022	0.106994077195095
38.2945	1.06189423048566	0.107155244977448
38.3445	1.0623658266311	0.1073164127598
38.3945	1.06283742277654	0.107477580542153
38.4445	1.06330901892198	0.107638748324505
38.4945	1.06378061506742	0.107799916106857
38.5445	1.06425803006776	0.107975874313018
38.5945	1.06476306790803	0.108222044531049
38.6445	1.0652681057483	0.10846821474908
38.6945	1.06577314358857	0.108714384967112
38.7445	1.06627818142884	0.108960555185143
38.7945	1.06678321926911	0.109206725403174
38.8445	1.06728825710938	0.109452895621205
38.8945	1.06779329494965	0.109699065839236
38.9445	1.06829833278992	0.109945236057268
38.9945	1.06880337063019	0.110191406275299
39.0445	1.06930840847046	0.11043757649333
39.0945	1.06979951636612	0.110654051218626
39.1445	1.07028430719387	0.110857059383264
39.1945	1.07076909802163	0.111060067547901
39.2445	1.07125388884938	0.111263075712538
39.2945	1.07173867967714	0.111466083877176
39.3445	1.07222347050489	0.111669092041813
39.3945	1.07270826133264	0.11187210020645
39.4445	1.0731930521604	0.112075108371088
39.4945	1.07367784298815	0.112278116535725
39.5445	1.07416263381591	0.112481124700362
39.5945	1.07464407000943	0.112716144385611
39.6445	1.07511225373703	0.113077625424563
39.6945	1.07558043746463	0.113439106463516
39.7445	1.07604862119223	0.113800587502468
39.7945	1.07651680491984	0.11416206854142
39.8445	1.07698498864744	0.114523549580373
39.8945	1.07745317237504	0.114885030619325
39.9445	1.07792135610264	0.115246511658277
39.9945	1.07838953983024	0.115607992697229
40.0445	1.07885772355784	0.115969473736182
40.0945	1.07932590728544	0.116330954775134
40.1445	1.07979278792442	0.116720786167953
40.1945	1.08025915169584	0.117121862673199
40.2445	1.08072551546726	0.117522939178445
40.2945	1.08119187923868	0.117924015683691
40.3445	1.0816582430101	0.118325092188937
40.3945	1.08212460678152	0.118726168694184
40.4445	1.08259097055294	0.11912724519943
40.4945	1.08305733432436	0.119528321704676
40.5445	1.08352369809578	0.119929398209922
40.5945	1.0839900618672	0.120330474715168
40.6445	1.08445307691925	0.120776109857467
40.6945	1.08490488104122	0.121370919567289
40.7445	1.08535668516319	0.12196572927711
40.7945	1.08580848928516	0.122560538986932
40.8445	1.08626029340713	0.123155348696754
40.8945	1.0867120975291	0.123750158406575
40.9445	1.08716390165107	0.124344968116397
40.9945	1.08761570577304	0.124939777826219
41.0445	1.08806750989501	0.12553458753604
41.0945	1.08851931401698	0.126129397245862
41.1445	1.08897111813895	0.126724206955684
41.1945	1.08946666274476	0.127038467556153
41.2445	1.08997725783963	0.127256195129749
41.2945	1.0904878529345	0.127473922703345
41.3445	1.09099844802937	0.127691650276941
41.3945	1.09150904312424	0.127909377850537
41.4445	1.09201963821911	0.128127105424132
41.4945	1.09253023331398	0.128344832997728
41.5445	1.09304082840885	0.128562560571324
41.5945	1.09355142350372	0.12878028814492
41.6445	1.09406201859859	0.128998015718516
41.6945	1.09456253311518	0.129304007968567
41.7445	1.09503435675515	0.129861215066993
41.7945	1.09550618039511	0.130418422165418
41.8445	1.09597800403507	0.130975629263844
41.8945	1.09644982767504	0.131532836362269
41.9445	1.096921651315	0.132090043460695
41.9945	1.09739347495496	0.13264725055912
42.0445	1.09786529859493	0.133204457657546
42.0945	1.09833712223489	0.133761664755972
42.1445	1.09880894587486	0.134318871854397
42.1945	1.09928076951482	0.134876078952823
42.2445	1.09976844042323	0.135477751747233
42.2945	1.10026073857023	0.136092408065277
42.3445	1.10075303671723	0.136707064383321
42.3945	1.10124533486423	0.137321720701364
42.4445	1.10173763301124	0.137936377019408
42.4945	1.10222993115824	0.138551033337452
42.5445	1.10272222930524	0.139165689655496
42.5945	1.10321452745224	0.13978034597354
42.6445	1.10370682559924	0.140395002291584
42.6945	1.10419912374624	0.141009658609628
42.7445	1.1046846079773	0.141659292042095
42.7945	1.10515324669395	0.14239539667411
42.8445	1.1056218854106	0.143131501306126
42.8945	1.10609052412724	0.143867605938141
42.9445	1.10655916284389	0.144603710570156
42.9945	1.10702780156054	0.145339815202171
43.0445	1.10749644027718	0.146075919834186
43.0945	1.10796507899383	0.146812024466201
43.1445	1.10843371771048	0.147548129098216
43.1945	1.10890235642712	0.148284233730232
43.2445	1.10937099514377	0.149020338362247
43.2945	1.10984966864381	0.149674670436511
43.3445	1.1103308195592	0.150308814273326
43.3945	1.11081197047459	0.150942958110141
43.4445	1.11129312138998	0.151577101946956
43.4945	1.11177427230538	0.152211245783772
43.5445	1.11225542322077	0.152845389620587
43.5945	1.11273657413616	0.153479533457402
43.6445	1.11321772505155	0.154113677294217
43.6945	1.11369887596694	0.154747821131032
43.7445	1.11418002688234	0.155381964967847
43.7945	1.11465600184235	0.156119123998832
43.8445	1.11512077315211	0.157079265285552
43.8945	1.11558554446187	0.158039406572272
43.9445	1.11605031577163	0.158999547858992
43.9945	1.1165150870814	0.159959689145712
44.0445	1.11697985839116	0.160919830432432
44.0945	1.11744462970092	0.161879971719152
44.1445	1.11790940101068	0.162840113005872
44.1945	1.11837417232044	0.163800254292592
44.2445	1.1188389436302	0.164760395579312
44.2945	1.11930371493997	0.165720536866032
44.3445	1.11976886389063	0.16613581023452
44.3945	1.12023409018944	0.166439484149877
44.4445	1.12069931648825	0.166743158065233
44.4945	1.12116454278705	0.167046831980589
44.5445	1.12162976908586	0.167350505895945
44.5945	1.12209499538467	0.167654179811301
44.6445	1.12256022168348	0.167957853726658
44.6945	1.12302544798228	0.168261527642014
44.7445	1.12349067428109	0.16856520155737
44.7945	1.1239559005799	0.168868875472726
44.8445	1.12442832662536	0.169743694943452
44.8945	1.12491448242025	0.171707675705812
44.9445	1.12540063821514	0.173671656468173
44.9945	1.12588679401003	0.175635637230533
45.0445	1.12637294980492	0.177599617992894
45.0945	1.12685910559981	0.179563598755254
45.1445	1.1273452613947	0.181527579517615
45.1945	1.12783141718959	0.183491560279975
45.2445	1.12831757298448	0.185455541042336
45.2945	1.12880372877937	0.187419521804696
45.3445	1.12928988457426	0.189383502567057
45.3945	1.12977768176244	0.189572072859333
45.4445	1.13026575060312	0.189466810649566
45.4945	1.13075381944381	0.1893615484398
45.5445	1.13124188828449	0.189256286230034
45.5945	1.13172995712518	0.189151024020268
45.6445	1.13221802596586	0.189045761810502
45.6945	1.13270609480654	0.188940499600735
45.7445	1.13319416364723	0.188835237390969
45.7945	1.13368223248791	0.188729975181203
45.8445	1.1341703013286	0.188624712971437
45.8945	1.13466046242755	0.188234193058791
45.9445	1.13515412554169	0.18736620971833
45.9945	1.13564778865583	0.18649822637787
46.0445	1.13614145176996	0.18563024303741
46.0945	1.1366351148841	0.184762259696949
46.1445	1.13712877799824	0.183894276356489
46.1945	1.13762244111238	0.183026293016028
46.2445	1.13811610422651	0.182158309675568
46.2945	1.13860976734065	0.181290326335108
46.3445	1.13910343045479	0.180422342994647
46.3945	1.13959709356893	0.179554359654187
46.4445	1.14006449471537	0.182499114654367
46.4945	1.14052858354156	0.185924755571384
46.5445	1.14099267236776	0.189350396488401
46.5945	1.14145676119395	0.192776037405418
46.6445	1.14192085002014	0.196201678322435
46.6945	1.14238493884634	0.199627319239452
46.7445	1.14284902767253	0.203052960156469
46.7945	1.14331311649872	0.206478601073486
46.8445	1.14377720532492	0.209904241990503
46.8945	1.14424129415111	0.21332988290752
47.9244	1.1498909823043	0.200732182537864
47.9744	1.14972399677479	0.205975698450917
48.0244	1.14916101698958	0.20631185490462
48.0744	1.14880281811936	0.212327597573465
48.1244	1.14831654731177	0.208517969336007
48.1744	1.14781262747556	0.199547880682295
48.2244	1.14734053925591	0.190128393102678
48.2744	1.14675642536462	0.183434826053807
48.3244	1.14620043437111	0.176432992412285
48.3744	1.14570018598013	0.171571646687804
48.4244	1.14501127748701	0.168115731794726
48.4744	1.14458420640425	0.166405091638926
48.5244	1.14412759602861	0.166603296098653
48.5744	1.14357415827366	0.168477208129534
48.6244	1.14309910680633	0.169250877560051
48.6744	1.1427392306261	0.169022096175326
48.7244	1.14223576739095	0.169396546234224
48.7744	1.14181425938638	0.168713427579734
48.8244	1.14125287304567	0.164898631707263
48.8744	1.14088666967936	0.162321098515025
48.9244	1.14045747400393	0.160821336755661
48.9744	1.13975303536322	0.156691618529007
49.0244	1.13912757217353	0.154436505324053
49.0744	1.13869469933902	0.151113064047428
49.1244	1.13831948039448	0.151734951345655
49.1744	1.13776263659135	0.152049873968264
49.2244	1.13731280384747	0.148788310611016
49.2744	1.13684288051193	0.145755640343958
49.3244	1.13651910809831	0.144940681346309
49.3744	1.13617918964936	0.143696094260619
49.4244	1.1356216651567	0.1429587625604
49.4744	1.13527210858747	0.13953344396811
49.5244	1.13464844795406	0.138382676544765
49.5744	1.13416141422719	0.136281735982685
49.6244	1.13345957708222	0.135581931530402
49.6744	1.13300490239785	0.134858049779785
49.7244	1.13239176679842	0.133537683464066
49.7744	1.13202018642271	0.132784090070617
49.8244	1.13159273142062	0.132062657968839
49.8744	1.13111698534339	0.130461839268487
49.9244	1.13064687803529	0.129795607506737
49.9744	1.13027713237031	0.130294714989326
50.0244	1.1298371230614	0.130878596244861
50.0744	1.12930813730495	0.129813660964476
50.1244	1.12890616945295	0.128396772618255
50.1744	1.12824881907585	0.127032982248613
50.2244	1.12774822923249	0.126565035870369
50.2744	1.12720541539248	0.124005914921666
50.3244	1.126721412869	0.123704928584148
50.3744	1.12625720836161	0.123287049236773
50.4244	1.12580104372195	0.123595561126327
50.4744	1.12536363029951	0.122664551541964
50.5244	1.12486683419709	0.120805622762826
50.5744	1.12441552899006	0.120134936024512
50.6244	1.12400741780512	0.12004356987965
50.6744	1.12358837589874	0.119951057633969
50.7244	1.12316616217052	0.119512682270898
50.7744	1.1225190358207	0.118563288668091
50.8244	1.12190597066453	0.116948943185265
50.8744	1.12139403797498	0.115198929457654
50.9244	1.12092086741749	0.115359622694678
50.9744	1.12035578854062	0.114427453406083
51.0244	1.11986050530134	0.114497360247958
51.0744	1.1194463804907	0.115087116926687
51.1244	1.11907870726621	0.114473799618496
51.1744	1.11868718790971	0.114041196533822
51.2244	1.11816168614448	0.113903646641578
51.2744	1.11761849997177	0.113489798724493
51.3244	1.11720686872493	0.11211328643142
51.3744	1.11674825726152	0.110370477212255
51.4244	1.11623646655745	0.108574105403038
51.4744	1.11565799658977	0.106985060526149
51.5244	1.11502672591789	0.105691853544566
51.5744	1.11460451218967	0.103469340321976
51.6244	1.11419057984257	0.10230483605431
51.6744	1.11377760514704	0.101639836235403
51.7244	1.11335699984479	0.101114876650014
51.7744	1.11290195872537	0.100186040765001
51.8244	1.11250442984096	0.0995783059313007
51.8744	1.11210536507232	0.0990003306416165
51.9244	1.11169634220482	0.0983145303935639
51.9744	1.11129590601973	0.0973454840900213
52.0244	1.11063713939903	0.0960813989479416
52.0744	1.11003689169793	0.0951180381501079
52.1244	1.10946888638827	0.0940761458884115
52.1744	1.10882464647539	0.092218720390472
52.2244	1.1083879377131	0.0911309158755078
52.2744	1.10796794786751	0.0900100937452063
52.3244	1.10756552943054	0.0886280291753334
52.3744	1.10718263353522	0.0868340825390236
52.4244	1.10667662781042	0.0857315178195651
52.4744	1.10621281779352	0.0845324487498055
52.5244	1.10577564314023	0.0834930927526979
52.5744	1.10533225796754	0.0827772243394796
52.6244	1.10470248105826	0.0824475174947942
52.6744	1.10414767363082	0.0812398004379323
52.7244	1.10363533173019	0.0800760063123535
52.7744	1.10315744048698	0.079465321010114
52.8244	1.10272794721172	0.0801022088936342
52.8744	1.10220463513423	0.0797208080921011
52.9244	1.10174376147198	0.0793980336127363
52.9744	1.10136082862315	0.0791828451830335
53.0244	1.10102232968587	0.078717305600828
53.0744	1.10065003701446	0.0758504168051387
53.1244	1.10010236455368	0.0741741400227479
53.1744	1.09944720532023	0.0733564918644569
53.2244	1.09887603361243	0.0731238769592953
53.2744	1.09835004621171	0.0732060031060327
53.3244	1.09782348222687	0.0732705350860822
53.3744	1.09727747454446	0.0727417526672683
53.4244	1.09673146686206	0.0722129702484544
53.4744	1.09621882570912	0.071985541870256
53.5244	1.09575471917907	0.072196460091146
53.5744	1.09529061264902	0.0724073783120361
53.6244	1.09485657299923	0.0725936826739939
53.6744	1.09443071949749	0.0727732855527309
53.7244	1.0939928921659	0.0728273955068748
53.7744	1.0934942051493	0.0722436594282328
53.8244	1.0929955181327	0.0716599233495908
53.8744	1.09248793665096	0.0710688107817618
53.9244	1.09197286940388	0.0704714900084846
53.9744	1.09145780215681	0.0698741692352073
54.0244	1.09095699226234	0.0691918986588943
54.0744	1.09045739523294	0.0685024014500314
54.1244	1.08999385873491	0.0679031828049272
54.1744	1.08961438339564	0.0675144136565529
54.2244	1.08923490805636	0.0671256445081786
54.2744	1.08880418579429	0.0669458351974077
54.3244	1.0883492141044	0.0668649031698399
54.3744	1.08788945157759	0.0667801186114029
54.4244	1.08735072399761	0.0666318346455634
54.4744	1.08681199641764	0.066483550679724
54.5244	1.0862843731779	0.066190296155585
54.5744	1.08577112595644	0.0657093583157219
54.6244	1.08525787873497	0.0652284204758588
54.6744	1.08474833708565	0.0647773125029127
54.7244	1.0842396399282	0.0643330026921715
54.7744	1.08375834143626	0.0638538011949761
54.8244	1.08339160627624	0.0632287054440573
54.8744	1.08302487111622	0.0626036096931385
54.9244	1.08258065352666	0.0622568023644884
54.9744	1.08207836478102	0.0621185652949353
55.0244	1.08157607603538	0.0619803282253822
55.0744	1.08107980246882	0.0620755741738768
55.1244	1.08058384549063	0.0621831087022686
55.1744	1.08007144185104	0.0621494957892287
55.2244	1.07952543416863	0.0618274884995081
55.2744	1.07897942648622	0.0615054812097875
55.3244	1.07853252720628	0.0607877910303914
55.3744	1.07812666149569	0.0599062773921478
55.4244	1.07771962459862	0.0590392613796688
55.4744	1.07730010869597	0.0583267177386804
55.5244	1.07688059279332	0.057614174097692
55.5744	1.07646278206441	0.0572575069322487
55.6244	1.07604693793985	0.0573112778380843
55.6744	1.07563109381529	0.0573650487439199
55.7244	1.07505722944033	0.0568257605105388
55.7744	1.07445389095126	0.0561758542222399
55.8244	1.07387875921908	0.0556108421606913
55.8744	1.07340282252258	0.0553443786309763
55.9244	1.07292688582608	0.0550779151012613
55.9744	1.07245204114494	0.0549766470960133
56.0244	1.07197792447405	0.0549855094404099
56.0744	1.07150380780316	0.0549943717848066
56.1244	1.07101989520844	0.0547008388526429
56.1744	1.0705357683967	0.0544006931482349
56.2244	1.07007310687485	0.0541330553388979
56.2744	1.06964907325987	0.0539239171794814
56.3244	1.06922503964489	0.0537147790200649
56.3744	1.06867781163497	0.0538780928465561
56.4244	1.06808630331236	0.0541752787571609
56.4744	1.06751287767218	0.0544618033399412
56.5244	1.06707971157747	0.0546656326146056
56.5744	1.06664654548276	0.05486946188927
56.6244	1.06620710102771	0.0547798046542238
56.6744	1.06576119475374	0.0543880850049624
56.7244	1.06531528847978	0.0539963653557011
56.7744	1.06491458235978	0.0536798139726925
56.8244	1.06452054681564	0.0533743558178685
56.8744	1.06409785557021	0.0531827775525636
56.9244	1.06358919722091	0.0533328389558164
56.9744	1.06308053887161	0.0534829003590692
57.0244	1.06250952426226	0.0530615739371769
57.0744	1.06190163570918	0.0523023612711346
57.1244	1.06129498295348	0.0515484259066016
57.1744	1.06086363688438	0.0515431134561856
57.2244	1.06043229081528	0.0515378010057696
57.2744	1.05999673393493	0.0514835065705465
57.3244	1.05955446771217	0.0513511661512326
57.3744	1.05911220148942	0.0512188257319186
57.4244	1.05867480328917	0.0512309647607286
57.4744	1.05823890715604	0.0512876840746309
57.5244	1.05778521400332	0.051313441357292
57.5744	1.05722468888137	0.0511533397241275
57.6244	1.05666416375942	0.0509932380909631
57.6744	1.05614867472216	0.0507924796724078
57.7244	1.05567455805127	0.0505543719275955
57.7744	1.05520044138038	0.0503162641827833
57.8244	1.05471813641428	0.050151529540804
57.8744	1.05423491961535	0.0499949655866485
57.9244	1.05378822225342	0.0498747542510733
57.9744	1.05343618159317	0.0498487672314734
58.0244	1.05308414093292	0.0498227802118734
58.0744	1.05264707391639	0.0496726840530624
58.1244	1.05216541990815	0.0494575062724699
58.1744	1.05168263277236	0.0492464386069792
58.2244	1.05116950299877	0.0491454306903239
58.2744	1.05065637322518	0.0490444227736686
58.3244	1.05008667619184	0.0487641035404361
58.3744	1.04943691052512	0.0482299765016136
58.4244	1.04878714485841	0.047695849462791
58.4744	1.0481373791917	0.0471617224239685
58.5244	1.04756807388052	0.0466157454950282
58.5744	1.04708523841202	0.0460570336219364
58.6244	1.04660240294352	0.0454983217488446
58.6744	1.04611956747502	0.0449396098757529
58.7244	1.04563673200652	0.0443808980026612
58.7744	1.04514618919861	0.0439468486857703
58.8244	1.0446312398159	0.0439075641301826
58.8744	1.04411629043318	0.0438682795745949
58.9244	1.04360134105047	0.0438289950190072
58.9744	1.04308639166776	0.0437897104634194
59.0244	1.04257144228504	0.0437504259078317
59.0744	1.04215329390293	0.0435095495144003
59.1244	1.04173553427985	0.0432678635151943
59.1744	1.04131777465678	0.0430261775159885
59.2244	1.0409000150337	0.0427844915167825
59.2744	1.04048225541063	0.0425428055175766
59.3244	1.0399864127603	0.042159556181793
59.3744	1.03946509474565	0.0417301203993276
59.4244	1.03894377673099	0.0413006846168622
59.4744	1.03842245871634	0.0408712488343968
59.5244	1.03790114070168	0.0404418130519313
59.5744	1.03741964050068	0.0401191314555058
59.6244	1.03697639663044	0.0398990176064519
59.6744	1.03653315276021	0.039678903757398
59.7244	1.03608990888998	0.0394587899083441
59.7744	1.03564666501974	0.0392386760592902
59.8244	1.03519273803896	0.0390443092296378
59.8744	1.03470963181596	0.0389202663484999
59.9244	1.03422652559295	0.0387962234673621
59.9744	1.03374341936995	0.0386721805862243
60.0244	1.03326031314694	0.0385481377050864
60.0744	1.03277703867292	0.0384199099921887
60.1244	1.03228692199095	0.0381214991210586
60.1744	1.03179680530897	0.0378230882499286
60.2244	1.031306688627	0.0375246773787984
60.2744	1.03081657194503	0.0372262665076683
60.3244	1.03032645526305	0.0369278556365382
60.3744	1.02989518079762	0.0372367278584575
60.4244	1.02948030991685	0.0377148938326591
60.4744	1.02906543903607	0.0381930598068607
60.5244	1.0286505681553	0.0386712257810622
60.5744	1.02823569727453	0.0391493917552639
60.6244	1.02773651943896	0.0394620225568516
60.6744	1.02716494418124	0.0396325023366038
60.7244	1.02659336892353	0.039802982116356
60.7744	1.02602179366581	0.0399734618961082
60.8244	1.0254502184081	0.0401439416758604
60.8744	1.02491609043128	0.0402537270973888
60.9244	1.02447102625768	0.0402191583696284
60.9744	1.02402596208407	0.0401845896418679
61.0244	1.02358089791047	0.0401500209141075
61.0744	1.02313583373687	0.040115452186347
61.1244	1.02268738879754	0.0400685078771122
61.1744	1.02217971785134	0.039804761714642
61.2244	1.02167204690513	0.0395410155521717
61.2744	1.02116437595892	0.0392772693897014
61.3244	1.02065670501271	0.0390135232272311
61.3744	1.0201490340665	0.0387497770647608
61.4244	1.01968654543462	0.0385003123467564
61.4744	1.01923465512339	0.0382541975972069
61.5244	1.01878276481215	0.0380080828476575
61.5744	1.01833087450092	0.037761968098108
61.6244	1.01787898418968	0.0375158533485586
61.6744	1.01743649361263	0.037171651531924
61.7244	1.01700115212919	0.0367528482839853
61.7744	1.01656581064575	0.0363340450360466
61.8244	1.0161304691623	0.0359152417881079
61.8744	1.01569512767886	0.0354964385401692
61.9244	1.01522965368697	0.0351157799173781
61.9744	1.01470131063426	0.0348147069939691
62.0244	1.01417296758155	0.03451363407056
62.0744	1.01364462452884	0.034212561147151
62.1244	1.01311628147612	0.033911488223742
62.1744	1.01259545264613	0.0336313009763841
62.2244	1.01215874645584	0.0335849314194526
62.2744	1.01172204026556	0.0335385618625211
62.3244	1.01128533407527	0.0334921923055896
62.3744	1.01084862788498	0.0334458227486581
62.4244	1.01041192169469	0.0333994531917265
62.4744	1.00990490682414	0.0331260250533703
62.5244	1.00938430006074	0.0328087025353113
62.5744	1.00886369329735	0.0324913800172524
62.6244	1.00834308653395	0.0321740574991935
62.6744	1.00782247977055	0.0318567349811346
62.7244	1.00734374409594	0.0315722248648398
62.7744	1.0068933908372	0.0313099567121571
62.8244	1.00644303757847	0.0310476885594742
62.8744	1.00599268431974	0.0307854204067915
62.9244	1.005542331061	0.0305231522541087
62.9744	1.00507557827684	0.0302139444130426
63.0244	1.00457863545724	0.0298183248729075
63.0744	1.00408169263763	0.0294227053327724
63.1244	1.00358474981802	0.0290270857926373
63.1744	1.00308780699842	0.0286314662525021
63.2244	1.00259176522898	0.0282642192017008
63.2744	1.00210301377453	0.0281265313827821
63.3244	1.00161426232008	0.0279888435638635
63.3744	1.00112551086564	0.0278511557449449
63.4244	1.00063675941119	0.0277134679260262
63.4744	1.00014800795674	0.0275757801071075
63.5244	0.999697324398339	0.0273430316478023
63.5744	0.999252429966984	0.0270958269620788
63.6244	0.998807535535629	0.0268486222763553
63.6744	0.998362641104274	0.0266014175906318
63.7244	0.997917746672919	0.0263542129049083
63.7744	0.997428447419625	0.0260284117563972
63.8244	0.996912391414649	0.0256552512008218
63.8744	0.996396335409674	0.0252820906452465
63.9244	0.995880279404699	0.0249089300896711
63.9744	0.995364223399724	0.0245357695340957
64.0244	0.994885777476164	0.0243113615842547
64.0744	0.994468177181702	0.0243276057557325
64.1244	0.99405057688724	0.0243438499272104
64.1744	0.993632976592778	0.0243600940986882
64.2244	0.993215376298315	0.0243763382701661
64.2744	0.992784314716735	0.0243938059526758
64.3244	0.992269168863444	0.0244189161461244
64.3744	0.991754023010153	0.0244440263395729
64.4244	0.991238877156862	0.0244691365330214
64.4744	0.990723731303571	0.0244942467264699
64.5244	0.99020858545028	0.0245193569199184
64.5744	0.989747417837269	0.0239188757228471
64.6244	0.98929251555572	0.0232457812393762
64.6744	0.988837613274171	0.0225726867559053
64.7244	0.988382710992622	0.0218995922724344
64.7744	0.987927808711072	0.0212264977889635
64.8244	0.987463298565654	0.0208911251169872
64.8744	0.986993660296576	0.0207360088720051
64.9244	0.986524022027498	0.0205808926270229
64.9744	0.986054383758421	0.0204257763820408
65.0244	0.985584745489343	0.0202706601370586
65.0744	0.985102419705786	0.0201116677983471
65.1244	0.984601836279443	0.0199470976662202
65.1744	0.9841012528531	0.0197825275340934
65.2244	0.983600669426758	0.0196179574019665
65.2744	0.983100086000415	0.0194533872698396
65.3244	0.982608246936563	0.0193003389706336
65.3744	0.982159713286956	0.0192043511773215
65.4244	0.981711179637348	0.0191083633840093
65.4744	0.981262645987741	0.0190123755906972
65.5244	0.980814112338133	0.0189163877973851
65.5744	0.980365578688525	0.018820400004073
65.6244	0.979836152819121	0.0185106146192775
65.6744	0.979300073477092	0.0181832441511998
65.7244	0.978763994135063	0.0178558736831222
65.7744	0.978227914793034	0.0175285032150445
65.8244	0.977691835451005	0.0172011327469669
65.8744	0.97722228762504	0.0168349735878754
65.9244	0.976783761825626	0.0164507282062879
65.9744	0.976345236026213	0.0160664828247004
66.0244	0.975906710226799	0.0156822374431128
66.0744	0.975468184427386	0.0152979920615253
66.1244	0.974999686862313	0.0148315063989242
66.1744	0.97449273237418	0.0142594978186755
66.2244	0.973985777886048	0.0136874892384269
66.2744	0.973478823397915	0.0131154806581782
66.3244	0.972971868909783	0.0125434720779295
66.3744	0.972472798472114	0.0120230265234907
66.4244	0.972006068731244	0.0117140946055374
66.4744	0.971539338990374	0.011405162687584
66.5244	0.971072609249505	0.0110962307696306
66.5744	0.970605879508635	0.0107872988516773
66.6244	0.970139149767766	0.0104783669337239
66.6744	0.969716440185826	0.0101248812143668
66.7244	0.969295950107698	0.00976914908485493
66.7744	0.96887546002957	0.00941341695534298
66.8244	0.968454969951442	0.00905768482583111
66.8744	0.968034479873314	0.00870195269631918
66.9244	0.967532712541655	0.00811166710083155
66.9744	0.966997747458553	0.00742557797698759
67.0244	0.966462782375451	0.00673948885314357
67.0744	0.965927817292349	0.00605339972929966
67.1244	0.965392852209247	0.00536731060545564
67.1744	0.964903598126135	0.00466746879719054
67.2244	0.964466725317691	0.00395186747501788
67.2744	0.964029852509246	0.00323626615284522
67.3244	0.963592979700802	0.00252066483067259
67.3744	0.963156106892357	0.00180506350849988
67.4244	0.962700885425958	0.00115577662917868
67.4744	0.96218209896593	0.00073622192687825
67.5244	0.961663312505902	0.000316667224577877
67.5744	0.961144526045874	-0.000102887477722524
67.6244	0.960625739585846	-0.000522442180022925
67.6744	0.960106953125818	-0.000941996882323298
67.7244	0.959679490627646	-0.00130326470864447
67.7744	0.959253702092116	-0.00166346414009025
67.8244	0.958827913556586	-0.00202366357153602
67.8744	0.958402125021056	-0.00238386300298182
67.9244	0.957976336485526	-0.00274406243442757
67.9744	0.957485273941431	-0.00303468100048676
68.0244	0.956971038239825	-0.00330059741650357
68.0744	0.956456802538218	-0.00356651383252035
68.1244	0.955942566836611	-0.00383243024853719
68.1744	0.955428331135005	-0.00409834666455397
68.2244	0.954920961656582	-0.00444272795468059
68.2744	0.954420569146877	-0.00486683968140264
68.3244	0.953920176637173	-0.00529095140812463
68.3744	0.953419784127469	-0.00571506313484668
68.4244	0.952919391617765	-0.0061391748615687
68.4744	0.952433400565207	-0.00657008363012229
68.5244	0.951990156694972	-0.00702116774506478
68.5744	0.951546912824738	-0.00747225186000727
68.6244	0.951103668954503	-0.00792333597494979
68.6744	0.950660425084269	-0.00837442008989225
68.7244	0.950215401140667	-0.00882454175577346
68.7744	0.94959414993365	-0.00917938096459331
68.8244	0.948972898726633	-0.00953422017341313
68.8744	0.948351647519615	-0.009889059382233
68.9244	0.947730396312598	-0.0102438985910528
68.9744	0.947109145105581	-0.0105987377998726
69.0244	0.946487893898564	-0.0109535770086925
69.0744	0.945866642691547	-0.0113084162175122
69.1244	0.945264617201696	-0.0116451713186476
69.1744	0.944775048988966	-0.0118761467762041
69.2244	0.944285480776237	-0.0121071222337605
69.2744	0.943795912563507	-0.012338097691317
69.3244	0.943306344350777	-0.0125690731488734
69.3744	0.942816776138047	-0.0128000486064299
69.4244	0.942327207925317	-0.0130310240639863
69.4744	0.941837639712588	-0.0132619995215428
69.5244	0.941348071499858	-0.0134929749790992
69.5744	0.940858503287128	-0.0137239504366556
69.6244	0.940368935074398	-0.0139549258942121
69.6744	0.939884171545987	-0.0140539869979724
69.7244	0.939401883157981	-0.0140850922225045
69.7744	0.938919594769976	-0.0141161974470365
69.8244	0.938437306381971	-0.0141473026715685
69.8744	0.937955017993966	-0.0141784078961005
69.9244	0.937472729605961	-0.0142095131206325
69.9744	0.936990441217956	-0.0142406183451645
70.0244	0.93650815282995	-0.0142717235696966
70.0744	0.936025864441945	-0.0143028287942286
70.1244	0.93554357605394	-0.0143339340187606
70.1744	0.935059941808339	-0.0143970570959047
70.2244	0.934569918606564	-0.0146121729676326
70.2744	0.934079895404789	-0.0148272888393604
70.3244	0.933589872203014	-0.0150424047110883
70.3744	0.933099849001239	-0.0152575205828161
70.4244	0.932609825799464	-0.015472636454544
70.4744	0.932119802597689	-0.0156877523262718
70.5244	0.931629779395913	-0.0159028681979997
70.5744	0.931139756194138	-0.0161179840697276
70.6244	0.930649732992363	-0.0163330999414554
70.6744	0.930159709790588	-0.0165482158131833
70.7244	0.929682833952266	-0.0167605683483388
70.7744	0.929211920290393	-0.0169716677424905
70.8244	0.92874100662852	-0.0171827671366422
70.8744	0.928270092966647	-0.0173938665307939
70.9244	0.927799179304774	-0.0176049659249456
70.9744	0.927328265642901	-0.0178160653190974
71.0244	0.926857351981028	-0.0180271647132491
71.0744	0.926386438319155	-0.0182382641074008
71.1244	0.925915524657282	-0.0184493635015525
71.1744	0.925444610995409	-0.0186604628957042
71.2244	0.924979119892978	-0.018870353354481
71.2744	0.924535050584777	-0.0190754679200435
71.3244	0.924090981276576	-0.019280582485606
71.3744	0.923646911968375	-0.0194856970511686
71.4244	0.923202842660174	-0.019690811616731
71.4744	0.922758773351973	-0.0198959261822936
71.5244	0.922314704043772	-0.0201010407478561
71.5744	0.921870634735571	-0.0203061553134186
71.6244	0.92142656542737	-0.0205112698789812
71.6744	0.920982496119169	-0.0207163844445437
71.7244	0.920538426810968	-0.0209214990101062
71.7744	0.920063409147906	-0.0215033136717112
71.8244	0.919576115880403	-0.0222345456898471
71.8744	0.9190888226129	-0.0229657777079829
71.9244	0.918601529345396	-0.0236970097261187
71.9744	0.918114236077893	-0.0244282417442545
72.0244	0.91762694281039	-0.0251594737623904
72.0744	0.917139649542886	-0.0258907057805262
72.1244	0.916652356275383	-0.026621937798662
72.1744	0.916165063007879	-0.0273531698167978
72.2244	0.915677769740376	-0.0280844018349337
72.2744	0.915189534645549	-0.0287295917999594
72.3244	0.914698146476638	-0.0290867279350077
72.3744	0.914206758307727	-0.0294438640700561
72.4244	0.913715370138816	-0.0298010002051044
72.4744	0.913223981969905	-0.0301581363401527
72.5244	0.912732593800994	-0.0305152724752011
72.5744	0.912241205632083	-0.0308724086102495
72.6244	0.911749817463173	-0.0312295447452978
72.6744	0.911258429294261	-0.0315866808803461
72.7244	0.910767041125351	-0.0319438170153945
72.7744	0.91027565295644	-0.0323009531504428
72.8244	0.909785887926663	-0.0328021111031059
72.8744	0.909296681396374	-0.033352824950002
72.9244	0.908807474866084	-0.033903538796898
72.9744	0.908318268335794	-0.0344542526437941
73.0244	0.907829061805505	-0.0350049664906902
73.0744	0.907339855275215	-0.0355556803375863
73.1244	0.906850648744926	-0.0361063941844823
73.1744	0.906361442214636	-0.0366571080313784
73.2244	0.905872235684347	-0.0372078218782744
73.2744	0.905383029154057	-0.0377585357251705
73.3244	0.904896094529368	-0.0382265570257525
73.3744	0.904415626097544	-0.0384592226175944
73.4244	0.903935157665721	-0.0386918882094363
73.4744	0.903454689233896	-0.0389245538012782
73.5244	0.902974220802072	-0.0391572193931201
73.5744	0.902493752370248	-0.039389884984962
73.6244	0.902013283938424	-0.0396225505768039
73.6744	0.9015328155066	-0.0398552161686458
73.7244	0.901052347074776	-0.0400878817604877
73.7744	0.900571878642952	-0.0403205473523297
73.8244	0.900091410211128	-0.0405532129441716
73.8744	0.899628902016878	-0.0407254435034957
73.9244	0.899171638026364	-0.0408800276579762
73.9744	0.898714374035849	-0.0410346118124567
74.0244	0.898257110045335	-0.0411891959669372
74.0744	0.897799846054821	-0.0413437801214177
74.1244	0.897342582064306	-0.0414983642758982
74.1744	0.896885318073792	-0.0416529484303787
74.2244	0.896428054083278	-0.0418075325848592
74.2744	0.895970790092763	-0.0419621167393396
74.3244	0.895513526102249	-0.0421167008938201
74.3744	0.895054558632749	-0.042384734816879
74.4244	0.894591379784646	-0.0429332417789233
74.4744	0.894128200936543	-0.0434817487409676
74.5244	0.89366502208844	-0.0440302557030119
74.5744	0.893201843240337	-0.0445787626650562
74.6244	0.892738664392234	-0.0451272696271005
74.6744	0.892275485544131	-0.0456757765891448
74.7244	0.891812306696027	-0.0462242835511892
74.7744	0.891349127847924	-0.0467727905132335
74.8244	0.890885948999821	-0.0473212974752778
74.8744	0.890422770151718	-0.0478698044373221
74.9244	0.889942076045328	-0.0483031859576586
74.9744	0.889457057723051	-0.048708144987399
75.0244	0.888972039400774	-0.0491131040171393
75.0744	0.888487021078497	-0.0495180630468797
75.1244	0.88800200275622	-0.04992302207662
75.1744	0.887516984433943	-0.0503279811063604
75.2244	0.887031966111666	-0.0507329401361007
75.2744	0.886546947789389	-0.0511378991658411
75.3244	0.886061929467112	-0.0515428581955814
75.3744	0.885576911144835	-0.0519478172253218
75.4244	0.885092180375635	-0.0527315480114981
75.4744	0.884608072031449	-0.0543351518400868
75.5244	0.884123963687262	-0.0559387556686754
75.5744	0.883639855343076	-0.057542359497264
75.6244	0.88315574699889	-0.0591459633258526
75.6744	0.882671638654704	-0.0607495671544411
75.7244	0.882187530310517	-0.0623531709830297
75.7744	0.881703421966331	-0.0639567748116184
75.8244	0.881219313622144	-0.065560378640207
75.8744	0.880735205277958	-0.0671639824687956
75.9244	0.880251096933772	-0.0687675862973841
75.9744	0.879762834539602	-0.0697479938792386
76.0244	0.879273721315918	-0.0706007588563402
76.0744	0.878784608092233	-0.0714535238334419
76.1244	0.878295494868549	-0.0723062888105435
76.1744	0.877806381644864	-0.0731590537876451
76.2244	0.87731726842118	-0.0740118187647468
76.2744	0.876828155197495	-0.0748645837418485
76.3244	0.876339041973811	-0.0757173487189501
76.3744	0.875849928750126	-0.0765701136960518
76.4244	0.875360815526442	-0.0774228786731534
76.4744	0.874876397789704	-0.0785841170254629
76.5244	0.874400934237379	-0.0803336069304946
76.5744	0.873925470685053	-0.0820830968355262
76.6244	0.873450007132727	-0.0838325867405579
76.6744	0.872974543580401	-0.0855820766455894
76.7244	0.872499080028075	-0.087331566550621
76.7744	0.872023616475749	-0.0890810564556527
76.8244	0.871548152923423	-0.0908305463606843
76.8744	0.871072689371097	-0.092580036265716
76.9244	0.870597225818772	-0.0943295261707475
76.9744	0.870121762266446	-0.0960790160757792
77.0244	0.869649930214393	-0.098013775009133
77.0744	0.869178699179867	-0.0999791961826054
77.1244	0.868707468145342	-0.101944617356078
77.1744	0.868236237110817	-0.10391003852955
77.2244	0.867765006076291	-0.105875459703023
77.2744	0.867293775041766	-0.107840880876495
77.3244	0.86682254400724	-0.109806302049967
77.3744	0.866351312972715	-0.11177172322344
77.4244	0.865880081938189	-0.113737144396912
77.4744	0.865408850903664	-0.115702565570384
77.5244	0.86493944022554	-0.117232108099546
77.5744	0.86447307645412	-0.118032078352403
77.6244	0.8640067126827	-0.118832048605259
77.6744	0.86354034891128	-0.119632018858116
77.7244	0.863073985139859	-0.120431989110972
77.7744	0.862607621368439	-0.121231959363828
77.8244	0.862141257597019	-0.122031929616685
77.8744	0.861674893825599	-0.122831899869541
77.9244	0.861208530054179	-0.123631870122398
77.9744	0.860742166282759	-0.124431840375254
78.0244	0.860275802511339	-0.125231810628111
78.0744	0.859794489619847	-0.127568638408023
78.1244	0.859311291253751	-0.13009930407423
78.1744	0.858828092887655	-0.132629969740438
78.2244	0.858344894521559	-0.135160635406645
78.2744	0.857861696155464	-0.137691301072853
78.3244	0.857378497789368	-0.14022196673906
78.3744	0.856895299423272	-0.142752632405268
78.4244	0.856412101057176	-0.145283298071475
78.4744	0.855928902691081	-0.147813963737683
78.5244	0.855445704324985	-0.15034462940389
79.5543	0.849581820523953	-0.143965300763355
79.6043	0.849794130697189	-0.147082057978103
79.6543	0.850118559725953	-0.149581050825308
79.7043	0.850645756897695	-0.137937036175575
79.7543	0.851101388842504	-0.133934462406412
79.8043	0.851831354157224	-0.123218443559122
79.8543	0.852504067290397	-0.118312170986628
79.9043	0.852999120679548	-0.120177943631953
79.9543	0.853582316709526	-0.118343317754265
80.0043	0.853978310965224	-0.116038680389602
80.0543	0.854474496538629	-0.112566805839383
80.1043	0.854779841506877	-0.106544473975569
80.1543	0.855309424186184	-0.103685500636392
80.2043	0.85582711194203	-0.101950716457099
80.2543	0.856235001121189	-0.100306263797884
80.3043	0.856718914376381	-0.0968122166574622
80.3543	0.857166821376772	-0.0948728487067563
80.4043	0.8578183724487	-0.0923643028876462
80.4543	0.858248593146914	-0.0879211827279423
80.5043	0.858874248416023	-0.0873391026538294
80.5543	0.859280791087982	-0.0860064038955788
80.6043	0.859860972619144	-0.0849237646603336
80.6543	0.860245752950394	-0.0807216836692473
80.7043	0.860705442296958	-0.0796562765327213
80.7543	0.861037946246996	-0.079143498587844
80.8043	0.861383351700577	-0.0774369146237183
80.8543	0.86194202650388	-0.0757670601777837
80.9043	0.862353348301839	-0.0740351723128667
80.9543	0.862855896199355	-0.0722457090608881
81.0043	0.863438951519386	-0.0704215722758684
81.0543	0.863998507005668	-0.0688120065969259
81.1043	0.864566902773873	-0.0668251319758337
81.1543	0.865025652548679	-0.0649025955692621
81.2043	0.865650397834598	-0.0640856760459788
81.2543	0.866097289227278	-0.0622353131892612
81.3043	0.866493925539025	-0.0617536363635132
81.3543	0.866858379919034	-0.0614567092223192
81.4043	0.867363251958155	-0.0597955919229822
81.4543	0.867773527229232	-0.0587836016694437
81.5043	0.868248600716313	-0.0569377370740876
81.5543	0.868686765332007	-0.0549359126834267
81.6043	0.869278726449885	-0.0524237818687703
81.6543	0.869797717388251	-0.0497958602304333
81.7043	0.870365977756881	-0.0489975301926765
81.7543	0.87086773072786	-0.047336908267328
81.8043	0.871279536159725	-0.0457882535524142
81.8543	0.871865921472551	-0.0443769775328565
81.9043	0.872213986862569	-0.0425952518193109
81.9543	0.872678072545354	-0.040270509466513
82.0043	0.872993884985832	-0.0390109135192518
82.0543	0.873532550144436	-0.0383722211279825
82.1043	0.873895024997841	-0.0352472781224472
82.1543	0.874452585105628	-0.0332136377805805
82.2043	0.874996347669262	-0.0310950937784832
82.2543	0.875585400480237	-0.0291700475347903
82.3043	0.876230860209092	-0.0277781479632831
82.3543	0.876742248388532	-0.0270278548853298
82.4043	0.877224496451807	-0.0253882484553623
82.4543	0.877668210775552	-0.0244333161438665
82.5043	0.878091350462155	-0.0243440144493145
82.5543	0.878568160793162	-0.0239411012464345
82.6043	0.878991193961986	-0.0235175705467756
82.6543	0.87941837257768	-0.0235900266404719
82.7043	0.87984430214041	-0.0237139126078442
82.7543	0.880237457667588	-0.022805150953344
82.8043	0.880828575165392	-0.0221115278771647
82.8543	0.881368857322935	-0.021046024966814
82.9043	0.881859652319885	-0.0198063036957034
82.9543	0.882326542884016	-0.0186935941067438
83.0043	0.882952583929308	-0.0188814639525129
83.0543	0.883447129882999	-0.0183523474849361
83.1043	0.883868553318132	-0.0176249051203081
83.1543	0.884261136378087	-0.0171784516871498
83.2043	0.884601455202127	-0.0179240212264279
83.2543	0.885080655787235	-0.0183172154718844
83.3043	0.885549515018159	-0.0180349871458425
83.3543	0.88595147962652	-0.0171795539733662
83.4043	0.886340994824743	-0.0170058375304218
83.4543	0.886973886516227	-0.0149768423353618
83.5043	0.887569280668488	-0.0136495226401345
83.5543	0.888083944284949	-0.0131100179548793
83.6043	0.888597230667654	-0.0117817358613959
83.6543	0.889084281071272	-0.0103771890582573
83.7043	0.889613349864436	-0.0103538644688289
83.7543	0.890115922462534	-0.0107457082104326
83.8043	0.890467160607131	-0.00967875529450737
83.8543	0.890860608477275	-0.010825878549579
83.9043	0.891277042810692	-0.0106416038223717
83.9543	0.891734268410757	-0.00999146290585495
84.0043	0.892246296412502	-0.00979403768636256
84.0543	0.892724999670132	-0.00769169574257525
84.1043	0.89321418503659	-0.0061897940725944
84.1543	0.893768225538036	-0.00561863335069501
84.2043	0.894393240479351	-0.00597274278764179
84.2543	0.894881044559369	-0.00568912303051056
84.3043	0.895332783277171	-0.00541769343934068
84.3543	0.895753178917078	-0.00482515993340402
84.4043	0.896160792807198	-0.00393819255918362
84.4543	0.89662122415737	-0.00332495953786771
84.5043	0.89701598234598	-0.00118892679164209
84.5543	0.897413985082472	0.000351770487824199
84.6043	0.897820477847142	0.00121551415179094
84.6543	0.898217213160729	0.00213950026468321
84.7043	0.898890720562469	0.00404296897947565
84.7543	0.899573992365985	0.00515911647750159
84.8043	0.900249776982705	0.00573729413080992
84.8543	0.900829346830233	0.00638746706896215
84.9043	0.901357154256561	0.00707637262882826
84.9543	0.901882367054383	0.0077687834618087
85.0043	0.902320083213114	0.00857939989369863
85.0543	0.902757799371845	0.00939001632558858
85.1043	0.903188100746249	0.00970598722287094
85.1543	0.9036076166489	0.00930245163068719
85.2043	0.904027132551551	0.00889891603850351
85.2543	0.904548183899115	0.00969762483043379
85.3043	0.905096879757125	0.0108236622460288
85.3543	0.905632865978458	0.0119270811073738
85.4043	0.906104252610938	0.0129155360761931
85.4543	0.906575639243417	0.0139039910450124
85.5043	0.907059873436664	0.0141526365432376
85.5543	0.907554920402048	0.0137786431315889
85.6043	0.908049967367432	0.0134046497199401
85.6543	0.908417536827189	0.0139503234982989
85.7043	0.908774261846363	0.0145742328535854
85.7543	0.909166501025226	0.0152598650611683
85.8043	0.909641527708922	0.0160893801869288
85.8543	0.910116554392618	0.0169188953126894
85.9043	0.910612557242227	0.0170225208785458
85.9543	0.911118485761387	0.0167826642307293
86.0043	0.911629101234376	0.0165618332746437
86.0543	0.912216969505769	0.0166545936151292
86.1043	0.912804837777163	0.0167473539556148
86.1543	0.913335598013038	0.0171681496787557
86.2043	0.913792424440653	0.0180136300345128
86.2543	0.914249250868269	0.01885911039027
86.3043	0.914669021574505	0.0195732290888607
86.3543	0.915080347361919	0.0202574107496689
86.4043	0.915507128806798	0.0207965461229645
86.4543	0.915998535720965	0.020729192615314
86.5043	0.916489942635134	0.0206618391076635
86.5543	0.916984448862356	0.0212651445494794
86.6043	0.917481277947719	0.0223710922130439
86.6543	0.917978107033082	0.0234770398766084
86.7043	0.918514739688328	0.0240986752181981
86.7543	0.919053467268305	0.0246948204375786
86.8043	0.91953717329012	0.0252406821831335
86.8543	0.919908458514158	0.025683804049423
86.9043	0.920279743738196	0.0261269259157125
86.9543	0.920710236579294	0.0264442792733606
87.0043	0.921165242981301	0.0267095610539014
87.0543	0.921619937066914	0.0269090940232209
87.1043	0.922071303417706	0.0264080726426743
87.1543	0.922522669768497	0.0259070512621277
87.2043	0.923042477716247	0.0257262242694811
87.2543	0.923641220460146	0.025914682621708
87.3043	0.924239963204044	0.0261031409739349
87.3543	0.924725234546909	0.025809098512161
87.4043	0.925189341076957	0.0254250594581222
87.4543	0.925647604778795	0.025103939675661
87.5043	0.926085320937526	0.0250040888401304
87.5543	0.926523037096257	0.0249042380045998
87.6043	0.926988599646791	0.0251344241578967
87.6543	0.927472726458527	0.0255846349704118
87.7043	0.927956853270263	0.026034845782927
87.7543	0.928428512542579	0.0263237433446889
87.8043	0.928899899175059	0.0266091133123713
87.8543	0.929398250599347	0.0270721587622074
87.9043	0.929945126570598	0.0278549404940379
87.9543	0.930492002541849	0.0286377222258684
88.0043	0.930960588771266	0.029430986261689
88.0543	0.931401034968409	0.0302280179989436
88.1043	0.931838571308611	0.0309622997316814
88.1543	0.932253537147241	0.031209856823429
88.2043	0.932668502985872	0.0314574139151766
88.2543	0.933078984281405	0.0316062679853159
88.3043	0.933484849991995	0.0316535348546442
88.3543	0.933890715702586	0.0317008017239724
88.4043	0.934443283667299	0.031726444642104
88.4543	0.935017501746632	0.0317488963275939
88.5043	0.935575329893457	0.0316218804957127
88.5543	0.936083988242757	0.0310464621117179
88.6043	0.936592646592057	0.030471043727723
88.6543	0.937081314506783	0.0301168754490707
88.7043	0.937558161216087	0.0298935418921647
88.7543	0.938034969704853	0.0296724375370289
88.8043	0.938506356337333	0.0297675613758628
88.8543	0.938977742969812	0.0298626852146967
88.9043	0.939424215635749	0.0300890354553998
88.9543	0.939830991359143	0.0305244767264668
89.0043	0.940237767082538	0.0309599179975339
89.0543	0.9407147814162	0.0321493813248904
89.1043	0.941213468432801	0.0335715041666059
89.1543	0.941719556591783	0.0348269087677593
89.2043	0.942270072336553	0.0350815369276686
89.2543	0.942820588081323	0.0353361650875779
89.3043	0.943314684175217	0.0359507836312183
89.3543	0.943756950397968	0.0368961070784093
89.4043	0.944199216620719	0.0378414305256003
89.4543	0.944593990731249	0.0384980849068012
89.5043	0.944983476211368	0.0391225936551813
89.5543	0.945408375476597	0.0396330894060621
89.6043	0.945925065644613	0.0398480687094014
89.6543	0.946441755812628	0.0400630480127408
89.7043	0.946958756468049	0.0403087907898269
89.7543	0.947475919940035	0.0405706656324143
89.8043	0.947994117305593	0.0408220497055374
89.8543	0.948540000043452	0.0407925142852268
89.9043	0.949085882781311	0.0407629788649162
89.9543	0.949642623301754	0.0406848451206669
90.0043	0.95021473256759	0.0405379224444657
90.0543	0.950786841833428	0.0403909997682646
90.1043	0.951358951099264	0.0402440770920634
90.1543	0.951897462296689	0.0403079610845947
90.2043	0.9523998660264	0.0405983966422781
90.2543	0.952902269756112	0.0408888321999616
90.3043	0.953404673485823	0.0411792677576451
90.3543	0.953907077215534	0.0414697033153286
90.4043	0.954393386006141	0.0417073753508393
90.4543	0.954828727489584	0.0417779628994694
90.5043	0.955264068973027	0.0418485504480994
90.5543	0.955699410456469	0.0419191379967295
90.6043	0.956134751939912	0.0419897255453596
90.6543	0.956570093423354	0.0420603130939897
90.7043	0.957047753104987	0.0420323449151064
90.7543	0.957525582739224	0.0420039809300886
90.8043	0.95800341237346	0.0419756169450707
90.8543	0.958481242007696	0.0419472529600529
90.9043	0.958959071641933	0.041918888975035
90.9543	0.959458715632756	0.0418920918158823
91.0043	0.959965476774402	0.0418658058492533
91.0543	0.960472237916048	0.0418395198826242
91.1043	0.960978999057694	0.0418132339159951
91.1543	0.96148576019934	0.041786947949366
91.2043	0.961973124498617	0.0417357941981225
91.2543	0.962441852616011	0.0416607478695041
91.3043	0.962910580733404	0.0415857015408857
91.3543	0.963379308850798	0.0415106552122674
91.4043	0.963848036968192	0.041435608883649
91.4543	0.964331468747109	0.0413684062479954
91.5043	0.964855061273172	0.0413226274304393
91.5543	0.965378653799235	0.0412768486128833
91.6043	0.965902246325299	0.0412310697953273
91.6543	0.966425838851362	0.0411852909777713
91.7043	0.966946880465933	0.04114152558164
91.7543	0.967364185013166	0.0411796393234478
91.8043	0.967781489560399	0.0412177530652556
91.8543	0.968198794107632	0.0412558668070634
91.9043	0.968616098654865	0.0412939805488712
91.9543	0.969033403202098	0.0413320942906789
92.0043	0.969527777477846	0.0410736443296326
92.0543	0.970043636665122	0.04073252059976
92.1043	0.9705594958524	0.0403913968698874
92.1543	0.971075355039676	0.0400502731400148
92.2043	0.971591214226953	0.0397091494101422
92.2543	0.972075596128556	0.0397019249965213
92.3043	0.972532947349897	0.0399814319660012
92.3543	0.972990298571237	0.0402609389354812
92.4043	0.973447649792578	0.0405404459049611
92.4543	0.973905001013918	0.0408199528744411
92.5043	0.974366528011186	0.0410722597202422
92.5543	0.974837986583633	0.0412598743799963
92.6043	0.975309445156079	0.0414474890397503
92.6543	0.975780903728526	0.0416351036995044
92.7043	0.976252362300972	0.0418227183592585
92.7543	0.976725432435477	0.041986613545814
92.8043	0.977226734749744	0.0417349787018904
92.8543	0.977728037064012	0.0414833438579668
92.9043	0.978229339378279	0.0412317090140433
92.9543	0.978730641692546	0.0409800741701197
93.0043	0.979231944006813	0.0407284393261961
93.0543	0.979659678958301	0.040933113412682
93.1043	0.980070157367902	0.0412448229272887
93.1543	0.980480635777503	0.0415565324418954
93.2043	0.980891114187104	0.0418682419565021
93.2543	0.981301592596705	0.0421799514711088
93.3043	0.981805517272496	0.0422622692649459
93.3543	0.982380513756374	0.042170120116226
93.4043	0.982955510240253	0.042077970967506
93.4543	0.983530506724131	0.0419858218187859
93.5043	0.984105503208009	0.0418936726700659
93.5543	0.984636337399338	0.0417633167376146
93.6043	0.985075030511152	0.0415532454168845
93.6543	0.985513723622965	0.0413431740961542
93.7043	0.985952416734778	0.041133102775424
93.7543	0.986391109846591	0.0409230314546937
93.8043	0.986833668645444	0.0407748445597599
93.8543	0.987319504282139	0.0413194613584981
93.9043	0.987805339918834	0.0418640781572362
93.9543	0.988291175555528	0.0424086949559743
94.0043	0.988777011192223	0.0429533117547125
94.0543	0.989262846828918	0.0434979285534506
94.1043	0.989735109071549	0.0431699523184328
94.1543	0.990204747340627	0.0426732886472953
94.2043	0.990674385609705	0.0421766249761577
94.2543	0.991144023878783	0.0416799613050201
94.3043	0.991613662147861	0.0411832976338825
94.3543	0.992065841872058	0.0409185742122833
94.4043	0.992506187280598	0.0408110720336598
94.4543	0.992946532689138	0.0407035698550362
94.5043	0.993386878097678	0.0405960676764127
94.5543	0.993827223506217	0.0404885654977892
94.6043	0.994301908006131	0.0405410006837817
94.6543	0.994839807651528	0.0408878660182721
94.7043	0.995377707296926	0.0412347313527624
94.7543	0.995915606942323	0.0415815966872528
94.8043	0.996453506587721	0.0419284620217431
94.8543	0.996979442289229	0.0422509523601269
94.9043	0.997408578808357	0.0423762268209209
94.9543	0.997837715327486	0.042501501281715
95.0043	0.998266851846614	0.042626775742509
95.0543	0.998695988365742	0.0427520502033031
95.1043	0.999125124884871	0.0428773246640971
95.1543	0.999615716748639	0.0428987264175253
95.2043	1.00011565435606	0.0429043318606166
95.2543	1.00061559196348	0.042909937303708
95.3043	1.00111552957091	0.0429155427467993
95.3543	1.00161546717833	0.0429211481898907
95.4043	1.00207804012247	0.0428401055608399
95.4543	1.00251809846181	0.0427068519139599
95.5043	1.00295815680115	0.0425735982670799
95.5543	1.00339821514049	0.0424403446201998
95.6043	1.00383827347983	0.0423070909733198
95.6543	1.00430641887972	0.0424529787027561
95.7043	1.00482000355559	0.0430504616430914
95.7543	1.00533358823146	0.0436479445834268
95.8043	1.00584717290733	0.0442454275237621
95.8543	1.0063607575832	0.0448429104640974
95.9043	1.00686903126052	0.0453341696758793
95.9543	1.00734413043971	0.0451619154527838
96.0043	1.00781922961889	0.0449896612296883
96.0543	1.00829432879807	0.0448174070065927
96.1043	1.00876942797726	0.0446451527834972
96.1543	1.00924452715644	0.0444728985604017
96.2043	1.0097047906549	0.0445891550160168
96.2543	1.0101633321547	0.044738899318268
96.3043	1.0106218736545	0.0448886436205192
96.3543	1.0110804151543	0.0450383879227704
96.4043	1.01153895665411	0.0451881322250215
96.4543	1.01204271205696	0.0454777663090312
96.5043	1.01257060003383	0.0458420654912802
96.5543	1.0130984880107	0.0462063646735291
96.6043	1.01362637598757	0.046570663855778
96.6543	1.01415426396444	0.0469349630380269
96.7043	1.01463699931625	0.0473559552513594
96.7543	1.01505475893933	0.0478585301191781
96.8043	1.0154725185624	0.0483611049869967
96.8543	1.01589027818548	0.0488636798548153
96.9043	1.01630803780855	0.049366254722634
96.9543	1.01674044399241	0.0498951441915789
97.0043	1.01724538552493	0.0505543535899117
97.0543	1.01775032705745	0.0512135629882444
97.1043	1.01825526858997	0.0518727723865772
97.1543	1.01876021012249	0.0525319817849099
97.2043	1.01926515165501	0.0531911911832426
97.2543	1.01973663199196	0.0536800108673195
97.3043	1.02020536010935	0.0541548158129942
97.3543	1.02067408822674	0.054629620758669
97.4043	1.02114281634414	0.0551044257043438
97.4543	1.02161154446153	0.0555792306500186
97.5043	1.02207642773929	0.0562190819672471
97.5543	1.0225395182619	0.0569358903902734
97.6043	1.02300260878452	0.0576526988132997
97.6543	1.02346569930714	0.0583695072363259
97.7043	1.02392878982976	0.0590863156593522
97.7543	1.02441109276927	0.0598000081678203
97.8043	1.0249180472574	0.0605097026306679
97.8543	1.02542500174553	0.0612193970935156
97.9043	1.02593195623367	0.0619290915563633
97.9543	1.0264389107218	0.0626387860192109
98.0043	1.0269276385012	0.0632469491587366
98.0543	1.02734159957741	0.0634386266658594
98.1043	1.02775556065362	0.0636303041729823
98.1543	1.02816952172983	0.0638219816801051
98.2043	1.02858348280603	0.0640136591872279
98.2543	1.02899744388224	0.0642053366943508
98.3043	1.02955885426604	0.0645799143104722
98.3543	1.0301276990687	0.0649637137808289
98.4043	1.03069654387136	0.0653475132511855
98.4543	1.03126538867402	0.0657313127215422
98.5043	1.03183423347669	0.0661151121918989
98.5543	1.03231055178704	0.0665260692576324
98.6043	1.03274907758646	0.0669481188623229
98.6543	1.03318760338587	0.0673701684670132
98.7043	1.03362612918528	0.0677922180717035
98.7543	1.0340646549847	0.068214267676394
98.8043	1.0345253135473	0.0687257477559227
98.8543	1.0350113345467	0.0693397082508241
98.9043	1.03549735554609	0.0699536687457256
98.9543	1.03598337654548	0.0705676292406269
99.0043	1.03646939754488	0.0711815897355284
99.0543	1.03695439917439	0.0717806652697712
99.1043	1.03743586941536	0.0723281750474465
99.1543	1.03791733965633	0.0728756848251217
99.2043	1.03839880989731	0.073423194602797
99.2543	1.03888028013828	0.0739707043804723
99.3043	1.03936175037925	0.0745182141581475
99.3543	1.039783180617	0.074921596153507
99.4043	1.04020351032515	0.0753223362954227
99.4543	1.0406238400333	0.0757230764373384
99.5043	1.04104416974145	0.0761238165792542
99.5543	1.0414644994496	0.0765245567211699
99.6043	1.04197764099893	0.077019770772046
99.6543	1.04252373200948	0.0775485243407372
99.7043	1.04306982302004	0.0780772779094283
99.7543	1.0436159140306	0.0786060314781196
99.8043	1.04416200504115	0.0791347850468108
99.8543	1.04465429244392	0.0793507688110203
99.9043	1.04509190843877	0.0792489380964823
99.9543	1.04552952443362	0.0791471073819444
100.0043	1.04596714042847	0.0790452766674064
100.0543	1.04640475642332	0.0789434459528684
100.1043	1.04685571727044	0.0789116589048614
100.1543	1.04734628902825	0.0790877792479858
100.2043	1.04783686078607	0.0792638995911102
100.2543	1.04832743254389	0.0794400199342346
100.3043	1.0488180043017	0.079616140277359
100.3543	1.04930972511444	0.079791255182527
100.4043	1.04991520236503	0.0798668317300137
100.4543	1.05052067961562	0.0799424082775003
100.5043	1.05112615686621	0.0800179848249869
100.5543	1.0517316341168	0.0800935613724736
100.6043	1.05233711136739	0.0801691379199602
100.6543	1.05294258861798	0.0802447144674468
100.7043	1.05354806586857	0.0803202910149335
100.7543	1.05413688611323	0.0804017827965469
100.8043	1.05462827428214	0.0805178746462717
100.8543	1.05511966245105	0.0806339664959965
100.9043	1.05561105061996	0.0807500583457213
100.9543	1.05610243878887	0.0808661501954461
101.0043	1.05659382695779	0.0809822420451709
101.0543	1.0570852151267	0.0810983338948957
101.1043	1.05757660329561	0.0812144257446206
101.1543	1.05806799146452	0.0813305175943454
101.2043	1.05855937963343	0.0814466094440702
101.2543	1.05905076780234	0.081562701293795
101.3043	1.05953014426046	0.0818924650504147
101.3543	1.06000333286756	0.0823323022136165
101.4043	1.06047652147465	0.0827721393768183
101.4543	1.06094971008175	0.0832119765400201
101.5043	1.06142289868885	0.0836518137032219
101.5543	1.06189608729595	0.0840916508664237
101.6043	1.06236927590305	0.0845314880296255
101.6543	1.06284246451015	0.0849713251928273
101.7043	1.06331565311725	0.0854111623560291
101.7543	1.06378884172435	0.085850999519231
101.8043	1.06426503871902	0.0862625671043517
101.8543	1.06475551690984	0.0865399354280069
101.9043	1.06524599510066	0.0868173037516621
101.9543	1.06573647329148	0.0870946720753172
102.0043	1.0662269514823	0.0873720403989725
102.0543	1.06671742967312	0.0876494087226277
102.1043	1.06720790786394	0.0879267770462829
102.1543	1.06769838605476	0.0882041453699381
102.2043	1.06818886424558	0.0884815136935933
102.2543	1.0686793424364	0.0887588820172485
102.3043	1.06916982062722	0.0890362503409037
102.3543	1.06965372513632	0.0894718053806724
102.4043	1.07013464855718	0.0899790962568182
102.4543	1.07061557197805	0.090486387132964
102.5043	1.07109649539892	0.0909936780091098
102.5543	1.07157741881979	0.0915009688852556
102.6043	1.07205834224066	0.0920082597614015
102.6543	1.07253926566153	0.0925155506375472
102.7043	1.0730201890824	0.093022841513693
102.7543	1.07350111250327	0.0935301323898388
102.8043	1.07398203592414	0.0940374232659846
102.8543	1.07446433796182	0.0945610866022245
102.9043	1.07495208621836	0.0951494292610145
[truncated: 1,677 more rows]
