# Supplementary material for: Unraveling the Local Relation Between Tissue Composition and Human Brain Mechanics Through Machine Learning
Source: Front Bioeng Biotechnol. 2021 Aug 17;9:704738. doi: 10.3389/fbioe.2021.704738 (PMC8415910; doi:10.3389/fbioe.2021.704738)
Supplement: Supplementary file 1 [file DataSheet3.ZIP › Mechanics_cyclicCompTens/cyclicCompTens_HBE_03_41_P1_C_32.txt]

0	1	0
0.05	0.99983496157825	-0.0128677675833458
0.1	0.999492808752672	-0.0148302991616198
0.15	0.999152998793408	-0.020516570953314
0.2	0.998691768608082	-0.0215443072934966
0.25	0.998207251275022	-0.0242444798714056
0.3	0.997683864374645	-0.0239718904335902
0.35	0.997102456154122	-0.0223987791659499
0.4	0.99664690230933	-0.0227586743505115
0.45	0.996340977429989	-0.0280933334283348
0.5	0.995870014128899	-0.0315022049118535
0.55	0.995580190558997	-0.0358766999570423
0.6	0.995222392418095	-0.0400639700769168
0.65	0.994794587387593	-0.0423697595552873
0.7	0.994447658416758	-0.0447664336699754
0.75	0.993962496402364	-0.0464029762106019
0.8	0.993655195678711	-0.0510315682268233
0.85	0.993108073498452	-0.0520973060134806
0.9	0.992703024932878	-0.0583298544354998
0.95	0.992315650070242	-0.0620371625719097
1	0.991778960720856	-0.0668806149904294
1.05	0.991297242248226	-0.0669112344172088
1.1	0.990966924573175	-0.0700479628641295
1.15	0.990656554543322	-0.0747317312221329
1.2	0.990242876636171	-0.0796227829870802
1.25	0.989980100088905	-0.0808532459854213
1.3	0.989516855684784	-0.0855381457881225
1.35	0.989146739665591	-0.0902934146608316
1.4	0.98883969820933	-0.0900471969322002
1.45	0.988318721106353	-0.0921463371167398
1.5	0.987818461480109	-0.0953230172092624
1.55	0.987313309306146	-0.0991802529926329
1.6	0.986873697372221	-0.10267426423678
1.65	0.986471614215073	-0.10547416813789
1.7	0.986138039009559	-0.108024895807872
1.75	0.985707794529539	-0.109117545118621
1.8	0.985398977742805	-0.112024321072736
1.85	0.985031241042242	-0.115620140348452
1.9	0.984691968714881	-0.117706034212819
1.95	0.984236530535846	-0.11942843073571
2	0.983877003910251	-0.122326336427162
2.05	0.98355885933101	-0.127543070546825
2.1	0.982991307827004	-0.131091187445476
2.15	0.982584550769763	-0.130763204947683
2.2	0.982004095370758	-0.133591382455876
2.25	0.98168041704121	-0.136529625949319
2.3	0.981344045304484	-0.136339645987763
2.35	0.980890569689693	-0.139891378655707
2.4	0.980447417629602	-0.143199064329722
2.45	0.980170858976303	-0.146201056772497
2.5	0.979896774465879	-0.148226733646828
2.55	0.979423964943543	-0.152354856624753
2.6	0.9789614295876	-0.156059162291326
2.65	0.978565481891217	-0.158831032552056
2.7	0.978156512861943	-0.160945121166371
2.75	0.977691496967888	-0.162274443327668
2.8	0.977120310754191	-0.163296490103455
2.85	0.976704276965481	-0.164024774734622
2.9	0.97634011460715	-0.165659907010661
2.95	0.975970044901833	-0.168214216615907
3	0.975509410858529	-0.170344563532388
3.05	0.975184992002643	-0.170944336551666
3.1	0.974863774514039	-0.171493836473937
3.15	0.974516817760275	-0.17249530858234
3.2	0.974132897479511	-0.17443809447017
3.25	0.973665497696615	-0.175600352424871
3.3	0.973227249239459	-0.176386434203567
3.35	0.972803756867694	-0.177659000985342
3.4	0.972367000423301	-0.180393255257491
3.45	0.971823452252203	-0.182060432104611
3.5	0.971405787642214	-0.183177509646227
3.55	0.971044568605096	-0.184274779923994
3.6	0.970687308211254	-0.185705110406928
3.65	0.970355651700076	-0.186860695492812
3.7	0.969972414209851	-0.188138982244173
3.75	0.969599549170215	-0.189890794075281
3.8	0.969258672622928	-0.192195301839101
3.85	0.96891775141361	-0.194653338701613
3.9	0.968564116928137	-0.197434013305668
3.95	0.968078547228622	-0.199962743783746
4	0.967509543494946	-0.202075211330847
4.05	0.967076481418245	-0.203722552872368
4.1	0.966679352282548	-0.205816670676018
4.15	0.966239303625468	-0.207707166781208
4.2	0.965803788919896	-0.209542267530344
4.25	0.965465990621474	-0.21169744012714
4.3	0.965160837150611	-0.213205173472204
4.35	0.964852761096088	-0.214995015474596
4.4	0.964477942882162	-0.217259076194373
4.45	0.963985497467293	-0.220114172695348
4.5	0.963635362171237	-0.222814469584808
4.55	0.963243045658296	-0.226200156701167
4.6	0.962814334168372	-0.229108220695116
4.65	0.962347678807018	-0.231044287130633
4.7	0.961800976327211	-0.233683119080647
4.75	0.961397727869639	-0.236032699513317
4.8	0.961036693017438	-0.238692394626489
4.85	0.960667372940262	-0.241937084703354
4.9	0.960234376939557	-0.245999309379501
4.95	0.959917475458054	-0.249983372022667
5	0.959594308822517	-0.252807871343288
5.05	0.959248868215092	-0.255036094270308
5.1	0.958898786342182	-0.258379926015922
5.15	0.958414838764315	-0.2628208009627
5.2	0.957862978017998	-0.266194231424187
5.25	0.957275413704985	-0.268849603536156
5.3	0.95678533295791	-0.270994698028709
5.35	0.956347697229853	-0.272865269126504
5.4	0.955913157198736	-0.274716118574553
5.45	0.955583010947746	-0.275901910167266
5.5	0.955252864696756	-0.277087701759979
5.55	0.954890187830426	-0.278476403643131
5.6	0.954480192253615	-0.280160256822587
5.65	0.954070196676804	-0.281844110002044
5.7	0.953695224659324	-0.283240432173365
5.75	0.953329788318303	-0.284558469820842
5.8	0.952941374742607	-0.285883032238444
5.85	0.952436174200394	-0.287240758268674
5.9	0.951930973658181	-0.288598484298903
5.95	0.951469965111118	-0.290214147763134
6	0.951046149458684	-0.292046896692079
6.05	0.95062233380625	-0.293879645621023
6.1	0.950303241158856	-0.295267533582562
6.15	0.949993057239321	-0.29661757746875
6.2	0.949656597670673	-0.297816506144204
6.25	0.949258886605527	-0.298663168249136
6.3	0.94886117554038	-0.299509830354067
6.35	0.948458273764292	-0.300271433349436
6.4	0.948052915806185	-0.300992787396674
6.45	0.94764281302911	-0.301736618729134
6.5	0.947154503690436	-0.302850932308232
6.55	0.946666194351762	-0.30396524588733
6.6	0.946238782101426	-0.305290685046352
6.65	0.945890209082938	-0.306889453834087
6.7	0.945541636064451	-0.308488222621822
6.75	0.945179306849801	-0.310411791220589
6.8	0.944813842627775	-0.312409380994366
6.85	0.944448082041905	-0.314405718284389
6.9	0.94408108225592	-0.316396818505033
6.95	0.943714082469936	-0.318387918725678
7	0.943276885775922	-0.320294507009754
7.05	0.942787078243209	-0.322137755696864
7.1	0.942297270710496	-0.323981004383973
7.15	0.941840979748845	-0.325393876065776
7.2	0.941386452817249	-0.326784096326247
7.25	0.940969265273084	-0.328584544739814
7.3	0.940628370074387	-0.331223176908674
7.35	0.94028747487569	-0.333861809077534
7.4	0.939923774709539	-0.335948900173527
7.45	0.939550632667722	-0.337807638291387
7.5	0.939179071642556	-0.339659735960839
7.55	0.938824356368236	-0.341441079575116
7.6	0.938469641093917	-0.343222423189394
7.65	0.938042919175312	-0.345134299086631
7.7	0.937533150834056	-0.347196719968263
7.75	0.9370233824928	-0.349259140849896
7.8	0.9366248802768	-0.350905915871867
7.85	0.936247131543109	-0.352475164162538
7.9	0.935865983070814	-0.354084436745821
7.95	0.935472878697542	-0.355834463232573
8	0.93507977432427	-0.357584489719325
8.05	0.934713388763869	-0.359346215987547
8.1	0.934364815745382	-0.361115742110082
8.15	0.934016242726895	-0.362885268232618
8.2	0.933594037266827	-0.364595243498984
8.25	0.933170221614393	-0.366303916508737
8.3	0.932716252123113	-0.368308193064105
8.35	0.932208019228668	-0.370844423592377
8.4	0.931699786334224	-0.37338065412065
8.45	0.931298833196905	-0.3760391497912
8.5	0.930936440102795	-0.378741591769007
8.55	0.930573170201664	-0.38138141993618
8.6	0.930203099287764	-0.38353557985939
8.65	0.929833028373863	-0.385689739782599
8.7	0.929478848704252	-0.387872727967352
8.75	0.929141024633471	-0.390085386797912
8.8	0.928803200562691	-0.392298045628473
8.85	0.928355653076397	-0.394111170176624
8.9	0.927891912761053	-0.395865332011076
8.95	0.927438737487139	-0.397698037616974
9	0.927017257337516	-0.39976637453721
9.05	0.926595777187893	-0.401834711457445
9.1	0.926175241779282	-0.403928024529635
9.15	0.925755265036744	-0.406036107076788
9.2	0.925336089090809	-0.40815164646123
9.25	0.925030511863149	-0.411324991478245
9.3	0.924724934635488	-0.414498336495261
9.35	0.924373764671235	-0.41753681024778
9.4	0.923949949018801	-0.420360385387989
9.45	0.923526133366367	-0.423183960528197
9.5	0.923108185103817	-0.425566405057219
9.55	0.922692047271173	-0.427812735220737
9.6	0.922268678332429	-0.430154710151512
9.65	0.921801902501882	-0.433070821598345
9.7	0.921335126671334	-0.435986933045178
9.75	0.920903146892611	-0.439061436910159
9.8	0.920503132481528	-0.44228144785459
9.85	0.920103118070444	-0.445501458799021
9.9	0.919784623985881	-0.448410997372673
9.95	0.919475207848325	-0.451285962339355
10	0.919135483562023	-0.454127570951656
10.05	0.91871720194765	-0.456882721427027
10.1	0.918298920333278	-0.459637871902397
10.15	0.917866277211635	-0.462678930852532
10.2	0.917426103055694	-0.465869917417481
10.25	0.916985637014825	-0.469047419782667
10.3	0.916537354944251	-0.471863845243083
10.35	0.916089072873676	-0.474680270703499
10.4	0.915621671414116	-0.477215530158385
10.45	0.915127207244544	-0.479352810677907
10.5	0.914632743074972	-0.481490091197429
10.55	0.9141382789054	-0.483627371716951
10.6	0.913673394616631	-0.485381883854566
10.65	0.913240299494369	-0.486725039100423
10.7	0.912807204372107	-0.48806819434628
10.75	0.912374109249845	-0.489411349592137
10.8	0.911941014127583	-0.490754504837994
10.85	0.911521499222766	-0.492145949587309
10.9	0.911144988339861	-0.493690311097574
10.95	0.910768477456956	-0.495234672607839
11	0.91039196657405	-0.496779034118105
11.05	0.910015455691145	-0.49832339562837
11.1	0.909638944808239	-0.499867757138636
11.15	0.90925502498654	-0.50129764677002
11.2	0.908871075410067	-0.502727076674983
11.25	0.908487125833593	-0.504156506579947
11.3	0.90810317625712	-0.50558593648491
11.35	0.907719226680646	-0.507015366389873
11.4	0.907300082231819	-0.508575552807973
11.45	0.906869455105805	-0.510178399839111
11.5	0.906438827979791	-0.511781246870249
11.55	0.906008200853777	-0.513384093901388
11.6	0.905577573727762	-0.514986940932526
11.65	0.90517936798051	-0.516624603903883
11.7	0.904812312185401	-0.518295717484468
11.75	0.904445256390293	-0.519966831065054
11.8	0.904078200595184	-0.52163794464564
11.85	0.903711144800076	-0.523309058226225
11.9	0.903316765964062	-0.524999947426141
11.95	0.902847758523787	-0.526744850631091
12	0.902378751083511	-0.528489753836042
12.05	0.901909743643235	-0.530234657040993
12.1	0.901440736202959	-0.531979560245944
12.15	0.900974470475442	-0.533702800840564
12.2	0.900619701066781	-0.53454509528173
12.25	0.900264931658119	-0.535387389722897
12.3	0.899910162249458	-0.536229684164063
12.35	0.899555392840797	-0.53707197860523
12.4	0.899200623432135	-0.537914273046396
12.45	0.898787133556619	-0.539040681462138
12.5	0.89835727403689	-0.540246293006341
12.55	0.897927414517161	-0.541451904550544
12.6	0.897497554997432	-0.542657516094748
12.65	0.897067695477703	-0.543863127638951
12.7	0.896656338561281	-0.545315013365389
12.75	0.896260870497514	-0.54697838361263
12.8	0.895865402433746	-0.548641753859872
12.85	0.895469934369978	-0.550305124107113
12.9	0.895074466306211	-0.551968494354354
12.95	0.894684680696175	-0.553684184754202
13	0.894308410111231	-0.555524312273764
13.05	0.893932139526287	-0.557364439793325
13.1	0.893555868941343	-0.559204567312887
13.15	0.893179598356399	-0.561044694832448
13.2	0.892799853658625	-0.562866377522628
13.25	0.892359247650903	-0.564364934127722
13.3	0.891918641643181	-0.565863490732816
13.35	0.891478035635459	-0.56736204733791
13.4	0.891037429627736	-0.568860603943004
13.45	0.890596823620014	-0.570359160548098
13.5	0.890225123259217	-0.572344106861014
13.55	0.889869585951403	-0.574443144586876
13.6	0.889514048643589	-0.576542182312739
13.65	0.889158511335774	-0.578641220038601
13.7	0.88880297402796	-0.580740257764463
13.75	0.888398681698228	-0.582644370171543
13.8	0.88795730808422	-0.584400229519269
13.85	0.887515934470213	-0.586156088866994
13.9	0.887074560856206	-0.587911948214719
13.95	0.886633187242198	-0.589667807562445
14	0.886216141400839	-0.591381000188266
14.05	0.885849853504884	-0.59300517212271
14.1	0.885483565608928	-0.594629344057153
14.15	0.885117277712972	-0.596253515991597
14.2	0.884750989817017	-0.59787768792604
14.25	0.884378230173604	-0.59953609906963
14.3	0.88393301852817	-0.601577822335128
14.35	0.883487806882737	-0.603619545600625
14.4	0.883042595237303	-0.605661268866123
14.45	0.88259738359187	-0.607702992131621
14.5	0.882152171946436	-0.609744715397118
14.55	0.881738349430596	-0.611692264908073
14.6	0.881330594980381	-0.613621608991538
14.65	0.880922840530166	-0.615550953075004
14.7	0.880515086079952	-0.617480297158469
14.75	0.880107331629737	-0.619409641241934
14.8	0.879729864425961	-0.621441748996985
14.85	0.879372927503329	-0.623543515348211
14.9	0.879015990580697	-0.625645281699437
14.95	0.878659053658065	-0.627747048050663
15	0.878302116735433	-0.629848814401889
15.05	0.877914047318502	-0.632121663196651
15.1	0.877468665809792	-0.634709459217011
15.15	0.877023284301083	-0.637297255237371
15.2	0.876577902792374	-0.639885051257731
15.25	0.876132521283665	-0.642472847278091
15.3	0.875695333258918	-0.645101218722493
15.35	0.875324437968044	-0.648057882234142
15.4	0.874953542677171	-0.651014545745791
15.45	0.874582647386298	-0.653971209257441
15.5	0.874211752095424	-0.65692787276909
15.55	0.873840856804551	-0.659884536280739
15.6	0.873418114280776	-0.661766420173064
15.65	0.872987487154761	-0.663484858316828
15.7	0.872556860028747	-0.665203296460592
15.75	0.872126232902733	-0.666921734604356
15.8	0.871695605776719	-0.66864017274812
15.85	0.871293147103475	-0.670591522991415
15.9	0.870907661728696	-0.672683217704939
15.95	0.870522176353916	-0.674774912418464
16	0.870136690979137	-0.676866607131988
16.05	0.869751205604358	-0.678958301845513
16.1	0.869371640903082	-0.681346564401778
16.15	0.869001654673601	-0.684214614724571
16.2	0.86863166844412	-0.687082665047363
16.25	0.868261682214639	-0.689950715370156
16.3	0.867891695985158	-0.692818765692949
16.35	0.867511941027643	-0.695576510549661
16.4	0.867071166913851	-0.697645245900852
16.45	0.86663039280006	-0.699713981252043
16.5	0.866189618686268	-0.701782716603234
16.55	0.865748844572477	-0.703851451954425
16.6	0.865308070458685	-0.705920187305616
16.65	0.864934848940625	-0.708351871038928
16.7	0.864569468348856	-0.710825682709451
16.75	0.864204087757086	-0.713299494379974
16.8	0.863838707165316	-0.715773306050496
16.85	0.863473326573547	-0.718247117721019
16.9	0.863039763936005	-0.720795128459621
16.95	0.862569809654402	-0.7233827423818
17	0.862099855372798	-0.725970356303978
17.05	0.861629901091195	-0.728557970226157
17.1	0.861159946809592	-0.731145584148335
17.15	0.860736903487242	-0.733405388024411
17.2	0.860381366179427	-0.735193465248778
17.25	0.860025828871613	-0.736981542473145
17.3	0.859670291563798	-0.738769619697512
17.35	0.859314754255984	-0.740557696921878
17.4	0.858948149352983	-0.742068146688851
17.45	0.858526733502391	-0.742203679523964
17.5	0.8581053176518	-0.742339212359078
17.55	0.857683901801209	-0.742474745194191
17.6	0.857262485950617	-0.742610278029305
17.65	0.856841070100026	-0.742745810864418
17.7	0.856435825077469	-0.745245013826039
17.75	0.856031910123019	-0.747938631213651
17.8	0.855627995168569	-0.750632248601262
17.85	0.855224080214119	-0.753325865988873
17.9	0.854820165259669	-0.756019483376484
17.95	0.854434678128269	-0.759729809779905
18	0.854057783442221	-0.763914202850523
18.05	0.853680888756173	-0.76809859592114
18.1	0.853303994070125	-0.772282988991758
18.15	0.852927099384077	-0.776467382062375
18.2	0.852523570867993	-0.779057826876804
18.25	0.852085868350813	-0.779603068677585
18.3	0.851648165833634	-0.780148310478365
18.35	0.851210463316454	-0.780693552279146
18.4	0.850772760799274	-0.781238794079927
19.4402	0.850678468926485	-0.683625786922415
19.4902	0.851048799043582	-0.674037299193429
19.5402	0.851608319546587	-0.669557928742198
19.5902	0.851954497699525	-0.652641487629758
19.6402	0.852413385018537	-0.641212836530298
19.6902	0.85267905662428	-0.622864152231267
19.7402	0.853085614687614	-0.6077417666273
19.7902	0.853576704625504	-0.604282043589974
19.8402	0.853878604177485	-0.595892997673087
19.8902	0.854317364859697	-0.588826711846357
19.9402	0.854651467030556	-0.579917224888291
19.9902	0.855128727767614	-0.571965298549147
20.0402	0.855561191013859	-0.561284389732401
20.0902	0.856022118513436	-0.555146289484905
20.1402	0.856556862025867	-0.550964911971109
20.1902	0.856903346795537	-0.543672663498497
20.2402	0.857387651855475	-0.53728054802387
20.2902	0.857674373879198	-0.52894063512141
20.3402	0.85793484479344	-0.52015958649741
20.3902	0.858347979392588	-0.512750651189486
20.4402	0.858681472260966	-0.503012054792895
20.4902	0.859119801571709	-0.494474918477739
20.5402	0.859425023616114	-0.484866509380314
20.5902	0.859982189142136	-0.474135827560768
20.6402	0.860368632848499	-0.463796776417245
20.6902	0.860935533851521	-0.454246823192099
20.7402	0.861408160856288	-0.448976713551805
20.7902	0.861775525048832	-0.446064531456682
20.8402	0.862256979750892	-0.439953903082001
20.8902	0.862561151764154	-0.434033995204034
20.9402	0.862952526101063	-0.429540945467268
20.9902	0.863249561357547	-0.423549555154173
21.0402	0.863721652290776	-0.417681220265292
21.0902	0.864016094484685	-0.412223371443221
21.1402	0.864372227246389	-0.405934562033795
21.1902	0.864833706399617	-0.401387086488818
21.2402	0.8652850696288	-0.395715840320552
21.2902	0.865776533387808	-0.390639275005863
21.3402	0.866183856717833	-0.384787897775695
21.3902	0.866687903586067	-0.379691295691386
21.4402	0.867062172829527	-0.374855819306472
21.4902	0.867496338226524	-0.369484734400343
21.5402	0.867801190749812	-0.364009483367976
21.5902	0.868114501742492	-0.358680668390405
21.6402	0.868446824023408	-0.353743857019284
21.6902	0.868854025746045	-0.349623963269641
21.7402	0.869209903880048	-0.344637009898591
21.7902	0.869643144681594	-0.338469885050996
21.8402	0.870133446014002	-0.330419170626809
21.8902	0.870523831675397	-0.32426537188301
21.9402	0.87107069380266	-0.318111614348854
21.9902	0.871458540296977	-0.314755497165439
22.0402	0.871970747163943	-0.309189412899215
22.0902	0.872426019190808	-0.306455344893605
22.1402	0.872812312208658	-0.304301308433426
22.1902	0.87312633156788	-0.301299145671317
22.2402	0.873470271653547	-0.297773344631526
22.2902	0.873826573077369	-0.295455819910578
22.3402	0.874232694696661	-0.292963565389393
22.3902	0.874680524341918	-0.289922893911764
22.4402	0.875098165874513	-0.286612142423888
22.4902	0.87551586285471	-0.282763239053864
22.5402	0.875991939636343	-0.279285052446621
22.5902	0.876484233271557	-0.276068643925081
22.6402	0.876886581725797	-0.272569491793182
22.6902	0.87725142611962	-0.269398893759821
22.7402	0.877592604857742	-0.265243632640413
22.7902	0.877939670141751	-0.261022401954277
22.8402	0.87832648333046	-0.257950557689674
22.8902	0.878682706990615	-0.254795766607941
22.9402	0.879019757060394	-0.252420892228864
22.9902	0.879362538963944	-0.250105446718832
23.0402	0.879743344513364	-0.247273741400624
23.0902	0.880317601620682	-0.243645168548872
23.1402	0.880772440983039	-0.240727404482193
23.1902	0.881195672060887	-0.237663786576074
23.2402	0.881620829248015	-0.23409331469879
23.2902	0.882017034977762	-0.230143920500747
23.3402	0.882456562556728	-0.227312144583153
23.3902	0.882828263520737	-0.223321249863207
23.4402	0.883138216108985	-0.21860736391976
23.4902	0.883482208680549	-0.215999262890533
23.5402	0.883933774783627	-0.211958140060568
23.5902	0.88431989140528	-0.208608638333917
23.6402	0.884673717042892	-0.205839966872032
23.6902	0.885085216788243	-0.203025475003463
23.7402	0.885514522803172	-0.198889862110044
23.7902	0.886014966400547	-0.195938976566328
23.8402	0.886506869793554	-0.193156945406111
23.8902	0.886910969380152	-0.18944055527842
23.9402	0.887279532849685	-0.184946390454065
23.9902	0.887685831304274	-0.180468966612058
24.0402	0.88805330180523	-0.176463734264149
24.0902	0.888350993540323	-0.17298687798109
24.1402	0.888701128836379	-0.168328439966393
24.1902	0.889036640022083	-0.164413957351756
24.2402	0.889453934465438	-0.161657964669868
24.2902	0.889951760179658	-0.159497393653108
24.3402	0.890390897967608	-0.15516578479197
24.3902	0.890819481708357	-0.151926533587693
24.4402	0.891320482386361	-0.148972958387859
24.4902	0.891835784739884	-0.145820172589801
24.5402	0.892201221080905	-0.141747330018192
24.5902	0.892542508318436	-0.138041966595317
24.6402	0.892982501048668	-0.135249339970334
24.6902	0.893485103971473	-0.133006721508702
24.7402	0.89388755665049	-0.131166209547116
24.7902	0.894236129668977	-0.129542026182449
24.8402	0.894588329075308	-0.12792425778473
24.8902	0.895062818338359	-0.126522816327973
24.9402	0.89553730760141	-0.125121374871215
24.9902	0.895981768604148	-0.123750018970387
25.0402	0.896382550797211	-0.12242242522087
25.0902	0.896783332990273	-0.121094831471353
25.1402	0.897190125457047	-0.119695815569026
25.1902	0.897598554308777	-0.118277353940615
25.2402	0.897991589033797	-0.116843330882291
25.2902	0.898306379645206	-0.115330213354164
25.3402	0.898621170256615	-0.113817095826037
25.3902	0.89898515573055	-0.112060158880552
25.4402	0.899390544615487	-0.110098018484361
25.4902	0.899795933500424	-0.108135878088171
25.5402	0.900284817754244	-0.106142706191527
25.5902	0.900780804912708	-0.104146894462379
25.6402	0.90125143837466	-0.102110994728695
25.6902	0.901662969515429	-0.0999816453428653
25.7402	0.902074500656198	-0.0978522959570357
25.7902	0.90246099621467	-0.096751285300554
25.8402	0.902835645236557	-0.0961368721689199
25.8902	0.903208802711049	-0.0954336423717527
25.9402	0.903557375729537	-0.093266490332196
25.9902	0.903905948748024	-0.0910993382926393
26.0402	0.904289989301477	-0.089203571888792
26.0902	0.904719947209743	-0.0876591496236947
26.1402	0.90514990511801	-0.0861147273585975
26.1902	0.905566106830114	-0.0846684624975188
26.2402	0.905979173534841	-0.0832445674966879
26.2902	0.906400538427198	-0.0817767707581304
26.3402	0.906856600922752	-0.0801254056136381
26.3902	0.907312663418306	-0.0784740404691458
26.4402	0.907684450532233	-0.0769267539023148
26.4902	0.907993075341246	-0.0754574716438638
26.5402	0.90830170015026	-0.0739881893854128
26.5902	0.908686204188038	-0.0723751234753383
26.6402	0.909074701869436	-0.070754490004652
26.6902	0.909491456384565	-0.0694576897395339
26.7402	0.909965945647616	-0.0688225498950443
26.7902	0.910440434910667	-0.0681874100505547
26.8402	0.910880173747121	-0.0668068513411319
26.8902	0.911305524963513	-0.0651176689840106
26.9402	0.91173061267713	-0.0634818668620972
26.9902	0.912152892765606	-0.0624148317684728
27.0402	0.912575172854081	-0.0613477966748483
27.0902	0.912949662861268	-0.0599576052733476
27.1402	0.913269035797958	-0.0581947124969578
27.1902	0.913588408734649	-0.056431819720568
27.2402	0.913980275912521	-0.0556672001529405
27.2902	0.914385664797458	-0.0550887796223532
27.3402	0.914792073603976	-0.0544195774671414
27.3902	0.915202069180787	-0.0534311224983221
27.4402	0.915612064757598	-0.0524426675295028
27.4902	0.916056149854279	-0.0512018113814954
27.5402	0.916522961297539	-0.0497926877806959
27.5902	0.9169897727408	-0.0483835641798964
27.6402	0.917349892278914	-0.046794632157117
27.6902	0.91770767868115	-0.0452017680883225
27.7402	0.918066552256717	-0.0433078060725839
27.7902	0.918427382257305	-0.040872002622647
27.8402	0.918788212257892	-0.03843619917271
27.8902	0.919182949334655	-0.0370994000132837
27.9402	0.91958987378355	-0.0361576208843237
27.9902	0.919999428653505	-0.0351098419863387
28.0402	0.920429386561771	-0.0332398687328178
28.0902	0.920859344470037	-0.0313698954792967
28.1402	0.921314274333616	-0.0299908193582519
28.1902	0.921794905852499	-0.0291169847664114
28.2402	0.922275537371383	-0.0282431501745709
28.2902	0.922619683666092	-0.027488245964671
28.3402	0.922943687661249	-0.0267508933351218
28.3902	0.923286494700334	-0.0260271426857964
28.4402	0.923685710871196	-0.0253441979771425
28.4902	0.924084927042059	-0.0246612532684886
28.5402	0.924456178849535	-0.0238628090243265
28.5902	0.924810894123854	-0.022996064927531
28.6402	0.925166523058729	-0.0221223106512674
28.6902	0.925651761269487	-0.0202541123447367
28.7402	0.926136999480245	-0.018385914038206
28.7902	0.92658730299673	-0.0168838280582674
28.8402	0.92698194293396	-0.0159650911796205
28.8902	0.92737658287119	-0.0150463543009736
28.9402	0.927751273682815	-0.0136070256594284
28.9902	0.928119809032758	-0.0120070642807836
29.0402	0.9284914100331	-0.010396996762435
29.0902	0.928881413523097	-0.00872626409734886
29.1402	0.929271417013094	-0.00705553143226267
29.1902	0.929667838699064	-0.00553408227805462
29.2402	0.930070156456084	-0.00414977231227406
29.2902	0.930472474213105	-0.00276546234649349
29.3402	0.930961839098443	-0.000952662044914822
29.3902	0.931460897384824	0.000907854117574061
29.4402	0.931924219968122	0.00268908493343942
29.4902	0.932294917252053	0.00426481177616014
29.5402	0.932665614535983	0.00584053861888086
29.5902	0.933037038511966	0.00741449810344848
29.6402	0.933408843558172	0.00898753080264322
29.6902	0.933779671210709	0.0105378093427539
29.7402	0.934124326432777	0.0114787820673938
29.7902	0.934468981654845	0.0124197547920337
29.8402	0.934910411548527	0.013474569880982
29.8902	0.935488822016039	0.0146905241619225
29.9402	0.936067232483552	0.0159064784428629
29.9902	0.936645642951064	0.0171224327238034
30.0402	0.93712069995691	0.0179616414402393
30.0902	0.937484684155407	0.0183959659193031
30.1402	0.937848668353904	0.0188302903983669
30.1902	0.938212652552401	0.0192646148774306
30.2402	0.938576636750897	0.0196989393564944
30.2902	0.938961313002464	0.0201310266600513
30.3402	0.939411514088752	0.020556029574503
30.3902	0.939861715175039	0.0209810324889547
30.4402	0.940311916261327	0.0214060354034064
30.4902	0.940762117347614	0.0218310383178581
30.5402	0.941212318433902	0.0222560412323098
30.5902	0.941613741636432	0.02278243721507
30.6402	0.942014968943847	0.0233092403989078
30.6902	0.942416196251262	0.0238360435827455
30.7402	0.942817423558676	0.0243628467665833
30.7902	0.943218650866091	0.0248896499504211
30.8402	0.943600952601856	0.0255977947341009
30.8902	0.943977079681619	0.0263651040185249
30.9402	0.944353206761382	0.0271324133029489
30.9902	0.944729333841145	0.0278997225873729
31.0402	0.945105460920908	0.028667031871797
31.0902	0.945515341245161	0.0294513672295556
31.1402	0.945957651157259	0.0302520609714985
31.1902	0.946399961069356	0.0310527547134413
31.2402	0.946842270981453	0.0318534484553842
31.2902	0.947284580893551	0.0326541421973271
31.3402	0.947702365096596	0.0334439102389884
31.3902	0.948053161168946	0.0342038364425672
31.4402	0.948403957241296	0.034963762646146
31.4902	0.948754753313646	0.0357236888497249
31.5402	0.949105549385997	0.0364836150533037
31.5902	0.949458523360921	0.0372389177779826
31.6402	0.949900065373866	0.0378061990273949
31.6902	0.95034160738681	0.0383734802768073
31.7402	0.950783149399755	0.0389407615262197
31.7902	0.951224691412699	0.0395080427756321
31.8402	0.951666233425643	0.0400753240250445
31.8902	0.95205542042461	0.0409061936274514
31.9402	0.952430012291802	0.041810544381972
31.9902	0.952804604158995	0.0427148951364925
32.0402	0.953179196026187	0.043619245891013
32.0902	0.953553787893379	0.0445235966455336
32.1402	0.953944155581516	0.0452505776192899
32.1902	0.954348070535966	0.0458252447664421
32.2402	0.954751985490417	0.0463999119135943
32.2902	0.955155900444867	0.0469745790607465
32.3402	0.955559815399317	0.0475492462078987
32.3902	0.955976004453827	0.0482036732248115
32.4402	0.956421385962537	0.0490477993914249
32.4902	0.956866767471246	0.0498919255580383
32.5402	0.957312148979955	0.0507360517246517
32.5902	0.957757530488664	0.0515801778912651
32.6402	0.958197928736028	0.0524044624367683
32.6902	0.958551027627234	0.0528811511754149
32.7402	0.95890412651844	0.0533578399140614
32.7902	0.959257225409646	0.053834528652708
32.8402	0.959610324300852	0.0543112173913546
32.8902	0.959963423192058	0.0547879061300012
32.9402	0.960401222976463	0.0553578385144415
32.9902	0.96085889087162	0.0559496428651792
33.0402	0.961316558766776	0.056541447215917
33.0902	0.961774226661932	0.0571332515666546
33.1402	0.962231894557089	0.0577250559173924
33.1902	0.962637143263921	0.0583214291861748
33.2402	0.963002523855691	0.0589212774067096
33.2902	0.963367904447461	0.0595211256272444
33.3402	0.96373328503923	0.0601209738477792
33.3902	0.964098665631	0.060720822068314
33.4402	0.964480512145487	0.0613562597185171
33.4902	0.964896713486384	0.0620659518577812
33.5402	0.965312914827281	0.0627756439970453
33.5902	0.965729116168179	0.0634853361363093
33.6402	0.966145317509076	0.0641950282755734
33.6902	0.966559176916291	0.0648896102021704
33.7402	0.966946818090332	0.0654150314552505
33.7902	0.967334459264373	0.0659404527083307
33.8402	0.967722100438415	0.0664658739614108
33.8902	0.968109741612456	0.0669912952144909
33.9402	0.968497382786497	0.0675167164675711
33.9902	0.968880643402796	0.0680428009395877
34.0402	0.969263057180964	0.0685690136233797
34.0902	0.969645470959131	0.0690952263071716
34.1402	0.970027884737299	0.0696214389909636
34.1902	0.970410298515467	0.0701476516747555
34.2402	0.970830139822525	0.0706545575037221
34.2902	0.971275351467958	0.0711483761357936
34.3402	0.971720563113392	0.071642194767865
34.3902	0.972165774758825	0.0721360133999365
34.4402	0.972610986404259	0.0726298320320079
34.4902	0.97302598418536	0.0731788380874068
34.5402	0.973385360988939	0.073829439172113
34.5902	0.973744737792518	0.0744800402568191
34.6402	0.974104114596097	0.0751306413415253
34.6902	0.974463491399676	0.0757812424262314
34.7402	0.974830385935963	0.076418063286171
34.7902	0.975258105764154	0.076943389600272
34.8402	0.975685825592346	0.0774687159143729
34.8902	0.976113545420537	0.0779940422284739
34.9402	0.976541265248728	0.0785193685425748
34.9902	0.97696898507692	0.0790446948566758
35.0402	0.977370578302632	0.0798746592086593
35.0902	0.977768198358381	0.0807509510041917
35.1402	0.97816581841413	0.0816272427997242
35.1902	0.978563438469879	0.0825035345952566
35.2402	0.978961058525629	0.0833798263907891
35.2902	0.979367877457953	0.0839615254098112
35.3402	0.979780239303085	0.0843657133968335
35.3902	0.980192601148218	0.0847699013838558
35.4402	0.98060496299335	0.0851740893708781
35.4902	0.981017324838483	0.0855782773579004
35.5402	0.98142991983209	0.0861126033950257
35.5902	0.981842892013544	0.0868574669058777
35.6402	0.982255864194998	0.0876023304167296
35.6902	0.982668836376452	0.0883471939275816
35.7402	0.983081808557906	0.0890920574384337
35.7902	0.983488550248127	0.0897981438670404
35.8402	0.983856373942388	0.0902620140282887
35.8902	0.98422419763665	0.090725884189537
35.9402	0.984592021330912	0.0911897543507853
35.9902	0.984959845025173	0.0916536245120337
36.0402	0.985327668719435	0.092117494673282
36.0902	0.985766207568409	0.092630957283623
36.1402	0.986212954426413	0.0931501761603764
36.1902	0.986659701284418	0.09366939503713
36.2402	0.987106448142422	0.0941886139138835
36.2902	0.987553195000426	0.094707832790637
36.3402	0.987937969880467	0.0953984373076815
36.3902	0.988289667692517	0.0961805175959244
36.4402	0.988641365504567	0.0969625978841672
36.4902	0.988993063316616	0.0977446781724101
36.5402	0.989344761128666	0.0985267584606529
36.5902	0.989730776353861	0.0992121701907026
36.6402	0.990166175173582	0.0997584735077425
36.6902	0.990601573993303	0.100304776824782
36.7402	0.991036972813023	0.100851080141822
36.7902	0.991472371632744	0.101397383458862
36.8402	0.991898715505144	0.101958934249991
36.8902	0.992280215828903	0.102595996341369
36.9402	0.992661716152663	0.103233058432748
36.9902	0.993043216476422	0.103870120524126
37.0402	0.993424716800182	0.104507182615505
37.0902	0.993806217123941	0.105144244706883
37.1402	0.994201333178285	0.105895100424526
37.1902	0.994597569141206	0.106655315791084
37.2402	0.994993805104126	0.107415531157641
37.2902	0.995390041067047	0.108175746524198
37.3402	0.995786277029968	0.108935961890755
37.3902	0.996222720005687	0.109680671502558
37.4402	0.996677910532828	0.110418151158333
37.4902	0.99713310105997	0.111155630814107
37.5402	0.997588291587112	0.111893110469881
37.5902	0.998043482114253	0.112630590125656
37.6402	0.998452333812697	0.113241758437164
37.6902	0.998801727927288	0.113690856028405
37.7402	0.999151122041879	0.114139953619646
37.7902	0.99950051615647	0.114589051210887
37.8402	0.999849910271061	0.115038148802127
37.8902	1.00021973958085	0.115498443048891
37.9402	1.00067339489542	0.116004666433616
37.9902	1.00112705020999	0.116510889818341
38.0402	1.00158070552456	0.117017113203065
38.0902	1.00203436083913	0.11752333658779
38.1402	1.0024880161537	0.118029559972515
38.1902	1.00286215288572	0.118621194183651
38.2402	1.00323228027744	0.11921713482301
38.2902	1.00360240766916	0.119813075462368
38.3402	1.00397253506088	0.120409016101727
38.3902	1.0043426624526	0.121004956741086
38.4402	1.00473993964226	0.121263335621188
38.4902	1.005148306186	0.121383837163003
38.5402	1.00555667272974	0.121504338704818
38.5902	1.00596503927349	0.121624840246632
38.6402	1.00637340581723	0.121745341788447
38.6902	1.00677719303332	0.121953294052479
38.7402	1.0071757326937	0.122261458088321
38.7902	1.00757427235408	0.122569622124164
38.8402	1.00797281201446	0.122877786160007
38.8902	1.00837135167484	0.123185950195849
38.9402	1.00876421502468	0.123503975401527
38.9902	1.00913741401301	0.123856162516992
39.0402	1.00951061300135	0.124208349632456
39.0902	1.00988381198968	0.124560536747921
39.1402	1.01025701097801	0.124912723863386
39.1902	1.01063020996634	0.12526491097885
39.2402	1.01107714054144	0.125785763372138
39.2902	1.01152542261201	0.126309707389663
39.3402	1.01197370468259	0.126833651407188
39.3902	1.01242198675316	0.127357595424714
39.4402	1.01287026882373	0.127881539442239
39.4902	1.01325577235514	0.128572002482647
39.5402	1.01361898865448	0.129321582032534
39.5902	1.01398220495383	0.130071161582422
39.6402	1.01434542125317	0.130820741132309
39.6902	1.01470863755252	0.131570320682196
39.7402	1.01510186302743	0.132434900863716
39.7902	1.01552558169688	0.133416336525764
39.8402	1.01594930036633	0.134397772187813
39.8902	1.01637301903577	0.135379207849862
39.9402	1.01679673770522	0.136360643511911
39.9902	1.01721430477497	0.137131166064696
40.0402	1.0176136123345	0.137275644943952
40.0902	1.01801291989403	0.137420123823209
40.1402	1.01841222745357	0.137564602702466
40.1902	1.0188115350131	0.137709081581722
40.2402	1.0192123725492	0.137856330333695
40.2902	1.01976467776552	0.138277796484513
40.3402	1.02031698298185	0.138699262635332
40.3902	1.02086928819817	0.139120728786151
40.4402	1.02142159341449	0.13954219493697
40.4902	1.02197389863082	0.139963661087788
40.5402	1.02252620384714	0.140385127238607
40.5902	1.02307850906346	0.140806593389426
40.6402	1.02360925014577	0.141212759508664
40.6902	1.02401385581401	0.141529430922626
40.7402	1.02441846148225	0.141846102336589
40.7902	1.02482306715049	0.142162773750552
40.8402	1.02522767281873	0.142479445164514
40.8902	1.02563227848697	0.142796116578477
40.9402	1.02603688415521	0.143112787992439
40.9902	1.02644148982345	0.143429459406402
41.0402	1.02684609549169	0.143746130820365
41.0902	1.02725070115993	0.144062802234327
41.1402	1.02765530682818	0.14437947364829
41.1902	1.02805142499042	0.144556939567932
41.2402	1.02844317080108	0.144662693566258
41.2902	1.02883491661174	0.144768447564584
41.3402	1.02922666242241	0.144874201562909
41.3902	1.02961840823307	0.144979955561235
41.4402	1.03001015404373	0.145085709559561
41.4902	1.0304018998544	0.145191463557886
41.5402	1.03079364566506	0.145297217556212
41.5902	1.03118539147573	0.145402971554538
41.6402	1.03157713728639	0.145508725552863
41.6902	1.03196874950809	0.145632623793628
41.7402	1.03235972756606	0.145842655047351
41.7902	1.03275070562403	0.146052686301073
41.8402	1.033141683682	0.146262717554796
41.8902	1.03353266173998	0.146472748808519
41.9402	1.03392363979795	0.146682780062241
41.9902	1.03431461785592	0.146892811315964
42.0402	1.0347055959139	0.147102842569687
42.0902	1.03509657397187	0.147312873823409
42.1402	1.03548755202984	0.147522905077132
42.1902	1.03587853008781	0.147732936330855
42.2402	1.03627756340702	0.147834235698127
42.2902	1.03668024969354	0.147886226419219
42.3402	1.03708293598005	0.14793821714031
42.3902	1.03748562226656	0.147990207861402
42.4402	1.03788830855308	0.148042198582493
42.4902	1.03829099483959	0.148094189303585
42.5402	1.0386936811261	0.148146180024676
42.5902	1.03909636741261	0.148198170745768
42.6402	1.03949905369913	0.14825016146686
42.6902	1.03990173998564	0.148302152187951
42.7402	1.04030617099014	0.148328812495559
42.7902	1.04071749449443	0.1482554051301
42.8402	1.04112881799872	0.148181997764641
42.8902	1.04154014150301	0.148108590399182
42.9402	1.0419514650073	0.148035183033723
42.9902	1.04236278851159	0.147961775668264
43.0402	1.04277411201587	0.147888368302805
43.0902	1.04318543552016	0.147814960937346
43.1402	1.04359675902445	0.147741553571887
43.1902	1.04400808252874	0.147668146206428
43.2402	1.04441940603303	0.147594738840969
43.2902	1.04482825583815	0.147570594693658
43.3402	1.04523612445532	0.147565990705502
43.3902	1.0456439930725	0.147561386717345
43.4402	1.04605186168968	0.147556782729189
43.4902	1.04645973030686	0.147552178741032
43.5402	1.04686759892404	0.147547574752876
43.5902	1.04727546754122	0.147542970764719
43.6402	1.04768333615839	0.147538366776562
43.6902	1.04809120477557	0.147533762788406
43.7402	1.04849907339275	0.147529158800249
43.7902	1.04890680957259	0.14755675389088
43.8402	1.04931410237525	0.147692145897448
43.8902	1.04972139517791	0.147827537904017
43.9402	1.05012868798057	0.147962929910586
43.9902	1.05053598078323	0.148098321917155
44.0402	1.05094327358589	0.148233713923724
44.0902	1.05135056638855	0.148369105930293
44.1402	1.05175785919121	0.148504497936861
44.1902	1.05216515199387	0.14863988994343
44.2402	1.05257244479653	0.148775281949999
44.2902	1.05297973759919	0.148910673956568
44.3402	1.05338765952612	0.149131231626016
44.3902	1.05379579792591	0.149381093609572
44.4402	1.0542039363257	0.149630955593129
44.4902	1.05461207472549	0.149880817576685
44.5402	1.05502021312528	0.150130679560242
44.5902	1.05542835152507	0.150380541543798
44.6402	1.05583648992486	0.150630403527355
44.6902	1.05624462832465	0.150880265510911
44.7402	1.05665276672445	0.151130127494468
44.7902	1.05706090512424	0.151379989478025
44.8402	1.05746333423703	0.151634110556873
44.8902	1.05784951384068	0.151900353676166
44.9402	1.05823569344434	0.152166596795459
44.9902	1.05862187304799	0.152432839914752
45.0402	1.05900805265164	0.152699083034046
45.0902	1.0593942322553	0.152965326153339
45.1402	1.05978041185895	0.153231569272632
45.1902	1.0601665914626	0.153497812391926
45.2402	1.06055277106626	0.153764055511219
45.2902	1.06093895066991	0.154030298630512
45.3402	1.06132513027356	0.154296541749805
45.3902	1.06171754940334	0.154401792792885
45.4402	1.06211179041025	0.154460035813711
45.4902	1.06250603141716	0.154518278834537
45.5402	1.06290027242407	0.154576521855363
45.5902	1.06329451343098	0.15463476487619
45.6402	1.06368875443789	0.154693007897016
45.6902	1.0640829954448	0.154751250917842
45.7402	1.06447723645171	0.154809493938668
45.7902	1.06487147745862	0.154867736959494
45.8402	1.06526571846553	0.15492597998032
45.8902	1.06566183893103	0.154994542712968
45.9402	1.06606260583581	0.155088618066511
45.9902	1.0664633727406	0.155182693420053
46.0402	1.06686413964538	0.155276768773595
46.0902	1.06726490655017	0.155370844127137
46.1402	1.06766567345495	0.155464919480679
46.1902	1.06806644035974	0.155558994834221
46.2402	1.06846720726452	0.155653070187763
46.2902	1.06886797416931	0.155747145541305
46.3402	1.06926874107409	0.155841220894848
46.3902	1.06966950797888	0.15593529624839
46.4402	1.07007858734205	0.156011791810917
46.4902	1.07048971890817	0.156083947225537
46.5402	1.07090085047428	0.156156102640158
46.5902	1.0713119820404	0.156228258054779
46.6402	1.07172311360651	0.156300413469399
46.6902	1.07213424517263	0.15637256888402
46.7402	1.07254537673874	0.156444724298641
46.7902	1.07295650830486	0.156516879713261
46.8402	1.07336763987098	0.156589035127882
46.8902	1.07377877143709	0.156661190542503
46.9402	1.07419366345589	0.156794463141704
46.9902	1.07461669518872	0.15706002736829
47.0402	1.07503972692155	0.157325591594876
47.0902	1.07546275865438	0.157591155821462
47.1402	1.0758857903872	0.157856720048049
47.1902	1.07630882212003	0.158122284274635
47.2402	1.07673185385286	0.158387848501221
47.2902	1.07715488558569	0.158653412727807
47.3402	1.07757791731852	0.158918976954393
47.3902	1.07800094905135	0.159184541180979
47.4402	1.07842398078418	0.159450105407565
47.4902	1.07882566515343	0.159565838182895
47.5402	1.0792229771711	0.159650882588691
47.5902	1.07962028918878	0.159735926994486
47.6402	1.08001760120645	0.159820971400282
47.6902	1.08041491322413	0.159906015806077
47.7402	1.0808122252418	0.159991060211873
47.7902	1.08120953725948	0.160076104617669
47.8402	1.08160684927715	0.160161149023464
47.8902	1.08200416129483	0.16024619342926
47.9402	1.0824014733125	0.160331237835056
47.9902	1.08279627631438	0.160447875157884
48.0402	1.08318629468149	0.160624759438776
48.0902	1.0835763130486	0.160801643719667
48.1402	1.08396633141571	0.160978528000558
48.1902	1.08435634978282	0.16115541228145
48.2402	1.08474636814993	0.161332296562341
48.2902	1.08513638651703	0.161509180843233
48.3402	1.08552640488414	0.161686065124124
48.3902	1.08591642325125	0.161862949405016
48.4402	1.08630644161836	0.162039833685907
48.4902	1.08669645998547	0.162216717966798
48.5402	1.08708077718711	0.162266139265613
48.5902	1.08746415083922	0.162294465292336
48.6402	1.08784752449133	0.162322791319058
48.6902	1.08823089814343	0.162351117345781
48.7402	1.08861427179554	0.162379443372504
48.7902	1.08899764544765	0.162407769399226
48.8402	1.08938101909976	0.162436095425949
48.8902	1.08976439275187	0.162464421452672
48.9402	1.09014776640398	0.162492747479394
48.9902	1.09053114005609	0.162521073506117
49.0402	1.09092568480168	0.162507025990906
49.0902	1.09133892768769	0.162422053777164
49.1402	1.09175217057371	0.162337081563421
49.1902	1.09216541345973	0.162252109349679
49.2402	1.09257865634574	0.162167137135937
49.2902	1.09299189923176	0.162082164922194
49.3402	1.09340514211778	0.161997192708452
49.3902	1.09381838500379	0.16191222049471
49.4402	1.09423162788981	0.161827248280967
49.4902	1.09464487077582	0.161742276067225
49.5402	1.09505811366184	0.161657303853483
49.5902	1.09547084522457	0.161691376939928
49.6402	1.09588351229606	0.161740464748919
49.6902	1.09629617936756	0.16178955255791
49.7402	1.09670884643906	0.161838640366901
49.7902	1.09712151351056	0.161887728175892
49.8402	1.09753418058206	0.161936815984883
49.8902	1.09794684765355	0.161985903793874
49.9402	1.09835951472505	0.162034991602865
49.9902	1.09877218179655	0.162084079411856
50.0402	1.09918484886805	0.162133167220847
50.0902	1.09959890480416	0.162239769022867
50.1402	1.10001502676277	0.162431926466258
50.1902	1.10043114872138	0.16262408390965
50.2402	1.10084727067999	0.162816241353041
50.2902	1.1012633926386	0.163008398796433
50.3402	1.10167951459721	0.163200556239824
50.3902	1.10209563655581	0.163392713683216
50.4402	1.10251175851442	0.163584871126607
50.4902	1.10292788047303	0.163777028569999
50.5402	1.10334400243164	0.16396918601339
50.5902	1.10376012439025	0.164161343456781
50.6402	1.10415901644296	0.164049315476277
50.6902	1.10455632846064	0.163909392762577
50.7402	1.10495364047831	0.163769470048877
50.7902	1.10535095249598	0.163629547335178
50.8402	1.10574826451366	0.163489624621478
50.8902	1.10614557653133	0.163349701907778
50.9402	1.10654288854901	0.163209779194078
50.9902	1.10694020056668	0.163069856480378
51.0402	1.10733751258436	0.162929933766678
51.0902	1.10773482460203	0.162790011052978
51.1402	1.10812883528314	0.162562706313716
51.1902	1.1085184697739	0.16221956958708
51.2402	1.10890810426466	0.161876432860443
51.2902	1.10929773875543	0.161533296133807
51.3402	1.10968737324619	0.161190159407171
51.3902	1.11007700773695	0.160847022680535
51.4402	1.11046664222772	0.160503885953899
51.4902	1.11085627671848	0.160160749227262
51.5402	1.11124591120924	0.159817612500626
51.5902	1.11163554570001	0.15947447577399
51.6402	1.11202518019077	0.159131339047354
51.6902	1.11243202769687	0.15945061806249
51.7402	1.11283989631405	0.159809192926715
51.7902	1.11324776493123	0.160167767790941
51.8402	1.1136556335484	0.160526342655166
51.8902	1.11406350216558	0.160884917519391
51.9402	1.11447137078276	0.161243492383616
51.9902	1.11487923939994	0.161602067247841
52.0402	1.11528710801712	0.161960642112066
52.0902	1.1156949766343	0.162319216976291
52.1402	1.11610284525147	0.162677791840516
52.1902	1.11650412079242	0.162792399090933
52.2402	1.11689759404664	0.162618293575665
52.2902	1.11729106730085	0.162444188060396
52.3402	1.11768454055507	0.162270082545128
52.3902	1.11807801380929	0.16209597702986
52.4402	1.11847148706351	0.161921871514592
52.4902	1.11886496031773	0.161747765999323
52.5402	1.11925843357195	0.161573660484055
52.5902	1.11965190682617	0.161399554968787
52.6402	1.12004538008039	0.161225449453518
52.6902	1.12043885333461	0.16105134393825
52.7402	1.12084658111032	0.161858270939276
52.7902	1.12125471951011	0.162693458136245
52.8402	1.1216628579099	0.163528645333214
52.8902	1.1220709963097	0.164363832530183
52.9402	1.12247913470949	0.165199019727152
52.9902	1.12288727310928	0.166034206924121
53.0402	1.12329541150907	0.16686939412109
53.0902	1.12370354990886	0.167704581318058
53.1402	1.12411168830865	0.168539768515027
53.1902	1.12451982670844	0.169374955711996
53.2402	1.1249300814342	0.170158073498433
53.2902	1.12534255656753	0.170886561083657
53.3402	1.12575503170085	0.171615048668881
53.3902	1.12616750683418	0.172343536254105
53.4402	1.1265799819675	0.173072023839329
53.4902	1.12699245710083	0.173800511424553
53.5402	1.12740493223415	0.174528999009777
53.5902	1.12781740736748	0.175257486595001
53.6402	1.1282298825008	0.175985974180225
53.6902	1.12864235763413	0.176714461765449
53.7402	1.12905481203813	0.177438980427349
53.7902	1.12945692251012	0.176183006350381
53.8402	1.12985903298212	0.174927032273413
53.8902	1.13026114345411	0.173671058196445
53.9402	1.13066325392611	0.172415084119477
53.9902	1.1310653643981	0.171159110042509
54.0402	1.1314674748701	0.169903135965541
54.0902	1.13186958534209	0.168647161888573
54.1402	1.13227169581409	0.167391187811605
54.1902	1.13267380628608	0.166135213734637
54.2402	1.13307591675808	0.164879239657669
54.2902	1.13347971091172	0.164157931853365
54.3402	1.13388508433265	0.163938132723421
54.3902	1.13429045775359	0.163718333593477
54.4402	1.13469583117452	0.163498534463532
54.4902	1.13510120459545	0.163278735333588
54.5402	1.13550657801638	0.163058936203644
54.5902	1.13591195143731	0.1628391370737
54.6402	1.13631732485825	0.162619337943755
54.6902	1.13672269827918	0.162399538813811
54.7402	1.13712807170011	0.162179739683867
54.7902	1.13753276565991	0.161935659971468
54.8402	1.13791549037645	0.160906508093048
54.8902	1.138298215093	0.159877356214628
54.9402	1.13868093980954	0.158848204336208
54.9902	1.13906366452608	0.157819052457788
55.0402	1.13944638924263	0.156789900579368
55.0902	1.13982911395917	0.155760748700948
55.1402	1.14021183867571	0.154731596822528
55.1902	1.14059456339225	0.153702444944108
55.2402	1.1409772881088	0.152673293065688
55.2902	1.14136001282534	0.151644141187268
55.3402	1.14175422312214	0.148911005111733
55.3902	1.14215806103769	0.144749529341558
55.4402	1.14256189895324	0.140588053571383
55.4902	1.14296573686879	0.136426577801208
55.5402	1.14336957478434	0.132265102031033
55.5902	1.14377341269989	0.128103626260858
55.6402	1.14417725061544	0.123942150490683
55.6902	1.14458108853099	0.119780674720508
55.7402	1.14498492644654	0.115619198950333
55.7902	1.14538876436209	0.111457723180158
56.8373	1.14953688608726	0.168098456175266
56.8873	1.14915850531544	0.147850119143809
56.9373	1.14853860490204	0.146166728403936
56.9873	1.14810165247236	0.141912221690102
57.0373	1.14759667829986	0.141422191911757
57.0873	1.14717956947614	0.140716587181689
57.1373	1.14680771413735	0.136116607410619
57.1873	1.14635687747306	0.135640353966596
57.2373	1.14609523119468	0.136217569265886
57.2873	1.14568062247662	0.13237078069169
57.3373	1.14534652030576	0.13350851940969
57.3873	1.14486348102259	0.129933002642553
57.4373	1.14444865216945	0.130177631547049
57.4873	1.14401413694969	0.12722957261461
57.5373	1.14346504141559	0.125377304728992
57.5873	1.14310229809713	0.12266124809514
57.6373	1.14259300770448	0.122777851828168
57.6873	1.14228228309398	0.119960119577851
57.7373	1.14181096207337	0.121966543875261
57.7873	1.1415012202088	0.120284985079724
57.8373	1.14111187592331	0.11953791016194
57.8873	1.14083090659912	0.118915575258145
57.9373	1.14039134232591	0.11944609210692
57.9873	1.14006136372103	0.116644537409214
58.0373	1.13975673313548	0.115130362825669
58.0873	1.13923771987509	0.113260436334474
58.1373	1.1387315312734	0.112037565858086
58.1873	1.13814864291825	0.109962538311662
58.2373	1.1377795669541	0.109650242626958
58.2873	1.13744087809653	0.107835452687346
58.3373	1.13695758331501	0.107588304899215
58.3873	1.13649183439129	0.106943098780458
58.4373	1.13621100608299	0.106979971182515
58.4873	1.13592678382305	0.10697074178342
58.5373	1.13545743089858	0.106327440630704
58.5873	1.13511386546193	0.106426782406492
58.6373	1.13464570113002	0.105099144906504
58.6873	1.13432528086187	0.105309908503535
58.7373	1.13375262061924	0.104626869819692
58.7873	1.13335513645263	0.106655555367189
58.8373	1.13294418207773	0.106966778733357
58.8873	1.13247431569985	0.10669771603148
58.9373	1.13212764497557	0.106597257391853
58.9873	1.13167336154028	0.105807015697648
59.0373	1.13136180095696	0.104382583833526
59.0873	1.13103318831554	0.105402673335331
59.1373	1.1307141678297	0.104920406055438
59.1873	1.1303338795065	0.104633309159228
59.2373	1.12994825388246	0.103064951590801
59.2873	1.12957475444041	0.103949507700226
59.3373	1.12912305931699	0.103320100889905
59.3873	1.12861951137786	0.103716667495424
59.4373	1.12798337597949	0.105286610050228
59.4873	1.12750259420188	0.105726430951458
59.5373	1.12713525810212	0.106399875382732
59.5873	1.12678309856653	0.107416703800801
59.6373	1.12643915848086	0.108567546763595
59.6873	1.12604836320192	0.109016065527604
59.7373	1.12567623795298	0.109519086136179
59.7873	1.125327595715	0.110159508170717
59.8373	1.12494373401224	0.11035564808092
59.8873	1.12458921428332	0.110154958389955
59.9373	1.12411542310393	0.110846127000144
59.9873	1.12357781101004	0.112001539834732
60.0373	1.12314167757109	0.112295794597011
60.0873	1.12274593352604	0.11210900108214
60.1373	1.12230663359491	0.112553674975842
60.1873	1.12187773460849	0.113385521966873
60.2373	1.12153083128246	0.114198202464307
60.2873	1.12121145834577	0.114341172364742
60.3373	1.12091126290778	0.114470195072999
60.3873	1.12055339532315	0.114390518882744
60.4373	1.12009873109705	0.114004858538373
60.4873	1.11975786190501	0.113851252158062
60.5373	1.11938181050737	0.112697037778105
60.5873	1.11896151777094	0.112120856474732
60.6373	1.11848523932575	0.112544817686122
60.6873	1.11791396594797	0.112501091179378
60.7373	1.11749584289138	0.111567018843702
60.7873	1.11712487894184	0.111558179464315
60.8373	1.11674679792411	0.112400724169846
60.8873	1.11628609358719	0.112600437980456
60.9373	1.11596342766655	0.112226778776225
60.9873	1.11563284125116	0.112382980916229
61.0373	1.11527642822751	0.11289878404126
61.0873	1.11489563741838	0.113265070460643
61.1373	1.11443175068455	0.11262994142593
61.1873	1.1139911047612	0.111632980858328
61.2373	1.11356102950697	0.110697873289381
61.2873	1.11312180911915	0.110182940146049
61.3373	1.11259353481282	0.109007104485216
61.3873	1.11218531215681	0.107655271658874
61.4373	1.11182674970407	0.106695184345584
61.4873	1.11147703750902	0.106351328533047
61.5373	1.11115761583542	0.10568482380762
61.5873	1.1107774751019	0.105028685151881
61.6373	1.11040639441501	0.104115678660944
61.6873	1.11006293281797	0.103004901899159
61.7373	1.10972206362592	0.102298325558819
61.7873	1.10937064038668	0.100734920885521
61.8373	1.1088726052511	0.0998617867538713
61.8873	1.10829690857352	0.0995075004688056
61.9373	1.10785469989195	0.0986236887802344
61.9873	1.10747221886353	0.0984430521163935
62.0373	1.10698531967125	0.0983391637918803
62.0873	1.10643051155687	0.0982485771610009
62.1373	1.1060327612466	0.097667546160243
62.1873	1.10571950619915	0.0968226618211533
62.2373	1.10540302278204	0.0959961545990939
62.2873	1.10497767156564	0.0957893646013347
62.3373	1.10455232034925	0.0955825746035755
62.3873	1.10412571795535	0.0954362009200047
62.4373	1.10369729561104	0.0953777082079315
62.4873	1.10326887326673	0.0953192154958583
62.5373	1.10282358055537	0.0947615454323929
62.5873	1.10237369463974	0.0940679670315256
62.6373	1.10193390094982	0.093448103093006
62.6873	1.10154540326842	0.0932029094996068
62.7373	1.10115690558703	0.0929577159062076
62.7873	1.1008075970334	0.0927705906143021
62.8373	1.10049127085803	0.0926323368026592
62.8873	1.10017494468267	0.0924940829910163
62.9373	1.09975672585375	0.0929259280869021
62.9873	1.0993298390734	0.0934062711801297
63.0373	1.09889788155375	0.0933912296830384
63.0873	1.09845410356986	0.0922213909297672
63.1373	1.09801032558597	0.091051552176496
63.1873	1.09756969736708	0.0905976000119874
63.2373	1.09713055957913	0.0904823967754554
63.2873	1.09669748043858	0.0903413733816387
63.3373	1.09636426305967	0.0897747687939737
63.3873	1.09603104568077	0.0892081642063088
63.4373	1.0956623607669	0.0885898065488044
63.4873	1.09524775849821	0.0879044477852802
63.5373	1.09483315622953	0.0872190890217559
63.5873	1.09439479325838	0.0869369499879116
63.6373	1.09395101527449	0.0867467038590631
63.6873	1.09350990456519	0.0864651199787654
63.7373	1.09307994665693	0.0858016212517343
63.7873	1.09264998874866	0.0851381225247033
63.8373	1.09222970386492	0.0846428230898415
63.8873	1.09181666867276	0.0842735848459617
63.9373	1.0914036334806	0.083904346602082
63.9873	1.09109122456895	0.0838117949021808
64.0373	1.09078411177733	0.0837338056519627
64.0873	1.09044874215198	0.0837858943537461
64.1373	1.09005563777871	0.0841037601004893
64.1873	1.08966253340544	0.0844216258472325
64.2373	1.08925965547469	0.0842092611653533
64.2873	1.08885273102579	0.0837773666906281
64.3373	1.08843882375335	0.0832819537820677
64.3873	1.08795051441468	0.0821097512206843
64.4373	1.087462205076	0.0809375486593009
64.4873	1.08703309714194	0.0804795456397528
64.5373	1.08667226714135	0.0808452404552756
64.5873	1.08631143714076	0.0812109352707985
64.6373	1.08594670141835	0.0812524881498798
64.6873	1.08558123719632	0.0812335817119123
64.7373	1.08520183404602	0.0810646369845743
64.7873	1.08477341170171	0.0803680508294857
64.8373	1.0843449893574	0.0796714646743971
64.8873	1.08391564567472	0.0795140674554242
64.9373	1.08348568776645	0.0797161295271951
64.9873	1.08305572985819	0.079918191598966
65.0373	1.08260773951525	0.0797369183376443
65.0873	1.08215935483949	0.0795472623089732
65.1373	1.08175156854091	0.0793806136177357
65.1873	1.08141684113611	0.0792553678282403
65.2373	1.08108211373131	0.0791301220387448
65.2873	1.08072251720206	0.0792521641918466
65.3373	1.08035398185212	0.0794630901568334
65.3873	1.07998720011622	0.0796317107504519
65.4373	1.07963402040586	0.0794721868785877
65.4873	1.07928084069549	0.0793126630067234
65.5373	1.07884669131185	0.0788771198497094
65.5873	1.07832920625797	0.0781574919089534
65.6373	1.07781172120409	0.0774378639681975
65.6873	1.07741332619876	0.077122391481296
65.7373	1.07703250633715	0.0768665636941486
65.7873	1.07664862284504	0.0766665695287928
65.8373	1.07625554846142	0.0766340762288119
65.8873	1.0758624740778	0.0766015829288311
65.9373	1.07549157466169	0.0758770299271075
65.9873	1.07513378825945	0.0747432322004196
66.0373	1.07477552890352	0.0736166224793463
66.0873	1.07435017768712	0.07350968269759
66.1373	1.07392482647073	0.0734027429158337
66.1873	1.07349473834664	0.0733775912714331
66.2373	1.07305710261858	0.0734827576550185
66.2873	1.07261946689053	0.0735879240386039
66.3373	1.07219239246426	0.0733251103212335
66.3873	1.07176857681183	0.0729487534112365
66.4373	1.07135331698687	0.072628671160452
66.4873	1.07098941609266	0.0726463944970413
66.5373	1.07062551519845	0.0726641178336307
66.5873	1.07027600588055	0.072654435111804
66.6373	1.06993971737372	0.0726195758343949
66.6873	1.0696034288669	0.0725847165569858
66.7373	1.06915384092322	0.0721197712401043
66.7873	1.06869163617183	0.071606932367816
66.8373	1.0682380272489	0.0710005909682329
66.8873	1.06780669831812	0.0701518953168689
66.9373	1.06737536938733	0.0693031996655049
66.9873	1.06695184420988	0.0687219563711177
67.0373	1.06653241124453	0.068280962483438
67.0873	1.06611696906777	0.0678615220999108
67.1373	1.06580839134111	0.0680192366609133
67.1873	1.06549981361445	0.0681769512219158
67.2373	1.06506723416657	0.0680032374388737
67.2873	1.06445913537418	0.0673604004442127
67.3373	1.06385103658179	0.0667175634495518
67.3873	1.06324293778939	0.0660747264548909
67.4373	1.06273843739037	0.0655342435373619
67.4873	1.06234527302406	0.0651037593998211
67.5373	1.06195210865775	0.0646732752622803
67.5873	1.06155894429145	0.0642427911247395
67.6373	1.06116577992514	0.0638123069871987
67.6873	1.06078002056675	0.0633814371067057
67.7373	1.06041771040012	0.0629493457068641
67.7873	1.06005540023349	0.0625172543070225
67.8373	1.05969309006687	0.062085162907181
67.8873	1.05933077990024	0.0616530715073394
67.9373	1.05896846973361	0.0612209801074978
67.9873	1.0585211260276	0.0610750562462782
68.0373	1.05807344082143	0.0609302816522819
68.0873	1.05762575561526	0.0607855070582857
68.1373	1.05717807040909	0.0606407324642895
68.1873	1.05673038520293	0.0604959578702932
68.2373	1.05633723359921	0.0602581395419273
68.2873	1.05596187412573	0.0599899647697218
68.3373	1.05558651465225	0.0597217899975164
68.3873	1.05521115517877	0.059453615225311
68.4373	1.0548357957053	0.0591854404531055
68.4873	1.05443177430807	0.0591646368411212
68.5373	1.05400021498412	0.0593815035595455
68.5873	1.05356865566016	0.0595983702779697
68.6373	1.05313709633621	0.0598152369963939
68.6873	1.05270553701225	0.0600321037148182
68.7373	1.05229119929231	0.0601207998687618
68.7873	1.05192389968483	0.0598594182122585
68.8373	1.05155660007734	0.0595980365557553
68.8873	1.05118930046986	0.059336654899252
68.9373	1.05082200086238	0.0590752732427487
68.9873	1.05045420029295	0.0588212142165143
69.0373	1.05006602727114	0.0588649421545472
69.0873	1.04967785424932	0.0589086700925801
69.1373	1.04928968122751	0.058952398030613
69.1873	1.04890150820569	0.058996125968646
69.2373	1.04851333518388	0.0590398539066789
69.2873	1.04809106265041	0.0587752359038935
69.3373	1.04765928411496	0.0584246595697802
69.3873	1.04722750557952	0.058074083235667
69.4373	1.04679572704408	0.0577235069015537
69.4873	1.04636394850864	0.0573729305674404
69.5373	1.04595087874747	0.0570206929937026
69.5873	1.0455538748854	0.0566670288535956
69.6373	1.04515687102332	0.0563133647134886
69.6873	1.04475986716125	0.0559597005733816
69.7373	1.04436286329917	0.0556060364332747
69.7873	1.04395369898612	0.0552336566740372
69.8373	1.04351561251936	0.0548167640909217
69.8873	1.0430775260526	0.0543998715078063
69.9373	1.04263943958585	0.0539829789246908
69.9873	1.04220135311909	0.0535660863415754
70.0373	1.0417677938053	0.0531452470637094
70.0873	1.04141354350467	0.0526552675407695
70.1373	1.04105929320404	0.0521652880178297
70.1873	1.0407050429034	0.0516753084948898
70.2373	1.04035079260277	0.05118532897195
70.2873	1.03999654230214	0.0506953494490101
70.3373	1.03958215968587	0.0502901781239671
70.3873	1.03915367195852	0.0499049000799123
70.4373	1.03872518423118	0.0495196220358576
70.4873	1.03829669650383	0.0491343439918028
70.5373	1.03786820877649	0.048749065947748
70.5873	1.03745768988698	0.0483677295038163
70.6373	1.03706083743752	0.0479893908965979
70.6873	1.03666398498805	0.0476110522893795
70.7373	1.03626713253859	0.0472327136821611
70.7873	1.03587028008912	0.0468543750749427
70.8373	1.03547760817051	0.0463816011934364
70.8873	1.03509365859404	0.0457117956902677
70.9373	1.03470970901756	0.045041990187099
70.9873	1.03432575944109	0.0443721846839303
71.0373	1.03394180986462	0.0437023791807616
71.0873	1.03355365506679	0.0430317227571497
71.1373	1.03311842230306	0.0423515401754051
71.1873	1.03268318953934	0.0416713575936605
71.2373	1.03224795677561	0.040991175011916
71.2873	1.03181272401189	0.0403109924301714
71.3373	1.03137749124816	0.0396308098484268
71.3873	1.03101161727445	0.0387558005833066
71.4373	1.03065915156325	0.0378431279259348
71.4873	1.03030668585204	0.036930455268563
71.5373	1.02995422014084	0.0360177826111912
71.5873	1.02960175442964	0.0351051099538194
71.6373	1.02919675710171	0.0345742697423873
71.6873	1.02875615109399	0.0343022555513572
71.7373	1.02831554508627	0.0340302413603272
71.7873	1.02787493907854	0.0337582271692972
71.8373	1.02743433307082	0.0334862129782672
71.8873	1.02700934531887	0.0330469278593051
71.9373	1.02661310935595	0.0322997121684679
71.9873	1.02621687339303	0.0315524964776307
72.0373	1.02582063743011	0.0308052807867935
72.0873	1.02542440146719	0.0300580650959563
72.1373	1.02502520909253	0.029353360087411
72.1873	1.02460209665925	0.0289926051446815
72.2373	1.02417898422598	0.028631850201952
72.2873	1.02375587179271	0.0282710952592226
72.3373	1.02333275935943	0.0279103403164931
72.3873	1.02290964692616	0.0275495853737636
72.4373	1.02250466418304	0.0266921226722875
72.4873	1.02210243848958	0.0257591237678683
72.5373	1.02170021279612	0.0248261248634491
72.5873	1.02129798710266	0.0238931259590299
72.6373	1.0208957614092	0.0229601270546107
72.6873	1.02052242968385	0.0220556670449411
72.7373	1.02016650842646	0.0211684035487745
72.7873	1.01981058716907	0.0202811400526079
72.8373	1.01945466591167	0.0193938765564413
72.8873	1.01909874465428	0.0185066130602747
72.9373	1.01870680850225	0.0176922491999127
72.9873	1.01825660741597	0.0169958224466903
73.0373	1.01780640632968	0.0162993956934679
73.0873	1.01735620524339	0.0156029689402455
73.1373	1.0169060041571	0.014906542187023
73.1873	1.0164666413005	0.0141961750781695
73.2373	1.01609497811047	0.0133987312551566
73.2873	1.01572331492045	0.0126012874321437
73.3373	1.01535165173042	0.0118038436091308
73.3873	1.0149799885404	0.0110063997861179
73.4373	1.01460832535037	0.0102089559631051
73.4873	1.01418589379939	0.00893068476398817
73.5373	1.01375756949223	0.00759660324443076
73.5873	1.01332924518508	0.00626252172487325
73.6373	1.01290092087792	0.00492844020531575
73.6873	1.01247259657076	0.00359435868575824
73.7373	1.01207495693387	0.00234413052463549
73.7873	1.01169369500444	0.00113865845053016
73.8373	1.011312433075	-6.68136235752667e-05
73.8873	1.01093117114556	-0.0012722856976807
73.9373	1.01054990921612	-0.00247775777178611
73.9873	1.01017289760849	-0.00374912788508036
74.0373	1.00980200231762	-0.00511532688403648
74.0873	1.00943110702675	-0.00648152588299269
74.1373	1.00906021173587	-0.0078477248819489
74.1873	1.008689316445	-0.0092139238809051
74.2373	1.00830632288013	-0.0104923103246991
74.2873	1.00786341405355	-0.0113358155429279
74.3373	1.00742050522697	-0.0121793207611567
74.3873	1.0069775964004	-0.0130228259793856
74.4373	1.00653468757382	-0.0138663311976144
74.4873	1.00609177874724	-0.0147098364158433
74.5373	1.00569022179964	-0.0161648982872508
74.5873	1.00529206608884	-0.0176702613552402
74.6373	1.00489391037803	-0.0191756244232296
74.6873	1.00449575466723	-0.020680987491219
74.7373	1.00409759895643	-0.0221863505592084
74.7873	1.00367310968056	-0.0237130767657124
74.8373	1.00323634170426	-0.0252497640837235
74.8873	1.00279957372797	-0.0267864514017346
74.9373	1.00236280575167	-0.0283231387197456
74.9873	1.00192603777537	-0.0298598260377567
75.0373	1.00152619419119	-0.031344486330708
75.0873	1.00117372847999	-0.0327623904864822
75.1373	1.00082126276878	-0.0341802946422565
75.1873	1.00046879705758	-0.0355981987980308
75.2373	1.00011633134638	-0.0370161029538051
75.2873	0.999749749604527	-0.0384699073444014
75.3373	0.999325263328795	-0.0400709759635535
75.3873	0.998900777053062	-0.0416720445827056
75.4373	0.99847629077733	-0.0432731132018578
75.4873	0.998051804501598	-0.0448741818210099
75.5373	0.997627318225865	-0.0464752504401621
75.5873	0.997220953768006	-0.0478074387981248
75.6373	0.99681550301525	-0.0491260701681285
75.6873	0.996410052262495	-0.0504447015381322
75.7373	0.996004601509739	-0.0517633329081359
75.7873	0.995599150756983	-0.0530819642781396
75.8373	0.995215609812977	-0.0546220981674268
75.8873	0.994841017945785	-0.0562527049167032
75.9373	0.994466426078592	-0.0578833116659796
75.9873	0.9940918342114	-0.059513918415256
76.0373	0.993717242344207	-0.0611445251645325
76.0873	0.99331252523211	-0.0628024072989037
76.1373	0.992873286916625	-0.0644915449174825
76.1873	0.992434048601139	-0.0661806825360614
76.2373	0.991994810285654	-0.0678698201546402
76.2873	0.991555571970168	-0.0695589577732191
76.3373	0.991135598708631	-0.0712625903013722
76.3873	0.990782365098276	-0.0730164373376941
76.4373	0.99042913148792	-0.0747702843740159
76.4873	0.990075897877565	-0.0765241314103377
76.5373	0.989722664267209	-0.0782779784466595
76.5873	0.989369430656854	-0.0800318254829813
76.6373	0.9889326587204	-0.081437843911102
76.6873	0.988494355531534	-0.0828374866620867
76.7373	0.988056052342667	-0.0842371294130714
76.7873	0.987617749153801	-0.085636772164056
76.8373	0.987179445964934	-0.0870364149150406
76.8873	0.986767088002642	-0.0889253220077397
76.9373	0.986363940947345	-0.0909879245713457
76.9873	0.985960793892048	-0.0930505271349516
77.0373	0.985557646836751	-0.0951131296985576
77.0873	0.985154499781454	-0.0971757322621635
77.1373	0.984747240929018	-0.0992161169888482
77.1873	0.984335803960134	-0.101233925526403
77.2373	0.983924366991251	-0.103251734063959
77.2873	0.983512930022368	-0.105269542601514
77.3373	0.983101493053484	-0.107287351139069
77.3873	0.982690403547545	-0.10926462564827
77.4373	0.982280345399872	-0.111121584866962
77.4873	0.981870287252198	-0.112978544085653
77.5373	0.981460229104524	-0.114835503304345
77.5873	0.981050170956851	-0.116692462523036
77.6373	0.980638854136145	-0.118547606469611
77.6873	0.980102928685274	-0.120223038476609
77.7373	0.979567003234402	-0.121898470483608
77.7873	0.97903107778353	-0.123573902490606
77.8373	0.978495152332658	-0.125249334497605
77.8873	0.977959226881786	-0.126924766504603
77.9373	0.977423301430915	-0.128600198511602
77.9873	0.976887375980043	-0.130275630518601
78.0373	0.976371351814739	-0.131888711882038
78.0873	0.975971736538991	-0.133137084686564
78.1373	0.975572121263242	-0.13438545749109
78.1873	0.975172505987494	-0.135633830295615
78.2373	0.974772890711746	-0.136882203100141
78.2873	0.974373275435997	-0.138130575904667
78.3373	0.973973660160249	-0.139378948709193
78.3873	0.973574044884501	-0.140627321513718
78.4373	0.973174429608752	-0.141875694318244
78.4873	0.972774814333004	-0.14312406712277
78.5373	0.972375199057256	-0.144372439927296
78.5873	0.971992052076733	-0.145721609311105
78.6373	0.971617388763447	-0.147122704205454
78.6873	0.971242725450161	-0.148523799099803
78.7373	0.970868062136876	-0.149924893994152
78.7873	0.97049339882359	-0.151325988888501
78.8373	0.970118735510304	-0.15272708378285
78.8873	0.969744072197019	-0.154128178677199
78.9373	0.969369408883733	-0.155529273571548
78.9873	0.968994745570447	-0.156930368465897
79.0373	0.968620082257162	-0.158331463360246
79.0873	0.968237136427844	-0.159738417516749
79.1373	0.967814872447706	-0.161173186331526
79.1873	0.967392608467569	-0.162607955146303
79.2373	0.966970344487431	-0.164042723961081
79.2873	0.966548080507293	-0.165477492775858
79.3373	0.966125816527156	-0.166912261590635
79.3873	0.965703552547018	-0.168347030405412
79.4373	0.965281288566881	-0.169781799220189
79.4873	0.964859024586743	-0.171216568034966
79.5373	0.964436760606606	-0.172651336849743
79.5873	0.964014496626468	-0.174086105664521
79.6373	0.963609663703431	-0.175521180824082
79.6873	0.963212735562101	-0.17695639490744
79.7373	0.962815807420772	-0.178391608990798
79.7873	0.962418879279443	-0.179826823074156
79.8373	0.962021951138114	-0.181262037157514
79.8873	0.961625022996784	-0.182697251240872
79.9373	0.961228094855455	-0.184132465324231
79.9873	0.960831166714126	-0.185567679407589
80.0373	0.960434238572796	-0.187002893490947
80.0873	0.960037310431467	-0.188438107574305
80.1373	0.959636970397178	-0.189811591586966
80.1873	0.959223151696644	-0.19094121126093
80.2373	0.958809332996109	-0.192070830934895
80.2873	0.958395514295574	-0.193200450608859
80.3373	0.957981695595039	-0.194330070282824
80.3873	0.957567876894504	-0.195459689956788
80.4373	0.95715405819397	-0.196589309630752
80.4873	0.956740239493435	-0.197718929304717
80.5373	0.9563264207929	-0.198848548978681
80.5873	0.955912602092365	-0.199978168652646
80.6373	0.95549878339183	-0.20110778832661
80.6873	0.955090461800564	-0.201999868158421
80.7373	0.954684320626941	-0.202797728276305
80.7873	0.954278179453318	-0.203595588394188
80.8373	0.953872038279695	-0.204393448512072
80.8873	0.953465897106071	-0.205191308629956
80.9373	0.953059755932448	-0.20598916874784
80.9873	0.952653614758825	-0.206787028865723
81.0373	0.952247473585202	-0.207584888983607
81.0873	0.951841332411579	-0.208382749101491
81.1373	0.951435191237956	-0.209180609219375
81.1873	0.951031963685795	-0.20999422628405
81.2373	0.950638490431576	-0.210860594866244
81.2873	0.950245017177357	-0.211726963448438
81.3373	0.949851543923138	-0.212593332030632
81.3873	0.949458070668919	-0.213459700612826
81.4373	0.9490645974147	-0.21432606919502
81.4873	0.948671124160481	-0.215192437777214
81.5373	0.948277650906262	-0.216058806359407
81.5873	0.947884177652043	-0.216925174941601
81.6373	0.947490704397823	-0.217791543523795
81.6873	0.947097231143604	-0.218657912105989
81.7373	0.946693703996534	-0.219495074643463
81.7873	0.946286717445473	-0.220322187789206
81.8373	0.945879730894411	-0.221149300934949
81.8873	0.945472744343349	-0.221976414080691
81.9373	0.945065757792287	-0.222803527226434
81.9873	0.944658771241225	-0.223630640372177
82.0373	0.944251784690163	-0.224457753517919
82.0873	0.943844798139101	-0.225284866663662
82.1373	0.94343781158804	-0.226111979809405
82.1873	0.943030825036978	-0.226939092955147
82.2373	0.942629348100092	-0.227843914233123
82.2873	0.942243552372784	-0.22896990481053
82.3373	0.941857756645477	-0.230095895387938
82.3873	0.94147196091817	-0.231221885965346
82.4373	0.941086165190862	-0.232347876542754
82.4873	0.940700369463555	-0.233473867120161
82.5373	0.940314573736247	-0.234599857697569
82.5873	0.93992877800894	-0.235725848274977
82.6373	0.939542982281632	-0.236851838852385
82.6873	0.939157186554325	-0.237977829429792
82.7373	0.938771390827017	-0.2391038200072
82.7873	0.938367767882221	-0.240377655963213
82.8373	0.937958939574179	-0.241694661241662
82.8873	0.937550111266137	-0.243011666520111
82.9373	0.937141282958094	-0.244328671798559
82.9873	0.936732454650052	-0.245645677077008
83.0373	0.93632362634201	-0.246962682355456
83.0873	0.935914798033967	-0.248279687633905
83.1373	0.935505969725925	-0.249596692912354
83.1873	0.935097141417883	-0.250913698190802
83.2373	0.934688313109841	-0.252230703469251
83.2873	0.934278932019861	-0.253573616381695
83.3373	0.933868184330091	-0.254980578722629
83.3873	0.933457436640321	-0.256387541063564
83.4373	0.93304668895055	-0.257794503404498
83.4873	0.93263594126078	-0.259201465745432
83.5373	0.93222519357101	-0.260608428086366
83.5873	0.93181444588124	-0.2620153904273
83.6373	0.93140369819147	-0.263422352768234
83.6873	0.9309929505017	-0.264829315109169
83.7373	0.930582202811929	-0.266236277450103
83.7873	0.930171455122159	-0.267643239791037
83.8373	0.929755165793464	-0.268892424745934
83.8873	0.929337508329474	-0.270102657179091
83.9373	0.928919850865483	-0.271312889612248
83.9873	0.928502193401493	-0.272523122045405
84.0373	0.928084535937502	-0.273733354478562
84.0873	0.927666878473511	-0.274943586911719
84.1373	0.927249221009521	-0.276153819344876
84.1873	0.92683156354553	-0.277364051778033
84.2373	0.92641390608154	-0.27857428421119
84.2873	0.925996248617549	-0.279784516644347
84.3373	0.925582958130866	-0.281036877086703
84.3873	0.925179120215316	-0.282380426004665
84.4373	0.924775282299766	-0.283723974922628
84.4873	0.924371444384217	-0.285067523840591
84.5373	0.923967606468667	-0.286411072758553
84.5873	0.923563768553117	-0.287754621676516
84.6373	0.923159930637568	-0.289098170594479
84.6873	0.922756092722018	-0.290441719512441
84.7373	0.922352254806468	-0.291785268430404
84.7873	0.921948416890918	-0.293128817348367
84.8373	0.921544578975369	-0.294472366266329
84.8873	0.921160176719196	-0.295797615711354
84.9373	0.920779755260726	-0.29711911707156
84.9873	0.920399333802257	-0.298440618431766
85.0373	0.920018912343787	-0.299762119791971
85.0873	0.919638490885318	-0.301083621152178
85.1373	0.919258069426849	-0.302405122512383
85.1873	0.918877647968379	-0.303726623872589
85.2373	0.91849722650991	-0.305048125232795
85.2873	0.918116805051441	-0.306369626593001
85.3373	0.917736383592971	-0.307691127953207
85.3873	0.917349887675209	-0.309101344781696
85.4373	0.916951807904843	-0.310680739945048
85.4873	0.916553728134477	-0.312260135108401
85.5373	0.916155648364111	-0.313839530271753
85.5873	0.915757568593745	-0.315418925435106
85.6373	0.915359488823379	-0.316998320598458
85.6873	0.914961409053013	-0.318577715761811
85.7373	0.914563329282647	-0.320157110925164
85.7873	0.914165249512281	-0.321736506088516
85.8373	0.913767169741915	-0.323315901251869
85.8873	0.913369089971549	-0.324895296415221
85.9373	0.912973580474181	-0.326792372787193
85.9873	0.91257849635999	-0.328742025769449
86.0373	0.912183412245799	-0.330691678751705
86.0873	0.911788328131607	-0.332641331733961
86.1373	0.911393244017416	-0.334590984716217
86.1873	0.910998159903225	-0.336540637698473
86.2373	0.910603075789034	-0.338490290680729
86.2873	0.910207991674843	-0.340439943662985
86.3373	0.909812907560652	-0.342389596645241
86.3873	0.909417823446461	-0.344339249627496
86.4373	0.909011425504379	-0.346324313806993
86.4873	0.908586090513477	-0.348368649134813
86.5373	0.908160755522575	-0.350412984462632
86.5873	0.907735420531673	-0.352457319790452
86.6373	0.907310085540771	-0.354501655118271
86.6873	0.906884750549869	-0.356545990446091
86.7373	0.906459415558966	-0.358590325773911
86.7873	0.906034080568064	-0.36063466110173
86.8373	0.905608745577162	-0.36267899642955
86.8873	0.90518341058626	-0.364723331757369
86.9373	0.904758075595358	-0.366767667085189
86.9873	0.90434842118542	-0.368897471875539
87.0373	0.903940744506414	-0.371038056598101
87.0873	0.903533067827409	-0.373178641320663
87.1373	0.903125391148403	-0.375319226043224
87.1873	0.902717714469398	-0.377459810765786
87.2373	0.902310037790392	-0.379600395488348
87.2873	0.901902361111387	-0.381740980210909
87.3373	0.901494684432381	-0.383881564933471
87.3873	0.901087007753376	-0.386022149656033
87.4373	0.90067933107437	-0.388162734378594
87.4873	0.900275203716056	-0.390190830778173
87.5373	0.899876356192999	-0.392051593801772
87.5873	0.899477508669941	-0.393912356825371
87.6373	0.899078661146884	-0.39577311984897
87.6873	0.898679813623827	-0.397633882872569
87.7373	0.89828096610077	-0.399494645896168
87.7873	0.897882118577712	-0.401355408919766
87.8373	0.897483271054655	-0.403216171943365
87.8873	0.897084423531598	-0.405076934966964
87.9373	0.896685576008541	-0.406937697990563
87.9873	0.896286728485484	-0.408798461014162
88.0373	0.895890342377554	-0.410891756864806
88.0873	0.895494181988916	-0.413006376686489
88.1373	0.895098021600278	-0.415120996508171
88.1873	0.89470186121164	-0.417235616329854
88.2373	0.894305700823002	-0.419350236151537
88.2873	0.893909540434364	-0.42146485597322
88.3373	0.893513380045726	-0.423579475794903
88.3873	0.893117219657088	-0.425694095616585
88.4373	0.892721059268449	-0.427808715438268
88.4873	0.892324898879811	-0.429923335259951
88.5373	0.89193732196626	-0.432066279402201
88.5873	0.891561123147592	-0.434246769736831
88.6373	0.891184924328924	-0.43642726007146
88.6873	0.890808725510256	-0.43860775040609
88.7373	0.890432526691588	-0.44078824074072
88.7873	0.89005632787292	-0.44296873107535
88.8373	0.889680129054252	-0.44514922140998
88.8873	0.889303930235584	-0.447329711744609
88.9373	0.888927731416916	-0.449510202079239
88.9873	0.888551532598248	-0.451690692413869
89.0373	0.88817533377958	-0.453871182748498
89.0873	0.887751663276513	-0.455941050415227
89.1373	0.887325176656574	-0.458004355720301
89.1873	0.886898690036635	-0.460067661025375
89.2373	0.886472203416696	-0.462130966330448
89.2873	0.886045716796757	-0.464194271635522
89.3373	0.885619230176818	-0.466257576940596
89.3873	0.885192743556879	-0.468320882245669
89.4373	0.88476625693694	-0.470384187550743
89.4873	0.884339770317001	-0.472447492855817
89.5373	0.883913283697062	-0.47451079816089
89.5873	0.88349875252203	-0.477030863538176
89.6373	0.883098369493591	-0.480091461577337
89.6873	0.882697986465151	-0.483152059616498
89.7373	0.882297603436712	-0.486212657655659
89.7873	0.881897220408272	-0.489273255694819
89.8373	0.881496837379833	-0.492333853733981
89.8873	0.881096454351393	-0.495394451773142
89.9373	0.880696071322954	-0.498455049812303
89.9873	0.880295688294514	-0.501515647851464
90.0373	0.879895305266075	-0.504576245890624
90.0873	0.879494922237635	-0.507636843929786
90.1373	0.87908289579937	-0.510285146610743
90.1873	0.878670533954238	-0.512921572470682
90.2373	0.878258172109105	-0.51555799833062
90.2873	0.877845810263973	-0.518194424190559
90.3373	0.87743344841884	-0.520830850050498
90.3873	0.877021086573708	-0.523467275910437
90.4373	0.876608724728575	-0.526103701770376
90.4873	0.876196362883443	-0.528740127630315
90.5373	0.87578400103831	-0.531376553490254
90.5873	0.875371639193178	-0.534012979350193
90.6373	0.874963624357338	-0.536897895277672
90.6873	0.874560170318134	-0.540043522095685
90.7373	0.87415671627893	-0.543189148913698
90.7873	0.873753262239726	-0.546334775731711
90.8373	0.873349808200522	-0.549480402549724
90.8873	0.872946354161318	-0.552626029367737
90.9373	0.872542900122113	-0.55577165618575
90.9873	0.872139446082909	-0.558917283003763
91.0373	0.871735992043705	-0.562062909821776
91.0873	0.871332538004501	-0.565208536639789
91.1373	0.870929078591028	-0.568354437491927
91.1873	0.870522937417405	-0.571637081372121
91.2373	0.870116796243782	-0.574919725252314
91.2873	0.869710655070158	-0.578202369132508
91.3373	0.869304513896535	-0.581485013012702
91.3873	0.868898372722912	-0.584767656892895
91.4373	0.868492231549289	-0.588050300773089
91.4873	0.868086090375666	-0.591332944653283
91.5373	0.867679949202042	-0.594615588533476
91.5873	0.867273808028419	-0.59789823241367
91.6373	0.866867666854796	-0.601180876293864
91.6873	0.866471429690889	-0.604090299924434
91.7373	0.866084482334545	-0.606649648747218
91.7873	0.8656975349782	-0.609208997570003
91.8373	0.865310587621856	-0.611768346392787
91.8873	0.864923640265512	-0.614327695215572
91.9373	0.864536692909168	-0.616887044038356
91.9873	0.864149745552824	-0.619446392861141
92.0373	0.863762798196479	-0.622005741683925
92.0873	0.863375850840135	-0.624565090506709
92.1373	0.862988903483791	-0.627124439329494
92.1873	0.86260173731793	-0.629636347232011
92.2373	0.862207496311019	-0.63061433204587
92.2873	0.861813255304109	-0.631592316859729
92.3373	0.861419014297199	-0.632570301673588
92.3873	0.861024773290289	-0.633548286487447
92.4373	0.860630532283378	-0.634526271301306
92.4873	0.860236291276468	-0.635504256115165
92.5373	0.859842050269558	-0.636482240929024
92.5873	0.859447809262648	-0.637460225742883
92.6373	0.859053568255737	-0.638438210556742
92.6873	0.858659327248827	-0.639416195370601
92.7373	0.858257150750101	-0.637974972837657
92.7873	0.857848322442059	-0.634505885322833
92.8373	0.857439494134017	-0.631036797808009
92.8873	0.857030665825974	-0.627567710293186
92.9373	0.856621837517932	-0.624098622778362
92.9873	0.85621300920989	-0.620629535263538
93.0373	0.855804180901848	-0.617160447748715
93.0873	0.855395352593805	-0.613691360233891
93.1373	0.854986524285763	-0.610222272719068
93.1873	0.854577695977721	-0.606753185204244
94.2344	0.850557709105693	-0.676189272206446
94.2844	0.851109178953979	-0.618485049774816
94.3344	0.851511711689953	-0.606231080252637
94.3844	0.852014877609922	-0.600341942302309
94.4344	0.852473764928933	-0.593520546723619
94.4844	0.852737423870996	-0.587763477147529
94.5344	0.85315404525273	-0.57434377236624
94.5844	0.853528597246374	-0.565696380858748
94.6344	0.85395911072468	-0.557398257468512
94.6844	0.854250946958261	-0.553484402980266
94.7344	0.854742036896151	-0.54417133932567
94.7844	0.855112367013247	-0.536431861648719
94.8344	0.855651760879454	-0.522505680581362
94.8844	0.856105300095073	-0.52026742133817
94.9344	0.856521231589159	-0.515536617693102
94.9844	0.856973078516274	-0.513190111931811
95.0344	0.857302683641724	-0.505390398005619
95.0844	0.857723169180484	-0.498068604715571
95.1344	0.857976371705773	-0.48934405120366
95.1844	0.858399819240788	-0.48527389373717
95.2344	0.858725617208476	-0.479521095011151
95.2844	0.859026535867217	-0.46937711318386
95.3344	0.859482754379444	-0.46189325261374
95.3844	0.859856793686572	-0.450425863936084
95.4344	0.860442694942374	-0.441945012001712
95.4844	0.86081242469437	-0.428613300931063
95.5344	0.86140665443036	-0.421792111736423
95.5844	0.861844986820025	-0.418589041220851
95.6344	0.862268646075762	-0.412303143481197
95.6844	0.862613399948239	-0.407014539489685
95.7344	0.862944263554684	-0.402631012266704
95.7844	0.863317375287224	-0.395988822557971
95.8344	0.863643006705116	-0.390359425193714
95.8844	0.864086861999847	-0.387203425505561
95.9344	0.864396948554224	-0.382618338450912
95.9844	0.864905524774576	-0.376875939322692
96.0344	0.865311765069038	-0.369589727665923
96.0844	0.865824541281979	-0.364597369540047
96.1344	0.866230513418811	-0.361237451125277
96.1844	0.866725204215694	-0.356850412864123
96.2344	0.867094287006669	-0.350366057597753
96.2844	0.867414443021233	-0.34448568225082
96.3344	0.867826665040764	-0.338990128315578
96.3844	0.868083009728398	-0.332720806213414
96.4344	0.868512542375277	-0.326677995526445
96.4844	0.868819214095946	-0.320104940124462
96.5344	0.869114247062296	-0.314877288882076
96.5844	0.869605744268172	-0.310522908046878
96.6344	0.870189818408221	-0.304920882316211
96.6844	0.87059330297686	-0.2985894105842
96.7344	0.87096822422428	-0.291155685106581
96.7844	0.871531033040176	-0.286080327607095
96.8344	0.87204157163178	-0.282603392310099
96.8844	0.872419540833623	-0.280770794727681
96.9344	0.872785514573061	-0.279035665259749
96.9844	0.873189661071601	-0.276783028489481
97.0344	0.873559703753054	-0.275762155629207
97.0844	0.873915008653339	-0.27265177218242
97.1344	0.874255330867728	-0.269107761872496
97.1844	0.87462167127983	-0.265992498631091
97.2344	0.875159077663685	-0.264437571647306
97.2844	0.875591008031968	-0.260690482438686
97.3344	0.875993399232082	-0.25733199455298
97.3844	0.876386861874269	-0.254695243224843
97.4344	0.876786138966263	-0.252535032974576
97.4844	0.877263132366107	-0.249804323847815
97.5344	0.877644144279579	-0.247095929157478
97.5844	0.877954378588412	-0.244446269391101
97.6344	0.878241889116765	-0.241847142266511
97.6844	0.878587364649243	-0.239370570806055
97.7344	0.879001183918619	-0.237055544988732
97.7844	0.879418999799899	-0.234481340748259
97.8344	0.879798800552926	-0.231352103845976
97.8844	0.880224119319577	-0.227890121685437
97.9344	0.880761943681154	-0.224478209113444
97.9844	0.881271529275138	-0.221095458450881
98.0344	0.881698454550286	-0.217706877500001
98.0844	0.882088517555542	-0.214182911388717
98.1344	0.882525730136313	-0.209771984491896
98.1844	0.882896694085853	-0.205330329507291
98.2344	0.883208252996556	-0.201465241048675
98.2844	0.883559923973735	-0.199256555249167
98.3344	0.883906027724305	-0.195223031429148
98.3844	0.884314721381211	-0.191777163637282
98.4344	0.884757513131335	-0.189074941398983
98.4844	0.885173619217119	-0.186860698240827
98.5344	0.885595660726096	-0.184386110232979
98.5844	0.886001842162533	-0.180441808559454
98.6344	0.886451476093132	-0.175820532429889
98.6844	0.886993015908377	-0.171400131561368
98.7344	0.887347758247802	-0.167808805254361
98.7844	0.887676907287409	-0.165518306672543
98.8344	0.888021633521842	-0.16300282189144
98.8844	0.888399767387063	-0.15937846322553
98.9344	0.888754509726489	-0.15503200167729
98.9844	0.889082475873196	-0.15330992724584
99.0344	0.88943071558113	-0.150969838634144
99.0844	0.889846593128321	-0.147443135008936
99.1344	0.890448488278238	-0.14503392585609
99.1844	0.890892072720151	-0.141960762567711
99.2344	0.891311433538911	-0.139337176349296
99.2844	0.891754832913114	-0.136977925802037
99.3344	0.892270743041614	-0.13399210731397
99.3844	0.892610202678021	-0.131381615112358
99.4344	0.893001987915962	-0.128889781243185
99.4844	0.893434983916668	-0.12645339754653
99.5344	0.893849530558857	-0.124355332396003
99.5844	0.894254151661815	-0.122439278668786
99.6344	0.89465892754962	-0.120536157157018
99.6844	0.895068923126431	-0.119069138688419
99.7344	0.895478918703242	-0.117602120219821
99.7844	0.895911748269666	-0.116088163740851
99.8344	0.896377791930948	-0.114505931697457
99.8844	0.896843835592229	-0.112923699654064
99.9344	0.897257352846042	-0.11128908923446
99.9844	0.897656569016905	-0.109640218035583
100.0344	0.898042662965938	-0.107988799591333
100.0844	0.898362060269221	-0.106324434199193
100.1344	0.898681457572505	-0.104660068807052
100.1844	0.899045463776553	-0.102896891721709
100.2344	0.899447013751595	-0.101050552677261
100.2844	0.899848563726636	-0.0992042136328142
100.3344	0.900281955155913	-0.0978196123241989
100.3844	0.900718055320012	-0.09647429078825
100.4344	0.901166832332366	-0.0951623144711194
100.4844	0.901645160505313	-0.0939280696134461
100.5344	0.902123488678259	-0.0926938247557727
100.5844	0.902496002559425	-0.0915546943911758
100.6344	0.902818446389738	-0.0904605710613111
100.6844	0.903145415091529	-0.0893031781098483
100.7344	0.90354696506657	-0.0871029425142825
100.7844	0.903948515041612	-0.0849027069187166
100.8344	0.904334673444876	-0.0828955782301833
100.8844	0.904700905448881	-0.0811384516457063
100.9344	0.905067137452886	-0.0793813250612292
100.9844	0.905524660576877	-0.0771670873317465
101.0344	0.906002988749824	-0.0748486749601799
101.0844	0.906476723283189	-0.0726405290164431
101.1344	0.906931250214785	-0.0708934452864814
101.1844	0.907385777146381	-0.0691463615565197
101.2344	0.907749007472134	-0.0679035304687733
101.2844	0.908043813259848	-0.0670386242094471
101.3344	0.908338619047562	-0.066173717950121
101.3844	0.908723890920036	-0.0646481118737075
101.4344	0.909113924165392	-0.0630877321227105
101.4844	0.909511526205497	-0.061696648939483
101.5344	0.909924592910225	-0.0606514748116433
101.5844	0.910337659614952	-0.0596063006838037
101.6344	0.910811539566224	-0.0582239352290139
101.6844	0.911310597852605	-0.0567019634103511
101.7344	0.911798325519651	-0.0552000149688554
101.7844	0.912165325305636	-0.0539114158444475
101.8344	0.91253232509162	-0.0526228167200395
101.8844	0.912902877182758	-0.0513603293215473
101.9344	0.913277526204645	-0.0501279569971303
101.9844	0.913652175226531	-0.0488955846727132
102.0344	0.914003553219449	-0.0466771991387489
102.0844	0.914350590673979	-0.0442749013165303
102.1344	0.914725166011194	-0.042195308269122
102.1844	0.915196584146329	-0.0412505749221085
102.2344	0.915668002281464	-0.040305841575095
102.2844	0.916133892386349	-0.0392473146108787
102.3344	0.916596097137735	-0.0381129252351941
102.3844	0.917058301889122	-0.0369785358595095
102.4344	0.917413814735361	-0.0359886933418334
102.4844	0.917766994445723	-0.035002011771185
102.5344	0.918123455301354	-0.0340518647096067
102.5844	0.918485820748753	-0.0331674633995128
102.6344	0.918848186196152	-0.0322830620894189
102.6844	0.919193628567758	-0.031707185695343
102.7344	0.919532988202497	-0.0312422037925603
102.7844	0.919890760784657	-0.0307668987472807
102.8344	0.920391354634995	-0.0302115215511802
102.8844	0.920891948485334	-0.0296561443550796
102.9344	0.921350165684234	-0.0285597911306511
[truncated: 2,054 more rows]
