# Supplementary material for: Unraveling the Local Relation Between Tissue Composition and Human Brain Mechanics Through Machine Learning
Source: Front Bioeng Biotechnol. 2021 Aug 17;9:704738. doi: 10.3389/fbioe.2021.704738 (PMC8415910; doi:10.3389/fbioe.2021.704738)
Supplement: Supplementary file 1 [file DataSheet3.ZIP › Mechanics_cyclicCompTens/cyclicCompTens_HBE_03_16_P1_K_41.txt]

0	1	0
0.05	0.999901646407908	0.0289663919945547
0.1	0.999530088393339	0.0316666812268581
0.15	0.999276050968627	0.0337614137918902
0.2	0.998886887124422	0.0390851415273774
0.25	0.998492326273211	0.0360441706472002
0.3	0.998118792405229	0.031998238702835
0.35	0.997706644019321	0.0305918258685269
0.4	0.997409948895161	0.0327989516019707
0.45	0.997089982608587	0.0288296925654759
0.5	0.996849562716807	0.0273408456663676
0.55	0.996564332421091	0.0314900065137525
0.6	0.996329693730037	0.0336457486741555
0.65	0.996015383628771	0.037393566152808
0.7	0.995626161850593	0.0369067209778519
0.75	0.995377958986845	0.038640726500324
0.8	0.99500574387905	0.0405617136236239
0.85	0.994706402087048	0.0406479107077925
0.9	0.994240131173249	0.041372609095265
0.95	0.993942297189136	0.0411639797790043
1	0.993555497965798	0.0407459604026029
1.05	0.993295642579223	0.0415669229589846
1.1	0.993051334063533	0.0417964781551568
1.15	0.992689919298504	0.041556723187019
1.2	0.992490120258467	0.0397462535293665
1.25	0.992176058194736	0.0387915450418849
1.3	0.991876466409131	0.0340075489668587
1.35	0.991524895108725	0.0333626144508763
1.4	0.991276706059228	0.0338080398465109
1.45	0.990995271798661	0.032878264453112
1.5	0.990525438798269	0.0308349066622238
1.55	0.990221567926724	0.0280419013356561
1.6	0.98987580896581	0.0279668369595662
1.65	0.989550365675836	0.0276167128828446
1.7	0.989193064456327	0.026758988871306
1.75	0.988959466635832	0.0247038045961297
1.8	0.988699815225935	0.0231756598035083
1.85	0.988423413809424	0.0223089008702552
1.9	0.988158343944711	0.0228523256767844
1.95	0.987803708532587	0.0217124405495485
2	0.987534905720847	0.0214595426891343
2.05	0.987173212078346	0.020767833983567
2.1	0.986833759722158	0.020554474311727
2.15	0.986450159227287	0.0191292159935151
2.2	0.986095200950975	0.0176688344132836
2.25	0.985774782745352	0.0176429219719163
2.3	0.985473810924286	0.0181228424485147
2.35	0.985171342908944	0.0161081013817611
2.4	0.98488675963363	0.0144577555834386
2.45	0.984688630087243	0.0137455225958187
2.5	0.984361690723111	0.0114926214299722
2.55	0.9840491865013	0.0104848461255978
2.6	0.983746230116455	0.0105288270387987
2.65	0.983340750128528	0.0116069867463014
2.7	0.982948836888744	0.0121071886440661
2.75	0.982604764878928	0.0118695105454911
2.8	0.98228081177324	0.0120573803912602
2.85	0.981985486087927	0.0124140150555323
2.9	0.981659768896752	0.012561301965703
2.95	0.981314271003929	0.0125255309414149
3	0.981054632117753	0.0128362835064328
3.05	0.980819830720784	0.0123770153781985
3.1	0.980504813189959	0.0123050712705703
3.15	0.980149144506858	0.012789531262831
3.2	0.979870407026273	0.0137597448457034
3.25	0.979603998218178	0.0139207542648819
3.3	0.979294331444451	0.0133435214848503
3.35	0.978921139853577	0.0124504630299078
3.4	0.978468168845666	0.011751070187608
3.45	0.978164462809083	0.0104785240893244
3.5	0.977875626296496	0.00980868714907069
3.55	0.977560826457005	0.00998383152122575
3.6	0.97720328894229	0.010997891791096
3.65	0.976962706121154	0.0108702819092112
3.7	0.976727547114283	0.0103947038080989
3.75	0.976475779354019	0.00962716097034058
3.8	0.976192073355105	0.0087043280482974
3.85	0.975849011840539	0.00819026882615797
3.9	0.975527762509132	0.00786278656693304
3.95	0.975189898475965	0.00730234658912229
4	0.974838317359526	0.00679189433585174
4.05	0.974508358888919	0.00741585749175301
4.1	0.974123863609069	0.00622094941864269
4.15	0.973805997853	0.00480608320967589
4.2	0.973538523223237	0.00407106489308428
4.25	0.973269356304541	0.00513565511045124
4.3	0.972967961768648	0.00451942204051157
4.35	0.972688844713376	0.0028351794706962
4.4	0.972413815208484	0.00119466264546347
4.45	0.972123697562612	0.000609252707718024
4.5	0.971847342453656	-0.000958924185090453
4.55	0.97144519351687	-0.00237730633914514
4.6	0.971042192042181	-0.003490693263533
4.65	0.97070899668897	-0.00433914493956031
4.7	0.970399288377208	-0.00595813720665637
4.75	0.970112238917748	-0.00666428456764572
4.8	0.969793357406529	-0.00746096906503696
4.85	0.969453065807917	-0.00854218969917937
4.9	0.969207718970521	-0.00926530802682973
4.95	0.968976698482822	-0.00986254210238175
5	0.968669617009351	-0.0104793744215525
5.05	0.968323187168115	-0.0117544817910884
5.1	0.968057593261614	-0.0150333238393377
5.15	0.967759939135436	-0.0167384305042712
5.2	0.967317855793407	-0.0176494070933317
5.25	0.966787461983114	-0.0181433023621322
5.3	0.966421096170713	-0.0189480038264319
5.35	0.9661429755039	-0.0199199153909863
5.4	0.965864408891145	-0.0208561617394439
5.45	0.965570803990206	-0.0205896977450831
5.5	0.965277199089268	-0.0203232337507223
5.55	0.96498674832682	-0.0202045620842186
5.6	0.964700885542945	-0.0203008676722267
5.65	0.964415022759069	-0.0203971732602348
5.7	0.964081434527542	-0.0212290105896782
5.75	0.963734852344618	-0.022261107197324
5.8	0.963391398870655	-0.0232575693277066
5.85	0.963063847764131	-0.0240729112074739
5.9	0.962736296657607	-0.0248882530872412
5.95	0.962407452021986	-0.0249884883671519
6	0.962077518725596	-0.0244868751827266
6.05	0.961747585429206	-0.0239852619983012
6.1	0.9614637560826	-0.0245198455686112
6.15	0.961183848773388	-0.0251425778211816
6.2	0.960907874697864	-0.0257747104525329
6.25	0.960641069432914	-0.026428756425226
6.3	0.960374264167963	-0.0270828023979192
6.35	0.960033094992109	-0.0281554834060272
6.4	0.95965673770756	-0.0294262574803921
6.45	0.959283921573325	-0.0306666888825417
6.5	0.958969472511062	-0.0314069966594361
6.55	0.958655023448799	-0.0321473044363304
6.6	0.958339536228192	-0.0329831381178212
6.65	0.958022704976064	-0.0339426425551023
6.7	0.957705873723935	-0.0349021469923833
6.75	0.957452579287026	-0.0353785561736402
6.8	0.957213764752997	-0.0357448689900665
6.85	0.956957019475849	-0.0362547451412831
6.9	0.95662529953706	-0.0373649094333068
6.95	0.956293579598271	-0.0384750737253305
7	0.955928516006524	-0.0392866706652838
7.05	0.955538462175227	-0.0398744987920338
7.1	0.95514840834393	-0.0404623269187839
7.15	0.954848283686194	-0.0416518972469058
7.2	0.954552892142856	-0.0428731382172051
7.25	0.954254760842953	-0.0438006361623309
7.3	0.953951031635086	-0.0441279543536481
7.35	0.953647302427218	-0.0444552725449653
7.4	0.953378951597483	-0.0452831550525529
7.45	0.953125248376793	-0.0463182847770579
7.5	0.952865209007499	-0.0473534145148518
7.55	0.952537657900975	-0.0483885443942387
7.6	0.952210106794451	-0.0494236742736256
7.65	0.951874823860622	-0.0501158183442562
7.7	0.951530623685829	-0.050412391357243
7.75	0.951186423511035	-0.0507089643702298
7.8	0.950849228187314	-0.0515607694112253
7.85	0.95051333941626	-0.0525161369519871
7.9	0.950195382817639	-0.0533338932112969
7.95	0.949940488502016	-0.0536677102486624
8	0.949685594186394	-0.0540015272860279
8.05	0.949390679081029	-0.0541371812494876
8.1	0.949069083449169	-0.0541407264970101
8.15	0.948747487817309	-0.0541442717445326
8.2	0.948401414469923	-0.0549347247943177
8.25	0.948054805844473	-0.0557423859239806
8.3	0.947715013490727	-0.0565177378111168
8.35	0.947387487372844	-0.05723494753393
8.4	0.947059961254961	-0.0579521572567433
8.45	0.946765711193871	-0.0587319918919057
8.5	0.946483421694794	-0.0595343360795764
8.55	0.946200724126593	-0.0603131323450684
8.6	0.945914861342718	-0.060909277564449
8.65	0.945628998558842	-0.0615054227838296
8.7	0.945333157258057	-0.061825839458367
8.75	0.945027045860324	-0.0618624705851277
8.8	0.94472093446259	-0.0618991017118884
8.85	0.944402368023364	-0.0622147806028219
8.9	0.944081963486436	-0.0625716409746741
8.95	0.943748464015652	-0.0630191795137763
9	0.943375679743298	-0.0637387525546283
9.05	0.943002895470944	-0.0644583255954803
9.1	0.942692965986563	-0.0651998387053558
9.15	0.942420205246949	-0.0659543259235209
9.2	0.942147361130689	-0.0667119356645188
9.25	0.941862689441746	-0.0679124975730894
9.3	0.941578017752803	-0.0691130594816601
9.35	0.941293346063861	-0.0697714025359663
9.4	0.941008674374918	-0.0695657952166729
9.45	0.940724002685975	-0.0693601878973795
9.5	0.940364691747725	-0.0695740334131961
9.55	0.939982350274291	-0.069917304443955
9.6	0.939604860114472	-0.0703361617349087
9.65	0.939256491425451	-0.0712087483132504
9.7	0.938908122736429	-0.0720813348915921
9.75	0.938601644105355	-0.0728655772478946
9.8	0.938333647745472	-0.0735686622490315
9.85	0.938065651385588	-0.0742717472501683
9.9	0.937779435322956	-0.074671273667363
9.95	0.937491190349214	-0.0750369963836118
10	0.9372066221944	-0.0756134713856101
10.05	0.936931584185195	-0.0767362066225106
10.1	0.93665654617599	-0.0778589418594112
10.15	0.936302383536679	-0.0785933984577281
10.2	0.935906728713288	-0.0791242455260561
10.25	0.935514771540621	-0.0796491451048906
10.3	0.935221829237344	-0.0800147841317307
10.35	0.934928886934067	-0.0803804231585708
10.4	0.934598764973393	-0.0807807534738796
10.45	0.934216016734376	-0.0812301878834946
10.5	0.933833268495358	-0.0816796222931095
10.55	0.933450520256341	-0.0821290567027244
10.6	0.933078275470143	-0.0824786408502153
10.65	0.932717318627016	-0.0827209170396558
10.7	0.932356361783889	-0.0829631932290964
10.75	0.931995404940763	-0.083205469418537
10.8	0.931634448097636	-0.0834477456079775
10.85	0.931291958224341	-0.0836703650237001
10.9	0.931007947088847	-0.0838307379893157
10.95	0.930723935953353	-0.0839911109549312
11	0.930439924817858	-0.0841514839205468
11.05	0.930155913682364	-0.0843118568861623
11.1	0.92987190254687	-0.0844722298517779
11.15	0.929559307206501	-0.084942830979296
11.2	0.929246597070129	-0.0854146780030467
11.25	0.928933886933757	-0.0858865250267974
11.3	0.928621176797385	-0.0863583720505481
11.35	0.928308466661013	-0.0868302190742987
11.4	0.9279882144691	-0.0873068300029181
11.45	0.927665501606547	-0.0877849952028873
11.5	0.927342788743994	-0.0882631604028564
11.55	0.92702007588144	-0.0887413256028255
11.6	0.926697363018887	-0.0892194908027946
11.65	0.926393117671372	-0.0897958440529251
11.7	0.92610661562262	-0.0904665348414457
11.75	0.925820113573868	-0.0911372256299664
11.8	0.925533611525115	-0.0918079164184872
11.85	0.925247109476363	-0.0924786072070078
11.9	0.924945637112987	-0.0930656445130608
11.95	0.924603275681312	-0.0934241954416273
12	0.924260914249636	-0.0937827463701937
12.05	0.923918552817961	-0.0941412972987601
12.1	0.923576191386285	-0.0944998482273265
12.15	0.92323545648621	-0.0948487019236696
12.2	0.922960867204558	-0.0948032015095941
12.25	0.922686277922905	-0.0947577010955186
12.3	0.922411688641253	-0.0947122006814432
12.35	0.9221370993596	-0.0946667002673677
12.4	0.921862510077948	-0.0946211998532922
12.45	0.921541907148183	-0.0949470953067632
12.5	0.921208476884291	-0.0953765256696013
12.55	0.920875046620398	-0.0958059560324395
12.6	0.920541616356505	-0.0962353863952776
12.65	0.920208186092613	-0.0966648167581158
12.7	0.919890389605416	-0.0971467931265384
12.75	0.919586018406014	-0.0976738926447381
12.8	0.919281647206612	-0.0982009921629378
12.85	0.918977276007209	-0.0987280916811375
12.9	0.918672904807807	-0.0992551911993372
12.95	0.918362539104	-0.0996043178206031
13	0.918037916200529	-0.0995301575518646
13.05	0.917713293297056	-0.0994559972831261
13.1	0.917388670393585	-0.0993818370143876
13.15	0.917064047490113	-0.0993076767456492
13.2	0.916738981141382	-0.0992647615069614
13.25	0.916406146288675	-0.0997692129058293
13.3	0.916073311435968	-0.100273664304697
13.35	0.91574047658326	-0.100778115703565
13.4	0.915407641730553	-0.101282567102433
13.45	0.915074806877846	-0.101787018501301
13.5	0.914788668470626	-0.102093467169527
13.55	0.914513483550618	-0.102353470752788
13.6	0.914238298630611	-0.102613474336049
13.65	0.913963113710603	-0.102873477919309
13.7	0.913687928790596	-0.10313348150257
13.75	0.913373234837748	-0.103237582981035
13.8	0.91302849176133	-0.103223111027684
13.85	0.912683748684912	-0.103208639074333
13.9	0.912339005608495	-0.103194167120981
13.95	0.911994262532077	-0.10317969516763
14	0.911669933443239	-0.103400139463687
14.05	0.911388196501327	-0.104110717662831
14.1	0.911106459559414	-0.104821295861975
14.15	0.910824722617502	-0.105531874061119
14.2	0.91054298567559	-0.106242452260263
14.25	0.91025779106075	-0.10697286725039
14.3	0.909933887375826	-0.107925357534694
14.35	0.909609983690902	-0.108877847818999
14.4	0.909286080005977	-0.109830338103303
14.45	0.908962176321053	-0.110782828387608
14.5	0.908638272636129	-0.111735318671912
14.55	0.908319506412888	-0.112473946259945
14.6	0.908001733350499	-0.113171230462779
14.65	0.907683960288109	-0.113868514665614
14.7	0.90736618722572	-0.114565798868448
14.75	0.90704841416333	-0.115263083071283
14.8	0.906755376455236	-0.115645825196365
14.85	0.906479105665153	-0.115815354235184
14.9	0.906202834875071	-0.115984883274004
14.95	0.905926564084988	-0.116154412312824
15	0.905650293294906	-0.116323941351644
15.05	0.905349664296377	-0.116430988040564
15.1	0.90500419405048	-0.116423010403534
15.15	0.904658723804583	-0.116415032766504
15.2	0.904313253558686	-0.116407055129473
15.25	0.90396778331279	-0.116399077492443
15.3	0.903628603007921	-0.116469231337648
15.35	0.903340314044104	-0.117171539902756
15.4	0.903052025080287	-0.117873848467864
15.45	0.90276373611647	-0.118576157032972
15.5	0.902475447152652	-0.11927846559808
15.55	0.902187158188835	-0.119980774163187
15.6	0.901836946632555	-0.120330865145296
15.65	0.901477318276499	-0.120627393084828
15.7	0.901117689920443	-0.120923921024361
15.75	0.900758061564388	-0.121220448963894
15.8	0.900398433208332	-0.121516976903426
15.85	0.900082205598033	-0.121955106137125
15.9	0.89979212971915	-0.122478559227565
15.95	0.899502053840268	-0.123002012318004
16	0.899211977961386	-0.123525465408444
16.05	0.898921902082503	-0.124048918498884
16.1	0.898628001864628	-0.124416474259688
16.15	0.898327914627124	-0.124531819157363
16.2	0.898027827389621	-0.124647164055039
16.25	0.897727740152118	-0.124762508952714
16.3	0.897427652914614	-0.12487785385039
16.35	0.897123028981905	-0.125029393695035
16.4	0.896790067141463	-0.125407020817127
16.45	0.896457105301021	-0.125784647939219
16.5	0.896124143460579	-0.126162275061311
16.55	0.895791181620138	-0.126539902183403
16.6	0.895458219779696	-0.126917529305494
16.65	0.895169117770887	-0.127391593933296
16.7	0.894885106635392	-0.127876852200152
16.75	0.894601095499898	-0.128362110467009
16.8	0.894317084364404	-0.128847368733865
16.85	0.89403307322891	-0.129332627000722
16.9	0.89371093253447	-0.129761400523403
16.95	0.893368440480348	-0.130160025747045
17	0.893025948426227	-0.130558650970687
17.05	0.892683456372105	-0.13095727619433
17.1	0.892340964317983	-0.131355901417972
17.15	0.892026068188848	-0.131796098525404
17.2	0.891750883268841	-0.132296118587558
17.25	0.891475698348833	-0.132796138649711
17.3	0.891200513428826	-0.133296158711865
17.35	0.890925328508818	-0.133796178774019
17.4	0.890641558719988	-0.134306736115301
17.45	0.890315273390322	-0.134869478077028
17.5	0.889988988060655	-0.135432220038755
17.55	0.889662702730989	-0.135994962000483
17.6	0.889336417401322	-0.13655770396221
17.65	0.889010132071656	-0.137120445923937
17.7	0.888695289480913	-0.137827916279826
17.75	0.888381388067831	-0.138547290702768
17.8	0.888067486654749	-0.139266665125709
17.85	0.887753585241667	-0.139986039548651
17.9	0.887439683828585	-0.140705413971592
17.95	0.887141294739676	-0.1413952322998
18	0.886850138669955	-0.142071269340434
18.05	0.886558982600235	-0.142747306381068
18.1	0.886267826530514	-0.143423343421703
18.15	0.885976670460793	-0.144099380462337
18.2	0.885653115425125	-0.144539783254184
18.25	0.885287989113513	-0.144677842557862
18.3	0.884922862801901	-0.144815901861539
18.35	0.88455773649029	-0.144953961165217
18.4	0.884192610178678	-0.145092020468894
18.45	0.883845016249879	-0.145408049122855
18.5	0.883569340870982	-0.146454115315729
18.55	0.883293665492085	-0.147500181508603
18.6	0.883017990113188	-0.148546247701477
18.65	0.882742314734291	-0.149592313894351
18.7	0.882466639355394	-0.150638380087225
18.75	0.882127354501683	-0.151244406543598
18.8	0.881784862447561	-0.151828246122501
18.85	0.881442370393439	-0.152412085701403
18.9	0.881099878339317	-0.152995925280305
18.95	0.880757386285196	-0.153579764859207
19	0.880456838425241	-0.153853544368826
19.05	0.880173422700932	-0.154000679624794
19.1	0.879890006976623	-0.154147814880762
19.15	0.879606591252315	-0.15429495013673
19.2	0.879323175528006	-0.154442085392698
19.25	0.879024165635362	-0.154832335364486
19.3	0.878707286030505	-0.155501176019208
19.35	0.878390406425647	-0.15617001667393
19.4	0.87807352682079	-0.156838857328652
19.45	0.877756647215933	-0.157507697983375
19.5	0.877438433381161	-0.158158240694386
19.55	0.877115597392754	-0.1587453941004
19.6	0.876792761404347	-0.159332547506414
19.65	0.87646992541594	-0.159919700912427
19.7	0.876147089427533	-0.160506854318441
19.75	0.875824253439126	-0.161094007724455
19.8	0.875546852128582	-0.161702031689927
19.85	0.875270283632906	-0.162310438211479
19.9	0.874993715137231	-0.162918844733032
19.95	0.874717146641556	-0.163527251254584
20	0.874440578145881	-0.164135657776136
20.05	0.87411228099633	-0.164100439265352
20.1	0.873765619473723	-0.163836725146883
20.15	0.873418957951116	-0.163573011028414
20.2	0.87307229642851	-0.163309296909944
20.25	0.872725634905903	-0.163045582791475
20.3	0.872409752651356	-0.163315932502683
20.35	0.872125146104676	-0.164128959976305
20.4	0.871840539557996	-0.164941987449927
20.45	0.871555933011316	-0.165755014923549
20.5	0.871271326464637	-0.166568042397171
20.55	0.870968305198012	-0.166963157425739
20.6	0.870610624365838	-0.166117802180893
20.65	0.870252943533664	-0.165272446936048
20.7	0.86989526270149	-0.164427091691203
20.75	0.869537581869316	-0.163581736446357
20.8	0.869179566984307	-0.162761904336564
20.85	0.868788480868714	-0.164468862596881
20.9	0.86839739475312	-0.166175820857197
20.95	0.868006308637526	-0.167882779117514
21	0.867615222521933	-0.169589737377831
21.05	0.867224136406339	-0.171296695638148
21.1	0.866833050290746	-0.173003653898465
21.15	0.866441964175152	-0.174710612158782
21.2	0.866062416607069	-0.176399561172925
21.25	0.865750361638805	-0.177983168432056
21.3	0.865438306670542	-0.179566775691186
21.35	0.865126251702278	-0.181150382950316
21.4	0.864814196734015	-0.182733990209447
21.45	0.864502141765751	-0.184317597468577
21.5	0.864190086797488	-0.185901204727707
21.55	0.863878031829224	-0.187484811986837
21.6	0.863565976860961	-0.189068419245968
21.65	0.863253921892697	-0.190652026505098
21.7	0.862941866924434	-0.192235633764228
21.75	0.862630991095173	-0.192011986503436
21.8	0.862320722701155	-0.190857329338441
21.85	0.862010454307137	-0.189702672173446
21.9	0.861700185913119	-0.188548015008451
21.95	0.861389917519102	-0.187393357843456
22	0.861079649125084	-0.186238700678461
22.05	0.860769380731066	-0.185084043513466
22.1	0.860459112337049	-0.183929386348471
22.15	0.860148843943031	-0.182774729183477
22.2	0.859838575549013	-0.181620072018482
22.25	0.859524550882644	-0.180430080693321
22.3	0.859192694716489	-0.179072353642319
22.35	0.858860838550335	-0.177714626591316
22.4	0.858528982384181	-0.176356899540313
22.45	0.858197126218027	-0.174999172489311
22.5	0.857865270051872	-0.173641445438308
22.55	0.857533413885718	-0.172283718387305
22.6	0.857201557719564	-0.170925991336303
22.65	0.856869701553409	-0.1695682642853
22.7	0.856537845387255	-0.168210537234297
22.75	0.856205989221101	-0.166852810183295
22.8	0.855885502813447	-0.16536859480957
22.85	0.855570172459066	-0.163827018452286
22.9	0.855254842104685	-0.162285442095001
22.95	0.854939511750304	-0.160743865737716
23	0.854624181395924	-0.159202289380432
23.05	0.854308851041543	-0.157660713023147
23.1	0.853993520687162	-0.156119136665863
23.15	0.853678190332781	-0.154577560308578
23.2	0.853362859978401	-0.153035983951294
23.25	0.85304752962402	-0.151494407594009
24.2899	0.849750056982637	-0.148822285876483
24.3399	0.849913979636123	-0.174421148411844
24.3899	0.850198112235499	-0.169947914161427
24.4399	0.850588404267609	-0.159722736433463
24.4899	0.850900637893297	-0.15275970348624
24.5399	0.851131690776306	-0.144953186087481
24.5899	0.851401907025413	-0.140962379553035
24.6399	0.851755965930823	-0.142873592881387
24.6899	0.852127716042252	-0.141925307908405
24.7399	0.852506726195309	-0.140441619090208
24.7899	0.852886443752674	-0.138259066107135
24.8399	0.853259465362363	-0.131980740835803
24.8899	0.853599897587371	-0.132018207969894
24.9399	0.853946478436463	-0.129229727466996
24.9899	0.854229048343132	-0.132466562044995
25.0399	0.854505243988137	-0.132694049098402
25.0899	0.854737989153004	-0.132631533172515
25.1399	0.855072826175833	-0.128593379806887
25.1899	0.855341405027898	-0.126237047303938
25.2399	0.855688274022279	-0.125428942818465
25.2899	0.855928934797423	-0.12313288696726
25.3399	0.856336625316527	-0.121644059905346
25.3899	0.85664146674441	-0.121974091830601
25.4399	0.857036028638068	-0.120624577894696
25.4899	0.85733994682888	-0.116813867888347
25.5399	0.85760958350905	-0.116963688539359
25.5899	0.85806068675683	-0.114302994444236
25.6399	0.858297166644872	-0.113983256514679
25.6899	0.858613695984022	-0.114042126659234
25.7399	0.858818822614142	-0.11474216586984
25.7899	0.859111119784585	-0.111592076974528
25.8399	0.859416926752338	-0.109589848224906
25.8899	0.859691591345799	-0.108496063063242
25.9399	0.860020989722072	-0.108260386459094
25.9899	0.860338448520795	-0.103914310286711
26.0399	0.860779473514862	-0.100859871535559
26.0899	0.861114775757908	-0.0989452697147869
26.1399	0.861487471121736	-0.0980695895998121
26.1899	0.861780172280758	-0.0964934773747119
26.2399	0.862116893201312	-0.0948040934340525
26.2899	0.86234894722925	-0.0932813304622663
26.3399	0.862636926771756	-0.091056434705353
26.3899	0.862923031673864	-0.0882253074454454
26.4399	0.863161371119743	-0.0896084333471539
26.4899	0.863500049799691	-0.089544681997468
26.5399	0.863750424579848	-0.0902306452040639
26.5899	0.864175061776795	-0.089526422050166
26.6399	0.864468492364293	-0.0879390062681576
26.6899	0.864892489811444	-0.0867467232972849
26.7399	0.865185392985114	-0.0827456251395546
26.7899	0.865587371128751	-0.0818187630062979
26.8399	0.865851960780625	-0.0802754841288826
26.8899	0.866186396505659	-0.0791593446073883
26.9399	0.866432152694084	-0.0775022952836637
26.9899	0.866710530114857	-0.0760266417259107
27.0399	0.867056440103847	-0.0754022453316989
27.0899	0.867312505977828	-0.075312448538434
27.1399	0.867606825969095	-0.0740869380496839
27.1899	0.867928705993587	-0.0726878023529674
27.2399	0.868287851840192	-0.0713508612635381
27.2899	0.868730905352383	-0.0697971050978636
27.3399	0.869069348188445	-0.0686461621023761
27.3899	0.869373477056552	-0.0679084600121516
27.4399	0.869677116205888	-0.0672043865788007
27.4899	0.870023751277898	-0.0657614738137595
27.5399	0.870263089205897	-0.064436250576632
27.5899	0.870516997933315	-0.0629861524705271
27.6399	0.870789825984186	-0.0617076488309418
27.6899	0.871076069533489	-0.0609663069194714
27.7399	0.871423842720478	-0.0595507909207523
27.7899	0.871751783812312	-0.057266998289915
27.8399	0.872074665462608	-0.0554166883452802
27.8899	0.872409168005902	-0.0549132429461561
27.9399	0.872816491396142	-0.0549439629832573
27.9899	0.873149354004519	-0.0530528271395633
28.0399	0.873447192362795	-0.0517530692155257
28.0899	0.87372695190589	-0.051690319415273
28.1399	0.873984248041815	-0.0503927620468256
28.1899	0.874279112037029	-0.0475865816236502
28.2399	0.874566763338815	-0.0457216456434642
28.2899	0.87483671588167	-0.0448400397403099
28.3399	0.875091629645965	-0.0433191348722734
28.3899	0.875464234447584	-0.0419768135320065
28.4399	0.875820746859412	-0.0409671083655367
28.4899	0.876153345588397	-0.0402495935350828
28.5399	0.876477298694085	-0.0397226138786749
28.5899	0.876817365608371	-0.0389718289480865
28.6399	0.877198635803118	-0.0371448033803589
28.6899	0.877550284260704	-0.0355727157704216
28.7399	0.87780450864393	-0.035474971245626
28.7899	0.878040363435195	-0.033250926181475
28.8399	0.878293428397537	-0.0325096641591159
28.8899	0.878595348880826	-0.0320982349342621
28.9399	0.878946484666504	-0.0314220132384029
28.9899	0.8792013984308	-0.031377106441254
29.0399	0.879505294566171	-0.031341556716111
29.0899	0.879880518240293	-0.0312016973738889
29.1399	0.88029740135652	-0.0304752165174366
29.1899	0.880609444421558	-0.0274480477071975
29.2399	0.880927627350751	-0.0244574359477676
29.2899	0.881229858748295	-0.0221854340293307
29.3399	0.881528027982985	-0.0201339321411637
29.3899	0.881857936108999	-0.0169082570052801
29.4399	0.882088510271949	-0.0143635153420219
29.4899	0.88242552140323	-0.0127179638782666
29.5399	0.88283363879618	-0.0115986287252529
29.5899	0.88318549974007	-0.0105159883774498
29.6399	0.88350709537193	-0.00945308940593495
29.6899	0.883830509091095	-0.00839738810280889
29.7399	0.884215232754394	-0.0075844081725706
29.7899	0.884599956417693	-0.00677142824233231
29.8399	0.884940764768148	-0.00580030669181462
29.8899	0.885217694340028	-0.00459915390865689
29.9399	0.885494623911907	-0.00339800112549917
29.9899	0.885782770428495	-0.00296635740382302
30.0399	0.886073970922394	-0.0027442237828556
30.0899	0.886361356656662	-0.00240921991169647
30.1399	0.886629353016545	-0.00150052759126621
30.1899	0.886897349376428	-0.000591835270835952
30.2399	0.88721838042929	0.000107362082277037
30.2899	0.887584046573664	0.000630244149820981
30.3399	0.887949712718038	0.00115312621736494
30.3899	0.888264884060269	0.00172338068231341
30.4399	0.888575759837734	0.00229766509079109
30.4899	0.888890211282186	0.00300195921416114
30.5399	0.889212998008979	0.00400932062094785
30.5899	0.889535784735772	0.00501668202773458
30.6399	0.889834705366999	0.00579460605932429
30.6899	0.890122332848704	0.00646396308308655
30.7399	0.890408803364925	0.00709523565552941
30.7899	0.890676204177342	0.00709878059328806
30.8399	0.890943604989759	0.00710232553104671
30.8899	0.891239295617035	0.00732164136496763
30.9399	0.89157161110329	0.00782030079598527
30.9899	0.891903926589545	0.00831896022700291
31.0399	0.892270193045765	0.00886092461768023
31.0899	0.892644196854669	0.00941275811507764
31.1399	0.893002338852353	0.0100564994084398
31.1899	0.893294157110893	0.0110845391025455
31.2399	0.893585975369432	0.0121125787966512
31.2899	0.893864165344194	0.0129862484182659
31.3399	0.894132141258826	0.0137442215054945
31.3899	0.894400117173457	0.014502194592723
31.4399	0.894726952600759	0.0148785500051755
31.4899	0.895056885897149	0.0152348202768503
31.5399	0.895384470830769	0.0155872072698446
31.5899	0.895707257557562	0.0159316598948957
31.6399	0.896030044284355	0.0162761125199469
31.6899	0.896377258938906	0.0164563565321943
31.7399	0.89673458741875	0.0165686137205885
31.7899	0.897081696304071	0.0166670824171954
31.8399	0.897319915290634	0.0166186345731027
31.8899	0.897558134277197	0.0165701867290099
31.9399	0.897825106142925	0.0168482284383934
31.9899	0.898125239167313	0.0175028158085044
32.0399	0.8984253721917	0.0181574031786153
32.0899	0.898782744239231	0.0188249782677881
32.1399	0.899150792573471	0.0194949758408674
32.1899	0.899510929655167	0.0201758309291711
32.2399	0.899843245141422	0.0208948687697496
32.2899	0.900175560627678	0.0216139066103281
32.3399	0.900505732143054	0.0224867951833016
32.3899	0.900834474344511	0.0234622509112049
32.4399	0.901163216545968	0.0244377066391083
32.4899	0.901410366362337	0.0252720867070382
32.5399	0.901655731918497	0.0261033817360111
32.5899	0.901924914680828	0.0268491879188944
32.6399	0.902236957745866	0.0274411524716927
32.6899	0.902549000810903	0.028033117024491
32.7399	0.9028628137275	0.0288341626280823
32.7899	0.903177262789763	0.0297103591694518
32.8399	0.903497152773679	0.0304977619852525
32.8899	0.903859245633255	0.030596430281711
32.9399	0.904221338492831	0.0306950985781696
32.9899	0.904544397742144	0.0314742073537893
33.0399	0.904827282788688	0.0329536396095843
33.0899	0.905110167835231	0.0344330718653794
33.1399	0.905390977041526	0.0351180945177551
33.1899	0.905671479898204	0.0356858793057748
33.2399	0.905961058811037	0.0361448016391049
33.2899	0.906277865892334	0.0362771366083659
33.3399	0.906594672973632	0.036409471577627
33.3899	0.906919728568494	0.0368737343949239
33.4399	0.907249661864883	0.0375342804527209
33.4899	0.907579895317196	0.0381919231739683
33.5399	0.907952708031167	0.0384377068675449
33.5899	0.908325520745138	0.0386834905611215
33.6399	0.908651945552294	0.0390687023440106
33.6899	0.908904457678051	0.0396760734061361
33.7399	0.909156969803807	0.0402834444682616
33.7899	0.909455448784321	0.0404609773538952
33.8399	0.909768111204185	0.0405058802447412
33.8899	0.910075072692623	0.0406646737605092
33.9399	0.910347812623515	0.0415071300471685
33.9899	0.910620552554407	0.0423495863338278
34.0399	0.910947312815876	0.0430137791872088
34.0899	0.911323698814646	0.043514210467578
34.1399	0.911700084813415	0.0440146417479472
34.1899	0.912015381220614	0.0446198031716568
34.2399	0.912323874808213	0.0452366271430021
34.2899	0.912626369106586	0.0458907098436295
34.3399	0.912913313523116	0.0466413654575108
34.3899	0.913200257939646	0.0473920210713921
34.4399	0.913469393942377	0.0477192726146293
34.4899	0.913729191386652	0.0478244951939922
34.5399	0.913992282656513	0.0479588691589036
34.5899	0.914343575255972	0.0488738524479509
34.6399	0.91469486785543	0.0497888357369982
34.6899	0.915087784388572	0.0504756949650779
34.7399	0.915539617890649	0.0508396539522712
34.7899	0.915991451392725	0.0512036129394646
34.8399	0.916443284894802	0.0515675719266579
34.8899	0.91681112217107	0.0519727099568487
34.9399	0.917088689644497	0.0524221026432068
34.9899	0.917366257117925	0.052871495329565
35.0399	0.917643824591352	0.0533208880159231
35.0899	0.917921392064779	0.0537702807022812
35.1399	0.918212509506603	0.054215166729158
35.1899	0.918546535181681	0.054645781667677
35.2399	0.918880560856759	0.0550763966061961
35.2899	0.919214586531838	0.0555070115447151
35.3399	0.919548612206916	0.0559376264832342
35.3899	0.919882637881994	0.0563682414217532
35.4399	0.920190093978307	0.0569802944183412
35.4899	0.920497443369484	0.057593076081829
35.5399	0.920804792760661	0.0582058577453169
35.5899	0.921112142151838	0.0588186394088047
35.6399	0.921419491543015	0.0594314210722926
35.6899	0.921737976051576	0.0596518676527331
35.7399	0.922060093502944	0.0597443110097921
35.7899	0.922382210954312	0.0598367543668512
35.8399	0.92270432840568	0.0599291977239103
35.8899	0.923026445857047	0.0600216410809693
35.9399	0.923344373128889	0.0602545398930633
35.9899	0.923658274541971	0.060622386103132
36.0399	0.923972175955053	0.0609902323132006
36.0899	0.924286077368135	0.0613580785232693
36.1399	0.924599978781218	0.061725924733338
36.1899	0.924908103582674	0.062049645246235
36.2399	0.925200450474766	0.062252843332529
36.2899	0.925492797366857	0.0624560414188231
36.3399	0.925785144258949	0.0626592395051171
36.3899	0.926077491151041	0.0628624375914111
36.4399	0.92637101293638	0.0630650489839196
36.4899	0.926712313713792	0.0632438014958194
36.5399	0.927053614491203	0.0634225540077191
36.5899	0.927394915268615	0.0636013065196189
36.6399	0.927736216046027	0.0637800590315186
36.6899	0.928077516823439	0.0639588115434183
36.7399	0.928365170481477	0.0641377420249861
36.7899	0.928637868804446	0.0643167221195816
36.8399	0.928910567127416	0.0644957022141771
36.8899	0.929183265450385	0.0646746823087725
36.9399	0.929455963773354	0.064853662403368
36.9899	0.929766211123684	0.0651078657777404
37.0399	0.930108703177805	0.0654266660949696
37.0899	0.930451195231927	0.0657454664121987
37.1399	0.930793687286049	0.0660642667294279
37.1899	0.931136179340171	0.0663830670466571
37.2399	0.931464037751187	0.0666918099460389
37.2899	0.931757091821845	0.0669766325002701
37.3399	0.932050145892502	0.0672614550545014
37.3899	0.932343199963159	0.0675462776087327
37.4399	0.932636254033816	0.0678311001629639
37.4899	0.932930363091768	0.068100988856426
37.5399	0.933242953964167	0.0681092584334507
37.5899	0.933555544836566	0.0681175280104754
37.6399	0.933868135708966	0.0681257975875001
37.6899	0.934180726581365	0.0681340671645248
37.7399	0.934493317453765	0.0681423367415494
37.7899	0.934817101672535	0.0680486578795228
37.8399	0.935143511491072	0.0679310651861138
37.8899	0.935469921309609	0.0678134724927047
37.9399	0.935796331128146	0.0676958797992957
37.9899	0.936122740946683	0.0675782871058867
38.0399	0.936416613474418	0.0677506034607375
38.0899	0.936685739330274	0.0681434140213072
38.1399	0.93695486518613	0.068536224581877
38.1899	0.937223991041986	0.0689290351424467
38.2399	0.937493116897843	0.0693218457030164
38.2899	0.937797206637904	0.0696677022423528
38.3399	0.938174245716615	0.0699155929843014
38.3899	0.938551284795327	0.0701634837262499
38.4399	0.938928323874038	0.0704113744681984
38.4899	0.93930536295275	0.070659265210147
38.5399	0.939674920211269	0.0708850367527409
38.5899	0.93996071758032	0.070863181161097
38.6399	0.940246514949371	0.0708413255694531
38.6899	0.940532312318422	0.0708194699778093
38.7399	0.940818109687473	0.0707976143861654
38.7899	0.941103907056524	0.0707757587945215
38.8399	0.941418247063887	0.0711839682095941
38.8899	0.941738104860519	0.0716753166832443
38.9399	0.942057962657151	0.0721666651568945
38.9899	0.942377820453783	0.0726580136305448
39.0399	0.942697678250416	0.073149362104195
39.0899	0.94300752711914	0.0731915556684261
39.1399	0.943310591412571	0.0729292885222455
39.1899	0.943613655706002	0.0726670213760649
39.2399	0.943916719999433	0.0724047542298843
39.2899	0.944219784292864	0.0721424870837038
39.3399	0.944520582976084	0.0720658274281194
39.3899	0.944817210876872	0.0723308542893144
39.4399	0.945113838777659	0.0725958811505094
39.4899	0.945410466678446	0.0728609080117044
39.5399	0.945707094579233	0.0731259348728995
39.5899	0.946009029617763	0.0734070819237265
39.6399	0.946353904225305	0.0738186559633942
39.6899	0.946698778832847	0.0742302300030619
39.7399	0.947043653440389	0.0746418040427296
39.7899	0.947388528047931	0.0750533780823973
39.8399	0.947733402655472	0.075464952122065
39.8899	0.948022863684732	0.0759292003431287
39.9399	0.948303897764298	0.0764014589235751
39.9899	0.948584931843865	0.0768737175040216
40.0399	0.948865965923432	0.0773459760844681
40.0899	0.949147000002998	0.0778182346649146
40.1399	0.94945820693535	0.0782041379954567
40.1899	0.949787594945662	0.0785380067523386
40.2399	0.950116982955974	0.0788718755092205
40.2899	0.950446370966286	0.0792057442661024
40.3399	0.950775758976598	0.0795396130229843
40.3899	0.951088495361948	0.0797128871767552
40.4399	0.951374292730999	0.0796263512134513
40.4899	0.95166009010005	0.0795398152501473
40.5399	0.951945887469101	0.0794532792868434
40.5899	0.952231684838152	0.0793667433235395
40.6399	0.952525141677556	0.0793137184712535
40.6899	0.952866442454968	0.0794700166457607
40.7399	0.95320774323238	0.0796263148202679
40.7899	0.953549044009792	0.0797826129947751
40.8399	0.953890344787204	0.0799389111692823
40.8899	0.954231645564615	0.0800952093437895
40.9399	0.954556825058736	0.080245896084578
40.9899	0.954880133332475	0.0803959314982383
41.0399	0.955203441606214	0.0805459669118986
41.0899	0.955526749879953	0.080696002325559
41.1399	0.955850058153691	0.0808460377392193
41.1899	0.956147038631494	0.0810232730449925
41.2399	0.956429966850117	0.0812150260845928
41.2899	0.956712895068739	0.0814067791241932
41.3399	0.956995823287361	0.0815985321637935
41.3899	0.957278751505984	0.0817902852033938
41.4399	0.957587566167514	0.0820489063853071
41.4899	0.957933632051766	0.0824037524549392
41.5399	0.958279697936018	0.0827585985245712
41.5899	0.958625763820269	0.0831134445942033
41.6399	0.958971829704521	0.0834682906638353
41.6899	0.959305769896636	0.0838374040587031
41.7399	0.959579659041976	0.0842771746833101
41.7899	0.959853548187317	0.0847169453079171
41.8399	0.960127437332657	0.0851567159325241
41.8899	0.960401326477998	0.0855964865571311
41.9399	0.960675215623338	0.0860362571817381
41.9899	0.961005889418312	0.0860229962871895
42.0399	0.961341233812174	0.0859724730598964
42.0899	0.961676578206036	0.0859219498326034
42.1399	0.962011922599898	0.0858714266053104
42.1899	0.96234726699376	0.0858209033780173
42.2399	0.962658972077414	0.0859621508843399
42.2899	0.962959654726103	0.086192816416014
42.3399	0.963260337374792	0.0864234819476881
42.3899	0.963561020023481	0.0866541474793622
42.4399	0.963861702672169	0.0868848130110363
42.4899	0.964164000906071	0.0870761760727988
42.5399	0.964468372105473	0.0872171099380082
42.5899	0.964772743304875	0.0873580438032175
42.6399	0.965077114504277	0.0874989776684268
42.6899	0.965381485703679	0.0876399115336361
42.7399	0.965695637000454	0.0877212683037493
42.7899	0.96604990665584	0.0875582373980602
42.8399	0.966404176311226	0.087395206492371
42.8899	0.966758445966612	0.0872321755866819
42.9399	0.967112715621998	0.0870691446809928
42.9899	0.967466985277384	0.0869061137753036
43.0399	0.967741996930692	0.086618417534047
43.0899	0.968013012382215	0.0863244356456188
43.1399	0.968284027833737	0.0860304537571906
43.1899	0.96855504328526	0.0857364718687624
43.2399	0.968826058736782	0.0854424899803343
43.2899	0.969153225479456	0.0855983853430657
43.3399	0.969503327256543	0.0859380333858483
43.3899	0.96985342903363	0.0862776814286308
43.4399	0.970203530810718	0.0866173294714133
43.4899	0.970553632587805	0.0869569775141959
43.5399	0.970874652026435	0.0871763504435506
43.5899	0.971162345351897	0.0872578973845568
43.6399	0.97145003867736	0.087339444325563
43.6899	0.971737732002822	0.0874209912665692
43.7399	0.972025425328284	0.0875025382075754
43.7899	0.972320056649306	0.0876012925677653
43.8399	0.972638723169227	0.0877596583444135
43.8899	0.972957389689149	0.0879180241210617
43.9399	0.973276056209072	0.0880763898977099
43.9899	0.973594722728994	0.0882347556743581
44.0399	0.973913389248916	0.0883931214510063
44.0899	0.974224920095402	0.0881633677493293
44.1399	0.97453632014543	0.0879264998413285
44.1899	0.974847720195459	0.0876896319333278
44.2399	0.975159120245487	0.087452764025327
44.2899	0.975470520295516	0.0872158961173263
44.3399	0.975760028971754	0.0871880705148107
44.3899	0.976041765913667	0.0872344577632939
44.4399	0.976323502855579	0.0872808450117771
44.4899	0.976605239797491	0.0873272322602603
44.5399	0.976886976739404	0.0873736195087435
44.5899	0.977204099259303	0.0874958809650631
44.6399	0.977557178092318	0.087695240406765
44.6899	0.977910256925333	0.0878945998484669
44.7399	0.978263335758348	0.0880939592901688
44.7899	0.978616414591363	0.0882933187318707
44.8399	0.97895151526782	0.0884001487462164
44.8899	0.979233252209732	0.0882323279206316
44.9399	0.979514989151645	0.0880645070950469
44.9899	0.979796726093557	0.0878966862694621
45.0399	0.98007846303547	0.0877288654438774
45.0899	0.980361515812494	0.0875641959977375
45.1399	0.980774836265624	0.0877115131166345
45.1899	0.981188156718754	0.0878588302355315
45.2399	0.981601477171883	0.0880061473544285
45.2899	0.982014797625013	0.0881534644733256
45.3399	0.982428118078143	0.0883007815922226
45.3899	0.982841438531273	0.0884480987111196
45.4399	0.983254758984403	0.0885954158300166
45.4899	0.983656163914981	0.0887267019866493
45.5399	0.983987871199948	0.0887642179941467
45.5899	0.984319578484915	0.088801734001644
45.6399	0.984651285769882	0.0888392500091414
45.6899	0.984982993054849	0.0888767660166388
45.7399	0.985314700339816	0.0889142820241361
45.7899	0.985646407624783	0.0889517980316335
45.8399	0.985978114909751	0.0889893140391309
45.8899	0.986309822194718	0.0890268300466283
45.9399	0.986641529479685	0.0890643460541256
45.9899	0.986973236764652	0.089101862061623
46.0399	0.987291383951094	0.0892548954486233
46.0899	0.987602545632234	0.0894674377887008
46.1399	0.987913707313375	0.0896799801287783
46.1899	0.988224868994515	0.0898925224688559
46.2399	0.988536030675656	0.0901050648089334
46.2899	0.988847192356797	0.0903176071490109
46.3399	0.989158354037937	0.0905301494890884
46.3899	0.989469515719078	0.090742691829166
46.4399	0.989780677400219	0.0909552341692435
46.4899	0.990091839081359	0.091167776509321
46.5399	0.990401860928131	0.0913528711732267
46.5899	0.990706471837037	0.091407668247949
46.6399	0.991011082745943	0.0914624653226713
46.6899	0.991315693654849	0.0915172623973936
46.7399	0.991620304563755	0.0915720594721158
46.7899	0.991924915472661	0.0916268565468381
46.8399	0.992229526381567	0.0916816536215604
46.8899	0.992534137290473	0.0917364506962827
46.9399	0.99283874819938	0.0917912477710049
46.9899	0.993143359108286	0.0918460448457272
47.0399	0.993447970017192	0.0919008419204495
47.0899	0.99375094204199	0.0919976074313853
47.1399	0.994053170851901	0.0921134051401388
47.1899	0.994355399661813	0.0922292028488923
47.2399	0.994657628471725	0.0923450005576458
47.2899	0.994959857281636	0.0924607982663993
47.3399	0.995262086091548	0.0925765959751528
47.3899	0.99556431490146	0.0926923936839063
47.4399	0.995866543711372	0.0928081913926598
47.4899	0.996168772521283	0.0929239891014133
47.5399	0.996471001331195	0.0930397868101668
47.5899	0.99677575635709	0.0931242570918968
47.6399	0.997090491186722	0.0930849685282569
47.6899	0.997405226016354	0.0930456799646169
47.7399	0.997719960845987	0.093006391400977
47.7899	0.998034695675619	0.092967102837337
47.8399	0.998349430505251	0.0929278142736971
47.8899	0.998664165334883	0.0928885257100571
47.9399	0.998978900164515	0.0928492371464172
47.9899	0.999293634994148	0.0928099485827772
48.0399	0.99960836982378	0.0927706600191373
48.0899	0.999923104653412	0.0927313714554973
48.1399	1.0002401846595	0.0927316350235221
48.1899	1.00055819487525	0.0927475868672351
48.2399	1.000876205091	0.0927635387109481
48.2899	1.00119421530675	0.0927794905546611
48.3399	1.0015122255225	0.0927954423983741
48.3899	1.00183023573825	0.0928113942420871
48.4399	1.002148245954	0.0928273460858001
48.4899	1.00246625616975	0.0928432979295131
48.5399	1.0027842663855	0.0928592497732261
48.5899	1.00310227660125	0.0928752016169391
48.6399	1.00342021833165	0.0929401400398093
48.6899	1.00373793078503	0.0931690770102925
48.7399	1.0040556432384	0.0933980139807757
48.7899	1.00437335569178	0.0936269509512589
48.8399	1.00469106814515	0.0938558879217421
48.8899	1.00500878059853	0.0940848248922253
48.9399	1.0053264930519	0.0943137618627086
48.9899	1.00564420550528	0.0945426988331918
49.0399	1.00596191795865	0.094771635803675
49.0899	1.00627963041203	0.0950005727741582
49.1399	1.0065973428654	0.0952295097446414
49.1899	1.00691288463721	0.0953312025743583
49.2399	1.00722767950782	0.095389112473919
49.2899	1.00754247437843	0.0954470223734797
49.3399	1.00785726924905	0.0955049322730405
49.3899	1.00817206411966	0.0955628421726012
49.4399	1.00848685899028	0.0956207520721619
49.4899	1.00880165386089	0.0956786619717226
49.5399	1.00911644873151	0.0957365718712834
49.5899	1.00943124360212	0.0957944817708441
49.6399	1.00974603847274	0.0958523916704048
49.6899	1.01006097256913	0.0959187856335292
49.7399	1.01037630292351	0.0960093265467963
49.7899	1.01069163327789	0.0960998674600635
49.8399	1.01100696363227	0.0961904083733306
49.8899	1.01132229398665	0.0962809492865978
49.9399	1.01163762434103	0.0963714901998649
49.9899	1.01195295469541	0.096462031113132
50.0399	1.0122682850498	0.0965525720263991
50.0899	1.01258361540418	0.0966431129396663
50.1399	1.01289894575856	0.0967336538529334
50.1899	1.01321427611294	0.0968241947662005
50.2399	1.01351646978689	0.0969009028139508
50.2899	1.01381482768594	0.0969735718079455
50.3399	1.01411318558498	0.0970462408019402
50.3899	1.01441154348403	0.097118909795935
50.4399	1.01470990138307	0.0971915787899297
50.4899	1.01500825928212	0.0972642477839244
50.5399	1.01530661718116	0.0973369167779191
50.5899	1.01560497508021	0.0974095857719138
50.6399	1.01590333297926	0.0974822547659085
50.6899	1.0162016908783	0.0975549237599032
50.7399	1.01650296446652	0.0976207866958641
50.7899	1.01681144628629	0.0976698235439081
50.8399	1.01711992810606	0.0977188603919521
50.8899	1.01742840992583	0.0977678972399961
50.9399	1.0177368917456	0.0978169340880401
50.9899	1.01804537356538	0.0978659709360841
51.0399	1.01835385538515	0.0979150077841281
51.0899	1.01866233720492	0.0979640446321721
51.1399	1.01897081902469	0.0980130814802161
51.1899	1.01927930084446	0.09806211832826
51.2399	1.01958778266424	0.098111155176304
51.2899	1.01989745851113	0.0980859200007368
51.3399	1.02020742914277	0.0980423483405374
51.3899	1.02051739977442	0.097998776680338
51.4399	1.02082737040606	0.0979552050201386
51.4899	1.0211373410377	0.0979116333599392
51.5399	1.02144731166935	0.0978680616997398
51.5899	1.02175728230099	0.0978244900395404
51.6399	1.02206725293263	0.0977809183793409
51.6899	1.02237722356428	0.0977373467191415
51.7399	1.02268719419592	0.0976937750589421
51.7899	1.02300055217233	0.0977009375378259
51.8399	1.02332124224945	0.0978179169506744
51.8899	1.02364193232657	0.097934896363523
51.9399	1.02396262240369	0.0980518757763715
51.9899	1.02428331248081	0.0981688551892201
52.0399	1.02460400255792	0.0982858346020687
52.0899	1.02492469263504	0.0984028140149172
52.1399	1.02524538271216	0.0985197934277658
52.1899	1.02556607278928	0.0986367728406143
52.2399	1.0258867628664	0.0987537522534629
52.2899	1.02620745294351	0.0988707316663115
52.3399	1.02653296230466	0.0988862048230685
52.3899	1.02685945874808	0.0988808875418308
52.4399	1.02718595519149	0.0988755702605931
52.4899	1.02751245163491	0.0988702529793554
52.5399	1.02783894807833	0.0988649356981178
52.5899	1.02816544452175	0.0988596184168801
52.6399	1.02849194096516	0.0988543011356424
52.6899	1.02881843740858	0.0988489838544048
52.7399	1.029144933852	0.0988436665731671
52.7899	1.02947143029541	0.0988383492919294
52.8399	1.02979131998727	0.0988367919267355
52.8899	1.03009861075754	0.0988424046339969
52.9399	1.03040590152782	0.0988480173412583
52.9899	1.03071319229809	0.0988536300485198
53.0399	1.03102048306837	0.0988592427557812
53.0899	1.03132777383864	0.0988648554630426
53.1399	1.03163506460892	0.0988704681703041
53.1899	1.03194235537919	0.0988760808775655
53.2399	1.03224964614947	0.0988816935848269
53.2899	1.03255693691974	0.0988873062920883
53.3399	1.03286422769002	0.0988929189993498
53.3899	1.03316799135307	0.0988056235982526
53.4399	1.03347117127576	0.0987029517969376
53.4899	1.03377435119845	0.0986002799956226
53.5399	1.03407753112114	0.0984976081943077
53.5899	1.03438071104383	0.0983949363929927
53.6399	1.03468389096653	0.0982922645916777
53.6899	1.03498707088922	0.0981895927903627
53.7399	1.03529025081191	0.0980869209890477
53.7899	1.0355934307346	0.0979842491877327
53.8399	1.0358966106573	0.0978815773864177
53.8899	1.03619776441689	0.0978145980673524
53.9399	1.03649552679118	0.0978073607105553
53.9899	1.03679328916548	0.0978001233537582
54.0399	1.03709105153978	0.0977928859969611
54.0899	1.03738881391408	0.097785648640164
54.1399	1.03768657628837	0.0977784112833669
54.1899	1.03798433866267	0.0977711739265698
54.2399	1.03828210103697	0.0977639365697727
54.2899	1.03857986341127	0.0977566992129756
54.3399	1.03887762578556	0.0977494618561785
54.3899	1.03917538815986	0.0977422244993815
54.4399	1.03949390695374	0.097718198866101
54.4899	1.03981504367442	0.0976920557925433
54.5399	1.0401361803951	0.0976659127189857
54.5899	1.04045731711578	0.097639769645428
54.6399	1.04077845383646	0.0976136265718703
54.6899	1.04109959055714	0.0975874834983127
54.7399	1.04142072727782	0.097561340424755
54.7899	1.0417418639985	0.0975351973511974
54.8399	1.04206300071918	0.0975090542776397
54.8899	1.04238413743986	0.097482911204082
54.9399	1.04270527416054	0.0975264753876412
54.9899	1.04302641088122	0.09767373345119
55.0399	1.0433475476019	0.0978209915147389
55.0899	1.04366868432258	0.0979682495782877
55.1399	1.04398982104326	0.0981155076418365
55.1899	1.04431095776394	0.0982627657053854
55.2399	1.04463209448462	0.0984100237689342
55.2899	1.0449532312053	0.0985572818324831
55.3399	1.04527436792598	0.0987045398960319
55.3899	1.04559550464666	0.0988517979595807
55.4399	1.04591664136734	0.0989990560231295
55.4899	1.04623777808802	0.0990436258360992
55.5399	1.0465589148087	0.0990787788225965
55.5899	1.04688005152938	0.0991139318090939
55.6399	1.04720118825005	0.0991490847955912
55.6899	1.04752232497073	0.0991842377820885
55.7399	1.04784346169141	0.0992193907685859
55.7899	1.04816459841209	0.0992545437550832
55.8399	1.04848573513277	0.0992896967415806
55.8899	1.04880687185345	0.0993248497280779
55.9399	1.04912800857413	0.0993600027145752
55.9899	1.04944319153614	0.0994250668600219
56.0399	1.04975048230641	0.0995297806812852
56.0899	1.05005777307669	0.0996344945025485
56.1399	1.05036506384696	0.0997392083238118
56.1899	1.05067235461724	0.0998439221450751
56.2399	1.05097964538751	0.0999486359663384
56.2899	1.05128693615779	0.100053349787602
56.3399	1.05159422692806	0.100158063608865
56.3899	1.05190151769834	0.100262777430128
56.4399	1.05220880846861	0.100367491251392
56.4899	1.05251609923888	0.100472205072655
56.5399	1.05281804934321	0.100613641074121
56.5899	1.05311968262838	0.100757255510007
56.6399	1.05342131591354	0.100900869945892
56.6899	1.0537229491987	0.101044484381777
56.7399	1.05402458248387	0.101188098817663
56.7899	1.05432621576903	0.101331713253548
56.8399	1.05462784905419	0.101475327689433
56.8899	1.05492948233936	0.101618942125319
56.9399	1.05523111562452	0.101762556561204
56.9899	1.05553274890968	0.101906170997089
57.0399	1.05584133732838	0.102019673533644
57.0899	1.05615815649464	0.102097541464442
57.1399	1.05647497566089	0.102175409395239
57.1899	1.05679179482714	0.102253277326037
57.2399	1.05710861399339	0.102331145256834
57.2899	1.05742543315965	0.102409013187632
57.3399	1.0577422523259	0.102486881118429
57.3899	1.05805907149215	0.102564749049226
57.4399	1.0583758906584	0.102642616980024
57.4899	1.05869270982465	0.102720484910821
57.5399	1.05900952899091	0.102798352841619
57.5899	1.0593165645753	0.102878472619033
57.6399	1.05962331832813	0.102958657264457
57.6899	1.05993007208095	0.103038841909881
57.7399	1.06023682583377	0.103119026555304
57.7899	1.06054357958659	0.103199211200728
57.8399	1.06085033333942	0.103279395846152
57.8899	1.06115708709224	0.103359580491576
57.9399	1.06146384084506	0.103439765137
57.9899	1.06177059459788	0.103519949782424
58.0399	1.0620773483507	0.103600134427847
58.0899	1.06238857810116	0.10353209302708
58.1399	1.06270450398029	0.10330853577457
58.1899	1.06302042985942	0.10308497852206
58.2399	1.06333635573855	0.10286142126955
58.2899	1.06365228161768	0.10263786401704
58.3399	1.06396820749681	0.10241430676453
58.3899	1.06428413337594	0.10219074951202
58.4399	1.06460005925507	0.10196719225951
58.4899	1.0649159851342	0.101743635007
58.5399	1.06523191101333	0.10152007775449
58.5899	1.06554784701638	0.101297141914605
58.6399	1.06586883485587	0.101384290974808
58.6899	1.06618982269536	0.101471440035012
58.7399	1.06651081053486	0.101558589095215
58.7899	1.06683179837435	0.101645738155418
58.8399	1.06715278621384	0.101732887215621
58.8899	1.06747377405333	0.101820036275824
58.9399	1.06779476189283	0.101907185336027
58.9899	1.06811574973232	0.101994334396231
59.0399	1.06843673757181	0.102081483456434
59.0899	1.0687577254113	0.102168632516637
59.1399	1.06907341248501	0.102290796850109
59.1899	1.06938412752259	0.102445804967036
59.2399	1.06969484256017	0.102600813083963
59.2899	1.07000555759775	0.102755821200889
59.3399	1.07031627263532	0.102910829317816
59.3899	1.0706269876729	0.103065837434743
59.4399	1.07093770271048	0.103220845551669
59.4899	1.07124841774806	0.103375853668596
59.5399	1.07155913278564	0.103530861785522
59.5899	1.07186984782322	0.103685869902449
59.6399	1.07218065218951	0.103833651653352
59.6899	1.07249434485083	0.103747780902814
59.7399	1.07280803751216	0.103661910152276
59.7899	1.07312173017348	0.103576039401738
59.8399	1.0734354228348	0.1034901686512
59.8899	1.07374911549612	0.103404297900662
59.9399	1.07406280815745	0.103318427150124
59.9899	1.07437650081877	0.103232556399585
60.0399	1.07469019348009	0.103146685649047
60.0899	1.07500388614141	0.103060814898509
60.1399	1.07531757880273	0.102974944147971
60.1899	1.07562187646562	0.102976393719646
60.2399	1.07591829890923	0.103051038267292
60.2899	1.07621472135285	0.103125682814938
60.3399	1.07651114379646	0.103200327362584
60.3899	1.07680756624007	0.103274971910231
60.4399	1.07710398868369	0.103349616457877
60.4899	1.0774004111273	0.103424261005523
60.5399	1.07769683357091	0.103498905553169
60.5899	1.07799325601452	0.103573550100815
60.6399	1.07828967845814	0.103648194648462
60.6899	1.07858721483079	0.103723885085647
60.7399	1.07890284294755	0.103816562211551
60.7899	1.0792184710643	0.103909239337455
60.8399	1.07953409918106	0.104001916463359
60.8899	1.07984972729781	0.104094593589263
60.9399	1.08016535541457	0.104187270715167
60.9899	1.08048098353132	0.104279947841071
61.0399	1.08079661164808	0.104372624966975
61.0899	1.08111223976483	0.104465302092879
61.1399	1.08142786788159	0.104557979218783
61.1899	1.08174349599834	0.104650656344687
61.2399	1.08205546223342	0.104738460908153
61.2899	1.08236468845913	0.104822619568257
61.3399	1.08267391468483	0.10490677822836
61.3899	1.08298314091054	0.104990936888463
61.4399	1.08329236713625	0.105075095548567
61.4899	1.08360159336196	0.10515925420867
61.5399	1.08391081958767	0.105243412868774
61.5899	1.08422004581337	0.105327571528877
61.6399	1.08452927203908	0.10541173018898
61.6899	1.08483849826479	0.105495888849084
61.7399	1.08514892804601	0.105594998214356
61.7899	1.08547214910331	0.105853002283392
61.8399	1.08579537016061	0.106111006352428
61.8899	1.08611859121791	0.106369010421464
61.9399	1.08644181227521	0.1066270144905
61.9899	1.08676503333251	0.106885018559536
62.0399	1.08708825438981	0.107143022628572
62.0899	1.08741147544711	0.107401026697608
62.1399	1.08773469650441	0.107659030766644
62.1899	1.08805791756171	0.107917034835681
62.2399	1.08838113861901	0.108175038904717
62.2899	1.08870332452319	0.108449425094726
62.3399	1.0890248203253	0.108734732698718
62.3899	1.08934631612741	0.10902004030271
62.4399	1.08966781192952	0.109305347906701
62.4899	1.08998930773163	0.109590655510693
62.5399	1.09031080353374	0.109875963114685
62.5899	1.09063229933584	0.110161270718676
62.6399	1.09095379513795	0.110446578322668
62.6899	1.09127529094006	0.11073188592666
62.7399	1.09159678674217	0.111017193530652
62.7899	1.09191603030296	0.111291527029915
62.8399	1.09221811023169	0.111482230282796
62.8899	1.09252019016041	0.111672933535678
62.9399	1.09282227008914	0.111863636788559
62.9899	1.09312435001786	0.11205434004144
63.0399	1.09342642994659	0.112245043294322
63.0899	1.09372850987531	0.112435746547203
63.1399	1.09403058980404	0.112626449800085
63.1899	1.09433266973276	0.112817153052966
63.2399	1.09463474966149	0.113007856305848
63.2899	1.09493682959021	0.113198559558729
63.3399	1.09524050403645	0.113374240737869
63.3899	1.09554511494536	0.113541099429255
63.4399	1.09584972585426	0.113707958120642
63.4899	1.09615433676317	0.113874816812029
63.5399	1.09645894767207	0.114041675503415
63.5899	1.09676355858098	0.114208534194802
63.6399	1.09706816948989	0.114375392886188
63.6899	1.09737278039879	0.114542251577575
63.7399	1.0976773913077	0.114709110268961
63.7899	1.0979820022166	0.114875968960348
63.8399	1.0982863987366	0.115028495737176
63.8899	1.09858952083363	0.115095827244125
63.9399	1.09889264293067	0.115163158751075
63.9899	1.0991957650277	0.115230490258024
64.0399	1.09949888712474	0.115297821764974
64.0899	1.09980200922177	0.115365153271923
64.1399	1.10010513131881	0.115432484778873
64.1899	1.10040825341584	0.115499816285822
64.2399	1.10071137551288	0.115567147792772
64.2899	1.10101449760991	0.115634479299721
64.3399	1.10131761970695	0.115701810806671
64.3899	1.10163132189666	0.115821594788945
64.4399	1.10195052316191	0.115968641303986
64.4899	1.10226972442716	0.116115687819028
64.5399	1.1025889256924	0.116262734334069
64.5899	1.10290812695765	0.116409780849111
64.6399	1.1032273282229	0.116556827364152
64.6899	1.10354652948814	0.116703873879194
64.7399	1.10386573075339	0.116850920394235
64.7899	1.10418493201864	0.116997966909277
64.8399	1.10450413328388	0.117145013424318
64.8899	1.10482481978785	0.117230514854925
64.9399	1.10515265616196	0.117019741111624
64.9899	1.10548049253606	0.116808967368323
65.0399	1.10580832891016	0.116598193625022
65.0899	1.10613616528426	0.116387419881721
65.1399	1.10646400165836	0.11617664613842
65.1899	1.10679183803246	0.115965872395119
65.2399	1.10711967440656	0.115755098651818
65.2899	1.10744751078066	0.115544324908518
65.3399	1.10777534715477	0.115333551165217
65.3899	1.10810318352887	0.115122777421916
65.4399	1.10842284930342	0.114999794427454
65.4899	1.10873877518255	0.114916995536688
65.5399	1.10905470106168	0.114834196645922
65.5899	1.10937062694081	0.114751397755155
65.6399	1.10968655281993	0.114668598864389
65.6899	1.11000247869906	0.114585799973623
65.7399	1.11031840457819	0.114503001082857
65.7899	1.11063433045732	0.114420202192091
65.8399	1.11095025633645	0.114337403301325
65.8899	1.11126618221558	0.114254604410559
65.9399	1.11159932387158	0.114176599594768
65.9899	1.11200132863507	0.11411777107888
66.0399	1.11240333339856	0.114058942562992
66.0899	1.11280533816206	0.114000114047104
66.1399	1.11320734292555	0.113941285531216
66.1899	1.11360934768904	0.113882457015328
66.2399	1.11401135245253	0.11382362849944
66.2899	1.11441335721602	0.113764799983552
66.3399	1.11481536197951	0.113705971467664
66.3899	1.115217366743	0.113647142951776
66.4399	1.11561937150649	0.113588314435888
66.4899	1.11602137626998	0.11352948592
66.5399	1.11642338103347	0.113470657404112
66.5899	1.11682538579696	0.113411828888224
66.6399	1.11722739056045	0.113353000372336
66.6899	1.11762939532395	0.113294171856448
66.7399	1.11798996272693	0.113196714554615
66.7899	1.11830417647241	0.113056045390537
66.8399	1.11861839021789	0.11291537622646
66.8899	1.11893260396337	0.112774707062382
66.9399	1.11924681770884	0.112634037898304
66.9899	1.11956103145432	0.112493368734227
67.0399	1.1198752451998	0.112352699570149
67.0899	1.12018945894527	0.112212030406072
67.1399	1.12050367269075	0.112071361241994
67.1899	1.12081788643623	0.111930692077917
67.2399	1.12113210018171	0.111790022913839
67.2899	1.12144631392718	0.111649353749762
67.3399	1.12176052767266	0.111508684585684
67.3899	1.12207474141814	0.111368015421607
67.4399	1.12238895516361	0.111227346257529
67.4899	1.12270316890909	0.111086677093452
67.5399	1.12301738265457	0.110946007929374
67.5899	1.12333159640005	0.110805338765297
67.6399	1.12364581014552	0.110664669601219
67.6899	1.123960023891	0.110524000437142
67.7399	1.12427423763648	0.110383331273064
67.7899	1.12459046127798	0.110439340915232
67.8399	1.12490869481551	0.110692029363646
67.8899	1.12522692835304	0.110944717812059
67.9399	1.12554516189057	0.111197406260473
67.9899	1.1258633954281	0.111450094708887
68.0399	1.12618162896563	0.1117027831573
68.0899	1.12649986250316	0.111955471605714
68.1399	1.12681809604069	0.112208160054128
68.1899	1.12713632957822	0.112460848502541
68.2399	1.12745456311575	0.112713536950955
68.2899	1.12777279665328	0.112966225399368
68.3399	1.12809103019081	0.113218913847782
68.3899	1.12840926372834	0.113471602296196
68.4399	1.12872749726587	0.113724290744609
68.4899	1.1290457308034	0.113976979193023
68.5399	1.12936396434093	0.114229667641437
68.5899	1.12968219787846	0.11448235608985
68.6399	1.13000043141599	0.114735044538264
68.6899	1.13031866495352	0.114987732986678
68.7399	1.13063689849105	0.115240421435091
68.7899	1.13095513202858	0.115493109883505
68.8399	1.1312698831456	0.11605493084923
68.8899	1.13158152118975	0.116893097550128
68.9399	1.13189315923389	0.117731264251025
68.9899	1.13220479727803	0.118569430951923
69.0399	1.13251643532217	0.119407597652821
69.0899	1.13282807336631	0.120245764353719
69.1399	1.13313971141046	0.121083931054616
69.1899	1.1334513494546	0.121922097755514
69.2399	1.13376298749874	0.122760264456412
69.2899	1.13407462554288	0.123598431157309
69.3399	1.13438626358702	0.124436597858207
69.3899	1.13469790163116	0.125274764559105
69.4399	1.13500953967531	0.126112931260003
69.4899	1.13532117771945	0.1269510979609
69.5399	1.13563281576359	0.127789264661798
69.5899	1.13594445380773	0.128627431362696
69.6399	1.13625609185187	0.129465598063593
69.6899	1.13656772989601	0.130303764764491
69.7399	1.13687936794016	0.131141931465389
69.7899	1.1371910059843	0.131980098166287
69.8399	1.13750264402844	0.132818264867184
69.8899	1.13781252089938	0.131795470343816
69.9399	1.13812100271915	0.129298581087249
69.9899	1.13842948453893	0.126801691830681
70.0399	1.1387379663587	0.124304802574113
70.0899	1.13904644817847	0.121807913317545
70.1399	1.13935492999824	0.119311024060978
70.1899	1.13966341181801	0.11681413480441
70.2399	1.13997189363779	0.114317245547842
70.2899	1.14028037545756	0.111820356291275
70.3399	1.14058885727733	0.109323467034707
70.3899	1.1408973390971	0.106826577778139
70.4399	1.14120582091687	0.104329688521572
70.4899	1.14151430273665	0.101832799265004
70.5399	1.14182278455642	0.0993359100084363
70.5899	1.14213126637619	0.0968390207518683
70.6399	1.14243974819596	0.0943421314953008
70.6899	1.14274823001573	0.0918452422387332
70.7399	1.14305671183551	0.0893483529821653
70.7899	1.14336519365528	0.0868514637255978
70.8399	1.14367367547505	0.0843545744690299
70.8899	1.14398215729482	0.0818576852124623
71.9106	1.14955210086395	0.122867536489472
71.9606	1.14927109060083	0.11733615249879
72.0106	1.14887455389621	0.114529463324391
72.0606	1.14854670858923	0.11509825361105
72.1106	1.14834063439628	0.115511703268277
72.1606	1.14800029974428	0.117626409549971
72.2106	1.1477428533626	0.116175403677982
72.2606	1.14740393351922	0.117093259165372
72.3106	1.14708268658691	0.117824689279683
72.3606	1.14659895010468	0.11679776599713
72.4106	1.14627520896235	0.119411390727203
72.4606	1.14593643547848	0.123484753186827
72.5106	1.14559050257515	0.125208633493284
72.5606	1.14531196822711	0.124855817774409
72.6106	1.14499430710285	0.126945780975273
72.6606	1.14467639899691	0.124103346087072
72.7106	1.14446295499269	0.12304171920573
72.7606	1.14408566761306	0.122913539550785
72.8106	1.14382805352777	0.122376632779966
72.8606	1.14357907160454	0.120788157448373
72.9106	1.14319920768766	0.121090081422662
72.9606	1.142876052244	0.121331009999113
73.0106	1.14242602218017	0.120340877506686
73.0606	1.14214364085252	0.121157951607105
73.1106	1.14176769556498	0.117962501149686
73.1606	1.14152520720199	0.116160718241574
73.2106	1.14116048287209	0.114425677471146
73.2606	1.14089837108861	0.113510482244919
73.3106	1.1406373458737	0.11107882336596
73.3606	1.14036320055801	0.110542133383971
73.4106	1.14005108984394	0.110951097387238
73.4606	1.13976061633892	0.113233013869375
73.5106	1.13949309967546	0.111850360304188
73.5606	1.1390574380109	0.11391103564841
73.6106	1.13873283318779	0.112053783856514
73.6606	1.13831374077178	0.112981486354236
73.7106	1.13802487192064	0.113353194104091
73.7606	1.13767143323231	0.112372228929446
73.8106	1.13739874094158	0.111909053036967
73.8606	1.13708066638067	0.114679220013499
73.9106	1.13684004188748	0.115383499356666
73.9606	1.13660729110908	0.116123955592539
74.0106	1.1362221937603	0.11718718266169
74.0606	1.13596523701527	0.118227237551721
74.1106	1.13570849655659	0.119125653072647
74.1606	1.13532714944141	0.119131794724803
74.2106	1.13486751326813	0.119732433225168
74.2606	1.13457672160012	0.117651761750559
74.3106	1.13427887530353	0.115849358112561
74.3606	1.13391612139868	0.116623652917286
74.4106	1.13367105543058	0.114732277014444
74.4606	1.13331076622007	0.115031946732926
74.5106	1.13298875880492	0.113014267438963
74.5606	1.13273898898853	0.112454117156112
74.6106	1.13248910880108	0.112559580645809
74.6606	1.13220310861951	0.112706127444779
74.7106	1.13186009944878	0.112982613973495
74.7606	1.13152278170339	0.113572922413691
74.8106	1.13117986652867	0.113560374893198
74.8606	1.13081420731904	0.112965899448481
74.9106	1.13037829983124	0.112922182710868
74.9606	1.13006876693313	0.112218406830645
75.0106	1.12978880236482	0.111203900666057
75.0606	1.12952020442422	0.110248210988723
75.1106	1.12926052591667	0.109975229334614
75.1606	1.12894949513057	0.111366964135142
75.2106	1.12865299800339	0.111671152046908
75.2606	1.12836714322646	0.111393237320933
75.3106	1.12808136940916	0.111403166785751
75.3606	1.12781458449859	0.112709976349493
75.4106	1.12740703268929	0.113579987834038
75.4606	1.12699084035266	0.114215577146006
75.5106	1.12666289690695	0.114622543718709
75.5606	1.12637467392321	0.113013251127825
75.6106	1.12603008192353	0.113491496122863
75.6606	1.12571214932794	0.114055647149202
75.7106	1.12545144626108	0.114011178504997
75.7606	1.12521320909819	0.114414153193182
75.8106	1.12497896007949	0.114319383473026
75.8606	1.12467863649445	0.114768379457272
75.9106	1.12433649538579	0.115734302104367
75.9606	1.12406966976335	0.116403170508479
76.0106	1.12375150938446	0.116800138741114
76.0606	1.12334630645386	0.117247729807284
76.1106	1.12292376346487	0.117467691833996
76.1606	1.12260457437545	0.116945441911068
76.2106	1.12230840501259	0.11893186568046
76.2606	1.12202550151676	0.119868383635748
76.3106	1.12172532896368	0.12010276355942
76.3606	1.12138335802084	0.120106403228711
76.4106	1.12113797374306	0.119211820548448
76.4606	1.12086331499873	0.118126677636947
76.5106	1.12054109218375	0.117471127591689
76.5606	1.1201765881606	0.117487537669701
76.6106	1.11989546830839	0.117128286390385
76.6606	1.11956159900703	0.115545044399796
76.7106	1.11922410502444	0.114109298993699
76.7606	1.11888639021847	0.113060328807234
76.8106	1.11849335887701	0.111419133591009
76.8606	1.11819651874066	0.109999253226416
76.9106	1.11792064422927	0.109171566369482
76.9606	1.1176569938992	0.108991912039468
77.0106	1.1174187930862	0.109422001851092
77.0606	1.11712093019735	0.109421628456155
77.1106	1.11678364840398	0.108775332246576
77.1606	1.11642475917905	0.107748159063308
77.2106	1.11604287680289	0.107880958219678
77.2606	1.11564862438013	0.108637808936191
77.3106	1.11525677320475	0.109377473630895
77.3606	1.11494589742729	0.109537587479031
77.4106	1.11463502164982	0.109697701327167
77.4606	1.11432366062028	0.109721095631866
77.5106	1.11401159374788	0.109545619044465
77.5606	1.11369952687549	0.109370142457065
77.6106	1.11339684000762	0.109295441542351
77.6606	1.11309670698324	0.109248178278978
77.7106	1.11279970325042	0.109174980265282
77.7606	1.11251860484627	0.108969963046166
77.8106	1.11223750644213	0.10876494582705
77.8606	1.11189431864133	0.108874010956043
77.9106	1.11149887512363	0.109247414267514
77.9606	1.11110343160594	0.109620817578985
78.0106	1.11081336854489	0.109396895909347
78.0606	1.11053227014075	0.109122160135413
78.1106	1.11024759606961	0.109125889973705
78.1606	1.10995458671614	0.109778754506988
78.2106	1.10966157736267	0.110431619040271
78.2606	1.1093912198824	0.111260900329811
78.3106	1.10913158099622	0.112173659907668
78.3606	1.10886744435537	0.113053067430322
78.4106	1.10852917339445	0.113382749119987
78.4606	1.10819090243353	0.113712430809653
78.5106	1.10785263147261	0.113816815134247
78.5606	1.10751436051169	0.113629522603925
78.6106	1.10717608955077	0.113442230073602
78.6606	1.10683878861757	0.113278996695107
78.7106	1.10650170875158	0.113121246345319
78.7606	1.10617290461319	0.112988468249788
78.8106	1.10587870416478	0.112960107818427
78.8606	1.10558450371638	0.112931747387066
78.9106	1.1052944007647	0.113332932037308
78.9606	1.10500736878503	0.114056050055219
79.0106	1.10472033680535	0.114779168073129
79.0606	1.10436652315052	0.114912988186378
79.1106	1.10400919467067	0.115015792620434
79.1606	1.10366595636745	0.115161114581686
79.2106	1.10335150730518	0.115393308934169
79.2606	1.10303705824292	0.115625503286652
79.3106	1.10271755512664	0.115896556486066
79.3606	1.10239595949478	0.1161836983031
79.4106	1.10208192636287	0.116437332101195
79.4606	1.10184847175603	0.116333937566961
79.5106	1.1016150171492	0.116230543032727
79.5606	1.10134672536924	0.116102185268263
79.6106	1.1010382553164	0.115945037008297
79.6606	1.10072978526356	0.11578788874833
79.7106	1.10040121827944	0.116175986026467
79.7606	1.10006890279318	0.116665783113088
79.8106	1.09972814863754	0.117066368067779
79.8606	1.09935771811344	0.117153219662394
79.9106	1.09898728758933	0.117240071257009
79.9606	1.09867688824984	0.117108553260777
80.0106	1.09840650970009	0.116831455537313
80.0606	1.09813613115034	0.11655435781385
80.1106	1.09784593730707	0.115583438809565
80.1606	1.09755531014347	0.114597347339094
80.2106	1.09724980096678	0.113788545569767
80.2606	1.09691751083264	0.113298785849417
80.3106	1.0965852206985	0.112809026129068
80.3606	1.09624590255988	0.113033309255388
80.4106	1.09590405831416	0.113514243997612
80.4606	1.09556303020669	0.113884726209124
80.5106	1.09522833253057	0.113398475918845
80.5606	1.09489363485445	0.112912225628566
80.6106	1.0945976773028	0.112547679145216
80.6606	1.09434159189225	0.112308392748869
80.7106	1.09408550648169	0.112069106352521
80.7606	1.09379932138753	0.11188130606841
80.8106	1.09350869422392	0.111701104033132
80.8606	1.09321956135833	0.111343965934886
80.9106	1.09293491138679	0.110456019647734
80.9606	1.09265026141524	0.109568073360582
81.0106	1.09229449181119	0.10867562893211
81.0606	1.09189666610363	0.107780524558836
81.1106	1.09149960746121	0.106889233385494
81.1606	1.09121136248746	0.10653887185969
81.2106	1.09092311751372	0.106188510333886
81.2606	1.09063119825033	0.105697809951031
81.3106	1.09033342451713	0.104983499107149
81.3606	1.09003565078393	0.104269188263268
81.4106	1.08971148024304	0.104362629349823
81.4606	1.08937916475678	0.104705308731585
81.5106	1.08905178507684	0.105053974350661
81.5606	1.08875403406059	0.105438574161793
81.6106	1.08845628304433	0.105823173972924
81.6606	1.08811878907255	0.105622703804516
81.7106	1.08774478526364	0.10488475952597
81.7606	1.08737078145474	0.104146815247424
81.8106	1.08708466091792	0.10392561277644
81.8606	1.08680832689351	0.103761953680781
81.9106	1.08653135925659	0.103513469489653
81.9606	1.08625274932518	0.103045122551072
82.0106	1.08597413939378	0.102576775612491
82.0606	1.08570474335075	0.102153130389165
82.1106	1.08544017898089	0.101752926309206
82.1606	1.08517150639385	0.101365811157328
82.2106	1.08479282487986	0.101329188412976
82.2606	1.08441414336586	0.101292565668624
82.3106	1.08401569694679	0.101151246491666
82.3606	1.08358927411619	0.100861733813483
82.4106	1.08316285128558	0.1005722211353
82.4606	1.08273642845497	0.100282708457118
82.5106	1.08237744744122	0.100117502988116
82.5606	1.08209094539247	0.100085889084168
82.6106	1.08180444334372	0.10005427518022
82.6606	1.08151794129496	0.100022661276273
82.7106	1.08123143924621	0.0999910473723248
82.7606	1.08093181674293	0.100016780788186
82.8106	1.08059064613362	0.100224114050108
82.8606	1.08024947552432	0.100431447312031
82.9106	1.07990830491501	0.100638780573954
82.9606	1.07956713430571	0.100846113835876
83.0106	1.0792259636964	0.101053447097799
83.0606	1.07895229460104	0.100844750940662
83.1106	1.0786788965961	0.100634383982644
83.1606	1.07840549859116	0.100424017024627
83.2106	1.07813210058622	0.10021365006661
83.2606	1.07785870258127	0.100003283108593
83.3106	1.07753824449295	0.100113651843244
83.3606	1.07720243258431	0.100328663787969
83.4106	1.07686662067568	0.100543675732695
83.4606	1.07653080876704	0.10075868767742
83.5106	1.07619499685841	0.100973699622145
83.5606	1.07586732154689	0.101039124388811
83.6106	1.07554746375026	0.100960828141262
83.6606	1.07522760595363	0.100882531893714
83.7106	1.074907748157	0.100804235646166
83.7606	1.07458789036037	0.100725939398617
83.8106	1.07426934181864	0.10058424977587
83.8606	1.0739543693015	0.100269411083547
83.9106	1.07363939678436	0.0999545723912246
83.9606	1.07332442426721	0.0996397336989021
84.0106	1.07300945175007	0.0993248950065796
84.0606	1.07269423332834	0.09901986737852
84.1106	1.07236901478651	0.0991138230304836
84.1606	1.07204379624468	0.0992077786824472
84.2106	1.07171857770286	0.0993017343344107
84.2606	1.07139335916103	0.0993956899863743
84.3106	1.0710681406192	0.0994896456383379
84.3606	1.07078492411162	0.0993602343435465
84.4106	1.07051341661102	0.0991685545137263
84.4606	1.07024190911042	0.098976874683906
84.5106	1.06997040160982	0.0987851948540858
84.5606	1.06969889410922	0.0985935150242655
84.6106	1.06938631283792	0.0987441891541769
84.6606	1.0690384600386	0.0991888549744155
84.7106	1.06869060723928	0.099633520794654
84.7606	1.06834275443996	0.100078186614893
84.8106	1.06799490164065	0.100522852435131
84.8606	1.06766626651722	0.100727364453834
84.9106	1.06738333829859	0.100360699863479
84.9606	1.06710041007997	0.0999940352731245
85.0106	1.06681748186135	0.0996273706827698
85.0606	1.06653455364273	0.099260706092415
85.1106	1.06624893046586	0.0989144155468039
85.1606	1.06591609561316	0.0989250480813306
85.2106	1.06558326076045	0.0989356806158573
85.2606	1.06525042590774	0.098946313150384
85.3106	1.06491759105504	0.0989569456849108
85.3606	1.06458475620233	0.0989675782194375
85.4106	1.06427594184293	0.0989119219906077
85.4606	1.06397276192024	0.0988407165456818
85.5106	1.06366958199755	0.098769511100756
85.5606	1.06336640207486	0.0986983056558301
85.6106	1.06306322215216	0.0986271002109043
85.6606	1.06277295926192	0.0986163025474569
85.7106	1.06249252059354	0.0986514488304862
85.7606	1.06221208192516	0.0986865951135155
85.8106	1.06193164325678	0.0987217413965448
85.8606	1.0616512045884	0.098756887679574
85.9106	1.06134178322899	0.0988289895044454
85.9606	1.06097189181054	0.0989781961018023
86.0106	1.06060200039209	0.0991274026991591
86.0606	1.06023210897364	0.099276609296516
86.1106	1.05986221755519	0.0994258158938728
86.1606	1.05949873361161	0.0995490799315784
86.2106	1.05920698213071	0.0993819138502607
86.2606	1.0589152306498	0.099214747768943
86.3106	1.0586234791689	0.0990475816876253
86.3606	1.05833172768799	0.0988804156063076
86.4106	1.05803997620708	0.0987132495249899
86.4606	1.0577101964303	0.09887508367778
86.5106	1.05737306512137	0.0991005193078081
86.5606	1.05703593381244	0.0993259549378363
86.6106	1.05669880250352	0.0995513905678644
86.6606	1.05636167119459	0.0997768261978925
86.7106	1.05605868356449	0.0995065200886491
86.7606	1.0557788403073	0.0989001742769464
86.8106	1.0554989970501	0.0982938284652437
86.8606	1.05521915379291	0.097687482653541
86.9106	1.05493931053571	0.0970811368418383
86.9606	1.05464915612525	0.0965656068822712
87.0106	1.05434001981901	0.0962172606504991
87.0606	1.05403088351277	0.095868914418727
87.1106	1.05372174720652	0.0955205681869549
87.1606	1.05341261090028	0.0951722219551829
87.2106	1.05310111586615	0.0948210157095543
87.2606	1.05277053657913	0.0944466693518145
87.3106	1.05243995729211	0.0940723229940748
87.3606	1.05210937800509	0.093697976636335
87.4106	1.05177879871807	0.0933236302785952
87.4606	1.05144821943104	0.0929492839208554
87.5106	1.05115702766573	0.0926045430328053
87.5606	1.05087182570787	0.0922643043590398
87.6106	1.05058662375	0.0919240656852743
87.6606	1.05030142179213	0.0915838270115088
87.7106	1.05001621983427	0.0912435883377433
87.7606	1.04969638389134	0.0911018307459223
87.8106	1.04935567875228	0.0910796707291193
87.8606	1.04901497361323	0.0910575107123162
87.9106	1.04867426847417	0.0910353506955131
87.9606	1.04833356333511	0.0910131906787101
88.0106	1.0480188367998	0.0908345497343827
88.0606	1.04774613847683	0.0904027537816521
88.1106	1.04747344015386	0.0899709578289215
88.1606	1.04720074183089	0.0895391618761909
88.2106	1.04692804350792	0.0891073659234604
88.2606	1.04664727541382	0.0886946291095491
88.3106	1.04631610048845	0.0884009428584077
88.3606	1.04598492556307	0.0881072566072664
88.4106	1.04565375063769	0.0878135703561251
88.4606	1.04532257571232	0.0875198841049838
88.5106	1.04499140078694	0.0872261978538424
88.5606	1.04466193949721	0.0869095889693144
88.6106	1.04433267711161	0.0865903194219826
88.6606	1.04400341472602	0.0862710498746508
88.7106	1.04367415234042	0.0859517803273189
88.7606	1.04334488995483	0.0856325107799871
88.8106	1.04303302169126	0.0854728600802817
88.8606	1.04273043740692	0.0853984047164258
88.9106	1.04242785312258	0.08532394935257
88.9606	1.04212526883824	0.0852494939887142
89.0106	1.04182268455391	0.0851750386248584
89.0606	1.04150691283639	0.0850637571950095
89.1106	1.04117216408088	0.0848994821579999
89.1606	1.04083741532538	0.0847352071209904
89.2106	1.04050266656987	0.0845709320839808
89.2606	1.04016791781436	0.0844066570469713
89.3106	1.03984374357514	0.0841658316719586
89.3606	1.03957193836895	0.0835458998611214
89.4106	1.03930013316276	0.0829259680502842
89.4606	1.03902832795657	0.0823060362394469
89.5106	1.03875652275038	0.0816861044286096
89.5606	1.03848471754419	0.0810661726177724
89.6106	1.03814457065639	0.080793556446784
89.6606	1.03779880259131	0.0805495073630558
89.7106	1.03745303452624	0.0803054582793277
89.7606	1.03710726646116	0.0800614091955995
89.8106	1.03676149839609	0.0798173601118713
89.8606	1.0364580515922	0.0794563456604049
89.9106	1.0361743381623	0.0790407931049197
89.9606	1.0358906247324	0.0786252405494345
90.0106	1.0356069113025	0.0782096879939493
90.0606	1.0353231978726	0.0777941354384641
90.1106	1.03502026164527	0.0774473602696066
90.1606	1.03469266055003	0.0771888337109882
90.2106	1.03436505945478	0.0769303071523699
90.2606	1.03403745835953	0.0766717805937515
90.3106	1.03370985726429	0.0764132540351332
90.3606	1.03338554827449	0.0761680031886105
90.4106	1.03307474363565	0.0759772098549697
90.4606	1.03276393899681	0.075786416521329
90.5106	1.03245313435797	0.0755956231876882
90.5606	1.03214232971912	0.0754048298540475
90.6106	1.03183152508028	0.0752140365204068
90.6606	1.03155463041377	0.0750971493159958
90.7106	1.03127944549376	0.0749839884710418
90.7606	1.03100426057375	0.0748708276260878
90.8106	1.03072907565375	0.0747576667811338
90.8606	1.03045389073374	0.0746445059361798
90.9106	1.03010902790948	0.0743386656325902
90.9606	1.02973570509616	0.0739541252684312
91.0106	1.02936238228283	0.0735695849042722
91.0606	1.02898905946951	0.0731850445401131
91.1106	1.02861573665619	0.072800504175954
91.1606	1.02828134569805	0.0724339316553397
91.2106	1.02799156763835	0.0720879488953538
91.2606	1.02770178957864	0.0717419661353679
91.3106	1.02741201151894	0.071395983375382
91.3606	1.02712223345923	0.0710500006153961
91.4106	1.02682244867516	0.0706878692715867
91.4606	1.02648799773883	0.0702697946195311
91.5106	1.0261535468025	0.0698517199674756
91.5606	1.02581909586617	0.0694336453154201
91.6106	1.02548464492984	0.0690155706633645
91.6606	1.02515019399352	0.068597496011309
91.7106	1.02486118208512	0.0685537174597333
91.7606	1.02457300307132	0.06851679973281
91.8106	1.02428482405753	0.0684798820058866
91.8606	1.02399664504374	0.0684429642789633
91.9106	1.02370846602994	0.0684060465520399
91.9606	1.02341229341313	0.0681144372369236
92.0106	1.02311328295892	0.0677324089568932
92.0606	1.02281427250471	0.0673503806768628
92.1106	1.0225152620505	0.0669683523968324
92.1606	1.0222162515963	0.0665863241168021
92.2106	1.02189898762069	0.0662385005852501
92.2606	1.02156317571206	0.0659254334916682
92.3106	1.02122736380342	0.0656123663980862
92.3606	1.02089155189479	0.0652992993045043
92.4106	1.02055573998615	0.0649862322109224
92.4606	1.02023235416221	0.064625706789774
92.5106	1.01994585211346	0.0641243129994997
92.5606	1.01965935006471	0.0636229192092255
92.6106	1.01937284801595	0.0631215254189513
92.6606	1.0190863459672	0.0626201316286771
92.7106	1.01879862734983	0.0621223002731343
92.7606	1.01839046843934	0.0619771499560046
92.8106	1.01798230952886	0.061831999638875
92.8606	1.01757415061837	0.0616868493217453
92.9106	1.01716599170788	0.0615416990046157
92.9606	1.01675783279739	0.061396548687486
93.0106	1.01634967388691	0.0612513983703563
93.0606	1.01594151497642	0.0611062480532267
93.1106	1.01554443105664	0.0609594530199958
93.1606	1.01521212824693	0.0608030375240904
93.2106	1.01487982543721	0.0606466220281851
93.2606	1.0145475226275	0.0604902065322797
93.3106	1.01421521981778	0.0603337910363743
93.3606	1.01388291700807	0.060177375540469
93.4106	1.01355061419835	0.0600209600445637
93.4606	1.01321831138863	0.0598645445486583
93.5106	1.01288600857892	0.0597081290527529
93.5606	1.0125537057692	0.0595517135568476
93.6106	1.01222140295949	0.0593952980609422
93.6606	1.01189951587762	0.059187314056132
93.7106	1.01158299447375	0.0589527644558254
93.7606	1.01126647306987	0.0587182148555188
93.8106	1.01094995166599	0.0584836652552121
93.8606	1.01063343026211	0.0582491156549055
93.9106	1.01031690885823	0.0580145660545989
93.9606	1.01000038745436	0.0577800164542922
94.0106	1.00968386605048	0.0575454668539856
94.0606	1.0093673446466	0.057310917253679
94.1106	1.00905082324272	0.0570763676533723
94.1606	1.00873580434779	0.056823519584768
94.2106	1.00842791805276	0.0564838063735551
94.2606	1.00812003175774	0.0561440931623422
94.3106	1.00781214546272	0.0558043799511294
94.3606	1.00750425916769	0.0554646667399165
94.4106	1.00719637287267	0.0551249535287036
94.4606	1.00688848657765	0.0547852403174907
94.5106	1.00658060028262	0.0544455271062778
94.5606	1.0062727139876	0.0541058138950649
94.6106	1.00596482769258	0.053766100683852
94.6606	1.00565694139755	0.0534263874726392
94.7106	1.00535233287074	0.0531756921950752
94.7606	1.00504921077371	0.0529653655153288
94.8106	1.00474608867668	0.0527550388355824
94.8606	1.00444296657964	0.052544712155836
94.9106	1.00413984448261	0.0523343854760896
94.9606	1.00383672238557	0.0521240587963432
95.0106	1.00353360028854	0.0519137321165968
95.0606	1.0032304781915	0.0517034054368503
95.1106	1.00292735609447	0.0514930787571039
95.1606	1.00262423399743	0.0512827520773575
95.2106	1.00232243515639	0.0510757968210769
95.2606	1.00202586383159	0.0508821603565079
95.3106	1.00172929250679	0.0506885238919389
95.3606	1.00143272118199	0.0504948874273699
95.4106	1.00113614985719	0.0503012509628008
95.4606	1.00083957853239	0.0501076144982318
95.5106	1.00054300720759	0.0499139780336627
95.5606	1.00024643588279	0.0497203415690937
95.6106	0.99994986455799	0.0495267051045247
95.6606	0.99965329323319	0.0493330686399557
95.7106	0.99935672190839	0.0491394321753866
95.7606	0.99903563282969	0.0489428346375835
95.8106	0.998704818831846	0.0487450625958718
95.8606	0.998374004834002	0.0485472905541602
95.9106	0.998043190836158	0.0483495185124485
95.9606	0.997712376838313	0.0481517464707369
96.0106	0.997381562840469	0.0479539744290252
96.0606	0.997050748842625	0.0477562023873136
96.1106	0.996719934844781	0.0475584303456019
96.1606	0.996389120846936	0.0473606583038903
96.2106	0.996058306849092	0.0471628862621786
96.2606	0.995731328030629	0.0469589314881119
96.3106	0.995417188725745	0.0467342780013782
96.3606	0.995103049420862	0.0465096245146445
96.4106	0.994788910115978	0.0462849710279109
96.4606	0.994474770811095	0.0460603175411772
96.5106	0.994160631506211	0.0458356640544435
96.5606	0.993846492201327	0.0456110105677098
96.6106	0.993532352896444	0.0453863570809761
96.6606	0.99321821359156	0.0451617035942425
96.7106	0.992904074286676	0.0449370501075088
96.7606	0.992589934981793	0.0447123966207751
96.8106	0.992275307936006	0.0444434170256066
96.8606	0.991960513065391	0.0441591854361378
96.9106	0.991645718194776	0.0438749538466691
96.9606	0.991330923324162	0.0435907222572004
97.0106	0.991016128453547	0.0433064906677317
97.0606	0.990701333582933	0.043022259078263
97.1106	0.990386538712318	0.0427380274887942
97.1606	0.990071743841704	0.0424537958993255
97.2106	0.989756948971089	0.0421695643098568
97.2606	0.989442154100475	0.0418853327203881
97.3106	0.989127761931602	0.0416058770907692
97.3606	0.988814515913841	0.0413400145776461
97.4106	0.988501269896081	0.041074152064523
97.4606	0.98818802387832	0.0408082895513998
97.5106	0.987874777860559	0.0405424270382767
97.5606	0.987561531842799	0.0402765645251536
97.6106	0.987248285825038	0.0400107020120304
97.6606	0.986935039807277	0.0397448394989073
97.7106	0.986621793789516	0.0394789769857842
97.7606	0.986308547771756	0.039213114472661
97.8106	0.985995301753995	0.0389472519595379
97.8606	0.985693348672042	0.038656353152576
97.9106	0.985394693010622	0.0383581440065863
97.9606	0.985096037349202	0.0380599348605965
98.0106	0.984797381687782	0.0377617257146068
98.0606	0.984498726026361	0.0374635165686171
98.1106	0.984200070364941	0.0371653074226273
98.1606	0.983901414703521	0.0368670982766376
98.2106	0.983602759042101	0.0365688891306478
98.2606	0.983304103380681	0.036270679984658
98.3106	0.983005447719261	0.0359724708386683
98.3606	0.982701475212885	0.0356482709923525
98.4106	0.982384358284259	0.0352598163591194
98.4606	0.982067241355632	0.0348713617258862
98.5106	0.981750124427005	0.0344829070926531
98.5606	0.981433007498379	0.03409445245942
98.6106	0.981115890569752	0.0337059978261869
98.6606	0.980798773641126	0.0333175431929538
98.7106	0.980481656712499	0.0329290885597206
98.7606	0.980164539783873	0.0325406339264875
98.8106	0.979847422855246	0.0321521792932544
98.8606	0.97953030592662	0.0317637246600213
98.9106	0.979221069576991	0.0314041737343407
98.9606	0.978913778806716	0.0310517586367093
99.0106	0.978606488036442	0.0306993435390778
99.0606	0.978299197266167	0.0303469284414464
99.1106	0.977991906495892	0.0299945133438149
99.1606	0.977684615725618	0.0296420982461835
99.2106	0.977377324955343	0.029289683148552
99.2606	0.977070034185068	0.0289372680509206
99.3106	0.976762743414793	0.0285848529532892
99.3606	0.976455452644519	0.0282324378556577
99.4106	0.976145433179846	0.0278899641444951
99.4606	0.975829507300716	0.027569009130626
99.5106	0.975513581421587	0.0272480541167568
99.5606	0.975197655542458	0.0269270991028876
99.6106	0.974881729663328	0.0266061440890185
99.6606	0.974565803784199	0.0262851890751493
99.7106	0.974249877905069	0.0259642340612801
99.7606	0.97393395202594	0.025643279047411
99.8106	0.973618026146811	0.0253223240335418
99.8606	0.973302100267681	0.0250013690196727
99.9106	0.972986174388552	0.0246804140058035
99.9606	0.972668518510028	0.0244662366433683
100.0106	0.972350508294278	0.0242739294023112
100.0606	0.972032498078529	0.024081622161254
100.1106	0.971714487862779	0.0238893149201969
100.1606	0.97139647764703	0.0236970076791398
100.2106	0.971078467431281	0.0235047004380826
100.2606	0.970760457215531	0.0233123931970255
100.3106	0.970442446999782	0.0231200859559684
100.3606	0.970124436784032	0.0229277787149112
100.4106	0.969806426568283	0.0227354714738541
100.4606	0.969486777468425	0.0225261939571563
100.5106	0.969164003054687	0.0222845545194695
100.5606	0.968841228640949	0.0220429150817826
100.6106	0.968518454227211	0.0218012756440957
100.6606	0.968195679813472	0.0215596362064088
100.7106	0.967872905399734	0.0213179967687219
100.7606	0.967550130985996	0.021076357331035
100.8106	0.967227356572258	0.0208347178933482
100.8606	0.96690458215852	0.0205930784556613
100.9106	0.966581807744781	0.0203514390179744
100.9606	0.966259033331043	0.0201097995802875
101.0106	0.965948215942391	0.0197948581037707
101.0606	0.965639377455326	0.019467785054394
101.1106	0.965330538968262	0.0191407120050173
101.1606	0.965021700481197	0.0188136389556405
101.2106	0.964712861994133	0.0184865659062638
101.2606	0.964404023507068	0.0181594928568871
101.3106	0.964095185020003	0.0178324198075103
101.3606	0.963786346532939	0.0175053467581336
101.4106	0.963477508045874	0.0171782737087569
101.4606	0.963168669558809	0.0168512006593801
101.5106	0.962866757616119	0.0164900124886831
101.5606	0.96257643930118	0.0160717225373804
101.6106	0.96228612098624	0.0156534325860777
101.6606	0.9619958026713	0.015235142634775
101.7106	0.96170548435636	0.0148168526834722
101.7606	0.96141516604142	0.0143985627321695
101.8106	0.961124847726481	0.0139802727808668
101.8606	0.960834529411541	0.0135619828295641
101.9106	0.960544211096601	0.0131436928782614
[truncated: 3,597 more rows]
