# Supplementary material for: Unraveling the Local Relation Between Tissue Composition and Human Brain Mechanics Through Machine Learning
Source: Front Bioeng Biotechnol. 2021 Aug 17;9:704738. doi: 10.3389/fbioe.2021.704738 (PMC8415910; doi:10.3389/fbioe.2021.704738)
Supplement: Supplementary file 1 [file DataSheet3.ZIP › Mechanics_cyclicCompTens/cyclicCompTens_HBE_05_22_P2a_Pa_17.txt]

0	1	-0.00743131294873181
0.038944	1	0.00224412769515688
0.079904	1	0.000390045992405039
0.120864	1	-0.00078782472575345
0.161824	1	-0.00143714409022776
0.202784	1	-0.00190965656171568
0.243744	1	-0.00235441651608513
0.284704	1	-0.00264792177819054
0.325664	1	-0.0027936391820606
0.366624	1	-0.00293855720138397
0.407584	1	-0.00304460549568018
0.448544	1.00000357977456	-0.003401304617526
0.489504	1.00000357977456	-0.00381754673471664
0.530464	1.00000357977456	-0.00402605917187453
0.571424	1.00000357977456	-0.00419364862807287
0.612384	1.00000357977456	-0.00429905055459071
0.653344	1.00000357977456	-0.00441875826660403
0.694304	1.00000357977456	-0.0045799552338327
0.735264	1.00000357977456	-0.00479976490024352
0.776224	1.00000357977456	-0.0050204291075699
0.817184	1.00000357977456	-0.00528252656221814
0.858144	1.00000357977456	-0.00553350134984054
0.899104	1.00000357977456	-0.00578631538726111
0.940064	1.00000357977456	-0.00604098828733311
0.981024	1.00000357977456	-0.00633680023680028
1.021984	1.00000715954912	-0.00666443730955198
1.062944	1.00000715954912	-0.00698097350733717
1.103904	1.00000715954912	-0.00729980222975224
1.144864	1.00000715954912	-0.00759115988231483
1.185824	1.00000715954912	-0.00788734883440646
1.226784	1.00000357977456	-0.00815412504416912
1.267744	1.00000357977456	-0.0083682407428272
1.308704	1.00000357977456	-0.00855665488684146
1.349664	1.00000357977456	-0.00875282264552611
1.390624	1.00000357977456	-0.00887111865979479
1.431584	1.00000357977456	-0.00893770211753492
1.472544	1.00000357977456	-0.00897657479277118
1.513504	1.00000357977456	-0.00891564201598677
1.554464	1.00000357977456	-0.00877075315185219
1.595424	1.00000357977456	-0.00859335053536174
1.636384	1.00001073932368	-0.00839444351483319
1.677344	1.00001073932368	-0.00816358715628245
1.718304	1.00001073932368	-0.00791926984275171
1.759264	1.00001073932368	-0.00766002278944945
1.800224	1.00001073932368	-0.00737712045586408
1.841184	1.00000715954912	-0.00708900764091923
1.882144	1.00000715954912	-0.00678294034838325
1.923104	1.00000715954912	-0.0064656588621728
1.964064	1.00000715954912	-0.00622567381001495
2.005024	1.00000715954912	-0.00602197907407578
2.045984	0.999999284045088	-0.0058204875153237
2.086944	0.999999284045088	-0.00560392674762113
2.127904	0.999999284045088	-0.00540605267069955
2.168864	0.999999284045088	-0.00518827590609254
2.209824	0.999999284045088	-0.00507148572311594
2.250784	1.00000286381965	-0.00505678044155441
2.291744	1.00000286381965	-0.00510094640797516
2.332704	1.00000286381965	-0.00521544188711598
2.373664	1.00000286381965	-0.00537104590676891
2.414624	1.00000286381965	-0.00553948109089047
2.455584	1.00000286381965	-0.00574640976841788
2.496544	1.00000286381965	-0.00597430022770881
2.537504	1.00000286381965	-0.00631862783861695
2.578464	1.00000286381965	-0.00677753155928497
2.619424	1.00000286381965	-0.00736204253008987
2.660384	0.999999284045088	-0.00801707696294186
2.701344	0.999999284045088	-0.00875400595434181
2.742304	0.999999284045088	-0.00960380691647063
2.783264	0.999999284045088	-0.0105064536222075
2.824224	1.00000286381965	-0.0115009080942313
2.865184	1.00000286381965	-0.0126715666194886
2.906144	1.00000286381965	-0.0140007994220705
2.947104	0.999973509668255	-0.0154266124519085
2.988064	0.999848933513563	-0.0169339757257588
3.029024	0.999529617622801	-0.0184948929851417
3.069984	0.999192402859237	-0.0200719538019947
3.110944	0.998759966092375	-0.0217796514762525
3.151904	0.998459265029325	-0.0235729178502428
3.192864	0.998089116339809	-0.0255000877113149
3.233824	0.997734002703446	-0.0275381007024025
3.274784	0.997392492210411	-0.0296191900569499
3.315744	0.99707747204912	-0.0317995640333027
3.356704	0.996798965588343	-0.033988970818202
3.397664	0.996516879353006	-0.036244862996575
3.438624	0.996249112215909	-0.0385221833067787
3.479584	0.995981345078812	-0.0408719011961225
3.520544	0.995735772543988	-0.043297767077998
3.561504	0.995497359558284	-0.0457052971212459
3.602464	0.995270401851173	-0.0481059343361626
3.643424	0.995013374037757	-0.0504691850942818
3.684384	0.994724128253299	-0.0527679575075815
3.725344	0.994463520665323	-0.0550427041755914
3.766304	0.994188593979106	-0.0573562625010718
3.807264	0.993851379215543	-0.0596897235142376
3.848224	0.993301525843108	-0.0619810016383716
3.889184	0.992934956928152	-0.0642401277583328
3.930144	0.992597742164589	-0.0664140033426262
3.971104	0.992293461326979	-0.0685473348007412
4.012064	0.991989180489369	-0.070634388641897
4.053024	0.991707094254032	-0.0726474170370892
4.093984	0.991425008018695	-0.0745555907601394
4.134944	0.991164400430719	-0.0763679905621246
4.175904	0.990937442723607	-0.078064443533825
4.216864	0.99066967558651	-0.0796457102181074
4.257824	0.99036897452346	-0.0811926130042061
4.298784	0.99006469368585	-0.0826672358882846
4.339744	0.989782607450513	-0.0840421971479333
4.380704	0.989504100989736	-0.085330683158186
4.421664	0.989184785098974	-0.0866284678401078
4.462624	0.988811056634897	-0.0879093244504277
4.503584	0.988473841871334	-0.0892051195173427
4.544544	0.988150946206012	-0.0905473621792788
4.585504	0.987853824917522	-0.0919210050193447
4.626464	0.987583193960777	-0.0933003486621025
4.667424	0.98730826727456	-0.0947325293316445
4.708384	0.987040500137463	-0.0962308314672713
4.749344	0.986776312774927	-0.0978165066851338
4.790304	0.986534320014663	-0.0995150996370496
4.831264	0.986303066578079	-0.10128488506723
4.872224	0.985925758339443	-0.10315967117635
4.913184	0.985632216825513	-0.105188793007276
4.954144	0.985361585868768	-0.107273253593385
4.995104	0.985086659182551	-0.109465979308903
5.036064	0.984767343291789	-0.111760550213185
5.077024	0.984404354151393	-0.114173754908654
5.117984	0.984041365010997	-0.116698591606682
5.158944	0.983689831149194	-0.119335648692868
5.199904	0.983370515258431	-0.122095022428249
5.240864	0.983051915322581	-0.124864355134694
5.281824	0.982751214259531	-0.127713130793024
5.322784	0.982465548249633	-0.130610016780494
5.363744	0.982194201337977	-0.133534600475232
5.404704	0.98193717352456	-0.136460877412971
5.445664	0.981691600989736	-0.139399547494789
5.486624	0.981416674303519	-0.142310955710522
5.527584	0.981101654142229	-0.145133742159027
5.568544	0.980672797149927	-0.147864664181891
5.609504	0.98040145023827	-0.150446352004011
5.650464	0.9800935896261	-0.152894443607085
5.691424	0.979913884943182	-0.155285004173818
5.732384	0.979386226173021	-0.157604067173458
5.773344	0.979056170958578	-0.159904197232047
5.814304	0.978741150797287	-0.162126974197229
5.855264	0.97846622411107	-0.164218687180646
5.896224	0.978191297424853	-0.166108028206119
5.937184	0.977916370738636	-0.167844236431454
5.978144	0.97764860360154	-0.169437554124485
6.019104	0.977395871517595	-0.170913111887904
6.060064	0.977171777630132	-0.172352089500717
6.101024	0.976936944418988	-0.173723566210096
6.141984	0.976677052785924	-0.175003762521022
6.182944	0.976394966550587	-0.176160066616871
6.223904	0.97613435896261	-0.177326460436139
6.264864	0.975859432276393	-0.178507646705205
6.305824	0.97551505796371	-0.179702633885375
6.346784	0.975148489048754	-0.181047055753233
6.387744	0.97460221545088	-0.182511497387244
6.428704	0.974265000687317	-0.184029098570516
6.469664	0.973964299624267	-0.185604396409778
6.510624	0.973810369318182	-0.187236438592043
6.551584	0.973521123533724	-0.188930298308696
6.592544	0.973095846315982	-0.190736735803279
6.633504	0.972835238728006	-0.192665670821148
6.674464	0.972601121471774	-0.194755679665534
6.715424	0.972340513883798	-0.197012800916047
6.756384	0.972039812820748	-0.199330894169051
6.797344	0.971735531983138	-0.201733769428449
6.838304	0.97144628619868	-0.204143167051172
6.879264	0.971174939287023	-0.206491677660435
6.920224	0.970848463847141	-0.208771870164044
6.961184	0.970481894932185	-0.211059254047196
7.002144	0.970141100394062	-0.213397376381829
7.043104	0.969818204728739	-0.215697253652531
7.084064	0.969525379169721	-0.217903765024712
7.125024	0.969246872708944	-0.220109058220782
7.165984	0.968968366248167	-0.222232958075667
7.206944	0.968707758660191	-0.22429119409771
7.247904	0.968443571297654	-0.226385217039405
7.288864	0.96808845766129	-0.228530804351625
7.329824	0.967853624450147	-0.230629771911556
7.370784	0.967597312591642	-0.232705866526131
7.411744	0.967303771077713	-0.234660788574619
7.452704	0.967028844391496	-0.236486830205676
7.493664	0.966753917705279	-0.238180365220647
7.534624	0.966431022039956	-0.239793616110246
7.575584	0.96606803289956	-0.241475246123265
7.616544	0.965712919263196	-0.243243442912329
7.657504	0.965357089671921	-0.245116659993185
7.698464	0.965027034457478	-0.247057805101835
7.739424	0.9647306291239	-0.249109725785116
7.780384	0.964422052556818	-0.251270103367929
7.821344	0.964136386546921	-0.253456404784389
7.862304	0.963861459860704	-0.255625924136045
7.903264	0.96360872777676	-0.257867128466504
7.944224	0.963363155241935	-0.260131504293531
7.985184	0.963088228555719	-0.26236326612473
8.026144	0.962776072214076	-0.264598357782577
8.067104	0.962479666880499	-0.26676002327609
8.108064	0.962211899743402	-0.268832504767245
8.149024	0.961929813508065	-0.270869371496018
8.189984	0.961592598744501	-0.272938638658439
8.230944	0.961064224019428	-0.275064111899999
8.271904	0.960730589030425	-0.277261939136581
8.312864	0.960415568869135	-0.279479196173163
8.353824	0.960137062408358	-0.281700735349382
8.394784	0.95985139639846	-0.283847126788587
8.435744	0.959587209035924	-0.285945580055921
8.476704	0.959319441898827	-0.287962038521234
8.517664	0.959066709814883	-0.289965794395229
8.558624	0.958835456378299	-0.291909848743784
8.599584	0.958608498671188	-0.293740002536415
8.640544	0.958347891083211	-0.295510522358992
8.681504	0.958062225073314	-0.297207230297785
8.722464	0.957801617485337	-0.298840841508314
8.763424	0.95752311102456	-0.300502250669583
8.804384	0.957193771765029	-0.30222879629586
8.845344	0.956822907120601	-0.303975109499055
8.886304	0.956456338205645	-0.305815435824931
8.927264	0.956094065020161	-0.307736262017564
8.968224	0.955778328903959	-0.309669076021974
9.009184	0.955481207615469	-0.311511409396503
9.050144	0.955188382056452	-0.313280615157909
9.091104	0.95477026438783	-0.315005173348385
9.132064	0.954506792980205	-0.316776961468808
9.173024	0.954261220445381	-0.318627732728668
9.213984	0.954014931955645	-0.32050166240986
9.254944	0.953718526622067	-0.322365561206193
9.295904	0.953417825559018	-0.324280712746606
9.336864	0.953127863819648	-0.326201806981567
9.377824	0.952849357358871	-0.328114326041226
9.418784	0.952530757423021	-0.330086533551088
9.459744	0.952167768282625	-0.332059096271515
9.500704	0.951815518465909	-0.334108181807892
9.541664	0.951500498304619	-0.33619851535396
9.582624	0.951199797241569	-0.338283573042492
9.623584	0.950928450329912	-0.340256371117158
9.664544	0.950649943869135	-0.342157606248553
9.705504	0.95038289268695	-0.34403563719529
9.746464	0.950118705324413	-0.345948424297277
9.787424	0.949869553015029	-0.34793753372827
9.828384	0.949641879353006	-0.349982374171511
9.869344	0.949403466367302	-0.352037842602033
9.910304	0.94897102960044	-0.354050448231277
9.951264	0.948699682688783	-0.356065525080036
9.992224	0.948424756002566	-0.358111910580275
10.033184	0.948098996517595	-0.360231589313289
10.074144	0.94773958715176	-0.362476683526319
10.115104	0.947383757560484	-0.364802565261288
10.156064	0.94702864392412	-0.367206057235963
10.197024	0.946709328033358	-0.369666600821674
10.237984	0.946405047195748	-0.372113454635784
10.278944	0.946104346132698	-0.374575669672438
10.319904	0.945822259897361	-0.377067922883521
10.360864	0.945540173662023	-0.379669129853085
10.401824	0.945287441578079	-0.382306694694251
10.442784	0.945033993539223	-0.385045466216845
10.483744	0.944759066853006	-0.387838190519656
10.524704	0.944447626466276	-0.390643523707932
10.565664	0.944150505177786	-0.393440039829047
10.606624	0.943883453995601	-0.396322475502048
10.647584	0.943600651805352	-0.399323882743154
10.688544	0.943256277492669	-0.402384198278742
10.729504	0.942896868126833	-0.405500868079473
10.770464	0.94255965336327	-0.408586732625291
10.811424	0.942241053427419	-0.41160652582676
10.852384	0.941812196435117	-0.414542543814971
10.893344	0.94153368997434	-0.417349626905601
10.934304	0.941247308009531	-0.420073394595423
10.975264	0.940990996151026	-0.422803854626631
11.016224	0.940738264067082	-0.425516307879306
11.057184	0.940514170179619	-0.428220528092008
11.098144	0.940280052923387	-0.430903073922609
11.139104	0.940026604884531	-0.433554714254825
11.180064	0.939737359100073	-0.436117185839126
11.221024	0.939473171737537	-0.43865543772881
11.261984	0.93919466527676	-0.441170393907188
11.302944	0.938853870738636	-0.443643866721635
11.343904	0.93848372204912	-0.445985591283657
11.384864	0.938120732908724	-0.448260401148638
11.425824	0.937757743768328	-0.450388199602917
11.466784	0.937453462930719	-0.452411047499994
11.507744	0.937152761867669	-0.454481755117529
11.548704	0.936859936308651	-0.456565060724499
11.589664	0.936438238865469	-0.45864237569439
11.630624	0.936177631277493	-0.460632653179756
11.671584	0.935939218291789	-0.462508687973869
11.712544	0.935690065982405	-0.464353764968654
11.753504	0.935392944693915	-0.466189155393116
11.794464	0.935085084081745	-0.467943908660847
11.835424	0.934795838297287	-0.469702846003949
11.876384	0.93452091161107	-0.471516350663336
11.917344	0.934201595720308	-0.473368052444124
11.958304	0.933824287481672	-0.475190409037967
11.999264	0.933490652492669	-0.477022914193789
12.040224	0.933164177052786	-0.478857825192948
12.081184	0.932871351493768	-0.480686320609873
12.122144	0.932600004582111	-0.482511804364213
12.163104	0.932313622617302	-0.484425306245743
12.204064	0.932050151209677	-0.486253503111456
12.245024	0.931785963847141	-0.488025005755904
12.285984	0.931540391312317	-0.489757256543285
12.326944	0.931313433605205	-0.4914755364415
12.367904	0.930935409411657	-0.493278378246311
12.408864	0.930777899331012	-0.495124002221783
12.449824	0.93036694121151	-0.497007655519799
12.490784	0.930238785282258	-0.499054886551936
12.531744	0.929769834814883	-0.501174661170011
12.572704	0.929403265899927	-0.503309487563388
12.613664	0.929227140991569	-0.505415029787586
12.654624	0.928699482221408	-0.507503232070263
12.695584	0.928373006781525	-0.509550347604486
12.736544	0.928075885493035	-0.511527375517847
12.777504	0.927771604655425	-0.51345029156896
12.818464	0.927478779096408	-0.515302313693019
12.859424	0.927207432184751	-0.517117071395812
12.900384	0.926950404371334	-0.518888305997931
12.941344	0.92670483183651	-0.520653996700184
12.982304	0.926429905150293	-0.522384885483864
13.023264	0.926122044538123	-0.524217621635513
13.064224	0.925829218979106	-0.526088156113878
13.105184	0.925553576337977	-0.528051363503282
13.146144	0.925271490102639	-0.530072485469269
13.187104	0.924930695564516	-0.532017315615132
13.228064	0.924582741477273	-0.533901576911601
13.269024	0.924241230984237	-0.5357713508471
13.309984	0.923757961418622	-0.537565628372638
13.350944	0.923483034732405	-0.539335189344609
13.391904	0.923200232542155	-0.541119906693767
13.432864	0.922918146306818	-0.54298372050107
13.473824	0.922661834448314	-0.544893859867862
13.514784	0.922411966184018	-0.54688643423627
13.555744	0.922177848927786	-0.548984922370898
13.596704	0.921950175265763	-0.551167693473765
13.637664	0.921690283632698	-0.553444567046755
13.678624	0.921403901667889	-0.555797791278427
13.719584	0.921140430260264	-0.558172073176923
13.760544	0.920861923799487	-0.560577818450521
13.801504	0.920524709035924	-0.56303141690696
13.842464	0.920158140120968	-0.565408080677529
13.883424	0.919795150980572	-0.567798333976227
13.924384	0.919432161840176	-0.57011764104693
13.965344	0.919120721453446	-0.572366568483176
14.006304	0.918823600164956	-0.574560582109395
14.047264	0.918526478876466	-0.57683661886731
14.088224	0.918244392641129	-0.579160927215604
14.129184	0.91785920889846	-0.581545752112351
14.170144	0.917613636363636	-0.583958063333392
14.211104	0.917360904279692	-0.586365364560018
14.252064	0.917224872846408	-0.588729162298823
14.293024	0.916763081928152	-0.591057580629485
14.333984	0.916473836143695	-0.593362221644333
14.374944	0.916198909457478	-0.595562851339731
14.415904	0.915876013792155	-0.597734639244751
14.456864	0.915505865102639	-0.599864135300443
14.497824	0.915161490789956	-0.6019774267809
14.538784	0.914838595124633	-0.604107051409742
14.579744	0.914541473836144	-0.606253691278422
14.620704	0.914266547149927	-0.608381130163724
14.661664	0.913984460914589	-0.610577686923253
14.702624	0.913720273552053	-0.612838994428342
14.743584	0.913456802144428	-0.615192382100459
14.784544	0.913211229609604	-0.617604235688256
14.825504	0.912983555947581	-0.620051623407816
14.866464	0.912737983412757	-0.622396773681548
14.907424	0.912309126420455	-0.624686173330177
14.948384	0.912166651392962	-0.626941455330892
14.989344	0.911906043804985	-0.629197391093383
15.030304	0.911616798020528	-0.631479544882322
15.071264	0.911077683971774	-0.633832403007399
15.112224	0.910718274605938	-0.636276715867404
15.153184	0.910370320518695	-0.638728159089186
15.194144	0.910043845078812	-0.641329159034187
15.235104	0.909746723790323	-0.643962807842312
15.276064	0.909438863178152	-0.646639075380652
15.317024	0.909142457844575	-0.649363472860985
15.357984	0.908878270482038	-0.652143302802356
15.398944	0.908621242668622	-0.654940405129864
15.439904	0.908375670133798	-0.657711291610131
15.480864	0.908100743447581	-0.660420846518929
15.521824	0.907796462609971	-0.663044202937484
15.562784	0.907500057276393	-0.66559933495624
15.603744	0.907217971041056	-0.668202677547607
15.644704	0.906943044354839	-0.670926913766702
15.685664	0.906605113636364	-0.673802990516823
15.726624	0.906077454866202	-0.676733253222193
15.767584	0.905751695381232	-0.679637929870834
15.808544	0.905432379490469	-0.682527739976675
15.849504	0.905153873029692	-0.685453441604051
15.890464	0.904875366568915	-0.688367098760296
15.931424	0.904588984604106	-0.691242713518761
15.972384	0.904336252520161	-0.694128006130726
16.013344	0.904079940661657	-0.696986012905342
16.054304	0.903855846774194	-0.699865253862461
16.095264	0.903621729517962	-0.70276004563304
16.136224	0.903361121929985	-0.705646070458194
16.177184	0.903075455920088	-0.708595861027831
16.218144	0.902807688782991	-0.71164830527163
16.259104	0.902532762096774	-0.714740105974379
16.300064	0.902195547333211	-0.717877003164478
16.341024	0.901825398643695	-0.720969806301951
16.381984	0.901451670179619	-0.724004860482492
16.422944	0.901103000137463	-0.726890652132613
16.463904	0.900787979976173	-0.729752152174322
16.504864	0.900495154417155	-0.732544719574306
16.545824	0.900198033128666	-0.735300482365474
16.586784	0.899915946893328	-0.738031759598903
16.627744	0.899655339305352	-0.740750846354404
16.668704	0.899409766770528	-0.743459246284064
16.709664	0.899160614461144	-0.746124813921328
16.750624	0.898735337243402	-0.748722595179182
16.791584	0.898431056405792	-0.751248209853724
16.832544	0.898141094666422	-0.753775134231025
16.873504	0.897862588205645	-0.756276276423064
16.914464	0.897543988269795	-0.758648455387846
16.955424	0.897166680031158	-0.760939988479073
16.996384	0.896840204591276	-0.763184123841497
17.037344	0.896513729151393	-0.765369435898468
17.078304	0.896220903592375	-0.767608868534512
17.119264	0.895941681176686	-0.769962975344583
17.160224	0.895656015166789	-0.772428705440389
17.201184	0.895396123533724	-0.774943275899319
17.242144	0.895131936171188	-0.777538017164912
17.283104	0.894882783861804	-0.780137912252511
17.324064	0.89465153042522	-0.782743174724295
17.365024	0.894413117439516	-0.785355231960144
17.405984	0.894120291880499	-0.787984541969278
17.446944	0.893845365194281	-0.790605008760781
17.487904	0.893577598057185	-0.793217730654436
17.528864	0.893280476768695	-0.795875958726155
17.569824	0.892745658449413	-0.79856430560292
17.610784	0.892386249083578	-0.80130599726145
17.651744	0.892034715221774	-0.804064139745485
17.692704	0.891715399331012	-0.806834548979655
17.733664	0.891418278042522	-0.809681398219951
17.774624	0.891110417430352	-0.812505642557217
17.815584	0.890821171645894	-0.815244459843136
17.856544	0.890549824734237	-0.817890360146954
17.897504	0.890300672424853	-0.820487058339465
17.938464	0.890051520115469	-0.823018872854855
17.979424	0.889776593429252	-0.825503213369235
18.020384	0.889468732817082	-0.828000042912754
18.061344	0.889164451979472	-0.830418020069191
18.102304	0.888889525293255	-0.832715731209207
18.143264	0.888621758156158	-0.834984748744848
18.184224	0.888277383843475	-0.83729699736757
18.225184	0.887921554252199	-0.839570676224678
18.266144	0.887584339488636	-0.841803444849013
18.307104	0.887254284274194	-0.843978327226442
18.348064	0.886972198038856	-0.846072698841084
18.389024	0.886546920821114	-0.848127193166559
18.429984	0.886261254811217	-0.850096698461078
18.470944	0.886004226997801	-0.852046512450885
18.511904	0.885751494913856	-0.853982152885376
18.552864	0.885524537206745	-0.855907052013877
18.593824	0.885282544446481	-0.85787336477172
18.634784	0.885029812362537	-0.859846899417988
18.675744	0.884743430397727	-0.861866920884984
18.716704	0.884479958990103	-0.863867065814765
18.757664	0.884205032303886	-0.865898789617562
18.798624	0.88386352181085	-0.868009908429714
18.839584	0.883496952895894	-0.870183237033321
18.880544	0.883134679710411	-0.872453350709541
18.921504	0.882775270344575	-0.87482957645972
18.962464	0.882459534228372	-0.877278496161044
19.003424	0.882166708669355	-0.879830969548575
19.044384	0.881869587380865	-0.882549125783148
19.085344	0.881587501145528	-0.885364182588247
19.126304	0.881323313782991	-0.88824732214476
19.167264	0.881081321022727	-0.89118777045861
19.208224	0.880835748487903	-0.894170013762837
19.249184	0.880403311721041	-0.897191478415249
19.290144	0.880102610657991	-0.900222398642156
19.331104	0.879816944648094	-0.903258766883868
19.372064	0.879542017961877	-0.906366787416294
19.413024	0.879223418026026	-0.909545294364267
19.453984	0.878852553381598	-0.912785348625095
19.494944	0.878511758843475	-0.916044050350996
19.535904	0.878181703629032	-0.919349535269631
19.576864	0.877888878070015	-0.922588872571711
19.617824	0.877613951383798	-0.925748047783949
19.658784	0.877327569418988	-0.928828817346322
19.699744	0.877064098011364	-0.931798552008557
19.740704	0.876803490423387	-0.934626189369443
19.781664	0.876554338114003	-0.937371770910544
19.822624	0.876327380406892	-0.940021687490876
19.863584	0.876085387646628	-0.942660864944424
19.904544	0.875784686583578	-0.945353975565336
19.945504	0.875509759897361	-0.948051523049504
19.986464	0.875110257056452	-0.950752245636701
20.027424	0.874776622067449	-0.953491078177061
20.068384	0.874420792476173	-0.956253032092254
20.109344	0.874061383110337	-0.958988748368146
20.150304	0.873713429023094	-0.961723597320081
20.191264	0.873383373808651	-0.964399402866766
20.232224	0.873089832294721	-0.96706054017839
20.273184	0.872781971682551	-0.969737744775277
20.314144	0.872499885447214	-0.97242422843098
20.355104	0.872224958760997	-0.975116765920734
20.396064	0.871975806451613	-0.977856319778254
20.437024	0.871723074367669	-0.980695493855292
20.477984	0.871448147681452	-0.983571272054201
20.518944	0.871140287069281	-0.986557982730569
20.559904	0.870843165780792	-0.989654453471609
20.600864	0.870568239094575	-0.992811026711977
20.641824	0.870293312408358	-0.99599664658808
20.682784	0.869948938095675	-0.999221753675488
20.723744	0.869596688278959	-1.00241241405489
20.764704	0.869255893740836	-1.00561959935279
20.805664	0.868932998075513	-1.00890068152351
20.846624	0.868643752291056	-1.01225594822223
20.887584	0.868350210777126	-1.01569180849356
20.928544	0.868075284090909	-1.01919875882048
20.969504	0.86767578125	-1.02278260242835
21.010464	0.867536885997067	-1.0264451502373
21.051424	0.867195375504032	-1.03014235395803
21.092384	0.867085834402493	-1.03387992964767
21.133344	0.866700650659824	-1.03767484896194
21.174304	0.866414984649927	-1.0415421113752
21.215264	0.86615079728739	-1.0454279711318
21.256224	0.865872290826613	-1.04930151619573
21.297184	0.86553865583761	-1.05318618392669
21.338144	0.865168507148094	-1.0570454050701
21.379104	0.864805518007698	-1.06090049443908
21.420064	0.864446824596774	-1.06477306975638
21.461024	0.864131088480572	-1.06866712332725
21.501984	0.863838262921554	-1.07244767949529
21.542944	0.863533982083944	-1.07619419210841
21.583904	0.863259055397727	-1.07989438787887
21.624864	0.862991288260631	-1.08351622158358
21.665824	0.862752875274927	-1.08708684176992
21.706784	0.862507302740103	-1.09056729513203
21.747744	0.862078445747801	-1.09399747639273
21.788704	0.861917355892595	-1.09738101392987
21.829664	0.861488498900293	-1.10077575694386
21.870624	0.861205696710044	-1.10413818451324
21.911584	0.861059641907991	-1.10745430831518
21.952544	0.860527687408358	-1.11074591169209
21.993504	0.860176153546554	-1.11398265138071
22.034464	0.859853257881232	-1.11709290777842
22.075424	0.859560432322214	-1.12013056611003
22.116384	0.859285505635997	-1.12312167660316
22.157344	0.859002703445748	-1.1260814413983
22.198304	0.858735652263563	-1.12897311908362
22.239264	0.858464305351906	-1.13179299411301
22.280224	0.858218732817082	-1.13443189916582
22.321184	0.857995354884531	-1.13703080489393
22.362144	0.857753362124267	-1.13949083636625
22.403104	0.857463400384897	-1.14184971345808
22.444064	0.85718131414956	-1.14410116005637
22.485024	0.856920706561584	-1.14620614440386
22.525984	0.856642200100806	-1.14814777983384
22.566944	0.856158214580279	-1.14987686423501
22.607904	0.855997124725073	-1.15143148358928
22.648864	0.855571847507331	-1.15272770795976
22.689824	0.855311955874267	-1.1538443766583
22.730784	0.855213154096408	-1.1548034212133
22.771744	0.854875939332845	-1.15557762334279
22.812704	0.854688359145894	-1.15613903255162
22.853664	0.854505074688416	-1.15652906900674
22.894624	0.854333245509531	-1.15672420382182
22.935584	0.854157120601173	-1.15668632268528
22.976544	0.854003190295088	-1.15646325045028
23.017504	0.853849259989003	-1.15608652022652
23.058464	0.853717524285191	-1.15554745441601
23.099424	0.853592948130499	-1.15487309260583
23.140384	0.853460496471774	-1.1539714047507
23.181344	0.853332340542522	-1.15293708606475
23.222304	0.85320060483871	-1.15178403988175
23.263264	0.853076028684018	-1.15052226439848
23.304224	0.852932837701613	-1.14913666207632
23.345184	0.852749553244135	-1.14768810249507
23.386144	0.852690844941349	-1.14616163630211
23.427104	0.852577008110337	-1.14453139196473
23.468064	0.852474626557918	-1.14282516089605
23.509024	0.852342890854106	-1.14104950904353
23.549984	0.852254828399927	-1.13922181557439
23.590944	0.852166765945748	-1.13733473438545
23.631904	0.852085863040689	-1.13545663806254
23.672864	0.85198706126283	-1.13361903792327
23.713824	0.851902578583211	-1.13176111450958
23.754784	0.851822391633065	-1.12985759992879
23.795744	0.851722873900293	-1.12792125561078
23.836704	0.851653426273827	-1.12600433455516
23.877664	0.851580398872801	-1.12412204108164
23.918624	0.851506655516862	-1.12221504412979
23.959584	0.851437207890396	-1.12033960861731
24.000544	0.85138565913673	-1.11842678446882
24.041504	0.851323371059384	-1.11648350373836
24.082464	0.851283277584311	-1.11451044197978
24.123424	0.851235308605205	-1.11257353978506
24.164384	0.851180180076979	-1.11069941833375
24.205344	0.851132927052786	-1.10889865767059
24.246304	0.85108495807368	-1.10708560628604
24.287264	0.85106347942632	-1.10526131673654
24.328224	0.850996895619501	-1.10342226306692
24.369184	0.850949642595308	-1.10153915239118
24.410144	0.850901673616202	-1.09967278673375
24.451104	0.850868739690249	-1.09783042502954
24.492064	0.850850840817449	-1.09603594919626
24.533024	0.850795712289223	-1.09425572972813
24.573984	0.85078067723607	-1.09251365943886
24.614944	0.850747743310117	-1.09080957488802
24.655904	0.850721968933284	-1.08909671031652
24.696864	0.850681875458211	-1.08736407816811
24.737824	0.850641781983138	-1.08566082171552
24.778784	0.850623167155425	-1.08398080867329
24.819744	0.850623167155425	-1.08231218198201
24.860704	0.850575914131232	-1.08056032923736
24.901664	0.850575914131232	-1.07876636333827
24.942624	0.850531524926686	-1.07695892558817
24.983584	0.850531524926686	-1.07513175730765
25.024544	0.850487851677053	-1.0733483322276
25.065504	0.850483555947581	-1.07162926781526
25.106464	0.85047639639846	-1.06996861483844
25.147424	0.850454201796188	-1.06832898248195
25.188384	0.850429143374267	-1.06671454610433
25.229344	0.850414108321114	-1.06506149201857
25.270304	0.850388333944281	-1.06339916541161
25.311264	0.850388333944281	-1.0616828380819
25.352224	0.850348240469208	-1.06000390592581
25.393184	0.850348240469208	-1.05835567442275
25.434144	0.850344660694648	-1.05669863021094
25.475104	0.850300271490103	-1.05503671765311
25.516064	0.850296691715543	-1.05338731809567
25.557024	0.850296691715543	-1.05178206489181
25.597984	0.850296691715543	-1.05023743719669
25.638944	0.850256598240469	-1.04872480460292
25.679904	0.850253018465909	-1.04731773928163
25.720864	0.850253018465909	-1.04591945833941
25.761824	0.850253018465909	-1.0445030006406
25.802784	0.850215788810484	-1.04309034783532
25.843744	0.850208629261364	-1.04162563380057
25.884704	0.850208629261364	-1.04014488081023
25.925664	0.850208629261364	-1.03864204592629
25.966624	0.850182854884531	-1.03710409531812
26.007584	0.850182854884531	-1.03558951451425
26.048544	0.850182854884531	-1.03409648605696
26.089504	0.85017211556085	-1.03256796487281
26.130464	0.85016853578629	-1.03109027366679
26.171424	0.85016495601173	-1.02957310832471
26.212384	0.850153500733138	-1.02801865459009
26.253344	0.850142761409457	-1.02641397451738
26.294304	0.850142761409457	-1.02480910049534
26.335264	0.850142761409457	-1.02320254848475
26.376224	0.850124146581745	-1.02155253221204
26.417184	0.850120566807185	-1.01986587695016
26.458144	0.850120566807185	-1.01818071008593
26.499104	0.850120566807185	-1.01646394255663
26.540064	0.850106247708944	-1.01472227542046
26.581024	0.850094792430352	-1.01294632501673
26.621984	0.850095508385264	-1.0111074892677
26.662944	0.850095508385264	-1.00927367440912
26.703904	0.850091212655792	-1.00742266343661
26.744864	0.850095508385264	-1.00555825034768
26.785824	0.850091212655792	-1.00373257264401
26.826784	0.850095508385264	-1.00187652770582
26.867744	0.850087632881232	-1.00000536997456
26.908704	0.850062574459311	-0.998119942802923
26.949664	0.850062574459311	-0.996235180289093
26.990624	0.850062574459311	-0.994401027653595
27.031584	0.850076893557551	-0.992671808141653
27.072544	0.850076893557551	-0.99101461138543
27.113504	0.850076893557551	-0.989373294502762
27.154464	0.850076893557551	-0.987784012699098
27.195424	0.850076893557551	-0.986233601391465
27.236384	0.850076893557551	-0.984734002628315
27.277344	0.850076893557551	-0.983285667505273
27.318304	0.850076893557551	-0.981911660737818
27.359264	0.850076893557551	-0.980637374433353
27.400224	0.850054698955279	-0.979412011301837
27.441184	0.850054698955279	-0.978272914215947
27.482144	0.850054698955279	-0.977161366651324
27.523104	0.850054698955279	-0.976064982001505
27.564064	0.850054698955279	-0.975034679592065
27.605024	0.850025344803886	-0.974093824868898
27.645984	0.850025344803886	-0.973261065297079
27.686944	0.850025344803886	-0.97248092047304
27.727904	0.850025344803886	-0.971728933168719
27.768864	0.850025344803886	-0.970960183412446
27.809824	0.850021765029325	-0.970210294683428
27.850784	0.850021765029325	-0.969401203467128
27.891744	0.850021765029325	-0.96854072003757
27.932704	0.850021765029325	-0.967706086348658
27.973664	0.850021765029325	-0.966884597629867
28.014624	0.850011025705645	-0.966091041972584
28.055584	0.850011025705645	-0.965284282506621
28.096544	0.850011025705645	-0.964483439584735
28.137504	0.850011025705645	-0.963701904427318
28.178464	0.850011025705645	-0.962934300933361
28.219424	0.850011025705645	-0.962217292063294
28.260384	0.850011025705645	-0.961482692643024
28.301344	0.850011025705645	-0.960747751087425
28.342304	0.850011025705645	-0.96003226984071
28.383264	0.850011025705645	-0.959290901806847
28.424224	0.850011025705645	-0.958489468320156
28.465184	0.850011025705645	-0.95763356340224
28.506144	0.850011025705645	-0.956725407663932
28.547104	0.850011025705645	-0.95584162198545
28.588064	0.850011025705645	-0.954979920379781
28.629024	0.849999570427053	-0.954137907899618
28.669984	0.849999570427053	-0.953342064076117
28.710944	0.849999570427053	-0.952618016370921
28.751904	0.849999570427053	-0.951895659729522
28.792864	0.849999570427053	-0.951159833416318
28.833824	0.849995990652493	-0.950424789438041
28.874784	0.849995990652493	-0.949657480136883
28.915744	0.849995990652493	-0.948844679912103
28.956704	0.849995990652493	-0.948031380649167
28.997664	0.849995990652493	-0.947222701302786
29.038624	0.849999570427053	-0.94639298608164
29.079584	0.849999570427053	-0.945568193686672
29.120544	0.849999570427053	-0.944723343880398
29.161504	0.849999570427053	-0.943854477045658
29.202464	0.849999570427053	-0.942970222837902
29.243424	0.849999570427053	-0.942065433972744
29.284384	0.849999570427053	-0.941141901757451
29.325344	0.849999570427053	-0.940144738532467
29.366304	0.849999570427053	-0.938947118871543
29.407264	0.849999570427053	-0.937478567255163
29.448224	0.849999570427053	-0.935708742599276
29.489184	0.849999570427053	-0.933662448625684
29.530144	0.849999570427053	-0.931277819857471
29.571104	0.849999570427053	-0.928567107790327
29.612064	0.849999570427053	-0.925502573312074
29.653024	0.849999570427053	-0.922054751379439
29.693984	0.849999570427053	-0.918243819260055
29.734944	0.849999570427053	-0.914009375903381
29.775904	0.849999570427053	-0.909291798235393
29.816864	0.849999570427053	-0.904100515680115
29.857824	0.849999570427053	-0.898489457046498
29.898784	0.850014605480205	-0.892329284283867
29.939744	0.850091212655792	-0.885668927102788
29.980704	0.850355400018328	-0.878453297356758
30.021664	0.850703354105572	-0.870732621383869
30.062624	0.851059183696848	-0.862568189350677
30.103584	0.851367044309018	-0.854000979045337
30.144544	0.851674904921188	-0.845161104315832
30.185504	0.851924057230572	-0.836094701130737
30.226464	0.852294205920088	-0.826934796936355
30.267424	0.852576292155425	-0.817680855648026
30.308384	0.85273380223607	-0.808356149005794
30.349344	0.853163375183284	-0.798994927589133
30.390304	0.853423266816349	-0.789569700715338
30.431264	0.853716808330279	-0.780106522970411
30.472224	0.854042567815249	-0.770697446191703
30.513184	0.854379782578812	-0.761367969267708
30.554144	0.854706258018695	-0.75210713950946
30.595104	0.855025573909457	-0.742994449990583
30.636064	0.855337014296188	-0.734072502007645
30.677024	0.855644874908358	-0.72537306184537
30.717984	0.855941996196848	-0.717028422557665
30.758944	0.856224082432185	-0.70894972702306
30.799904	0.856483974065249	-0.701108105121501
30.840864	0.856722387050953	-0.693481501109852
30.881824	0.856946480938416	-0.685999062465972
30.922784	0.857195633247801	-0.678683890951839
30.963744	0.857484879032258	-0.671503692914896
31.004704	0.857752646169355	-0.66451487274202
31.045664	0.858005378253299	-0.657604822146401
31.086624	0.858309659090909	-0.650781802497687
31.127584	0.858658329133065	-0.644041067485382
31.168544	0.859002703445748	-0.637384177420925
31.209504	0.859501008064516	-0.630860802944895
31.250464	0.859856837655792	-0.624464079558639
31.291424	0.860197632193915	-0.618176998559935
31.332384	0.860501913031525	-0.611902613614933
31.373344	0.860799034320015	-0.605719567906945
31.414304	0.861048186629399	-0.599507802444111
31.455264	0.861286599615103	-0.593206530456443
31.496224	0.861542911473607	-0.586868582433109
31.537184	0.861824997708944	-0.580542774765966
31.578144	0.862129278546554	-0.57423324576706
31.619104	0.862382010630499	-0.568035268140095
31.660064	0.862639038443915	-0.561886695290586
31.701024	0.862946899056085	-0.555711015298614
31.741984	0.863280534045088	-0.549462179363841
31.782944	0.863614169034091	-0.543177909540777
31.823904	0.863944224248534	-0.536881523332787
31.864864	0.864252084860704	-0.530597118398956
31.905824	0.864589299624267	-0.52427882027542
31.946784	0.864893580461877	-0.517919426686607
31.987744	0.865182826246334	-0.511568054754793
32.028704	0.865468492256232	-0.505335220729105
32.069664	0.865824321847507	-0.499190476744402
32.110624	0.866051279554619	-0.493133848951154
32.151584	0.866282532991202	-0.487278804243306
32.192544	0.8665681990011	-0.481617347114332
32.233504	0.866839545912757	-0.476127729089129
32.274464	0.867088698222141	-0.470786530241654
32.315424	0.867392979059751	-0.46553926388624
32.356384	0.867745228876466	-0.46027028392302
32.397344	0.86810034251283	-0.455071690131874
32.438304	0.868452592329545	-0.449989258912399
32.479264	0.868789807093108	-0.445015757480139
32.520224	0.869134181405792	-0.440273402240818
32.561184	0.869460656845675	-0.435803255971624
32.602144	0.869754198359604	-0.431548569971141
32.643104	0.870032704820381	-0.427490311054847
32.684064	0.870270401851173	-0.423671335486405
32.725024	0.870512394611437	-0.420006815496095
32.765984	0.870780161748534	-0.416441383999057
32.806944	0.871231213343108	-0.41295545647167
32.847904	0.871366528821481	-0.409452977875307
32.888864	0.871627136409457	-0.405968577971272
32.929824	0.872048833852639	-0.402496329319457
32.970784	0.872209923707845	-0.39902360124234
33.011744	0.872708228326613	-0.395509880122625
33.052704	0.873041863315616	-0.392024185770272
33.093664	0.873353303702346	-0.388608310996454
33.134624	0.873657584539956	-0.38514599080682
33.175584	0.873969024926686	-0.381718126042019
33.216544	0.874255406891496	-0.378297080012548
33.257504	0.874544652675953	-0.374835964923789
33.298464	0.87480526026393	-0.371337888323388
33.339424	0.875035797745601	-0.367814681120294
33.380384	0.875263471407625	-0.364207958029447
33.421344	0.875516203491569	-0.360500965315717
33.462304	0.875813324780059	-0.35669561850111
33.503264	0.876073216413123	-0.352785597888454
33.544224	0.87633024422654	-0.348846855341745
33.585184	0.87663810483871	-0.344924038431915
33.626144	0.876982479151393	-0.340991988226593
33.667104	0.877326853464076	-0.337044687938229
33.708064	0.877671943731672	-0.333114263420525
33.749024	0.878001282991202	-0.329235226757667
33.789984	0.878529657716276	-0.325359262775159
33.830944	0.878830358779325	-0.321519371188277
33.871904	0.879119604563783	-0.317718607243725
33.912864	0.879372336647727	-0.313942043380936
33.953824	0.879600010309751	-0.310261081281944
33.994784	0.879867061491935	-0.306628650098835
34.035744	0.880160603005865	-0.303059755843587
34.076704	0.880457724294355	-0.299517369449174
34.117664	0.880699717054619	-0.296014470266068
34.158624	0.880963188462243	-0.292541809744334
34.199584	0.881274628848974	-0.289123851649654
34.240544	0.881608263837977	-0.285796714140979
34.281504	0.881941898826979	-0.282495422014538
34.322464	0.882268374266862	-0.279205315752095
34.363424	0.882583394428152	-0.275962099463474
34.404384	0.882924188966276	-0.272767555739122
34.445344	0.883224890029325	-0.269664205244986
34.486304	0.883506976264663	-0.266603512706773
34.527264	0.88378548272544	-0.263570068959409
34.568224	0.884148471865836	-0.260589717205921
34.609184	0.884368270023827	-0.25766719286078
34.650144	0.884610262784091	-0.254764701955679
34.691104	0.884903804298021	-0.251815096618545
34.732064	0.885160116156525	-0.248884330516606
34.773024	0.885420723744501	-0.24601404391662
34.813984	0.885721424807551	-0.243196389498061
34.854944	0.886087993722507	-0.240425742730446
34.895904	0.886443107358871	-0.237762801036319
34.936864	0.886791777401026	-0.235167743785867
34.977824	0.887128992164589	-0.23257281728777
35.018784	0.88745833142412	-0.229977001673657
35.059744	0.887788386638563	-0.22740216309575
35.100704	0.888085507927053	-0.224882301524841
35.141664	0.888349695289589	-0.222428081994715
35.182624	0.888595267824413	-0.220021608866339
35.223584	0.888832964855205	-0.217635031888031
35.264544	0.889097152217742	-0.215238988439198
35.305504	0.889405012829912	-0.212885559362169
35.346464	0.889694974569281	-0.21055498579685
35.387424	0.890079442357038	-0.208259939825677
35.428384	0.890222633339443	-0.206070957985932
35.469344	0.890713778409091	-0.203882623370346
35.510304	0.890882027813416	-0.201784928466674
35.551264	0.891369593108504	-0.1997111525272
35.592224	0.891685329224707	-0.197575593920633
35.633184	0.891986030287757	-0.195430226708211
35.674144	0.892304630223607	-0.19333856384653
35.715104	0.892598171737537	-0.191311497006789
35.756064	0.892868802694281	-0.189319667926806
35.797024	0.893132990056818	-0.187359110451803
35.837984	0.893367823267962	-0.185465180018659
35.878944	0.893591201200513	-0.183525874159807
35.919904	0.89385180878849	-0.181580111313809
35.960864	0.894141054572947	-0.179688050639345
36.001824	0.894408821710044	-0.177808640255259
36.042784	0.894661553793988	-0.175997787689479
36.083744	0.894972994180719	-0.174216245443349
36.124704	0.895313788718842	-0.172384516084836
36.165664	0.895658878986437	-0.170498352341597
36.206624	0.89600325329912	-0.168527818461884
36.247584	0.896333308513563	-0.166429944863325
36.288544	0.896860967283724	-0.164382737802453
36.329504	0.897011317815249	-0.162376924758069
36.370464	0.897312018878299	-0.160349036357694
36.411424	0.897704362170088	-0.158384342749852
36.452384	0.89793847942632	-0.156466090199412
36.493344	0.898199087014296	-0.154536660501799
36.534304	0.898489048753666	-0.152509798507414
36.575264	0.898778294538123	-0.150491808060338
36.616224	0.8990389021261	-0.148543288518848
36.657184	0.899291634210044	-0.146554133324531
36.698144	0.899595915047654	-0.144578142713189
36.739104	0.899933129811217	-0.142666310103396
36.780064	0.90027034457478	-0.140741679017223
36.821024	0.900600399789223	-0.138824322120417
36.861984	0.900911840175953	-0.136905812423679
36.902944	0.901252634714076	-0.134996808423173
36.943904	0.901553335777126	-0.133153444284242
36.984864	0.901835422012463	-0.131382379660185
37.025824	0.90211392847324	-0.129630376550327
37.066784	0.902359501008065	-0.127934121886366
37.107744	0.902590754444648	-0.126197573704907
37.148704	0.902814132377199	-0.124403132738925
37.189664	0.903228670271261	-0.122600831377182
37.230624	0.903488561904325	-0.120862672762547
37.271584	0.903749169492302	-0.11913528814199
37.312544	0.904049870555352	-0.117397454229037
37.353504	0.904416439470308	-0.115646032967161
37.394464	0.904771553106672	-0.113932364268677
37.435424	0.905116643374267	-0.112200710583718
37.476384	0.90545385813783	-0.110490548227563
37.517344	0.905791072901393	-0.108817197017841
37.558304	0.906116832386364	-0.107109791357177
37.599264	0.906410373900293	-0.10547502516751
37.640224	0.90667814103739	-0.103901204829863
37.681184	0.906920133797654	-0.102397326106282
37.722144	0.907154251053886	-0.100914622726645
37.763104	0.907425597965543	-0.0994830979980853
37.804064	0.907733458577713	-0.0980881272696611
37.845024	0.908023420317082	-0.0967100715376032
37.885984	0.908276152401026	-0.0953460847589776
37.926944	0.908551079087243	-0.0940709311305555
37.967904	0.908873974752566	-0.0928414231493752
38.008864	0.909372279371334	-0.0916327331223676
38.049824	0.909690879307185	-0.0903611621084813
38.090784	0.910013774972507	-0.0890745240648504
38.131744	0.910321635584677	-0.0877588982240454
38.172704	0.910636655745968	-0.0864637503812892
38.213664	0.910926617485337	-0.0851178815206989
38.254624	0.911197964396994	-0.0837852208272017
38.295584	0.911461435804619	-0.082463833165939
38.336544	0.911696269015763	-0.081193090250303
38.377504	0.911919646948314	-0.0798763421184481
38.418464	0.91218025453629	-0.0784911516662017
38.459424	0.912469500320748	-0.0770748094653006
38.500384	0.912730107908724	-0.0755555956696465
38.541344	0.912989999541789	-0.0740332154877878
38.582304	0.913302155883431	-0.0725611618874913
38.623264	0.913646530196114	-0.0710515780028065
38.664224	0.913998064057918	-0.0695041434904628
38.705184	0.914335278821481	-0.0679692677418475
38.746144	0.914665334035924	-0.066464395300366
38.787104	0.915185833256965	-0.0650165417818331
38.828064	0.915490114094575	-0.0636414846371238
38.869024	0.915780075833944	-0.0623418628846098
38.909984	0.915904651988636	-0.0610813230111006
38.950944	0.91625618585044	-0.0598971163626264
38.991904	0.916520373212977	-0.0588103441901297
39.032864	0.916806039222874	-0.0577110524796114
39.073824	0.917106740285924	-0.0565976787404252
39.114784	0.917355892595308	-0.0555430084503652
39.155744	0.917616500183284	-0.0544102245240319
39.196704	0.917924360795455	-0.0533170585613602
39.237664	0.918261575559018	-0.0522569838406138
39.278624	0.91859163077346	-0.0511521482302298
39.319584	0.918932425311584	-0.0500808854662799
39.360544	0.919240285923754	-0.0489719812784397
39.401504	0.919570341138196	-0.0477885765777448
39.442464	0.919878201750367	-0.0465460500203866
39.483424	0.920160287985704	-0.0453915197981579
39.524384	0.920442374221041	-0.0442458894529146
39.565344	0.920687946755865	-0.0430052130413841
39.606304	0.920911324688416	-0.041710006360068
39.647264	0.921267154279692	-0.0404233378075542
39.688224	0.921421084585777	-0.0390858305600866
39.729184	0.921817007652126	-0.0377091760574366
39.770144	0.922073319510631	-0.0362837269549875
39.811104	0.922389055626833	-0.0347988225773691
39.852064	0.922748464992669	-0.0333589122644218
39.893024	0.923099998854472	-0.0319965184853252
39.933984	0.923447952941716	-0.0306926233099981
39.974944	0.923774428381598	-0.0294945743455075
40.015904	0.924123098423754	-0.0283143883319593
40.056864	0.924438118585044	-0.0272000077996372
40.097824	0.924735239873534	-0.0261822096737771
40.138784	0.925002291055719	-0.0252330085919291
40.179744	0.925240704041422	-0.0242999772180221
40.220704	0.925489856350806	-0.0233700076284355
40.261664	0.925757623487903	-0.0225592427819871
40.302624	0.926072643649194	-0.0217587223825779
40.343584	0.926355445839443	-0.0209783857884181
40.384544	0.926604598148827	-0.020223417330396
40.425504	0.926879524835044	-0.0194204932668548
40.466464	0.927374249679252	-0.0185777354982658
40.507424	0.927528179985337	-0.0178061070109702
40.548384	0.9278653947489	-0.0171097352209841
40.589344	0.928183994684751	-0.0164647251353732
40.630304	0.928488275522361	-0.0158483214859001
40.671264	0.928961521719208	-0.0152372699661714
40.712224	0.929250767503666	-0.0145575560262531
40.753184	0.929529273964443	-0.0138446702137903
40.794144	0.929789881552419	-0.0131175062441267
40.835104	0.930023998808651	-0.0124412550624184
40.876064	0.930244512921554	-0.0117452668126746
40.917024	0.930507984329179	-0.0110594946802932
40.957984	0.930805105617669	-0.0103742477365389
40.998944	0.931057837701613	-0.00971297859554404
41.039904	0.931318445289589	-0.00905481918139994
41.080864	0.93162988567632	-0.00833314027304197
41.121824	0.931981419538123	-0.00765821186932822
41.162784	0.932326509805719	-0.00704793396770177
41.203744	0.932659428839809	-0.00647705175073292
41.244704	0.932993063828812	-0.00596658148033317
41.285664	0.933352473194648	-0.00539164811955535
41.326624	0.933667493355938	-0.00469678434006737
41.367584	0.933968194418988	-0.00385768327901546
41.408544	0.934356957936217	-0.00289481421762482
41.449504	0.934583915643328	-0.00190096992325908
41.490464	0.934848103005865	-0.000873042848273636
41.531424	0.935133769015763	0.000141107286873082
41.572384	0.935434470078812	0.00117633034328532
41.613344	0.935683622388196	0.00225492177675082
41.654304	0.935944229976173	0.00341931290577648
41.695264	0.936255670362903	0.00466738990061789
41.736224	0.936592885126466	0.00591897541699375
41.777184	0.936922940340909	0.0071845797650657
41.818144	0.937256575329912	0.00844637050277418
41.859104	0.937568015716642	0.00970234276067099
41.900064	0.937905230480205	0.0109375362901018
41.941024	0.938209511317815	0.0122453126311759
41.981984	0.938491597553152	0.0135521824225864
42.022944	0.93877010401393	0.0147892871156107
42.063904	0.939015676548754	0.0159415160963858
42.104864	0.939254089534457	0.0169592815341571
42.145824	0.939473887692449	0.0177882318540244
42.186784	0.939741654829545	0.0184843007343872
42.227744	0.940151896994135	0.0190870167914643
42.268704	0.940404629078079	0.0196313606387154
42.309664	0.940544240285924	0.0201391635610667
42.350624	0.941071899056085	0.0206115151614792
42.391584	0.94141698932368	0.0210043083120921
42.432544	0.941772102960044	0.0213123673988408
42.473504	0.942109317723607	0.0215102392965565
42.514464	0.94244653248717	0.0216322639321577
42.555424	0.942780167476173	0.0217684948111643
42.596384	0.943070129215543	0.0218453728376798
42.637344	0.943333600623167	0.0218404848787968
42.678304	0.943582752932551	0.0217797852770461
42.719264	0.943817586143695	0.0217057118885521
42.760224	0.944085353280792	0.0216027465879445
42.801184	0.944400373442082	0.0215341321102851
42.842144	0.944678879902859	0.0215144190135148
42.883104	0.944939487490836	0.0215384055330982
42.924064	0.945207254627933	0.0215666981635832
42.965024	0.945522274789223	0.021688733695214
43.005984	0.945855909778226	0.0217950201056467
43.046944	0.946347054847874	0.0218925787963619
43.087904	0.946508144703079	0.0220003034827031
43.128864	0.946966355846774	0.0221216176971736
43.169824	0.947285671737537	0.0223238959492635
43.210784	0.947567757972874	0.0226442806247068
43.251744	0.947853423982771	0.0230108208815776
43.292704	0.948117611345308	0.0233941279488121
43.333664	0.948356024331012	0.0238564595603954
43.374624	0.948575822489003	0.0243200333193542
43.415584	0.948835714122067	0.0248468999351109
43.456544	0.949125675861437	0.0254276321628471
43.497504	0.949393442998534	0.0259818826802194
43.538464	0.949646175082478	0.0265286737757208
43.579424	0.949961195243768	0.0271135530323266
43.620384	0.950301989781892	0.0277412079219749
43.661344	0.950650659824047	0.0283971205748135
43.702304	0.95099145436217	0.0290863990495235
43.743264	0.951317929802053	0.0298456561848
43.784224	0.951676623212977	0.0305819793569537
43.825184	0.951988779554619	0.0313649070269548
43.866144	0.952293060392229	0.0321174827168746
43.907104	0.952556531799853	0.0328013044599559
43.948064	0.952798524560117	0.0334112707351355
43.989024	0.953044097094941	0.0339574669074202
44.029984	0.953458634989003	0.0344340418089096
44.070944	0.953762915826613	0.0349009344984875
44.111904	0.954008488361437	0.0353812881430455
44.152864	0.954271959769062	0.035748229373806
44.193824	0.954584116110704	0.0361334214541631
44.234784	0.954921330874267	0.0365285114878178
44.275744	0.955247090359237	0.0369086434520241
44.316704	0.955584305122801	0.0372761817852072
44.357664	0.955896461464443	0.037614653869803
44.398624	0.956225800723974	0.0378817351683947
44.439584	0.956537957065616	0.0380049104247227
44.480544	0.956823623075513	0.0380636923252622
44.521504	0.95709854976173	0.0380542258547372
44.562464	0.957344122296554	0.0379680208268755
44.603424	0.957563920454545	0.0378743977820555
44.644384	0.957798753665689	0.0377685995137493
44.685344	0.958077260126466	0.0377282711289572
44.726304	0.958345027263563	0.0377398754004917
44.767264	0.958604918896628	0.0377861225085679
44.808224	0.959048810942082	0.0378357277729698
44.849184	0.95922493585044	0.0379225909210199
44.890144	0.959756174395161	0.0380643787751275
44.931104	0.960112003986437	0.0381612706288305
44.972064	0.960437763471408	0.0382691740100573
45.013024	0.960786433513563	0.0383288254137596
45.053984	0.961101453674853	0.0383828653622128
45.094944	0.961394995188783	0.0384857674658487
45.135904	0.961658466596408	0.03865108202709
45.176864	0.961893299807551	0.0388863817865156
45.217824	0.962146031891496	0.0391684930683513
45.258784	0.962413799028592	0.0395578626864608
45.299744	0.962728819189883	0.0400225848869405
45.340704	0.96300732565066	0.0405550346282694
45.381664	0.963257193914956	0.0411708150248488
45.422624	0.963528540826613	0.0417530857719659
45.463584	0.963857880086144	0.0423161773277638
45.504544	0.964195094849707	0.0428620836656608
45.545504	0.964514410740469	0.0434583928573273
45.586464	0.96484017022544	0.0440903734707307
45.627424	0.965298381369135	0.0446993503864217
45.668384	0.965463766953812	0.0452769619912776
45.709344	0.965906943044355	0.0458650991607367
45.750304	0.966189745234604	0.0465342940736697
45.791264	0.966446057093108	0.0472283776974377
45.832224	0.966680890304252	0.0479448330492006
45.873184	0.966904268236804	0.0486815571952439
45.914144	0.967164159869868	0.0494191900701566
45.955104	0.967461281158358	0.0501974891067793
45.996064	0.967721888746334	0.0510577546157456
46.037024	0.967981780379399	0.05195438017552
46.077984	0.968289640991569	0.052871963158646
46.118944	0.968630435529692	0.053778068264181
46.159904	0.968982685346408	0.054714316146029
46.200864	0.969319900109971	0.0556704688947681
46.241824	0.969645659594941	0.0566900103853658
46.282784	0.969997909411657	0.0577066775033523
46.323744	0.970316509347507	0.0587636250636008
46.364704	0.970624369959677	0.0598813768274842
46.405664	0.970888557322214	0.0610470754800631
46.446624	0.971130550082478	0.0622013529144049
46.487584	0.971372542842742	0.0633545407457855
46.528544	0.971794240285924	0.0644932085281081
46.569504	0.971951750366569	0.0656240377067294
46.610464	0.972339797928886	0.066785970691475
46.651424	0.972603985291422	0.0678785744190188
46.692384	0.972911845903592	0.0688662733526845
46.733344	0.973249060667155	0.0697567186844642
46.774304	0.973579115881598	0.0705628679727699
46.815264	0.973912750870601	0.0712281076269546
46.856224	0.974224191257331	0.0718395165364544
46.897184	0.974554246471774	0.0724505833106246
46.938144	0.974865686858504	0.0730017764020884
46.979104	0.975147773093842	0.0735143648606445
47.020064	0.975426279554619	0.0739725145760634
47.061024	0.975679727593475	0.0743811723457884
47.101984	0.975895945976906	0.0747609076945166
47.142944	0.976130063233138	0.075117632807915
47.183904	0.976412149468475	0.0754199213573823
47.224864	0.976672757056452	0.0757150839034848
47.265824	0.976932648689516	0.0760406834186995
47.306784	0.977211155150293	0.0763798550283961
47.347744	0.977552665643328	0.076768906482441
47.388704	0.97808390418805	0.0772210829944279
47.429664	0.978256449321848	0.0777410654986771
47.470624	0.978593664085411	0.0783899567500349
47.511584	0.979106287802419	0.0791464397561728
47.552544	0.979436343016862	0.0800467002314251
47.593504	0.979726304756232	0.0809696702115903
47.634464	0.979993355938416	0.081959016624933
47.675424	0.98023892847324	0.0830621786051689
47.716384	0.980473761684384	0.0841957862713407
47.757344	0.980737949046921	0.0854335752350244
47.798304	0.981045809659091	0.0867174086406338
47.839264	0.981335055443548	0.0880767842195285
47.880224	0.981592083256965	0.0895464712021937
47.921184	0.981863430168622	0.0910751144218721
47.962144	0.982185609879032	0.0926467817040682
48.003104	0.982512085318915	0.0942270503120382
48.044064	0.982842140533358	0.0958224731179898
48.085024	0.983167900018328	0.0974765557889492
48.125984	0.983461441532258	0.0991171818633404
48.166944	0.983795076521261	0.100642865721377
48.207904	0.984087902080279	0.102094853193544
48.248864	0.984370704270528	0.103536870798618
48.289824	0.984780946435117	0.104901772843731
48.330784	0.985012199871701	0.106260381342141
48.371744	0.985242737353372	0.107528219376283
48.412704	0.985491889662757	0.108773380593601
48.453664	0.985789010951246	0.110028476810717
48.494624	0.986049618539223	0.111214542321842
48.535584	0.986302350623167	0.112389389280882
48.576544	0.986613791009897	0.113539005393756
48.617504	0.986954585548021	0.114660276575204
48.658464	0.987296096041056	0.11570449103525
48.699424	0.987644050128299	0.116676072561917
48.740384	0.987977685117302	0.117618921258502
48.781344	0.988329934934018	0.118495356475409
48.822304	0.988648534869868	0.119269116226097
48.863264	0.988949235932918	0.119988230209084
48.904224	0.989217003070015	0.120651680735207
48.945184	0.989454700100806	0.121304494557225
48.986144	0.989700272635631	0.121984764194653
49.027104	0.989975199321848	0.122657855527775
49.068064	0.990279480159457	0.123278425818971
49.109024	0.990543667521994	0.123973858371204
49.149984	0.990932431039223	0.124540059653853
49.190944	0.991236711876833	0.125040797590605
49.231904	0.991569630910924	0.125538059693912
49.272864	0.991906845674487	0.125915044884767
49.313824	0.99223690088893	0.126188001322524
49.354784	0.99254834127566	0.126403531325825
49.395744	0.992881976264663	0.126550455568291
49.436704	0.993189836876833	0.126663652240702
49.477664	0.993472639067082	0.126810432655577
49.518624	0.993754725302419	0.126997929353898
49.559584	0.994007457386364	0.127206060953095
49.600544	0.994220095995235	0.127440602348859
49.641504	0.994454929206378	0.127745708611584
49.682464	0.994733435667155	0.12805757912949
49.723424	0.995001202804252	0.128411658686899
49.764384	0.995261094437317	0.128790315328696
49.805344	0.995536021123534	0.129100019715916
49.846304	0.995883975210777	0.129384549916325
49.887264	0.996229065478372	0.129717894329386
49.928224	0.996760304023094	0.129999412867211
49.969184	0.997086779462977	0.130383314857662
50.010144	0.997262188416422	0.130822843258478
50.051104	0.997757629215543	0.131235652415484
50.092064	0.99805045477456	0.131706984147525
50.133024	0.998307482587977	0.132234452224117
50.173984	0.99854947534824	0.132733627670223
50.214944	0.998795047883065	0.13316746398517
50.255904	0.999062099065249	0.133544630050117
50.296864	0.999373539451979	0.133857293798979
50.337824	0.999648466138196	0.13413521228862
50.378784	0.999912653500733	0.134342975602016
50.419744	1.00018758018695	0.134538319620862
50.460704	1.00051405562683	0.134747209583719
50.501664	1.00084053106672	0.134997199370265
50.542624	1.00117345010081	0.135238476691535
50.583584	1.00148202666789	0.135482430077676
50.624544	1.00178988728006	0.135837141604803
50.665504	1.00211922653959	0.136214845933612
50.706464	1.00241634782808	0.136602029808182
50.747424	1.00269485428886	0.137029487587395
50.788384	1.00297765647911	0.137484948162707
50.829344	1.0032153535099	0.137961518705784
50.870304	1.00356044377749	0.138482634397113
50.911264	1.003816755636	0.139030109763274
50.952224	1.00410600142045	0.139629988494241
50.993184	1.00436660900843	0.140323464119556
51.034144	1.0046265006415	0.141119872357391
51.075104	1.00495297608138	0.141968664347178
51.116064	1.00529735039406	0.142849824082524
51.157024	1.0056388608871	0.143697716060265
51.197984	1.00597177992119	0.144571904515867
51.238944	1.00630541491019	0.145426286168843
51.279904	1.00666482427603	0.146220907457822
51.320864	1.00697626466276	0.14694147497116
51.361824	1.00727338595125	0.147578988588399
51.402784	1.00752969780975	0.148184463520173
51.443744	1.00777598629949	0.148701922503965
51.484704	1.00802871838343	0.149228019860031
51.525664	1.00830364506965	0.149746269895572
51.566624	1.00860792590726	0.150242355227681
51.607584	1.00899239369501	0.15072676437446
51.648544	1.00925658105755	0.151232893666663
51.689504	1.00957160121884	0.151770094076902
51.730464	1.0099088159824	0.152308859156992
51.771424	1.01024245097141	0.152800995767971
51.812384	1.01057250618585	0.153269734244965
51.853344	1.01088394657258	0.153715255462066
51.894304	1.01121758156158	0.154191660385493
51.935264	1.01151828262463	0.154726049620093
51.976224	1.01180394863453	0.155306258838408
52.017184	1.01208317105022	0.155905002203089
52.058144	1.01232444785557	0.156558365184999
52.099104	1.01255570129216	0.157247855042683
52.140064	1.01277907922471	0.157934756003732
52.181024	1.01306188141496	0.158681432583221
52.221984	1.01332535282258	0.159423450020449
52.262944	1.013582380636	0.160185106461446
52.303904	1.01386446687133	0.160902681925052
52.344864	1.01421242095858	0.161607787972374
52.385824	1.01457183032441	0.162273143124472
52.426784	1.01492408014113	0.162922223966745
52.467744	1.01542596453446	0.163553653241051
52.508704	1.01577821435117	0.164200840353378
52.549664	1.01593214465726	0.164869941560456
52.590624	1.01638248029692	0.165537016106027
52.631584	1.0166430878849	0.166141264144867
52.672544	1.0168815008706	0.166710280961567
52.713504	1.01713065317999	0.167240963366893
52.754464	1.01739842031708	0.167704295233995
52.795424	1.01770270115469	0.168085386048807
52.836384	1.01797762784091	0.168461959369742
52.877344	1.01824467902309	0.168770378025468
52.918304	1.01851960570931	0.169099372743509
52.959264	1.01884608114919	0.16947858290361
53.000224	1.01918329591276	0.169916718791842
53.041184	1.01950619157808	0.170401960395283
53.082144	1.01982479151393	0.170855714652357
53.123104	1.02012907235154	0.171287036163671
53.164064	1.02045196801686	0.171666202739653
53.205024	1.02075266907991	0.17210570934841
53.245984	1.02103117554069	0.172547643592564
53.286944	1.02130968200147	0.172920473037725
53.327904	1.02154809498717	0.173225439831271
53.368864	1.02176789314516	0.1734628752125
53.409824	1.02200988590543	0.173705444802881
53.450784	1.02243874289773	0.174029547203627
53.491744	1.02270651003482	0.174406449584657
53.532704	1.02295924211877	0.174837524845702
53.573664	1.02327426228006	0.175333422766101
53.614624	1.02362651209677	0.1759063033149
53.655584	1.02396372686034	0.176458134913699
53.696544	1.02430452139846	0.177045797016267
53.737504	1.02464889571114	0.177602187513855
53.778464	1.02499398597874	0.178165174467769
53.819424	1.02530900614003	0.178718259109973
53.860384	1.02560970720308	0.179313550612474
53.901344	1.0258731786107	0.179969478519754
53.942304	1.02611159159641	0.180588501574745
53.983264	1.02636074390579	0.181230155683236
54.024224	1.02663209081745	0.181862458819116
54.065184	1.02692921210594	0.182538328639788
54.106144	1.0272005590176	0.183297206593234
54.147104	1.02744971132698	0.184140984230195
54.188064	1.02789288741752	0.185090895733173
54.229024	1.02806901232588	0.186055837219396
54.269984	1.02839548776576	0.186999211104608
54.310944	1.02889737215909	0.187938686390427
54.351904	1.02921239232038	0.188848350139232
54.392864	1.02954244753482	0.189775933498334
54.433824	1.02985818365103	0.190752627442094
54.474784	1.0301366901118	0.191806408616138
54.515744	1.0304223561217	0.192885625481703
54.556704	1.03066434888196	0.193980933603796
54.597664	1.0308805672654	0.19505097601243
54.638624	1.03111540047654	0.196089687977523
54.679584	1.03139032716276	0.197100750177878
54.720544	1.03166525384897	0.198140399201518
54.761504	1.03192156570748	0.19930283122442
54.802464	1.03219291261913	0.200493218100888
54.843424	1.03253728693182	0.201664408352391
54.884384	1.03288595697397	0.202769060909477
54.925344	1.03324107061034	0.203883395678475
54.966304	1.03358186514846	0.204965240666382
55.007264	1.03392265968658	0.205979613080533
55.048224	1.03441452071114	0.20704434694354
55.089184	1.03470734627016	0.208139798893224
55.130144	1.0349715336327	0.209154901341359
55.171104	1.0352099466184	0.210035993521321
55.212064	1.03545909892779	0.210841685176384
55.253024	1.03572615010997	0.211562209105603
55.293984	1.03603472667705	0.212247676149155
55.334944	1.03632039268695	0.21290158175334
55.375904	1.03656954499633	0.213584806393999
55.416864	1.03684447168255	0.214229818658815
55.457824	1.0371630716184	0.214780499636887
55.498784	1.0374967066074	0.215247581917381
55.539744	1.03782676182185	0.215690350797402
55.580704	1.03814965748717	0.216086743996198
55.621664	1.03845393832478	0.216403049198156
55.662624	1.03876895848607	0.216653675312831
55.703584	1.03907323932368	0.216917067215797
55.744544	1.03935532555902	0.217157150332221
55.785504	1.03963741179435	0.217303943822331
55.826464	1.03987582478006	0.217418981923747
55.867424	1.04021661931818	0.217485608965605
55.908384	1.04033761569831	0.217529622387611
55.949344	1.04063115721224	0.217650468072809
55.990304	1.04102708027859	0.217871960383513
56.031264	1.04115523620784	0.218077688318577
56.072224	1.04160270802786	0.218319194456469
56.113184	1.04194350256598	0.218552607023566
56.154144	1.04229145665323	0.21883094609995
56.195104	1.04263225119135	0.219122057502244
56.236064	1.04296588618035	0.219475446251375
56.277024	1.04331813599707	0.219883923147009
56.317984	1.04363673593292	0.220405165232281
56.358944	1.04393385722141	0.220978971943597
56.399904	1.04419016907991	0.22162800484334
56.440864	1.04443216184018	0.222341141264484
56.481824	1.04468489392412	0.223164070438389
56.522784	1.04495266106122	0.224044561157517
56.563744	1.04526410144795	0.224935457584922
56.604704	1.04552828881048	0.225905912462127
56.645664	1.04577744111987	0.226954788243641
56.686624	1.04622491293988	0.228021126002207
56.727584	1.04639745807368	0.229117440917436
56.768544	1.04689218291789	0.230214525092355
56.809504	1.04722939768145	0.23128627164002
56.850464	1.04738332798754	0.232389753963527
56.891424	1.04787805283174	0.233523551220613
56.932384	1.04817517412023	0.234719490713772
56.973344	1.04846084013013	0.235936845263525
57.014304	1.04873934659091	0.237116593256683
57.055264	1.04898133935117	0.238207096229718
57.096224	1.0492090130132	0.239279394116481
57.137184	1.04943955049487	0.240243705812192
57.178144	1.04971805695565	0.241080599337645
57.219104	1.04998582409274	0.241833584718278
57.260064	1.05023497640213	0.242573769443325
57.301024	1.05052135836694	0.243309251441993
57.341984	1.05087289222874	0.244033763318049
57.382944	1.05122514204545	0.244678073878559
57.423904	1.05158025568182	0.245329065884426
57.464864	1.05191747044538	0.245934126767075
57.505824	1.05226614048754	0.246529843214731
57.546784	1.05274225050403	0.247139018438161
57.587744	1.05303937179252	0.247782753688307
57.628704	1.0532999793805	0.248419827105951
57.669664	1.05353409663673	0.248972648064238
57.710624	1.05378682872067	0.24942954037784
57.751584	1.05405101608321	0.2498436941049
57.792544	1.05436245646994	0.250222531620789
57.833504	1.05464454270528	0.250629672663192
57.874464	1.05489799074413	0.251147136005396
57.915424	1.05517291743035	0.251787526174452
57.956384	1.05549867691532	0.252511042153402
57.997344	1.05582515235521	0.253331940307388
58.038304	1.05615878734421	0.25417214186743
58.079264	1.05647738728006	0.25499622819968
58.120224	1.05678524789223	0.255772494037177
58.161184	1.05710456378299	0.25653090346135
58.202144	1.05740526484604	0.257314776906721
58.243104	1.05768735108138	0.258018603760166
58.284064	1.05796585754216	0.258662774851497
58.325024	1.05820785030242	0.259311491766382
58.365984	1.05854506506598	0.259911032720431
58.406944	1.05866964122067	0.260477456282083
58.447904	1.05910207798754	0.261059831631084
58.488864	1.05923023391679	0.261658875726183
58.529824	1.05948726173021	0.262205627595978
58.570784	1.05992685804619	0.262701930848679
58.611744	1.06027123235887	0.26313715967621
58.652704	1.06061560667155	0.263489630979649
58.693664	1.06095711716459	0.263706331216531
58.734624	1.06129433192815	0.263818250874271
58.775584	1.06164586578996	0.263839367379655
58.816544	1.06196518168072	0.263757838927702
58.857504	1.06226946251833	0.263612998006098
58.898464	1.06252935415139	0.263427578091021
58.939424	1.06277134691166	0.263314998133885
58.980384	1.06301691944648	0.263210960663965
59.021344	1.0632918461327	0.263120174945255
59.062304	1.06359254719575	0.263076141910395
59.103264	1.06386031433284	0.263081402513491
59.144224	1.06410588686767	0.263141088784487
59.185184	1.06439155287757	0.263246989475472
59.226144	1.06472518786657	0.263465496274063
59.267104	1.06505166330645	0.263805766203544
59.308064	1.06555354769978	0.264256748510686
59.349024	1.06586856786107	0.264831263463927
59.389984	1.06619504330095	0.265511964584128
59.430944	1.06650290391312	0.266350991552178
59.471904	1.06679286565249	0.267294862296341
59.512864	1.06706779233871	0.268394788155783
59.553824	1.06731336487353	0.26964079926341
59.594784	1.06753674280609	0.270986628898294
59.635744	1.06777157601723	0.272465468545832
59.676704	1.06804650270345	0.274029774470423
59.717664	1.06832142938966	0.27565264001655
59.758624	1.06857774124817	0.277226255508841
59.799584	1.06884908815982	0.278803736912437
59.840544	1.06919346247251	0.280423656172157
59.881504	1.06955287183834	0.282050230726763
59.922464	1.06990870142962	0.283656043986551
59.963424	1.07023804068915	0.285151901053133
60.004384	1.07057883522727	0.286536217643805
60.045344	1.07091604999084	0.287735201487636
60.086304	1.07121675105389	0.288766212139001
60.127264	1.07149955324413	0.289661493128722
60.168224	1.07186612215909	0.290470806624026
60.209184	1.07210381918988	0.291165190978211
60.250144	1.07237516610154	0.291753175603256
60.291104	1.07268660648827	0.292346717203401
60.332064	1.07297298845308	0.292844022890826
60.373024	1.07322572053702	0.293211565582421
60.413984	1.07350064722324	0.293477768661027
60.454944	1.07382712266312	0.293674093322538
60.495904	1.07415288214809	0.293852644380549
60.536864	1.0744865171371	0.293998457227995
60.577824	1.07480583302786	0.294128507879006
60.618784	1.07511011386547	0.294244916700947
60.659744	1.07543229357588	0.294318547710639
60.700704	1.07573299463893	0.294389393695162
60.741664	1.07601508087427	0.294522116052634
60.782624	1.07629430328996	0.294700983095504
60.823584	1.07653629605022	0.294921540526868
60.864544	1.07675967398277	0.295209531306281
60.905504	1.07699450719391	0.295537663058777
60.946464	1.07728375297837	0.29597291803678
60.987424	1.07755509989003	0.296426558975146
61.028384	1.07795102295638	0.296870262734508
61.069344	1.07826246334311	0.297369856588151
61.110304	1.07860683765579	0.297894788069049
61.151264	1.07895192792339	0.298530046208159
61.192224	1.07928914268695	0.299203174587781
61.233184	1.07961848194648	0.299963551834902
61.274144	1.07997789131232	0.300757495390838
61.315104	1.08028933169905	0.301530666755927
61.356064	1.08059790826613	0.302349034851837
61.397024	1.08085422012463	0.303247255590346
61.437984	1.08108905333578	0.3041307732265
61.478944	1.0813346258706	0.305080717417567
61.519904	1.08161671210594	0.3061335375618
61.560864	1.08191383339443	0.30720457586754
61.601824	1.08218446435117	0.308341018680616
61.642784	1.08243433261547	0.309478261262266
61.683744	1.08270925930169	0.310614706254548
61.724704	1.08304217833578	0.311836595731825
61.765664	1.08337581332478	0.313015295526934
61.806624	1.08370944831378	0.314230867486244
61.847584	1.08419343383431	0.315493237892728
61.888544	1.08453064859787	0.316687806665361
61.929504	1.08483134966092	0.317836982578639
61.970464	1.08511701567082	0.318964484109817
62.011424	1.0853955221316	0.320184689060917
62.052384	1.08563751489186	0.321416676978436
62.093344	1.08586160877933	0.322730574708945
62.134304	1.08608856648644	0.324140276869402
62.175264	1.08637423249633	0.325655075593858
62.216224	1.08664199963343	0.327204072596848
62.257184	1.08689473171738	0.328917558242035
62.298144	1.08718111368218	0.330649397159496
62.339104	1.08752906776943	0.332416680861278
62.380064	1.0878848973607	0.334283652337962
62.421024	1.08823643122251	0.336142896350446
62.461984	1.08856648643695	0.33811792375277
62.502944	1.08891802029875	0.340231609669499
62.543904	1.08924449573864	0.342289102582323
62.584864	1.08954519680169	0.344433327890842
62.625824	1.08982728303702	0.34663152559243
62.666784	1.09019027217742	0.348877487129417
62.707744	1.09031484833211	0.351112469826969
62.748704	1.09056758041606	0.353309545237508
62.789664	1.09101505223607	0.355443175246834
62.830624	1.09130071824597	0.357510655460399
62.871584	1.09155416628482	0.359534224674635
62.912544	1.09182909297104	0.361387210007711
62.953504	1.09214769290689	0.363084279694687
62.994464	1.09249206721957	0.364589964979978
63.035424	1.09282928198314	0.365937372359949
63.076384	1.09313714259531	0.367110033575449
63.117344	1.09344142343292	0.368229193106358
63.158304	1.09376431909824	0.369160415739349
63.199264	1.09406144038673	0.36981599061527
63.240224	1.09434352662207	0.370414487729682
63.281184	1.09462203308284	0.370938617262801
63.322144	1.09486044606855	0.371282951411327
63.363104	1.09508024422654	0.371577826302247
63.404064	1.0953222369868	0.371793589480583
63.445024	1.09561148277126	0.371973981967598
63.485984	1.09588282968292	0.372118169127426
63.526944	1.09627159320015	0.37222876164876
63.567904	1.09643268305535	0.372332664007914
63.608864	1.09693886317815	0.372437119885373
63.649824	1.09727965771628	0.372580866845604
63.690784	1.09761687247984	0.372751960660951
63.731744	1.09796124679252	0.373054650184308
63.772704	1.09830204133065	0.373499190758744
63.813664	1.09862135722141	0.373977219190583
63.854624	1.09892134232955	0.374562726058494
63.895584	1.09918194991752	0.375281741977215
63.936544	1.09942394267779	0.376031754920971
63.977504	1.09966951521261	0.376883172853894
64.018464	1.09993728234971	0.377901005847049
64.059424	1.10024156318732	0.379000713785898
64.100384	1.10051219414406	0.38016600492697
64.141344	1.10076206240836	0.381416365729617
64.182304	1.10103698909457	0.382708257838726
64.223264	1.10138136340726	0.384096102563785
64.264224	1.10170783884714	0.38548955002727
64.305184	1.1020450536107	0.386905615469019
64.346144	1.10236365354655	0.388443413532776
64.387104	1.10268654921188	0.390022725469347
64.428064	1.10300514914773	0.391617710254908
64.469024	1.10344546141862	0.393149240922433
64.509984	1.10359509599523	0.394697305225288
64.550944	1.10396596063966	0.39622533172969
64.591904	1.10419291834677	0.397693048710202
64.632864	1.1044205920088	0.399228887667835
64.673824	1.10470267824413	0.400735965465709
64.714784	1.10497044538123	0.402118856855708
64.755744	1.1052303370143	0.40352036956031
64.796704	1.10550884347507	0.404884336726082
64.837664	1.10585751351723	0.40618375363324
64.878624	1.10621692288306	0.407448791387772
64.919584	1.10656487697031	0.408693656233085
64.960544	1.10689493218475	0.409972462210632
65.001504	1.10725076177603	0.411299927677211
65.042464	1.10758010103556	0.412525929316063
65.083424	1.10787364254949	0.413653853613191
65.124384	1.10815572878482	0.414721233032187
65.165344	1.10852229769978	0.415756048577092
65.206304	1.10876429046004	0.416756155909278
65.247264	1.10903921714626	0.417734865618515
65.288224	1.10918240812867	0.41875386884525
65.329184	1.10961842467009	0.4197814516057
65.370144	1.10975445610337	0.420851877554576
65.411104	1.1101611184934	0.421963758537705
65.452064	1.11048329820381	0.423065303547147
65.493024	1.11082051296738	0.424180403217423
65.533984	1.11114698840726	0.425362951490191
65.574944	1.11146630429802	0.426580493451654
65.615904	1.11176628940616	0.427815682622673
65.656864	1.11209276484604	0.429033409816639
65.697824	1.11238988613453	0.430122029955757
65.738784	1.11267197236987	0.431192471159075
65.779744	1.11295047883065	0.432212611931301
65.820704	1.11318889181635	0.43320170337755
65.861664	1.11340153042522	0.434209991448767
65.902624	1.1136506827346	0.435257073743807
65.943584	1.11394422424853	0.436326606218255
65.984544	1.11421557116019	0.437394101135165
66.025504	1.11447546279326	0.438520476016882
66.066464	1.11476112880315	0.439653841791196
66.107424	1.11509834356672	0.440744488591822
66.148384	1.11543555833028	0.441791668951129
66.189344	1.11578422837243	0.442796058422951
66.230304	1.11627895321664	0.443746464605673
66.271264	1.11663120303336	0.444612276193711
66.312224	1.11696054229289	0.445458416089891
66.353184	1.1172469242577	0.44629140011992
66.394144	1.1175032361162	0.447151554489384
66.435104	1.11774522887647	0.448033893175134
66.476064	1.11799080141129	0.448938566542378
66.517024	1.11826214832295	0.449958055732034
66.557984	1.11857000893512	0.45097820740029
66.598944	1.11884493562133	0.45207336733638
66.639904	1.11909050815616	0.4531636807185
66.680864	1.1193725943915	0.454228222811387
66.721824	1.11971338892962	0.45526101387399
66.762784	1.12003628459494	0.456206041776497
66.803744	1.1203734993585	0.457098367762988
66.844704	1.12069567906891	0.457917821103447
66.885664	1.12101499495968	0.458697233714296
66.926624	1.12133717467009	0.459371046364577
66.967584	1.12177748694098	0.460045166282894
67.008544	1.12192425769795	0.460719761268102
67.049504	1.12229798616202	0.461348699710038
67.090464	1.12252494386913	0.461995618780037
67.131424	1.12275261753116	0.46259418998745
67.172384	1.12303112399194	0.463175948621176
67.213344	1.12330605067815	0.463663639652073
67.254304	1.1235587827621	0.464203483439095
67.295264	1.12383370944831	0.464738781402564
67.336224	1.12418524331012	0.46521811517875
67.377184	1.12453749312683	0.465719463293161
67.418144	1.12489332271811	0.46615084582224
67.459104	1.12523053748167	0.46661874748416
67.500064	1.12556417247067	0.467144047250859
67.541024	1.12590138723424	0.467770102603361
67.581984	1.12620566807185	0.468533332431033
67.622944	1.1264949138563	0.46942089903179
67.663904	1.12674048639113	0.470386154323665
67.704864	1.12697173982771	0.471374565857667
67.745824	1.12722805168622	0.472438452009571
67.786784	1.12750655814699	0.473461517276145
67.827744	1.12795760974157	0.474473573194401
67.868704	1.12821392160007	0.475533135801755
67.909664	1.12834207752933	0.476630819258303
67.950624	1.12880386844758	0.477738679606507
67.991584	1.12913750343658	0.478823069906931
68.032544	1.12947471820015	0.479911836052846
68.073504	1.12979403409091	0.480964880655288
68.114464	1.13009473515396	0.482044186868296
68.155424	1.13042049463893	0.483115573846983
68.196384	1.13071761592742	0.484105759254606
68.237344	1.1309961223882	0.485079020949038
68.278304	1.13127820862353	0.485970157089095
68.319264	1.1315202013838	0.48677136393837
68.360224	1.13173641976723	0.487501378309379
68.401184	1.13198199230205	0.488134489930656
68.442144	1.13227553381598	0.488678984143116
68.483104	1.13254330095308	0.489219126481349
68.524064	1.13280319258614	0.489780757969179
68.565024	1.13309315432551	0.490346736972824
68.605984	1.13342320953996	0.490950865155338
68.646944	1.13393583325696	0.491600216219146
68.687904	1.13410837839076	0.49227126999473
68.728864	1.13460668300953	0.492956220566479
68.769824	1.13495893282625	0.4937114461708
68.810784	1.13527037321298	0.494470014677006
68.851744	1.13557465405059	0.495233261938325
68.892704	1.13583884141312	0.495970199646549
68.933664	1.13608083417339	0.496705402706859
68.974624	1.13632640670821	0.497467664967102
69.015584	1.13660491316899	0.498336882653996
69.056544	1.13690489827713	0.499291549184296
69.097504	1.13716908563966	0.500355624927115
69.138464	1.13741823794905	0.501541625062063
69.179424	1.13769316463526	0.502736725560941
69.220384	1.13803825490286	0.504015378994074
69.261344	1.13836401438783	0.505396529198541
69.302304	1.13870122915139	0.506751034252201
69.343264	1.13902054504216	0.508072672522144
69.384224	1.13933914497801	0.50929667364996
69.425184	1.13966920019245	0.510400960100451
69.466144	1.13995486620235	0.511267366611705
69.507104	1.14024482794172	0.512033972029351
69.548064	1.14062213618035	0.512835690992017
69.589024	1.14074313256048	0.513574986601048
69.629984	1.14107676754949	0.514380745811493
69.670944	1.14135885378482	0.515141051144818
69.711904	1.14162662092192	0.515871592883661
69.752864	1.14187935300587	0.516564022490134
69.793824	1.14216215519611	0.517221190365584
69.834784	1.14251368905792	0.51777126552441
69.875744	1.14286593887463	0.518250967586397
69.916704	1.14321389296188	0.518617675642124
69.957664	1.14352533334861	0.518892597723623
69.998624	1.14382603441166	0.519144886572416
70.039584	1.14411599615103	0.519322979997184
70.080544	1.14436156868585	0.519423166810241
70.121504	1.14457420729472	0.519521448997322
70.162464	1.14477897039956	0.519730075276263
70.203424	1.14496225485704	0.520050198446996
70.244384	1.14513479999084	0.520341926564565
70.285344	1.14528873029692	0.520758555869553
70.326304	1.14545339992669	0.521141315956101
70.367264	1.14573620211694	0.521388601348098
70.408224	1.14589729197214	0.521575446463848
70.449184	1.14598893420088	0.521635864948035
70.490144	1.14622734718658	0.521610522962368
70.531104	1.14636624243952	0.52150142319709
70.572064	1.14649081859421	0.521360866594328
70.613024	1.14662685002749	0.521190779572118
70.653984	1.1467585857313	0.520948547758655
70.694944	1.14690535648827	0.52058340437278
70.735904	1.14704067196664	0.52015736089821
70.776864	1.14718386294905	0.519709930696721
70.817824	1.1472941200055	0.519190811158016
70.858784	1.14741511638563	0.518573091268167
70.899744	1.14752465748717	0.517899535764184
70.940704	1.14763133476906	0.517147404632272
70.981664	1.14773371632148	0.51627278905231
71.022624	1.14782535855022	0.515324555537891
71.063584	1.14790984122984	0.514398464934846
71.104544	1.14798644840543	0.513464949777224
71.145504	1.14808954591276	0.512526965068256
71.186464	1.1481518339901	0.511573847953366
71.227424	1.14822128161657	0.510594434360616
71.268384	1.14832366316899	0.509574757759251
71.309344	1.14836805237353	0.508530090024373
71.350304	1.14847401370051	0.507503494444206
71.391264	1.1485327220033	0.506472455463164
71.432224	1.1485806909824	0.505426236133669
71.473184	1.1486279440066	0.50440528469684
71.514144	1.14870168736254	0.50346200015907
71.555104	1.14873820106305	0.502574886833145
71.596064	1.1487825902676	0.501663961324111
71.637024	1.14883342306635	0.500777822103233
71.677984	1.14888497182001	0.499926938075761
71.718944	1.14892864506965	0.499020020126417
71.759904	1.14897303427419	0.498100924774381
71.800864	1.14900596820015	0.497205462910569
71.841824	1.14904964144978	0.49636661681661
71.882784	1.14908687110521	0.495554241536985
71.923744	1.1491162252566	0.494762751766916
71.964704	1.14915631873167	0.494056784933255
72.005664	1.14917851333394	0.493411796639704
72.046624	1.14922218658358	0.492811917908737
72.087584	1.14924796096041	0.492286794657718
72.128544	1.14929163421004	0.491860812200913
72.169504	1.14931382881232	0.491469459505415
72.210464	1.14935392228739	0.491064482414492
72.251424	1.14937969666422	0.490630711475722
72.292384	1.1493904359879	0.490262458362997
72.333344	1.1494197901393	0.489893283446167
72.374304	1.14943840496701	0.489521157884518
72.415264	1.14947849844208	0.489184304949922
72.456224	1.14948207821664	0.488831700714922
72.497184	1.14950427281891	0.488472493485979
72.538144	1.14953720674487	0.488092605592836
72.579104	1.14954078651943	0.487697036133878
72.620064	1.1495629811217	0.487299036860318
72.661024	1.14956656089626	0.486796865006069
72.701984	1.14959949482221	0.486269174650473
72.742944	1.14962526919905	0.485686692520382
72.783904	1.14962526919905	0.485043279792712
72.824864	1.14962884897361	0.484326144528701
72.865824	1.14967681795271	0.483567968279562
72.906784	1.14967681795271	0.482767578632508
72.947744	1.14968039772727	0.481951564078994
72.988704	1.14969829660007	0.481080095272382
73.029664	1.14972049120235	0.480134352590333
73.070624	1.14972407097691	0.479182479802024
73.111584	1.14973481030059	0.478192215942988
73.152544	1.14974268580462	0.477185335638798
73.193504	1.1497534251283	0.476172911434741
73.234464	1.14977203995601	0.475147126519177
73.275424	1.14977561973057	0.474133041760208
73.316384	1.14977561973057	0.473101094050297
73.357344	1.14978993882881	0.47209659997659
73.398304	1.1498013941074	0.471087483807123
73.439264	1.14980855365653	0.470031501635098
73.480224	1.14982645252933	0.469023616716977
73.521184	1.14982645252933	0.46806225784529
73.562144	1.14982645252933	0.467126716026161
73.603104	1.14982645252933	0.466212517349832
73.644064	1.14983790780792	0.46534794790917
73.685024	1.14984148758248	0.464483326167566
73.725984	1.14986368218475	0.463656971281951
73.766944	1.14986368218475	0.462838563960335
73.807904	1.14986726195931	0.462102506651304
73.848864	1.14987084173387	0.46146701533716
73.889824	1.14987442150843	0.460868542194013
73.930784	1.14988874060667	0.460260665777313
73.971744	1.14989303633614	0.459645343013977
74.012704	1.14989232038123	0.459004168330788
74.053664	1.14989232038123	0.45837199812647
74.094624	1.14989232038123	0.45774185894207
74.135584	1.14989232038123	0.457152671395357
74.176544	1.14991093520894	0.456609044506854
74.217504	1.14991093520894	0.456035462253748
74.258464	1.14991093520894	0.455512709978772
74.299424	1.14992955003666	0.4549727376186
74.340384	1.14992955003666	0.45441156594322
74.381344	1.14992955003666	0.453876372581635
74.422304	1.14993312981122	0.453356483783241
74.463264	1.14993312981122	0.452848101192114
74.504224	1.14993312981122	0.452328284307515
74.545184	1.14993312981122	0.451731907560465
74.586144	1.14993312981122	0.451076016699685
74.627104	1.14993312981122	0.450383787580157
74.668064	1.14993312981122	0.449677526553697
74.709024	1.14993312981122	0.44896243102643
74.749984	1.14993312981122	0.448283858990414
74.790944	1.14993312981122	0.447623757903794
74.831904	1.14995890418805	0.447014656773365
74.872864	1.14995890418805	0.446400848558145
74.913824	1.14995890418805	0.445780942924756
74.954784	1.14995890418805	0.445098199888606
74.995744	1.14999541788856	0.444307065329102
75.036704	1.14999541788856	0.443528463382856
75.077664	1.14999541788856	0.442715525868104
75.118624	1.14999541788856	0.441880863849515
75.159584	1.14999541788856	0.44107250702561
75.200544	1.14999541788856	0.440236539662674
75.241504	1.14999541788856	0.439363085599468
75.282464	1.14999541788856	0.438487386954162
75.323424	1.14999541788856	0.43765266827622
75.364384	1.14999541788856	0.436868084409718
75.405344	1.14999899766312	0.436118069286757
75.446304	1.14999899766312	0.435374408728264
75.487264	1.14999899766312	0.434612965849448
75.528224	1.14999899766312	0.433778998997548
75.569184	1.14999899766312	0.432908608897868
75.610144	1.14999899766312	0.432017982691997
75.651104	1.14999899766312	0.431098621476839
75.692064	1.14999899766312	0.430190609566122
75.733024	1.14999899766312	0.429325885401839
75.773984	1.14999899766312	0.428515931219994
75.814944	1.14999971361804	0.427782839810222
75.855904	1.14999971361804	0.42705081185294
75.896864	1.14999971361804	0.426341615436104
75.937824	1.14999971361804	0.425675861489321
75.978784	1.14999971361804	0.424994105633454
76.019744	1.15001045294172	0.424299311588556
76.060704	1.15001045294172	0.423583041469296
76.101664	1.15001045294172	0.422849405258045
76.142624	1.15001045294172	0.422089049802984
76.183584	1.15001045294172	0.42132668076165
76.224544	1.15001045294172	0.420565706412107
76.265504	1.15001045294172	0.419825288512026
76.306464	1.15001045294172	0.419105830214503
76.347424	1.15001045294172	0.418456121760924
76.388384	1.15001045294172	0.417903401046109
76.429344	1.15001045294172	0.41739630200727
76.470304	1.15001045294172	0.416904141425027
76.511264	1.15001045294172	0.4164148203481
76.552224	1.15001045294172	0.415938829473798
76.593184	1.15001045294172	0.415467081513426
76.634144	1.1500032933926	0.415020305073714
76.675104	1.1500032933926	0.414560109083934
76.716064	1.1500032933926	0.414089027960574
76.757024	1.1500032933926	0.413559437337415
76.797984	1.1500032933926	0.412985743944807
76.838944	1.15001045294172	0.412415182071108
76.879904	1.15001045294172	0.411811579077221
76.920864	1.15001045294172	0.411132425193224
76.961824	1.15001045294172	0.410433612692606
77.002784	1.15001045294172	0.409683580135997
77.043744	1.15001045294172	0.408884894627974
77.084704	1.15001045294172	0.407989565695723
77.125664	1.15001045294172	0.407010899570604
77.166624	1.15001045294172	0.405895078583167
77.207584	1.15001045294172	0.404557355594313
77.248544	1.1500032933926	0.403025528554783
77.289504	1.1500032933926	0.401344519615452
77.330464	1.1500032933926	0.399486859885673
77.371424	1.14994100531525	0.397419771929174
77.412384	1.14972478693182	0.395243287835392
77.453344	1.1494018912665	0.392950909212268
77.494304	1.14904606167522	0.390636997855428
77.535264	1.14870168736254	0.388227822511709
77.576224	1.14836805237353	0.385739535455404
77.617184	1.14804945243768	0.383190433299435
77.658144	1.14775591092375	0.380527537368632
77.699104	1.14746308536474	0.37777561869671
77.740064	1.14717312362537	0.374967380626941
77.781024	1.14692039154142	0.37203114907655
77.821984	1.1466748190066	0.368994963888135
77.862944	1.14642137096774	0.365864802623542
77.903904	1.14611351035557	0.362697440134654
77.944864	1.14581352524743	0.359525133027529
77.985824	1.14539898735337	0.356397371068655
78.026784	1.14510544583944	0.353272086866915
78.067744	1.14493361666056	0.350206798383412
78.108704	1.14439808238636	0.347174483464715
78.149664	1.14405728784824	0.344123499288885
78.190624	1.1437272326338	0.341075633556729
78.231584	1.14344872617302	0.337964494580628
78.272544	1.14315876443365	0.334769619616975
78.313504	1.14288025797287	0.331478447722836
78.354464	1.14260533128666	0.328188576814632
78.395424	1.14235975875183	0.324920591671503
78.436384	1.14211776599157	0.321634412338131
78.477344	1.14189080828446	0.318354835998703
78.518304	1.14163378047104	0.315070201722329
78.559264	1.14134095491202	0.311775362224623
78.600224	1.14108034732405	0.308461315205921
78.641184	1.14080900041239	0.305182061388969
78.682144	1.14048324092742	0.301888433529756
78.723104	1.14011667201246	0.298575848758227
78.764064	1.13975726264663	0.295213057261462
78.805024	1.13923676342559	0.291851111296595
78.845984	1.1390828331195	0.288567503426211
78.886944	1.13863894107405	0.285339678869018
78.927904	1.13836043461327	0.28213388390449
78.968864	1.13807834837793	0.27908795984481
79.009824	1.13782561629399	0.276156478963329
79.050784	1.13758362353372	0.273330384480235
79.091744	1.13733375526943	0.270621097613765
79.132704	1.13705882858321	0.268081394372937
79.173664	1.1367366488728	0.265603321254789
79.214624	1.13643952758431	0.263210250242833
79.255584	1.13617176044721	0.260880147385993
79.296544	1.13587177533908	0.258706114898873
79.337504	1.13549375114553	0.256687220081339
79.378464	1.13514937683284	0.254789654732717
79.419424	1.13481574184384	0.25309037315173
79.460384	1.13451146100623	0.251513268750759
79.501344	1.13423295454545	0.250041701113383
79.542304	1.13394728853556	0.248677845087113
79.583264	1.13367952139846	0.247403310353173
79.624224	1.13341175426136	0.246176291025155
79.665184	1.13316260195198	0.244977398707973
79.706144	1.13292776874084	0.243743495268448
79.747104	1.13268219620601	0.242579936596084
79.788064	1.13224617966459	0.241379000183747
79.829024	1.13197841252749	0.240133795382311
79.869984	1.13170348584128	0.238864054901399
79.910944	1.13156101081378	0.237613964320285
79.951904	1.13102905631415	0.236364647357274
79.992864	1.13067752245235	0.235136815185448
80.033824	1.13032169286107	0.233910216444174
80.074784	1.13001025247434	0.232753225898459
80.115744	1.12970597163673	0.231569980279797
80.156704	1.1294124301228	0.230382997322978
80.197664	1.12913392366202	0.229216115361583
80.238624	1.12884467787757	0.228015157157187
80.279584	1.12858765006415	0.226792975666316
80.320544	1.1283463732588	0.22558698349624
80.361504	1.12808576567082	0.22443014549494
80.402464	1.12777790505865	0.223262169572173
80.443424	1.12748078377016	0.222131017871075
80.484384	1.12720585708394	0.221044528995348
80.525344	1.12692377084861	0.22010381374136
80.566304	1.12642188645528	0.219163006960724
80.607264	1.1262386019978	0.218238254390115
80.648224	1.12572526232588	0.217338366559075
80.689184	1.12539520711144	0.216507681591294
80.730144	1.12526705118218	0.215626628637038
80.771104	1.12483461441532	0.214626207499199
80.812064	1.12454823245051	0.213521788117147
80.853024	1.12428118126833	0.212359530430719
80.893984	1.12403202895894	0.21112600835223
80.934944	1.12380435529692	0.209841885112233
80.975904	1.12356236253666	0.208512523736502
81.016864	1.12330605067815	0.207118163185736
81.057824	1.12301608893878	0.205683583210473
81.098784	1.1227490377566	0.204214615365762
81.139744	1.1224812706195	0.202727577545546
81.180704	1.12214405585594	0.201214112495115
81.221664	1.12177390716642	0.199650201006795
81.262624	1.12141091802603	0.198045514396469
81.303584	1.12105508843475	0.196427488866695
81.344544	1.12060833256965	0.194763532213703
81.385504	1.12045440226356	0.193089302783995
81.426464	1.12016086074963	0.191394115930935
81.467424	1.11989309361254	0.189773821847796
81.508384	1.1196110073772	0.188207757304025
81.549344	1.1193725943915	0.186722595780108
81.590304	1.11899886592742	0.185300546238897
81.631264	1.11887070999817	0.183991366489209
81.672224	1.11840891907991	0.182721353607557
81.713184	1.11812683284457	0.18145337392503
81.754144	1.1178483263838	0.180258587231805
81.795104	1.1175325902676	0.179100258653654
81.836064	1.11716602135264	0.177978935171265
81.877024	1.11682164703996	0.176880674225147
[truncated: 5,132 more rows]
