# Supplementary material for: Unraveling the Local Relation Between Tissue Composition and Human Brain Mechanics Through Machine Learning
Source: Front Bioeng Biotechnol. 2021 Aug 17;9:704738. doi: 10.3389/fbioe.2021.704738 (PMC8415910; doi:10.3389/fbioe.2021.704738)
Supplement: Supplementary file 1 [file DataSheet3.ZIP › Mechanics_cyclicCompTens/cyclicCompTens_HBE_01_04_P1_Pa.txt]

0	1	0
0.05	0.999799551806849	-0.0320877311137154
0.1	0.999195955000507	-0.0359893144691064
0.15	0.998862625420885	-0.0390906862431321
0.2	0.998412180043017	-0.0396459301051501
0.25	0.998056328194502	-0.0436733345331827
0.3	0.997504215887209	-0.0465637762907235
0.35	0.996979763741399	-0.0475639488804771
0.4	0.996556345086204	-0.0502146959142178
0.45	0.996114908615894	-0.0532977221882486
0.5	0.995475276179322	-0.0586116096666277
0.55	0.994955935532821	-0.0605634079669845
0.6	0.994524836432022	-0.0607192190120997
0.65	0.994066178343994	-0.0610008269157907
0.7	0.993538290672402	-0.059706701281459
0.75	0.993222578609757	-0.0619058376729101
0.8	0.992761034856026	-0.0621791848999495
0.85	0.992369424506762	-0.0615290756351851
0.9	0.991988828954629	-0.0621360161516733
0.95	0.991478413636952	-0.0637481466265362
1	0.991099524850508	-0.0620927625922351
1.05	0.990442706819775	-0.0646495590724825
1.1	0.990014569213002	-0.0634842648449995
1.15	0.989603793508611	-0.0622035748306954
1.2	0.98903672152882	-0.0677778262645367
1.25	0.988560939629058	-0.0701108574806822
1.3	0.988072283393282	-0.0691339007220879
1.35	0.987726598500939	-0.0709550184742166
1.4	0.987307302170089	-0.0723843351012694
1.45	0.987002492092146	-0.0737032920237109
1.5	0.986469251087515	-0.0741239143559901
1.55	0.986133737322036	-0.0727846761720387
1.6	0.985584483994528	-0.0757659211473378
1.65	0.985154156769088	-0.0755341478342018
1.7	0.984608522674658	-0.0780917785880479
1.75	0.984041596548178	-0.0797334081092775
1.8	0.983582299966124	-0.0784361457669539
1.85	0.983086732071945	-0.0798699336515174
1.9	0.98269690506809	-0.0817388871608628
1.95	0.982264703236314	-0.0838446978569999
2	0.981932078507104	-0.0870731859050429
2.05	0.981516643333003	-0.088740894406047
2.1	0.981084082437318	-0.090536605513791
2.15	0.980608431637132	-0.0931095586552263
2.2	0.980193566908047	-0.0970587788094826
2.25	0.979684127893539	-0.0977884638532549
2.3	0.979128811414484	-0.100203912580687
2.35	0.978579021945697	-0.10150464337108
2.4	0.978100441944716	-0.102731299856879
2.45	0.977728556032854	-0.105485352244163
2.5	0.977221144251053	-0.107864590652287
2.55	0.97687985593253	-0.110583698821447
2.6	0.976396931183918	-0.110816581978998
2.65	0.976030514162334	-0.111263387442066
2.7	0.975613243652956	-0.111809584684681
2.75	0.975095729350671	-0.112324712216252
2.8	0.974724596448553	-0.112542118891402
2.85	0.974265190484598	-0.114331331749052
2.9	0.97369114114388	-0.115702875601646
2.95	0.973061424828627	-0.116504643707511
3	0.972614690779781	-0.118497942956965
3.05	0.972188828386503	-0.11986229897324
3.1	0.971706528568297	-0.121395631379738
3.15	0.971216603937668	-0.123131147841492
3.2	0.970845414399978	-0.124851768688651
3.25	0.970503288208303	-0.12630614883242
3.3	0.970107044728941	-0.127897816273875
3.35	0.96964267368697	-0.12913443817579
3.4	0.969103881772837	-0.129406025285912
3.45	0.968703539336756	-0.129843204432172
3.5	0.968241048932279	-0.130124380547232
3.55	0.967753295121513	-0.131239565334533
3.6	0.967261931653904	-0.13365574565983
3.65	0.966684613806164	-0.134255981980634
3.7	0.966250111294567	-0.135864993035893
3.75	0.965857714580015	-0.137142120546704
3.8	0.965468836023659	-0.13767129428517
3.85	0.965118268126951	-0.138407521026281
3.9	0.964692087852367	-0.14056311322446
3.95	0.96426659085292	-0.14247999105719
4	0.963865632666197	-0.143978953704972
4.05	0.963501317008834	-0.145739754921271
4.1	0.962923981840783	-0.146949262969584
4.15	0.962373060975668	-0.148178632547477
4.2	0.961866114925832	-0.150107785616392
4.25	0.961381580303622	-0.153711557567048
4.3	0.960956822820847	-0.15494596179711
4.35	0.960549874200858	-0.156786082283548
4.4	0.960113272098489	-0.15913226884892
4.45	0.95961067462267	-0.161720093309925
4.5	0.959277291426781	-0.163379263777649
4.55	0.958911619362577	-0.165263965031611
4.6	0.958458430350366	-0.167123120252864
4.65	0.957915814257532	-0.16883077195617
4.7	0.957527440019023	-0.170603388777809
4.75	0.957062964452853	-0.172234595129676
4.8	0.956495804622517	-0.173491284320783
4.85	0.955877338472763	-0.174468446487143
4.9	0.955444350086959	-0.175860331163916
4.95	0.955043839953788	-0.177873523898125
5	0.954658043159249	-0.180259598443924
5.05	0.954257112427878	-0.183033449353123
5.1	0.953782887052948	-0.186334741374039
5.15	0.953442408421522	-0.188654951635435
5.2	0.952941624525299	-0.190506829257083
5.25	0.952334524407636	-0.192115332609184
5.3	0.951807092338769	-0.193528893557633
5.35	0.951322520748937	-0.194837577771544
5.4	0.950836909907695	-0.196143658556401
5.45	0.950316253199471	-0.197361945928175
5.5	0.949795596491247	-0.198580233299948
5.55	0.949325343476393	-0.199732326769775
5.6	0.948928407174083	-0.200788135246245
5.65	0.948531470871774	-0.201843943722715
5.7	0.948099445074868	-0.202928014975091
5.75	0.947657865649663	-0.204019781181722
5.8	0.947223343058934	-0.205125256391121
5.85	0.946824688417654	-0.206300410692447
5.9	0.946426033776373	-0.207475564993772
5.95	0.945940604735395	-0.208433846644361
6	0.945382144569808	-0.209209603798842
6.05	0.944823684404221	-0.209985360953323
6.1	0.944395081176683	-0.21184414316669
6.15	0.943977524806721	-0.213795057720135
6.2	0.943553004524411	-0.215780910895147
6.25	0.943112250578341	-0.217848209930826
6.3	0.94267149663227	-0.219915508966505
6.35	0.942243595025317	-0.221508294953015
6.4	0.941821774990733	-0.222876547068881
6.45	0.941401083438668	-0.224260925299562
6.5	0.940998992119446	-0.225911102499603
6.55	0.940596900800223	-0.227561279699644
6.6	0.940116554434087	-0.229081690164038
6.65	0.939534896692391	-0.230434100646213
6.7	0.938953238950696	-0.231786511128387
6.75	0.938511522734801	-0.233009001686149
6.8	0.938101698890209	-0.234201883773907
6.85	0.937690051028799	-0.235312095058659
6.9	0.937270776319866	-0.236076631016853
6.95	0.936851501610934	-0.236841166975047
7	0.936442557525351	-0.237937284028578
7.05	0.936041355985329	-0.239281912875744
7.1	0.935640154445308	-0.24062654172291
7.15	0.935138529871674	-0.241628308853272
7.2	0.934631619875218	-0.242612030630117
7.25	0.934135720479387	-0.243742138897782
7.3	0.933662318092867	-0.245171346039265
7.35	0.933188915706346	-0.246600553180748
7.4	0.932723412180408	-0.248158460358846
7.45	0.9322611789972	-0.249769652846222
7.5	0.931804548286372	-0.251356511631668
7.55	0.931407611984063	-0.25268409453945
7.6	0.931010675681753	-0.254011677447231
7.65	0.930616147249618	-0.255250325311212
7.7	0.930224395852937	-0.256386402956718
7.75	0.929832644456257	-0.257522480602225
7.8	0.929307631989566	-0.258906606375835
7.85	0.928757763518835	-0.26033699836413
7.9	0.928228438821505	-0.261806111935241
7.95	0.92777136065521	-0.263411398154856
8	0.927314282488914	-0.265016684374472
8.05	0.926855142315854	-0.267157966484204
8.1	0.926394627471616	-0.269656579187347
8.15	0.925934112627378	-0.27215519189049
8.2	0.925569447074613	-0.274351990275158
8.25	0.925206877551724	-0.276542188591958
8.3	0.924803197070777	-0.278619006503291
8.35	0.924325535280088	-0.28049179047108
8.4	0.923847873489398	-0.282364574438869
8.45	0.923310776414135	-0.283889768421539
8.5	0.922752316248548	-0.285290026580303
8.55	0.922209947296421	-0.286725168414099
8.6	0.92179239092646	-0.288430887825326
8.65	0.921374834556498	-0.290136607236553
8.7	0.920945423022307	-0.291955003400188
8.75	0.920503809906751	-0.293889368818737
8.8	0.920062196791195	-0.295823734237286
8.85	0.919696949065186	-0.298105621465942
8.9	0.919342971237153	-0.300438795479978
8.95	0.918960220178306	-0.302892592436525
9	0.918491149427017	-0.305708258220608
9.05	0.918022078675728	-0.308523924004691
9.1	0.917533548959615	-0.311153713821023
9.15	0.917033512319043	-0.313673587167566
9.2	0.916533547848708	-0.316189659716037
9.25	0.916043821241963	-0.318166561909579
9.3	0.915554094635218	-0.320143464103121
9.35	0.915111412025486	-0.322158642430664
9.4	0.914743687485684	-0.324234808457198
9.45	0.914375962945883	-0.326310974483731
9.5	0.913943893828639	-0.328984041003974
9.55	0.913491970679257	-0.331841285928321
9.6	0.913043732854455	-0.334545125961375
9.65	0.912617617300171	-0.336328106941094
9.7	0.912191501745886	-0.338111087920813
9.75	0.911696408180191	-0.340102310437194
9.8	0.911137948014605	-0.342284833889403
9.85	0.910579487849018	-0.344467357341613
9.9	0.9101137973678	-0.346186300307096
9.95	0.909658437540475	-0.347853619839849
10	0.909234687462879	-0.349732702595522
10.05	0.908892868403255	-0.352160665888762
10.1	0.908551049343632	-0.354588629182002
10.15	0.908139099251942	-0.35700719859289
10.2	0.907690373131243	-0.35942084194352
10.25	0.907240855333927	-0.361810032003367
10.3	0.906770138196109	-0.36354441727667
10.35	0.906299421058292	-0.365278802549973
10.4	0.905763678873091	-0.366964972407514
10.45	0.905135896403429	-0.368582895323907
10.5	0.904508113933766	-0.3702008182403
10.55	0.903880331464103	-0.371818741156692
10.6	0.903338522492157	-0.373451497189355
10.65	0.902889108275017	-0.375100194205891
10.7	0.902439694057877	-0.376748891222428
10.75	0.901990279840738	-0.378397588238965
10.8	0.901540865623598	-0.380046285255502
10.85	0.901090049468334	-0.381445053539873
10.9	0.900634793842343	-0.382052380839053
10.95	0.900179538216352	-0.382659708138233
11	0.899724282590361	-0.383267035437413
11.05	0.89926902696437	-0.383874362736593
11.1	0.898813771338379	-0.384481690035773
11.15	0.898383162750491	-0.385318065146996
11.2	0.897952653146692	-0.386155360128949
11.25	0.897522143542892	-0.386992655110903
11.3	0.897091633939093	-0.387829950092857
11.35	0.896661124335294	-0.388667245074811
11.4	0.89618993560203	-0.389951489677633
11.45	0.895705474898145	-0.391381556040049
11.5	0.89522101419426	-0.392811622402465
11.55	0.894736553490376	-0.394241688764881
11.6	0.894252092786491	-0.395671755127298
11.65	0.893796023630268	-0.396907863779884
11.7	0.893367232627682	-0.397957620907339
11.75	0.892938441625095	-0.399007378034794
11.8	0.892509650622509	-0.40005713516225
11.85	0.892080859619922	-0.401106892289705
11.9	0.891649349988165	-0.40213774197259
11.95	0.891210414846879	-0.40311694893374
12	0.890771479705593	-0.404096155894889
12.05	0.890332544564307	-0.405075362856039
12.1	0.889893609423022	-0.406054569817188
12.15	0.889453783464264	-0.407032997174218
12.2	0.888977730928327	-0.40797972063037
12.25	0.888501678392389	-0.408926444086522
12.3	0.888025625856451	-0.409873167542674
12.35	0.887549573320514	-0.410819890998826
12.4	0.887073520784576	-0.411766614454978
12.45	0.886660751607626	-0.413052016312097
12.5	0.886265624083181	-0.414431832352607
12.55	0.885870496558736	-0.415811648393116
12.6	0.88547536903429	-0.417191464433625
12.65	0.885080241509845	-0.418571280474135
12.7	0.884629094128609	-0.41985570995656
12.75	0.884129840476299	-0.421058227561968
12.8	0.883630586823989	-0.422260745167376
12.85	0.883131333171679	-0.423463262772785
12.9	0.882632079519369	-0.424665780378193
12.95	0.882147832692849	-0.42597530052622
13	0.881699277776315	-0.427539313208044
13.05	0.881250722859782	-0.429103325889868
13.1	0.880802167943249	-0.430667338571692
13.15	0.880353613026715	-0.432231351253515
13.2	0.87990553119351	-0.433808417565847
13.25	0.879465737079345	-0.435614164145971
13.3	0.87902594296518	-0.437419910726095
13.35	0.878586148851015	-0.439225657306219
13.4	0.87814635473685	-0.441031403886343
13.45	0.877706560622685	-0.442837150466467
13.5	0.877233917019429	-0.444333032776594
13.55	0.876753567980459	-0.445756230875239
13.6	0.876273218941489	-0.447179428973885
13.65	0.87579286990252	-0.44860262707253
13.7	0.87531252086355	-0.450025825171176
13.75	0.87487960185164	-0.451688492750266
13.8	0.874482756381436	-0.453533292046877
13.85	0.874085910911233	-0.455378091343489
13.9	0.873689065441029	-0.4572228906401
13.95	0.873292219970826	-0.459067689936711
14	0.872860245355844	-0.460851980186486
14.05	0.87235497659929	-0.462510023165701
14.1	0.871849707842735	-0.464168066144916
14.15	0.87134443908618	-0.46582610912413
14.2	0.870839170329625	-0.467484152103345
14.25	0.870341524438582	-0.469086218608788
14.3	0.869929217456552	-0.470061621663956
14.35	0.869516910474522	-0.471037024719124
14.4	0.869104603492493	-0.472012427774291
14.45	0.868692296510463	-0.472987830829459
14.5	0.868279989528433	-0.473963233884627
14.55	0.867805622645331	-0.475989407777051
14.6	0.867319258502117	-0.478218713979302
14.65	0.866832894358902	-0.480448020181553
14.7	0.866346530215688	-0.482677326383805
14.75	0.865860166072474	-0.484906632586056
14.8	0.865421011684342	-0.487963417734793
14.85	0.865013858539587	-0.491581111431147
14.9	0.864606705394833	-0.495198805127501
14.95	0.864199552250079	-0.498816498823856
15	0.863792399105325	-0.50243419252021
15.05	0.863372184905972	-0.504918734877273
15.1	0.86292792649247	-0.505317248632459
15.15	0.862483668078969	-0.505715762387646
15.2	0.862039409665467	-0.506114276142832
15.25	0.861595151251966	-0.506512789898018
15.3	0.861147111915796	-0.50683375076308
15.35	0.86066848147804	-0.506527238244402
15.4	0.860189851040283	-0.506220725725724
15.45	0.859711220602526	-0.505914213207046
15.5	0.859232590164769	-0.505607700688369
15.55	0.858753959727013	-0.505301188169691
15.6	0.858300092156623	-0.50635216783488
15.65	0.857849990367908	-0.507609586403606
15.7	0.857399888579192	-0.508867004972332
15.75	0.856949786790476	-0.510124423541058
15.8	0.856499685001761	-0.511381842109784
15.85	0.856024810689524	-0.512626126728853
15.9	0.855535009343884	-0.513862497301333
15.95	0.855045207998244	-0.515098867873813
16	0.854555406652605	-0.516335238446293
16.05	0.854065605306965	-0.517571609018773
16.1	0.853611313105742	-0.519518771414036
16.15	0.853214467635538	-0.52261585356448
16.2	0.852817622165335	-0.525712935714925
16.25	0.852420776695131	-0.528810017865369
16.3	0.852023931224928	-0.531907100015814
17.3431	0.850258443035551	-0.540875341702359
17.3931	0.850443125640477	-0.501817545369349
17.4431	0.850916093287238	-0.497745887340345
17.4931	0.851425096564228	-0.494854459672869
17.5431	0.851834333228229	-0.488809708084779
17.5931	0.852294456143512	-0.467958208741994
17.6431	0.852929584126305	-0.456060981364344
17.6931	0.853419733800858	-0.451565003620074
17.7431	0.854006148579408	-0.440272411345988
17.7931	0.854522700335582	-0.431199900954544
17.8431	0.855019650679609	-0.423090472725533
17.8931	0.855500527513767	-0.417685583561727
17.9431	0.855837772097161	-0.415107191251258
17.9931	0.856269495839011	-0.409693686060975
18.0431	0.856645758493711	-0.404944368314951
18.0931	0.857151607773279	-0.399397428717552
18.1431	0.857533135888109	-0.393518473467242
18.1931	0.85799817235307	-0.388089544789209
18.2431	0.858384055359737	-0.382275711224144
18.2931	0.858807896307474	-0.378374933214778
18.3431	0.859408915369759	-0.37423467909921
18.3931	0.859983558743708	-0.368788400891983
18.4431	0.860418719778412	-0.360078838314909
18.4931	0.860956520759901	-0.354810407260656
18.5431	0.861335502250272	-0.34978763215882
18.5931	0.861661115779876	-0.343169563835753
18.6431	0.862106701957605	-0.342476737965391
18.6931	0.862485564949002	-0.338328143388318
18.7431	0.863016452008837	-0.338051198135544
18.7931	0.86334378779209	-0.335300828474846
18.8431	0.863774487524998	-0.330594743947315
18.8931	0.864325037068531	-0.325322735923403
18.9431	0.864842417639862	-0.322704830943745
18.9931	0.865392965121545	-0.31877644886403
19.0431	0.865901192455856	-0.314625322854894
19.0931	0.866428020421395	-0.312392082840847
19.1431	0.866858288825384	-0.307168904536559
19.1931	0.867244772599087	-0.303926935408012
19.2431	0.867578379841103	-0.300293664540181
19.2931	0.868030431297737	-0.296901462604783
19.3431	0.868443828091968	-0.292241415763196
19.3931	0.868884545664101	-0.288631965511962
19.4431	0.869272584357194	-0.286034083905762
19.4931	0.86967723399679	-0.283541651264568
19.5431	0.870321280853047	-0.279562974535866
19.5931	0.870727254887276	-0.276181791856374
19.6431	0.871331639048219	-0.273039826865612
19.6931	0.871741639459045	-0.269302997611289
19.7431	0.872293373878732	-0.265732973232658
19.7931	0.872638696511175	-0.261963523979206
19.8431	0.872965956044181	-0.25897159997786
19.8931	0.873392885341717	-0.259000272012487
19.9431	0.873882089369577	-0.25660252118721
19.9931	0.874292268198216	-0.253926942682187
20.0431	0.874755670888116	-0.251624356253974
20.0931	0.875329844452668	-0.249314837906927
20.1431	0.875824688322159	-0.245193538147213
20.1931	0.876297535861863	-0.243587715534326
20.2431	0.876769992689747	-0.242660880349381
20.2931	0.877265050991582	-0.24148225780032
20.3431	0.877838932423561	-0.238887542119744
20.3931	0.878236471907509	-0.236473429024574
20.4431	0.87858648412252	-0.233996616205632
20.4931	0.878969385649678	-0.231221090051649
20.5431	0.879502111375067	-0.227756205064939
20.5931	0.87990582653811	-0.226091713327437
20.6431	0.880284849450815	-0.224237938527094
20.6931	0.880679293282547	-0.222001156189563
20.7431	0.881128720447121	-0.219323059025581
20.7931	0.881733529620943	-0.214980810277426
20.8431	0.882235689983	-0.212126318416965
20.8931	0.882687492381681	-0.209720922994315
20.9431	0.883129398953667	-0.206945749611407
20.9931	0.883553796300071	-0.203624370935863
21.0431	0.884022811913589	-0.201996401508483
21.0931	0.884431856196777	-0.200400325022062
21.1431	0.884760197458605	-0.197946260528684
21.1931	0.885141697816787	-0.193921234808456
21.2431	0.885623073912592	-0.191297525111241
21.2931	0.886072969463937	-0.188350322806291
21.3431	0.886493737148346	-0.184937130821203
21.3931	0.886985219591769	-0.181887043562918
21.4431	0.88747045872305	-0.178329857299252
21.4931	0.888043927078557	-0.175462547627006
21.5431	0.888624484798374	-0.173460205370751
21.5931	0.889060909599939	-0.172347172399174
21.6431	0.889450841070833	-0.169276983737129
21.6931	0.889884260060456	-0.167419873683239
21.7431	0.890312895517493	-0.165619475285716
21.7931	0.890688172050365	-0.162686348513021
21.8431	0.891083420169202	-0.160807372656073
21.8931	0.891458731926777	-0.158008646061458
21.9431	0.891927145635372	-0.155213187725742
21.9931	0.892523412174329	-0.152916431160215
22.0431	0.892983962156278	-0.150569484098044
22.0931	0.8934444565265	-0.14787590242543
22.1431	0.893972693541331	-0.145510461986422
22.1931	0.894539675218917	-0.143494599721673
22.2431	0.894938299447118	-0.140971958210176
22.2931	0.895295587717421	-0.138299067741465
22.3431	0.895634822550513	-0.135447736161213
22.3931	0.895972928631414	-0.132365602528813
22.4431	0.896337188702012	-0.128949697326524
22.4931	0.896844872260474	-0.126434888599516
22.5431	0.897418168720273	-0.124624903580586
22.5931	0.898025268837935	-0.123209386549399
22.6431	0.898596274202762	-0.122068088094776
22.6931	0.899147861012465	-0.121074316029083
22.7431	0.899695538257341	-0.120068990207087
22.7931	0.900111376288331	-0.118674046047558
22.8431	0.900527214319322	-0.117279101888029
22.8931	0.900943052350313	-0.115927003144162
22.9431	0.901358890381303	-0.114637226917038
22.9931	0.901774728412294	-0.113347450689914
23.0431	0.902222953781682	-0.112501674030609
23.0931	0.902679997077809	-0.111776782749819
23.1431	0.903136198621812	-0.110986221297415
23.1931	0.903588121771194	-0.109861876417994
23.2431	0.904040044920577	-0.108737531538573
23.2931	0.904530223450472	-0.107819793736419
23.3431	0.905052598497666	-0.107075940712002
23.3931	0.905574973544861	-0.106332087687586
23.4431	0.90598174424477	-0.104851517723605
23.4931	0.906378680547079	-0.103308275658862
23.5431	0.906778196076184	-0.101664644106474
23.5931	0.907183724073348	-0.0997869933553692
23.6431	0.907589252070513	-0.0979093426042644
23.6931	0.907973765316178	-0.0963028812905682
23.7431	0.908348334634057	-0.0948247435586273
23.7931	0.908734012242359	-0.0933666738089809
23.8431	0.909302782441772	-0.0922393749283413
23.8931	0.909871552641185	-0.0911120760477017
23.9431	0.910427592354497	-0.0899513044581072
23.9931	0.910967150791402	-0.0887471980764237
24.0431	0.911506709228308	-0.0875430916947403
24.0931	0.911897929647864	-0.08651990506414
24.1431	0.912255344153839	-0.0855379496538259
24.1931	0.912630003909728	-0.0844661390083584
24.2431	0.913076772042197	-0.0830186124314467
24.2931	0.913523540174667	-0.081571085854535
24.3431	0.913949664144827	-0.0802478920553688
24.3931	0.914360315828189	-0.0790178825843801
24.4431	0.914770967511551	-0.0777878731133914
24.4931	0.91530408061078	-0.0769675136467012
24.5431	0.915843639047685	-0.076168714706553
24.5931	0.916349318713437	-0.0752157638378962
24.6431	0.91678577681208	-0.0739478476472653
24.6931	0.917222234910724	-0.0726799314566345
24.7431	0.91763438882296	-0.0709803936659911
24.7931	0.918036480142183	-0.069102152814709
24.8431	0.918436654826117	-0.0673180487912563
24.8931	0.918816407738716	-0.0665369737654916
24.9431	0.919196160651315	-0.065755898739727
24.9931	0.919640532904648	-0.0648889772554341
25.0431	0.920159431684462	-0.0639230476678084
25.0931	0.920678330464275	-0.0629571180801828
25.1431	0.921161057207949	-0.0613831293333705
25.1931	0.921637037102926	-0.0596957247111142
25.2431	0.922116060519888	-0.0580864134092053
25.2931	0.922605787126634	-0.0567517338111014
25.3431	0.923095513733379	-0.0554170542129975
25.3931	0.923544000204819	-0.054270612017957
25.4431	0.923964993252723	-0.053249661424959
25.4931	0.924385986300627	-0.0522287108319608
25.5431	0.924773348018189	-0.0513453680353852
25.5931	0.925159974286672	-0.0504650344426145
25.6431	0.925595075783912	-0.0495110767954787
25.6931	0.926117410979486	-0.0484246288287857
25.7431	0.92663974617506	-0.0473381808620927
25.7931	0.927109022259309	-0.0466523837342441
25.8431	0.92755922706972	-0.0461105943304175
25.8931	0.928011197988926	-0.0454635477502852
25.9431	0.928476867850077	-0.0440000667851124
25.9931	0.928942537711228	-0.0425365858199396
26.0431	0.929345544561454	-0.0414830582280411
26.0931	0.929684057338748	-0.0408514631664283
26.1431	0.930022570116042	-0.0402198681048154
26.1931	0.930450924528098	-0.0405500075177179
26.2431	0.930892537643654	-0.0410220783667263
26.2931	0.931366358734376	-0.0412024415659459
26.3431	0.931936803750595	-0.0405076818157995
26.3931	0.932507248766814	-0.0398129220656531
26.4431	0.933010773271378	-0.0390951100059952
26.4931	0.933474724793558	-0.0383636661223169
26.5431	0.933938447776655	-0.0376367592013946
26.5931	0.934369750858385	-0.0375534528543025
26.6431	0.934801053940115	-0.0374701465072103
26.6931	0.935215792234164	-0.0372660932608754
26.7431	0.935604136841618	-0.0368696466149174
26.7931	0.935992481449072	-0.0364731999689594
26.8431	0.936439918015401	-0.0363485629264519
26.8931	0.936905587876552	-0.0363077949031719
26.9431	0.937371252664644	-0.0360270125123085
26.9931	0.937836887000172	-0.0343054716067918
27.0431	0.9383025213357	-0.0325839307012752
27.0931	0.938791459742247	-0.0312888177491963
27.1431	0.939301806416645	-0.0303854425256401
27.1931	0.939812153091042	-0.029482067302084
27.2431	0.940177160593263	-0.0281060761462105
27.2931	0.940525983404384	-0.0266774553877384
27.3431	0.940899157544157	-0.0254443213859943
27.3931	0.941335449208199	-0.0247178800697921
27.4431	0.941771740872241	-0.0239914387535898
27.4931	0.942207166878236	-0.0230163758939035
27.5431	0.942642138941596	-0.02191093832239
27.5931	0.943081675668144	-0.0208413837245513
27.6431	0.943643443931159	-0.020732695421782
27.6931	0.944205212194175	-0.0206240071190126
27.7431	0.944765853921687	-0.0203431033697482
27.7931	0.945324901084452	-0.0198184357276188
27.8431	0.945883948247217	-0.0192937680854895
27.8931	0.946442995409982	-0.0187691004433601
27.9431	0.94695168459031	-0.0183885203952169
27.9931	0.947406254611088	-0.0181627896700715
28.0431	0.947860824631866	-0.017937058944926
28.0931	0.948315394652644	-0.0177113282197805
28.1431	0.948769964673422	-0.0174855974946351
28.1931	0.94922655462087	-0.0172233116364461
28.2431	0.949689541002774	-0.0168452678569527
28.2931	0.950152527384678	-0.0164672240774594
28.3431	0.950615513766582	-0.016089180297966
28.3931	0.951078500148486	-0.0157111365184727
28.4431	0.95154148653039	-0.0153330927389793
28.4931	0.951931900461316	-0.0149298924229997
28.5431	0.952322022936615	-0.0145265910767532
28.5931	0.952712145411914	-0.0141232897305067
28.6431	0.953102267887213	-0.0137199883842601
28.6931	0.953492390362512	-0.0133166870380136
28.7431	0.953974369159795	-0.0128936819439045
28.7931	0.954486316995815	-0.0124642483060629
28.8431	0.954998264831835	-0.0120348146682215
28.8931	0.955510212667855	-0.01160538103038
28.9431	0.956022160503875	-0.0111759473925385
28.9931	0.95650002497772	-0.0108689364674165
29.0431	0.956945142691828	-0.0106795473643191
29.0931	0.957390260405936	-0.0104901582612217
29.1431	0.957835378120044	-0.0103007691581243
29.1931	0.958280495834151	-0.0101113800550268
29.2431	0.958731553374887	-0.00992090208270978
29.2931	0.959198834621187	-0.00972745003476302
29.3431	0.959666115867487	-0.00953399798681624
29.3931	0.960133397113788	-0.00934054593886946
29.4431	0.960600678360088	-0.00914709389092266
29.4931	0.961067035840539	-0.00895332807935489
29.5431	0.961495826843125	-0.00874680254719984
29.5931	0.961924617845712	-0.00854027701504481
29.6431	0.962353408848298	-0.00833375148288976
29.6931	0.962782199850885	-0.00812722595073471
29.7431	0.963210990853471	-0.00792070041857967
29.7931	0.963644355988562	-0.00774033439506294
29.8431	0.964078996265452	-0.00756726091999013
29.8931	0.964513636542342	-0.00739418744491732
29.9431	0.964948276819231	-0.00722111396984448
29.9931	0.965382917096121	-0.00704804049477167
30.0431	0.965850007850355	-0.00678051151542153
30.0931	0.966344964999634	-0.00643187018853214
30.1431	0.966839922148912	-0.00608322886164273
30.1931	0.96733487929819	-0.0057345875347533
30.2431	0.967829836447468	-0.00538594620786392
30.2931	0.968298595239859	-0.00492492402895614
30.3431	0.968705044426679	-0.00419661766146419
30.3931	0.9691114936135	-0.00346831129397224
30.4431	0.96951794280032	-0.00274000492648026
30.4931	0.969924391987141	-0.00201169855898831
30.5431	0.970334497181457	-0.00131091868240638
30.5931	0.970808650210791	-0.00109236214658152
30.6431	0.971282803240125	-0.0008738056107567
30.6931	0.971756956269459	-0.000655249074931863
30.7431	0.972231109298793	-0.000436692539107025
30.7931	0.972705262328127	-0.000218136003282174
30.8431	0.973128055412481	2.2265886304676e-05
30.8931	0.973538801102333	0.000267791994675207
30.9431	0.973949546792185	0.000513318103045779
30.9931	0.974360292482038	0.00075884421141631
31.0431	0.97477103817189	0.00100437031978687
31.0931	0.975229020852262	0.00128339459814278
31.1431	0.975722930257819	0.00158789635789604
31.1931	0.976216839663375	0.0018923981176493
31.2431	0.976710749068931	0.00219689987740257
31.2931	0.977204658474488	0.00250140163715583
31.3431	0.977688884466737	0.00288606598059232
31.3931	0.978152906794185	0.00343798312208407
31.4431	0.978616929121634	0.00398990026357578
31.4931	0.979080951449082	0.0045418174050675
31.5431	0.97954497377653	0.0050937345465592
31.5931	0.980004896317206	0.00562170664496635
31.6431	0.980418921244994	0.00588161106591462
31.6931	0.980832946172782	0.00614151548686293
31.7431	0.98124697110057	0.00640141990781118
31.7931	0.981660996028359	0.00666132432875946
31.8431	0.982075020956147	0.00692122874970773
31.8931	0.982557587179452	0.00751274349614403
31.9431	0.983053403629336	0.00816836429595628
31.9931	0.983549220079221	0.00882398509576852
32.0431	0.984045036529105	0.00947960589558079
32.0931	0.98454085297899	0.010135226695393
32.1431	0.984974611037968	0.0103036352400621
32.1931	0.985366302670896	0.010141785813124
32.2431	0.985757994303824	0.00997993638618587
32.2931	0.986149685936752	0.00981808695924778
32.3431	0.986541377569681	0.00965623753230967
32.3931	0.986967603821483	0.00959275173173375
32.4431	0.987457405167123	0.00971034442514281
32.4931	0.987947206512763	0.00982793711855186
32.5431	0.988437007858403	0.00994552981196088
32.5931	0.988926809204043	0.0100631225053699
32.6431	0.989409993935013	0.0102055780390079
32.6931	0.989839644238206	0.0105491965526797
32.7431	0.990269294541399	0.0108928150663515
32.7931	0.990698944844592	0.0112364335800234
32.8431	0.991128595147785	0.0115800520936952
32.8931	0.991558245450977	0.0119236706073671
32.9431	0.992001174112849	0.0123025532423897
32.9931	0.992446122064289	0.0126867986239772
33.0431	0.99289107001573	0.0130710440055648
33.0931	0.99333601796717	0.0134552893871523
33.1431	0.99378096591861	0.0138395347687398
33.1931	0.994244786927199	0.0141267108147666
33.2431	0.99471998016253	0.0143553963637247
33.2931	0.995195173397861	0.0145840819126828
33.3431	0.995670366633192	0.0148127674616409
33.3931	0.996145559868524	0.015041453010599
33.4431	0.996599355576213	0.0152903004041349
33.4931	0.997018534341276	0.0155717656509407
33.5431	0.99743771310634	0.0158532308977464
33.5931	0.997856891871403	0.0161346961445521
33.6431	0.998276070636467	0.0164161613913578
33.6931	0.998707722737774	0.0167346228661761
33.7431	0.999217287997361	0.0172841767217684
33.7931	0.999726853256948	0.0178337305773606
33.8431	1.00023641851653	0.0183832844329528
33.8931	1.00074598377612	0.018932838288545
33.9431	1.00125554903571	0.0194823921441372
33.9931	1.0016787405183	0.0200039694769762
34.0431	1.00209190647321	0.0205222995348528
34.0931	1.00250507242812	0.0210406295927294
34.1431	1.00291823838303	0.021558959650606
34.1931	1.00333140433794	0.0220772897084826
34.2431	1.00377660811975	0.022338576899011
34.2931	1.00423891184599	0.02246266943028
34.3431	1.00470121557222	0.022586761961549
34.3931	1.00516351929846	0.022710854492818
34.4431	1.00562582302469	0.022834947024087
34.4931	1.00607931891971	0.0227724869049773
34.5431	1.00652014013079	0.0224415729719081
34.5931	1.00696096134187	0.0221106590388388
34.6431	1.00740178255294	0.0217797451057696
34.6931	1.00784260376402	0.0214488311727003
34.7431	1.00827978904416	0.0211807549577327
34.7931	1.00869896780923	0.0212238750609827
34.8431	1.00911814657429	0.0212669951642327
34.8931	1.00953732533935	0.0213101152674827
34.9431	1.00995650410442	0.0213532353707326
34.9931	1.01037568286948	0.0213963554739826
35.0431	1.01087361479292	0.021560158843412
35.0931	1.01137802424887	0.0217338885420941
35.1431	1.01188243370482	0.0219076182407763
35.1931	1.01238684316077	0.0220813479394585
35.2431	1.01289125261672	0.0222550776381406
35.2931	1.01332933326843	0.0224219115321495
35.3431	1.01373648641318	0.0225855300802842
35.3931	1.01414363955794	0.022749148628419
35.4431	1.01455079270269	0.0229127671765537
35.4931	1.01495794584745	0.0230763857246884
35.5431	1.01539301868355	0.0232179037988301
35.5931	1.01586391541584	0.023331064643784
35.6431	1.01633481214814	0.023444225488738
35.6931	1.01680570888044	0.023557386333692
35.7431	1.01727660561274	0.023670547178646
35.7931	1.01774258474268	0.0238268263355296
35.8431	1.018188391667	0.0241599785678788
35.8931	1.01863419859132	0.0244931308002282
35.9431	1.01908000551564	0.0248262830325775
35.9931	1.01952581243996	0.0251594352649268
36.0431	1.01997161936428	0.0254925874972762
36.0931	1.0204265868106	0.0260328755851079
36.1431	1.02088201613199	0.0265836074975859
36.1931	1.02133744545337	0.0271343394100638
36.2431	1.02179287477475	0.0276850713225418
36.2931	1.02224830409614	0.0282358032350197
36.3431	1.02271702725017	0.028416275650728
36.3931	1.0231911802795	0.0284455153142346
36.4431	1.02366533330884	0.0284747549777413
36.4931	1.02413948633817	0.0285039946412479
36.5431	1.0246136393675	0.0285332343047545
36.5931	1.02505504110398	0.028674416188136
36.6431	1.02545891238898	0.0289438752075972
36.6931	1.02586278367398	0.0292133342270584
36.7431	1.02626665495898	0.0294827932465196
36.7931	1.02667052624398	0.0297522522659808
36.8431	1.02709576317926	0.0300477878170348
36.8931	1.02759501683157	0.0304336599239636
36.9431	1.02809427048388	0.0308195320308923
36.9931	1.02859352413619	0.0312054041378211
37.0431	1.0290927777885	0.0315912762447499
37.0931	1.02959203144081	0.0319771483516787
37.1431	1.02999072025829	0.0325276070560767
37.1931	1.0303875657285	0.0330810826227501
37.2431	1.0307844111987	0.0336345581894235
37.2931	1.0311812566689	0.0341880337560969
37.3431	1.03157810213911	0.0347415093227703
37.3931	1.03203530491537	0.0351981113668174
37.4431	1.03251393535312	0.0356203219976827
37.4931	1.03299256579088	0.0360425326285481
37.5431	1.03347119622864	0.0364647432594135
37.5931	1.03394982666639	0.0368869538902788
37.6431	1.0344096203382	0.0372597185863936
37.6931	1.03485027342524	0.0375822398326811
37.7431	1.03529092651228	0.0379047610789687
37.7931	1.03573157959933	0.0382272823252562
37.8431	1.03617223268637	0.0385498035715437
37.8931	1.03661227850941	0.0388596912240896
37.9431	1.03705052181867	0.0391320791618781
37.9931	1.03748876512793	0.0394044670996668
38.0431	1.03792700843718	0.0396768550374554
38.0931	1.03836525174644	0.039949242975244
38.1431	1.03880510977813	0.0402226190442734
38.1931	1.03940482533081	0.0405938201061351
38.2431	1.04000454088349	0.0409650211679968
38.2931	1.04060425643617	0.0413362222298586
38.3431	1.04120397198885	0.0417074232917203
38.3931	1.04180368754153	0.0420786243535821
38.4431	1.04240340309421	0.0424498254154438
38.4931	1.04300311864689	0.0428210264773056
38.5431	1.04358232018044	0.0431273635178795
38.5931	1.04404152875276	0.0430542904613316
38.6431	1.04450073732509	0.0429812174047838
38.6931	1.04495994589741	0.042908144348236
38.7431	1.04541915446974	0.0428350712916882
38.7931	1.04587836304206	0.0427619982351404
38.8431	1.04633757161439	0.0426889251785926
38.8931	1.04679678018671	0.0426158521220447
38.9431	1.04725598875904	0.0425427790654969
38.9931	1.04771519733136	0.0424697060089491
39.0431	1.04817440590369	0.0423966329524013
39.0931	1.04863191338533	0.0423972617873309
39.1431	1.04908854454752	0.0424358582633246
39.1931	1.04954517570971	0.0424744547393183
39.2431	1.0500018068719	0.042513051215312
39.2931	1.05045843803409	0.0425516476913058
39.3431	1.05091506919628	0.0425902441672995
39.3931	1.05137170035847	0.0426288406432932
39.4431	1.05182833152066	0.042667437119287
39.4931	1.05228496268285	0.0427060335952807
39.5431	1.05274159384504	0.0427446300712744
39.5931	1.05319815026234	0.0428167539862095
39.6431	1.05365435185617	0.0430480368929006
39.6931	1.05411055345001	0.0432793197995918
39.7431	1.05456675504384	0.0435106027062829
39.7931	1.05502295663768	0.043741885612974
39.8431	1.05547915823151	0.0439731685196651
39.8931	1.05593535982534	0.0442044514263562
39.9431	1.05639156141918	0.0444357343330474
39.9931	1.05684776301301	0.0446670172397385
40.0431	1.05730396460685	0.0448983001464296
40.0931	1.05776016620068	0.0451295830531207
40.1431	1.05820395498731	0.0453348698402457
40.1931	1.0586421147102	0.0455283676894279
40.2431	1.05908027443309	0.0457218655386101
40.2931	1.05951843415599	0.0459153633877923
40.3431	1.05995659387888	0.0461088612369745
40.3931	1.06039475360177	0.0463023590861567
40.4431	1.06083291332466	0.0464958569353389
40.4931	1.06127107304756	0.0466893547845211
40.5431	1.06170923277045	0.0468828526337032
40.5931	1.06214739249334	0.0470763504828855
40.6431	1.06258798185485	0.0472693864543291
40.6931	1.06303816949171	0.0474605977800533
40.7431	1.06348835712856	0.0476518091057775
40.7931	1.06393854476541	0.0478430204315016
40.8431	1.06438873240227	0.0480342317572258
40.8931	1.06483892003912	0.04822544308295
40.9431	1.06528910767598	0.0484166544086742
40.9931	1.06573929531283	0.0486078657343983
41.0431	1.06618948294968	0.0487990770601225
41.0931	1.06663967058654	0.0489902883858467
41.1431	1.06708985822339	0.0491814997115709
41.1931	1.06753420201233	0.0493816114558103
41.2431	1.06797622785043	0.0495852535336509
41.2931	1.06841825368852	0.0497888956114914
41.3431	1.06886027952662	0.0499925376893319
41.3931	1.06930230536471	0.0501961797671724
41.4431	1.0697443312028	0.0503998218450129
41.4931	1.0701863570409	0.0506034639228535
41.5431	1.07062838287899	0.050807106000694
41.5931	1.07107040871709	0.0510107480785345
41.6431	1.07151243455518	0.051214390156375
41.6931	1.07195584360338	0.051404154417425
41.7431	1.07240388339846	0.0515474581613936
41.7931	1.07285192319353	0.0516907619053622
41.8431	1.07329996298861	0.0518340656493308
41.8931	1.07374800278368	0.0519773693932994
41.9431	1.07419604257876	0.052120673137268
41.9931	1.07464408237383	0.0522639768812366
42.0431	1.07509212216891	0.0524072806252052
42.0931	1.07554016196398	0.0525505843691738
42.1431	1.07598820175906	0.0526938881131424
42.1931	1.07643624155413	0.052837191857111
42.2431	1.07689393473451	0.0531385934320327
42.2931	1.07735494950984	0.0534943942606156
42.3431	1.07781596428516	0.0538501950891985
42.3931	1.07827697906049	0.0542059959177815
42.4431	1.07873799383582	0.0545617967463643
42.4931	1.07919900861114	0.0549175975749473
42.5431	1.07966002338647	0.0552733984035302
42.5931	1.08012103816179	0.0556291992321131
42.6431	1.08058205293712	0.0559850000606961
42.6931	1.08104306771245	0.056340800889279
42.7431	1.08150271937281	0.0565615613192485
42.7931	1.08195849139829	0.0563979759993184
42.8431	1.08241426342377	0.0562343906793882
42.8931	1.08287003544925	0.0560708053594581
42.9431	1.08332580747473	0.055907220039528
42.9931	1.08378157950021	0.0557436347195979
43.0431	1.08423735152568	0.0555800493996677
43.0931	1.08469312355116	0.0554164640797376
43.1431	1.08514889557664	0.0552528787598075
43.1931	1.08560466760212	0.0550892934398774
43.2431	1.0860604396276	0.0549257081199473
43.2931	1.08652070021283	0.0550817769607041
43.3431	1.08698227141111	0.0553311815124626
43.3931	1.08744384260939	0.055580586064221
43.4431	1.08790541380768	0.0558299906159795
43.4931	1.08836698500596	0.056079395167738
43.5431	1.08882855620424	0.0563287997194964
43.5931	1.08929012740252	0.0565782042712549
43.6431	1.0897516986008	0.0568276088230134
43.6931	1.09021326979909	0.0570770133747718
43.7431	1.09067484099737	0.0573264179265303
43.7931	1.09112936040152	0.0576288234961954
43.8431	1.09156644620352	0.0580622593601298
43.8931	1.09200353200553	0.0584956952240641
43.9431	1.09244061780753	0.0589291310879985
43.9931	1.09287770360953	0.0593625669519328
44.0431	1.09331478941153	0.0597960028158672
44.0931	1.09375187521354	0.0602294386798016
44.1431	1.09418896101554	0.0606628745437359
44.1931	1.09462604681754	0.0610963104076702
44.2431	1.09506313261955	0.0615297462716046
44.2931	1.09550021842155	0.061963182135539
44.3431	1.09592955266257	0.062200806520862
44.3931	1.09635697317657	0.0623900884214405
44.4431	1.09678439369057	0.0625793703220191
44.4931	1.09721181420456	0.0627686522225977
44.5431	1.09763923471856	0.0629579341231764
44.5931	1.09806665523256	0.0631472160237549
44.6431	1.09849407574656	0.0633364979243336
44.6931	1.09892149626055	0.0635257798249121
44.7431	1.09934891677455	0.0637150617254907
44.7931	1.09977633728855	0.0639043436260694
44.8431	1.10021583898299	0.0640611990984572
44.8931	1.10068149108065	0.0641478657199512
44.9431	1.10114714317831	0.0642345323414452
44.9931	1.10161279527597	0.0643211989629392
45.0431	1.10207844737363	0.0644078655844332
45.0931	1.1025440994713	0.0644945322059272
45.1431	1.10300975156896	0.0645811988274212
45.1931	1.10347540366662	0.0646678654489152
45.2431	1.10394105576428	0.0647545320704092
45.2931	1.10440670786194	0.0648411986919032
45.3431	1.1048723599596	0.0649278653133972
45.3931	1.10533498145252	0.0650466514381347
45.4431	1.10579698221915	0.0651720162563075
45.4931	1.10625898298579	0.0652973810744804
45.5431	1.10672098375243	0.0654227458926532
45.5931	1.10718298451907	0.065548110710826
45.6431	1.10764498528571	0.0656734755289989
45.6931	1.10810698605234	0.0657988403471717
45.7431	1.10856898681898	0.0659242051653446
45.7931	1.10903098758562	0.0660495699835174
45.8431	1.10949298835226	0.0661749348016903
45.8931	1.10995558020495	0.0661946199247188
45.9431	1.11041929924501	0.0660127763267744
45.9931	1.11088301828507	0.0658309327288299
46.0431	1.11134673732513	0.0656490891308855
46.0931	1.1118104563652	0.0654672455329411
46.1431	1.11227417540526	0.0652854019349966
46.1931	1.11273789444532	0.0651035583370522
46.2431	1.11320161348538	0.0649217147391078
46.2931	1.11366533252544	0.0647398711411633
46.3431	1.1141290515655	0.0645580275432189
46.3931	1.11459277060556	0.0643761839452745
46.4431	1.11503905514811	0.0643197261637269
46.4931	1.11548245426101	0.0642840198809302
46.5431	1.1159258533739	0.0642483135981336
46.5931	1.1163692524868	0.0642126073153369
46.6431	1.11681265159969	0.0641769010325402
46.6931	1.11725605071259	0.0641411947497436
46.7431	1.11769944982548	0.064105488466947
46.7931	1.11814284893838	0.0640697821841503
46.8431	1.11858624805127	0.0640340759013536
46.8931	1.11902964716417	0.063998369618557
46.9431	1.11947036378166	0.0644743098665733
46.9931	1.11990659044695	0.0658066424362175
47.0431	1.12034281711224	0.0671389750058617
47.0931	1.12077904377753	0.0684713075755059
47.1431	1.12121527044282	0.0698036401451501
47.1931	1.12165149710811	0.0711359727147942
47.2431	1.12208772377341	0.0724683052844385
47.2931	1.1225239504387	0.0738006378540827
47.3431	1.12296017710399	0.0751329704237269
47.3931	1.12339640376928	0.0764653029933711
47.4431	1.12383263043457	0.0777976355630152
47.4931	1.12426981074161	0.0784397134525554
47.5431	1.12470711132779	0.0789947321932537
47.5931	1.12514441191397	0.079549750933952
47.6431	1.12558171250015	0.0801047696746504
47.6931	1.12601901308633	0.0806597884153486
47.7431	1.12645631367251	0.0812148071560469
47.7931	1.12689361425869	0.0817698258967452
47.8431	1.12733091484488	0.0823248446374435
47.8931	1.12776821543106	0.0828798633781418
47.9431	1.12820551601724	0.0834348821188401
47.9931	1.12865153727061	0.0839349269968337
48.0431	1.12911053105876	0.0843531948352812
48.0931	1.1295695248469	0.0847714626737288
48.1431	1.13002851863505	0.0851897305121764
48.1931	1.1304875124232	0.0856079983506239
48.2431	1.13094650621134	0.0860262661890715
48.2931	1.13140549999949	0.0864445340275191
48.3431	1.13186449378764	0.0868628018659667
48.3931	1.13232348757579	0.0872810697044143
48.4431	1.13278248136393	0.0876993375428618
48.4931	1.13324147515208	0.0881176053813094
48.5431	1.13369948522869	0.0882046533505262
48.5931	1.13415740509595	0.0882613274452721
48.6431	1.13461532496321	0.0883180015400179
48.6931	1.13507324483047	0.0883746756347638
48.7431	1.13553116469773	0.0884313497295097
48.7931	1.13598908456498	0.0884880238242555
48.8431	1.13644700443224	0.0885446979190014
48.8931	1.1369049242995	0.0886013720137473
48.9431	1.13736284416676	0.0886580461084931
48.9931	1.13782076403401	0.088714720203239
49.0431	1.13827942275884	0.0885268902146859
49.0931	1.13873906089953	0.0880149501622249
49.1431	1.13919869904021	0.0875030101097638
49.1931	1.13965833718089	0.0869910700573029
49.2431	1.14011797532157	0.0864791300048419
49.2931	1.14057761346225	0.0859671899523808
49.3431	1.14103725160293	0.0854552498999199
49.3931	1.14149688974361	0.0849433098474588
49.4431	1.14195652788429	0.0844313697949978
49.4931	1.14241616602497	0.0839194297425368
49.5431	1.14287580416565	0.0834074896900758
49.5931	1.14332611551819	0.0844743017523593
49.6431	1.14377587358669	0.0856347686011109
49.6931	1.14422563165519	0.0867952354498623
49.7431	1.14467538972369	0.087955702298614
49.7931	1.14512514779219	0.0891161691473654
49.8431	1.14557490586069	0.0902766359961169
49.8931	1.14602466392918	0.0914371028448684
49.9431	1.14647442199768	0.0925975696936199
49.9931	1.14692418006618	0.0937580365423715
50.0431	1.14737393813468	0.0949185033911229
51.0702	1.15001407641806	0.123019609037596
51.1202	1.14993299625004	0.105181745971073
51.1702	1.14944201078817	0.105401263921803
51.2202	1.14890147633473	0.104422041850756
51.2702	1.14849157104087	0.106203097760089
51.3202	1.14779338070517	0.103598808815818
51.3702	1.1473654575962	0.103352005923504
51.4202	1.14674812748449	0.103861000138086
51.4702	1.14642402675646	0.104345712788185
51.5202	1.14583214856815	0.102508253586311
51.5702	1.14547513541514	0.0988502037477777
51.6202	1.1451267440682	0.0920096047276489
51.6702	1.14468080314411	0.090245301338337
51.7202	1.14422351310796	0.0879418165211429
51.7702	1.14388794889697	0.0862962030035963
51.8202	1.14337912157521	0.0879456706623941
51.8702	1.14294813684531	0.0843947106289493
51.9202	1.14246911633878	0.0797239578573885
51.9702	1.14183472736793	0.0780386597941596
52.0202	1.14121630193494	0.0723706036054333
52.0702	1.14084603495456	0.0739873746430234
52.1202	1.14049477134803	0.0742484619007486
52.1702	1.13996171406786	0.072576142258279
52.2202	1.13965113665075	0.0712845407513949
52.2702	1.13920260683376	0.0706742863783027
52.3202	1.13884769499909	0.0739735014758409
52.3702	1.1382786405883	0.0749977338820065
52.4202	1.13785166221338	0.0738900528567261
52.4702	1.13736890627996	0.0720623695893106
52.5202	1.13680729285225	0.0701706995200677
52.5702	1.13636403095789	0.070051904544374
52.6202	1.13576152830632	0.0693626897441984
52.6702	1.13532347189455	0.069862607653455
52.7202	1.13489749242233	0.0692551073937244
52.7702	1.13453150452189	0.0681990580404897
52.8202	1.13406922825184	0.0686975821496359
52.8702	1.13377028734964	0.067068317623956
52.9202	1.1333392620669	0.0648130516114426
52.9702	1.13293623922652	0.0642780375409756
53.0202	1.13247457489527	0.0640008980048474
53.0702	1.13205086732436	0.064112933640088
53.1202	1.13160714907399	0.064725697018383
53.1702	1.13093737652206	0.0657160723961131
53.2202	1.13051823826634	0.0658931017745177
53.2702	1.12992317614218	0.0648907862202377
53.3202	1.12954206113956	0.0626716964797158
53.3702	1.12917357751763	0.0594946296649705
53.4202	1.12866697374249	0.0591561290034993
53.4702	1.12821507132434	0.0574053591429678
53.5202	1.12787784306348	0.0572701523885875
53.5702	1.12751136897776	0.0581295849319823
53.6202	1.12694767583123	0.0563784358502788
53.6702	1.12642007287248	0.0559723583036029
53.7202	1.12592679093541	0.0557769583631603
53.7702	1.12537869078848	0.0555026735408353
53.8202	1.1247623415238	0.055187313923354
53.8702	1.12432591672224	0.0545764380252721
53.9202	1.12392803808236	0.0549258129701893
53.9702	1.12353800363289	0.0548793603458472
54.0202	1.12315153331995	0.0541229338808471
54.0702	1.12278899145723	0.0531138745133649
54.1202	1.12235762828947	0.0516296984916615
54.1702	1.12194389297322	0.0508030372912936
54.2202	1.12155810767801	0.0505572155970826
54.2702	1.12119035508048	0.050332684709213
54.3202	1.12060346677237	0.0500250606019462
54.3702	1.12006675361325	0.0496111573940692
54.4202	1.11956953671729	0.0494925346953145
54.4702	1.11907421914746	0.0501351107712408
54.5202	1.11851064696276	0.0497144742317714
54.5702	1.11805928265701	0.0496288874550334
54.6202	1.11766643095031	0.0493687636577439
54.6702	1.11729171317927	0.0485759145701904
54.7202	1.11695838085052	0.0475597776382017
54.7702	1.11647819463472	0.0474341334081794
54.8202	1.11600365932918	0.0473551017088229
54.8702	1.11559419643989	0.0468217930731343
54.9202	1.11520238526122	0.0452240670988824
54.9702	1.11473639441987	0.0447652566198182
55.0202	1.11416416246746	0.0438951017501605
55.0702	1.11355524062376	0.0428694133444517
55.1202	1.11312562310329	0.0435004628895968
55.1702	1.11273003208166	0.0420843537998951
55.2202	1.11226955760856	0.0411150582814124
55.2702	1.11180473040293	0.040867084889726
55.3202	1.11145421599537	0.041260544820451
55.3702	1.11112362730096	0.0418743856561925
55.4202	1.11074863322384	0.0416855606003842
55.4702	1.11031321668491	0.0415553623515064
55.5202	1.10980923636529	0.0423448951551557
55.5702	1.10933837556285	0.0431413898167836
55.6202	1.10884270084176	0.0426390866223462
55.6702	1.10828789839008	0.0418323536837164
55.7202	1.10768314449257	0.0413615614567042
55.7702	1.10726040085243	0.0414478310819114
55.8202	1.10685946489433	0.0424467450945063
55.8702	1.10646589989208	0.042564039239747
55.9202	1.1060612466814	0.0415905139549809
55.9702	1.10559389413799	0.0412124140428065
56.0202	1.10517673525774	0.0421510290237378
56.0702	1.10476588274192	0.0433897589178238
56.1202	1.1043264979576	0.0444562571703162
56.1702	1.10380072634626	0.0447481037175827
56.2202	1.10330674079358	0.0452207468639061
56.2702	1.10273975520241	0.0457745858086321
56.3202	1.10212578225323	0.0463700944608911
56.3702	1.10160711870788	0.0459956410710581
56.4202	1.10113973050776	0.0450993594401857
56.4702	1.1006743713223	0.0442065148798572
56.5202	1.10027743501999	0.0434295759762022
56.5702	1.09988049871768	0.0426526370725473
56.6202	1.09948986287704	0.0420571889064457
56.6702	1.09910839162547	0.0417257353674285
56.7202	1.0987269203739	0.0413942818284114
56.7702	1.09827659591555	0.0409778699072112
56.8202	1.09780752516426	0.0405383268234319
56.8702	1.09732573625775	0.0400714830935422
56.9202	1.09677930446496	0.0394658776854909
56.9702	1.09623287267217	0.0388602722774395
57.0202	1.09573309378245	0.0384417097749452
57.0702	1.09527257893821	0.0381805664397431
57.1202	1.09481206409397	0.0379194231045409
57.1702	1.09445606824865	0.0377737129543288
57.2202	1.0941089637765	0.0376378226410342
57.2702	1.0937221392117	0.0374811804306121
57.3202	1.09324272263878	0.0372761632114961
57.3702	1.09276330606586	0.0370711459923801
57.4202	1.09227691640256	0.0369912580597382
57.4702	1.09178722715671	0.0369705798012498
57.5202	1.0912976340628	0.0369357748520095
57.5702	1.09080962579503	0.0366681264754816
57.6202	1.09032161752725	0.0364004780989538
57.6702	1.08988153579539	0.0362744470025481
57.7202	1.08950350122176	0.0363317579654472
57.7702	1.08912546664813	0.0363890689283462
57.8202	1.08871524552357	0.0357626365562294
57.8702	1.08829768915361	0.0349803805557003
57.9202	1.0878841124567	0.0342593584560362
57.9702	1.08748717615439	0.0337943765532535
58.0202	1.08709023985209	0.0333293946504708
58.0702	1.08658823320316	0.0329458173436942
58.1202	1.08600747893966	0.0326232507593266
58.1702	1.08542672467616	0.0323006841749589
58.2202	1.08499774356748	0.0324860581741935
58.2702	1.08457675051957	0.0326981658883545
58.3202	1.08415293424074	0.0329392013592846
58.3702	1.08372334949798	0.0332393424172345
58.4202	1.08329376475522	0.0335394834751845
58.4702	1.08283136936081	0.0331192785349405
58.5202	1.08235538946584	0.0324008307945394
58.5702	1.08188398000885	0.03173165672283
58.6202	1.08146126862198	0.0315874941653162
58.6702	1.08103855723511	0.0314433316078025
58.7202	1.0805600053226	0.0309205618714477
58.7702	1.08001705163246	0.029961138377584
58.8202	1.07947409794232	0.0290017148837203
58.8702	1.07905275949056	0.0285441570252089
58.9202	1.07865410484928	0.028180207707131
58.9702	1.07825316756651	0.027768382175157
59.0202	1.07784420289141	0.0271881897952182
59.0702	1.0774352382163	0.0266079974152793
59.1202	1.07700874648369	0.0263305450121819
59.1702	1.07657057004607	0.0262549192603122
59.2202	1.07613239360846	0.0261792935084424
59.2702	1.07566394897354	0.0256133682335698
59.3202	1.07519484243445	0.0250367211011534
59.3702	1.07469874394915	0.0247076250091272
59.4202	1.07415407205113	0.0248240099046785
59.4702	1.07360940015311	0.0249403948002298
59.5202	1.07317213854915	0.0247160489123098
59.5702	1.07277348390787	0.0243692326340284
59.6202	1.07237345562642	0.0240084495847216
59.6702	1.07196277261234	0.023539332334239
59.7202	1.07155208959826	0.0230702150837564
59.7702	1.07114310017907	0.02272367633408
59.8202	1.07073585384294	0.0225032979245191
59.8702	1.0703286075068	0.0222829195149581
59.9202	1.06978360399737	0.0219575120277461
59.9702	1.0692182704759	0.0216166044953355
60.0202	1.06868774144622	0.0212848605478728
60.0702	1.06826162589194	0.0209806073552536
60.1202	1.06783551033765	0.0206763541626344
60.1702	1.0674028955285	0.0208346961641744
60.2202	1.06696643742985	0.0212665906388996
60.2702	1.06653065292009	0.0216943038356866
60.3202	1.06619042180382	0.0215288728906764
60.3702	1.06585019068756	0.0213634419456662
60.4202	1.06545695225071	0.021159964200957
60.4702	1.06497925401676	0.0208958641695903
60.5202	1.06450155578282	0.0206317641382237
60.5702	1.06394900773429	0.0204990528531839
60.6202	1.063373364179	0.0204068826128758
60.6702	1.06281956394241	0.0202433419437831
60.7202	1.06239688480389	0.0196513787848159
60.7702	1.06197420566537	0.0190594156258486
60.8202	1.0615452405311	0.0185006857926385
60.8702	1.06111050077143	0.0179724857299053
60.9202	1.06067576101176	0.017444285667172
60.9702	1.0602703983188	0.0174604714103254
61.0202	1.05986830699958	0.0175372789113693
61.0702	1.05944234820996	0.0173473829597188
61.1202	1.05895452603441	0.016466203920912
61.1702	1.05846670385887	0.0155850248821052
61.2202	1.05798309987397	0.014638168525136
61.2702	1.05750170786709	0.0136568716232765
61.3202	1.05702100938573	0.0126850645600269
61.3702	1.05655888197671	0.011967374286216
61.4202	1.05609675456768	0.011249684012405
61.4702	1.0556077820419	0.0107865553938253
61.5202	1.05508081135569	0.0106837483452106
61.5702	1.05455384066947	0.0105809412965958
61.6202	1.05402686998326	0.0104781342479811
61.6702	1.0535128447245	0.0102863141097505
61.7202	1.05301273177158	0.0099988326013518
61.7702	1.05251261881866	0.00971135109295308
61.8202	1.05201250586575	0.00942386958455439
61.8702	1.05151239291283	0.00913638807615567
61.9202	1.05103479646736	0.00880725309875463
61.9702	1.05062850229549	0.008346215469513
62.0202	1.05022220812361	0.00788517784027136
62.0702	1.04981591395174	0.00742414021102974
62.1202	1.04940961977986	0.00696310258178809
62.1702	1.04900332560799	0.00650206495254643
62.2202	1.0485249845153	0.00621153481605047
62.2702	1.04804635407754	0.00592168944860164
62.3202	1.04756772363978	0.00563184408115282
62.3702	1.04708909320203	0.00534199871370399
62.4202	1.04661046276427	0.00505215334625515
62.4702	1.04615787658674	0.00489600606755218
62.5202	1.04571378760818	0.0047834791201907
62.5702	1.04526969862962	0.00467095217282922
62.6202	1.04482560965106	0.00455842522546772
62.6702	1.0443815206725	0.00444589827810622
62.7202	1.04394172771521	0.00422787091509252
62.7702	1.04350606230778	0.00390848040762869
62.8202	1.04307039690034	0.00358908990016484
62.8702	1.0426347314929	0.00326969939270101
62.9202	1.04219906608546	0.00295030888523716
62.9702	1.04174617985341	0.0025319312148829
63.0202	1.0412462576377	0.00184318562200704
63.0702	1.04074633542199	0.00115444002913122
63.1202	1.04024641320627	0.000465694436255368
63.1702	1.03974649099056	-0.000223051156620496
63.2202	1.03924849246772	-0.000905031185573585
63.2702	1.0388287241215	-0.00131187828166891
63.3202	1.03840895577528	-0.00171872537776424
63.3702	1.03798918742906	-0.00212557247385957
63.4202	1.03756941908284	-0.00253241956995491
63.4702	1.03714965073662	-0.00293926666605024
63.5202	1.03667962882511	-0.00364323890556838
63.5702	1.03619559760766	-0.00443004142803556
63.6202	1.03571156639022	-0.00521684395050274
63.6702	1.03522753517277	-0.00600364647296996
63.7202	1.03474350395533	-0.00679044899543713
63.7702	1.0343002872629	-0.00730575536095529
63.8202	1.03389211947487	-0.00758791818649121
63.8702	1.03348395168684	-0.00787008101202716
63.9202	1.0330757838988	-0.00815224383756309
63.9702	1.03266761611077	-0.00843440666309903
64.0202	1.03224952855654	-0.00876152185236831
64.0702	1.03180784804486	-0.00919555077159805
64.1202	1.03136616753317	-0.00962957969082781
64.1702	1.03092448702149	-0.0100636086100575
64.2202	1.03048280650981	-0.0104976375292873
64.2702	1.0300392101363	-0.0109111156002597
64.3202	1.02956205070189	-0.0109645732554649
64.3702	1.02908489126748	-0.0110180309106701
64.4202	1.02860773183307	-0.0110714885658753
64.4702	1.02813057239865	-0.0111249462210804
64.5202	1.02765341296424	-0.0111784038762856
64.5702	1.0272283085792	-0.0114652170691146
64.6202	1.02681541463783	-0.0118067679806454
64.6702	1.02640252069646	-0.0121483188921763
64.7202	1.02598962675509	-0.0124898698037072
64.7702	1.02557673281372	-0.012831420715238
64.8202	1.02511879788189	-0.0131385069894756
64.8702	1.02462660642209	-0.0134193807226734
64.9202	1.02413441496229	-0.0137002544558711
64.9702	1.02364222350249	-0.0139811281890689
65.0202	1.02315003204269	-0.0142620019222666
65.0702	1.02269049331378	-0.0145511431953933
65.1202	1.02229908188757	-0.0148575340271373
65.1702	1.02190767046136	-0.0151639248588812
65.2202	1.02151625903515	-0.0154703156906251
65.2702	1.02112484760895	-0.015776706522369
65.3202	1.02072284783937	-0.0161037702699266
65.3702	1.02020231027456	-0.0166622698311055
65.4202	1.01968177270975	-0.0172207693922844
65.4702	1.01916123514493	-0.0177792689534633
65.5202	1.01864069758012	-0.0183377685146422
65.5702	1.01812016001531	-0.0188962680758211
65.6202	1.01766930513056	-0.0192910386255288
65.6702	1.01723192112191	-0.0196541575047612
65.7202	1.01679453711326	-0.0200172763839936
65.7702	1.01635715310461	-0.0203803952632259
65.8202	1.01591976909596	-0.0207435141424583
65.8702	1.01548478827319	-0.0214281505159165
65.9202	1.01505143645562	-0.022330728278078
65.9702	1.01461808463805	-0.0232333060402395
66.0202	1.01418473282048	-0.024135883802401
66.0702	1.01375138100291	-0.0250384615645626
66.1202	1.01330042750506	-0.0258258228752693
66.1702	1.01281707091397	-0.0264010811730708
66.2202	1.01233371432288	-0.0269763394708722
66.2702	1.01185035773178	-0.0275515977686736
66.3202	1.01136700114069	-0.028126856066475
66.3702	1.01089352221007	-0.0287099144652682
66.4202	1.01049996253234	-0.029356082772086
66.4702	1.01010640285462	-0.0300022510789036
66.5202	1.0097128431769	-0.0306484193857213
66.5702	1.00931928349917	-0.031294587692539
66.6202	1.00892572382145	-0.0319407559993566
66.6702	1.00844617896265	-0.0326782314507997
66.7202	1.00795355801642	-0.0334295923205499
66.7702	1.00746093707018	-0.0341809531903
66.8202	1.00696831612394	-0.0349323140600502
66.8702	1.0064756951777	-0.0356836749298003
66.9202	1.00603094716998	-0.0363633118887048
66.9702	1.00561504567649	-0.0369997305936381
67.0202	1.005199144183	-0.0376361492985714
67.0702	1.00478324268951	-0.0382725680035047
67.1202	1.00436734119602	-0.038908986708438
67.1702	1.00393279701987	-0.0395804003932863
67.2202	1.00346809269221	-0.0403084289932849
67.2702	1.00300338836455	-0.0410364575932835
67.3202	1.00253868403688	-0.0417644861932822
67.3702	1.00207397970922	-0.0424925147932808
67.4202	1.00161019958198	-0.0431982787057613
67.4702	1.00115219235877	-0.0437649689904112
67.5202	1.00069418513557	-0.044331659275061
67.5702	1.00023617791236	-0.0448983495597109
67.6202	0.999778170689161	-0.0454650398443607
67.6702	0.999320163465957	-0.0460317301290106
67.7202	0.998889250144249	-0.0469933194998132
67.7702	0.998461481650394	-0.048000745371687
67.8202	0.998033713156538	-0.0490081712435608
67.8702	0.997605944662682	-0.0500155971154347
67.9202	0.997178176168826	-0.0510230229873085
67.9702	0.996700157635689	-0.0522863320574669
68.0202	0.996195318529437	-0.0536862168224152
68.0702	0.995690479423185	-0.0550861015873634
68.1202	0.995185640316934	-0.0564859863523118
68.1702	0.994680801210682	-0.0578858711172599
68.2202	0.994211369585917	-0.0591471736230181
68.2702	0.993792890190607	-0.0602090528777468
68.3202	0.993374410795297	-0.0612709321324754
68.3702	0.992955931399987	-0.0623328113872042
68.4202	0.992537452004678	-0.0633946906419328
68.4702	0.992108609286746	-0.0644802689621141
68.5202	0.991628443447257	-0.0656832140826329
68.5702	0.991148277607768	-0.0668861592031515
68.6202	0.99066811176828	-0.0680891043236702
68.6702	0.990187945928791	-0.0692920494441888
68.7202	0.989707780089302	-0.0704949945647076
68.7702	0.989283818530475	-0.0715899815029725
68.8202	0.988864479834558	-0.072676088763909
68.8702	0.988445141138642	-0.0737621960248458
68.9202	0.988025802442726	-0.0748483032857824
68.9702	0.98760646374681	-0.075934410546719
69.0202	0.987183719206714	-0.0769310030418328
69.0702	0.986759386604375	-0.0778858569804484
69.1202	0.986335054002036	-0.0788407109190642
69.1702	0.985910721399697	-0.0797955648576798
69.2202	0.985486388797358	-0.0807504187962955
69.2702	0.985033192698621	-0.0817999027147399
69.3202	0.984542961702678	-0.0829708068356126
69.3702	0.984052730706735	-0.0841417109564855
69.4202	0.983562499710792	-0.0853126150773583
69.4702	0.983072268714849	-0.0864835191982311
69.5202	0.982597395004975	-0.0876934672999745
69.5702	0.982185517509385	-0.089063575404881
69.6202	0.981773640013795	-0.0904336835097876
69.6702	0.981361762518205	-0.091803791614694
69.7202	0.980949885022615	-0.0931738997196005
69.7702	0.980538007527025	-0.094544007824507
69.8202	0.980050719444922	-0.0957880422004536
69.8702	0.979559629148372	-0.0970257199177973
69.9202	0.979068538851823	-0.0982633976351408
69.9702	0.978577448555273	-0.0995010753524845
70.0202	0.978086358258724	-0.100738753069828
70.0702	0.977642970860436	-0.102316014007844
70.1202	0.977219067744537	-0.104031977951487
70.1702	0.976795164628637	-0.10574794189513
70.2202	0.976371261512738	-0.107463905838773
70.2702	0.975947358396839	-0.109179869782416
70.3202	0.975496550829665	-0.110797830149539
70.3702	0.975014912839786	-0.112303485989062
70.4202	0.974533274849907	-0.113809141828585
70.4702	0.974051636860028	-0.115314797668109
70.5202	0.973569998870149	-0.116820453507632
70.5702	0.973095867730367	-0.118328095509239
70.6202	0.972647742464137	-0.119842618143784
70.6702	0.972199617197906	-0.121357140778329
70.7202	0.971751491931676	-0.122871663412873
70.7702	0.971303366665446	-0.124386186047418
70.8202	0.970855241399216	-0.125900708681963
70.8702	0.970428371750509	-0.127884805466168
70.9202	0.970001891715972	-0.129877509515845
70.9702	0.969575411681435	-0.131870213565522
71.0202	0.969148931646898	-0.133862917615199
71.0702	0.968722451612361	-0.135855621664876
71.1202	0.96825177710562	-0.137505241657469
71.1702	0.967765412962406	-0.139033062160963
71.2202	0.967279048819192	-0.140560882664456
71.2702	0.966792684675978	-0.142088703167949
71.3202	0.966306320532763	-0.143616523671443
71.3702	0.965865635803007	-0.145330537238277
71.4202	0.965471367251441	-0.147233746982378
71.4702	0.965077098699875	-0.149136956726479
71.5202	0.964682830148309	-0.15104016647058
71.5702	0.964288561596743	-0.15294337621468
71.6202	0.963870002237318	-0.154790968720809
71.6702	0.963379341591072	-0.156473475139624
71.7202	0.962888680944826	-0.158155981558439
71.7702	0.962398020298579	-0.159838487977255
71.8202	0.961907359652333	-0.16152099439607
71.8702	0.961415803207059	-0.163195128571217
71.9202	0.960835562658	-0.164040410623235
71.9702	0.960255322108942	-0.164885692675253
72.0202	0.959675081559883	-0.165730974727271
72.0702	0.959094841010825	-0.16657625677929
72.1202	0.958514600461766	-0.167421538831308
72.1702	0.957934359912707	-0.168266820883326
72.2202	0.957354119363649	-0.169112102935344
72.2702	0.956793305558632	-0.169953295557057
72.3202	0.956346124900268	-0.170770567812459
72.3702	0.955898944241905	-0.171587840067861
72.4202	0.955451763583541	-0.172405112323264
72.4702	0.955004582925178	-0.173222384578666
72.5202	0.954557402266815	-0.174039656834069
72.5702	0.954110221608451	-0.174856929089471
72.6202	0.953663040950088	-0.175674201344873
72.6702	0.953215860291724	-0.176491473600276
72.7202	0.952768679633361	-0.177308745855678
72.7702	0.952321498974997	-0.17812601811108
72.8202	0.951865529348075	-0.178896536804489
72.8702	0.951405032070682	-0.179642970329599
72.9202	0.950944534793289	-0.180389403854708
72.9702	0.950484037515897	-0.181135837379818
73.0202	0.950023540238504	-0.181882270904927
73.0702	0.949563042961112	-0.182628704430036
73.1202	0.949102545683719	-0.183375137955146
73.1702	0.948642048406327	-0.184121571480255
73.2202	0.948181551128934	-0.184868005005364
73.2702	0.947721053851542	-0.185614438530474
73.3202	0.947261304023088	-0.186355949334057
73.3702	0.946805102429253	-0.18707409135614
73.4202	0.946348900835419	-0.187792233378223
73.4702	0.945892699241584	-0.188510375400306
73.5202	0.945436497647749	-0.18922851742239
73.5702	0.944980296053914	-0.189946659444473
73.6202	0.944524094460079	-0.190664801466556
73.6702	0.944067892866245	-0.191382943488639
73.7202	0.94361169127241	-0.192101085510722
73.7702	0.943155489678575	-0.192819227532806
73.8202	0.94269928808474	-0.193537369554889
73.8702	0.94224456420605	-0.194390074958115
73.9202	0.941790510453994	-0.195303803289998
73.9702	0.941336456701938	-0.196217531621881
74.0202	0.940882402949882	-0.197131259953764
74.0702	0.940428349197826	-0.198044988285647
74.1202	0.93997429544577	-0.198958716617531
74.1702	0.939520241693714	-0.199872444949414
74.2202	0.939066187941658	-0.200786173281297
74.2702	0.938612134189602	-0.20169990161318
74.3202	0.938158080437547	-0.202613629945064
74.3702	0.937701510274062	-0.203534417634566
74.4202	0.937234999039689	-0.204483093281393
74.4702	0.936768487805316	-0.205431768928221
74.5202	0.936301976570942	-0.206380444575048
74.5702	0.935835465336569	-0.207329120221875
74.6202	0.935368954102196	-0.208277795868703
74.6702	0.934902442867822	-0.20922647151553
74.7202	0.934435931633449	-0.210175147162358
74.7702	0.933969420399075	-0.211123822809185
74.8202	0.933502909164702	-0.212072498456013
74.8702	0.933036397930329	-0.21302117410284
74.9202	0.932595568869674	-0.214091283907828
74.9702	0.932164926593007	-0.215209560334208
75.0202	0.931734284316341	-0.216327836760588
75.0702	0.931303642039675	-0.217446113186968
75.1202	0.930872999763009	-0.218564389613348
75.1702	0.930442357486343	-0.219682666039729
75.2202	0.930011715209677	-0.220800942466109
75.2702	0.929581072933011	-0.221919218892489
75.3202	0.929150430656345	-0.223037495318869
75.3702	0.928719788379679	-0.224155771745249
75.4202	0.928286478483524	-0.225239416863895
75.4702	0.927844237861251	-0.22620712238708
75.5202	0.92740199723898	-0.227174827910265
75.5702	0.926959756616707	-0.228142533433451
75.6202	0.926517515994435	-0.229110238956636
75.6702	0.926075275372163	-0.230077944479821
75.7202	0.925633034749891	-0.231045650003006
75.7702	0.925190794127619	-0.232013355526192
75.8202	0.924748553505347	-0.232981061049377
75.8702	0.924306312883075	-0.233948766572562
75.9202	0.923864072260803	-0.234916472095747
75.9702	0.923422568020635	-0.235933127195393
76.0202	0.922981317159256	-0.236966625160058
76.0702	0.922540066297878	-0.238000123124723
76.1202	0.922098815436498	-0.239033621089388
76.1702	0.921657564575119	-0.240067119054052
76.2202	0.92121631371374	-0.241100617018717
76.2702	0.920775062852361	-0.242134114983382
76.3202	0.920333811990982	-0.243167612948047
76.3702	0.919892561129603	-0.244201110912711
76.4202	0.919451310268224	-0.245234608877376
76.4702	0.919005446245885	-0.246288691194061
76.5202	0.918546452457738	-0.24740135974342
76.5702	0.918087458669591	-0.248514028292778
76.6202	0.917628464881443	-0.249626696842137
76.6702	0.917169471093296	-0.250739365391496
76.7202	0.916710477305149	-0.251852033940854
76.7702	0.916251483517001	-0.252964702490213
76.8202	0.915792489728854	-0.254077371039572
76.8702	0.915333495940707	-0.25519003958893
76.9202	0.914874502152559	-0.256302708138289
76.9702	0.914415508364412	-0.257415376687648
77.0202	0.913946706241997	-0.258640070330508
77.0702	0.913475040187355	-0.259897474142788
77.1202	0.913003374132712	-0.261154877955068
77.1702	0.912531708078069	-0.262412281767348
77.2202	0.912060042023426	-0.263669685579629
77.2702	0.911588375968784	-0.264927089391909
77.3202	0.911116709914141	-0.266184493204189
77.3702	0.910645043859498	-0.26744189701647
77.4202	0.910173377804856	-0.26869930082875
77.4702	0.909701711750213	-0.26995670464103
77.5202	0.909236293337736	-0.271327837503073
77.5702	0.90878632048506	-0.272980133849252
77.6202	0.908336347632384	-0.274632430195431
77.6702	0.907886374779708	-0.27628472654161
77.7202	0.907436401927032	-0.277937022887789
77.7702	0.906986429074356	-0.279589319233968
77.8202	0.90653645622168	-0.281241615580147
77.8702	0.906086483369004	-0.282893911926326
77.9202	0.905636510516328	-0.284546208272504
77.9702	0.905186537663652	-0.286198504618683
78.0202	0.904736564810976	-0.287850800964862
78.0702	0.904292104179442	-0.289142177475814
78.1202	0.903849004420458	-0.290344449089791
78.1702	0.903405904661474	-0.291546720703767
78.2202	0.902962804902491	-0.292748992317743
78.2702	0.902519705143507	-0.293951263931719
78.3202	0.902076605384524	-0.295153535545695
78.3702	0.90163350562554	-0.296355807159671
78.4202	0.901190405866557	-0.297558078773647
78.4702	0.900747306107573	-0.298760350387623
78.5202	0.900304206348589	-0.299962622001599
78.5702	0.899867893769627	-0.301383541128203
78.6202	0.899446272428432	-0.303277735250493
78.6702	0.899024651087238	-0.305171929372783
78.7202	0.898603029746043	-0.307066123495073
78.7702	0.898181408404848	-0.308960317617363
78.8202	0.897759787063653	-0.310854511739653
78.8702	0.897338165722459	-0.312748705861943
78.9202	0.896916544381264	-0.314642899984233
78.9702	0.896494923040069	-0.316537094106523
79.0202	0.896073301698874	-0.318431288228813
79.0702	0.89565168035768	-0.320325482351104
79.1202	0.895199574698117	-0.321944377518168
79.1702	0.894741225262503	-0.323506886152234
79.2202	0.89428287582689	-0.325069394786301
79.2702	0.893824526391276	-0.326631903420367
79.3202	0.893366176955662	-0.328194412054433
79.3702	0.892907827520049	-0.3297569206885
79.4202	0.892449478084435	-0.331319429322566
79.4702	0.891991128648822	-0.332881937956632
79.5202	0.891532779213208	-0.334444446590699
79.5702	0.891074429777594	-0.336006955224765
79.6202	0.890615193712894	-0.337711636271499
79.6702	0.890154266867146	-0.339687436802855
79.7202	0.889693340021398	-0.341663237334211
79.7702	0.889232413175649	-0.343639037865567
79.8202	0.888771486329901	-0.345614838396923
79.8702	0.888310559484153	-0.34759063892828
79.9202	0.887849632638404	-0.349566439459636
79.9702	0.887388705792656	-0.351542239990992
80.0202	0.886927778946908	-0.353518040522348
80.0702	0.886466852101159	-0.355493841053704
80.1202	0.886005925255411	-0.35746964158506
80.1702	0.885542895446304	-0.35876973882365
80.2202	0.885079517594311	-0.359958006379755
80.2702	0.884616139742317	-0.361146273935859
80.3202	0.884152761890324	-0.362334541491963
80.3702	0.88368938403833	-0.363522809048068
80.4202	0.883226006186337	-0.364711076604172
80.4702	0.882762628334343	-0.365899344160276
80.5202	0.88229925048235	-0.367087611716381
80.5702	0.881835872630357	-0.368275879272485
80.6202	0.881372494778363	-0.36946414682859
80.6702	0.880912604139746	-0.370820793058024
80.7202	0.88045855038769	-0.372459270970625
80.7702	0.880004496635635	-0.374097748883227
80.8202	0.879550442883579	-0.375736226795829
80.8702	0.879096389131523	-0.37737470470843
80.9202	0.878642335379467	-0.379013182621031
80.9702	0.878188281627411	-0.380651660533633
81.0202	0.877734227875355	-0.382290138446234
81.0702	0.877280174123299	-0.383928616358836
81.1202	0.876826120371243	-0.385567094271437
81.1702	0.876372066619187	-0.387205572184039
81.2202	0.875934034048529	-0.388962994897124
81.2702	0.875498022167415	-0.390735419657118
81.3202	0.875062010286302	-0.392507844417111
81.3702	0.874625998405189	-0.394280269177104
81.4202	0.874189986524075	-0.396052693937098
81.4702	0.873753974642962	-0.397825118697091
81.5202	0.873317962761849	-0.399597543457084
81.5702	0.872881950880736	-0.401369968217078
81.6202	0.872445938999622	-0.403142392977071
81.6702	0.872009927118509	-0.404914817737064
81.7202	0.871575124042749	-0.406777685828595
81.7702	0.871142119140126	-0.408775094000372
81.8202	0.870709114237503	-0.410772502172149
81.8702	0.87027610933488	-0.412769910343926
81.9202	0.869843104432258	-0.414767318515703
81.9702	0.869410099529635	-0.41676472668748
82.0202	0.868977094627012	-0.418762134859258
82.0702	0.868544089724389	-0.420759543031035
82.1202	0.868111084821766	-0.422756951202812
82.1702	0.867678079919143	-0.424754359374589
82.2202	0.867245075016521	-0.426751767546366
82.2702	0.866789444748599	-0.428315511364288
82.3202	0.866331739665519	-0.429839486835349
82.3702	0.865874034582439	-0.431363462306411
82.4202	0.865416329499359	-0.432887437777472
82.4702	0.864958624416279	-0.434411413248534
82.5202	0.864500919333199	-0.435935388719595
82.5702	0.864043214250119	-0.437459364190657
82.6202	0.863585509167039	-0.438983339661718
82.6702	0.863127804083959	-0.44050731513278
82.7202	0.862670099000879	-0.442031290603841
82.7702	0.862213317489764	-0.44395184504769
82.8202	0.861757760248463	-0.446398097199653
82.8702	0.861302203007162	-0.448844349351615
82.9202	0.860846645765861	-0.451290601503577
82.9702	0.86039108852456	-0.45373685365554
83.0202	0.859935531283259	-0.456183105807502
83.0702	0.859479974041957	-0.458629357959465
83.1202	0.859024416800656	-0.461075610111427
83.1702	0.858568859559355	-0.46352186226339
83.2202	0.858113302318054	-0.465968114415352
83.2702	0.857657745076753	-0.468414366567315
83.3202	0.857194077584895	-0.46866060685761
83.3702	0.856729928976478	-0.468776337969672
83.4202	0.856265780368062	-0.468892069081733
83.4702	0.855801631759645	-0.469007800193795
83.5202	0.855337483151228	-0.469123531305856
83.5702	0.854873334542812	-0.469239262417917
83.6202	0.854409185934395	-0.469354993529979
83.6702	0.853945037325978	-0.46947072464204
83.7202	0.853480888717562	-0.469586455754102
83.7702	0.853016740109145	-0.469702186866163
84.7973	0.849713404128332	-0.49131847129712
84.8473	0.849848537741692	-0.485403372338596
84.8973	0.850395828875801	-0.477482062771868
84.9473	0.850880057657008	-0.467277748722995
84.9973	0.851199873875294	-0.458753784290884
85.0473	0.851569239085145	-0.447218847245517
85.0973	0.852082746815914	-0.439396700096093
85.1473	0.852663821353363	-0.435237299959015
85.1973	0.853193376200718	-0.424456557591382
85.2473	0.853774169209806	-0.422793497154098
85.2973	0.854188578957444	-0.417022157127791
85.3473	0.854794427990676	-0.411551464313003
85.3973	0.855172802108084	-0.40482348138748
85.4473	0.855717841015304	-0.399898284265814
85.4973	0.856116045286652	-0.397749130031289
85.5473	0.856430455280627	-0.395941637617115
85.5973	0.85695383849844	-0.393493955260648
85.6473	0.857352957736962	-0.388951283679282
85.6973	0.857823532392653	-0.384317524218364
85.7473	0.858169508754124	-0.3860836704932
85.7973	0.858798887399917	-0.382020343080081
85.8473	0.859197670432904	-0.37468229631313
85.8973	0.859785362777446	-0.364051486582558
85.9473	0.860193921407272	-0.359792619081316
85.9973	0.860594259889902	-0.354773512835732
86.0473	0.861100663280819	-0.345134309622346
86.0973	0.861567712988305	-0.342096009002988
86.1473	0.862022311362312	-0.337066013620175
86.1973	0.862321227299944	-0.334432845010651
86.2473	0.862839163883345	-0.331133757070316
86.2973	0.863162728543942	-0.328362265761691
86.3473	0.863492869129738	-0.326342607066392
86.3973	0.864080848113733	-0.324960585569531
86.4473	0.864522211732028	-0.321310305273002
86.4973	0.865161385063455	-0.31620830734743
86.5473	0.865596464164608	-0.312708194422486
86.5973	0.866083997145584	-0.310044525728078
86.6473	0.866609342211707	-0.305762258143422
86.6973	0.867120131050327	-0.301486607821494
86.7473	0.867411601022709	-0.299363595842992
86.7973	0.867766361405158	-0.296177321745583
86.8473	0.868246633497259	-0.292900422168829
86.8973	0.868629488700819	-0.289358625732896
86.9473	0.869095085923057	-0.28467623551237
86.9973	0.869483717054227	-0.279850674426983
87.0473	0.870099662964246	-0.276120688623444
87.0973	0.870537939442569	-0.273920977486765
87.1473	0.871134586305731	-0.268225690015921
87.1973	0.871531264148046	-0.263766042949226
87.2473	0.872015859527261	-0.260133342264817
87.2973	0.872470345853975	-0.257777585810797
87.3473	0.872862702059829	-0.251936650815213
87.3973	0.873335777026239	-0.248123001371055
87.4473	0.873775613397894	-0.24586191827299
87.4973	0.874161566566813	-0.243744565081523
87.5473	0.874541953356381	-0.241590545342372
87.5973	0.874940577584582	-0.239438916173933
87.6473	0.875554305456404	-0.237719309430889
87.6973	0.876128108026286	-0.23545695011777
87.7473	0.876603905905067	-0.232780758942075
87.7973	0.877071258448475	-0.231271899624332
87.8473	0.877634357453459	-0.229247753445491
87.8973	0.878098296590357	-0.227602857168907
87.9473	0.878462627038309	-0.226120138828669
87.9973	0.878796010234197	-0.224041452258987
88.0473	0.879187366160412	-0.222643560904384
88.0973	0.879666611451484	-0.221228418777499
88.1473	0.880144734980663	-0.219538402500652
88.1973	0.880512945670607	-0.21733401049293
88.2473	0.880959679719453	-0.215054768345203
88.2973	0.88141840451522	-0.21232684956746
88.3473	0.881933881594453	-0.209360868793288
88.3973	0.882520436527756	-0.206325753225973
88.4473	0.882963734160842	-0.203250137325161
88.4973	0.883391353208115	-0.201214420310183
88.5473	0.883845146624764	-0.199354721057757
88.5973	0.884313237481758	-0.197134674391837
88.6473	0.884639746797319	-0.193810425189038
88.6973	0.885003329388591	-0.190514083027106
88.7473	0.885379823099296	-0.187925698065367
88.7973	0.885789318733381	-0.185946443504832
88.8473	0.886304859757951	-0.183819302451461
88.8973	0.886804890282169	-0.181064955024723
88.9473	0.887295134329137	-0.177315717129091
88.9973	0.887820683097117	-0.173442670629555
89.0473	0.888452983597022	-0.170936569773485
89.0973	0.888899310774242	-0.16952780053273
89.1473	0.889305417128256	-0.166970901435216
89.1973	0.889675987471337	-0.164338044562815
89.2473	0.890018282511061	-0.16268154095835
89.2973	0.890516638834812	-0.15925801105501
89.3473	0.890937855833335	-0.156542794434016
89.3973	0.891322514467886	-0.154088871259275
89.4473	0.891704451541913	-0.151564471208738
89.4973	0.892151253763207	-0.148535657058623
89.5473	0.892739420163328	-0.145109794178078
89.5973	0.893283955822169	-0.14207767497147
89.6473	0.893740472816513	-0.139767245693999
89.6973	0.89419407969688	-0.138350549584962
89.7473	0.894615208324613	-0.136726752032047
89.7973	0.895070630606843	-0.134989812201194
89.8473	0.895519433778201	-0.132833122830081
89.8973	0.895842456859675	-0.129540100873599
89.9473	0.896203758158997	-0.126301385589965
89.9973	0.896719138295472	-0.123673939089622
90.0473	0.897328529356975	-0.121424237901146
90.0973	0.897913743261945	-0.120076424216755
90.1473	0.8984859501393	-0.119213815467659
90.1973	0.899054791821614	-0.118351581096702
90.2473	0.899510151648939	-0.117501971588523
90.2973	0.899965511476263	-0.116652362080343
90.3473	0.900407570328949	-0.115769535417784
90.3973	0.900830281715823	-0.114838391411864
90.4473	0.901252993102698	-0.113907247405943
90.4973	0.901656771982856	-0.113101535334878
90.5473	0.902055396211057	-0.112329973943278
90.5973	0.90246730270073	-0.111477491928504
90.6473	0.902946719273649	-0.110213712634393
90.6973	0.903426135846568	-0.108949933340281
90.7473	0.903890623490506	-0.107798119244942
90.7973	0.904342546639889	-0.106740537370301
90.8473	0.904794469789271	-0.105682955495661
90.8973	0.905292317953329	-0.104708139228932
90.9473	0.905794072932872	-0.103740363786487
90.9973	0.906250949366172	-0.10302622216698
91.0473	0.906603208855234	-0.102903329545782
91.0973	0.906955468344297	-0.102780436924585
91.1473	0.907361360288959	-0.10220479576046
91.1973	0.907792630466883	-0.10141491942841
91.2473	0.908223705948927	-0.100543254892683
91.2973	0.908651572352715	-0.0983235148599933
91.3473	0.909079438756503	-0.0961037748273038
91.3973	0.909566464478054	-0.0945977772872431
91.4473	0.910130079660554	-0.0940158125933068
91.4973	0.910693694843053	-0.0934338478993705
91.5473	0.911197135169459	-0.0926642262359329
91.5973	0.911686861776204	-0.0918518379546913
91.6473	0.912150720508079	-0.0910386512524216
91.6973	0.912506416675084	-0.0902221260746608
91.7473	0.912862112842088	-0.0894056008969
91.7973	0.913268864134729	-0.0887252014081327
91.8473	0.913713879975695	-0.0881468247415572
91.8973	0.914158895816661	-0.0875684480749817
91.9473	0.91461537086669	-0.0866061103298519
91.9973	0.915072449032986	-0.0856235641069035
92.0473	0.915554936277646	-0.0844375530340964
92.0973	0.916089339697638	-0.0828358198061
92.1473	0.91662374311763	-0.0812340865781037
92.1973	0.917059714582677	-0.0798538050741403
92.2473	0.917454932546015	-0.0785652105961904
92.2973	0.917850740243288	-0.0772902017288476
92.3473	0.918252831562511	-0.0761599477008629
92.3973	0.918654922881733	-0.0750296936728782
92.4473	0.919049818533708	-0.0741996288697589
92.4973	0.919436415306748	-0.073715777134766
92.5473	0.919823012079788	-0.0732319253997731
92.5973	0.920363144616575	-0.072093737347222
92.6473	0.920931914815988	-0.0708335017518136
92.6973	0.921491554449445	-0.0696187879598054
92.7473	0.922019084513553	-0.0685641612325098
92.7973	0.922546614577661	-0.0675095345052142
92.8473	0.922975168317037	-0.0668788859271142
92.8973	0.923337737839926	-0.066530889448478
92.9473	0.923700307362814	-0.0661828929698417
92.9973	0.924157044610658	-0.0651110095306076
93.0473	0.924615841115925	-0.0640232961496642
93.0973	0.925053144083823	-0.0630050403418741
93.1473	0.925451768312025	-0.0621117770537453
93.1973	0.925850392540226	-0.0612185137656164
93.2473	0.926347631931761	-0.0603464968118797
93.2973	0.926880317012783	-0.0594821165231965
93.3473	0.927401816738106	-0.0586159143848739
93.3973	0.927836556497778	-0.0577355809469852
93.4473	0.92827129625745	-0.0568552475090963
93.4973	0.928695874447783	-0.0557326688995602
93.5473	0.929109994139803	-0.0543607665256989
93.5973	0.929524113831822	-0.0529888641518375
93.6473	0.929900799509358	-0.0525174302352771
93.6973	0.930271960727101	-0.0521788862012149
93.7473	0.930673613055812	-0.0516295866513437
93.7973	0.931166738717423	-0.0504480205540456
93.8473	0.931659864379034	-0.0492664544567475
93.8973	0.9322005250682	-0.0480220873921341
93.9473	0.932769295267613	-0.0467405834092293
93.9973	0.933337091168829	-0.0454608536676727
94.0473	0.933766675911588	-0.0444328127345115
94.0973	0.934196260654347	-0.0434047718013503
94.1473	0.934617231707512	-0.0423958683379652
94.1973	0.935024478043648	-0.0414174577724806
94.2473	0.935431724379783	-0.0404390472069959
94.2973	0.93582452601486	-0.0397121281974767
94.3473	0.936212870622315	-0.0390628089117163
94.3973	0.936619613005496	-0.0383858253138891
94.4473	0.93713679357743	-0.0375427783525902
94.4973	0.937653974149363	-0.0366997313912913
94.5473	0.938141620544021	-0.0354895844120513
94.5973	0.938602135388259	-0.0339422012689772
94.6473	0.939062650232497	-0.0323948181259032
94.6973	0.939529349722359	-0.0313556752435582
94.7473	0.939996737922481	-0.0303731290206098
94.7973	0.940426776658154	-0.0294382054934954
94.8473	0.940760007299194	-0.0286267178044333
94.8973	0.941093237940234	-0.0278152301153712
94.9473	0.941505617114036	-0.026677123783805
94.9973	0.941959501006238	-0.0253677418226329
95.0473	0.942414547509708	-0.0240856786853886
95.0973	0.942900726159352	-0.0235351529444304
95.1473	0.943386904808995	-0.0229846272034722
95.1973	0.943941192912478	-0.0224642119702425
95.2473	0.944591887151106	-0.0219864169242806
95.2973	0.945242581389735	-0.0215086218783187
95.3473	0.945893275628363	-0.0210308268323567
95.3973	0.946436598324327	-0.0205175880118167
95.4473	0.946864530026307	-0.0199662581638254
95.4973	0.947292461728287	-0.0194149283158341
95.5473	0.947720393430267	-0.0188635984678428
95.5973	0.948148325132247	-0.0183122686198516
95.6473	0.948589823794684	-0.0178159953569825
95.6973	0.949074284498569	-0.0174940679470003
95.7473	0.949558745202454	-0.0171721405370182
95.7973	0.950043205906339	-0.0168502131270361
95.8473	0.950527666610224	-0.0165282857170539
95.8973	0.951012127314108	-0.0162063583070718
95.9473	0.951405194732534	-0.0156350558281954
95.9973	0.951797895109652	-0.0150627518430183
96.0473	0.95219059548677	-0.0144904478578411
96.0973	0.952583295863888	-0.0139181438726639
96.1473	0.952975996241006	-0.0133458398874867
96.1973	0.953440474566711	-0.012866339668239
96.2473	0.953928371162112	-0.01241711760074
96.2973	0.954416267757514	-0.0119678955332411
96.3473	0.954904164352916	-0.0115186734657421
96.3973	0.955392060948318	-0.0110694513982432
96.4473	0.955850251934693	-0.0106368681901972
96.4973	0.956279902237886	-0.0102202713373119
96.5473	0.956709552541078	-0.00980367448442668
96.5973	0.957139202844271	-0.00938707763154138
96.6473	0.957568853147464	-0.00897048077865613
96.6973	0.958003754244045	-0.00847042015737112
96.7473	0.958452997059882	-0.00774239133284506
96.7973	0.958902239875718	-0.00701436250831902
96.8473	0.959351482691555	-0.00628633368379294
96.8973	0.959800725507391	-0.00555830485926688
96.9473	0.960250508640437	-0.00484483432067903
96.9973	0.960722264673343	-0.00472340074357748
97.0473	0.961194020706249	-0.00460196716647593
97.0973	0.961665776739155	-0.00448053358937438
97.1473	0.96213753277206	-0.00435910001227284
97.1973	0.962609288804966	-0.0042376664351713
97.2473	0.963015075893131	-0.00430819726476234
97.2973	0.963402472661663	-0.00443224246859759
97.3473	0.963789869430195	-0.00455628767243285
97.3973	0.964177266198728	-0.00468033287626811
97.4473	0.964564662967259	-0.00480437808010335
97.4973	0.965039052355386	-0.00480843655000777
97.5473	0.965588145442866	-0.00470945808482665
97.5973	0.966137238530347	-0.0046104796196455
97.6473	0.966686331617827	-0.00451150115446433
97.6973	0.967235424705307	-0.0044125226892832
97.7473	0.967745093080967	-0.00431162027209549
97.7973	0.968160994574458	-0.00420614196905437
97.8473	0.968576896067948	-0.0041006636660133
97.8973	0.968992797561439	-0.00399518536297218
97.9473	0.96940869905493	-0.00388970705993107
97.9973	0.969826864825182	-0.00376746879311399
98.0473	0.97028469736981	-0.00335162079051779
98.0973	0.970742529914439	-0.00293577278792159
98.1473	0.971200362459068	-0.00251992478532537
98.1973	0.971658195003697	-0.00210407678272918
98.2473	0.972116027548325	-0.00168822878013299
98.2973	0.972557296778812	-0.00135386149142996
98.3473	0.972994680787462	-0.00103860696277595
98.3973	0.973432064796112	-0.000723352434121957
98.4473	0.973869448804763	-0.000408097905467961
98.4973	0.974306832813413	-9.28433768139503e-05
98.5473	0.974731924657324	0.000367955769786529
98.5973	0.975147667530871	0.000939450822994195
98.6473	0.975563410404417	0.00151094587620187
98.6973	0.975979153277964	0.00208244092940955
98.7473	0.97639489615151	0.00265393598261722
98.7973	0.976840480651341	0.00314834450499732
98.8473	0.977348327309715	0.0034819181667619
98.8973	0.977856173968089	0.00381549182852645
98.9473	0.978364020626463	0.00414906549029101
98.9973	0.978871867284837	0.00448263915205559
99.0473	0.979370893588885	0.00482966773372892
99.0973	0.979771174950605	0.00532732578462498
99.1473	0.980171456312326	0.00582498383552105
99.1973	0.980571737674046	0.00632264188641707
99.2473	0.980972019035767	0.00682029993731313
99.2973	0.981372300397487	0.00731795798820917
99.3473	0.981838958378834	0.00750677790018844
99.3973	0.982318448117197	0.00763589401920285
99.4473	0.98279793785556	0.00776501013821732
99.4973	0.983277427593924	0.00789412625723174
99.5473	0.983756917332287	0.00802324237624617
99.5973	0.984194830304367	0.00853078540889309
99.6473	0.984604560367759	0.00929484601386805
99.6973	0.985014290431151	0.010058906618843
99.7473	0.985424020494543	0.0108229672238179
99.7973	0.985833750557935	0.0115870278287929
99.8473	0.986274992924626	0.0122778700009118
99.8973	0.986774246576936	0.012833923694364
99.9473	0.987273500229246	0.0133899773878162
99.9973	0.987772753881556	0.0139460310812684
100.0473	0.988272007533866	0.0145020847747205
100.0973	0.988767102171242	0.0150278807160484
100.1473	0.989228546596871	0.0153088639356429
100.1973	0.9896899910225	0.0155898471552373
100.2473	0.990151435448129	0.0158708303748318
100.2973	0.990612879873758	0.0161518135944263
100.3473	0.991074324299387	0.0164327968140208
100.3973	0.99149460860089	0.0167529087217072
100.4473	0.991908633528678	0.0170789710750481
100.4973	0.992322658456466	0.0174050334283891
100.5473	0.992736683384254	0.0177310957817301
100.5973	0.993150708312043	0.0180571581350711
100.6473	0.993612553928149	0.0185958714372347
100.6973	0.994103214574395	0.019262720567535
100.7473	0.994593875220641	0.0199295696978353
100.7973	0.995084535866887	0.0205964188281357
100.8473	0.995575196513133	0.021263267958436
100.8973	0.996030347889771	0.0217753411970882
100.9473	0.996428052332854	0.022037017836163
100.9973	0.996825756775937	0.0222986944752378
101.0473	0.997223461219019	0.0225603711143126
101.0973	0.997621165662102	0.0228220477533874
101.1473	0.998029444975032	0.0230875708469668
101.1973	0.998503778909756	0.0233771203447704
101.2473	0.998978112844481	0.0236666698425741
101.2973	0.999452446779206	0.0239562193403777
101.3473	0.999926780713931	0.0242457688381813
101.3973	1.00040111464866	0.0245353183359849
101.4473	1.00084757946296	0.0251653511009128
101.4973	1.00129080946864	0.0258349042450606
101.5473	1.00173403947432	0.0265044573892083
101.5973	1.00217726948	0.027174010533356
101.6473	1.00262049948569	0.0278435636775037
101.6973	1.00306103842929	0.0282179659790688
101.7473	1.00350014103916	0.028434833781832
101.7973	1.00393924364902	0.0286517015845952
101.8473	1.00437834625888	0.0288685693873585
101.8973	1.00481744886875	0.0290854371901218
101.9473	1.00528579347824	0.0293363445012445
101.9973	1.00579621803844	0.0296362354951285
102.0473	1.00630664259863	0.0299361264890124
102.0973	1.00681706715882	0.0302360174828964
102.1473	1.00732749171902	0.0305359084767803
102.1973	1.00781739191765	0.0308562228730647
102.2473	1.00820564765907	0.0312776817383795
102.2973	1.00859390340048	0.0316991406036944
102.3473	1.00898215914189	0.0321205994690093
102.3973	1.0093704148833	0.0325420583343241
102.4473	1.00975867062471	0.032963517199639
102.4973	1.01026060434844	0.0333580968877327
102.5473	1.01077188820924	0.03375046573441
102.5973	1.01128317207004	0.0341428345810873
102.6473	1.01179445593083	0.0345352034277645
102.6973	1.01230573979163	0.0349275722744418
102.7473	1.01275186469913	0.0351905237782836
102.7973	1.01316760757267	0.0353931311252021
102.8473	1.01358335044622	0.0355957384721206
102.8973	1.01399909331977	0.0357983458190391
[truncated: 1,929 more rows]
