# Supplementary material for: Unraveling the Local Relation Between Tissue Composition and Human Brain Mechanics Through Machine Learning
Source: Front Bioeng Biotechnol. 2021 Aug 17;9:704738. doi: 10.3389/fbioe.2021.704738 (PMC8415910; doi:10.3389/fbioe.2021.704738)
Supplement: Supplementary file 1 [file DataSheet3.ZIP › Mechanics_cyclicCompTens/cyclicCompTens_HBE_04_20_P2a_WMnC_22.txt]

0	1	-0.0205977606793994
0.038944	1	0.00799528567298448
0.079904	1	0.0104743110602675
0.120864	1	0.0114202335212725
0.161824	1	0.0119835401314368
0.202784	1	0.0121021087076513
0.243744	1	0.0119414029167659
0.284704	1	0.0116866697934167
0.325664	1	0.011356444488807
0.366624	1	0.0108891011010703
0.407584	1	0.0106368545072815
0.448544	1	0.0107715643686565
0.489504	1	0.010446069586221
0.530464	1	0.0101810101718832
0.571424	1	0.00996498776553949
0.612384	1	0.00974275896224945
0.653344	1	0.00956591485403144
0.694304	1	0.00943441240999802
0.735264	1	0.00930674649108686
0.776224	1	0.00925175989248726
0.817184	1	0.0092479266692705
0.858144	1	0.00936110590803436
0.899104	1	0.00951867557142895
0.940064	1	0.00975845359902423
0.981024	1	0.0101087609509823
1.021984	1.0000040934016	0.0105424599759566
1.062944	1.0000040934016	0.0110650793193715
1.103904	1.0000040934016	0.0116575988719397
1.144864	1.0000040934016	0.012251903194158
1.185824	1.0000040934016	0.0128430520262012
1.226784	1.0000040934016	0.0133753514023214
1.267744	1.0000040934016	0.0138221365588573
1.308704	1.0000040934016	0.0141944386361859
1.349664	1.0000040934016	0.0145075730935269
1.390624	1.0000040934016	0.0147858271808806
1.431584	1	0.0150158009610329
1.472544	1	0.0151863260036337
1.513504	1	0.0152856934352641
1.554464	1	0.0153334049697199
1.595424	1	0.0153399316914562
1.636384	1.0000040934016	0.0153171306598945
1.677344	1.0000040934016	0.0152557119201895
1.718304	1.0000040934016	0.0151362827188413
1.759264	1.0000040934016	0.0149055571126459
1.800224	1.0000040934016	0.0145529223687632
1.841184	1	0.0141277810854445
1.882144	1	0.0136554447394734
1.923104	1	0.013158091109518
1.964064	1	0.0127048925499537
2.005024	1	0.0122477627029062
2.045984	1	0.011844642295429
2.086944	1	0.0114916719538342
2.127904	1	0.0111972111120388
2.168864	1	0.0109187805090053
2.209824	1	0.0106612441323519
2.250784	1	0.0104642831427116
2.291744	1	0.0102721142268938
2.332704	1	0.0100476102536056
2.373664	1	0.00980719371867515
2.414624	1.0000040934016	0.00952247392735089
2.455584	1.0000040934016	0.00919259663091143
2.496544	1.0000040934016	0.00878512652841397
2.537504	1.0000040934016	0.00836586038426088
2.578464	1.0000040934016	0.00793902803714663
2.619424	1	0.00748543504131045
2.660384	1	0.00700384796620054
2.701344	1	0.00650997452810251
2.742304	1	0.00597204626308577
2.783264	1	0.00535581477088051
2.824224	1	0.00473320910135347
2.865184	1	0.00407504750800346
2.906144	1	0.00334755011983386
2.947104	0.999991813196799	0.00254009548718094
2.988064	0.99989111551743	0.00166824096112166
3.029024	0.9995390829798	0.000708965410296386
3.069984	0.999186231761849	-0.000378820092954021
3.110944	0.998889050805663	-0.00157223388644863
3.151904	0.998574677562756	-0.0027804815346541
3.192864	0.998205452738404	-0.00403420921045125
3.233824	0.997857513602374	-0.00529399507871152
3.274784	0.997518579949864	-0.00660899330821101
3.315744	0.997199294625036	-0.00789757084511249
3.356704	0.996851355489006	-0.00923029473558136
3.397664	0.996428097763529	-0.0106271221474512
3.438624	0.996038405931175	-0.0121044102003723
3.479584	0.995468604428406	-0.013632037910091
3.520544	0.995308961765992	-0.0152282583054101
3.561504	0.994822665655869	-0.0169317653666799
3.602464	0.994491918806561	-0.018707802938651
3.643424	0.994177545563653	-0.0205616229075952
3.684384	0.993884458009068	-0.0225447940024504
3.725344	0.993615930864084	-0.0245629980117072
3.766304	0.993364596005822	-0.0265818056610044
3.807264	0.993070689770917	-0.0285570640591568
3.848224	0.992748129724809	-0.0305307795795165
3.889184	0.992446036686703	-0.0325320402627299
3.930144	0.992140668927316	-0.034505017032282
3.971104	0.991788636389685	-0.0365027626563434
4.012064	0.991360466582288	-0.0385210799843082
4.053024	0.99092902205361	-0.0406077481060158
4.093984	0.990539330221257	-0.042684317787481
4.134944	0.990161918593704	-0.0448029047383279
4.175904	0.989813979457673	-0.0468647233749072
4.216864	0.989478320526444	-0.0488920560777712
4.257824	0.989147573677135	-0.0509063876381047
4.298784	0.988833200434228	-0.0528962990168765
4.339744	0.988539294199322	-0.0548394511741804
4.380704	0.988129135358967	-0.0566933801034207
4.421664	0.98781885551766	-0.0585251159995516
4.462624	0.987646932650445	-0.0603955959977694
4.503584	0.987122977245599	-0.0621985206124058
4.544544	0.986816790805893	-0.0640021316769077
4.585504	0.986477038473063	-0.0657877207084348
4.626464	0.986061967550787	-0.067603108201739
4.667424	0.985655902112031	-0.069437803459512
4.708384	0.985270303681278	-0.0712798557164775
4.749344	0.984913359061727	-0.073158891277145
4.790304	0.984594892417219	-0.0749979253339086
4.831264	0.984280519174312	-0.0767583445370368
4.872224	0.983970239333005	-0.0784586830328961
4.913184	0.983655866090097	-0.0801577968150273
4.954144	0.983370965338713	-0.0818392742836318
4.995104	0.98310653159533	-0.0835500773263285
5.036064	0.982825724245545	-0.0852348018117568
5.077024	0.982528543289359	-0.0869289208539147
5.117984	0.98219697775973	-0.0886741793214438
5.158944	0.981740154141131	-0.0904450892218804
5.199904	0.9813922150051	-0.0922442459894777
5.240864	0.981195731728283	-0.0940497289918666
5.281824	0.980566985242469	-0.0958400120329496
5.322784	0.980172381328194	-0.0976313955730232
5.363744	0.979799881782562	-0.0994096799062999
5.404704	0.97943065695821	-0.101189796951757
5.445664	0.979099910108901	-0.102937454725006
5.486624	0.978764251177672	-0.104681702040987
5.527584	0.978441691131564	-0.106435740529176
5.568544	0.978143691495058	-0.108160697514336
5.609504	0.977875983030394	-0.109924973911946
5.650464	0.977565703189087	-0.111776653900675
5.691424	0.977213670651457	-0.113630029311611
5.732384	0.976882105121828	-0.115516665942534
5.773344	0.976551358272519	-0.117417935941224
5.814304	0.976241078431212	-0.119378027066159
5.855264	0.975893139295182	-0.121321418936114
5.896224	0.975473974971305	-0.12318845360977
5.937184	0.97507118425383	-0.125004823924945
5.978144	0.974701959429478	-0.126794625361519
6.019104	0.974337646687046	-0.128542636166127
6.060064	0.974023273444139	-0.130221245799739
6.101024	0.973532883932416	-0.13181231891067
6.141984	0.973382246753523	-0.133412651467564
6.182944	0.972928697856204	-0.13499979982863
6.223904	0.97266098939154	-0.136606465157933
6.264864	0.972400649049758	-0.138251859334881
6.305824	0.972115748298373	-0.139906669860618
6.346784	0.971785001449064	-0.141478513658494
6.387744	0.971487001812558	-0.143068843660206
6.428704	0.971180815372852	-0.144699576139711
6.469664	0.970828782835221	-0.146316189544048
6.510624	0.970405525109744	-0.147945291977524
6.551584	0.969994547589068	-0.149516636737244
6.592544	0.969584388748713	-0.151107398221728
6.633504	0.969202883719559	-0.152641040539791
6.674464	0.968850032501609	-0.15420398010227
6.715424	0.9685192856523	-0.155750534215421
6.756384	0.968196725606192	-0.157347619755491
6.797344	0.967873346879764	-0.158998128528739
6.838304	0.967588446128379	-0.160647244789402
6.879264	0.967328924466916	-0.162263984587682
6.920224	0.96703092483041	-0.163882611578291
6.961184	0.96668707909598	-0.165502049233503
7.002144	0.966172129174656	-0.167099954154999
7.043104	0.965865942734949	-0.168662368528851
7.084064	0.965522097000519	-0.170175389021274
7.125024	0.965107026078243	-0.171609430732674
7.165984	0.964696048557567	-0.173027869329672
7.206944	0.964318636930014	-0.17442625269457
7.247904	0.963954324187583	-0.175773670970571
7.288864	0.963635857543075	-0.177058404388226
7.329824	0.963317390898567	-0.178340245999622
7.370784	0.96301120445886	-0.179655908886928
7.411744	0.962696831215953	-0.181027793107815
7.452704	0.962407837062968	-0.182425176217195
7.493664	0.962147496721185	-0.18381195966897
7.534624	0.961866689371401	-0.18531358945204
7.575584	0.961569508415215	-0.186895396579391
7.616544	0.961233849483986	-0.188477051162327
7.657504	0.960931756445879	-0.190093647133017
7.698464	0.960609196399771	-0.191798867050141
7.739424	0.960031208093801	-0.193577286494185
7.780384	0.959816713849942	-0.195419539238096
7.821344	0.95921334645405	-0.197354175058656
7.862304	0.958844940310018	-0.199325811616567
7.903264	0.958475715485666	-0.201330249582014
7.944224	0.958140056554436	-0.203397603401635
7.985184	0.957809309705128	-0.20551786398263
8.026144	0.957482656257419	-0.207675441285833
8.067104	0.957184656620913	-0.209853810392738
8.108064	0.95691612947593	-0.212063867332954
8.149024	0.956610761716543	-0.214273065666036
8.189984	0.956262822580513	-0.216513428823009
8.230944	0.955918976846083	-0.218695047125944
8.271904	0.955587411316454	-0.220834037981838
8.312864	0.955277131475147	-0.223034706902942
8.353824	0.954929192339117	-0.225195831953386
8.394784	0.954510028015241	-0.227243333207058
8.435744	0.954112149379686	-0.229210729030244
8.476704	0.953742924555334	-0.231153957459755
8.517664	0.953390892017703	-0.233084930035161
8.558624	0.953064238569995	-0.234974371304106
8.599584	0.952741678523887	-0.236805876204409
8.640544	0.952427305280979	-0.238566585241925
8.681504	0.95197048166238	-0.240302109196601
8.722464	0.951701954517396	-0.241985567563388
8.763424	0.951450619659134	-0.243660729693231
8.804384	0.951152620022628	-0.245277046725562
8.845344	0.95083005997652	-0.246842294067112
8.886304	0.950527966938414	-0.248364820255768
8.927264	0.950221780498707	-0.24983798743029
8.968224	0.949869747961077	-0.251306297154813
9.009184	0.949442396833999	-0.252706079569913
9.050144	0.949023232510123	-0.254068593205335
9.091104	0.948625353874568	-0.255472228456505
9.132064	0.948243848845415	-0.256833142554781
9.173024	0.947891816307785	-0.258201398397808
9.213984	0.947564344179756	-0.259550492483162
9.254944	0.947241784133648	-0.260913119437293
9.295904	0.946915130685939	-0.262264054951652
9.336864	0.946638416737755	-0.263600533613924
9.377824	0.946373982994372	-0.264947823316775
9.418784	0.946076802038187	-0.266279050092776
9.459744	0.945728862902156	-0.267616417871064
9.500704	0.945389110569327	-0.268986138140471
9.541664	0.944898721057604	-0.270433841293795
9.582624	0.944563062126375	-0.271923921285478
9.623584	0.944139804400898	-0.273489704711685
9.664544	0.943729645560542	-0.275104940857879
9.705504	0.94336042073619	-0.27672534608052
9.746464	0.942987102510238	-0.278365588614669
9.787424	0.94267272926733	-0.280006131879235
9.828384	0.942362449426023	-0.281656536050598
9.869344	0.942052988265036	-0.283322092240737
9.910304	0.94174680182533	-0.284983686634509
9.951264	0.941465994475545	-0.286631264375792
9.992224	0.941197467330562	-0.288274300651932
10.033184	0.940916659980777	-0.289967550190928
10.074144	0.940610473541071	-0.291686494746949
10.115104	0.940279726691762	-0.293439264937291
10.156064	0.939973540252055	-0.295198370079248
10.197024	0.939474963937132	-0.296985549931098
10.237984	0.939265381775194	-0.298764324585707
10.278944	0.938854404254518	-0.300567713371205
10.319904	0.938443426733842	-0.302382767446003
10.360864	0.938053734901488	-0.304167776808755
10.401824	0.937509312488641	-0.305882792256499
10.442784	0.937177746959012	-0.307521297963528
10.483744	0.936855186912904	-0.309074069351175
10.524704	0.936515434580074	-0.310682702503425
10.565664	0.93623462723029	-0.312345172937978
10.606624	0.935949726478905	-0.314017465053622
10.647584	0.935647633440799	-0.315720220288848
10.688544	0.935295600903168	-0.317470257754964
10.729504	0.934952573849058	-0.319192303321012
10.770464	0.934621008319429	-0.320872577867948
10.811424	0.934318915281323	-0.32251502575849
10.852384	0.933979981628814	-0.324225371167943
10.893344	0.933552630501736	-0.325983011883521
10.934304	0.933166213390663	-0.327740401990417
10.975264	0.93278552704183	-0.32952009409072
11.016224	0.932437587905799	-0.331273934271169
11.057184	0.932118302580972	-0.333095434437085
11.098144	0.931791649133263	-0.334945717554818
11.139104	0.931473182488755	-0.336825903736212
11.180064	0.931154715844248	-0.338823701661215
11.221024	0.930751925126773	-0.340919341573704
11.261984	0.93049240346531	-0.343073190255574
11.302944	0.930199315910725	-0.345272471022506
11.343904	0.929867750381096	-0.347452339423085
11.384864	0.929721206603803	-0.349602762393246
11.425824	0.929260289583603	-0.351745695432653
11.466784	0.928891064759251	-0.353903416563447
11.507744	0.928471900435374	-0.3560194298721
11.548704	0.928069928398219	-0.358132363962785
11.589664	0.927658950877543	-0.360248420855557
11.630624	0.927285632651591	-0.362324554695837
11.671584	0.92693360011396	-0.364283543142576
11.712544	0.926606946666252	-0.36613570691502
11.753504	0.926280293218543	-0.367902260582818
11.794464	0.925956914492115	-0.369519000381099
11.835424	0.925689206027452	-0.371034832049162
11.876384	0.925420678882469	-0.372421809450264
11.917344	0.925118585844362	-0.37367468287734
11.958304	0.924590537037916	-0.37481846089755
11.999264	0.924422707572302	-0.375771883101269
12.040224	0.924104240927794	-0.376619809946305
12.081184	0.923785774283286	-0.377389841075659
12.122144	0.923190593690595	-0.378112524597947
12.163104	0.922771429366718	-0.378815370808728
12.204064	0.922403023222686	-0.379522924104299
12.245024	0.922033798398334	-0.380255823743949
12.285984	0.921719425155426	-0.380955791223707
12.326944	0.921409145314119	-0.381647305563693
12.367904	0.921094772071212	-0.382350881808457
12.408864	0.920788585631505	-0.383061017463046
12.449824	0.920507778281721	-0.383841055505995
12.490784	0.920248256620258	-0.384630272364286
12.531744	0.919967449270474	-0.385511469146133
12.572704	0.919653076027567	-0.386503474190701
12.613664	0.919321510497938	-0.38760725942383
12.654624	0.919020236140151	-0.388824568210259
12.695584	0.918688670610523	-0.390107390464321
12.736544	0.918298978778169	-0.39151092983043
12.777504	0.917888001257493	-0.392977371975478
12.818464	0.917481935818738	-0.394565363689235
12.859424	0.917087331904463	-0.396246749631191
12.900384	0.916551096294817	-0.398003030522274
12.941344	0.916387360230802	-0.399838510294178
12.982304	0.916060706783094	-0.401718262813594
13.023264	0.915566223869771	-0.40361248090192
13.064224	0.915268224233265	-0.405495922816962
13.105184	0.914991510285081	-0.407406552505086
13.146144	0.914702516132096	-0.409397093674369
13.187104	0.914341478110944	-0.411487477342174
13.228064	0.913998451056834	-0.413662072064422
13.269024	0.913679165732007	-0.415905965534988
13.309984	0.913364792489099	-0.418309749523256
13.350944	0.913008666549868	-0.420773683953383
13.391904	0.912593595627592	-0.423305080061236
13.432864	0.912195716992037	-0.425923982182886
13.473824	0.911826492167685	-0.428604030643501
13.514784	0.911474459630055	-0.431394590994832
13.555744	0.911147806182346	-0.434256021301951
13.596704	0.910825246136238	-0.437142645408734
13.637664	0.910510872893331	-0.439967286361478
13.678624	0.910191587568503	-0.442691511684543
13.719584	0.909785522129748	-0.445329523262923
13.760544	0.909663538762057	-0.447897560539149
13.801504	0.909390918215473	-0.450403383665507
13.842464	0.908909534187271	-0.452889735586953
13.883424	0.908611534550766	-0.455291037459676
13.924384	0.908301254709459	-0.457625089037647
13.965344	0.907932848565426	-0.459859402718981
14.006304	0.90751368424155	-0.461924721160271
14.047264	0.907110893524075	-0.463791134760238
14.088224	0.906699916003399	-0.46545710064109
14.129184	0.906327416457767	-0.46691894030323
14.170144	0.905975383920136	-0.468213576032595
14.211104	0.905647911792108	-0.469304981196881
14.252064	0.905325351745999	-0.470208168345687
14.293024	0.905010978503092	-0.470934517292335
14.333984	0.904721984350107	-0.47146903727929
14.374944	0.904457550606724	-0.471885333165772
14.415904	0.904160369650538	-0.472283724696398
14.456864	0.903804243711307	-0.472705204913768
14.497824	0.903464491378478	-0.473242461983361
14.538784	0.90314602473397	-0.47391523951083
14.579744	0.902818552605941	-0.474659070047385
14.620704	0.902432954175188	-0.475432910428691
14.661664	0.901813213172894	-0.476236507866862
14.702624	0.901624098018957	-0.477120317516609
14.743584	0.90107476352419	-0.478033932165751
14.784544	0.900760390281282	-0.479035846059646
14.825504	0.900450929120295	-0.48013164014466
14.866464	0.900127550393867	-0.481375025309151
14.907424	0.899822182634481	-0.482769418548006
14.948384	0.899545468686296	-0.484247844146418
14.989344	0.899281034942913	-0.485792384673297
15.030304	0.899000227593129	-0.487463014054823
15.071264	0.898694041153422	-0.489275603447723
15.112224	0.898359200902513	-0.491195331320572
15.153184	0.898048921061206	-0.493215113074916
15.194144	0.897717355531577	-0.495268713925963
15.235104	0.897339943904024	-0.497269915770617
15.276064	0.896929785063669	-0.499201701189832
15.317024	0.896522900944593	-0.501051785999826
15.357984	0.896124203628719	-0.502802756166077
15.398944	0.895592061420672	-0.504500483973241
15.439904	0.895429144036978	-0.50618278736089
15.480864	0.894933842443335	-0.5078357477408
15.521824	0.894599002192426	-0.509488134989552
15.562784	0.894452458415133	-0.511112519442206
15.603744	0.894171651065349	-0.512662229045532
15.644704	0.89373120105315	-0.514181765363663
15.685664	0.89338735531872	-0.515680860730246
15.726624	0.89304350958429	-0.517125486844808
15.767584	0.892716856136582	-0.518542049145507
15.808544	0.892402482893675	-0.520028328602062
15.849504	0.892058637159245	-0.521511718431565
15.890464	0.891635379433768	-0.522954843073247
15.931424	0.891249781003014	-0.524371252829532
15.972384	0.890868275973861	-0.525788455816772
16.013344	0.89051624343623	-0.527243919122385
16.054304	0.890197776791723	-0.528844903261849
16.095264	0.889862117860494	-0.530527095509996
16.136224	0.889551838019187	-0.5322538350856
16.177184	0.889237464776279	-0.5339965068357
16.218144	0.888964844229695	-0.535781060744414
16.259104	0.888705322568233	-0.53759148836504
16.300064	0.888432702021649	-0.539440165408008
16.341024	0.887954592714728	-0.541338656919147
16.381984	0.887653318356941	-0.543276367599264
16.422944	0.887338945114034	-0.545256071577497
16.463904	0.886982000494483	-0.547343572155867
16.504864	0.886554649367406	-0.549449953374345
16.545824	0.88614858392865	-0.551559847472769
16.586784	0.885745793211175	-0.553705158025837
16.627744	0.885368381583622	-0.555836639338124
16.668704	0.885016349045992	-0.557986635183925
16.709664	0.884689695598283	-0.560161779066064
16.750624	0.884354036667054	-0.562285519838917
16.791584	0.884039663424147	-0.564369437802751
16.832544	0.883758856074362	-0.566412316960662
16.873504	0.883494422330979	-0.568362174534588
16.914464	0.883201334776394	-0.570312332838931
16.955424	0.882853395640364	-0.572324650812992
16.996384	0.882513643307534	-0.574344042489477
17.037344	0.882186989859826	-0.576324356645368
17.078304	0.881868523215318	-0.578289666968487
17.119264	0.881265155819425	-0.580317309118592
17.160224	0.881063760460688	-0.582326140363178
17.201184	0.880484953474397	-0.584362301029232
17.242144	0.880116547330365	-0.586435752267023
17.283104	0.879802174087458	-0.588459421724732
17.324064	0.879491894246151	-0.59056397023103
17.365024	0.879169334200043	-0.592731009646346
17.405984	0.878863147760336	-0.594893904211999
17.446944	0.878586433812152	-0.5970491257936
17.487904	0.878309719863968	-0.5991871251108
17.528864	0.878033005915784	-0.601307638479682
17.569824	0.877735824959598	-0.603541152392442
17.610784	0.877400166028369	-0.605879590711934
17.651744	0.877089886187062	-0.608254040409286
17.692704	0.876771419542554	-0.610685415323732
17.733664	0.876389914513401	-0.613202648772298
17.774624	0.875970750189525	-0.615751960132036
17.815584	0.875563866070449	-0.618343591670778
17.856544	0.875178267639696	-0.620950290239266
17.897504	0.874818048298864	-0.623578251319934
17.938464	0.874478295966035	-0.626146229757599
17.979424	0.874139362313525	-0.628716132434094
18.020384	0.873648154121482	-0.631211669708501
18.061344	0.873489330139389	-0.633664346360835
18.102304	0.873082446020313	-0.636086394273935
18.143264	0.872781171662527	-0.638393672127948
18.184224	0.872437325928097	-0.640664132297909
18.225184	0.872089386792067	-0.642953514512891
18.266144	0.871757821262438	-0.645247479597927
18.307104	0.871448360101451	-0.647582446442385
18.348064	0.871104514367021	-0.649932164331728
18.389024	0.870685350043144	-0.652182329556939
18.429984	0.87029074612887	-0.654321721386723
18.470944	0.869910059780037	-0.656416618189992
18.511904	0.869562120644007	-0.65843578322906
18.552864	0.869238741917579	-0.660327013626067
18.593824	0.86891208846987	-0.662141660189358
18.634784	0.868597715226963	-0.663966673235219
18.675744	0.868279248582455	-0.665858786210625
18.716704	0.868006628035871	-0.667788191936972
18.757664	0.867751199776009	-0.669772297911168
18.798624	0.867474485827825	-0.671754455675269
18.839584	0.867168299388118	-0.673825026002831
18.880544	0.86684573934201	-0.675987016198026
18.921504	0.866539552902304	-0.678194442836694
18.962464	0.866023784300659	-0.680479555987275
19.003424	0.865596433173581	-0.682787047403469
19.044384	0.865194461136427	-0.685035456188706
19.085344	0.86477939021415	-0.687275721281412
19.126304	0.864406071988198	-0.68951796291389
19.167264	0.864058132852168	-0.691802350388899
19.208224	0.863731479404459	-0.69422163506889
19.249184	0.863413012759951	-0.696715014929434
19.290144	0.863081447230323	-0.699263489474098
19.331104	0.862804733282138	-0.701836039885787
19.372064	0.862537024817475	-0.704382895280451
19.413024	0.862239025180969	-0.706815152773296
19.453984	0.861895179446539	-0.709124500872935
19.494944	0.86155624579403	-0.711286517218601
19.535904	0.861228773666001	-0.713340656333511
19.576864	0.860910307021494	-0.715295445450439
19.617824	0.86052880199234	-0.717248519532305
19.658784	0.860109637668464	-0.719163082687119
19.699744	0.859728132639311	-0.72098882794617
19.740704	0.859342534208557	-0.722694542543039
19.781664	0.858839864492033	-0.724342070162585
19.822624	0.858533678052327	-0.725895212015239
19.863584	0.858211118006219	-0.727389972941242
19.904544	0.857909024968112	-0.728759087391402
19.945504	0.857632311019928	-0.729889291137924
19.986464	0.857389162964867	-0.730847596942114
20.027424	0.857141921508206	-0.73156413074529
20.068384	0.856894680051544	-0.732061109551827
20.109344	0.85661387270176	-0.732370820476664
20.150304	0.856366631245098	-0.732479682708497
20.191264	0.856111202985236	-0.732508167109103
20.232224	0.855872148331775	-0.732499363117178
20.273184	0.855620813473513	-0.732446048844297
20.314144	0.85534819292693	-0.732243914419798
20.355104	0.855083759183547	-0.731839174862321
20.396064	0.854848797931686	-0.731197708165539
20.437024	0.854610561958545	-0.730347429957313
20.477984	0.854409166599808	-0.729298824397334
20.518944	0.85420777124107	-0.728063487040312
20.559904	0.854044035177056	-0.726725563564513
20.600864	0.853800887121995	-0.725225372057352
20.641824	0.853650249943102	-0.723634274975155
20.682784	0.85351189296901	-0.722010032170885
20.723744	0.853373535994918	-0.720346454699724
20.764704	0.853244184504346	-0.718747547343503
20.805664	0.853114014333455	-0.71713134362988
20.846624	0.852987937564164	-0.715574246518478
20.887584	0.852879053081595	-0.714059646101761
20.928544	0.852757888394224	-0.712526851494801
20.969504	0.852657190714855	-0.711002492593966
21.010464	0.852568773240288	-0.709436602386669
21.051424	0.852463982159319	-0.707868169046061
21.092384	0.852388663569872	-0.706300254356462
21.133344	0.852305158177225	-0.704816391639275
21.174304	0.852204460497856	-0.703397789601833
21.215264	0.852125048506809	-0.702127345237408
21.256224	0.852044817835442	-0.700851093289201
21.297184	0.851965405844395	-0.699580842874103
21.338144	0.851885993853348	-0.698277516471522
21.379104	0.851759917084057	-0.696948464543031
21.420064	0.851730444592535	-0.69559391808446
21.461024	0.851646939199887	-0.694188404357785
21.501984	0.851554428323719	-0.69269028309625
21.542944	0.851488115217794	-0.691145332878657
21.583904	0.851429170234748	-0.689556759316919
21.624864	0.851370225251703	-0.687948657890913
21.665824	0.851324379153779	-0.68625835681753
21.706784	0.851265434170734	-0.68451899310202
21.747744	0.851186022179687	-0.682733613274262
21.788704	0.851152456286564	-0.680879459886811
21.829664	0.851122983795042	-0.678995270504138
21.870624	0.851064038811997	-0.677061791841922
21.911584	0.851018192714073	-0.675061311314429
21.952544	0.850980533419349	-0.673003223478388
21.993504	0.850946967526226	-0.670935446892818
22.034464	0.850892115944782	-0.668876757595943
22.075424	0.85087164893678	-0.66685229926569
22.116384	0.850833989642057	-0.664870827951454
22.157344	0.850787324863812	-0.662950601040449
22.198304	0.85075375897069	-0.661107191138194
22.239264	0.850737385364288	-0.659332345591862
22.280224	0.850699726069565	-0.657601666011951
22.321184	0.850666160176442	-0.655950937138906
22.362144	0.850662066774842	-0.654295675517543
22.403104	0.850628500881719	-0.652649265830635
22.444064	0.850577742701874	-0.65105845640362
22.485024	0.850573649300274	-0.649537375028491
22.525984	0.850553182292272	-0.648087065544884
22.566944	0.850519616399149	-0.646782839130257
22.607904	0.850498330710827	-0.645606512490396
22.648864	0.850468858219305	-0.644516172957806
22.689824	0.850456578014504	-0.643458946459199
22.730784	0.850435292326182	-0.642494028944242
22.771744	0.85040991323626	-0.641588087279151
22.812704	0.85040991323626	-0.640720397215609
22.853664	0.850376347343137	-0.639835221203748
22.894624	0.850359973736735	-0.638970586386909
22.935584	0.850347693531934	-0.638097191162263
22.976544	0.850342781450014	-0.637253505051951
23.017504	0.850318221040412	-0.636443452805839
23.058464	0.850284655147289	-0.635673818291962
23.099424	0.850275649663768	-0.634986115383133
23.140384	0.850275649663768	-0.634342556648667
23.181344	0.850271556262168	-0.633763970938763
23.222304	0.850275649663768	-0.63322204383088
23.263264	0.850251089254166	-0.632665461563171
23.304224	0.850246177172245	-0.63207026594573
23.345184	0.850246177172245	-0.63148550654545
23.386144	0.850208517877522	-0.630869514765897
23.427104	0.850204424475922	-0.630239046521403
23.468064	0.850204424475922	-0.629570344109008
23.509024	0.850179045386	-0.6289192998022
23.549984	0.850170858582799	-0.628250946062753
23.590944	0.850170858582799	-0.627615554992081
23.631904	0.850170858582799	-0.62699389727713
23.672864	0.850170858582799	-0.62637019764623
23.713824	0.850170858582799	-0.625731784016945
23.754784	0.850133199288076	-0.625070281700917
23.795744	0.850125012484875	-0.6243864468826
23.836704	0.850125012484875	-0.623655552112398
23.877664	0.850125012484875	-0.622821879453298
23.918624	0.850120919083274	-0.62193930977172
23.959584	0.850120919083274	-0.621003240584758
24.000544	0.850103726796553	-0.619995015710513
24.041504	0.850099633394953	-0.618873840414126
24.082464	0.850099633394953	-0.617668656729447
24.123424	0.850095539993352	-0.616450038240259
24.164384	0.850095539993352	-0.615166660288687
24.205344	0.850095539993352	-0.613820312002794
24.246304	0.850095539993352	-0.612450851058892
24.287264	0.850095539993352	-0.611085981701868
24.328224	0.850095539993352	-0.609654053820213
24.369184	0.850095539993352	-0.608180795119042
24.410144	0.85007016090343	-0.606656004735433
24.451104	0.85007016090343	-0.605143326378339
24.492064	0.85007016090343	-0.603633507139415
24.533024	0.850061974100229	-0.602138288580168
24.573984	0.850061974100229	-0.600646107833976
24.614944	0.850061974100229	-0.599161037836707
24.655904	0.850061974100229	-0.597648915177124
24.696864	0.850061974100229	-0.596149769688805
24.737824	0.850061974100229	-0.594663817113138
24.778784	0.850061974100229	-0.593224628117351
24.819744	0.850061974100229	-0.591837485096599
24.860704	0.850061974100229	-0.590543949866225
24.901664	0.850061974100229	-0.589299969778517
24.942624	0.850016128002305	-0.588084896857364
24.983584	0.850016128002305	-0.586900542022887
25.024544	0.850016128002305	-0.585758051913377
25.065504	0.850016128002305	-0.584647397823181
25.106464	0.850016128002305	-0.583553931130092
25.147424	0.850015309321985	-0.582485383656721
25.188384	0.850015309321985	-0.581412386244857
25.229344	0.850015309321985	-0.580307123510113
25.270304	0.850015309321985	-0.579160767489298
25.311264	0.850015309321985	-0.577987792468145
25.352224	0.850011215920385	-0.576833918186899
25.393184	0.850011215920385	-0.575745082306394
25.434144	0.850011215920385	-0.574657499469295
25.475104	0.850011215920385	-0.573598525247539
25.516064	0.850011215920385	-0.572620175107278
25.557024	0.850011215920385	-0.571622242622603
25.597984	0.850011215920385	-0.570650547777228
25.638944	0.850011215920385	-0.569713552427749
25.679904	0.850011215920385	-0.568778402865686
25.720864	0.850011215920385	-0.56782316756264
25.761824	0.850011215920385	-0.566856715886714
25.802784	0.850011215920385	-0.565896224338984
25.843744	0.850011215920385	-0.564943795853166
25.884704	0.850011215920385	-0.563959550960886
25.925664	0.849998935715584	-0.562989863164165
25.966624	0.849998935715584	-0.562059093806006
26.007584	0.849998935715584	-0.561208920199664
26.048544	0.849998935715584	-0.560419062654831
26.089504	0.849998935715584	-0.559615820427226
26.130464	0.850003029117184	-0.558817899820481
26.171424	0.850003029117184	-0.558042723585945
26.212384	0.850003029117184	-0.557218423691515
26.253344	0.850003029117184	-0.556404788830867
26.294304	0.850003029117184	-0.555603642999358
26.335264	0.850003029117184	-0.554744691551563
26.376224	0.850003029117184	-0.553893434879878
26.417184	0.850003029117184	-0.553024356662164
26.458144	0.850003029117184	-0.552167806699295
26.499104	0.850003029117184	-0.551353014680302
26.540064	0.850003029117184	-0.550599619608956
26.581024	0.850003029117184	-0.549836025853894
26.621984	0.850003029117184	-0.549097331705698
26.662944	0.850003029117184	-0.548355601923652
26.703904	0.850003029117184	-0.547626572553719
26.744864	0.850007941199105	-0.546859513861242
26.785824	0.850007941199105	-0.546073897051133
26.826784	0.850007941199105	-0.545199569126352
26.867744	0.850007941199105	-0.544284182782795
26.908704	0.850007941199105	-0.54324117560283
26.949664	0.850003847797504	-0.542059444532283
26.990624	0.850003847797504	-0.540648977470547
27.031584	0.850003847797504	-0.539016922213047
27.072544	0.850003847797504	-0.537122601702043
27.113504	0.850003847797504	-0.534928208893994
27.154464	0.850003847797504	-0.53242891902699
27.195424	0.850003847797504	-0.5295801215766
27.236384	0.850003847797504	-0.526302805073713
27.277344	0.850003847797504	-0.522618269077009
27.318304	0.850003847797504	-0.518484446195371
27.359264	0.850012034600705	-0.513916972231289
27.400224	0.85007097958375	-0.50899051767568
27.441184	0.850276468344088	-0.503662561862593
27.482144	0.850585929505075	-0.497917856888193
27.523104	0.850913401633103	-0.49179835682489
27.564064	0.851286719859056	-0.485255949164338
27.605024	0.851633840314766	-0.478333915115353
27.645984	0.851961312442795	-0.471120630194897
27.686944	0.852296152693704	-0.463621775592806
27.727904	0.852673564321257	-0.455937464029137
27.768864	0.85305916275201	-0.448089877640969
27.809824	0.853453766666285	-0.440189920576085
27.850784	0.853818079408716	-0.43226540386046
27.891744	0.854174205347947	-0.424362225929223
27.932704	0.854522144483978	-0.416583173388096
27.973664	0.854870083620008	-0.408963168011979
28.014624	0.855205742551237	-0.401519416810831
28.055584	0.855502923507423	-0.394270558532904
28.096544	0.855775544054007	-0.387175229670592
28.137504	0.856035884395789	-0.380255263688028
28.178464	0.856488614612789	-0.37349425552303
28.219424	0.856807081257297	-0.366888023279435
28.260384	0.85695771843619	-0.360455327741025
28.301344	0.857410448653189	-0.354239221299994
28.342304	0.857775580075941	-0.3482509116124
28.383264	0.858185738916296	-0.342481832219763
28.424224	0.85857624942897	-0.336914231310642
28.465184	0.858957754458124	-0.331507508099505
28.506144	0.859355633093678	-0.326247835524778
28.547104	0.859758423811153	-0.321183145220713
28.588064	0.860106362947184	-0.316301449375535
28.629024	0.860449390001294	-0.311461847071946
28.669984	0.860730197351078	-0.306662862987536
28.710944	0.861002817897662	-0.301961925735968
28.751904	0.861287718649047	-0.297332823828413
28.792864	0.861602091891954	-0.292721153389027
28.833824	0.861950031027984	-0.28813248882656
28.874784	0.86225212406609	-0.283599097643097
28.915744	0.862541118219076	-0.279079546596445
28.956704	0.862872683748704	-0.274607781177251
28.997664	0.863258282179458	-0.270229741225554
29.038624	0.863652067413412	-0.265906676101652
29.079584	0.864209588711381	-0.261618125241142
29.120544	0.864385604980196	-0.257360192223835
29.161504	0.864767110009349	-0.253123798477861
29.202464	0.865282878610994	-0.248942924361162
29.243424	0.865617718861903	-0.244835735734302
29.284384	0.86591981190001	-0.240711161402597
29.325344	0.866183426963073	-0.236603199157635
29.366304	0.866447860706456	-0.232563358889795
29.407264	0.866716387851439	-0.228509430055668
29.448224	0.867038947897547	-0.224462991152296
29.489184	0.867345134337254	-0.220503286823824
29.530144	0.86764231529344	-0.216528583020991
29.571104	0.867982067626269	-0.212536975117821
29.612064	0.868375852860223	-0.208628323046484
29.653024	0.8687909237825	-0.204827310672456
29.693984	0.869188802418054	-0.201074537200717
29.734944	0.869570307447207	-0.197470921657515
29.775904	0.869964911361482	-0.19395902235395
29.816864	0.870333317505514	-0.190514907250589
29.857824	0.870677163239944	-0.187148864378588
29.898784	0.871142173661744	-0.183883012678057
29.939744	0.871268250431035	-0.180709753257944
29.980704	0.871536777576019	-0.177580932204992
30.021664	0.87201816160422	-0.174578171677009
30.062624	0.87236200733865	-0.171609884007506
30.103584	0.872672287179957	-0.168718374121045
30.144544	0.872970286816463	-0.165944190502219
30.185504	0.873292846862571	-0.163183304397928
30.226464	0.873682538694925	-0.160488727171431
30.267424	0.874051763519277	-0.157916699769163
30.308384	0.87442426306491	-0.155352367143005
30.349344	0.874785301086061	-0.152852700273375
30.390304	0.875145520426893	-0.15043554467757
30.431264	0.875493459562923	-0.147996350772276
30.472224	0.875833211895752	-0.145490015532525
30.513184	0.876168052146662	-0.143055031853072
30.554144	0.876470145184768	-0.140652507445827
30.595104	0.876733760247831	-0.138281030185353
30.636064	0.876985913786413	-0.135920462029723
30.677024	0.877283094742599	-0.133602002670124
30.717984	0.877614660272228	-0.131264483975532
30.758944	0.877915934630014	-0.128950860273874
30.799904	0.878364571445413	-0.126629905723494
30.840864	0.87855778000095	-0.124275249753531
30.881824	0.87913167490532	-0.121893584705371
30.922784	0.879525460139274	-0.119560914743955
30.963744	0.879902871766827	-0.117250705857977
31.004704	0.880326129492304	-0.115000152734113
31.045664	0.880707634521457	-0.112791133095916
31.086624	0.881055573657487	-0.11057057020395
31.127584	0.881399419391917	-0.108419600253102
31.168544	0.881680226741701	-0.106308973941488
31.209504	0.881944660485084	-0.10415932458943
31.250464	0.882245934842871	-0.102030013766241
31.291424	0.882568494888979	-0.0999730612964853
31.332384	0.882908247221808	-0.0979250849759224
31.373344	0.883202153456714	-0.0958752911976205
31.414304	0.8834993344129	-0.0938835754363453
31.455264	0.88385136695053	-0.0919217256922308
31.496224	0.884228778578083	-0.0899709942567303
31.537184	0.884807585564374	-0.0880636377359008
31.578144	0.88499178863639	-0.0861771623662157
31.619104	0.885347914575621	-0.0843782518488876
31.660064	0.885905435873589	-0.0826401259223412
31.701024	0.886077358740804	-0.0810171841040069
31.741984	0.886571841654127	-0.0794788238051223
31.782944	0.886869841290633	-0.0779365975949322
31.823904	0.887137549755296	-0.0764079107911353
31.864864	0.887393796695479	-0.0749480629232078
31.905824	0.887674604045263	-0.0736123840295087
31.946784	0.888001257492972	-0.072289961245433
31.987744	0.888303350531078	-0.0709623911769696
32.028704	0.888596438085663	-0.069714011272505
32.069664	0.888940283820093	-0.0684823044725494
32.110624	0.889334069054048	-0.0672220522542218
32.151584	0.889758145459845	-0.0659093225780871
32.192544	0.890151930693799	-0.0645517012599596
32.233504	0.890537529124552	-0.0631832601844295
32.274464	0.890923127555306	-0.0618061110020352
32.315424	0.891300539182859	-0.0603920765802054
32.356384	0.891640291515688	-0.058909155279976
32.397344	0.891962851561796	-0.0573639021527602
32.438304	0.89223547210838	-0.055747046856566
32.479264	0.892650543030656	-0.0540906978114478
32.520224	0.89280936701275	-0.0524369442005826
32.561184	0.89315730614878	-0.0507203357533099
32.602144	0.893471679391688	-0.0489254458709078
32.643104	0.893781959232995	-0.0470580450906578
32.684064	0.894260068539916	-0.0451383477266921
32.725024	0.894637480167469	-0.0431557563006122
32.765984	0.895023078598223	-0.0411551973217056
32.806944	0.895391484742255	-0.0391915170446167
32.847904	0.895743517279886	-0.0372431304346882
32.888864	0.896104555301037	-0.0353471450103596
32.929824	0.896452494437067	-0.0334596824603919
32.970784	0.896792246769897	-0.031621241147639
33.011744	0.897127087020806	-0.0298874104359648
33.052704	0.897433273460513	-0.0282312379065263
33.093664	0.897692795121975	-0.0266858736398085
33.134624	0.897953135463758	-0.0251937887786772
33.175584	0.898246223018343	-0.0237598342355146
33.216544	0.898581881949573	-0.02237610167203
33.257504	0.898879062905758	-0.0210285330308206
33.298464	0.899168875739064	-0.0196656293175382
33.339424	0.899516814875094	-0.0183047762370284
33.380384	0.899894226502647	-0.0170415733738825
33.421344	0.900493500496939	-0.0158402948262155
33.462304	0.900875005526092	-0.0146666289967859
33.503264	0.901276977563247	-0.0134871294331032
33.544224	0.901671581477521	-0.0123291669615474
33.585184	0.902014608531631	-0.0111878841321184
33.626144	0.902358454266061	-0.0100984729412502
33.667104	0.902643355017446	-0.00905441538403032
33.708064	0.90291597556403	-0.00797154399013404
33.749024	0.903205788397335	-0.00685951917941351
33.789984	0.903524255041843	-0.00570317149944585
33.830944	0.903868100776273	-0.00442628758152179
33.871904	0.904173468535659	-0.00302855579919435
33.912864	0.904463281368964	-0.00159653203247867
33.953824	0.904789934816673	-0.000222568849142193
33.994784	0.905175533247427	0.00108903199832497
34.035744	0.905569318481381	0.00231709952439083
34.076704	0.905938543305733	0.00348681227427791
34.117664	0.906294669244964	0.00462557812086702
34.158624	0.906684361077318	0.00573976470386213
34.199584	0.907028206811748	0.00682533177548386
34.240544	0.907372052546178	0.00782392455955357
34.281504	0.907686425789085	0.00876481632922112
34.322464	0.908097403309761	0.00969324086180898
34.363424	0.908365111774424	0.0106549353312077
34.404384	0.908641825722608	0.011584159632369
34.445344	0.908964385768716	0.0125512258443654
34.486304	0.909262385405222	0.0135211446369137
34.527264	0.909568571844929	0.014375007638881
34.568224	0.909903412095838	0.0150546670986514
34.609184	0.910302109411713	0.0156385046948264
34.650144	0.910708174850468	0.0161466497525074
34.691104	0.911110965567943	0.0166063336288955
34.732064	0.911496563998697	0.0170487974200881
34.773024	0.911890349232651	0.017530918400649
34.813984	0.912250568573482	0.0180450802458806
34.854944	0.912590320906312	0.0186229097713287
34.895904	0.91291288095242	0.0192141218003437
34.936864	0.913185501499004	0.0197903452510274
34.977824	0.913454028643987	0.0204217854213622
35.018784	0.913764308485294	0.0211780047435835
35.059744	0.914095055334603	0.0219721269944057
35.100704	0.914589538247926	0.0227869255510157
35.141664	0.914745087508739	0.0235609184767367
35.182624	0.91521009793054	0.0241806911785651
35.223584	0.915595696361293	0.0247754335211737
35.264544	0.915969014587246	0.0254027005121679
35.305504	0.916346426214799	0.0260907847820327
35.346464	0.91670255215403	0.0268419200168379
35.387424	0.917062771494861	0.0276548815028558
35.428384	0.917414804032492	0.028472299464984
35.469344	0.917750462963721	0.0292552925111627
35.510304	0.91808612189495	0.0300135973334513
35.551264	0.918379209449536	0.0307615487484046
35.592224	0.918651829996119	0.0314556345513785
35.633184	0.918919538460783	0.0321276297439213
35.674144	0.919205257892488	0.0327474721803392
35.715104	0.919531911340196	0.0333301373637283
35.756064	0.919834004378302	0.0338471975528362
35.797024	0.920122998531288	0.0342914373968552
35.837984	0.920458657462517	0.0346670431503615
35.878944	0.920848349294871	0.0350510758931681
35.919904	0.921255233413946	0.0354622223160559
35.960864	0.921829128318316	0.035861882144529
36.001824	0.922236012437391	0.0362910484211856
36.042784	0.922625704269745	0.0366457446938706
36.083744	0.922973643405776	0.0369194791081422
36.124704	0.923317489140206	0.0371378311831126
36.165664	0.92360238989159	0.0373299172891054
36.206624	0.923875010438174	0.0375248821261212
36.247584	0.924164004591159	0.0376843760283448
36.288544	0.924482471235667	0.0378461995016992
36.329504	0.924826316970097	0.0380053185805042
36.370464	0.925119404524682	0.038224664373375
36.411424	0.925413310759588	0.0384490179814545
36.452384	0.925744057608897	0.0385982739742567
36.493344	0.926133749441251	0.0387439364564936
36.534304	0.926528353355525	0.03883548271807
36.575264	0.926896759499557	0.038885423580184
36.616224	0.927252885438788	0.0389201100008441
36.657184	0.927643395951462	0.0389977158821376
36.698144	0.927986423005572	0.039099234190013
36.739104	0.928322081936801	0.0392012972993689
36.780064	0.92864873538451	0.0393166797153199
36.821024	0.929059712905185	0.0395237522204381
36.861984	0.929324146648568	0.0398300831968906
36.902944	0.929591855113232	0.0402040153202488
36.943904	0.92991932724126	0.0405813513632571
36.984864	0.930220601599046	0.0409879454249739
37.025824	0.930522694637153	0.0414169678740397
37.066784	0.930862446969982	0.0418626634276146
37.107744	0.931264419007137	0.0423167707160484
37.148704	0.931671303126213	0.0428146059505126
37.189664	0.932069181761767	0.0432740152469545
37.230624	0.93245068679092	0.0437937035584043
37.271584	0.932840378623274	0.0444740690808934
37.312544	0.933205510046026	0.0452048091274749
37.353504	0.933540350296935	0.0460044556653094
37.394464	0.933876009228165	0.0468698009032797
37.435424	0.934144536373148	0.0477298790005366
37.476384	0.934412244837811	0.0485848119926117
37.517344	0.934726618080719	0.0493766438980099
37.558304	0.935070463815149	0.0501401962481587
37.599264	0.93554857312207	0.0508633199700429
37.640224	0.935691023497763	0.0515788818473779
37.681184	0.936173226206285	0.0523462674207434
37.722144	0.936554731235438	0.0531032080601249
37.763104	0.936940329666191	0.0539111551933162
37.804064	0.937308735810223	0.0547319901503301
37.845024	0.937660768347854	0.0555377798696587
37.885984	0.938016894287085	0.0564131886805767
37.926944	0.938369745505036	0.0573625619196926
37.967904	0.938704585755945	0.0582854730612979
38.008864	0.939044338088774	0.0591889391484614
38.049824	0.93933742564336	0.0601192094684652
38.090784	0.939597765985143	0.0609804970250088
38.131744	0.939861381048205	0.0618356653713235
38.172704	0.940151193881511	0.0626751804815006
38.213664	0.94049012753402	0.0634931563203449
38.254624	0.940788127170526	0.0643679549536047
38.295584	0.941085308126712	0.0652231668840378
38.336544	0.941420967057941	0.0660733383111733
38.377504	0.941814752291896	0.0668974268226288
38.418464	0.942229823214172	0.0677271158933036
38.459424	0.942615421644925	0.068521290445068
38.500384	0.943210602237617	0.0692313454690381
38.541344	0.943398898711233	0.0699677383757813
38.582304	0.943927766197999	0.0706577904685935
38.623264	0.94427488665371	0.0713022622903417
38.664224	0.944551600601894	0.0718964685482935
38.705184	0.944820127746877	0.0724386070391515
38.746144	0.945118127383383	0.0729327049354595
38.787104	0.945444780831092	0.0734329372964378
38.828064	0.945780439762321	0.0739545759971878
38.869024	0.946077620718507	0.0744370347546663
38.909984	0.946370708273092	0.0749022189468014
38.950944	0.946714554007522	0.0753874540126248
38.991904	0.947100152438276	0.0758999661989734
39.032864	0.947477564065828	0.0764538680433982
39.073824	0.947859069094982	0.0770031129247678
39.114784	0.948211101632612	0.0775566508418037
39.155744	0.948600793464966	0.0781193392445059
39.196704	0.948952826002597	0.0787713380435086
39.237664	0.949284391532226	0.0794170563710442
39.278624	0.949602858176733	0.0800798073720657
39.319584	0.949883665526518	0.0807365350479191
39.360544	0.950148099269901	0.0813138001590335
39.401504	0.950403527529763	0.0819144677625439
39.442464	0.95071380737107	0.0824886166091899
39.483424	0.951178817792871	0.0830891665355806
39.524384	0.951472724027776	0.0837213018726045
39.565344	0.951815751081886	0.0842571511751717
39.606304	0.952222635200962	0.0847970429047241
39.647264	0.952633612721637	0.0853244957268739
39.688224	0.953027397955592	0.0857776790319967
39.729184	0.953412996386345	0.0861909153133637
39.770144	0.953798594817099	0.0865327324790497
39.811104	0.954176006444652	0.0868403644414377
39.852064	0.954515758777481	0.0871176160940672
39.893024	0.954821126536868	0.0872974812132496
39.933984	0.955102752566972	0.087386320901071
39.974944	0.955370461031635	0.0874470749829698
40.015904	0.955676647471342	0.0874176404485816
40.056864	0.956032773410573	0.0873925316379485
40.097824	0.956506789315894	0.0873390103405047
40.138784	0.956657426494787	0.0872423843499241
40.179744	0.957130623719789	0.087129407777311
40.220704	0.957521134232463	0.0868414736572519
40.261664	0.957885446974894	0.0865606807949991
40.302624	0.958262858602447	0.0862647598852358
40.343584	0.958618984541678	0.0859040054200879
40.384544	0.958966923677709	0.0856128526128819
40.425504	0.95933123642014	0.0852969374887845
40.466464	0.959666895351369	0.084971697542547
40.507424	0.959993548799078	0.0846716906216801
40.548384	0.960295641837184	0.0843783172036397
40.589344	0.960555163498647	0.0840783691213326
40.630304	0.96081959724203	0.0837982539921216
40.671264	0.961112684796615	0.0835008163550366
40.712224	0.961440156924644	0.0832764169836325
40.753184	0.96174143128243	0.0831336855333607
40.794144	0.962039430918936	0.0830184251529414
40.835104	0.962391463456567	0.0829520814078527
40.876064	0.962785248690521	0.0829537267083237
40.917024	0.963183127326075	0.0830106018036815
40.957984	0.963753747509165	0.0831283791669408
40.998944	0.963959236269503	0.0833215221878058
41.039904	0.964357114905058	0.0836429986454161
41.080864	0.964713240844289	0.0839581488682348
41.121824	0.965065273381919	0.0842743952316322
41.162784	0.965513910197318	0.0846068287366183
41.203744	0.965778343940701	0.084930442995238
41.244704	0.966071431495287	0.0852301273936285
41.285664	0.966407090426516	0.0854939507793669
41.326624	0.966737837275825	0.0857703808713639
41.367584	0.96703174351073	0.0860668596578432
41.408544	0.967324831065316	0.0864074564682128
41.449504	0.967676863602947	0.0867489097065099
41.490464	0.9680624620337	0.0870560012258292
41.531424	0.968448060464454	0.0873340330341789
41.572384	0.968825472092007	0.0875695528934026
41.613344	0.969185691432838	0.0877659211390322
41.654304	0.969567196461991	0.0879226910338534
41.695264	0.969911042196421	0.0879811831000053
41.736224	0.97024670112765	0.0880111319269911
41.777184	0.97070352474625	0.0880768088350677
41.818144	0.970967139809313	0.0880982652965755
41.859104	0.971097309980204	0.0881646853138714
41.900064	0.97150828750088	0.0882965207345334
41.941024	0.971834940948588	0.0884122932283445
41.981984	0.972132940585094	0.0885172328895172
42.022944	0.972434214942881	0.0886284203340685
42.063904	0.97277396727571	0.0887530011782162
42.104864	0.973184944796386	0.0888991561609914
42.145824	0.973604109120263	0.0890346068842779
42.186784	0.974001987755817	0.089142782666245
42.227744	0.97438349278497	0.0892410735701499
42.268704	0.974764997814124	0.0893792613760744
42.309664	0.975138316040076	0.089639443308717
42.350624	0.975477249692586	0.0899902235483601
42.391584	0.975783436132292	0.0904019256687581
42.432544	0.976060150080476	0.0908603761145945
42.473504	0.97632867722546	0.0913425014535671
42.514464	0.976634863665166	0.0918698453154207
42.555424	0.976986896202797	0.0924293368230353
42.596384	0.977305362847305	0.092908609581456
42.637344	0.977615642688612	0.0934611537805915
42.678304	0.977921829128318	0.0940862524616933
42.719264	0.978277955067549	0.0947060774644639
42.760224	0.978655366695102	0.0953717747518922
42.801184	0.979019679437534	0.0960946391482717
42.842144	0.979577200735502	0.0967983069196844
42.883104	0.979938238756654	0.0975378618542204
42.924064	0.980294364695885	0.0983459026932663
42.965024	0.980625111545194	0.0992258072060014
43.005984	0.980956677074822	0.100069046579099
43.046944	0.981245671227808	0.10092447860933
43.087904	0.981518291774391	0.101753306893666
43.128864	0.981777813435854	0.102527088436413
43.169824	0.98207990647396	0.10322800169154
43.210784	0.982406559921669	0.10386360196598
43.251744	0.982712746361375	0.104423304856569
43.292704	0.98299764711276	0.104950809979661
43.333664	0.983350498330711	0.105450682771662
43.374624	0.983744283564665	0.105865498977322
43.415584	0.98414216220022	0.106269238279282
43.456544	0.984536766114494	0.106618514866838
43.497504	0.984913359061727	0.106795335635348
43.538464	0.985316149779202	0.106913734072295
43.579424	0.985672275718433	0.106939326666643
43.620384	0.986024308256064	0.106834025257287
43.661344	0.986472945071463	0.106599627689113
43.702304	0.986737378814846	0.106272788205728
43.743264	0.987038653172632	0.105822191618035
43.784224	0.98736612530066	0.105179199477108
43.825184	0.987696872149969	0.104530408469222
43.866144	0.987994871786475	0.103795177079235
43.907104	0.988287959341061	0.103064872873838
43.948064	0.988631805075491	0.102370715157069
43.989024	0.989025590309445	0.101691476284042
44.029984	0.989407095338598	0.101004937071176
44.070944	0.989784506966151	0.10033571164936
44.111904	0.990140632905382	0.0996587587633445
44.152864	0.990526231336135	0.0989500395926045
44.193824	0.990879082554086	0.0982979732382183
44.234784	0.991205736001795	0.0977433370013976
44.275744	0.991524202646302	0.0972465739362471
44.316704	0.991800916594486	0.0968471211323366
44.357664	0.992056344854349	0.0965155680265432
44.398624	0.992320778597732	0.096263388138046
44.439584	0.992631058439039	0.0961430349533871
44.480544	0.992949525083546	0.0961985916291618
44.521504	0.993242612638132	0.0963673907406724
44.562464	0.993737914231775	0.0966428445484162
44.603424	0.99414397967053	0.0970459627766876
44.644384	0.994559050592806	0.0974545878583236
44.685344	0.994961841310281	0.0978890038420464
44.726304	0.995347439741035	0.0983388594997264
44.767264	0.995724851368588	0.0987553885612416
44.808224	0.99609325751262	0.0992213855971858
44.849184	0.996428916443849	0.0997786673899956
44.890144	0.996747383088357	0.100396062578163
44.931104	0.99701591023334	0.101001378427905
44.972064	0.997287712099604	0.10161856659151
45.013024	0.997597991940911	0.10222778975747
45.053984	0.997941837675341	0.102822580042609
45.094944	0.998264397721449	0.103392961042216
45.135904	0.998566490759555	0.103953694697206
45.176864	0.998876770600862	0.104449695040284
45.217824	0.999228803138493	0.104892688378516
45.258784	0.999618494970847	0.105285206949183
45.299744	0.999991813196799	0.105629035521935
45.340704	1.00053705428997	0.105927351379006
45.381664	1.000884993426	0.106178600746575
45.422624	1.00125339957003	0.106419300578275
45.463584	1.00158496509966	0.106654731090056
45.504544	1.00191161854737	0.106866586952173
45.545504	1.00221371158547	0.107009686688245
45.586464	1.00247323324694	0.107102971956148
45.627424	1.00274585379352	0.107134945265435
45.668384	1.0030348479465	0.107145451217185
45.709344	1.00336641347613	0.107194463737576
45.750304	1.00366850651424	0.107360310025062
45.791264	1.00396159406882	0.107598329433479
45.832224	1.00430953320486	0.107898092283282
45.873184	1.00469103823401	0.108155308316665
45.914144	1.00509792235308	0.108458747486859
45.955104	1.00549170758704	0.108797825390701
45.996064	1.00587730601779	0.109211966042526
46.037024	1.00626699785015	0.109672628382373
46.077984	1.0066321292729	0.110228814034604
46.118944	1.00714707919422	0.110824223214225
46.159904	1.00742788654401	0.111503795505758
46.200864	1.00769641368899	0.112295740729865
46.241824	1.0079985067271	0.11318575022046
46.282784	1.00814914390599	0.114162204451568
46.323744	1.00865672570443	0.115227295704347
46.364704	1.00895390666062	0.116375700178729
46.405664	1.0092469942152	0.117648029556276
46.446624	1.00959083994963	0.11892414421451
46.487584	1.00996825157719	0.120167729865946
46.528544	1.01036203681114	0.121314798487098
46.569504	1.01073126163549	0.122427718951452
46.610464	1.01109557437793	0.123504410117354
46.651424	1.0114860848906	0.124564515346983
46.692384	1.01182911194471	0.125674188794514
46.733344	1.01216477087594	0.126769605876903
46.774304	1.01248323752045	0.127785037385132
46.815264	1.01275995146863	0.128806688347062
46.856224	1.01301537972849	0.129839710405493
46.897184	1.01327981347188	0.130747680911297
46.938144	1.01359009331318	0.131619208556468
46.979104	1.01390037315449	0.132353084480372
47.020064	1.01420164751228	0.132946022440477
47.061024	1.01451602075518	0.133486753164309
47.101984	1.01510301454467	0.133916662550185
47.142944	1.01552217886855	0.134210323623407
47.183904	1.01592496958603	0.134389323597838
47.224864	1.01630156253326	0.134434781833371
47.265824	1.01667488075921	0.134412346908404
47.306784	1.01705229238676	0.134284484180138
47.347744	1.01739204471959	0.134092247708937
47.388704	1.01769741247898	0.133721235721514
47.429664	1.01797412642716	0.133205382812487
47.470624	1.01824674697375	0.132581042495046
47.511584	1.01855293341345	0.131823635505597
47.552544	1.01890496595109	0.130971191166685
47.593504	1.01921933919399	0.130122551721312
47.634464	1.0195214322321	0.129172725207365
47.675424	1.01983171207341	0.128120604588234
47.716384	1.02019602481584	0.127118673260692
47.757344	1.02057752984499	0.126079050387523
47.798304	1.02095084807094	0.125039514682591
47.839264	1.02149527048379	0.123984890155855
47.880224	1.02166719335101	0.122866445404489
47.921184	1.02220752236225	0.121758308297133
47.962144	1.02253908789188	0.120693182177059
48.003104	1.02287392814279	0.119696345832963
48.044064	1.0231719277793	0.118761619036849
48.085024	1.02343554284236	0.117886561078084
48.125984	1.02369178978254	0.11709203349496
48.166944	1.02398897073873	0.11641360310733
48.207904	1.02432462966996	0.115875618182959
48.248864	1.02462181062614	0.115415949561013
48.289824	1.02491571686105	0.114957464247882
48.330784	1.02526774939868	0.114529350527685
48.371744	1.02566153463263	0.114170770910047
48.412704	1.02606841875171	0.113815630079354
48.453664	1.02646220398566	0.113491516782578
48.494624	1.0268306101297	0.113238988221134
48.535584	1.02723749424877	0.112949288944278
48.576544	1.0275895267864	0.112670472621796
48.617504	1.02793746592243	0.112427203506314
48.658464	1.02824365236214	0.112224323793389
48.699424	1.02851627290872	0.11204074312811
48.740384	1.0289477174374	0.111892777225214
48.781344	1.02927928296703	0.111779772322923
48.822304	1.02961412321794	0.111697635872518
48.863264	1.02990311737092	0.111582327549569
48.904224	1.03020111700743	0.111518435411142
48.945184	1.03054905614346	0.111483655284627
48.986144	1.03093465457421	0.111438706983281
49.027104	1.03130797280017	0.111427309736309
49.068064	1.03169357123092	0.111457761959862
49.109024	1.03205788397335	0.111523685118208
49.149984	1.0324393890025	0.111632288024536
49.190944	1.03279551494173	0.111761565057445
49.231904	1.03312298706976	0.111855098754823
49.272864	1.03344145371427	0.111973675886655
49.313824	1.03371816766245	0.11211309276472
49.354784	1.03396131571752	0.112311781864656
49.395744	1.0342380296657	0.112527708483435
49.436704	1.03455240290861	0.112769920684046
49.477664	1.03486677615151	0.113022996226177
49.518624	1.0351639571077	0.113280489018712
49.559584	1.03567153890614	0.113599762299135
49.600544	1.03587293426488	0.113887140721684
49.641504	1.03648039506238	0.114092190923707
49.682464	1.03687909237825	0.114286909510453
49.723424	1.03725568532548	0.114397977098679
49.764384	1.03764128375624	0.114497649619138
49.805344	1.03801460198219	0.114581060905008
49.846304	1.03835026091342	0.11464961000649
49.887264	1.0386474418696	0.114698705336706
49.928224	1.03892415581779	0.114760496720624
49.969184	1.03919677636437	0.114839440634353
50.010144	1.03951114960728	0.114929019072982
50.051104	1.03986318214491	0.115143744949298
50.092064	1.04018164878942	0.115422077488065
50.133024	1.04047555502432	0.115716226703414
50.173984	1.04078992826723	0.115943134340834
50.214944	1.04115833441126	0.116200709943194
50.255904	1.04153983944042	0.116441897917021
50.296864	1.04191315766637	0.116664599687011
50.337824	1.0422733770072	0.116950864535334
50.378784	1.04262950294643	0.117255781207144
50.419744	1.04299872777078	0.117653272725724
50.460704	1.04350139748731	0.118118550623714
50.501664	1.04383296301694	0.118625697605083
50.542624	1.04413014397312	0.119270725124341
50.583584	1.0443863909133	0.119956351249926
50.624544	1.04465000597637	0.120682589057073
50.665504	1.04494391221127	0.121456139603992
50.706464	1.0452836645441	0.122333705828772
50.747424	1.04558084550029	0.123238538278049
50.788384	1.04587884513679	0.124105049391187
50.829344	1.04622678427282	0.124934760253921
50.870304	1.04662466290838	0.125766380101043
50.911264	1.04702745362585	0.126579882030129
50.952224	1.04742123885981	0.127425139347911
50.993184	1.04779455708576	0.128354958572289
51.034144	1.04819652912291	0.129254497730381
51.075104	1.04854856166055	0.130172847793992
51.116064	1.04890059419818	0.13109024772382
51.157024	1.04920268723628	0.131979514105196
51.197984	1.04947530778287	0.132891439869749
51.238944	1.04991084571314	0.133668032588135
51.279904	1.05007048837556	0.134399108232428
51.320864	1.05057315809208	0.135118108896708
51.361824	1.05084987204027	0.135744255775858
51.402784	1.05115196507837	0.136275326079838
51.443744	1.0514999042144	0.136704082665782
51.484704	1.05188550264516	0.137072237714241
51.525664	1.05227928787911	0.137375947105969
51.566624	1.05265260610506	0.13771438432327
51.607584	1.05301691884749	0.138075112637947
51.648544	1.05339433047505	0.138465968474496
51.689504	1.05375454981588	0.138838416558621
51.730464	1.05408120326359	0.139238749761724
51.771424	1.05440048858842	0.139601517813144
51.812384	1.05467638385628	0.139917125669206
51.853344	1.05492444399326	0.140254693383344
51.894304	1.05519624585952	0.140559036923996
51.935264	1.05551471250403	0.140882361348228
51.976224	1.05582499234534	0.141203731024748
52.017184	1.05612299198184	0.141462773232694
52.058144	1.05643736522475	0.141764824248716
52.099104	1.05683115045871	0.142114456046838
52.140064	1.05745171014132	0.142491589423696
52.181024	1.05783730857207	0.142864316446179
52.221984	1.05821390151931	0.143249353802916
52.262944	1.05859949995006	0.143662958370084
52.303904	1.05896872477441	0.144095883776956
52.344864	1.05930438370564	0.144541710082886
52.385824	1.05960565806343	0.144933156484239
52.426784	1.05988237201161	0.145288177458606
52.467744	1.0601549925582	0.145575215925031
52.508704	1.0604693658011	0.145840131092937
52.549664	1.06082139833873	0.14605398746609
52.590624	1.06113986498324	0.146309303231909
52.631584	1.06143786461975	0.146543556972492
52.672544	1.06175633126426	0.146773726881178
52.713504	1.06211655060509	0.147046192997603
52.754464	1.06250214903584	0.147308238151309
52.795424	1.06286728045859	0.14758810703025
52.836384	1.06341170287144	0.147900857947349
52.877344	1.06358362573865	0.148263238100115
52.918304	1.06395694396461	0.148607639804024
52.959264	1.06445961368113	0.148932012426305
53.000224	1.06478626712884	0.149220404179608
53.041184	1.06494590979125	0.149485637511578
53.082144	1.06534870050873	0.149760766617639
53.123104	1.06560822217019	0.150001268141601
53.164064	1.0659062218067	0.150232141933799
53.205024	1.06624106205761	0.150486389888716
53.245984	1.06654315509571	0.150764593854334
53.286944	1.06684934153542	0.15102278617197
53.327904	1.06719728067145	0.151236158761408
53.368864	1.0675869725038	0.151446266900376
53.409824	1.06798075773776	0.151601615952936
53.450784	1.06837863637331	0.151803637058727
53.491744	1.06875195459926	0.151976868675083
53.532704	1.06915065191514	0.1521272338837
53.573664	1.06950677785437	0.152284594343326
53.614624	1.069858810392	0.152427742021929
53.655584	1.07016008474979	0.152541901903357
53.696544	1.07043270529637	0.15266690769266
53.737504	1.07070941924455	0.15280958684199
53.778464	1.07102788588906	0.152946053075236
53.819424	1.07152728088431	0.15309675606077
53.860384	1.07182446184049	0.15329792291784
53.901344	1.0721183680754	0.153558948203174
53.942304	1.07246630721143	0.153878062401565
53.983264	1.07285190564218	0.154230559855475
54.024224	1.07323750407293	0.154638058287649
54.065184	1.07361900910209	0.155090088792839
54.106144	1.07397513504132	0.155648314181813
54.147104	1.07435664007047	0.156202909013721
54.188064	1.0747045792065	0.156747146079882
54.229024	1.07503532605581	0.157405686855062
54.269984	1.07535788610192	0.158075341580445
54.310944	1.0756346000501	0.158751259343647
54.351904	1.07589084699029	0.159467760458735
54.392864	1.07615446205335	0.160216513821467
54.433824	1.07646883529626	0.160958977995909
54.474784	1.07678320853916	0.161715454464429
54.515744	1.07707711477407	0.162538213660272
54.556704	1.07738248253346	0.163388280485524
54.597664	1.07777708644773	0.164255698148326
54.638624	1.07818724528809	0.165132244504735
54.679584	1.0787955247659	0.166014807648695
54.720544	1.07897154103471	0.166826112938212
54.761504	1.07937351307187	0.16757427573614
54.802464	1.07974683129782	0.168296678140864
54.843424	1.08026669330107	0.168988451806354
54.884384	1.08057697314237	0.169667690679382
54.925344	1.08085368709056	0.170259166392313
54.966304	1.08112221423554	0.170837235630413
55.007264	1.08143658747845	0.171387997239104
55.048224	1.08177552113096	0.17186444574665
55.089184	1.08209808117707	0.172327912724519
55.130144	1.08240017421517	0.17277750033987
55.171104	1.08271045405648	0.173288885876757
55.212064	1.08306248659411	0.173767696643522
55.253024	1.08345217842646	0.174213507695011
55.293984	1.08382549665242	0.174664557557536
55.334944	1.08418571599325	0.174994726867569
55.375904	1.08453774853088	0.175297592906606
55.416864	1.08491516015843	0.175663152520812
55.457824	1.08541864855527	0.176136330040269
55.498784	1.08574530200298	0.17663113182009
55.539744	1.0859049446654	0.177147926146075
55.580704	1.08618575201518	0.177640890855304
55.621664	1.08657135044594	0.178146399073819
55.662624	1.08686853140212	0.17862522291582
55.703584	1.08720009693175	0.179127806639988
55.744544	1.08750137128954	0.179677238933067
55.785504	1.08779527752444	0.180214920947814
55.826464	1.08814321666047	0.18079699992481
55.867424	1.08853700189443	0.181364698321927
55.908384	1.08893897393158	0.181895908095086
55.949344	1.08932948444426	0.182433158627061
55.990304	1.08970607739149	0.182861764847796
56.031264	1.09010068130576	0.183318515513013
56.072224	1.09046090064659	0.183825841189268
56.113184	1.09080474638102	0.184271924641497
56.154144	1.09111093282073	0.184675160546888
56.195104	1.09138273468699	0.185055896151134
56.236064	1.09166354203678	0.185327732477048
56.277024	1.09198200868129	0.185534401829071
56.317984	1.09232585441572	0.185716589981766
56.358944	1.09262385405222	0.185882464598929
56.399904	1.0930675787857	0.186018379493077
56.440864	1.09323540825132	0.186055127442539
56.481824	1.09381012183601	0.186099461207816
56.522784	1.09418671478324	0.186061728257277
56.563744	1.09456821981239	0.185956662202161
56.604704	1.09492925783354	0.185792631193207
56.645664	1.0953107628627	0.185556261443674
56.686624	1.09565378991681	0.1853124802148
56.727584	1.09599763565124	0.185087248386734
56.768544	1.09631200889414	0.184798651788074
56.809504	1.09658462944073	0.184506202353345
56.850464	1.09683187089739	0.184153868339879
56.891424	1.09710449144397	0.183700726439669
56.932384	1.09742705149008	0.183249752849351
56.973344	1.09773323792979	0.182787665308831
57.014304	1.09802632548437	0.182229699245362
57.055264	1.09834069872728	0.181678360147101
57.096224	1.09874758284636	0.18111498747374
57.137184	1.09914546148191	0.180538709542908
57.178144	1.09956053240419	0.179970884751848
57.219104	1.09993385063014	0.179475581754665
57.260064	1.10033172926569	0.178997494484266
57.301024	1.10070914089325	0.178466620308818
57.341984	1.10122081609329	0.177942662932967
57.382944	1.10151799704948	0.177431745925354
57.423904	1.10179880439926	0.176918017742101
57.464864	1.10207142494584	0.176426323509925
57.505824	1.10238579818875	0.175913907208636
57.546784	1.10273373732478	0.175405511542274
57.587744	1.10303992376449	0.174971099916963
57.628704	1.1033461102042	0.174548100793066
57.669664	1.1036686702503	0.174160908201672
57.710624	1.10403298299274	0.173893301714453
57.751584	1.10441940010381	0.173696312395136
57.792544	1.10479599305104	0.173583579893586
57.833504	1.10515293767059	0.17357499600146
57.874464	1.10550497020822	0.173600185442712
57.915424	1.10587337635226	0.173600279148566
57.956384	1.10621312868508	0.173566623492307
57.997344	1.10654387553439	0.173587036114179
58.038304	1.10699251234979	0.173665308832484
58.079264	1.10724875928997	0.173772826494263
58.120224	1.10738220418215	0.173945221295545
58.161184	1.10782265419434	0.174151465702412
58.202144	1.10815831312557	0.174446617352485
58.243104	1.10845140068016	0.174838301287284
58.284064	1.10874940031667	0.175252971486148
58.325024	1.1091137130591	0.175719360779158
58.365984	1.10950749829305	0.176285544628159
58.406944	1.10990210220733	0.176904888026421
58.447904	1.11028770063808	0.177592427494805
58.488864	1.11066920566723	0.178313633515478
58.529824	1.11107117770439	0.178959641677401
58.570784	1.11143221572554	0.179565330171355
58.611744	1.11176705597645	0.180153909719617
58.652704	1.11206914901455	0.180801066323061
58.693664	1.11233767615954	0.181497893567085
58.734624	1.11262257691092	0.18223588819018
58.775584	1.11294104355543	0.183011674602375
58.816544	1.11329307609306	0.183722973952927
58.857504	1.11358616364765	0.18437846166061
58.898464	1.11388006988255	0.18508780626345
58.939424	1.11419853652706	0.185737340380555
58.980384	1.11458413495781	0.186342736860916
59.021344	1.11496973338857	0.186902526919742
59.062304	1.11553544148974	0.187416823875741
59.103264	1.11589647951089	0.18783049163988
59.144224	1.11626897905652	0.188197931908797
59.185184	1.11661282479095	0.188510018168089
59.226144	1.11695257712378	0.188771078320719
59.267104	1.11727513716989	0.188987826500131
59.308064	1.11754775771647	0.189254293262652
59.349024	1.11779090577153	0.189573852019051
59.389984	1.11806352631812	0.18990837320331
59.430944	1.11838199296262	0.190285946779764
59.471904	1.11869227280393	0.190617295040201
59.512864	1.11898536035852	0.190946865068606
59.553824	1.11931201380622	0.191369471935437
59.594784	1.1197107111221	0.191788191098904
59.635744	1.12011268315925	0.192217540428858
59.676704	1.12052366067993	0.19268583652705
59.717664	1.12090107230748	0.193145457206466
59.758624	1.12129076413984	0.1936438699305
59.799584	1.12184828543781	0.19415259247775
59.840544	1.12200792810022	0.194626449909455
59.881504	1.12233458154793	0.19506029276202
59.922464	1.1227537458718	0.195535882662433
59.963424	1.12303455322159	0.195982053282898
60.004384	1.1233448330629	0.196334962606727
60.045344	1.12369686560053	0.196653344591928
60.086304	1.12400714544183	0.19690658575371
60.127264	1.12430432639802	0.19707572700055
60.168224	1.12463179852605	0.19718162987074
60.209184	1.12499201786688	0.197258335739988
60.250144	1.12537352289603	0.197265875792478
60.291104	1.12575093452359	0.197214119651831
60.332064	1.12611115386442	0.197112817085342
60.373024	1.12647137320525	0.196981177793213
60.413984	1.1268324112264	0.196893772022888
60.454944	1.12715906467411	0.196792981569791
60.495904	1.12750291040854	0.196642535730555
60.536864	1.12781319024984	0.196561680653232
60.577824	1.1282069754838	0.196543155223689
60.618784	1.12833714565469	0.196539916923689
60.659744	1.12862613980768	0.196596035834592
60.700704	1.1291165293194	0.196763797644084
60.741664	1.1294145289559	0.196971521731773
60.782624	1.12971170991209	0.197256481235749
60.823584	1.13007684133484	0.197610894211664
60.864544	1.1304665331672	0.197987097067592
60.905504	1.13086441180275	0.198382886626348
60.946464	1.1312418234303	0.198803880880797
60.987424	1.13163151526266	0.1992187493874
61.028384	1.13203430598013	0.199656669534245
61.069344	1.13239043191936	0.200130038823823
61.110304	1.13272609085059	0.200589934083186
61.151264	1.13302327180678	0.201005624150421
61.192224	1.13329179895176	0.201411947990603
61.233184	1.13358079310475	0.201723637634418
61.274144	1.13389925974925	0.202012707120763
61.315104	1.13425129228689	0.202273268235236
61.356064	1.13454519852179	0.20241287252501
61.397024	1.13483419267478	0.202436492937998
61.437984	1.13515675272088	0.202422223497621
61.478944	1.13572737290397	0.202348476990016
61.519904	1.13592794958239	0.202227295707106
61.560864	1.13649447636388	0.20211417094849
61.601824	1.13685878910631	0.201994120673454
61.642784	1.13722801393066	0.201892188316454
61.683744	1.13757185966509	0.201802030209049
61.724704	1.1379107933176	0.201778516577151
61.765664	1.13823417204403	0.201718355239263
61.806624	1.1385059739103	0.201612007811065
61.847584	1.13875321536696	0.201459827323915
61.888544	1.13902583591354	0.201284072187102
61.929504	1.13934921463997	0.201133236270006
61.970464	1.13965048899776	0.201033956006613
62.011424	1.13994439523266	0.200914306705466
62.052384	1.14027514208197	0.200887833711926
62.093344	1.14067383939784	0.201021769887097
62.134304	1.1410799048366	0.201311843987372
62.175264	1.14147860215247	0.201611591582734
62.216224	1.14185519509971	0.201972182607438
62.257184	1.14224979901398	0.202316444842168
62.298144	1.14259364474841	0.202610110273802
62.339104	1.14304146288349	0.202895141691573
62.380064	1.14329770982367	0.203125695140501
62.421024	1.14342296791264	0.203317953403761
62.461984	1.14374634663907	0.203443894072404
62.502944	1.14394692331749	0.203608835989433
62.543904	1.14416960436455	0.203789034527122
62.584864	1.14440047221481	0.204016789875645
62.625824	1.14465590047467	0.204363895974104
62.666784	1.14486138923501	0.204737636327341
62.707744	1.14504149890542	0.205112747401103
62.748704	1.14521751517424	0.205456111802994
62.789664	1.14540171824626	0.205686883172513
62.830624	1.14559492680179	0.205856813291898
62.871584	1.14579141007861	0.206055742104485
62.912544	1.14598052523255	0.206170167849036
62.953504	1.14617291510776	0.20621220037286
62.994464	1.14633255777018	0.206305670873265
63.035424	1.14649138175227	0.206434586157992
63.076384	1.14664283761148	0.20665824024097
63.117344	1.14676809570045	0.206996808210627
63.158304	1.14689417246975	0.207375660980957
63.199264	1.14703662284544	0.207767251209901
63.240224	1.14714960072961	0.208150902591671
63.281184	1.14730514999042	0.208567242062271
63.322144	1.14743040807939	0.208897938740137
63.363104	1.14754829804548	0.209168301922847
63.404064	1.14763999024133	0.209501461103405
63.445024	1.1477325011175	0.209812727981271
63.485984	1.14781191310855	0.210180107232422
63.526944	1.14789623718151	0.210570442238755
63.567904	1.14797974257416	0.210959604832302
63.608864	1.14805096776201	0.211399904672014
63.649824	1.14813037975305	0.211825113510716
63.690784	1.1481975115393	0.212194894246793
63.731744	1.14826873672715	0.212556718702049
63.772704	1.14832768171019	0.212869299641086
63.813664	1.14839890689804	0.21313183729533
63.854624	1.14846603868428	0.213389524037192
63.895584	1.14852907706893	0.213601863683024
63.936544	1.14857492316685	0.213761738946284
63.977504	1.14862486266638	0.213834243306514
64.018464	1.14869608785422	0.213904104289961
64.059424	1.14872556034575	0.214004724764996
64.100384	1.14878450532879	0.214043904708268
64.141344	1.14885163711504	0.214033791013584
64.182304	1.14890157661456	0.213981407261631
64.223264	1.14893923590928	0.213857462745613
64.264224	1.14896461499921	0.213679327915932
64.305184	1.14901946658065	0.213448347342644
64.346144	1.14905712587537	0.213229437390958
64.387104	1.1490906917685	0.213064055274333
64.428064	1.1491070653749	0.212886229891893
64.469024	1.14913244446482	0.212736862759589
64.509984	1.14918647736595	0.212583771364364
64.550944	1.14921185645587	0.212367716172436
64.591904	1.14925360915219	0.212116774072902
64.632864	1.14927080143891	0.211885623521552
64.673824	1.14930027393043	0.211666837784603
64.714784	1.14934202662676	0.211478811539243
64.755744	1.14935840023316	0.211308628631972
64.796704	1.14939605952788	0.211195776274096
64.837664	1.149409158413	0.211086131707338
64.878624	1.14944272430613	0.21097227037712
64.919584	1.14948038360085	0.21092435835572
64.960544	1.14948038360085	0.210928418216352
65.001504	1.14951394949397	0.210960084257605
65.042464	1.14953032310038	0.210975748389772
65.083424	1.1495516087887	0.210996036796905
65.124384	1.14958108128022	0.211042752434255
65.165344	1.14960564168982	0.211055171728804
65.206304	1.14960564168982	0.211008103060095
65.247264	1.14962283397654	0.210992462899193
65.288224	1.14965639986967	0.210942912114939
65.329184	1.14965639986967	0.210864872571667
65.370144	1.14965639986967	0.210796561003631
65.411104	1.14968096027927	0.210781106075232
65.452064	1.14970224596759	0.210731681684922
65.493024	1.14970633936919	0.210635748681825
65.533984	1.14970633936919	0.210547804647637
65.574944	1.14972353165591	0.210459141475496
65.615904	1.14975218546711	0.210354201814323
65.656864	1.14975709754903	0.210282970110351
65.697824	1.14976119095064	0.210200055683432
65.738784	1.14977756455704	0.210080362798167
65.779744	1.14978165795864	0.209959575951529
65.820704	1.14980294364696	0.209808321626897
65.861664	1.14980703704856	0.209692366079788
65.902624	1.14980294364696	0.209624939269356
65.943584	1.14980703704856	0.209515654271575
65.984544	1.14982750405656	0.209414238386378
66.025504	1.14982750405656	0.20934835881215
66.066464	1.14984878974488	0.209280578970359
66.107424	1.14985288314648	0.209221082290277
66.148384	1.14985288314648	0.209167569709657
66.189344	1.14985697654808	0.209134984043506
66.230304	1.14987826223641	0.209055477894649
66.271264	1.14987826223641	0.209005127341821
66.312224	1.14987826223641	0.209019008883544
66.353184	1.14987826223641	0.208962085845656
66.394144	1.14988644903961	0.208856577411738
66.435104	1.14988644903961	0.20875803154074
66.476064	1.14988644903961	0.208658032139392
66.517024	1.14988644903961	0.208524446816375
66.557984	1.14990691604761	0.208363067901029
66.598944	1.14990691604761	0.208164008336086
66.639904	1.14990691604761	0.207984467918586
66.680864	1.14990691604761	0.207742637079012
66.721824	1.14991592153113	0.207480737932103
66.762784	1.14991592153113	0.207218496649863
66.803744	1.14991592153113	0.20692762060181
66.844704	1.14993229513753	0.206590172743997
66.885664	1.14993229513753	0.206203823505296
66.926624	1.14993229513753	0.205789462753673
66.967584	1.14993229513753	0.205318915535764
67.008544	1.14993229513753	0.204769040863883
67.049504	1.14993229513753	0.204229778924842
67.090464	1.14993229513753	0.203670139231224
67.131424	1.14993229513753	0.203080443929531
67.172384	1.14993229513753	0.202527649121715
67.213344	1.14995767422745	0.202046044612957
67.254304	1.14995767422745	0.201584225114766
67.295264	1.14995767422745	0.201098137979427
67.336224	1.14995767422745	0.200629002886955
67.377184	1.14995767422745	0.200223897222883
67.418144	1.14997814123545	0.199858943427923
67.459104	1.14997814123545	0.19950558736688
67.500064	1.14997814123545	0.199161301160885
67.541024	1.14997814123545	0.198841389373126
67.581984	1.14997814123545	0.198569446266123
67.622944	1.15000352032538	0.198364060466388
67.663904	1.15000352032538	0.198216007395255
67.704864	1.15000352032538	0.198166341113087
67.745824	1.15000352032538	0.198179054600436
67.786784	1.15000352032538	0.198262757899899
67.827744	1.14999942692378	0.198429966191087
67.868704	1.14999942692378	0.198582057330793
67.909664	1.14999942692378	0.198682283369557
67.950624	1.14999942692378	0.198714300262963
67.991584	1.14999942692378	0.198768762977365
68.032544	1.14999942692378	0.198848576394258
68.073504	1.14999942692378	0.198910688121446
68.114464	1.14999942692378	0.198951886009401
68.155424	1.14999942692378	0.198998422951865
68.196384	1.14999942692378	0.199075558124679
68.237344	1.14999942692378	0.199191871061559
68.278304	1.14999942692378	0.199278520647428
68.319264	1.14999942692378	0.199399647450189
68.360224	1.14999942692378	0.199509963212372
68.401184	1.14999942692378	0.199592722915671
68.442144	1.14999942692378	0.199677618240773
68.483104	1.14999942692378	0.199747814821932
68.524064	1.14999942692378	0.199753031840909
68.565024	1.14999942692378	0.199738960708271
68.605984	1.14999942692378	0.19970631620356
68.646944	1.15000352032538	0.199658868353021
68.687904	1.15000352032538	0.19958682380524
68.728864	1.15000352032538	0.199505617875763
68.769824	1.15000352032538	0.199416512324819
68.810784	1.15000352032538	0.199309814044468
68.851744	1.15000352032538	0.199201934634506
68.892704	1.15000352032538	0.199052249338137
68.933664	1.15000352032538	0.198873783269156
68.974624	1.15000352032538	0.198753678513973
69.015584	1.15000352032538	0.198569182582206
69.056544	1.15000352032538	0.19832692025986
69.097504	1.15000352032538	0.198083095446867
69.138464	1.15000352032538	0.1978082954009
69.179424	1.15000352032538	0.197447832949345
69.220384	1.15000352032538	0.197055700098127
69.261344	1.15000352032538	0.196611322964135
69.302304	1.15000352032538	0.196138108398177
69.343264	1.15000352032538	0.195653378908128
69.384224	1.15000352032538	0.19518983129964
69.425184	1.15000352032538	0.194775668855756
69.466144	1.15000352032538	0.194327153409718
69.507104	1.15000352032538	0.193872224560652
69.548064	1.15000352032538	0.193415639515085
69.589024	1.15000352032538	0.192917422919585
69.629984	1.15000352032538	0.192395766785187
69.670944	1.14997895991577	0.191738910536184
69.711904	1.14981931725336	0.191040594894516
69.752864	1.14955079010838	0.190267671958903
69.793824	1.14926179595539	0.189368006406867
69.834784	1.14890157661456	0.188446842988412
69.875744	1.14846522000396	0.187453935752592
69.916704	1.14804605568009	0.186413310444699
69.957664	1.14763098475781	0.185356225594478
69.998624	1.14726257861378	0.184300864496141
70.039584	1.14675499681533	0.183181227719135
70.080544	1.1464029642777	0.18203754340478
70.121504	1.1460844976332	0.180836354204556
70.162464	1.14577831119349	0.179633404205946
70.203424	1.1454975038437	0.178400594727794
70.244384	1.14520032288752	0.177120890917407
70.285344	1.14487694416109	0.175851143898877
70.326304	1.14452081822186	0.174574207680011
70.367264	1.14419416477415	0.173323010062289
70.408224	1.14388797833444	0.172171500219469
70.449184	1.14354003919841	0.171063441563526
70.490144	1.14312087487454	0.170051928267545
70.531104	1.14273936984538	0.16912191509384
70.572064	1.14235377141463	0.168305702232587
70.613024	1.14198863999188	0.167542167316085
70.653984	1.14166607994577	0.166764925194335
70.694944	1.14133123969486	0.166009910972988
70.735904	1.14101277305035	0.165297489331387
70.776864	1.14071068001225	0.164617771033056
70.817824	1.14042168585926	0.163932120936206
70.858784	1.14015315871428	0.163269637977513
70.899744	1.1398887249709	0.162608981193383
70.940704	1.13958335721151	0.161980934046668
70.981664	1.13909706110139	0.161361910991677
71.022624	1.13879087466168	0.160767380032043
71.063584	1.13844293552565	0.160181783816689
71.104544	1.13802377120177	0.159560228524416
71.145504	1.1376168870827	0.15889032972797
71.186464	1.13721900844714	0.158289433307838
71.227424	1.13683750341799	0.157671591382456
71.268384	1.13649775108516	0.157029429518985
71.309344	1.13616291083425	0.156434138016485
71.350304	1.13583543870622	0.155871998773675
71.391264	1.13552515886492	0.155323008859398
71.432224	1.13523616471193	0.154839905056967
71.473184	1.13496354416535	0.154431502254334
71.514144	1.13467045661076	0.15412515602344
71.555104	1.13433889108113	0.153866194446114
71.596064	1.13399586402702	0.153623990962327
71.637024	1.13366429849739	0.153458950981032
71.677984	1.13334173845129	0.153364920424705
71.718944	1.13297660702853	0.153289184302092
71.759904	1.13255744270466	0.153250586206802
71.800864	1.13196226211197	0.153219525984796
71.841824	1.13159385596793	0.153217314090786
71.882784	1.13127538932343	0.15319373508271
71.923744	1.13095692267892	0.15318000172699
71.964704	1.13064254943601	0.153192527802629
72.005664	1.1303281761931	0.153069531241187
72.046624	1.1300383633598	0.152875610243808
72.087584	1.12977884169834	0.152683585155581
72.128544	1.12949803434855	0.152442107347366
72.169504	1.12920494679397	0.152153953127509
72.210464	1.12886110105954	0.151790080218686
72.251424	1.12855082121823	0.151372278500913
72.292384	1.1282233490902	0.150946481276612
72.333344	1.12785084954457	0.150466077510317
72.374304	1.12743577862229	0.149890703949943
72.415264	1.12703298790482	0.149289275803566
72.456224	1.12664329607246	0.148616097302208
72.497184	1.12627898333003	0.147868128453607
72.538144	1.1259351375956	0.147107768640134
72.579104	1.12560357206597	0.146281516177198
72.620064	1.12527282521666	0.145454758138488
72.661024	1.12482828180286	0.144529456407986
72.701984	1.12455156785468	0.143605802157162
72.742944	1.12425029349689	0.142766964780026
72.783904	1.12392691477047	0.1419748648323
72.824864	1.12356260202803	0.141277165905907
72.865824	1.12324413538353	0.140645409750714
72.906784	1.12292976214062	0.139995248022303
72.947744	1.12258182300459	0.139340106808361
72.988704	1.12216675208231	0.138691793046572
73.029664	1.12177296684836	0.138083086352416
73.070624	1.12138654973729	0.137492504113912
73.111584	1.12103861060126	0.136896783307844
73.152544	1.12071195715355	0.136388300473246
73.193504	1.12037629822232	0.136001391178622
73.234464	1.12005373817621	0.135694458741335
73.275424	1.1197475517365	0.135499145231372
73.316384	1.11945855758352	0.13537360989503
73.357344	1.11920722272526	0.13537997971394
73.398304	1.11893050877707	0.135530562843149
73.439264	1.11862432233737	0.135685622061321
73.480224	1.11814211962884	0.135838072770005
73.521184	1.11783183978754	0.135974708981313
73.562144	1.11748471933183	0.136021834309376
73.603104	1.11706555500795	0.13602833052223
73.644064	1.11664639068407	0.136054361136968
73.685024	1.1162558801714	0.136071855802109
73.725984	1.11587437514225	0.136067573662473
73.766944	1.11553544148974	0.136084257663011
73.807904	1.11520796936171	0.136114138934613
73.848864	1.1148772225124	0.136152976742555
73.889824	1.11455875586789	0.136155646269809
73.930784	1.11427794851811	0.136163434751775
73.971744	1.11400532797152	0.136069371507358
74.012704	1.11371142173662	0.135844427334474
74.053664	1.11338067488731	0.135484383290457
74.094624	1.11302864234968	0.134989507417634
74.135584	1.11271017570517	0.134455887442725
74.176544	1.11238270357714	0.133866627982216
74.217504	1.11201429743311	0.133265415577225
74.258464	1.11159513310923	0.132673820007968
74.299424	1.11120544127688	0.132140134656882
74.340384	1.1108108373626	0.131621830141192
74.381344	1.11031635444928	0.131117773273821
74.422304	1.11000198120637	0.130615017392385
74.463264	1.10967942116027	0.130093531236049
74.504224	1.10936914131896	0.129663907326149
74.545184	1.10908833396918	0.129282620382804
74.586144	1.10881980682419	0.128903357921761
74.627104	1.10853899947441	0.128535370672158
74.668064	1.10823772511662	0.128178839508087
74.709024	1.10789797278379	0.1279175374636
74.749984	1.10759178634408	0.127729761826921
74.790944	1.10727331969958	0.127639015333918
74.831904	1.10689181467042	0.127615948439234
74.872864	1.10647265034655	0.127662053898925
74.913824	1.10607067830939	0.127793383743813
74.954784	1.10567607439512	0.127966488966225
74.995744	1.10531994845589	0.128155090521949
75.036704	1.10498920160658	0.128372390040459
75.077664	1.10448980661133	0.128702729328554
75.118624	1.10432279582604	0.129076556850028
75.159584	1.10401660938633	0.129502959893575
75.200544	1.10359335166086	0.129959690945939
75.241504	1.10329944542595	0.130375200139083
75.282464	1.10312834123906	0.130737719761028
75.323424	1.10277549002111	0.131015389821194
75.364384	1.10228100710778	0.131234506797443
75.405344	1.10197072726648	0.131516798953371
75.446304	1.10162770021237	0.131854894035342
75.487264	1.10120362380657	0.132222223164757
75.528224	1.10080574517101	0.132578355534144
75.569184	1.10042833354346	0.13290508169882
75.610144	1.10008039440743	0.133213411007104
75.651104	1.09974964755812	0.133466891881536
75.692064	1.09941808202849	0.13374457937535
75.733024	1.09910370878559	0.134029127009407
75.773984	1.09878933554268	0.134265087068227
75.814944	1.09851262159449	0.134490802680007
75.855904	1.09824900653143	0.134661532567965
75.896864	1.09798047938645	0.134749764257334
75.937824	1.09767019954514	0.134798894454845
75.978784	1.09719700232014	0.13488192873809
76.019744	1.09687362359371	0.135035163960906
76.060704	1.09671070621002	0.135321186917371
76.101664	1.0960983333306	0.135595137073029
76.142624	1.09568326240833	0.135810837054393
76.183584	1.09528947717437	0.135996265686294
76.224544	1.09491615894842	0.136076817853994
76.265504	1.09457722529591	0.136077985908368
76.306464	1.09424156636468	0.136096204069876
76.347424	1.09392309972017	0.136078916429297
76.388384	1.09360463307567	0.136055104246187
76.429344	1.09331973232428	0.135946028452174
76.470304	1.0930552985809	0.135814275841338
76.511264	1.09275402422311	0.135609437022289
76.552224	1.09241427189028	0.135322882339579
76.593184	1.09207861295905	0.13504286745384
76.634144	1.09174786610975	0.134654639739633
76.675104	1.09142448738332	0.13413231894743
76.716064	1.09103888895256	0.133500567150648
76.757024	1.09061972462869	0.132796860153529
76.797984	1.09004582972432	0.132032887216637
76.838944	1.08967251149837	0.131233238499597
76.879904	1.08936223165706	0.130401585964386
76.920864	1.08904376501255	0.129637438691021
76.961824	1.08872939176964	0.128963140077819
77.002784	1.08841911192834	0.128265255918923
77.043744	1.08813011777535	0.127511071975032
77.084704	1.08787059611389	0.126704554400926
77.125664	1.08758487668218	0.12582182345811
77.166624	1.08726641003768	0.124960954309103
77.207584	1.08693975658997	0.124070539486207
77.248544	1.08663766355186	0.123228529185249
77.289504	1.08630282330095	0.122458053497886
77.330464	1.0859172248702	0.121756564932396
77.371424	1.08551443415272	0.121214777293691
77.412384	1.08510345663205	0.120762655261852
77.453344	1.08471785820129	0.120424396739437
77.494304	1.08436173226206	0.120185712673214
77.535264	1.08403098541275	0.120016405806724
77.576224	1.08369941988313	0.119893282851338
77.617184	1.0832090303714	0.119709046245076
77.658144	1.0829110307349	0.119495948235584
77.699104	1.08263922886863	0.119262520414045
77.740064	1.08233713583053	0.119028617525615
77.781024	1.0819932900961	0.118845516285639
77.821984	1.08164535096007	0.118776398411411
77.862944	1.08131869751236	0.118807068555557
77.903904	1.08100841767105	0.118926175234429
77.944864	1.08065638513342	0.119105569645132
77.985824	1.08024540761274	0.119266521436118
78.026784	1.07984261689527	0.119397899223536
78.067744	1.07946602394804	0.119483184626499
78.108704	1.07911808481201	0.119551522345006
78.149664	1.07879061268398	0.119619820837807
78.190624	1.07846395923627	0.119551805641776
78.231584	1.07814958599336	0.119381783995743
78.272544	1.07783521275045	0.119148933663773
78.313504	1.07755440540067	0.118915120122787
78.354464	1.07728997165729	0.118649076126214
78.395424	1.0770173511107	0.118321609031524
78.436384	1.07672017015452	0.118008949641074
78.477344	1.07638860462489	0.117653754330233
78.518304	1.07591540739989	0.117229946720938
78.559264	1.07574348453267	0.116732292360566
78.600224	1.07534969929872	0.116096245348912
78.641184	1.07493462837644	0.115360665285978
78.682144	1.07452774425737	0.11453691455144
78.723104	1.0739579427546	0.113683504824305
78.764064	1.07361000361857	0.112769225517356
78.805024	1.07328253149054	0.111826572949304
78.845984	1.07296406484603	0.110821059007226
78.886944	1.07264559820152	0.109818683121676
78.927904	1.07236069745014	0.108863561137338
78.968864	1.07210117578868	0.107901374167401
79.009824	1.07179498934897	0.10698929803764
79.050784	1.07145523701614	0.106092062300207
79.091744	1.07111548468331	0.105227667196018
79.132704	1.0707929246372	0.104387818667335
79.173664	1.07046627118949	0.103633305663351
79.214624	1.07008476616034	0.10297880513595
79.255584	1.06966150843486	0.102378270464001
79.296544	1.06926690452059	0.101840810728257
79.337504	1.06889440497496	0.101346233406646
79.378464	1.06856283944533	0.100829415109396
79.419424	1.06824027939922	0.100299573877556
79.460384	1.06792590615631	0.0996979234521743
79.501344	1.0676033461102	0.0991053341650165
79.542304	1.06716698949961	0.0984778383574006
79.583264	1.06690337443654	0.0978610751389505
79.624224	1.06662666048836	0.0972045849965426
79.665184	1.06632866085185	0.0965471468995587
79.706144	1.06598563379774	0.095875232337635
79.747104	1.06567535395644	0.0950659340967721
79.788064	1.06534788182841	0.0941770338219911
79.829024	1.06496228339765	0.0932594137923644
79.869984	1.0645521245573	0.0922172172770017
79.910944	1.06415342724142	0.0910990340303457
79.951904	1.06375964200747	0.0898828649686138
79.992864	1.06340351606824	0.0885660797902584
80.033824	1.06307195053861	0.0871797757637859
80.074784	1.0627371102877	0.0857918242576363
80.115744	1.06240554475807	0.0844668779531029
80.156704	1.06210427040029	0.0832227257081269
80.197664	1.06168019399449	0.0821288166362359
80.238624	1.061525463414	0.0811678086167025
80.279584	1.06121109017109	0.0803131872510743
80.320544	1.06068713476624	0.079449127744598
80.361504	1.06035638791693	0.0786002943498984
80.402464	1.06005020147723	0.0777877861387124
80.443424	1.0597022623412	0.0770995841917277
80.484384	1.05928309801732	0.0765184989326322
80.525344	1.05888931278337	0.0760098265071182
80.566304	1.05850780775421	0.0756158631229251
80.607264	1.05815986861818	0.0752929636438478
80.648224	1.05782011628535	0.0749964194811909
80.689184	1.05750164964084	0.074821902133341
80.730144	1.05718727639794	0.0747232058971347
80.771104	1.05687290315503	0.0746920585068919
80.812064	1.05659618920685	0.0746934401234463
80.853024	1.05633175546346	0.0746617348564875
80.893984	1.0560599535972	0.0745891542240501
80.934944	1.05576195396069	0.0744004480664423
80.975904	1.05542629502946	0.0741192607679176
81.016864	1.05512502067168	0.0738066536784097
81.057824	1.05478117493725	0.0734987013727513
81.098784	1.05439557650649	0.0731726594787345
81.139744	1.05397641218262	0.0728660190550411
81.180704	1.05337304478673	0.0724975044376049
81.221664	1.05299972656077	0.0720582070326169
81.262624	1.05265178742474	0.0715662730877895
81.303584	1.05232922737863	0.0710172940695424
81.344544	1.05200584865221	0.0704759706016991
81.385504	1.0516914754093	0.0699565568701956
81.426464	1.05140248125631	0.0694049061454882
81.467424	1.05113886619325	0.0688589976283853
81.508384	1.05083677315514	0.068327227799304
81.549344	1.05049702082232	0.0678227895708962
81.590304	1.05015317508789	0.0674151189814539
81.631264	1.04983061504178	0.067045200955404
81.672224	1.04950805499567	0.0667038784694623
81.713184	1.04913473676972	0.0663951569041133
81.754144	1.04870329224104	0.0661453436332473
81.795104	1.04832178721189	0.0659518388641992
81.836064	1.04793618878113	0.0657418680152047
81.877024	1.0476046232515	0.0655565897485122
[truncated: 4,372 more rows]
