# Supplementary material for: Unraveling the Local Relation Between Tissue Composition and Human Brain Mechanics Through Machine Learning
Source: Front Bioeng Biotechnol. 2021 Aug 17;9:704738. doi: 10.3389/fbioe.2021.704738 (PMC8415910; doi:10.3389/fbioe.2021.704738)
Supplement: Supplementary file 1 [file DataSheet3.ZIP › Mechanics_cyclicCompTens/cyclicCompTens_HBE_03_38_P1_M_37.txt]

0	1	0
0.05	0.999888733442964	0.0225636800686983
0.1	0.99938148884471	0.0207951117627353
0.15	0.999067324448372	0.0221154308011054
0.2	0.998618985674431	0.0225146535417939
0.25	0.998363727102406	0.0233316607193089
0.3	0.998108046678775	0.020494982733143
0.35	0.997629040571387	0.0192748670520473
0.4	0.997409780003109	0.0184272772889009
0.45	0.997162316098266	0.0173177299791206
0.5	0.996876355038493	0.0192146048747874
0.55	0.996545275031907	0.0147682507201673
0.6	0.996262752701896	0.017147143234882
0.65	0.995910372385031	0.016411873481718
0.7	0.995431820087704	0.0174626000447723
0.75	0.99510318010916	0.0176306185694882
0.8	0.994755745363212	0.0164968015491214
0.85	0.994338073922719	0.0158303983862925
0.9	0.994065238200427	0.0152582920610672
0.95	0.993674900826522	0.0125912748775293
1	0.993423506031711	0.0122293157649032
1.05	0.993092279168415	0.015582245095076
1.1	0.992842592714963	0.0123816701105142
1.15	0.992442055486014	0.0120276403404176
1.2	0.992154416880334	0.0117575619744394
1.25	0.991875729249021	0.011241573798102
1.3	0.991403539649864	0.0115061858270575
1.35	0.991072339782089	0.0116295268243496
1.4	0.990628571786941	0.0111026935078159
1.45	0.990354245168101	0.0104936933006139
1.5	0.989974763673722	0.00828074611606942
1.55	0.989716532148132	0.00583843915530675
1.6	0.989419467477657	0.00672675428237674
1.65	0.989135829532301	0.00689841645834521
1.7	0.988890931858239	0.00518846521740999
1.75	0.988580736060311	0.00277533100153959
1.8	0.988289768266697	0.00172399275488033
1.85	0.98799515508433	0.000642575010951982
1.9	0.987687973184239	0.00147799053024535
1.95	0.98719832229883	-0.000518326598275776
2	0.986832664330152	-0.000812472758080225
2.05	0.986448152682227	-0.00324676883086845
2.1	0.986112266850555	-0.00387204975961131
2.15	0.985763317799002	-0.00339924158642878
2.2	0.985451109739927	-0.00361638262958677
2.25	0.985151984873548	-0.0042747050147833
2.3	0.98488878603745	-0.00568665506511701
2.35	0.9846380334039	-0.00696965704804418
2.4	0.984223853137412	-0.00894214448595591
2.45	0.983961798482084	-0.0103272113811863
2.5	0.983583764351058	-0.0107782565633961
2.55	0.983262953001771	-0.0117530744396317
2.6	0.982787479436207	-0.0128226551400722
2.65	0.98235749340698	-0.0132296359977711
2.7	0.982000824086759	-0.0133264030905741
2.75	0.981725314354825	-0.0136870194172502
2.8	0.981443198337998	-0.0156909542173589
2.85	0.981183081661865	-0.0176666954186094
2.9	0.980895270612836	-0.0191776202010849
2.95	0.980580431135339	-0.0199168103154921
3	0.980298315118513	-0.0193047605018968
3.05	0.98001833402207	-0.0190668619715948
3.1	0.979723333216318	-0.0194453883275181
3.15	0.979369683284324	-0.0201769969126228
3.2	0.97887528066915	-0.0206414210508798
3.25	0.97851677394303	-0.0224922754003518
3.3	0.97817821075546	-0.0234002237538066
3.35	0.977825605487735	-0.0236162400432539
3.4	0.977429266130881	-0.0236693181693054
3.45	0.977149646715974	-0.0243132715374628
3.5	0.976892557885654	-0.024333094965613
3.55	0.976629056282502	-0.0244569239118017
3.6	0.976330446714759	-0.0252423024294926
3.65	0.975918507398154	-0.0267369836974449
3.7	0.97560746915355	-0.0271203679567645
3.75	0.975302989169244	-0.0278249919524775
3.8	0.974966318853054	-0.0294141280558477
3.85	0.974616741246365	-0.0314691995238006
3.9	0.97419668593921	-0.0319464946682452
3.95	0.973837574719207	-0.031829047115875
4	0.97354952675763	-0.0315491939804845
4.05	0.973267367689373	-0.0316094631401515
4.1	0.972929161145026	-0.0321740598891228
4.15	0.972649179144275	-0.0324802584278839
4.2	0.972407552097972	-0.0330677714320894
4.25	0.972147905498415	-0.0349653640444802
4.3	0.971777273958517	-0.0357633420290011
4.35	0.971450219842303	-0.0371119762198419
4.4	0.971122260985213	-0.0389068451096077
4.45	0.970745613715244	-0.0409091791187914
4.5	0.970378557228221	-0.041431511835905
4.55	0.969959151573079	-0.0428455318345665
4.6	0.969581585471692	-0.0441099688540476
4.65	0.969291465756769	-0.0447234171392459
4.7	0.968996821773989	-0.0457444457866184
4.75	0.968739753774084	-0.0480791537163406
4.8	0.968436169707778	-0.0507029600564273
4.85	0.968080532528585	-0.0530385427516581
4.9	0.967768457288732	-0.0542685522226468
4.95	0.967482123013304	-0.055059994712862
5	0.967178073860272	-0.0557433366113213
5.05	0.966818572160757	-0.0565477029908079
5.1	0.966339224592344	-0.0578356091076421
5.15	0.965996376700519	-0.0589593770121994
5.2	0.965604291896375	-0.0601230388805799
5.25	0.965174876366338	-0.0613195716263226
5.3	0.964863948786673	-0.0622090943611151
5.35	0.964616766339337	-0.0629334492985678
5.4	0.964367372732654	-0.0636481902607383
5.45	0.964043413919099	-0.0640387266120061
5.5	0.963719455105545	-0.0644292629632739
5.55	0.963390918922489	-0.0648477212091611
5.6	0.963055724543147	-0.0653067943660729
5.65	0.962720530163804	-0.0657658675229847
5.7	0.962333354162483	-0.0661445800322852
5.75	0.961932025404033	-0.0665014131795134
5.8	0.96154813670023	-0.0669842315514043
5.85	0.961252890999245	-0.0681073981819827
5.9	0.96095764529826	-0.0692305648125611
5.95	0.960653248228941	-0.0699854284093196
6	0.960341149179274	-0.0704303205761413
6.05	0.960029050129607	-0.0708752127429631
6.1	0.959729031560276	-0.0717616957222887
6.15	0.959430040670695	-0.0726857445867058
6.2	0.959103504293509	-0.0735870919952783
6.25	0.958712756283326	-0.0744355197542837
6.3	0.958322008273143	-0.0752839475132892
6.35	0.957949074778428	-0.076020445907158
6.4	0.95758457089828	-0.076703980670971
6.45	0.957225278230576	-0.0773973528904256
6.5	0.956951879463068	-0.0782528711444761
6.55	0.956678480695559	-0.0791083893985266
6.6	0.956399641417417	-0.0798725011233259
6.65	0.956113758687922	-0.0805182751615637
6.7	0.955827875958427	-0.0811640491998015
6.75	0.955543009922797	-0.0813175869170422
6.8	0.9552583755895	-0.0813589450404996
6.85	0.954946514983507	-0.0813575417543989
6.9	0.954520811879762	-0.0811773381703018
6.95	0.954095108776016	-0.0809971345862048
7	0.953730074186301	-0.081187386898082
7.05	0.953410509140693	-0.0816552867009238
7.1	0.953090944095084	-0.0821231865037656
7.15	0.952774913816453	-0.0829857085926367
7.2	0.95245906957819	-0.0838690002755093
7.25	0.952152660468718	-0.0847610274396041
7.3	0.951865529343024	-0.0856709030580279
7.35	0.951578398217331	-0.0865807786764517
7.4	0.951246240936261	-0.0873665616335661
7.45	0.950895441604435	-0.088100966859867
7.5	0.950539715102492	-0.0887992274225053
7.55	0.950131489545528	-0.0891123661725518
7.6	0.949723263988564	-0.0894255049225983
7.65	0.949375922545902	-0.0898670322032504
7.7	0.949098799732913	-0.0904566320441789
7.75	0.948821676919924	-0.0910462318851074
7.8	0.94852980621109	-0.0915253265003171
7.85	0.948235184708204	-0.0919838095570515
7.9	0.947944709129094	-0.0925071740084131
7.95	0.947668813569189	-0.0932587076280524
8	0.947392918009283	-0.0940102412476917
8.05	0.947054103280965	-0.0949393773641894
8.1	0.946673342440371	-0.0959869151452593
8.15	0.946292581599778	-0.0970344529263292
8.2	0.945947249494264	-0.0981814447295234
8.25	0.945602692143432	-0.099330611390753
8.3	0.94525457703715	-0.100307543991409
8.35	0.944900059564678	-0.100974532431549
8.4	0.944545542092205	-0.101641520871688
8.45	0.94426171538203	-0.10236504976071
8.5	0.944003297368905	-0.103108901236308
8.55	0.943734044275493	-0.103897217714965
8.6	0.943380748151271	-0.105030429987934
8.65	0.943027452027048	-0.106163642260902
8.7	0.94265816045201	-0.107002198712625
8.75	0.942272406026622	-0.107537489270403
8.8	0.941886651601234	-0.108072779828182
8.85	0.941562904765354	-0.10884335063588
8.9	0.94124830892329	-0.109648643775618
8.95	0.94093122247938	-0.110580498841903
9	0.940606664229933	-0.111892039687826
9.05	0.940282105980487	-0.113203580533749
9.1	0.940010093145943	-0.114422734520973
9.15	0.9397691526796	-0.115587256177371
9.2	0.939527583021573	-0.116754085659804
9.25	0.939196758028926	-0.118248296749963
9.3	0.938865933036279	-0.119742507840123
9.35	0.938523073504277	-0.121269522693932
9.4	0.938161038606663	-0.122848805785258
9.45	0.937799003709049	-0.124428088876583
9.5	0.937421704421435	-0.125591984825446
9.55	0.937039695184643	-0.126627709761232
9.6	0.93667266372917	-0.127658360301859
9.65	0.936395540916181	-0.128658550257541
9.7	0.936118418103192	-0.129658740213222
9.75	0.93581590837056	-0.130843734519183
9.8	0.935490076962708	-0.13219849920679
9.85	0.935164245554856	-0.133553263894397
9.9	0.934817071315912	-0.134146741353892
9.95	0.934467520380285	-0.134655443329661
10	0.934117311711849	-0.135097499801938
10.05	0.933765398230213	-0.135366814193324
10.1	0.933413484748576	-0.13563612858471
10.15	0.933072831193657	-0.13634225347659
10.2	0.932738082234454	-0.137277437533365
10.25	0.93240626304607	-0.13818225103896
10.3	0.932152896609601	-0.138273808674072
10.35	0.931899530173131	-0.138365366309184
10.4	0.93157670698781	-0.138919325744273
10.45	0.931155570626578	-0.140127795939718
10.5	0.930734434265346	-0.141336266135162
10.55	0.930313297904113	-0.142544736330606
10.6	0.929922728182961	-0.143193794471492
10.65	0.929565008087455	-0.143241658744618
10.7	0.929207287991949	-0.143289523017743
10.75	0.928849567896443	-0.143337387290869
10.8	0.928491847800937	-0.143385251563995
10.85	0.92814644185625	-0.143466001222958
10.9	0.92784003072249	-0.143650887937076
10.95	0.92753361958873	-0.143835774651195
11	0.92722720845497	-0.144020661365313
11.05	0.92692079732121	-0.144205548079431
11.1	0.92661438618745	-0.144390434793549
11.15	0.926240082830744	-0.144767262546258
11.2	0.925865506814507	-0.145144861146511
11.25	0.92549093079827	-0.145522459746764
11.3	0.925116354782034	-0.145900058347018
11.35	0.924741778765797	-0.146277656947271
11.4	0.924435538426986	-0.146609496632144
11.45	0.924151593282667	-0.146926407015713
11.5	0.923867648138347	-0.147243317399282
11.55	0.923583702994028	-0.147560227782851
11.6	0.923299757849709	-0.14787713816642
11.65	0.922983918493333	-0.148292353746294
11.7	0.922637435678314	-0.148802019416735
11.75	0.922290952863295	-0.149311685087176
11.8	0.921944470048276	-0.149821350757617
11.85	0.921597987233257	-0.150331016428058
11.9	0.921256724484076	-0.150870708171089
11.95	0.920929719526662	-0.15149241142582
12	0.920602714569248	-0.152114114680552
12.05	0.920275709611835	-0.152735817935283
12.1	0.919948704654421	-0.153357521190014
12.15	0.919622116227823	-0.153972798606866
12.2	0.919312466721067	-0.154326758616618
12.25	0.919002817214311	-0.15468071862637
12.3	0.918693167707556	-0.155034678636123
12.35	0.9183835182008	-0.155388638645875
12.4	0.918073868694045	-0.155742598655627
12.45	0.917732346804309	-0.15610245855485
12.5	0.917381939774561	-0.156463963180294
12.55	0.917031532744813	-0.156825467805738
12.6	0.916681125715065	-0.157186972431182
12.65	0.916330718685317	-0.157548477056626
12.7	0.916015002256399	-0.157935009725885
12.75	0.915729075897338	-0.158343034878866
12.8	0.915443149538278	-0.158751060031847
12.85	0.915157223179217	-0.159159085184828
12.9	0.914871296820156	-0.159567110337809
12.95	0.914564211910525	-0.159946452053303
13	0.9142068039617	-0.160257573701258
13.05	0.913849396012874	-0.160568695349214
13.1	0.913491988064048	-0.16087981699717
13.15	0.913134580115222	-0.161190938645125
13.2	0.91277960585406	-0.161509677382602
13.25	0.912467266195309	-0.161961856243908
13.3	0.912154926536558	-0.162414035105215
13.35	0.911842586877807	-0.162866213966521
13.4	0.911530247219055	-0.163318392827827
13.45	0.911217907560304	-0.163770571689134
13.5	0.910888531175036	-0.164286783288522
13.55	0.910555158520586	-0.164818014912892
13.6	0.910221785866135	-0.165349246537262
13.65	0.909888413211684	-0.165880478161632
13.7	0.909555040557234	-0.166411709786003
13.75	0.909209865597281	-0.166943497410379
13.8	0.908855714235959	-0.167475707907999
13.85	0.908501562874638	-0.168007918405619
13.9	0.908147411513317	-0.168540128903238
13.95	0.907793260151995	-0.169072339400858
14	0.907462022775602	-0.169505919727923
14.05	0.907178593589983	-0.169733716118889
14.1	0.906895164404363	-0.169961512509856
14.15	0.906611735218744	-0.170189308900823
14.2	0.906328306033125	-0.17041710529179
14.25	0.906037644798216	-0.170708613158644
14.3	0.905666019889552	-0.171713378767747
14.35	0.905294394980888	-0.172718144376849
14.4	0.904922770072224	-0.173722909985952
14.45	0.90455114516356	-0.174727675595055
14.5	0.904179520254896	-0.175732441204158
14.55	0.903867416521653	-0.176390156119918
14.6	0.903566819268623	-0.176980780090186
14.65	0.903266222015594	-0.177571404060454
14.7	0.902965624762564	-0.178162028030723
14.75	0.902665027509534	-0.178752652000991
14.8	0.902334557661112	-0.179221505461137
14.85	0.901983838603733	-0.179607816494957
14.9	0.901633119546354	-0.179994127528778
14.95	0.901282400488975	-0.180380438562599
15	0.900931681431596	-0.180766749596419
15.05	0.900598715124979	-0.18123246748934
15.1	0.900298430018629	-0.18184436619106
15.15	0.899998144912279	-0.182456264892779
15.2	0.89969785980593	-0.183068163594499
15.25	0.89939757469958	-0.183680062296218
15.3	0.899096396853725	-0.184326268036462
15.35	0.89878799593369	-0.185250048906585
15.4	0.898479595013655	-0.186173829776708
15.45	0.89817119409362	-0.187097610646832
15.5	0.897862793173586	-0.188021391516955
15.55	0.897554392253551	-0.188945172387078
15.6	0.897179466792082	-0.18977324395488
15.65	0.89679442469528	-0.190586760651823
15.7	0.896409382598477	-0.191400277348765
15.75	0.896024340501675	-0.192213794045707
15.8	0.895639298404873	-0.19302731074265
15.85	0.895318441882763	-0.193696235461419
15.9	0.895036261283864	-0.194278034244624
15.95	0.894754080684966	-0.194859833027828
16	0.894471900086068	-0.195441631811032
16.05	0.89418971948717	-0.196023430594236
16.1	0.893871821632725	-0.196603896051544
16.15	0.893496140364856	-0.197182204452821
16.2	0.893120459096987	-0.197760512854099
16.25	0.892744777829119	-0.198338821255376
16.3	0.89236909656125	-0.198917129656654
16.35	0.892005672242072	-0.199528913066988
16.4	0.89171880944297	-0.200349793997661
16.45	0.891431946643869	-0.201170674928334
16.5	0.891145083844768	-0.201991555859007
16.55	0.890858221045667	-0.202812436789681
16.6	0.890571358246565	-0.203633317720354
16.65	0.890239022463861	-0.20472089523375
16.7	0.889901408566989	-0.205839428600497
16.75	0.889563794670118	-0.206957961967245
16.8	0.889226180773246	-0.208076495333992
16.85	0.888888566876374	-0.20919502870074
16.9	0.888552700671383	-0.209922822821588
16.95	0.888217767283531	-0.210442062866403
17	0.88788283389568	-0.210961302911219
17.05	0.887547900507828	-0.211480542956034
17.1	0.887212967119976	-0.21199978300085
17.15	0.88689006386518	-0.212602390308867
17.2	0.886584472265266	-0.213324965141978
17.25	0.886278880665353	-0.214047539975089
17.3	0.88597328906544	-0.214770114808201
17.35	0.885667697465527	-0.215492689641312
17.4	0.885354105087624	-0.216189699367967
17.45	0.885000889809196	-0.216760100948362
17.5	0.884647674530768	-0.217330502528756
17.55	0.88429445925234	-0.217900904109151
17.6	0.883941243973912	-0.218471305689545
17.65	0.883588028695484	-0.21904170726994
17.7	0.883296411531486	-0.21916332272989
17.75	0.883009860879065	-0.219248025045733
17.8	0.882723310226644	-0.219332727361577
17.85	0.882436759574223	-0.219417429677421
17.9	0.882150208921802	-0.219502131993265
17.95	0.881818192994444	-0.219827124780077
18	0.881464977716016	-0.22026415916479
18.05	0.881111762437588	-0.220701193549503
18.1	0.88075854715916	-0.221138227934215
18.15	0.880405331880732	-0.221575262318928
18.2	0.880058620147672	-0.221870024067975
18.25	0.879720253146338	-0.221982235083588
18.3	0.879381886145004	-0.222094446099201
18.35	0.87904351914367	-0.222206657114814
18.4	0.878705152142337	-0.222318868130428
18.45	0.87836846168487	-0.222302444506391
18.5	0.878038648478776	-0.221758356340119
18.55	0.877708835272682	-0.221214268173848
18.6	0.877379022066588	-0.220670180007576
18.65	0.877049208860494	-0.220126091841304
18.7	0.8767193956544	-0.219582003675033
18.75	0.876382033562517	-0.220468220015788
18.8	0.876044290854543	-0.221426552550176
18.85	0.87570654814657	-0.222384885084563
18.9	0.875368805438597	-0.223343217618951
18.95	0.875031062730623	-0.224301550153339
19	0.874733731689025	-0.225559646982636
19.05	0.874452906821017	-0.226940182749291
19.1	0.874172081953009	-0.228320718515946
19.15	0.873891257085001	-0.229701254282601
19.2	0.873610432216993	-0.231081790049256
19.25	0.873288537600263	-0.231925854165338
19.3	0.87291958022427	-0.232155163214024
19.35	0.872550622848277	-0.232384472262711
19.4	0.872181665472284	-0.232613781311398
19.45	0.871812708096291	-0.232843090360085
19.5	0.871459622754693	-0.233089986393162
19.55	0.871161522675104	-0.23339780876502
19.6	0.870863422595516	-0.233705631136878
19.65	0.870565322515928	-0.234013453508735
19.7	0.870267222436339	-0.234321275880593
19.75	0.869969122356751	-0.234629098252451
19.8	0.869622720963444	-0.23591526215781
19.85	0.869275434210007	-0.237219359003703
19.9	0.86892814745657	-0.238523455849595
19.95	0.868580860703133	-0.239827552695488
20	0.868233573949697	-0.24113164954138
20.05	0.867911068749061	-0.24201015531666
20.1	0.867597361335463	-0.242737570495056
20.15	0.867283653921864	-0.243464985673452
20.2	0.866969946508266	-0.244192400851849
20.25	0.866656239094668	-0.244919816030245
20.3	0.866352650795481	-0.245643094235937
20.35	0.866059344822228	-0.24636216874356
20.4	0.865766038848975	-0.247081243251183
20.45	0.865472732875722	-0.247800317758806
20.5	0.86517942690247	-0.248519392266429
20.55	0.864861235864434	-0.24961260205538
20.6	0.864469179634106	-0.251816340377792
20.65	0.864077123403778	-0.254020078700205
20.7	0.863685067173451	-0.256223817022617
20.75	0.863293010943123	-0.25842755534503
20.8	0.862900468324441	-0.26062626060558
20.85	0.862459773258685	-0.262326692741717
20.9	0.862019078192929	-0.264027124877854
20.95	0.861578383127173	-0.265727557013991
21	0.861137688061418	-0.267427989150128
21.05	0.860696992995662	-0.269128421286265
21.1	0.860256297929906	-0.270828853422401
21.15	0.85981560286415	-0.272529285558538
21.2	0.859394276896326	-0.274067186642237
21.25	0.859086246884896	-0.274654392391806
21.3	0.858778216873467	-0.275241598141376
21.35	0.858470186862037	-0.275828803890945
21.4	0.858162156850608	-0.276416009640515
21.45	0.857854126839178	-0.277003215390085
21.5	0.857546096827749	-0.277590421139654
21.55	0.857238066816319	-0.278177626889224
21.6	0.85693003680489	-0.278764832638793
21.65	0.85662200679346	-0.279352038388363
21.7	0.85631397678203	-0.279939244137933
21.75	0.855996265827385	-0.279377865272184
21.8	0.855673567720173	-0.278224791301575
21.85	0.855350869612961	-0.277071717330965
21.9	0.855028171505749	-0.275918643360356
21.95	0.854705473398537	-0.274765569389746
22	0.854382775291325	-0.273612495419137
22.05	0.854060077184113	-0.272459421448527
22.1	0.853737379076901	-0.271306347477918
22.15	0.853414680969689	-0.270153273507309
22.2	0.853091982862477	-0.269000199536699
23.2413	0.849906323376613	-0.239891261567231
23.2913	0.849981591929902	-0.275034516212569
23.3413	0.850353025877656	-0.276811724312624
23.3913	0.850809546016085	-0.273135485242578
23.4413	0.851175662076921	-0.266534622157598
23.4913	0.851527850643055	-0.260286258280092
23.5413	0.851915027325757	-0.254656778942306
23.5913	0.852319825900564	-0.251318392120994
23.6413	0.852576311677262	-0.249390056052454
23.6913	0.852861432229667	-0.246527396237266
23.7413	0.853175238691309	-0.241367462996385
23.7913	0.853506123751319	-0.233269634845945
23.8413	0.853807530332409	-0.226852598321221
23.8913	0.854189031193497	-0.230087789096147
23.9413	0.854489862522397	-0.226645865800669
23.9913	0.854957322039982	-0.22340817422567
24.0413	0.855249904891638	-0.218758227927378
24.0913	0.855689133907972	-0.215553401034527
24.1413	0.855968867862782	-0.21300111001102
24.1913	0.856235426944506	-0.206563038689313
24.2413	0.856602536913294	-0.204264834182145
24.2913	0.856816175958115	-0.202050169518445
24.3413	0.857125307666505	-0.196417215425015
24.3913	0.857369498837914	-0.197277733745315
24.4413	0.85765266090444	-0.1935627364344
24.4913	0.857978622983655	-0.189465635878173
24.5413	0.858428847766894	-0.187229312718035
24.5913	0.858829841731941	-0.18437461586308
24.6413	0.859227728175665	-0.182340515906927
24.6913	0.859612504463394	-0.179566593660253
24.7413	0.859913008452673	-0.179451159466529
24.7913	0.86032593941956	-0.177193761577082
24.8413	0.860576110915515	-0.172455500927294
24.8913	0.860885619648595	-0.171335236911204
24.9413	0.861147836749487	-0.169352380373087
24.9913	0.861406542629442	-0.168445602258405
25.0413	0.861804290952856	-0.166821266534408
25.0913	0.862135337679253	-0.161420093100624
25.1413	0.862432932627976	-0.157868986902624
25.1913	0.862737606828616	-0.156889554377269
25.2413	0.863191847182657	-0.154889165176422
25.2913	0.863464622413065	-0.151104869001142
25.3413	0.863897727920737	-0.148891210526011
25.3913	0.864167925160004	-0.146313465851475
25.4413	0.864568833990011	-0.14533986439207
25.4913	0.864807961018397	-0.141944320669491
25.5413	0.865031104019397	-0.136296497472938
25.5913	0.865346554947626	-0.133031351022965
25.6413	0.86560026562646	-0.128542936432443
25.6913	0.865963768582623	-0.125349539008368
25.7413	0.866202198346369	-0.12227132545397
25.7913	0.866637110395191	-0.117972946670686
25.8413	0.867106505810221	-0.114766189671938
25.8913	0.867484204430323	-0.11400050739308
25.9413	0.867834046376141	-0.112919578749573
25.9913	0.868196892153535	-0.110776365345635
26.0413	0.868605086567262	-0.109833475785835
26.0913	0.868881127691715	-0.110374089657336
26.1413	0.869131929240919	-0.109787036193003
26.1913	0.869416056520251	-0.108007118546746
26.2413	0.869816761128222	-0.107820431908697
26.2913	0.870092607365368	-0.106425670114609
26.3413	0.870374913436882	-0.105108302826471
26.3913	0.870685704228652	-0.103871821320968
26.4413	0.871022796920816	-0.10226582711813
26.4913	0.871469906560903	-0.101138855039935
26.5413	0.871847560542678	-0.100329600795921
26.5913	0.872171329153626	-0.0993156930390528
26.6413	0.872477050005586	-0.0974991061339942
26.6913	0.872755421119534	-0.096855153075577
26.7413	0.873057249699153	-0.09547688407247
26.7913	0.873346321605224	-0.0932368801851771
26.8413	0.873601050897642	-0.0903028457952321
26.8913	0.873888160118306	-0.0895076527719452
26.9413	0.874157208123514	-0.0874611722835886
26.9913	0.874506422861705	-0.0852683363338503
27.0413	0.874947384855931	-0.08349401084756
27.0913	0.875314441342955	-0.082475345878873
27.1413	0.875663820797629	-0.0804310041473416
27.1913	0.876061529483297	-0.0788880284288066
27.2413	0.87647688976089	-0.0777660308285445
27.2913	0.876777776200933	-0.075757061937521
27.3413	0.877032630734378	-0.0748993126775609
27.3913	0.877285982637002	-0.0733642402134278
27.4413	0.877582397955834	-0.071453803603855
27.4913	0.877984350864764	-0.0700406509231747
27.5413	0.878258429820694	-0.0688581552483329
27.5913	0.878542823001503	-0.067495296658664
27.6413	0.878891802248566	-0.0657420913421579
27.6913	0.879344028657713	-0.0634177599248755
27.7413	0.879664890960995	-0.0605874916864646
27.7913	0.879984814568625	-0.0593400950401234
27.8413	0.880301287822418	-0.0581759186520063
27.8913	0.880620371956891	-0.056435042562538
27.9413	0.881001161849891	-0.0561466954480358
27.9913	0.881272248265151	-0.0555731811297276
28.0413	0.88151083626221	-0.0546524072866221
28.0913	0.881755308280617	-0.0535141339864996
28.1413	0.882047410705119	-0.052749661000314
28.1913	0.882400647920127	-0.0513577946552073
28.2413	0.882740655026809	-0.0497482770447417
28.2913	0.883069520529324	-0.0481521503556629
28.3413	0.883424038001796	-0.0469020542300461
28.3913	0.883765874757652	-0.0459475608586759
28.4413	0.884219277448635	-0.0456335604763444
28.4913	0.884742731650948	-0.0457036670824897
28.5413	0.885121457368135	-0.0454419939726616
28.5913	0.885422320852014	-0.0450018272537173
28.6413	0.885722770867072	-0.0445419051628923
28.6913	0.886009277794666	-0.0434157880314269
28.7413	0.88629578472226	-0.0422896708999615
28.7913	0.88661306174484	-0.0413484139873554
28.8413	0.886975096642454	-0.0406760529159277
28.8913	0.887337131540068	-0.0400036918445001
28.9413	0.887673143868161	-0.0395366153098262
28.9913	0.888002071170965	-0.0391254304938106
29.0413	0.888335209944346	-0.0386067152351147
29.0913	0.888689754464768	-0.0375414523006057
29.1413	0.889044298985189	-0.0364761893660967
29.1913	0.889362576971842	-0.0359348247769367
29.2413	0.889650332295635	-0.0358343838412286
29.2913	0.889938087619427	-0.0357339429055206
29.3413	0.890210310897075	-0.0349986073195359
29.3913	0.890481212872186	-0.0342092615983714
29.4413	0.890792402465222	-0.0332812151662512
29.4913	0.89119750703169	-0.0320298417603576
29.5413	0.891602611598158	-0.0307784683544639
29.5913	0.891966598871691	-0.029983523733233
29.6413	0.892311129936488	-0.0294045557260764
29.6913	0.892654984126352	-0.0288040914193278
29.7413	0.892987681713297	-0.0278493139787434
29.7913	0.893320379300242	-0.026894536538159
29.8413	0.893628050538272	-0.0259655073871535
29.8913	0.893903321900078	-0.0250698127588198
29.9413	0.894178593261884	-0.0241741181304861
29.9913	0.894497074112919	-0.0234006403102703
30.0413	0.894825402313168	-0.0226550154365019
30.0913	0.895155898977615	-0.0217731248140764
30.1413	0.895495462743653	-0.0203214597918261
30.1913	0.89583502650969	-0.0188697947695757
30.2413	0.896189559573781	-0.0174820172652306
30.2913	0.896555311754888	-0.0161421218684269
30.3413	0.896921063935995	-0.0148022264716233
30.3913	0.89720263830335	-0.0143019181213163
30.4413	0.897479782259454	-0.0138457985629303
30.4913	0.897765130675376	-0.0131984451516457
30.5413	0.898067242555453	-0.0121603601249137
30.5913	0.898369354435531	-0.0111222750981817
30.6413	0.898696186557776	-0.0100093987575351
30.6913	0.899033253531416	-0.0088655567823945
30.7413	0.899371177404208	-0.00782051544379105
30.7913	0.899718231547437	-0.0078281960390135
30.8413	0.900065285690667	-0.00783587663423595
30.8913	0.900433197132963	-0.00744793037399625
30.9413	0.900825163634218	-0.00660370128906766
30.9913	0.901217130135472	-0.00575947220413905
31.0413	0.901496541970931	-0.00472397720510907
31.0913	0.901754959984055	-0.00365280707354856
31.1413	0.902029408902446	-0.0028637925339814
31.1913	0.902360233895093	-0.00306703790374582
31.2413	0.902691058887739	-0.00327028327351023
31.2913	0.903006903126002	-0.00287620127202686
31.3413	0.903312760194676	-0.00208390102304504
31.3913	0.90361861726335	-0.00129160077406318
31.4413	0.904003883565824	-0.000740982574599321
31.4913	0.904390886387411	-0.00019564947206957
31.5413	0.904750233290597	0.000294379754544119
31.5913	0.905059811928531	0.000684886776681694
31.6413	0.905369390566464	0.00107539379881928
31.6913	0.905659701853663	0.00182187054498971
31.7413	0.90594308779076	0.00269629508212568
31.7913	0.906225333193091	0.00349933370219428
31.8413	0.906498731960599	0.00374866264329341
31.8913	0.906772130728108	0.00399799158439255
31.9413	0.907104589621699	0.00386561052901474
31.9913	0.90749783442428	0.00334036561362659
32.0413	0.90789107922686	0.00281512069823844
32.0913	0.908293026849021	0.00368099144986896
32.1413	0.90869625882119	0.00475216111678367
32.1913	0.909071084255963	0.00561402584232492
32.2413	0.909360690078546	0.0058479757437458
32.2913	0.909650295901129	0.00608192564516668
32.3413	0.909957958928468	0.00671352371094436
32.3913	0.910276299959128	0.00758026827238566
32.4413	0.910594352610267	0.00844353462834448
32.4913	0.910871496566371	0.00881339269229325
32.5413	0.911148640522475	0.00918325075624204
32.5913	0.911469108820258	0.00996660812345943
32.6413	0.911858608434242	0.0114088191523164
32.6913	0.912248108048227	0.0128510301811735
32.7413	0.91258418229721	0.0136362923888827
32.7913	0.912903771724069	0.0142188478025241
32.8413	0.913223714184039	0.0147981911463384
32.8913	0.913545775831567	0.0153582530737954
32.9413	0.913867837479094	0.0159183150012524
32.9913	0.914179501307827	0.0167373767649691
33.0413	0.914481613187905	0.0177943685394324
33.0913	0.914783725067982	0.0188513603138958
33.1413	0.915066740730767	0.0189785359754822
33.1913	0.915347629875467	0.0190021691003825
33.2413	0.915663926139181	0.0190343496518227
33.2913	0.916071996027461	0.0190886847398691
33.3413	0.916480065915741	0.0191430198279156
33.3913	0.916844134202107	0.0192004901335953
33.4413	0.917185128477712	0.0192596045168143
33.4913	0.91752492269219	0.0193289244169929
33.5413	0.917832581936475	0.0196715253824205
33.5913	0.918140241180759	0.0200141263478481
33.6413	0.918496085932858	0.0204480844447509
33.6913	0.918920135292636	0.0210113548098772
33.7413	0.919344184652414	0.0215746251750034
33.7913	0.919768234012193	0.0221378955401297
33.8413	0.920155648570896	0.0225991389339035
33.8913	0.920503692119316	0.0229507350846055
33.9413	0.920851735667736	0.0233023312353076
33.9913	0.921199779216156	0.0236539273860097
34.0413	0.921547822764576	0.0240055235367117
34.0913	0.921879509169802	0.0242986796548282
34.1413	0.922159397954917	0.0244067756697571
34.1913	0.922439286740032	0.0245148716846861
34.2413	0.922719175525147	0.024622967699615
34.2913	0.922999064310261	0.0247310637145439
34.3413	0.923278953095376	0.0248391597294728
34.3913	0.923648175993193	0.0252342180078396
34.4413	0.924017757662546	0.0256304287450956
34.4913	0.9243873393319	0.0260266394823516
34.5413	0.924756921001253	0.0264228502196076
34.5913	0.925126502670607	0.0268190609568636
34.6413	0.925446571605452	0.0269966975247889
34.6913	0.925750486518163	0.0271030220958237
34.7413	0.926054401430874	0.0272093466668586
34.7913	0.926358316343585	0.0273156712378935
34.8413	0.926662231256296	0.0274219958089283
34.8913	0.92698037364326	0.0276076009431372
34.9413	0.927312185564309	0.0278693775988269
34.9913	0.927643997485359	0.0281311542545166
35.0413	0.927975809406409	0.0283929309102064
35.0913	0.928307621327458	0.0286547075658961
35.1413	0.928644249490829	0.0289398075809454
35.1913	0.928994032465314	0.0292886116969321
35.2413	0.9293438154398	0.0296374158129189
35.2913	0.929693598414286	0.0299862199289056
35.3413	0.930043381388771	0.0303350240448923
35.3913	0.930391796617934	0.0306796121954272
35.4413	0.930684590203959	0.0308527510842524
35.4913	0.930977383789984	0.0310258899730776
35.5413	0.931270177376009	0.0311990288619028
35.5913	0.931562970962034	0.031372167750728
35.6413	0.931855764548059	0.0315453066395533
35.6913	0.93221093624521	0.0317500354837031
35.7413	0.932583497236767	0.0319635707348361
35.7913	0.932956058228325	0.0321771059859691
35.8413	0.933328619219882	0.0323906412371021
35.8913	0.93370118021144	0.0326041764882351
35.9413	0.93403250568796	0.0326648391839307
35.9913	0.934328420740787	0.0325942247037674
36.0413	0.934624335793614	0.032523610223604
36.0913	0.934920250846441	0.0324529957434407
36.1413	0.935216165899268	0.0323823812632774
36.1913	0.935526125055531	0.0323968613096001
36.2413	0.935869486403748	0.0326137283378355
36.2913	0.936212847751964	0.0328305953660709
36.3413	0.936556209100181	0.0330474623943063
36.3913	0.936899570448398	0.0332643294225417
36.4413	0.937240801689098	0.0334604108255143
36.4913	0.937544716601809	0.0332923588674031
36.5413	0.93784863151452	0.0331243069092919
36.5913	0.938152546427231	0.0329562549511806
36.6413	0.938456461339942	0.0327882029930694
36.6913	0.938760376252653	0.0326201510349582
36.7413	0.939078544061357	0.0327368400739329
36.7913	0.93940005514196	0.0329203202109896
36.8413	0.939721566222563	0.0331038003480462
36.8913	0.940043077303166	0.0332872804851028
36.9413	0.940364588383769	0.0334707606221595
36.9913	0.940705170838904	0.0336454774656223
37.0413	0.941060258283118	0.0338135292688871
37.0913	0.941415345727333	0.0339815810721518
37.1413	0.941770433171548	0.0341496328754165
37.1913	0.942125520615762	0.0343176846786813
37.2413	0.942461233934119	0.0344428708604593
37.2913	0.942756524693585	0.0344786213628393
37.3413	0.943051815453052	0.0345143718652192
37.3913	0.943347106212518	0.0345501223675992
37.4413	0.943642396971985	0.0345858728699791
37.4913	0.943942335196943	0.0346333197201997
37.5413	0.944294302364847	0.0348117086108802
37.5913	0.94464626953275	0.0349900975015606
37.6413	0.944998236700654	0.0351684863922411
37.6913	0.945350203868557	0.0353468752829216
37.7413	0.945702171036461	0.035525264173602
37.7913	0.946002458111406	0.0357237652950684
37.8413	0.946292754523989	0.0359261544611496
37.8913	0.946583050936573	0.0361285436272309
37.9413	0.946873347349156	0.0363309327933122
37.9913	0.94716364376174	0.0365333219593934
38.0413	0.947499994367901	0.0365976605737616
38.0913	0.947867562917361	0.0365684212973712
38.1413	0.94823513146682	0.0365391820209808
38.1913	0.94860270001628	0.0365099427445904
38.2413	0.948970268565739	0.0364807034682
38.2913	0.949323382896264	0.0366599832797173
38.3413	0.949649888323751	0.037223127775792
38.3913	0.949976393751237	0.0377862722718667
38.4413	0.950302899178723	0.0383494167679413
38.4913	0.950629404606209	0.038912561264016
38.5413	0.950954330571494	0.0394258175668791
38.5913	0.951266477251691	0.0395354330337577
38.6413	0.951578623931888	0.0396450485006363
38.6913	0.951890770612086	0.0397546639675149
38.7413	0.952202917292283	0.0398642794343935
38.7913	0.95251506397248	0.039973894901272
38.8413	0.952862858195942	0.0401096229621141
38.8913	0.953216073474369	0.0402493220625912
38.9413	0.953569288752797	0.0403890211630683
38.9913	0.953922504031225	0.0405287202635454
39.0413	0.954275719309653	0.0406684193640225
39.0913	0.954584219388998	0.0409104749174096
39.1413	0.954865775694536	0.0412142067949861
39.1913	0.955147332000074	0.0415179386725625
39.2413	0.955428888305612	0.041821670550139
39.2913	0.95571044461115	0.0421254024277155
39.3413	0.956023904037425	0.042425818392734
39.3913	0.956388976365835	0.042720869870944
39.4413	0.956754048694246	0.043015921349154
39.4913	0.957119121022656	0.043310972827364
39.5413	0.957484193351067	0.043606024305574
39.5913	0.957841100415187	0.0438343044725699
39.6413	0.95814700416178	0.0436455058695183
39.6913	0.958452907908373	0.0434567072664667
39.7413	0.958758811654966	0.0432679086634151
39.7913	0.95906471540156	0.0430791100603635
39.8413	0.959370619148153	0.0428903114573119
39.8913	0.95972226894836	0.042945831111409
39.9413	0.960079228558361	0.0430297091346393
39.9913	0.960436188168363	0.0431135871578697
40.0413	0.960793147778364	0.0431974651811001
40.0913	0.961150107388366	0.0432813432043305
40.1413	0.961490467185535	0.0433446299286836
40.1913	0.961821966959904	0.0433969262051698
40.2413	0.962153466734274	0.043449222481656
40.2913	0.962484966508643	0.0435015187581422
40.3413	0.962816466283013	0.0435538150346284
40.3913	0.963128513076272	0.0437442088839325
40.4413	0.963412566555252	0.0441333285087548
40.4913	0.963696620034231	0.0445224481335772
40.5413	0.963980673513211	0.0449115677583996
40.5913	0.96426472699219	0.045300687383222
40.6413	0.964563859415851	0.0457085872417722
40.6913	0.964937668517933	0.0462094939721173
40.7413	0.965311477620015	0.0467104007024624
40.7913	0.965685286722097	0.0472113074328076
40.8413	0.966059095824178	0.0477122141631527
40.8913	0.96643290492626	0.0482131208934978
40.9413	0.966740508397481	0.048413081032055
40.9913	0.967042666383912	0.048588287987738
41.0413	0.967344824370343	0.0487634949434209
41.0913	0.967646982356773	0.0489387018991038
41.1413	0.967949140343204	0.0491139088547868
41.1913	0.968275479260556	0.0492514036755494
41.2413	0.968613093157428	0.0493713142457189
41.2913	0.9689507070543	0.0494912248158883
41.3413	0.969288320951172	0.0496111353860577
41.3913	0.969625934848044	0.0497310459562271
41.4413	0.969951573782537	0.0500149403713294
41.4913	0.970261847582653	0.0505092432815284
41.5413	0.970572121382769	0.0510035461917273
41.5913	0.970882395182885	0.0514978491019263
41.6413	0.971192668983001	0.0519921520121252
41.6913	0.971503041904331	0.0523623642663079
41.7413	0.971813821424927	0.0522235515845871
41.7913	0.972124600945522	0.0520847389028662
41.8413	0.972435380466118	0.0519459262211454
41.8913	0.972746159986714	0.0518071135394246
41.9413	0.973056939507309	0.0516683008577037
41.9913	0.97341894405529	0.0521299638256748
42.0413	0.97378353137776	0.0526219028768236
42.0913	0.97414811870023	0.0531138419279725
42.1413	0.974512706022701	0.0536057809791213
42.1913	0.974877293345171	0.0540977200302701
42.2413	0.97519215706817	0.0542839990874492
42.2913	0.975486711151947	0.0543454311048378
42.3413	0.975781265235724	0.0544068631222264
42.3913	0.976075819319502	0.054468295139615
42.4413	0.976370373403279	0.0545297271570036
42.4913	0.976702217707582	0.0546871357494584
42.5413	0.977076793723819	0.0549545260824396
42.5913	0.977451369740056	0.0552219164154208
42.6413	0.977825945756292	0.055489306748402
42.6913	0.978200521772529	0.0557566970813832
42.7413	0.978556219157547	0.0560176014882642
42.7913	0.978846515570131	0.0562560367940123
42.8413	0.979136811982714	0.0564944720997603
42.8913	0.979427108395298	0.0567329074055084
42.9413	0.979717404807881	0.0569713427112565
42.9913	0.980007701220464	0.0572097780170045
43.0413	0.980342624935817	0.0575705166714757
43.0913	0.980678366666902	0.0579334971388562
43.1413	0.981014108397987	0.0582964776062368
43.1913	0.981349850129072	0.0586594580736173
43.2413	0.981685591860158	0.0590224385409979
43.2913	0.982024192497686	0.059223293143955
43.3413	0.982363808085741	0.0593665908682144
43.3913	0.982703423673795	0.0595098885924739
43.4413	0.98304303926185	0.0596531863167333
43.4913	0.983382654849905	0.0597964840409927
43.5413	0.983703324777348	0.0601767782856552
43.5913	0.98400474346901	0.0607978915752435
43.6413	0.984306162160673	0.0614190048648318
43.6913	0.984607580852335	0.0620401181544201
43.7413	0.984908999543997	0.0626612314440083
43.7913	0.985224606189427	0.0631946211425102
43.8413	0.985582326284933	0.0634676249436603
43.8913	0.985940046380439	0.0637406287448105
43.9413	0.986297766475945	0.0640136325459607
43.9913	0.986655486571451	0.0642866363471108
44.0413	0.987013901170299	0.0645576348780517
44.0913	0.987441071599948	0.0646301116582713
44.1413	0.987868242029597	0.064702588438491
44.1913	0.988295412459246	0.0647750652187107
44.2413	0.988722582888895	0.0648475419989304
44.2913	0.989149753318544	0.06492001877915
44.3413	0.989576923748193	0.0649924955593697
44.3913	0.990004094177842	0.0650649723395894
44.4413	0.990415396524654	0.0651385769693121
44.4913	0.990733881455418	0.0652187787461276
44.5413	0.991052366386182	0.0652989805229432
44.5913	0.991370851316945	0.0653791822997588
44.6413	0.991689336247709	0.0654593840765743
44.6913	0.992007821178473	0.0655395858533899
44.7413	0.992326306109237	0.0656197876302054
44.7913	0.992644791040001	0.065699989407021
44.8413	0.992963275970765	0.0657801911838366
44.8913	0.993281760901528	0.0658603929606521
44.9413	0.993600245832292	0.0659405947374677
44.9913	0.993921511459512	0.066023526071861
45.0413	0.994244209566723	0.0661078635419762
45.0913	0.994566907673935	0.0661922010120914
45.1413	0.994889605781147	0.0662765384822066
45.1913	0.995212303888359	0.0663608759523218
45.2413	0.995535001995571	0.066445213422437
45.2913	0.995857700102783	0.0665295508925522
45.3413	0.996180398209995	0.0666138883626674
45.3913	0.996503096317207	0.0666982258327826
45.4413	0.996825794424419	0.0667825633028978
45.4913	0.997151153386623	0.0668814469555443
45.5413	0.997489143763906	0.0670493831758392
45.5913	0.997827134141189	0.0672173193961342
45.6413	0.998165124518472	0.0673852556164292
45.6913	0.998503114895755	0.0675531918367241
45.7413	0.998841105273037	0.0677211280570191
45.7913	0.99917909565032	0.067889064277314
45.8413	0.999517086027603	0.068057000497609
45.8913	0.999855076404886	0.068224936717904
45.9413	1.00019306678217	0.0683928729381989
45.9913	1.00053105715945	0.0685608091584939
46.0413	1.00086142512032	0.0686197088257915
46.0913	1.00118833640398	0.0686291616841718
46.1413	1.00151524768764	0.0686386145425521
46.1913	1.0018421589713	0.0686480674009324
46.2413	1.00216907025496	0.0686575202593127
46.2913	1.00249598153862	0.068666973117693
46.3413	1.00282289282228	0.0686764259760732
46.3913	1.00314980410594	0.0686858788344535
46.4413	1.0034767153896	0.0686953316928338
46.4913	1.00380362667326	0.0687047845512141
46.5413	1.00413227160101	0.068742969123678
46.5913	1.00446776528114	0.0688946581903932
46.6413	1.00480325896127	0.0690463472571085
46.6913	1.00513875264139	0.0691980363238237
46.7413	1.00547424632152	0.0693497253905389
46.7913	1.00580974000165	0.0695014144572541
46.8413	1.00614523368178	0.0696531035239693
46.8913	1.00648072736191	0.0698047925906845
46.9413	1.00681622104204	0.0699564816573997
46.9913	1.00715171472217	0.070108170724115
47.0413	1.00748720840229	0.0702598597908302
47.0913	1.00782024408407	0.0703613158206258
47.1413	1.00815230480561	0.0704428470145483
47.1913	1.00848436552716	0.0705243782084708
47.2413	1.0088164262487	0.0706059094023933
47.2913	1.00914848697024	0.0706874405963158
47.3413	1.00948054769178	0.0707689717902383
47.3913	1.00981260841332	0.0708505029841608
47.4413	1.01014466913486	0.0709320341780833
47.4913	1.0104767298564	0.0710135653720058
47.5413	1.01080879057794	0.0710950965659283
47.5913	1.01113668805698	0.0711734344538843
47.6413	1.01145064772415	0.0712410817088221
47.6913	1.01176460739132	0.0713087289637599
47.7413	1.01207856705849	0.0713763762186978
47.7913	1.01239252672566	0.0714440234736356
47.8413	1.01270648639284	0.0715116707285734
47.8913	1.01302044606001	0.0715793179835112
47.9413	1.01333440572718	0.071646965238449
47.9913	1.01364836539435	0.0717146124933869
48.0413	1.01396232506152	0.0717822597483247
48.0913	1.01427628472869	0.0718499070032625
48.1413	1.0145953981732	0.0720849579793171
48.1913	1.01491628496044	0.072377610235756
48.2413	1.01523717174768	0.0726702624921949
48.2913	1.01555805853493	0.0729629147486337
48.3413	1.01587894532217	0.0732555670050726
48.3913	1.01619983210941	0.0735482192615114
48.4413	1.01652071889665	0.0738408715179503
48.4913	1.0168416056839	0.0741335237743892
48.5413	1.01716249247114	0.074426176030828
48.5913	1.01748337925838	0.0747188282872669
48.6413	1.01780498041679	0.0749782479417991
48.6913	1.01812861478543	0.0751430824985966
48.7413	1.01845224915408	0.0753079170553941
48.7913	1.01877588352272	0.0754727516121916
48.8413	1.01909951789137	0.0756375861689891
48.8913	1.01942315226001	0.0758024207257866
48.9413	1.01974678662866	0.0759672552825841
48.9913	1.0200704209973	0.0761320898393816
49.0413	1.02039405536595	0.0762969243961791
49.0913	1.02071768973459	0.0764617589529766
49.1413	1.02104132410324	0.0766265935097741
49.1913	1.02137292980172	0.0769075779254686
49.2413	1.02170686304613	0.0772224768994456
49.2913	1.02204079629054	0.0775373758734227
49.3413	1.02237472953494	0.0778522748473997
49.3913	1.02270866277935	0.0781671738213768
49.4413	1.02304259602376	0.0784820727953538
49.4913	1.02337652926816	0.0787969717693309
49.5413	1.02371046251257	0.0791118707433079
49.5913	1.02404439575698	0.079426769717285
49.6413	1.02437832900138	0.079741668691262
49.6913	1.0247154979653	0.0800780069431894
49.7413	1.02506066634691	0.0804673478544938
49.7913	1.02540583472851	0.0808566887657982
49.8413	1.02575100311011	0.0812460296771026
49.8913	1.02609617149171	0.081635370588407
49.9413	1.02644133987331	0.0820247114997114
49.9913	1.02678650825491	0.0824140524110158
50.0413	1.02713167663652	0.0828033933223202
50.0913	1.02747684501812	0.0831927342336246
50.1413	1.02782201339972	0.083582075144929
50.1913	1.02816718178132	0.0839714160562335
50.2413	1.02849507988453	0.0841297665056316
50.2913	1.02881871425318	0.0842310893846339
50.3413	1.02914234862182	0.0843324122636362
50.3913	1.02946598299047	0.0844337351426385
50.4413	1.02978961735911	0.0845350580216408
50.4913	1.03011325172776	0.0846363809006431
50.5413	1.0304368860964	0.0847377037796454
50.5913	1.03076052046505	0.0848390266586477
50.6413	1.03108415483369	0.08494034953765
50.6913	1.03140778920234	0.0850416724166523
50.7413	1.03172974703884	0.0852257476602657
50.7913	1.03204807592603	0.0855889451108224
50.8413	1.03236640481323	0.0859521425613791
50.8913	1.03268473370042	0.0863153400119357
50.9413	1.03300306258761	0.0866785374624924
50.9913	1.0333213914748	0.0870417349130491
51.0413	1.03363972036199	0.0874049323636058
51.0913	1.03395804924918	0.0877681298141625
51.1413	1.03427637813637	0.0881313272647191
51.1913	1.03459470702357	0.0884945247152758
51.2413	1.03491303591076	0.0888577221658325
51.2913	1.03522411189272	0.0891348601490623
51.3413	1.03553370233987	0.0893943714944059
51.3913	1.03584329278702	0.0896538828397495
51.4413	1.03615288323417	0.0899133941850931
51.4913	1.03646247368132	0.0901729055304368
51.5413	1.03677206412847	0.0904324168757804
51.5913	1.03708165457562	0.090691928221124
51.6413	1.03739124502277	0.0909514395664676
51.6913	1.03770083546992	0.0912109509118112
51.7413	1.03801042591708	0.0914704622571548
51.7913	1.0383331140375	0.0917613228272077
51.8413	1.03868077911626	0.0921119656397297
51.8913	1.03902844419501	0.0924626084522516
51.9413	1.03937610927377	0.0928132512647735
51.9913	1.03972377435252	0.0931638940772954
52.0413	1.04007143943128	0.0935145368898173
52.0913	1.04041910451004	0.0938651797023393
52.1413	1.04076676958879	0.0942158225148612
52.1913	1.04111443466755	0.0945664653273831
52.2413	1.04146209974631	0.094917108139905
52.2913	1.04180976482506	0.0952677509524269
52.3413	1.04213525759526	0.0954602648142866
52.3913	1.04245708082254	0.0956266081505122
52.4413	1.04277890404982	0.0957929514867379
52.4913	1.04310072727711	0.0959592948229635
52.5413	1.04342255050439	0.0961256381591891
52.5913	1.04374437373167	0.0962919814954148
52.6413	1.04406619695896	0.0964583248316404
52.6913	1.04438802018624	0.096624668167866
52.7413	1.04470984341352	0.0967910115040917
52.7913	1.04503166664081	0.0969573548403173
52.8413	1.04535976982337	0.0971826277649059
52.8913	1.04569838437494	0.0975065368454177
52.9413	1.04603699892652	0.0978304459259295
52.9913	1.04637561347809	0.0981543550064412
53.0413	1.04671422802966	0.098478264086953
53.0913	1.04705284258123	0.0988021731674648
53.1413	1.0473914571328	0.0991260822479765
53.1913	1.04773007168437	0.0994499913284883
53.2413	1.04806868623594	0.099773900409
53.2913	1.04840730078752	0.100097809489512
53.3413	1.04874591533909	0.100421718570024
53.3913	1.04907289028852	0.100728970199382
53.4413	1.04939839718004	0.101034120888955
53.4913	1.04972390407155	0.101339271578528
53.5413	1.05004941096306	0.101644422268101
53.5913	1.05037491785457	0.101949572957674
53.6413	1.05070042474608	0.102254723647247
53.6913	1.05102593163759	0.10255987433682
53.7413	1.0513514385291	0.102865025026393
53.7913	1.05167694542061	0.103170175715966
53.8413	1.05200245231212	0.103475326405539
53.8913	1.0523246972688	0.103773858615944
53.9413	1.05264208989456	0.104062545426991
53.9913	1.05295948252032	0.104351232238038
54.0413	1.05327687514608	0.104639919049085
54.0913	1.05359426777183	0.104928605860132
54.1413	1.05391166039759	0.105217292671179
54.1913	1.05422905302335	0.105505979482227
54.2413	1.05454644564911	0.105794666293274
54.2913	1.05486383827487	0.106083353104321
54.3413	1.05518123090063	0.106372039915368
54.3913	1.05549862352639	0.106660726726415
54.4413	1.05583002387153	0.106968057643597
54.4913	1.05616270876736	0.107277098282304
54.5413	1.05649539366319	0.10758613892101
54.5913	1.05682807855902	0.107895179559716
54.6413	1.05716076345485	0.108204220198422
54.6913	1.05749344835068	0.108513260837128
54.7413	1.05782613324651	0.108822301475834
54.7913	1.05815881814234	0.10913134211454
54.8413	1.05849150303817	0.109440382753247
54.8913	1.058824187934	0.109749423391953
54.9413	1.05914922357392	0.11003948783011
54.9913	1.05946411950252	0.110304397769866
55.0413	1.05977901543113	0.110569307709622
55.0913	1.06009391135973	0.110834217649377
55.1413	1.06040880728834	0.111099127589133
55.1913	1.06072370321694	0.111364037528889
55.2413	1.06103859914555	0.111628947468644
55.2913	1.06135349507415	0.1118938574084
55.3413	1.06166839100275	0.112158767348156
55.3913	1.06198328693136	0.112423677287911
55.4413	1.06229818285996	0.112688587227667
55.4913	1.06263222845574	0.112830588673453
55.5413	1.06296741004873	0.112965298937394
55.5913	1.06330259164171	0.113100009201335
55.6413	1.06363777323469	0.113234719465276
55.6913	1.06397295482768	0.113369429729217
55.7413	1.06430813642066	0.113504139993157
55.7913	1.06464331801365	0.113638850257098
55.8413	1.06497849960663	0.113773560521039
55.8913	1.06531368119961	0.11390827078498
55.9413	1.0656488627926	0.114042981048921
55.9913	1.06598261502646	0.114164895846823
56.0413	1.066314675748	0.114271668411992
56.0913	1.06664673646954	0.11437844097716
56.1413	1.06697879719109	0.114485213542328
56.1913	1.06731085791263	0.114591986107496
56.2413	1.06764291863417	0.114698758672664
56.2913	1.06797497935571	0.114805531237832
56.3413	1.06830704007725	0.114912303803001
56.3913	1.06863910079879	0.115019076368169
56.4413	1.06897116152033	0.115125848933337
56.4913	1.06930322224187	0.115232621498505
56.5413	1.06963291728332	0.115408445627753
56.5913	1.06996254417761	0.115586258896707
56.6413	1.0702921710719	0.115764072165661
56.6913	1.07062179796619	0.115941885434615
56.7413	1.07095142486048	0.116119698703568
56.7913	1.07128105175477	0.116297511972522
56.8413	1.07161067864905	0.116475325241476
56.8913	1.07194030554334	0.11665313851043
56.9413	1.07226993243763	0.116830951779384
56.9913	1.07259955933192	0.117008765048338
57.0413	1.07292991703833	0.117258233436498
57.0913	1.07326104149844	0.117582880966122
57.1413	1.07359216595854	0.117907528495745
57.1913	1.07392329041865	0.118232176025369
57.2413	1.07425441487876	0.118556823554992
57.2913	1.07458553933887	0.118881471084616
57.3413	1.07491666379898	0.119206118614239
57.3913	1.07524778825908	0.119530766143862
57.4413	1.07557891271919	0.119855413673486
57.4913	1.0759100371793	0.120180061203109
57.5413	1.07624112044391	0.120504996660687
57.5913	1.07655164715249	0.120973608167482
57.6413	1.07686217386107	0.121442219674277
57.6913	1.07717270056966	0.121910831181072
57.7413	1.07748322727824	0.122379442687867
57.7913	1.07779375398683	0.122848054194662
57.8413	1.07810428069541	0.123316665701456
57.8913	1.07841480740399	0.123785277208251
57.9413	1.07872533411258	0.124253888715046
57.9913	1.07903586082116	0.124722500221841
58.0413	1.07934638752975	0.125191111728636
58.0913	1.07966496608665	0.125437581374315
58.1413	1.07999109715245	0.125475685398326
58.1913	1.08031722821825	0.125513789422338
58.2413	1.08064335928405	0.12555189344635
58.2913	1.08096949034985	0.125589997470361
58.3413	1.08129562141565	0.125628101494373
58.3913	1.08162175248145	0.125666205518384
58.4413	1.08194788354725	0.125704309542396
58.4913	1.08227401461305	0.125742413566408
58.5413	1.08260014567885	0.125780517590419
58.5913	1.08292619248112	0.125824162392341
58.6413	1.08324951476262	0.126046959013349
58.6913	1.08357283704412	0.126269755634358
58.7413	1.08389615932562	0.126492552255366
58.7913	1.08421948160712	0.126715348876374
58.8413	1.08454280388862	0.126938145497383
58.8913	1.08486612617012	0.127160942118391
58.9413	1.08518944845162	0.1273837387394
58.9913	1.08551277073312	0.127606535360408
59.0413	1.08583609301462	0.127829331981417
59.0913	1.08615941529612	0.128052128602425
59.1413	1.08649598005933	0.128450220095237
59.1913	1.08684364513809	0.128995249936472
59.2413	1.08719131021684	0.129540279777707
59.2913	1.0875389752956	0.130085309618942
59.3413	1.08788664037435	0.130630339460176
59.3913	1.08823430545311	0.131175369301411
59.4413	1.08858197053187	0.131720399142646
59.4913	1.08892963561062	0.132265428983881
59.5413	1.08927730068938	0.132810458825116
59.5913	1.08962496576814	0.133355488666351
59.6413	1.08997165338996	0.133877771025752
59.6913	1.09030246576292	0.134030602904323
59.7413	1.09063327813588	0.134183434782895
59.7913	1.09096409050885	0.134336266661466
59.8413	1.09129490288181	0.134489098540038
59.8913	1.09162571525478	0.134641930418609
59.9413	1.09195652762774	0.134794762297181
59.9913	1.0922873400007	0.134947594175752
60.0413	1.09261815237367	0.135100426054324
60.0913	1.09294896474663	0.135253257932895
60.1413	1.0932797771196	0.135406089811467
60.1913	1.09360398448024	0.135691478546063
60.2413	1.09392324962886	0.136076053179922
60.2913	1.09424251477749	0.136460627813781
60.3413	1.09456177992611	0.13684520244764
60.3913	1.09488104507474	0.137229777081498
60.4413	1.09520031022336	0.137614351715357
60.4913	1.09551957537198	0.137998926349216
60.5413	1.09583884052061	0.138383500983075
60.5913	1.09615810566923	0.138768075616934
60.6413	1.09647737081786	0.139152650250793
60.6913	1.09679663596648	0.139548622444764
60.7413	1.09711590111511	0.140065726847363
60.7913	1.09743516626373	0.140582831249962
60.8413	1.09775443141236	0.141099935652561
60.8913	1.09807369656098	0.141617040055161
60.9413	1.09839296170961	0.14213414445776
60.9913	1.09871222685823	0.142651248860359
61.0413	1.09903149200685	0.143168353262958
61.0913	1.09935075715548	0.143685457665557
61.1413	1.0996700223041	0.144202562068156
61.1913	1.09998928745273	0.144719666470756
61.2413	1.1003044688083	0.144990818769317
61.2913	1.10061692763518	0.145098002998521
61.3413	1.10092938646206	0.145205187227724
61.3913	1.10124184528894	0.145312371456928
61.4413	1.10155430411581	0.145419555686131
61.4913	1.10186676294269	0.145526739915334
61.5413	1.10217922176957	0.145633924144538
61.5913	1.10249168059645	0.145741108373741
61.6413	1.10280413942332	0.145848292602945
61.6913	1.1031165982502	0.145955476832148
61.7413	1.1034335754276	0.146081485362478
61.7913	1.10378498555209	0.146350948049671
61.8413	1.10413639567658	0.146620410736864
61.8913	1.10448780580107	0.146889873424057
61.9413	1.10483921592555	0.147159336111249
61.9913	1.10519062605004	0.147428798798442
62.0413	1.10554203617453	0.147698261485635
62.0913	1.10589344629902	0.147967724172828
62.1413	1.10624485642351	0.14823718686002
62.1913	1.10659626654799	0.148506649547213
62.2413	1.10694767667248	0.148776112234406
62.2913	1.10728217791549	0.149041906101721
62.3413	1.10760674854557	0.149305545265298
62.3913	1.10793131917565	0.149569184428874
62.4413	1.10825588980572	0.149832823592451
62.4913	1.1085804604358	0.150096462756028
62.5413	1.10890503106588	0.150360101919605
62.5913	1.10922960169596	0.150623741083182
62.6413	1.10955417232604	0.150887380246758
62.6913	1.10987874295611	0.151151019410335
62.7413	1.11020331358619	0.151414658573912
62.7913	1.11052945713548	0.151694789004789
62.8413	1.1108649508156	0.152072950857951
62.8913	1.11120044449573	0.152451112711114
62.9413	1.11153593817586	0.152829274564276
62.9913	1.11187143185599	0.153207436417439
63.0413	1.11220692553612	0.153585598270601
63.0913	1.11254241921625	0.153963760123763
63.1413	1.11287791289638	0.154341921976926
63.1913	1.1132134065765	0.154720083830088
63.2413	1.11354890025663	0.15509824568325
63.2913	1.11388439393676	0.155476407536413
63.3413	1.11421003065652	0.156605265068235
63.3913	1.11453054415372	0.158124301812979
63.4413	1.11485105765093	0.159643338557722
63.4913	1.11517157114813	0.161162375302466
63.5413	1.11549208464533	0.162681412047209
63.5913	1.11581259814253	0.164200448791953
63.6413	1.11613311163973	0.165719485536696
63.6913	1.11645362513694	0.167238522281439
63.7413	1.11677413863414	0.168757559026183
63.7913	1.11709465213134	0.170276595770926
63.8413	1.11741430676472	0.171466798095525
63.8913	1.11772982686761	0.171074006816172
63.9413	1.11804534697051	0.17068121553682
63.9913	1.1183608670734	0.170288424257467
64.0413	1.11867638717629	0.169895632978115
64.0913	1.11899190727918	0.169502841698762
64.1413	1.11930742738208	0.169110050419409
64.1913	1.11962294748497	0.168717259140057
64.2413	1.11993846758786	0.168324467860704
64.2913	1.12025398769076	0.167931676581351
64.3413	1.12056950779365	0.167538885301999
64.3913	1.12089701703628	0.167453139279392
64.4413	1.12123001401925	0.167507935837861
64.4913	1.12156301100222	0.167562732396329
64.5413	1.1218960079852	0.167617528954798
64.5913	1.12222900496817	0.167672325513267
64.6413	1.12256200195115	0.167727122071736
64.6913	1.12289499893412	0.167781918630205
64.7413	1.12322799591709	0.167836715188674
64.7913	1.12356099290007	0.167891511747142
64.8413	1.12389398988304	0.167946308305611
64.8913	1.12424786065433	0.168121612383928
64.9413	1.12468522657889	0.168778946541635
64.9913	1.12512259250345	0.169436280699341
65.0413	1.12555995842802	0.170093614857048
65.0913	1.12599732435258	0.170750949014755
65.1413	1.12643469027714	0.171408283172461
65.1913	1.1268720562017	0.172065617330168
65.2413	1.12730942212626	0.172722951487875
65.2913	1.12774678805082	0.173380285645582
65.3413	1.12818415397538	0.174037619803288
65.3913	1.12862151989994	0.174694953960995
65.4413	1.1290588858245	0.175352288118702
65.4913	1.12949625174906	0.176009622276409
65.5413	1.12993361767362	0.176666956434115
65.5913	1.13037098359818	0.177324290591822
65.6413	1.13080834952274	0.177981624749529
65.6913	1.13119770540049	0.177950996960518
65.7413	1.13153335512419	0.177150784620942
65.7913	1.13186900484789	0.176350572281366
65.8413	1.1322046545716	0.17555035994179
65.8913	1.1325403042953	0.174750147602214
65.9413	1.132875954019	0.173949935262638
65.9913	1.1332116037427	0.173149722923062
66.0413	1.1335472534664	0.172349510583486
66.0913	1.1338829031901	0.17154929824391
66.1413	1.1342185529138	0.170749085904334
66.1913	1.1345542026375	0.169948873564757
66.2413	1.1348898523612	0.169148661225181
66.2913	1.1352255020849	0.168348448885605
66.3413	1.1355611518086	0.167548236546029
66.3913	1.1358968015323	0.166748024206453
66.4413	1.136232451256	0.165947811866877
66.4913	1.1365681009797	0.165147599527301
66.5413	1.1369037507034	0.164347387187725
66.5913	1.1372394004271	0.163547174848149
66.6413	1.1375750501508	0.162746962508573
66.6913	1.13791069987451	0.161946750168997
66.7413	1.13823488039565	0.160765610771302
66.7913	1.13854759171425	0.159203544315489
66.8413	1.13886030303284	0.157641477859675
66.8913	1.13917301435144	0.156079411403862
66.9413	1.13948572567003	0.154517344948048
66.9913	1.13979843698862	0.152955278492235
67.0413	1.14011114830722	0.151393212036421
67.0913	1.14042385962581	0.149831145580608
67.1413	1.14073657094441	0.148269079124794
67.1913	1.141049282263	0.146707012668981
67.2413	1.14136199358159	0.145144946213167
67.2913	1.14167470490019	0.143582879757354
67.3413	1.14198741621878	0.14202081330154
67.3913	1.14230012753738	0.140458746845727
67.4413	1.14261283885597	0.138896680389913
67.4913	1.14292555017456	0.1373346139341
67.5413	1.14323826149316	0.135772547478287
67.5913	1.14355097281175	0.134210481022473
67.6413	1.14386368413035	0.13264841456666
67.6913	1.14417639544894	0.131086348110846
67.7413	1.14448910676754	0.129524281655033
68.7649	1.14966988194291	0.166504917307558
68.8149	1.14938517045873	0.177343250048043
68.8649	1.14896628459695	0.176694772953285
68.9149	1.14860957710527	0.173553495592622
68.9649	1.14839031653699	0.170790164277185
69.0149	1.14814160305656	0.166335007257301
69.0649	1.14772926228636	0.164956718249836
69.1149	1.14734310188253	0.162311284996366
69.1649	1.14707148058153	0.160767395407006
69.2149	1.14658387125805	0.161243991792567
69.2649	1.14628279704489	0.159609110068472
69.3149	1.14584427590834	0.157578884663334
69.3649	1.14550702472408	0.157229397135497
69.4149	1.14514341101028	0.15952882244856
69.4649	1.14489372918865	0.163011198769947
69.5149	1.14467014783726	0.163096384799073
69.5649	1.14434729074115	0.1629540580742
69.6149	1.14410655409109	0.161408434638501
69.6649	1.14372913752056	0.164398866630142
69.7149	1.14347822529842	0.162130832937377
69.7649	1.14308008686564	0.161495983833534
69.8149	1.14275064726431	0.158884841543248
69.8649	1.14227720099158	0.157153220689565
69.9149	1.14195348651194	0.155227916688218
69.9649	1.14166243359673	0.15500794237533
70.0149	1.14126473765676	0.151797018123908
70.0649	1.14086060022785	0.151893003873816
70.1149	1.14057399918975	0.1505231440018
70.1649	1.14034590065068	0.150067571385656
70.2149	1.1399865647365	0.151390864055088
70.2649	1.13970124807602	0.148203899464066
70.3149	1.13930640249343	0.147548988958068
70.3649	1.13905610317146	0.14688104061062
70.4149	1.13862486312474	0.145474961596675
70.4649	1.13828963539733	0.142562937126481
70.5149	1.13796851846397	0.139232802549023
70.5649	1.1375513331923	0.139447911593631
70.6149	1.13729533671986	0.138448954989872
70.6649	1.13691046056805	0.1387344232422
70.7149	1.13665957045679	0.139404654996038
70.7649	1.13632310500743	0.140234540204828
70.8149	1.13611122539306	0.138281817275092
70.8649	1.13586599017842	0.137384679990193
70.9149	1.13550611399959	0.134213298057891
70.9649	1.13524827993303	0.13476479532821
71.0149	1.1348503076062	0.134548898795322
71.0649	1.13451499208071	0.133899931979977
71.1149	1.13410629926293	0.132636094495575
71.1649	1.13370594018467	0.131121079018781
71.2149	1.13330425802261	0.131149135013251
71.2649	1.13303450706054	0.130710481615221
71.3149	1.13272635048706	0.130865286715044
71.3649	1.13234357432928	0.129961728931916
71.4149	1.13203365030915	0.129253853718739
71.4649	1.13175465284704	0.12869474215159
71.5149	1.13144479229349	0.128238553755679
71.5649	1.13115268986899	0.127949070526451
71.6149	1.13076240078149	0.127663344145576
71.6649	1.13036634265243	0.126836625213139
71.7149	1.12999748070397	0.1257622181193
71.7649	1.12966543264877	0.126104874455699
71.8149	1.12928120350661	0.126535993418562
71.8649	1.12895066101193	0.126832896799609
71.9149	1.12867163804227	0.126429938704561
71.9649	1.12840196388854	0.124262617282048
72.0149	1.12816043008142	0.123771367972304
72.0649	1.12785498981083	0.123698450414992
72.1149	1.12752545297339	0.123606432123736
72.1649	1.12722838467212	0.123072874244763
72.2149	1.12694377205337	0.121627821106923
72.2649	1.12661400876801	0.119781813511869
72.3149	1.12621454758803	0.118106515378356
72.3649	1.12574585751389	0.116991521752541
72.4149	1.12541131285677	0.115941109894705
72.4649	1.12510339503691	0.114703980818535
72.5149	1.12480603568893	0.113482077402123
72.5649	1.12450295654449	0.112234133850918
72.6149	1.12414838497199	0.110288981496315
72.6649	1.12387267706702	0.10876225570861
72.7149	1.1235870658075	0.107220596782567
72.7649	1.12326128385295	0.105769630557109
72.8149	1.12287425150269	0.105010948558698
72.8649	1.12256803629075	0.104590009432802
72.9149	1.12222834994312	0.103317326206669
72.9649	1.12183459007156	0.101634253686593
73.0149	1.12137771192042	0.100508222156063
73.0649	1.12108489846369	0.100728451429107
73.1149	1.12079448647497	0.0997590078252974
73.1649	1.12050666149191	0.0982464954452932
73.2149	1.12022558887181	0.0969269177100965
73.2649	1.11990347807708	0.0953469228575631
73.3149	1.11963017945627	0.0940911408466271
73.3649	1.11936418949056	0.0927689790251862
73.4149	1.11907213608449	0.0913403777623455
73.4649	1.11869259468294	0.0913569235131439
73.5149	1.11832890559735	0.0905627442152094
73.5649	1.11796456835442	0.0893350014572251
73.6149	1.11760054196035	0.0880657214683384
73.6649	1.11726350070131	0.0877537882664439
73.7149	1.11686854227231	0.0871342474123774
73.7649	1.11652841814933	0.086997603499572
73.8149	1.11624543137765	0.086731985134313
73.8649	1.11597579837041	0.0846453419463545
73.9149	1.11565057434471	0.0841720408376202
73.9649	1.11527688831133	0.083336634993603
74.0149	1.11487576760304	0.0821968177509202
74.0649	1.11447814439423	0.0813778427095898
74.1149	1.11408240279925	0.0807314770223553
74.1649	1.11368885438671	0.0801042881899607
74.2149	1.11336926495985	0.0801237855180034
74.2649	1.113049675533	0.0801432828460461
74.3149	1.11273059470275	0.0799942878038025
74.3649	1.11241225367209	0.0796002054306025
74.4149	1.11209391264143	0.0792061230574025
74.4649	1.11183151707916	0.0787461261292353
74.5149	1.11158435348919	0.0782681829990795
74.5649	1.11132261501929	0.077743998902598
74.6149	1.11098679644185	0.0769847846877362
74.6649	1.1106509778644	0.0762255704728745
74.7149	1.11030431322079	0.075548486270278
74.7649	1.10994852030417	0.0749405243800299
74.8149	1.10959272738755	0.0743325624897819
74.8649	1.109217375598	0.0737910306632144
74.9149	1.10884035994601	0.0732551500052587
74.9649	1.10847945934118	0.0727072083997432
75.0149	1.10815612472572	0.0721311513675042
75.0649	1.10783279011027	0.0715550943352653
75.1149	1.10753489263949	0.0710512517907568
75.1649	1.10724903171978	0.0705815802737366
75.2149	1.10695995618074	0.0701175167364491
75.2649	1.10661789562231	0.0697458868231488
75.3149	1.10627583506387	0.0693742569098484
75.3649	1.10592778994374	0.0690592728961337
75.4149	1.10557199702712	0.0688176243953751
75.4649	1.1052162041105	0.0685759758946165
75.5149	1.10486752805093	0.0683901425070159
75.5649	1.1045204739077	0.0682170292630819
75.6149	1.10419004465665	0.0679103872314706
75.6649	1.10392912985113	0.0670454149840267
75.7149	1.10366821504561	0.0661804427365828
75.7649	1.10338091105113	0.0658095509076301
75.8149	1.10307382901512	0.0658089600781204
75.8649	1.1027667469791	0.0658083692486107
75.9149	1.10245845670929	0.0651179568988486
75.9649	1.10215010284822	0.0643912381532838
76.0149	1.10180646980993	0.0638551707255552
76.0649	1.10139075387577	0.0637086446696931
76.1149	1.10097503794162	0.063562118613831
76.1649	1.10060964535759	0.0631966482520489
76.2149	1.10026508800675	0.0627405290034267
76.2649	1.09992802852349	0.0623116319122578
76.3149	1.09967085890657	0.0621727872260278
76.3649	1.09941368928964	0.0620339425397978
76.4149	1.09911594901632	0.0620896237413694
76.4649	1.09877141795153	0.062369654782533
76.5149	1.09842688688673	0.0626496858236965
76.5649	1.09809180300291	0.0622316106717178
76.6149	1.09775848121786	0.0616833239706623
76.6649	1.097414380031	0.061163160953303
76.7149	1.09703237079421	0.060741900827208
76.7649	1.09665036155742	0.060320640701113
76.8149	1.09633202052676	0.0599724070982322
76.8649	1.09605612496685	0.059672857844161
76.9149	1.09578022940695	0.0593733085900898
76.9649	1.09549211704184	0.0589419326257656
77.0149	1.09520373751995	0.0585076738782824
77.0649	1.09491670353586	0.0579702348760007
77.1149	1.09463209091711	0.0572471176324412
77.1649	1.09434747829837	0.0565240003888817
77.2149	1.09396918104154	0.056533599313296
77.2649	1.09355721029598	0.0568065616890593
77.3149	1.09315536179648	0.0569953857662808
77.3649	1.09283202718102	0.0565315854577903
77.4149	1.09250869256557	0.0560677851492998
77.4649	1.09218166669223	0.0557451975566434
77.5149	1.09185084169958	0.0555679490254135
77.5649	1.09152001670694	0.0553907004941835
77.6149	1.09118810386184	0.0556150335984168
77.6649	1.090856030473	0.0558986315618657
77.7149	1.09053613435192	0.0561027637809125
77.7649	1.09025277003413	0.0560684987667532
77.8149	1.08996940571634	0.0560342337525938
77.8649	1.08960600961152	0.0559606116228765
77.9149	1.08919528726215	0.055863715934691
77.9649	1.0887853514024	0.0557639086442167
78.0149	1.08848698471092	0.0552510697719283
78.0649	1.08818861801943	0.05473823089964
78.1149	1.08788640027536	0.0542515918589222
78.1649	1.08757804641429	0.0538066986079269
78.2149	1.08726969255322	0.0533618053569316
78.2649	1.0869937755209	0.0531214463913419
78.3149	1.08672786713058	0.0529441981094719
78.3649	1.08644984013546	0.0528006128937337
78.4149	1.08609906756587	0.0528591003690889
78.4649	1.08574829499628	0.0529175878444441
78.5149	1.08538839918082	0.0527297258708697
78.5649	1.08502012230222	0.0523155551556461
78.6149	1.08465184542361	0.0519013844404226
78.6649	1.0843026647623	0.0519040095738253
78.7149	1.08395561061907	0.0519530482925052
78.7649	1.08362075305382	0.0520367752021597
78.8149	1.08331750845794	0.052210412307961
78.8649	1.08301426386206	0.0523840494137624
78.9149	1.08271493396921	0.0520908914170879
78.9649	1.08241765690842	0.0515529506227736
79.0149	1.08211737756827	0.0510174913629166
79.0649	1.0817367038583	0.0505484820813052
79.1149	1.08135603014833	0.0500794727996937
79.1649	1.08095136901236	0.0497681051935429
79.2149	1.08051275465985	0.0496798729057975
79.2649	1.08007414030734	0.0495916406180521
79.3149	1.07963552595483	0.0495034083303068
79.3649	1.07927050721516	0.0493303883630142
79.4149	1.0789845808561	0.0490662480264158
79.4649	1.07869865449704	0.0488021076898173
79.5149	1.07841272813798	0.0485379673532189
79.5649	1.07812680177892	0.0482738270166205
79.6149	1.07782158084069	0.0480380641178622
79.6649	1.07745526040175	0.047892163105598
79.7149	1.07708893996282	0.0477462620933338
79.7649	1.07672261952388	0.0476003610810695
79.8149	1.07635629908495	0.0474544600688053
79.8649	1.07598997864601	0.047308559056541
79.9149	1.07568445502884	0.0470116384261975
79.9649	1.07537917557561	0.0467141112913636
80.0149	1.07507389612237	0.0464165841565298
80.0649	1.07476861666914	0.046119057021696
80.1149	1.07446333721591	0.0458215298868621
80.1649	1.07412661952715	0.0456962282767317
80.2149	1.07377964480135	0.0456271169571545
80.2649	1.07343267007554	0.0455580056375772
80.3149	1.07308569534974	0.0454888943179999
80.3649	1.07273872062393	0.0454197829984226
80.4149	1.072409826591	0.0453230831514213
80.4649	1.07209830420416	0.0451998766800322
80.5149	1.07178678181733	0.0450766702086431
80.5649	1.07147525943049	0.0449534637372539
80.6149	1.07116373704365	0.0448302572658648
80.6649	1.07085642766842	0.0446538727835079
80.7149	1.07056062547411	0.04433224089806
80.7649	1.07026482327981	0.0440106090126121
80.8149	1.06996902108551	0.0436889771271642
80.8649	1.06967321889121	0.0433673452417163
80.9149	1.06937575087079	0.0430443631137254
80.9649	1.06901053925496	0.042666471122316
81.0149	1.06864532763913	0.0422885791309066
81.0649	1.0682801160233	0.0419106871394972
81.1149	1.06791490440747	0.0415327951480878
81.1649	1.06754969279164	0.0411549031566784
81.2149	1.06721533480512	0.0407390155279708
81.2649	1.06688957795823	0.0403125357650804
81.3149	1.06656382111134	0.0398860560021899
81.3649	1.06623806426445	0.0394595762392994
81.4149	1.06591230741756	0.039033096476409
81.4649	1.06557136956188	0.0388112656641387
81.5149	1.06521739522654	0.0387651742853007
81.5649	1.0648634208912	0.0387190829064627
81.6149	1.06450944655585	0.0386729915276247
81.6649	1.06415547222051	0.0386269001487868
81.7149	1.06382164008614	0.0385890295839443
81.7649	1.06353571372708	0.0385707112253616
81.8149	1.06324978736802	0.0385523928667789
81.8649	1.06296386100896	0.0385340745081963
81.9149	1.0626779346499	0.0385157561496136
81.9649	1.06238914976583	0.0384834989958976
82.0149	1.06205028775843	0.038207054801514
82.0649	1.06171142575104	0.0379306106071304
82.1149	1.06137256374364	0.0376541664127467
82.1649	1.06103370173624	0.0373777222183631
82.2149	1.06069483972885	0.0371012780239795
82.2649	1.06035688435398	0.0368103893958483
82.3149	1.06001914164601	0.0365161125672083
82.3649	1.05968139893804	0.0362218357385684
82.4149	1.05934365623006	0.0359275589099285
82.4649	1.05900591352209	0.0356332820812885
82.5149	1.05868738500183	0.0355340021140126
82.5649	1.05838347008912	0.03558302961876
82.6149	1.0580795551764	0.0356320571235074
82.6649	1.05777564026369	0.0356810846282549
82.7149	1.05747172535098	0.0357301121330023
82.7649	1.05715078210114	0.0356962445920282
82.8149	1.05679431059236	0.035489423190228
82.8649	1.05643783908357	0.0352826017884278
82.9149	1.05608136757479	0.0350757803866275
82.9649	1.055724896066	0.0348689589848273
83.0149	1.05537447406417	0.0346492114488703
83.0649	1.05509177703037	0.0342847542646705
83.1149	1.05480907999658	0.0339202970804706
83.1649	1.05452638296278	0.0335558398962708
83.2149	1.05424368592899	0.033191382712071
83.2649	1.05396098889519	0.0328269255278712
83.3149	1.0536185614827	0.0324643324263189
83.3649	1.05326458714736	0.0321020996844191
83.4149	1.05291061281201	0.0317398669425194
83.4649	1.05255663847667	0.0313776342006197
83.5149	1.05220266414133	0.03101540145872
83.5649	1.05186067224893	0.0307755896274924
83.6149	1.05152680268363	0.0306187610981299
83.6649	1.05119293311833	0.0304619325687675
83.7149	1.05085906355303	0.030305104039405
83.7649	1.05052519398773	0.0301482755100425
83.8149	1.05019171908632	0.0299987057865994
83.8649	1.04985897072523	0.0298624988649625
83.9149	1.04952622236414	0.0297262919433255
83.9649	1.04919347400305	0.0295900850216886
84.0149	1.04886072564196	0.0294538781000517
84.0649	1.04852783993633	0.029303598502769
84.1149	1.04819384298852	0.0290394581661705
84.1649	1.0478598460407	0.0287753178295721
84.2149	1.04752584909289	0.0285111774929737
84.2649	1.04719185214508	0.0282470371563752
84.3149	1.04685785519727	0.0279828968197768
84.3649	1.04656459481505	0.0276424485361109
84.4149	1.04627752939442	0.0272903958180983
84.4649	1.04599046397379	0.0269383431000858
84.5149	1.04570339855316	0.0265862903820732
84.5649	1.04541633313253	0.0262342376640607
84.6149	1.04507933580893	0.0259458921253593
84.6649	1.04471225131301	0.0256959342459865
84.7149	1.0443451668171	0.0254459763666137
84.7649	1.04397808232119	0.0251960184872409
84.8149	1.04361099782528	0.0249460606078681
84.8649	1.04326947444481	0.0247821097031454
84.9149	1.04296930386367	0.0247573009720714
84.9649	1.04266913328253	0.0247324922409973
85.0149	1.0423689627014	0.0247076835099232
85.0649	1.04206879212026	0.0246828747788492
85.1149	1.04176214429836	0.0246247936161126
85.1649	1.04141503718998	0.0243588803077737
85.2149	1.0410679300816	0.0240929669994349
85.2649	1.04072082297322	0.0238270536910961
85.3149	1.04037371586484	0.0235611403827573
85.3649	1.04002660875647	0.0232952270744185
85.4149	1.03970422301753	0.0230283462381586
85.4649	1.03938470672326	0.0227613530995507
85.5149	1.039065190429	0.0224943599609427
85.5649	1.03874567413473	0.0222273668223348
85.6149	1.03842615784046	0.0219603736837269
85.6649	1.0381265069876	0.0216047005259969
85.7149	1.03783745916173	0.0212016950881219
85.7649	1.03754841133587	0.020798689650247
85.8149	1.03725936351001	0.020395684212372
85.8649	1.03697031568414	0.0199926787744971
85.9149	1.03663954633301	0.0196862202707043
85.9649	1.0362487386894	0.0195186951598592
86.0149	1.03585793104579	0.0193511700490141
86.0649	1.03546712340219	0.019183644938169
86.1149	1.03507631575858	0.0190161198273239
86.1649	1.0347005254589	0.0188838839983027
86.2149	1.03439910676724	0.0189264141364096
86.2649	1.03409768807558	0.0189689442745166
86.3149	1.03379626938391	0.0190114744126235
86.3649	1.03349485069225	0.0190540045507304
86.4149	1.03319343200059	0.0190965346888374
86.4649	1.03284229820004	0.0188677132949473
86.5149	1.03248707527797	0.0186165729438799
86.5649	1.03213185235591	0.0183654325928125
86.6149	1.03177662943384	0.0181142922417451
86.6649	1.03142140651178	0.0178631518906778
86.7149	1.0311122414	0.0175961640437395
86.7649	1.03082455192411	0.0173217868952074
86.8149	1.03053686244822	0.0170474097466754
86.8649	1.03024917297232	0.0167730325981433
86.9149	1.02996148349643	0.0164986554496112
86.9649	1.02965323790735	0.0163150793712963
87.0149	1.02931861666617	0.0162480106022554
87.0649	1.028983995425	0.0161809418332144
87.1149	1.02864937418383	0.0161138730641735
87.1649	1.02831475294266	0.0160468042951326
87.2149	1.02797893356681	0.0159991327833758
87.2649	1.02763819939363	0.0160310296127236
87.3149	1.02729746522045	0.0160629264420713
87.3649	1.02695673104727	0.016094823271419
87.4149	1.02661599687408	0.0161267201007668
87.4649	1.0262752627009	0.0161586169301145
87.5149	1.02596887574839	0.0158839342575602
87.5649	1.02566422058852	0.015593793794994
87.6149	1.02535956542864	0.0153036533324279
87.6649	1.02505491026877	0.0150135128698617
87.7149	1.0247502551089	0.0147233724072956
87.7649	1.02441023610638	0.0145201243304592
87.8149	1.02405577271743	0.014352367509766
87.8649	1.02370130932847	0.0141846106890728
87.9149	1.02334684593952	0.0140168538683796
87.9649	1.02299238255057	0.0138490970476864
88.0149	1.02267014833825	0.0135729533357495
88.0649	1.02238484627255	0.0131726066196836
88.1149	1.02209954420685	0.0127722599036178
88.1649	1.02181424214115	0.0123719131875519
88.2149	1.02152894007545	0.011971566471486
88.2649	1.02122937415505	0.0115266786480152
88.3149	1.02088039416659	0.0109274877024626
88.3649	1.02053141417813	0.01032829675691
88.4149	1.02018243418967	0.00972910581135734
88.4649	1.01983345420121	0.00912991486580472
88.5149	1.01948447421275	0.00853072392025216
88.5649	1.01914297879262	0.0083053167253485
88.6149	1.01880162056418	0.00808676096375613
88.6649	1.01846026233573	0.00786820520216375
88.7149	1.01811890410729	0.00764964944057139
88.7649	1.01777754587884	0.00743109367897904
88.8149	1.017450374117	0.00688932772058279
88.8649	1.01712823874304	0.0062328177627792
88.9149	1.01680610336908	0.0055763078049756
88.9649	1.01648396799511	0.004919797847172
89.0149	1.01616183262115	0.00426328788936846
89.0649	1.01582985317995	0.00368058774699598
89.1149	1.01548787089625	0.00317288790094872
89.1649	1.01514588861254	0.00266518805490144
89.2149	1.01480390632883	0.00215748820885416
89.2649	1.01446192404512	0.00164978836280692
89.3149	1.01413375321057	0.00113563651649573
89.3649	1.01384657826479	0.000602333494797991
89.4149	1.01355940331901	6.90304731002442e-05
89.4649	1.01327222837323	-0.000464272548597502
89.5149	1.01298505342745	-0.000997575570295207
89.5649	1.01269631831191	-0.0015267193643822
89.6149	1.01225312639025	-0.00164409962500753
89.6649	1.0118099344686	-0.00176147988563288
89.7149	1.01136674254695	-0.0018788601462582
89.7649	1.0109235506253	-0.00199624040688352
89.8149	1.01048035870364	-0.00211362066750886
89.8649	1.01003716678199	-0.00223100092813418
89.9149	1.00959397486034	-0.00234838118875953
89.9649	1.00916655244667	-0.00246863568905437
90.0149	1.00883137085369	-0.00260570252275854
90.0649	1.0084961892607	-0.00274276935646273
90.1149	1.00816100766772	-0.00287983619016691
90.1649	1.00782582607474	-0.00301690302387108
90.2149	1.00749064448175	-0.00315396985757527
90.2649	1.00715546288877	-0.00329103669127944
90.3149	1.00682028129578	-0.00342810352498362
90.3649	1.0064850997028	-0.0035651703586878
90.4149	1.00614991810982	-0.00370223719239198
90.4649	1.00581473651683	-0.00383930402609616
90.5149	1.00547708319366	-0.0039763708342458
90.5649	1.00513815655495	-0.00411343762923096
90.6149	1.00479922991623	-0.00425050442421614
90.6649	1.00446030327752	-0.00438757121920132
90.7149	1.0041213766388	-0.00452463801418649
90.7649	1.00378245000009	-0.00466170480917165
90.8149	1.00344352336137	-0.00479877160415683
90.8649	1.00310459672265	-0.004935838399142
90.9149	1.00276567008394	-0.00507290519412718
90.9649	1.00242674344522	-0.00520997198911235
91.0149	1.00208993462987	-0.0053737925106029
91.0649	1.00176317938978	-0.00566461635446962
91.1149	1.00143642414969	-0.00595544019833635
91.1649	1.0011096689096	-0.00624626404220308
91.2149	1.00078291366952	-0.00653708788606982
91.2649	1.00045615842943	-0.00682791172993655
91.3149	1.00012940318934	-0.00711873557380326
91.3649	0.999802647949253	-0.00740955941767
91.4149	0.999475892709165	-0.00770038326153672
91.4649	0.999149137469077	-0.00799120710540347
91.5149	0.998822382228989	-0.00828203094927021
91.5649	0.998508724662173	-0.00854958417739633
91.6149	0.998201006737888	-0.00880658445187265
91.6649	0.997893288813603	-0.00906358472634899
91.7149	0.997585570889318	-0.00932058500082531
91.7649	0.997277852965032	-0.00957758527530165
91.8149	0.996970135040747	-0.00983458554977796
91.8649	0.996662417116462	-0.0100915858242543
91.9149	0.996354699192177	-0.0103485860987306
91.9649	0.996046981267891	-0.010605586373207
92.0149	0.995739263343606	-0.0108625866476833
92.0649	0.995427447715116	-0.0111336394994563
92.1149	0.995099444126451	-0.0114602069882729
92.1649	0.994771440537786	-0.0117867744770894
92.2149	0.994443436949121	-0.012113341965906
92.2649	0.994115433360456	-0.0124399094547226
92.3149	0.993787429771791	-0.0127664769435391
92.3649	0.993459426183126	-0.0130930444323557
92.4149	0.993131422594461	-0.0134196119211722
92.4649	0.992803419005795	-0.0137461794099888
92.5149	0.99247541541713	-0.0140727468988053
92.5649	0.992147411828465	-0.0143993143876219
92.6149	0.991825441508474	-0.0147169985735677
92.6649	0.991505864272705	-0.0150311592147994
92.7149	0.991186287036936	-0.0153453198560311
92.7649	0.990866709801167	-0.0156594804972627
92.8149	0.990547132565398	-0.0159736411384944
92.8649	0.990227555329629	-0.0162878017797261
92.9149	0.989907978093861	-0.0166019624209578
92.9649	0.989588400858092	-0.0169161230621895
93.0149	0.989268823622323	-0.0172302837034212
93.0649	0.988949246386554	-0.0175444443446529
93.1149	0.988623460177049	-0.0178498745068572
93.1649	0.988276887403298	-0.0181260765436219
93.2149	0.987930314629547	-0.0184022785803867
93.2649	0.987583741855795	-0.0186784806171515
93.3149	0.987237169082044	-0.0189546826539162
93.3649	0.986890596308293	-0.019230884690681
93.4149	0.986544023534542	-0.0195070867274458
93.4649	0.98619745076079	-0.0197832887642106
93.5149	0.985850877987039	-0.0200594908009753
93.5649	0.985504305213288	-0.0203356928377401
93.6149	0.985157732439536	-0.0206118948745049
93.6649	0.984823070688715	-0.0208361479317061
93.7149	0.984492507354386	-0.0210425260712081
93.7649	0.984161944020058	-0.02124890421071
93.8149	0.983831380685729	-0.021455282350212
93.8649	0.9835008173514	-0.0216616604897139
93.9149	0.983170254017071	-0.0218680386292159
93.9649	0.982839690682742	-0.0220744167687178
94.0149	0.982509127348413	-0.0222807949082198
94.0649	0.982178564014085	-0.0224871730477217
94.1149	0.981848000679756	-0.0226935511872237
94.1649	0.981519117162518	-0.0229122462237927
94.2149	0.981195014663157	-0.0231659970443216
94.2649	0.980870912163796	-0.0234197478648506
94.3149	0.980546809664435	-0.0236734986853796
94.3649	0.980222707165073	-0.0239272495059086
94.4149	0.979898604665712	-0.0241810003264375
94.4649	0.979574502166351	-0.0244347511469665
94.5149	0.979250399666989	-0.0246885019674955
94.5649	0.978926297167628	-0.0249422527880245
94.6149	0.978602194668267	-0.0251960036085534
94.6649	0.978278092168905	-0.0254497544290824
94.7149	0.977957009112665	-0.0257813580480364
94.7649	0.977636807702608	-0.0261356938794504
94.8149	0.97731660629255	-0.0264900297108644
94.8649	0.976996404882493	-0.0268443655422784
94.9149	0.976676203472435	-0.0271987013736924
94.9649	0.976356002062378	-0.0275530372051063
95.0149	0.97603580065232	-0.0279073730365203
95.0649	0.975715599242263	-0.0282617088679344
95.1149	0.975395397832206	-0.0286160446993483
95.1649	0.975075196422148	-0.0289703805307623
95.2149	0.974758365553249	-0.0293304583847262
95.2649	0.974449867411103	-0.0297047317944386
95.3149	0.974141369268957	-0.0300790052041509
95.3649	0.973832871126811	-0.0304532786138632
95.4149	0.973524372984665	-0.0308275520235756
95.4649	0.973215874842519	-0.0312018254332879
95.5149	0.972907376700373	-0.0315760988430003
95.5649	0.972598878558227	-0.0319503722527126
95.6149	0.972290380416081	-0.032324645662425
95.6649	0.971981882273935	-0.0326989190721373
95.7149	0.971673384131789	-0.0330731924818496
95.7649	0.97133497586982	-0.0333898961533914
95.8149	0.970989183313929	-0.0336923868471803
95.8649	0.970643390758039	-0.0339948775409693
95.9149	0.970297598202148	-0.0342973682347582
95.9649	0.969951805646258	-0.0345998589285471
96.0149	0.969606013090367	-0.034902349622336
96.0649	0.969260220534477	-0.035204840316125
96.1149	0.968914427978586	-0.0355073310099139
96.1649	0.968568635422696	-0.0358098217037028
96.2149	0.968222842866805	-0.0361123123974917
96.2649	0.967882868863633	-0.0364655838464996
96.3149	0.967555489449257	-0.0369287731327533
96.3649	0.96722811003488	-0.037391962419007
96.4149	0.966900730620504	-0.0378551517052608
96.4649	0.966573351206127	-0.0383183409915145
96.5149	0.966245971791751	-0.0387815302777683
96.5649	0.965918592377374	-0.039244719564022
96.6149	0.965591212962998	-0.0397079088502757
96.6649	0.965263833548621	-0.0401710981365295
96.7149	0.964936454134245	-0.0406342874227833
96.7649	0.964609074719868	-0.041097476709037
96.8149	0.964277032723556	-0.0415528207655706
96.8649	0.963944035740582	-0.0420065579678242
96.9149	0.963611038757608	-0.0424602951700778
96.9649	0.963278041774634	-0.0429140323723314
97.0149	0.96294504479166	-0.043367769574585
97.0649	0.962612047808686	-0.0438215067768387
97.1149	0.962279050825712	-0.0442752439790922
97.1649	0.961946053842738	-0.0447289811813458
97.2149	0.961613056859764	-0.0451827183835994
97.2649	0.96128005987679	-0.045636455585853
97.3149	0.960948565905503	-0.0461070104108096
97.3649	0.960619938142549	-0.0466096360511532
97.4149	0.960291310379595	-0.0471122616914968
97.4649	0.959962682616642	-0.0476148873318404
97.5149	0.959634054853688	-0.048117512972184
97.5649	0.959305427090734	-0.0486201386125275
97.6149	0.95897679932778	-0.0491227642528712
97.6649	0.958648171564827	-0.0496253898932147
97.7149	0.958319543801873	-0.0501280155335583
97.7649	0.957990916038919	-0.0506306411739019
97.8149	0.957662288275966	-0.0511332668142455
97.8649	0.957349140391275	-0.0513408979434994
97.9149	0.957038554444479	-0.0514997071373514
97.9649	0.956727968497683	-0.0516585163312035
98.0149	0.956417382550886	-0.0518173255250555
98.0649	0.95610679660409	-0.0519761347189076
98.1149	0.955796210657294	-0.0521349439127597
98.1649	0.955485624710498	-0.0522937531066117
98.2149	0.955175038763701	-0.0524525623004638
98.2649	0.954864452816905	-0.0526113714943158
98.3149	0.954553866870109	-0.0527701806881679
98.3649	0.954234432313414	-0.0530594007124659
98.4149	0.953900186981863	-0.0535669019663338
98.4649	0.953565941650312	-0.0540744032202016
98.5149	0.953231696318761	-0.0545819044740696
98.5649	0.95289745098721	-0.0550894057279374
98.6149	0.952563205655658	-0.0555969069818053
98.6649	0.952228960324107	-0.0561044082356732
98.7149	0.951894714992556	-0.0566119094895411
98.7649	0.951560469661005	-0.0571194107434089
98.8149	0.951226224329453	-0.0576269119972768
98.8649	0.950891978997902	-0.0581344132511447
98.9149	0.950569373268485	-0.0586698526753699
98.9649	0.950248235596995	-0.0592088158327935
99.0149	0.949927097925504	-0.059747778990217
99.0649	0.949605960254014	-0.0602867421476404
99.1149	0.949284822582523	-0.0608257053050639
99.1649	0.948963684911033	-0.0613646684624874
99.2149	0.948642547239543	-0.0619036316199109
99.2649	0.948321409568052	-0.0624425947773344
99.3149	0.948000271896562	-0.0629815579347579
99.3649	0.947679134225072	-0.0635205210921814
99.4149	0.947353229110365	-0.0639573709748136
99.4649	0.947020232127391	-0.0642423210108659
99.5149	0.946687235144417	-0.0645272710469181
99.5649	0.946354238161443	-0.0648122210829703
99.6149	0.946021241178469	-0.0650971711190226
99.6649	0.945688244195495	-0.0653821211550748
99.7149	0.945355247212521	-0.065667071191127
99.7649	0.945022250229547	-0.0659520212271792
99.8149	0.944689253246573	-0.0662369712632315
99.8649	0.944356256263599	-0.0665219212992837
99.9149	0.944023259280625	-0.0668068713353359
99.9649	0.943689404682178	-0.0671362369382808
100.0149	0.943355471437771	-0.0674696755844778
100.0649	0.943021538193364	-0.0678031142306748
100.1149	0.942687604948958	-0.0681365528768718
100.1649	0.942353671704551	-0.0684699915230688
100.2149	0.942019738460144	-0.0688034301692659
100.2649	0.941685805215737	-0.0691368688154629
100.3149	0.94135187197133	-0.0694703074616598
100.3649	0.941017938726923	-0.0698037461078569
100.4149	0.940684005482516	-0.0701371847540539
100.4649	0.940348596065916	-0.070431489975778
100.5149	0.940011229862922	-0.0706739206580845
100.5649	0.939673863659928	-0.070916351340391
100.6149	0.939336497456934	-0.0711587820226976
100.6649	0.938999131253939	-0.0714012127050041
100.7149	0.938661765050945	-0.0716436433873106
100.7649	0.938324398847951	-0.0718860740696171
100.8149	0.937987032644957	-0.0721285047519236
100.8649	0.937649666441962	-0.0723709354342302
100.9149	0.937312300238968	-0.0726133661165367
100.9649	0.936974934035974	-0.0728557967988432
101.0149	0.936651119905134	-0.0731453835057976
101.0649	0.936328109710778	-0.0734377676040447
101.1149	0.936005099516421	-0.0737301517022919
101.1649	0.935682089322065	-0.0740225358005389
101.2149	0.935359079127709	-0.0743149198987861
101.2649	0.935036068933353	-0.0746073039970332
101.3149	0.934713058738997	-0.0748996880952802
101.3649	0.93439004854464	-0.0751920721935274
101.4149	0.934067038350284	-0.0754844562917745
101.4649	0.933744028155928	-0.0757768403900216
101.5149	0.933429236776517	-0.0760813441672381
101.5649	0.933124171592958	-0.0764001904466412
101.6149	0.9328191064094	-0.0767190367260443
101.6649	0.932514041225841	-0.0770378830054473
101.7149	0.932208976042282	-0.0773567292848504
101.7649	0.931903910858724	-0.0776755755642535
101.8149	0.931598845675165	-0.0779944218436566
101.8649	0.931293780491606	-0.0783132681230597
101.9149	0.930988715308048	-0.0786321144024628
[truncated: 3,324 more rows]
