# Supplementary material for: Unraveling the Local Relation Between Tissue Composition and Human Brain Mechanics Through Machine Learning
Source: Front Bioeng Biotechnol. 2021 Aug 17;9:704738. doi: 10.3389/fbioe.2021.704738 (PMC8415910; doi:10.3389/fbioe.2021.704738)
Supplement: Supplementary file 1 [file DataSheet3.ZIP › Mechanics_cyclicCompTens/cyclicCompTens_HBE_05_02_P2a_CC_24.txt]

0	1	0.00186959299844761
0.038944	1	-0.000767635559871138
0.079904	1	-0.00196950622187742
0.120864	1	-0.00212634821113727
0.161824	1	-0.00211652873832144
0.202784	1	-0.00206588647110512
0.243744	1	-0.00200754330047989
0.284704	1	-0.00190644733947229
0.325664	1	-0.00178673586640135
0.366624	1	-0.00164052768358783
0.407584	1	-0.00152253127418417
0.448544	1	-0.00155116068176547
0.489504	1	-0.00153605695489098
0.530464	1	-0.00144421354042756
0.571424	1	-0.00139310916241478
0.612384	1	-0.00136703415186756
0.653344	1	-0.00134941453973147
0.694304	1	-0.00132036947450387
0.735264	1	-0.0013494969260732
0.776224	1	-0.00140258929528739
0.817184	1	-0.0014735333440774
0.858144	1	-0.00156203743418673
0.899104	1	-0.00164455960404022
0.940064	1	-0.00173542377416303
0.981024	1	-0.00186570542100259
1.021984	1	-0.00206799238991612
1.062944	1	-0.00229647559321783
1.103904	1.00000752972358	-0.00260398769928008
1.144864	1.00000752972358	-0.00292518957694413
1.185824	1.00000752972358	-0.0032530859752006
1.226784	1.00000752972358	-0.0035547360173328
1.267744	1.00000752972358	-0.0038570136707704
1.308704	1.00000752972358	-0.00417849666599851
1.349664	1.00000752972358	-0.0045140137473641
1.390624	1.00000752972358	-0.00484023651547247
1.431584	1.00000752972358	-0.00513087285087485
1.472544	1.00000752972358	-0.00541360956481013
1.513504	1	-0.0056683565578835
1.554464	1	-0.00590932443191219
1.595424	1	-0.00614390069497167
1.636384	1	-0.00639406917640298
1.677344	1	-0.00666924186658305
1.718304	1	-0.00689565046584698
1.759264	1	-0.00709070900871736
1.800224	1	-0.0072570042126236
1.841184	1	-0.00733300183994665
1.882144	1	-0.00736168672749765
1.923104	1.00000752972358	-0.00734671340360774
1.964064	1.00000752972358	-0.00732017067547805
2.005024	1.00000752972358	-0.00725905484539613
2.045984	1.00000752972358	-0.00715631182379264
2.086944	1.00000752972358	-0.00699746514572777
2.127904	1.00000752972358	-0.00679072170070372
2.168864	1.00000752972358	-0.00652839760863963
2.209824	1.00000752972358	-0.00622613303043751
2.250784	1.00000752972358	-0.00597249961159033
2.291744	1.00000752972358	-0.00577561271495136
2.332704	1	-0.00559345289193322
2.373664	1	-0.00538594018721872
2.414624	1	-0.0051218204294749
2.455584	1	-0.00481434536991332
2.496544	1	-0.00443339620348637
2.537504	0.99999548216585	-0.00399885164661423
2.578464	0.999899101703976	-0.00353273257513856
2.619424	0.999645350019201	-0.0029774469349533
2.660384	0.999344161075847	-0.00245191399322084
2.701344	0.998970686786088	-0.0018494267527655
2.742304	0.998592694662179	-0.00121288941977921
2.783264	0.998056578343009	-0.000577768570642317
2.824224	0.997875112004638	3.87069926262029e-05
2.865184	0.997409022114798	0.000603951603874969
2.906144	0.997265957366705	0.00109912166949652
2.947104	0.996814926924033	0.00154216948787628
2.988064	0.996525785538413	0.00203168887254215
3.029024	0.996263751157695	0.0025486226677065
3.069984	0.996005481638769	0.00312968613474288
3.110944	0.995739682396259	0.00375728000662531
3.151904	0.995415904282154	0.00433322887736279
3.192864	0.995107185615216	0.0048431935719887
3.233824	0.994814279367804	0.00525566713128303
3.274784	0.994521373120393	0.0055994390446811
3.315744	0.994170488001386	0.00581468357200682
3.356704	0.993788731015684	0.00590903011319296
3.397664	0.993426551311301	0.00591443890229132
3.438624	0.993067383496352	0.00580497085121259
3.479584	0.992747370244038	0.00565892264952744
3.520544	0.992443169411251	0.00546738352422108
3.561504	0.992134450744313	0.00523929039877946
3.602464	0.991845309358693	0.00499622394944788
3.643424	0.991559932834866	0.00473663911922764
3.684384	0.991309946011882	0.00449924514291097
3.725344	0.991066735940124	0.00432974868550534
3.766304	0.990657871949521	0.0041829857042778
3.807264	0.990353671116733	0.00398001664391065
3.848224	0.990068294592905	0.00374687211914188
3.889184	0.989775388345494	0.00348904808730671
3.930144	0.989416220530544	0.00325304008595645
3.971104	0.989030698683051	0.00304084644692157
4.012064	0.988668518978668	0.00286580173123863
4.053024	0.988302574412493	0.00273888041993076
4.093984	0.98798256116018	0.00270099056656531
4.134944	0.987685137078618	0.00274840354980976
4.175904	0.987384701107622	0.00284750947672949
4.216864	0.987099324583795	0.00291288347518298
4.257824	0.986810183198175	0.00299079008689371
4.298784	0.986563208264625	0.00303689118817316
4.339744	0.986313221441641	0.00304035176717724
4.380704	0.986035374641397	0.00302332345210291
4.421664	0.985715361389083	0.00296006764180567
4.462624	0.985411160556296	0.00281345938419866
4.503584	0.985117501336526	0.00259728869435619
4.544544	0.984820830227322	0.0023498246074741
4.585504	0.984446602965205	0.00211097274239566
4.626464	0.98405731625592	0.00186312947368306
4.667424	0.983518188047317	0.00160503086190172
4.708384	0.983193656960853	0.00131317417118298
4.749344	0.982889456128066	0.000954812474137284
4.790304	0.982596549880654	0.000547037282810747
4.831264	0.982296113909658	0.00010170565662479
4.872224	0.982014502247623	-0.000439445653950515
4.913184	0.981752467866905	-0.00107286236405643
4.954144	0.98151678751873	-0.00178807121003202
4.995104	0.981254753138012	-0.00256913347976387
5.036064	0.980934739885699	-0.00328243987896959
5.077024	0.980641833638287	-0.00395781501989734
5.117984	0.980352692252667	-0.00454928637441707
5.158944	0.98004397358573	-0.00516215099347289
5.199904	0.979678029019555	-0.00578237261172129
5.240864	0.979308319591588	-0.00638690394733146
5.281824	0.978945386914846	-0.00701021567957727
5.322784	0.978594501795839	-0.0076198005937205
5.363744	0.978278253405317	-0.00823617591351661
5.404704	0.977985347157906	-0.00892568974246616
5.445664	0.977681146325118	-0.00966159886549461
5.486624	0.977388240077707	-0.0104217124286985
5.527584	0.977110393277463	-0.011200828667542
5.568544	0.97672487142997	-0.011981662120652
5.609504	0.976447024629726	-0.0126964089749722
5.650464	0.976127011377412	-0.0133614350669764
5.691424	0.975822810544625	-0.0138775516599201
5.732384	0.975533669159005	-0.0143235000013819
5.773344	0.975236998049802	-0.0146994413526002
5.814304	0.974893642654378	-0.0150683068221898
5.855264	0.974511885668677	-0.0154482143281861
5.896224	0.974149705964294	-0.0158182042680315
5.937184	0.973791291121703	-0.016208271232036
5.978144	0.973471277869389	-0.0165471116024326
6.019104	0.97315879434066	-0.0168928644140137
6.060064	0.972850075673722	-0.0172488791062814
6.101024	0.972560934288102	-0.0175382536814551
6.141984	0.972283840460217	-0.0177201498205567
6.182944	0.972040630388458	-0.0178372363755386
6.223904	0.971789890593116	-0.0178490215211647
6.264864	0.971524091350606	-0.0177574578259409
6.305824	0.971211607821877	-0.0176342106558175
6.346784	0.970791449245898	-0.0174515997371735
6.387744	0.970502307860278	-0.0172097514639523
6.428704	0.970147657879479	-0.0169901005822524
6.469664	0.969762136031986	-0.016778144476663
6.510624	0.969392426604019	-0.0166357660577505
6.551584	0.969025729065486	-0.0165619955788797
6.592544	0.968701950951381	-0.0165142992988653
6.633504	0.968401514980385	-0.0164096363968445
6.674464	0.968108608732973	-0.0163221543543126
6.715424	0.967823232209146	-0.0162361999351321
6.756384	0.967537855685318	-0.0161088340658161
6.797344	0.967283351028184	-0.0159728276450195
6.838304	0.96702884637105	-0.0157940761000633
6.879264	0.966759282266748	-0.0156096499028863
6.920224	0.966439269014434	-0.0154421321644578
6.961184	0.966134315209289	-0.0153861745147932
7.002144	0.965841408961877	-0.0154136630182931
7.043104	0.965367036376095	-0.0155196247270434
7.084064	0.965166745728764	-0.0157219574592813
7.125024	0.964781223881271	-0.0159774606368097
7.165984	0.964419044176888	-0.016288378841728
7.206944	0.963929612143938	-0.0166544244188545
7.247904	0.963613363753417	-0.0169487348954415
7.288864	0.963324222367797	-0.0172307023496863
7.329824	0.963027551258593	-0.0175157642763403
7.370784	0.962742174734766	-0.0177982503815945
7.411744	0.962475622519897	-0.0181299821822736
7.452704	0.962236930282289	-0.0185286243215811
7.493664	0.961967366177988	-0.0189481236407678
7.534624	0.961662412372842	-0.0194571578144651
7.575584	0.96136950612543	-0.0200392433290788
7.616544	0.961087894463394	-0.0206465858403283
7.657504	0.960783693630607	-0.0212479072056154
7.698464	0.960413231230282	-0.021815751609529
7.739424	0.96003147424458	-0.0223966777865922
7.780384	0.959673059401989	-0.0229535738599539
7.821344	0.95931840942119	-0.0234941934442843
7.862304	0.959014208588403	-0.0240339413462458
7.903264	0.958709254783257	-0.0246037993364314
7.944224	0.958401289088677	-0.0252410144024594
7.985184	0.957961553231381	-0.0259088974334274
8.026144	0.957703283712455	-0.0265576056314879
8.067104	0.95757979624568	-0.0272816315446238
8.108064	0.957170932255077	-0.0280074138977329
8.149024	0.956850919002763	-0.0286787378948517
8.189984	0.956546718169976	-0.029330244193316
8.230944	0.956257576784356	-0.0299181852342421
8.271904	0.955964670536945	-0.0304787903160829
8.312864	0.955621315141521	-0.0310058922860792
8.353824	0.955235793294028	-0.0314704401500851
8.394784	0.954869848727853	-0.0319040498276168
8.435744	0.954506916051112	-0.0323059041164532
8.476704	0.954198950356532	-0.0326917543169988
8.517664	0.953886466827803	-0.0331290642861859
8.558624	0.953573983299073	-0.0335285890038918
8.599584	0.953284841913453	-0.0338786283135215
8.640544	0.95301151294736	-0.0341190230563927
8.681504	0.95276453801381	-0.034272609131362
8.722464	0.952513798218467	-0.0343223778362081
8.763424	0.952247998975958	-0.0342722408455612
8.804384	0.951935515447228	-0.0341381543051819
8.845344	0.951658421619342	-0.0339347014611
8.886304	0.951376809957306	-0.0336565432588068
8.927264	0.95087156550483	-0.0333901353348449
8.968224	0.950486043657337	-0.0331449354429158
9.009184	0.95011633422937	-0.0328787933820764
9.050144	0.949749636690837	-0.0326486670575095
9.091104	0.949429623438524	-0.0324654416027955
9.132064	0.94913295232932	-0.0323071331885933
9.173024	0.948832516358324	-0.0321870545838805
9.213984	0.948547139834497	-0.0320804303965299
9.254944	0.948257998448877	-0.0320175363344157
9.295904	0.948007258653535	-0.0320115413389244
9.336864	0.947756518858193	-0.0320058971955864
9.377824	0.947479425030307	-0.0320167757915489
9.418784	0.947159411777994	-0.032111710718334
9.459744	0.946850693111056	-0.0323219561472747
9.500704	0.946565316587228	-0.0325680778433089
9.541664	0.946261115754441	-0.0329048283552263
9.582624	0.945886888492323	-0.0333280301452745
9.623584	0.945505131506622	-0.0338510046992547
9.664544	0.945142951802239	-0.0344432322382293
9.705504	0.944795831545024	-0.0351051529617947
9.746464	0.944479583154502	-0.0357271005111333
9.787424	0.944190441768883	-0.0363040104116823
9.828384	0.943750705911586	-0.036884088877642
9.869344	0.943465329387758	-0.0374794435771146
9.910304	0.943199530145248	-0.0380227675559942
9.951264	0.942964602769432	-0.0385236493203372
9.992224	0.942698050554564	-0.0389619639034544
10.033184	0.942386319998193	-0.039390293365037
10.074144	0.942097178612573	-0.0398857053225159
10.115104	0.941815566950537	-0.0403997124441271
10.156064	0.9415068482836	-0.0408984934539614
10.197024	0.941137138855633	-0.0414458358885611
10.237984	0.940755381869932	-0.0420467955056652
10.278944	0.940396214054982	-0.0426653609274128
10.319904	0.940041564074183	-0.0433204236899418
10.360864	0.939737363241395	-0.043903977989347
10.401824	0.939428644574458	-0.0443774366263679
10.442784	0.939116914018086	-0.0448207481286641
10.483744	0.938827019660108	-0.0453573645117158
10.524704	0.938553690694015	-0.0459388028021707
10.565664	0.938306715760464	-0.0465365328360983
10.606624	0.938037151656163	-0.0471884052411575
10.647584	0.937574073655756	-0.0478794641271057
10.688544	0.937266107961177	-0.0485871721462979
10.729504	0.936973201713765	-0.0493304578813722
10.770464	0.936684060328145	-0.050100573999758
10.811424	0.936344469794514	-0.0508385424723827
10.852384	0.935955183085229	-0.0515195900863254
10.893344	0.935585473657262	-0.0520934730698489
10.934304	0.935230070704104	-0.0525364228239621
10.975264	0.934922105009525	-0.0528942767660279
11.016224	0.934609621480795	-0.0531843007445662
11.057184	0.934305420648008	-0.0533661053570192
11.098144	0.934008749538804	-0.0535391975041961
11.139104	0.933730902738561	-0.0536710895842119
11.180064	0.93348392780501	-0.0537603171706873
11.221024	0.933237705843818	-0.0538074533947796
11.261984	0.932974918490742	-0.0537899412959906
11.302944	0.932666952796163	-0.0536684505658404
11.343904	0.932385341134127	-0.0533973159442337
11.384864	0.931949370138622	-0.0530416237744425
11.425824	0.931599237991973	-0.0525840537277988
11.466784	0.93121371614448	-0.052006827842391
11.507744	0.931020202248375	-0.05130154527939
11.548704	0.93047730917798	-0.0505423949252037
11.589664	0.930153531063875	-0.0498108703644903
11.630624	0.929848577258729	-0.0490931423564688
11.671584	0.929555671011317	-0.0484064135526876
11.712544	0.929270294487489	-0.0477376392264975
11.753504	0.92898115310187	-0.0470699588616802
11.794464	0.928730413306528	-0.04639739053798
11.835424	0.928479673511185	-0.0457127276214128
11.876384	0.928195049959716	-0.0451218882366104
11.917344	0.927886331292778	-0.0445576918234102
11.958304	0.927573847764049	-0.0440575030465503
11.999264	0.927284706378429	-0.0436304723916971
12.040224	0.926984270407433	-0.0433221278289727
12.081184	0.926606278283524	-0.0430757838539345
12.122144	0.926228286159615	-0.0428748305590451
12.163104	0.925684640116861	-0.0428121086541988
12.204064	0.925515221336225	-0.0429062067659098
12.245024	0.925206502669287	-0.0431772760113388
12.285984	0.924771284646141	-0.0436076670017236
12.326944	0.924620690174464	-0.0441809027610882
12.367904	0.924196766736693	-0.0448614077527563
12.408864	0.923934732355975	-0.0455860416643444
12.449824	0.923691522284217	-0.0464092737478726
12.490784	0.923429487903499	-0.0473923614818073
12.531744	0.923117004374769	-0.0485210376049777
12.572704	0.92282786298915	-0.0497886381056742
12.613664	0.92253872160353	-0.0511131725402884
12.654624	0.922226991047159	-0.0524582939332474
12.695584	0.921852763785041	-0.0537568783837426
12.736544	0.921478536522924	-0.0550229948452062
12.777504	0.921120121680333	-0.0563379015480569
12.818464	0.920769236561326	-0.0577386449929685
12.859424	0.920449223309012	-0.0591308742803429
12.900384	0.920152552199809	-0.0604835204713506
12.941344	0.919855881090605	-0.0618032911618192
12.982304	0.919550927285459	-0.0630882969802145
13.023264	0.919288892904741	-0.0643471610443698
13.064224	0.919030623385816	-0.0655238646868546
13.105184	0.918764824143306	-0.0666139100266461
13.146144	0.91845987033816	-0.067657435857621
13.187104	0.91799378044832	-0.0686314689909501
13.228064	0.917696356366758	-0.0695442925883425
13.269024	0.917411732815288	-0.0703496377496629
13.309984	0.917056329862131	-0.0710851197483307
13.350944	0.916667043152846	-0.0717052476607245
13.391904	0.916301098586671	-0.0722781739728482
13.432864	0.915950213467664	-0.0728937386280413
13.473824	0.91563020021535	-0.0735290250968283
13.514784	0.915333529106147	-0.0741139021742281
13.555744	0.915021045577417	-0.0746718725961092
13.596704	0.914731904191797	-0.0752061724832658
13.637664	0.914458575225704	-0.0757111315418889
13.678624	0.914207835430361	-0.0761865274929745
13.719584	0.913968390220395	-0.0766436704152575
13.760544	0.913702590977885	-0.0771023692905689
13.801504	0.913394625283306	-0.0775693404315601
13.842464	0.913116778483062	-0.0779911104833175
13.883424	0.912827637097442	-0.0783616866295559
13.924384	0.912507623845129	-0.0786961228247842
13.965344	0.911933105935681	-0.0790029680938343
14.006304	0.911559631645922	-0.0792568107164501
14.047264	0.911196698969181	-0.0795125601442476
14.088224	0.910876685716867	-0.0798312995192198
14.129184	0.910576249745872	-0.0801444928151206
14.170144	0.91028334349846	-0.0804370054468219
14.211104	0.909986672389257	-0.0807144532279846
14.252064	0.909701295865429	-0.0809924174809507
14.293024	0.909454320931879	-0.0812376021184384
14.333984	0.909203581136536	-0.0815291297490629
14.374944	0.908926487308651	-0.0818225489304277
14.415904	0.908610238918129	-0.0820731249233664
14.456864	0.9082977553894	-0.0822431225981341
14.497824	0.90800861400378	-0.082428193840264
14.538784	0.907708178032784	-0.0826289706194737
14.579744	0.907330185908875	-0.0828965008344854
14.620704	0.90694089919959	-0.0831713117764824
14.661664	0.906582484356999	-0.0835077048986286
14.702624	0.906235364099784	-0.0838957016170073
14.743584	0.905784333657111	-0.0843401223351178
14.784544	0.905641268909018	-0.0847805551063912
14.825504	0.905344597799815	-0.0852319296705987
14.866464	0.905051691552403	-0.0856380290525712
14.907424	0.904646592423592	-0.0859784123007606
14.948384	0.904411665047776	-0.0862505994788276
14.989344	0.904149630667058	-0.0865079440853599
15.030304	0.903833382276537	-0.0866825071965341
15.071264	0.903551770614501	-0.0867549178509096
15.112224	0.903262629228881	-0.0868084979869133
15.153184	0.902950145700151	-0.0868198124240602
15.194144	0.902572906548601	-0.0867962857169265
15.235104	0.902194914424691	-0.0867173919249331
15.276064	0.901844029305684	-0.0866221039667887
15.317024	0.901489379324885	-0.0864649766821962
15.357984	0.901173130934363	-0.0862411068578314
15.398944	0.900872694963368	-0.0858478059522386
15.439904	0.900579788715956	-0.0853402558177743
15.480864	0.90027483491081	-0.0847179639539
15.521824	0.900001505944717	-0.0840702102480333
15.562784	0.899747001287583	-0.0833845231046828
15.603744	0.89933813729698	-0.0826996989268774
15.644704	0.899021888906458	-0.0820478112673767
15.685664	0.898859999849406	-0.0814587544730185
15.726624	0.89855956387841	-0.0809013789743541
15.767584	0.898131122606489	-0.0804157342178175
15.808544	0.89777647262569	-0.0799790126342293
15.849504	0.897390950778197	-0.0796105372424997
15.890464	0.897028771073814	-0.0793394919683359
15.931424	0.896670356231223	-0.0791578725883863
15.972384	0.896354107840701	-0.0790468158961905
16.013344	0.896057436731498	-0.0790864425766757
16.054304	0.895744953202768	-0.079183160093905
16.095264	0.895455811817148	-0.0793695105299111
16.136224	0.895174200155112	-0.0796634592583149
16.177184	0.894935507917504	-0.0800550538456708
16.218144	0.894684768122162	-0.0805438671676179
16.259104	0.894422733741444	-0.0811427652559197
16.300064	0.894118532908657	-0.0818668391115859
16.341024	0.893836921246621	-0.0826065923538608
16.381984	0.893555309584585	-0.0833807356447904
16.422944	0.893239061194064	-0.0841869546676856
16.463904	0.892849774484779	-0.0850126732251706
16.504864	0.892291068994857	-0.0858062158072177
16.545824	0.891924371456324	-0.0865935759820641
16.586784	0.891600593342218	-0.087287659605832
16.627744	0.891300157371223	-0.0878783747758968
16.668704	0.890991438704285	-0.0883424780818946
16.709664	0.8907143448764	-0.0886407547132595
16.750624	0.890421438628988	-0.0887541082884971
16.791584	0.890170698833646	-0.0887984202617147
16.832544	0.889923723900096	-0.0887025853228838
16.873504	0.889650394934002	-0.0886326480672298
16.914464	0.889322851958105	-0.088552618908951
16.955424	0.889021663014751	-0.0884286395256378
16.996384	0.888728756767339	-0.0882974317162814
17.037344	0.888428320796344	-0.0881560513736812
17.078304	0.88806614109196	-0.0879239855558438
17.119264	0.887680619244468	-0.0875741619876004
17.160224	0.88730639198235	-0.0871837899347668
17.201184	0.886959271725135	-0.086780155234692
17.242144	0.886651306030556	-0.0863681589214946
17.283104	0.886362164644936	-0.0859457590792256
17.324064	0.886064740563374	-0.0855911652292191
17.365024	0.88563328740202	-0.0853061556035072
17.405984	0.885378782744885	-0.0851448573187801
17.446944	0.885124278087751	-0.0851074556075412
17.487904	0.884869773430617	-0.0851701753331817
17.528864	0.88456557259783	-0.0853910945127282
17.569824	0.884268148516268	-0.0857107273621284
17.610784	0.88398728982659	-0.0860652710903988
17.651744	0.883682336021445	-0.0864091476056811
17.692704	0.883312626593478	-0.0866762681299795
17.733664	0.882942164193153	-0.0868370695557564
17.774624	0.882576219626978	-0.0870212473234583
17.815584	0.882217804784386	-0.087266739228981
17.856544	0.881909086117449	-0.0875319660233332
17.897504	0.881604885284661	-0.0878066135248861
17.938464	0.88128863689414	-0.0881027523552415
17.979424	0.88099949550852	-0.0884222980364049
18.020384	0.880725413570068	-0.0886975709700574
18.061344	0.880467144051142	-0.0889491101720136
18.102304	0.880205109670424	-0.0892462143905925
18.143264	0.879904673699428	-0.0895170221313108
18.184224	0.879577130723531	-0.089798113544775
18.225184	0.879133630004443	-0.0900597860542684
18.266144	0.878844488618823	-0.0902899232748649
18.307104	0.878508662946983	-0.0905401767453271
18.348064	0.878126905961282	-0.0907470400466768
18.389024	0.877768491118691	-0.0909752246987672
18.429984	0.877398781690724	-0.0912088769785158
18.470944	0.877090063023786	-0.0914729161056405
18.511904	0.876782097329207	-0.0916762447349848
18.552864	0.876484673247645	-0.0918998094705206
18.593824	0.876195531862025	-0.0921041339969712
18.634784	0.875910908310556	-0.0922898590008778
18.675744	0.875656403653422	-0.0924828669109756
18.716704	0.875409428719872	-0.0927284481639411
18.757664	0.875151159200946	-0.0930332515170423
18.798624	0.874842440534008	-0.093342735804464
18.839584	0.874557816982539	-0.0936197063395297
18.880544	0.874276205320503	-0.0938695479400727
18.921504	0.873963721791773	-0.0941019079507096
18.962464	0.873392968744117	-0.0943130969758144
19.003424	0.873200207820371	-0.094452566154821
19.044384	0.872645267192241	-0.094544655038672
19.085344	0.872325253939928	-0.0946738318281091
19.126304	0.872028582830724	-0.0948420490916384
19.167264	0.871731911721521	-0.0950644610272415
19.208224	0.871439005474109	-0.0953473088806788
19.249184	0.871146099226697	-0.0956982939656786
19.290144	0.870895359431355	-0.0960924861664934
19.331104	0.870648384497805	-0.0965955275239052
19.372064	0.870375055531711	-0.0971481436368361
19.413024	0.870055042279398	-0.0977232883805883
19.453984	0.86974632361246	-0.0983115170766962
19.494944	0.86945718222684	-0.0988798343682948
19.535904	0.869144698698111	-0.0994877761611729
19.576864	0.868782518993728	-0.100122023148735
19.617824	0.868404526869819	-0.100785663265773
19.658784	0.86803105258006	-0.101487223745059
19.699744	0.867687697184636	-0.102238677143929
19.740704	0.867378978517699	-0.102958906880349
19.781664	0.867082307408495	-0.103650745922017
19.822624	0.866789401161083	-0.104366013606553
19.863584	0.866496494913672	-0.10508793876518
19.904544	0.866234460532954	-0.105773281593995
19.945504	0.86597995587582	-0.106407023005783
19.986464	0.865598198890119	-0.107018331671811
20.027424	0.865447604418442	-0.107622054522024
20.068384	0.86500109180992	-0.108192250289127
20.109344	0.8647119504243	-0.108728735919824
20.150304	0.864410761480946	-0.10924851139951
20.191264	0.864044816914771	-0.109768790275765
20.232224	0.863659295067278	-0.110224290076783
20.273184	0.863297115362895	-0.110583305535605
20.314144	0.862942465382096	-0.110990121876326
20.355104	0.862633746715158	-0.111399684016508
20.396064	0.862313733462845	-0.111818111166382
20.437024	0.862013297491849	-0.112267354467197
20.477984	0.861724156106229	-0.112783477597759
20.518944	0.861446309305985	-0.113341321625697
20.559904	0.861199334372435	-0.113965962673555
20.600864	0.860929770268133	-0.114714726932317
20.641824	0.86063309915893	-0.115508177987715
20.682784	0.860151196849564	-0.116299149106774
20.723744	0.860004367239679	-0.117053054112306
20.764704	0.859722755577643	-0.117811060383384
20.805664	0.859229558682901	-0.118554618519198
20.846624	0.858840271973616	-0.119178910894109
20.887584	0.858474327407441	-0.119735894135708
20.928544	0.858123442288434	-0.120322346778989
20.969504	0.857814723621496	-0.120993350432837
21.010464	0.8575142876505	-0.12171440172989
21.051424	0.857209333845355	-0.122410751727816
21.092384	0.856947299464637	-0.123142254496471
21.133344	0.856677735360335	-0.123848210434102
21.174304	0.856457867431687	-0.124490354863925
21.215264	0.856253811922564	-0.125049630630153
21.256224	0.856037708855708	-0.125498464240256
21.297184	0.855821605788851	-0.125721098454863
21.338144	0.855582913551243	-0.125716369578012
21.379104	0.855382622903913	-0.125543543293958
21.420064	0.855177814422433	-0.125268000138771
21.461024	0.85499258322227	-0.1248978532961
21.501984	0.85477346826598	-0.124509614685864
21.542944	0.854537787917806	-0.124152183509746
21.583904	0.854202715218324	-0.123837083408664
21.624864	0.854102569894659	-0.123468017452129
21.665824	0.853906044109121	-0.123065603107371
21.706784	0.853651539451987	-0.122559192697604
21.747744	0.853497180118518	-0.121938251941401
21.788704	0.853339055923257	-0.121179600625371
21.829664	0.853219333318274	-0.120314033108397
21.870624	0.853100363685649	-0.119429606743373
21.911584	0.85296482866114	-0.11852910655547
21.952544	0.852857153613891	-0.117532764891118
21.993504	0.852768302875601	-0.116524413622929
22.034464	0.852653098104769	-0.115545841203665
22.075424	0.852552199808745	-0.114680602746785
22.116384	0.85245205448508	-0.114001178641254
22.157344	0.852355674023207	-0.113487613898445
22.198304	0.852275105980859	-0.113039207412703
22.239264	0.852178725518986	-0.112582574424606
22.280224	0.852093639642489	-0.112090708035162
22.321184	0.852020601323725	-0.111579895629432
22.362144	0.851943045170812	-0.111081053601832
22.403104	0.85187377171384	-0.110572137105255
22.444064	0.851762331804799	-0.11008862361211
22.485024	0.851688540513678	-0.109681818167419
22.525984	0.851635079476232	-0.1093466127125
22.566944	0.851580865466429	-0.109032844106236
22.607904	0.851507827147665	-0.108751885624333
22.648864	0.851461142861446	-0.108494660874126
22.689824	0.851407681824	-0.108233766341147
22.730784	0.851345938090613	-0.10802789022008
22.771744	0.851291724080809	-0.107904353215569
22.812704	0.851245792766948	-0.107811248821758
22.853664	0.851199108480728	-0.107713347995713
22.894624	0.851129835023756	-0.107566336585011
22.935584	0.851079385875744	-0.107429700373703
22.976544	0.851037219423675	-0.10730323015802
23.017504	0.850991288109814	-0.107221562236888
23.058464	0.85096041624312	-0.107152272205393
23.099424	0.850917496818692	-0.107154987495972
23.140384	0.850863282808888	-0.10719329793608
23.181344	0.850844458499929	-0.107240588883793
23.222304	0.850813586633235	-0.10730437424113
23.263264	0.850766902347015	-0.107413711539853
23.304224	0.850720971033153	-0.107556211994297
23.345184	0.850693864028252	-0.107767117722632
23.386144	0.850655462437974	-0.108092542901373
23.427104	0.850639650018448	-0.108451719621433
23.468064	0.850620825709488	-0.10883055277891
23.509024	0.850589953842794	-0.109229798558258
23.549984	0.850566611699685	-0.109584486114119
23.590944	0.850543269556575	-0.109939393769779
23.631904	0.850524445247615	-0.110225270719448
23.672864	0.850493573380921	-0.110465406136814
23.713824	0.850493573380921	-0.110729227343347
23.754784	0.850454418818285	-0.110979953701494
23.795744	0.850439359371117	-0.111200622272359
23.836704	0.850423546951591	-0.111390006163009
23.877664	0.85040095778084	-0.111562934869742
23.918624	0.850385145361314	-0.111665178853189
23.959584	0.85037761563773	-0.111687262926002
24.000544	0.850350508632828	-0.111645533311802
24.041504	0.850346743771036	-0.111479249003926
24.082464	0.850319636766134	-0.111215593417043
24.123424	0.850304577318967	-0.110869454886014
24.164384	0.850300812457175	-0.1104267622782
24.205344	0.850300812457175	-0.109859887620921
24.246304	0.850281235175857	-0.10919271719029
24.287264	0.850254128170955	-0.108398573147408
24.328224	0.850254128170955	-0.107503935023435
24.369184	0.850231539000203	-0.106564152469582
24.410144	0.850219491442469	-0.105570750554018
24.451104	0.850219491442469	-0.104517753894106
24.492064	0.850219491442469	-0.103404805100075
24.533024	0.850208196857093	-0.102194565657657
24.573984	0.850204431995301	-0.100915872998817
24.614944	0.850184854713983	-0.0995988655414576
24.655904	0.850181089852192	-0.0983070780342331
24.696864	0.850181089852192	-0.0970523348484763
24.737824	0.8501773249904	-0.0958707999064624
24.778784	0.850157747709082	-0.0947373295302637
24.819744	0.850157747709082	-0.0936374145668516
24.860704	0.85015398284729	-0.0926405738643432
24.901664	0.850150217985498	-0.0916957420903687
24.942624	0.850127628814746	-0.0908632854281729
24.983584	0.850123110980596	-0.0901215665421565
25.024544	0.850123110980596	-0.0894727232333288
25.065504	0.850108051533428	-0.0889318203522286
25.106464	0.850108051533428	-0.0885149992771199
25.147424	0.850108051533428	-0.0881993609121746
25.188384	0.850108051533428	-0.0879519556638524
25.229344	0.850104286671636	-0.087765696754495
25.270304	0.850108051533428	-0.0877002530214521
25.311264	0.850108051533428	-0.0877222128795278
25.352224	0.850089227224469	-0.0877891668022747
25.393184	0.850085462362677	-0.0878529107546985
25.434144	0.850085462362677	-0.0878813537503921
25.475104	0.850085462362677	-0.0878743715746181
25.516064	0.850062120219567	-0.0878354008351154
25.557024	0.850062120219567	-0.0877586906074558
25.597984	0.850062120219567	-0.0876580875660677
25.638944	0.850062120219567	-0.0875011433347727
25.679904	0.850062120219567	-0.0872832859395466
25.720864	0.850062120219567	-0.0870636786419651
25.761824	0.850062120219567	-0.0868371523655814
25.802784	0.850062120219567	-0.0865697245732481
25.843744	0.850062120219567	-0.0862493616898639
25.884704	0.850062120219567	-0.0859026565652949
25.925664	0.850062120219567	-0.0855660760314394
25.966624	0.850062120219567	-0.0851799948350661
26.007584	0.850062120219567	-0.0847600226281942
26.048544	0.850050825634191	-0.0843567583931262
26.089504	0.850050825634191	-0.0839723813357839
26.130464	0.850050825634191	-0.0836242401145123
26.171424	0.850050825634191	-0.0833022515435104
26.212384	0.850050825634191	-0.0830108415900056
26.253344	0.850027483491081	-0.0827528519385204
26.294304	0.850027483491081	-0.0825051503181928
26.335264	0.850027483491081	-0.0822754445803689
26.376224	0.850027483491081	-0.0820668640647526
26.417184	0.850016188905705	-0.0819188785490029
26.458144	0.850016188905705	-0.0818147255811678
26.499104	0.850016188905705	-0.0817114530125252
26.540064	0.850016188905705	-0.0815961403311637
26.581024	0.850016188905705	-0.0814598789432743
26.621984	0.850016188905705	-0.0813379937768521
26.662944	0.850016188905705	-0.0812621726652087
26.703904	0.850016188905705	-0.081201274755719
26.744864	0.850016188905705	-0.0811326798909129
26.785824	0.850016188905705	-0.0810909372014774
26.826784	0.850012424043913	-0.0810294073222703
26.867744	0.850012424043913	-0.0809439715540992
26.908704	0.850012424043913	-0.0808729555915137
26.949664	0.850012424043913	-0.0808380512502614
26.990624	0.850012424043913	-0.0808027699063845
27.031584	0.850008659182121	-0.0808141824077979
27.072544	0.850008659182121	-0.0808370618907728
27.113504	0.850008659182121	-0.0808760021213926
27.154464	0.850008659182121	-0.0808270680524146
27.195424	0.850008659182121	-0.0807543958933284
27.236384	0.850008659182121	-0.080678213033502
27.277344	0.850008659182121	-0.0805968828892878
27.318304	0.850008659182121	-0.0804989123286534
27.359264	0.850008659182121	-0.0803686851619619
27.400224	0.850008659182121	-0.0802027713190921
27.441184	0.850008659182121	-0.0800143310246068
27.482144	0.850008659182121	-0.0797796654141045
27.523104	0.850008659182121	-0.0795159575262799
27.564064	0.850008659182121	-0.0792707837848218
27.605024	0.850008659182121	-0.0790510108675903
27.645984	0.850008659182121	-0.0788237545572227
27.686944	0.850008659182121	-0.0785586432607844
27.727904	0.850008659182121	-0.0781987016394453
27.768864	0.850008659182121	-0.0777482423417249
27.809824	0.850008659182121	-0.0773081713186346
27.850784	0.850001129458538	-0.0769013157522072
27.891744	0.850001129458538	-0.0765695425466155
27.932704	0.850001129458538	-0.0761993085357069
27.973664	0.850001129458538	-0.0759165020871821
28.014624	0.850001129458538	-0.075665267974055
28.055584	0.850008659182121	-0.0754392538110629
28.096544	0.850008659182121	-0.0752567169854202
28.137504	0.850008659182121	-0.0750847623837347
28.178464	0.850008659182121	-0.0748833056922774
28.219424	0.850008659182121	-0.0746519481163646
28.260384	0.850008659182121	-0.074416591697585
28.301344	0.850008659182121	-0.0741450212347939
28.342304	0.850008659182121	-0.0737686178919201
28.383264	0.850008659182121	-0.0733435768520738
28.424224	0.850008659182121	-0.0729094027602084
28.465184	0.850047060772399	-0.0725654194638359
28.506144	0.850105039643995	-0.0722384492280963
28.547104	0.85049884418743	-0.0718765768303103
28.588064	0.850833916886911	-0.0714318117976642
28.629024	0.851130587996115	-0.0709506954310334
28.669984	0.851419729381734	-0.0703999904816961
28.710944	0.851732212910464	-0.0697761099767047
28.751904	0.852106440172581	-0.0691102470696264
28.792864	0.85247991446234	-0.0683571810583742
28.833824	0.85283908227729	-0.0675548279467847
28.874784	0.853189214423938	-0.0667054170625158
28.915744	0.85355214710068	-0.0658495099653936
28.956704	0.853879690076577	-0.0649474538244617
28.997664	0.854183890909365	-0.0640765668658318
29.038624	0.854485079852719	-0.0632673928397064
29.079584	0.854739584509853	-0.0625336912522769
29.120544	0.854974511885669	-0.0618581918966117
29.161504	0.855225251681011	-0.0612578751452546
29.202464	0.855521922790214	-0.0606278296667099
29.243424	0.855807299314042	-0.0599598354962398
29.284384	0.856073098556552	-0.0592348921374107
29.325344	0.856374287499906	-0.0585241986061055
29.366304	0.856747761789665	-0.0578368029653121
29.407264	0.857114459328198	-0.0571901911633486
29.448224	0.857665635094536	-0.056512242380227
29.489184	0.858012755351751	-0.0558562229462983
29.530144	0.858351592913024	-0.0552057561290587
29.571104	0.858687418584864	-0.0545913115857095
29.612064	0.858991619417651	-0.0540245589639628
29.653024	0.859273231079687	-0.0535446280853536
29.693984	0.859527735736821	-0.0530777288581579
29.734944	0.859774710670371	-0.0525605531711362
29.775904	0.860056322332407	-0.0520396336083405
29.816864	0.860376335584721	-0.0514961636226642
29.857824	0.86066547697034	-0.0508356354116829
29.898784	0.860950853494168	-0.0500536491586401
29.939744	0.86124375974158	-0.0492792661550591
29.980704	0.861575067579269	-0.0485512370406445
30.021664	0.861925952698276	-0.0478276970904292
30.062624	0.8622693080937	-0.0471090603535383
30.103584	0.862604380793181	-0.0463553318636859
30.144544	0.863102095522073	-0.0456105272220839
30.185504	0.863425873636179	-0.0448883144082751
30.226464	0.8637421220267	-0.0441566656328241
30.267424	0.864038793135904	-0.0434242323432411
30.308384	0.86431588696379	-0.0426377743596464
30.349344	0.864551567311964	-0.0418422356249748
30.390304	0.864797789273156	-0.0410499221150678
30.431264	0.865079400935192	-0.0402677331958743
30.472224	0.865388119602129	-0.0394759688458596
30.513184	0.865661448568223	-0.0386727658439604
30.554144	0.865935530506675	-0.0378345538989246
30.595104	0.866270603206156	-0.0370678547754246
30.636064	0.866633535882898	-0.0363102385822073
30.677024	0.866995715587281	-0.0355913381613999
30.717984	0.867357895291664	-0.0349589108107825
30.758944	0.867701250687087	-0.0343094180985902
30.799904	0.86806343039147	-0.0336818983197091
30.840864	0.868383443643784	-0.0331104669428478
30.881824	0.868699692034305	-0.032575920805422
30.922784	0.868977538834549	-0.032094000311806
30.963744	0.869339718538932	-0.0315887056554708
31.004704	0.869485795176459	-0.0311283200747759
31.045664	0.869774936562079	-0.0307394146275278
31.086624	0.870225967004751	-0.0303264224172241
31.127584	0.870492519219619	-0.0299168886067185
31.168544	0.870769613047505	-0.0294760374279081
31.209504	0.871101673857553	-0.0290033763802547
31.250464	0.87145255897656	-0.0285547410778911
31.291424	0.871807208957359	-0.0280701575946386
31.332384	0.872158094076366	-0.0276012186306998
31.373344	0.872489401914056	-0.0272000486125228
31.414304	0.872836522171271	-0.0267354484475747
31.455264	0.873160300285377	-0.0262763725696387
31.496224	0.873476548675898	-0.0258419195394153
31.537184	0.873753642503784	-0.0253703328402814
31.578144	0.874008147160918	-0.0249243561691426
31.619104	0.874247592370884	-0.0244411564816504
31.660064	0.87450586188981	-0.023987097135747
31.701024	0.874798768137222	-0.0235199146117815
31.741984	0.875084144661049	-0.0230664959524191
31.782944	0.875349943903559	-0.022638122906718
31.823904	0.875831846212926	-0.0222377831659971
31.864864	0.876206073475043	-0.0218566967095971
31.905824	0.876386786841055	-0.0215302669169262
31.946784	0.876934197745601	-0.0212674851916185
31.987744	0.877285082864608	-0.0211109768015079
32.028704	0.877644250679558	-0.0210595562585729
32.069664	0.877968028793663	-0.0210321069807797
32.110624	0.878268464764658	-0.0210533237296361
32.151584	0.878553841288486	-0.0211182902165821
32.192544	0.878796298387886	-0.0212308592776878
32.233504	0.879054567906812	-0.0214181119049456
32.274464	0.87933994443064	-0.0216320903136306
32.315424	0.87965242795937	-0.0218695932502433
32.356384	0.879949099068573	-0.0220601408368552
32.397344	0.880223181007025	-0.0221900433018644
32.438304	0.880519852116229	-0.0222675685525388
32.479264	0.88085944264986	-0.0222951747331584
32.520224	0.881205809934717	-0.0223074480209111
32.561184	0.881545400468349	-0.0223245591458104
32.602144	0.881892520725564	-0.0223427032143168
32.643104	0.88221629883967	-0.0223019128378692
32.684064	0.882543841815567	-0.0221695870958748
32.725024	0.883014449539557	-0.02199068518571
32.765984	0.883172573734818	-0.0217437898715735
32.806944	0.883457950258646	-0.0214095018623479
32.847904	0.883820129963029	-0.0209920553551396
32.888864	0.884074634620163	-0.0204970247586971
32.929824	0.884367540867575	-0.0199233989214725
32.970784	0.884664211976778	-0.0192763403822949
33.011744	0.884934529053439	-0.0185834683970197
33.052704	0.885211622881324	-0.0178377136216357
33.093664	0.885562508000331	-0.0171386352578946
33.134624	0.885913393119339	-0.0164783903436831
33.175584	0.886279337685514	-0.0158964726279253
33.216544	0.886634740638671	-0.0153592918305399
33.257504	0.88698487278532	-0.0148211674369902
33.298464	0.887347805462061	-0.0142768475610043
33.339424	0.887679113299751	-0.0137608856916811
33.380384	0.887972019547162	-0.0132550571298951
33.421344	0.888249866347406	-0.0127598870642735
33.462304	0.888500606142749	-0.0122804835534974
33.503264	0.888754357827524	-0.0118880325382142
33.544224	0.889048017047294	-0.0115528859218554
33.585184	0.889368030299608	-0.0112454239375293
33.626144	0.889764846732476	-0.0109566028806599
33.667104	0.889899628784627	-0.0106382317914884
33.708064	0.890377766232202	-0.01030184520696
33.749024	0.890732416213001	-0.00995554105628066
33.789984	0.891090831055592	-0.00964340685445789
33.830944	0.891441716174599	-0.00933279809678053
33.871904	0.891777541846439	-0.00904075835276436
33.912864	0.892116379407712	-0.00873094718445444
33.953824	0.892440157521817	-0.00843893794932113
33.994784	0.892752641050547	-0.00814908176963877
34.035744	0.893034252712583	-0.00782911114332061
34.076704	0.893284992507925	-0.0076007151082558
34.117664	0.893523684745533	-0.00739382347722906
34.158624	0.893781954264459	-0.00722256186302667
34.199584	0.894074860511871	-0.00701865792331902
34.240544	0.894360237035698	-0.00682241171322115
34.281504	0.894622271416416	-0.0066822473675254
34.322464	0.894930990083354	-0.00658858727620473
34.363424	0.895296934649529	-0.00652662809343107
34.404384	0.895667397049854	-0.00648062287721218
34.445344	0.896222337677984	-0.00645948893818085
34.486304	0.896384226735037	-0.00651917738838378
34.527264	0.896924107915998	-0.00665802113529079
34.568224	0.89724035630652	-0.00681946106840278
34.609184	0.897556604697042	-0.00696730929417938
34.650144	0.897826168801343	-0.00706541496558089
34.691104	0.898080673458477	-0.00713823313146381
34.732064	0.898331413253819	-0.00724382437520737
34.773024	0.898616789777647	-0.00728686805057827
34.813984	0.898936803029961	-0.00735579633389047
34.854944	0.899229709277372	-0.00744606558079663
34.895904	0.899503038243466	-0.00751586772568352
34.936864	0.899795944490878	-0.00762567355368016
34.977824	0.900131770162717	-0.00766036215354624
35.018784	0.90047060772399	-0.0076136247241376
35.059744	0.90082525770479	-0.00749982441168592
35.100704	0.901157318514837	-0.00736652674385033
35.141664	0.901492391214319	-0.00725193537964899
35.182624	0.901819934190216	-0.00710968771309187
35.223584	0.902139947442529	-0.00692428959007363
35.264544	0.902603025442936	-0.00674233679161806
35.305504	0.902734042633295	-0.00651106856314809
35.346464	0.903103752061262	-0.00626906120789461
35.387424	0.903358256718396	-0.00606432045311289
35.428384	0.90363610351864	-0.00585990440001352
35.469344	0.903948587047369	-0.00572909102692898
35.510304	0.904218151151671	-0.00562770565061485
35.551264	0.904487715255973	-0.00548255092335775
35.592224	0.904827305789604	-0.00534454834993658
35.633184	0.905189485493987	-0.00511018129064555
35.674144	0.905555430060162	-0.00488109226809755
35.715104	0.905910080040962	-0.00463880597448607
35.756064	0.906249670574593	-0.0043959530873349
35.797024	0.906620132974919	-0.00423392912703582
35.837984	0.906940146227232	-0.00408150021041118
35.878944	0.907248111921811	-0.00391402605610125
35.919904	0.907529723583847	-0.00371433887985259
35.960864	0.907780463379189	-0.00347962096840809
36.001824	0.908038732898115	-0.00323411598764983
36.042784	0.908327874283735	-0.00301806515413305
36.083744	0.908639604840106	-0.00275998615520498
36.124704	0.908913686778558	-0.00249965167814761
36.165664	0.909326315630953	-0.00223769151347245
36.206624	0.909653858606851	-0.0019316002496714
36.247584	0.91000850858765	-0.00160896009609882
36.288544	0.910363158568449	-0.00122884774474583
36.329504	0.910710278825664	-0.000848351853150658
36.370464	0.911037821801562	-0.000456672276763853
36.411424	0.911392471782361	-7.50649901484213e-05
36.452384	0.911712485034674	0.000200497777891745
36.493344	0.912028733425196	0.000492637765380305
36.534304	0.9123254045344	0.000742167739476524
36.575264	0.912576144329742	0.000978794635308589
36.616224	0.912803541981974	0.00118211672703519
36.657184	0.913050516915524	0.00132736951855872
36.698144	0.913347188024728	0.00138768122165542
36.739104	0.913628799686763	0.00142596769049863
36.780064	0.913902881625215	0.00149945487259956
36.821024	0.914203317596211	0.00151139256264018
36.861984	0.914573027024178	0.00149756985947705
36.902944	0.914939724562711	0.00148012313686569
36.943904	0.915305669128886	0.00141823586788739
36.984864	0.915656554247894	0.00133212890429227
37.025824	0.916188905705272	0.00119792904520494
37.066784	0.916527743266545	0.000982980889884716
37.107744	0.916820649513956	0.000701192130525524
37.148704	0.917102261175992	0.000451973782876258
37.189664	0.917353000971334	0.000308120041554588
37.230624	0.917603740766677	0.000293730744851756
37.271584	0.917892882152296	0.000412296980654758
37.312544	0.918216660266402	0.000605320145194044
37.353504	0.918494507066646	0.000908009668550924
37.394464	0.918779130618115	0.00136464047744231
37.435424	0.919068272003735	0.00195666535026628
37.476384	0.919404097675574	0.00253690725667
37.517344	0.919754982794582	0.00317108015123085
37.558304	0.920097585217647	0.00389677751530887
37.599264	0.920433410889486	0.00466417616390993
37.640224	0.920768483588967	0.00552255883895955
37.681184	0.921104309260807	0.00648637149651446
37.722144	0.921574164012439	0.00746755896288534
37.763104	0.9217322882077	0.00851826745657913
37.804064	0.922006370146152	0.00959874172396119
37.845024	0.922380597408269	0.0107026642470638
37.885984	0.922630584231253	0.0117684397705022
37.926944	0.922908431031497	0.0127453603516778
37.967904	0.923217149698435	0.0135908421276693
38.008864	0.923355696612377	0.0142545192912079
38.049824	0.92376456060298	0.0147534855335455
38.090784	0.924099633302461	0.0151223226734581
38.131744	0.924461813006844	0.0153249278064363
38.172704	0.924820227849436	0.0154146304598027
38.213664	0.925174877830235	0.0153479162497073
38.254624	0.925525762949242	0.0151541804848316
38.295584	0.925884930764192	0.0149233916816644
38.336544	0.926212473740089	0.0145900995695452
38.377504	0.926536251854194	0.0141202976400615
38.418464	0.926802051096704	0.0135110439652182
38.459424	0.927052790892046	0.0128876494231475
38.500384	0.927314825272764	0.012148835418625
38.541344	0.9275964369348	0.011374367426013
38.582304	0.927916450187114	0.0106279785017057
38.623264	0.928193544014999	0.0098850240059315
38.664224	0.928451813533925	0.00922308366951277
38.705184	0.928756767339071	0.00864496648888294
38.746144	0.929280836100507	0.00814855863429759
38.787104	0.929631721219514	0.0077100457434415
38.828064	0.929982606338521	0.00730869703037892
38.869024	0.930317679038003	0.00693962889463859
38.909984	0.93066856415701	0.00658689390728343
38.950944	0.930992342271115	0.00631640215142376
38.991904	0.931301060938053	0.00610880227847238
39.032864	0.931582672600089	0.00597114401958695
39.073824	0.931837177257223	0.00588940854307132
39.114784	0.932068339771247	0.00588757147247906
39.155744	0.932330374151965	0.00595395880168623
39.196704	0.932627045261168	0.00609241029152732
39.237664	0.932912421784996	0.00635470823312032
39.278624	0.933186503723448	0.00656665562188607
39.319584	0.933490704556236	0.00678166697417804
39.360544	0.933849119398827	0.00698995111778891
39.401504	0.934223346660944	0.00709826636893493
39.442464	0.934589291227119	0.00721639894275949
39.483424	0.934936411484334	0.00728868102398561
39.524384	0.935291061465134	0.00740806882042119
39.565344	0.935792541055818	0.00756903586584806
39.606304	0.936096741888605	0.00777818515420997
39.647264	0.936370823827057	0.00802645336807734
39.688224	0.936625328484191	0.00826277953349216
39.729184	0.936871550445383	0.00853429333692926
39.770144	0.937172739388737	0.008787802541039
39.811104	0.937480705083316	0.00902769824575403
39.852064	0.937769846468936	0.00918941275881222
39.893024	0.938043928407388	0.00928845548876028
39.933984	0.938340599516592	0.00928811989104825
39.974944	0.938687719773807	0.0093093584319639
40.015904	0.939038604892814	0.00934898729165504
40.056864	0.939384972177671	0.0093413687877518
40.097824	0.939713268125927	0.00933790167112997
40.138784	0.940044575963616	0.00933743532106265
40.179744	0.940372118939514	0.00943460175471181
40.220704	0.940703426777203	0.00961561531541508
40.261664	0.941004615720557	0.00977504166225515
40.302624	0.941281709548442	0.0099483909557308
40.343584	0.941536214205577	0.0100501053921392
40.384544	0.941779424277335	0.0101281209641461
40.425504	0.942180005571995	0.0101942598638781
40.466464	0.942484959377141	0.0102010982120613
40.507424	0.942758288343235	0.0102902517055354
40.548384	0.943047429728855	0.0104381021105179
40.589344	0.943387020262486	0.0106538565720294
40.630304	0.943737905381493	0.0109426841665165
40.671264	0.94410761480946	0.0113514814054206
40.712224	0.944450970204884	0.0118419770743395
40.753184	0.944805620185683	0.0123812978519403
40.794144	0.945171564751858	0.0129371609816949
40.835104	0.945507390423698	0.0135024339226207
40.876064	0.945804061532901	0.0140416043350129
40.917024	0.946081155360787	0.0145198615834739
40.957984	0.946331895156129	0.0149531552761469
40.998944	0.946590164675055	0.0152671984623573
41.039904	0.946871776337091	0.0155740502690251
41.080864	0.947191789589404	0.0159530599421815
41.121824	0.947461353693706	0.0163021469388233
41.162784	0.947727905908574	0.0166708249967036
41.203744	0.94820980821794	0.0171206196366177
41.244704	0.948559940364589	0.0175919709815121
41.285664	0.948737641841168	0.018158355317458
41.326624	0.949088526960175	0.0186983080647762
41.367584	0.949601301136235	0.0191916584934529
41.408544	0.949944656531659	0.0196055027732722
41.449504	0.950268434645764	0.0199212174104247
41.490464	0.950580165202135	0.0202041524320989
41.531424	0.950861776864171	0.0204481886280657
41.572384	0.951112516659513	0.0207275475728219
41.613344	0.951351208897121	0.0209991746949669
41.654304	0.951605713554255	0.0212522415202744
41.695264	0.951902384663459	0.0215851762426225
41.736224	0.952187761187287	0.0219966560840164
41.777184	0.952461843125739	0.0224777528377939
41.818144	0.952762279096734	0.0230284665039547
41.859104	0.953120693939326	0.0235761336402368
41.900064	0.953498686063235	0.0241120461397756
41.941024	0.953865383601768	0.0246137952280757
41.981984	0.95437740480547	0.0250686260128755
42.022944	0.954747867205795	0.0254192907546048
42.063904	0.95491352112464	0.0256644928257399
42.104864	0.955213957095635	0.0257762490430366
42.145824	0.955642398367556	0.0258651301357705
42.186784	0.955900667886482	0.0259758904559611
42.227744	0.956155172543616	0.0261459491484946
42.268704	0.956444313929236	0.0263423849495077
42.309664	0.956764327181549	0.0264864326401565
42.350624	0.957053468567169	0.0266330082096745
42.391584	0.957323032671471	0.0267280782472267
42.432544	0.957619703780674	0.026697734983969
42.473504	0.957963059176098	0.0265582069664026
42.514464	0.958313944295105	0.0263034861238003
42.555424	0.95866106455232	0.0260074715081824
42.596384	0.958996137251801	0.0256599535398044
42.637344	0.959323680227699	0.0252114925739146
42.678304	0.959647458341804	0.0246971651090329
42.719264	0.959967471594118	0.0241236918162228
42.760224	0.960272425399264	0.0235886226693758
42.801184	0.960549519227149	0.0231777072423157
42.842144	0.960811553607867	0.0228454872995101
42.883104	0.961054763679625	0.0225738776110124
42.924064	0.961309268336759	0.0222903847126222
42.965024	0.961760298779432	0.0219039570225074
43.005984	0.962033627745525	0.0214272927735752
43.046944	0.962322769131145	0.0209227957066075
43.087904	0.962662359664777	0.0204051732823717
43.128864	0.963013244783784	0.0199545766946783
43.169824	0.963382954211751	0.0195799123581303
43.210784	0.963730074468966	0.0192457136963476
43.251744	0.964080959587974	0.0189902824326147
43.292704	0.964443892264715	0.018804535636649
43.333664	0.964778964964196	0.0187330293527311
43.374624	0.9650756360734	0.0187286317151805
43.415584	0.965353482873644	0.0187347029828792
43.456544	0.965604222668986	0.0187862542781693
43.497504	0.965862492187912	0.0188225663864474
43.538464	0.966151633573532	0.0188096567705657
43.579424	0.966471646825845	0.0187545010686804
43.620384	0.966733681206563	0.0185514579153119
43.661344	0.966999480449073	0.0183234258076361
43.702304	0.96730819911601	0.0181572613560852
43.743264	0.967659084235018	0.0180713701338763
43.784224	0.968009969354025	0.018025964199286
43.825184	0.968541567839045	0.0180143076268094
43.866144	0.968877393510884	0.0179836483786929
43.907104	0.969219995933949	0.017946695583874
43.948064	0.969552056743997	0.0178236576175191
43.989024	0.969856257576784	0.017638699694097
44.029984	0.970141634100612	0.0173899891014275
44.070944	0.970388609034162	0.0171240366315034
44.111904	0.970619771548186	0.0168441350644726
44.152864	0.970881805928904	0.0165393120985181
44.193824	0.971174712176316	0.0161740139890226
44.234784	0.971463853561936	0.0158481638651269
44.275744	0.971730405776804	0.0155609575998456
44.316704	0.972038371471383	0.0153177080972166
44.357664	0.972400551175766	0.0151390328244678
44.398624	0.972763483852508	0.0149749800234553
44.439584	0.973136958142267	0.0148395031496977
44.480544	0.973487843261274	0.0146163895097879
44.521504	0.973846258103865	0.0142997138428236
44.562464	0.974347737694549	0.0139533203447015
44.603424	0.974490802442642	0.0136091888623263
44.644384	0.974787473551846	0.0132522283946885
44.685344	0.975176760261131	0.0129095090377508
44.726304	0.975438794641849	0.012592260239629
44.767264	0.975720406303885	0.0122694871544952
44.808224	0.97604418441799	0.0119066210388088
44.849184	0.976337090665402	0.011580635804146
44.890144	0.976602889907911	0.0112926711752038
44.931104	0.976895796155323	0.011079442413356
44.972064	0.977239151550747	0.0108763970807816
45.013024	0.977593801531546	0.0107098469097825
45.053984	0.977940921788761	0.0105260722951762
45.094944	0.97827222962645	0.0103283507626692
45.135904	0.978596007740556	0.0101545634488033
45.176864	0.978924303688812	0.0100215490777375
45.217824	0.979244316941125	0.00993485590774934
45.258784	0.979552282635704	0.00994986191972808
45.299744	0.979826364574157	0.0100461326997433
45.340704	0.980088398954874	0.0102631816095725
45.381664	0.980327091192482	0.0106226198343436
45.422624	0.980593643407351	0.0110832124396011
45.463584	0.981036391154081	0.0116085165647118
45.504544	0.98117192617859	0.0121977476955437
45.545504	0.981452784868267	0.0129034508452877
45.586464	0.981942969873576	0.0136979152314398
45.627424	0.982293854992583	0.014532171917727
45.668384	0.982659799558758	0.0153418471612145
45.709344	0.983006919815974	0.0161357253409735
45.750304	0.983357804934981	0.0169231225623206
45.791264	0.983719984639364	0.0176969542268033
45.832224	0.984055810311203	0.0183957492937746
45.873184	0.984356246282199	0.0190872222288481
45.914144	0.984634093082443	0.0197858386009336
45.955104	0.984880315043635	0.0205213794381613
45.996064	0.985138584562561	0.0212238072414045
46.037024	0.985423961086389	0.0218879790846875
46.077984	0.985747739200494	0.0224571876715083
46.118944	0.986014291415362	0.0229654198974261
46.159904	0.986280090657872	0.0233153611427894
46.200864	0.98658880932481	0.023534907422605
46.241824	0.986938941471459	0.023638413166281
46.282784	0.987294344424616	0.0236333944550428
46.323744	0.987818413186052	0.0235545856520804
46.364704	0.987969007657729	0.0233834896575279
46.405664	0.988496841280957	0.0231944130349132
46.446624	0.988820619395062	0.0230791156079934
46.487584	0.989136867785584	0.0230316154565121
46.528544	0.98941847944762	0.0230381378198365
46.569504	0.98966545438117	0.0230319466958122
46.610464	0.989896616895194	0.0230462618995137
46.651424	0.990158651275912	0.0231197970241449
46.692384	0.990451557523323	0.0231918328551019
46.733344	0.990733169185359	0.0232560627704463
46.774304	0.991002733289661	0.0232176346532181
46.815264	0.991315216818391	0.0231481986149261
46.856224	0.991677396522774	0.0231641961655994
46.897184	0.992044094061307	0.0232670023841746
46.938144	0.992413803489274	0.0234312447761024
46.979104	0.992760923746489	0.0236714412112347
47.020064	0.993126868312664	0.0239590549880233
47.061024	0.993466458846296	0.0243229475096989
47.101984	0.993766894817291	0.0247680241687918
47.142944	0.994075613484229	0.0252150664716266
47.183904	0.994333883003155	0.025599720288121
47.224864	0.994711875127064	0.0259483147842244
47.265824	0.995001016512684	0.0262424509243376
47.306784	0.995317264903205	0.0265493898992423
47.347744	0.995606406288825	0.0267609777190308
47.388704	0.995875970393127	0.0269627569329645
47.429664	0.996168876640539	0.0272133307466974
47.470624	0.996515996897754	0.0275378014332444
47.511584	0.996863117154969	0.0279262906521614
47.552544	0.997214002273976	0.0282925759419393
47.593504	0.997541545249874	0.0286996951922833
47.634464	0.997872853087563	0.0291280856716317
47.675424	0.998200396063461	0.0294866957981526
47.716384	0.998520409315774	0.0298153047967456
47.757344	0.99882536312092	0.030128452329322
47.798304	0.999103209921164	0.030441726255842
47.839264	0.999356961605939	0.0307095310507999
47.880224	0.999600171677698	0.0308966420296729
47.921184	0.999862206058416	0.0310407289460282
47.962144	1.00017092472535	0.0311987823931375
48.003104	1.00044801855324	0.0313539048082817
48.044064	1.00086893010158	0.0315083930745026
48.085024	1.00121906224822	0.0316790140021638
48.125984	1.00156618250544	0.0317448107665661
48.166944	1.00174388398202	0.0318015398551271
48.207904	1.0021060636864	0.031812268085881
48.248864	1.00263465028199	0.0317668360008196
48.289824	1.00300059484816	0.0316401347893099
48.330784	1.00332060810048	0.0314667048652151
48.371744	1.00362480893326	0.0313184447695193
48.412704	1.00389889087172	0.0312269943930033
48.453664	1.00414210094347	0.0311269993500674
48.494624	1.00441542990957	0.0310268103578044
48.535584	1.00470457129519	0.0308784369434006
48.576544	1.00501328996213	0.0307427399698451
48.617504	1.00528661892822	0.0306489491261691
48.658464	1.00555693600488	0.0306740884456851
48.699424	1.00586113683767	0.0308095217353241
48.740384	1.00622331654205	0.0309676449170227
48.781344	1.00657420166106	0.0311487216746977
48.822304	1.00692132191827	0.0313481778551186
48.863264	1.00725338272832	0.0315477822215423
48.904224	1.00760426784733	0.0316782708929444
48.945184	1.00809369988028	0.0318181933467829
48.986144	1.00824805921375	0.0319308125296247
49.027104	1.00854473032295	0.0319974853348077
49.068064	1.00894154675582	0.0319513014237032
49.109024	1.00918099196579	0.0317702246660283
49.149984	1.00942344906518	0.0314892291376247
49.190944	1.00972463800854	0.031164215828803
49.231904	1.01000926156001	0.0308123459861989
49.272864	1.01027957863667	0.0304486212633792
49.313824	1.01059582702719	0.0300690471758891
49.354784	1.01096553645516	0.0296535336243336
49.395744	1.01133223399369	0.0291865167200182
49.436704	1.01170570828345	0.0286454133519731
49.477664	1.01204906367887	0.0279869226985289
49.518624	1.01239994879788	0.0272417781008031
49.559584	1.0127470690551	0.0265264276064425
49.600544	1.0130437401643	0.0258502984602657
49.641504	1.01334794099709	0.025260250127213
49.682464	1.01360621051601	0.0247158343661665
49.723424	1.01384942058777	0.0242314273985936
49.764384	1.01413103224981	0.0238654777065276
49.805344	1.01459712213965	0.0236385417394304
49.846304	1.01487496893989	0.0235307298848524
49.887264	1.01514829790598	0.0235449927876118
49.928224	1.01544948684934	0.0235845802423904
49.969184	1.0157920892724	0.0235970082537634
50.010144	1.01614297439141	0.0236025892001296
50.051104	1.01649009464863	0.0235676630668181
50.092064	1.01682516734811	0.0234897935016079
50.133024	1.017152710324	0.0234048959972996
50.173984	1.01747724141047	0.0234153191392245
50.214944	1.01779650169042	0.0234596463668835
50.255904	1.01810898521915	0.0235027532392261
50.296864	1.0183868320194	0.0234857990171531
50.337824	1.01863305398059	0.0234092805596147
50.378784	1.01886873432876	0.0232551998049011
50.419744	1.01913829843306	0.0230141295081942
50.460704	1.01945078196179	0.0226965080658599
50.501664	1.01972411092789	0.0223348666639016
50.542624	1.01999066314276	0.0219894886757391
50.583584	1.02030239369913	0.0215857929578985
50.624544	1.02084603974188	0.0211113079148883
50.665504	1.02102374121846	0.0206419178553237
50.706464	1.02155533970348	0.020163871989837
50.747424	1.02192203724201	0.0197998421781883
50.788384	1.02227292236102	0.0195322313325574
50.829344	1.02259670047513	0.0191966031116899
50.870304	1.0229046661697	0.0187883550326783
50.911264	1.02317498324637	0.018381440627691
50.952224	1.02342873493114	0.0179781328085046
50.993184	1.02369152228422	0.0174952600019007
51.034144	1.0239686161121	0.0170134332141395
51.075104	1.02429992394979	0.0165634511625159
51.116064	1.02457024102645	0.0162108578235458
51.157024	1.02483227540717	0.0159596781905665
51.197984	1.0251447589359	0.0157578030915723
51.238944	1.0254994089167	0.0155571004053639
51.279904	1.02584652917391	0.0153126937443903
51.320864	1.02619741429292	0.015032500163766
51.361824	1.02652872213061	0.0146981794664517
51.402784	1.0268871369732	0.0143818851605238
51.443744	1.02721844481089	0.0140875005909356
51.484704	1.02751963375424	0.0137611928337963
51.525664	1.02795861663918	0.0134947783722166
51.566624	1.02820559157273	0.0133070201691849
51.607584	1.02844051894855	0.0131883057473791
51.648544	1.02870330630163	0.0131540573471094
51.689504	1.02900374227262	0.0132288411567339
51.730464	1.02928158907287	0.0133871343164945
51.771424	1.02955491803896	0.0135611199380994
51.812384	1.02987116642948	0.0137980279514954
51.853344	1.0302453936916	0.0140300676188618
51.894304	1.03061133825777	0.0142475545490812
51.935264	1.0309818006581	0.0144274567147641
51.976224	1.03132515605352	0.0145853053165167
52.017184	1.0316873357579	0.0147417243591846
52.058144	1.03201864359559	0.0149314307723106
52.099104	1.03231983253895	0.0151525286467426
52.140064	1.03262403337173	0.0153674724436511
52.181024	1.03287853802887	0.0155913226551626
52.221984	1.03311723026648	0.0158002039011961
52.262944	1.03339131220493	0.0159392372390184
52.303904	1.03370003087187	0.0160421393426542
52.344864	1.03414729645275	0.0160629638344447
52.385824	1.03442439028063	0.0160408993744846
52.426784	1.03472934408578	0.0159382217290587
52.467744	1.03507646434299	0.0158713724081961
52.508704	1.03541906676606	0.0157720027973598
52.549664	1.03576995188507	0.0156612773444641
52.590624	1.03610577755691	0.0155578173641122
52.631584	1.03642579080922	0.0154297759409604
52.672544	1.03677215809408	0.0153463450422375
52.713504	1.03708464162281	0.0153278762720487
52.754464	1.03738131273201	0.015349877535037
52.795424	1.03765539467046	0.0154078400541499
52.836384	1.0379098993276	0.0154874072207731
52.877344	1.038152356427	0.015593460456172
52.918304	1.03841439080771	0.0157177797956091
52.959264	1.03872310947465	0.0159347132075244
53.000224	1.0390009562749	0.0161834346962234
53.041184	1.0392705203792	0.0163837538421895
53.082144	1.03959053363151	0.016582717522072
53.123104	1.03994518361231	0.0168194185109055
53.164064	1.04031188115084	0.0170711538413947
53.205024	1.04083218505049	0.0173737997806331
53.245984	1.04120189447845	0.0177281626348121
53.286944	1.04155277959746	0.0180922294929614
53.327904	1.04187655771157	0.0185329608154459
53.368864	1.04218151151671	0.0190450829239346
53.409824	1.04245484048281	0.0195212786435935
53.450784	1.04270558027815	0.0200401127063218
53.491744	1.04296761465887	0.0205593913270582
53.532704	1.04325299118269	0.0210644571667716
53.573664	1.0435767692968	0.0215748446273464
53.614624	1.04384332151167	0.0220734600175305
53.655584	1.04410912075418	0.022485229693312
53.696544	1.04442160428291	0.0228778485074514
53.737504	1.04477625426371	0.0234021371226023
53.778464	1.04512713938271	0.0240087626751035
53.819424	1.04547727152936	0.0247041385679832
53.860384	1.04580556747762	0.0255360112029919
53.901344	1.04615193476247	0.0264438880029415
53.942304	1.0464952901579	0.0274113050670914
53.983264	1.04680400882484	0.0284398728286179
54.024224	1.04724750954392	0.029425745587721
54.065184	1.04749373150512	0.03036441892576
54.106144	1.04772112915735	0.0312528092663552
54.147104	1.04797939867627	0.0321064238388474
54.188064	1.04827682275784	0.0328539154413511
54.229024	1.04855768144751	0.0336616272203029
54.269984	1.04883176338597	0.0344683496397661
54.310944	1.04914801177649	0.0352967333660937
54.351904	1.04951772120445	0.0361550114392591
54.392864	1.0498806538812	0.0370981652246737
54.433824	1.05025412817095	0.0380376535857275
54.474784	1.05060124842817	0.0390945444866218
54.515744	1.05096719299435	0.0401243565747298
54.556704	1.05130678352798	0.0410053790201029
54.597664	1.05160345463718	0.0417342253367382
54.638624	1.05190012574638	0.0423028390003423
54.679584	1.05215463040352	0.0426915352438219
54.720544	1.05240160533707	0.0430368827231015
54.761504	1.05267945213731	0.0433181070681269
54.802464	1.05297235838472	0.0435664188661126
54.843424	1.05329613649883	0.0438324868339507
54.884384	1.05370876535122	0.0441200003672668
54.925344	1.05400167159864	0.04441391204917
54.966304	1.05435632157943	0.0446862713845048
55.007264	1.05470344183665	0.0449753604837027
55.048224	1.05505432695566	0.045198685506587
55.089184	1.05537810506976	0.0453996671311534
55.130144	1.05570564804566	0.0455901711336467
55.171104	1.05602942615977	0.0457277770915901
55.212064	1.05634943941208	0.0457616136219408
55.253024	1.05666192294081	0.0457575123563956
55.293984	1.05694353460284	0.0456468631757072
55.334944	1.05719352142583	0.0454781141859328
55.375904	1.05742543691221	0.0452881266552428
55.416864	1.05769123615472	0.0451153483137188
55.457824	1.0579992018493	0.0449413212872015
55.498784	1.05827328378775	0.0448438105390166
55.539744	1.05854284789205	0.0447923507703751
55.580704	1.05885909628258	0.04476277022919
55.621664	1.05922202895932	0.0447521357042907
55.662624	1.0595842086637	0.0447535042456098
55.703584	1.05994262350629	0.0447884085868621
55.744544	1.06029727348709	0.044864689510955
55.785504	1.06065568832968	0.0449118300934593
55.826464	1.0609990437251	0.0449271717031501
55.867424	1.06145760389136	0.0448934266994482
55.908384	1.06173168582981	0.044762744078719
55.949344	1.0619816726528	0.0445938338277064
55.990304	1.06224446000587	0.044411375453477
56.031264	1.06253360139149	0.0443013211960052
56.072224	1.06285361464381	0.0442722745602712
56.113184	1.06312317874811	0.0443562415436509
56.154144	1.06338521312883	0.0445417747774363
56.195104	1.06369016693397	0.0448024710026767
56.236064	1.06404481691477	0.0450570828849829
56.277024	1.06440699661915	0.0453377057691739
56.317984	1.06475035201458	0.0456467128104985
56.358944	1.06508165985227	0.0458847561901799
56.399904	1.06543254497127	0.0460810503428081
56.440864	1.0657759003667	0.0462589411014251
56.481824	1.06608010119948	0.0464267922583596
56.522784	1.06651983705678	0.0465935756043923
56.563744	1.06663955966176	0.0467591059070198
56.604704	1.06700173936615	0.0469846602575624
56.645664	1.06725624402328	0.0472965046249975
56.686624	1.06740232066081	0.0477337012754767
56.727584	1.06783829165631	0.0483056709162006
56.768544	1.06810785576061	0.0489231380181636
56.809504	1.06842033928934	0.0496009887370187
56.850464	1.06878628385552	0.0502157035019024
56.891424	1.06915298139405	0.0507952306287638
56.932384	1.0695302205456	0.0513552560418294
56.973344	1.06987357594103	0.0518992468577211
57.014304	1.07024027347956	0.0523943123214583
57.055264	1.07057158131725	0.0528131012195145
57.096224	1.07087201728825	0.0532324109477861
57.137184	1.0711732062316	0.0535408928004836
57.178144	1.07143524061232	0.0537919961612553
57.219104	1.07167769771172	0.0540293639871009
57.260064	1.07195554451196	0.0541874414054752
57.301024	1.07225221562116	0.0543422652694082
57.341984	1.07257222887348	0.0544321662305135
57.382944	1.07298109286408	0.0544813182200838
57.423904	1.07311963977802	0.0544715292270823
57.464864	1.07363241395408	0.0544305427221018
57.505824	1.0739795342113	0.0543349169870394
57.546784	1.07432590149616	0.0541851924649641
57.587744	1.0746579623062	0.0540087922831976
57.628704	1.07497797555852	0.0537982570198693
57.669664	1.075313048258	0.0535471013581554
57.710624	1.07562176692494	0.0531918079830479
57.751584	1.07593349748131	0.0528703337046435
57.792544	1.07620757941976	0.052634724497977
57.833504	1.07645455435331	0.0524942441674225
57.874464	1.0767007763145	0.0525200307110973
57.915424	1.07695904583343	0.0526623786211268
57.956384	1.07727529422395	0.0529408397330432
57.997344	1.07755314102419	0.0533187075022964
58.038304	1.07782270512849	0.0537699992566789
58.079264	1.07814271838081	0.0542960726414801
58.120224	1.07849736836161	0.0548005697084478
58.161184	1.07886406590014	0.055350745110746
58.202144	1.07921871588094	0.0559122698174859
58.243104	1.07975407922775	0.0564942638054509
58.284064	1.08010119948497	0.0570807491368212
58.325024	1.08042121273728	0.0576732229260649
58.365984	1.08058686665613	0.0583061732861037
58.406944	1.0810070252321	0.0590162871486337
58.447904	1.08125776502745	0.0597336686629135
58.488864	1.08151603454637	0.0604757492971129
58.529824	1.08180517593199	0.0612768929494159
58.570784	1.08212518918431	0.0619972360045436
58.611744	1.08239098842681	0.0625862906196959
58.652704	1.08266130550348	0.063112616792384
58.693664	1.082977553894	0.0635463877311537
58.734624	1.0833322038748	0.063841554635668
58.775584	1.08367480629786	0.0640421505407861
58.816544	1.08403397411281	0.0641888176369531
58.857504	1.0843652819505	0.0642593084109113
58.898464	1.08471616706951	0.0642897955017597
58.939424	1.08505123976899	0.0643450340134701
58.980384	1.08535619357413	0.0643818865648167
59.021344	1.08564909982155	0.0643959402638076
59.062304	1.08603838653083	0.0644093031545211
59.103264	1.08615810913581	0.0643640671979927
59.144224	1.08639680137342	0.0642598357787445
59.185184	1.08682900750713	0.0641075790193877
59.226144	1.08710986619681	0.0638713269469741
59.267104	1.08738394813526	0.0636497605432687
59.308064	1.08769643166399	0.0634848992568592
59.349024	1.08806990595375	0.0633227881283233
59.389984	1.08843660349229	0.0631733207525466
59.430944	1.08880631292025	0.0630826766822219
59.471904	1.08914966831568	0.0630506859392873
59.512864	1.08950808315827	0.063097532328992
59.553824	1.08985896827727	0.0632301631598156
59.594784	1.09015563938648	0.063426753684449
59.635744	1.09045231049568	0.0636269028523531
59.676704	1.09071058001461	0.0638214645362734
59.717664	1.09095379008637	0.0640474394735588
59.758624	1.09123163688661	0.0642599403806287
59.799584	1.09152830799581	0.064482515756676
59.840544	1.09184832124813	0.0648153894612582
59.881504	1.09211788535243	0.0652392777011719
59.922464	1.09239573215267	0.0657717688474134
59.963424	1.09272703999036	0.066385472460749
60.004384	1.09308168997116	0.0670413894719993
60.045344	1.09360199387081	0.0677115846404505
60.086304	1.09393405468085	0.0683997538993461
60.127264	1.09425030307137	0.0690750484096546
60.168224	1.09458914063265	0.0697870821526018
60.209184	1.09490162416138	0.0705637053798707
60.250144	1.09520582499416	0.0713479601862783
60.291104	1.09548367179441	0.0721660820319193
60.332064	1.09573817645154	0.0730189970793106
60.373024	1.0959813865233	0.0739273206164743
60.413984	1.09623589118043	0.0748717274452939
60.454944	1.0965513865986	0.0758897151620693
60.495904	1.09682923339884	0.0769235348098677
60.536864	1.09709879750314	0.077864045218499
60.577824	1.09741881075546	0.0787711048162279
60.618784	1.09777346073626	0.079674104553324
60.659744	1.09814015827479	0.0804970075767579
60.700704	1.09849480825559	0.0811962275888839
60.741664	1.0988456933746	0.0818099355606315
60.782624	1.09938180969377	0.0824091104080854
60.823584	1.09970182294608	0.0829221477830613
60.864544	1.09986747686492	0.0833656379802432
60.905504	1.10014080583102	0.0836677195051478
60.946464	1.10053461037445	0.0838487461410867
60.987424	1.10079664475517	0.0839202110200921
61.028384	1.101082021279	0.0838434441330785
61.069344	1.10140203453131	0.0836505103159821
61.110304	1.10167536349741	0.0832702672122739
61.151264	1.10193739787812	0.082671340794295
61.192224	1.10225364626865	0.0819036414152767
61.233184	1.10260453138765	0.0811095169852485
61.274144	1.10295541650666	0.0802683108112759
61.315104	1.10330630162567	0.079406471915634
61.356064	1.10364137432515	0.0785559648907864
61.397024	1.10398849458236	0.0776894385232064
61.437984	1.10433184997779	0.0768118635816019
61.478944	1.10463228594878	0.0759161336754615
61.519904	1.10492519219619	0.0751051203995378
61.560864	1.10518346171512	0.074368158720049
61.601824	1.10543420151046	0.0736859822774389
61.642784	1.10579638121485	0.0730753535236591
61.683744	1.10594697568652	0.0725430192802441
61.724704	1.10624364679573	0.0721818246154999
61.765664	1.10666004050991	0.0719759114479321
61.806624	1.10697628890043	0.0718906369409992
61.847584	1.10734675130076	0.0719468778874337
61.888544	1.10770893100514	0.0721778933280166
61.929504	1.10808692312905	0.0725511433599212
61.970464	1.10842952555212	0.0730838458891372
62.011424	1.10879622309065	0.0737031217320155
62.052384	1.10913506065192	0.0743225261480431
62.093344	1.10943248473349	0.0749629751556592
62.134304	1.10973292070448	0.075662733431648
62.175264	1.10998742536161	0.0763992287610695
62.216224	1.11023816515696	0.0771562282390108
62.257184	1.11051525898484	0.0779100308218647
62.298144	1.11080891820461	0.0787018082471149
62.339104	1.11112441362278	0.0794515291772769
62.380064	1.11140226042302	0.0801290094311253
62.421024	1.11167182452732	0.08080731996243
62.461984	1.11200388533737	0.0814544111896963
62.502944	1.11235853531817	0.0821009031353342
62.543904	1.11270189071359	0.0827302381927484
62.584864	1.11320638219371	0.0833405487824636
62.625824	1.11353467814197	0.0839495169813308
62.666784	1.11386598597965	0.0844776017731979
62.707744	1.11418976409376	0.084903823942654
62.748704	1.11449020006476	0.085315188286134
62.789664	1.114768046865	0.0857349839773262
62.830624	1.11502631638393	0.0861974354452351
62.871584	1.11526576159389	0.0866761699397931
62.912544	1.11552403111282	0.0871446839585771
62.953504	1.1158319968074	0.0875839050913579
62.994464	1.11610607874585	0.0880588630220532
63.035424	1.11637940771194	0.088593411338685
63.076384	1.11668812637888	0.0891901738051833
63.117344	1.11704654122147	0.0898502182324499
63.158304	1.11740119120227	0.0905007024833367
63.199264	1.11776412387901	0.0911303840344924
63.240224	1.11811425602566	0.0917005340382714
63.281184	1.1184771887024	0.0923173321240162
63.322144	1.11882430895962	0.0928551252782658
63.363104	1.11913980437778	0.0933362220320433
63.404064	1.11943346359755	0.0938019379504235
63.445024	1.11969173311648	0.0942608046245907
63.485984	1.11993795507767	0.094760925846067
63.526944	1.12036639634959	0.0953045505553638
63.567904	1.12068189176775	0.0958115188418469
63.608864	1.12094844398262	0.0963445940152753
63.649824	1.12121424322513	0.096784484164274
63.690784	1.12152672675386	0.0971391847953709
63.731744	1.12188137673466	0.0974271886500195
63.772704	1.12222849699188	0.0976852720073595
63.813664	1.12257486427673	0.097888899187915
63.854624	1.12291068994857	0.0980108039671905
63.895584	1.12326533992937	0.0980481969616059
63.936544	1.12360041262885	0.0980770823361017
63.977504	1.12390913129579	0.098065146825267
64.018464	1.1242020375432	0.0980280066187387
64.059424	1.12447988434345	0.0979352661523171
64.100384	1.12471481171926	0.0977637517502279
64.141344	1.12494973909508	0.0976392428198756
64.182304	1.12523135075711	0.0974379822569512
64.223264	1.12552802186632	0.0971506539561383
64.264224	1.12593312099513	0.0967692515148795
64.305184	1.1260874803286	0.096327094991722
64.346144	1.12662284367541	0.0958528082564508
64.387104	1.12699330607573	0.0954128788817454
64.428064	1.12735172091833	0.0949417084109426
64.469024	1.12769884117554	0.0945541911178668
64.509984	1.12805725601813	0.0942290841031906
64.550944	1.12840061141355	0.093934344323037
64.591904	1.12870104738455	0.0936389682147543
64.632864	1.1290060011897	0.0933095354763228
64.673824	1.12926050584683	0.092942853571067
64.714784	1.12950672780802	0.092567465738153
64.755744	1.12978457460827	0.0921559226997872
64.796704	1.13008124571747	0.0918489009150575
64.837664	1.13039749410799	0.0916159089347033
64.878624	1.13067910577003	0.0914594049030045
64.919584	1.13095243473612	0.0913442098987627
64.960544	1.13128449554617	0.0912695176157869
65.001504	1.13162333310744	0.0912525285264191
65.042464	1.13198626578418	0.091246335223189
65.083424	1.13248322754072	0.0913005582249396
65.124384	1.13281077051661	0.0914160365259512
65.165344	1.13314659618845	0.091452801909061
65.206304	1.13330848524551	0.091330914563433
65.247264	1.13376328054997	0.0911679775158525
65.288224	1.13403660951606	0.0909535196818646
65.329184	1.1342911141732	0.0907237812559518
65.370144	1.13453432424496	0.0905598526696769
65.411104	1.13479635862567	0.0904121243002259
65.452064	1.13509754756903	0.0903674287867662
65.493024	1.1353821711205	0.0904245392363634
65.533984	1.13565625305895	0.090548034835962
65.574944	1.13596497172589	0.0906733675061528
65.615904	1.1363158568449	0.0907914848255358
65.656864	1.13667803654928	0.0908835976806519
65.697824	1.13704398111545	0.0909641258770867
65.738784	1.13739863109625	0.0910343006661863
65.779744	1.13776156377299	0.0910831758966045
65.820704	1.13810416619606	0.0911826544677368
65.861664	1.13841664972479	0.091382801456435
65.902624	1.13870579111041	0.0916897317145162
65.943584	1.13896406062933	0.0920772010650618
65.984544	1.13935334733862	0.0925856250611009
66.025504	1.13964248872424	0.0932587447238993
66.066464	1.13995873711476	0.0939121425731039
66.107424	1.14022453635727	0.0945835755305188
66.148384	1.14049108857214	0.0952523607527385
66.189344	1.14079528940493	0.0958646609574605
66.230304	1.14114617452393	0.0964273471809569
66.271264	1.14150458936652	0.0969509188373595
66.312224	1.14185547448553	0.0974787050780152
66.353184	1.14218678232322	0.0979243025673235
66.394144	1.14254143230402	0.0983313455454603
66.435104	1.14286972825228	0.0986224830982248
66.476064	1.1431551047761	0.0989488061098055
66.517024	1.14342466888041	0.0992756761020727
66.557984	1.14365583139443	0.0995957731223343
66.598944	1.1438644047377	0.0998636106053811
66.639904	1.14404135324192	0.100061600180217
66.680864	1.1442499265852	0.100091592591321
66.721824	1.14444645237073	0.0999833819420589
66.762784	1.14468514460834	0.0997849020458911
66.803744	1.14488543525567	0.0995945135413116
66.844704	1.14516328205592	0.0994014751223309
66.885664	1.14535604297966	0.0992601274678195
66.926624	1.14556838118473	0.0991461549981001
66.967584	1.14579201397517	0.0989867809522021
67.008544	1.14598477489891	0.09871127266431
67.049504	1.14617753582266	0.098407663516054
67.090464	1.14633942487971	0.0980751537388607
67.131424	1.14650884366035	0.0977360518637534
67.172384	1.14667449757919	0.0974390043045286
67.213344	1.14680551476955	0.0971381082676454
67.254304	1.14692900223633	0.0968979532374257
67.295264	1.14707583184621	0.0965990729660205
67.336224	1.14719856634063	0.0962950824567281
67.377184	1.14730322949845	0.0959978649194414
67.418144	1.14743048182701	0.0957870441801373
67.459104	1.14751481473115	0.0955967057972941
67.500064	1.14761496005482	0.0954767819162017
67.541024	1.14769628106952	0.0953580871072491
67.581984	1.1478197685363	0.0952085303840297
67.622944	1.14791238413638	0.0950403959303254
67.663904	1.14795455058845	0.0948917305023279
67.704864	1.1480351186308	0.0948238395210345
67.745824	1.14813601692682	0.0948260623110749
67.786784	1.14822787955454	0.0949164949984251
67.827744	1.14827456384076	0.0951746611655903
67.868704	1.14834383729773	0.0955011018542908
67.909664	1.14840558103112	0.0958279435168809
67.950624	1.14845979504092	0.0960822045470336
67.991584	1.14852153877431	0.0962592693866062
68.032544	1.14857499981176	0.0964241742571343
68.073504	1.14863297868335	0.0965557830403804
68.114464	1.14867890999721	0.0966633791535721
68.155424	1.14873312400702	0.0967682294673023
68.196384	1.14877529045909	0.0968976634030383
68.237344	1.14882950446889	0.0969959957118559
68.278304	1.14887167092096	0.0971315750082918
68.319264	1.14891835520718	0.0972722994099094
68.360224	1.14897256921698	0.0973806582451737
68.401184	1.14899892324953	0.0974431970967226
68.442144	1.14904560753575	0.0974120823945685
68.483104	1.1490953037114	0.0973222773185237
68.524064	1.14913069341224	0.0971363256772011
68.565024	1.14918415444969	0.0968381253180436
68.605984	1.14923083873591	0.0964868395026267
68.646944	1.14924966304487	0.09609487662947
68.687904	1.14928429977336	0.0956953584493819
68.728864	1.14931140677826	0.095368730348972
68.769824	1.14934227864495	0.0950927055892765
68.810784	1.14936938564985	0.094940220013298
68.851744	1.14938896293117	0.0948326565881949
68.892704	1.14941606993607	0.0947495634663899
68.933664	1.14943865910682	0.0946955169803189
68.974624	1.14946953097352	0.0946292669410848
69.015584	1.14947329583531	0.0944970240089153
69.056544	1.14951245039795	0.0943440045274858
69.097504	1.14951998012153	0.0941559041891243
69.138464	1.14954708712643	0.0939779567711532
69.179424	1.14957795899313	0.0938336802638828
69.220384	1.14957795899313	0.0936695206817802
69.261344	1.14960054816388	0.0935492546653581
69.302304	1.14962765516878	0.09342720170008
69.343264	1.14962765516878	0.0933466451739682
69.384224	1.1496472324501	0.0932873359055957
69.425184	1.149674339455	0.0932295913070751
69.466144	1.14967810431679	0.0931441446428744
69.507104	1.1497014464599	0.0930170250238275
69.548064	1.14970521132169	0.0928148949577403
69.589024	1.14970521132169	0.0925978438687053
69.629984	1.14973156535424	0.092319382756789
69.670944	1.14974737777376	0.0920296377166086
69.711904	1.14975490749735	0.0917402958295238
69.752864	1.14975490749735	0.0914866275433818
69.793824	1.14975867235914	0.0912521319109414
69.834784	1.14977448477866	0.0910209486715024
69.875744	1.14978577936404	0.0908022675364379
69.916704	1.14979782692177	0.0906377048012396
69.957664	1.14979782692177	0.0904934653404699
69.998624	1.14979782692177	0.0903746310623384
70.039584	1.14981665123073	0.0902817293346785
70.080544	1.14982116906488	0.0901504844788214
70.121504	1.14983999337384	0.0900173306385766
70.162464	1.14983999337384	0.0898755297092334
70.203424	1.14983999337384	0.0897129478722183
70.244384	1.14985204093158	0.0895878483770612
70.285344	1.14986710037875	0.0894655709535731
70.326304	1.14986710037875	0.0893627189716735
70.367264	1.14987086524054	0.0892103815816976
70.408224	1.14989044252186	0.0890343998074683
70.449184	1.14989044252186	0.0887961733744894
70.490144	1.14989044252186	0.0885363771612948
70.531104	1.14989797224544	0.088268515706983
70.572064	1.14989797224544	0.0879823990446627
70.613024	1.14989797224544	0.0876461693629606
70.653984	1.14989797224544	0.0872968056071668
70.694944	1.14990625494138	0.0869072224268769
70.735904	1.14991378466496	0.0865106004114591
70.776864	1.14992131438855	0.0861148587952337
70.817824	1.14992131438855	0.085727646590987
70.858784	1.14992131438855	0.0853712527168888
70.899744	1.14993712680807	0.0850718014935319
70.940704	1.14993712680807	0.0847278225555713
70.981664	1.14993712680807	0.0843136753661289
71.022624	1.14993712680807	0.0838871088821371
71.063584	1.14993712680807	0.0834183856595847
71.104544	1.14993712680807	0.0829301018846765
71.145504	1.14993712680807	0.0824517857976555
71.186464	1.14993712680807	0.0819953227876201
71.227424	1.14994842139345	0.0815449375829013
71.268384	1.14994842139345	0.0811151567701745
71.309344	1.14994842139345	0.08068475488376
71.350304	1.14994842139345	0.0802310071643033
71.391264	1.14994842139345	0.0797834091639586
71.432224	1.14996799867477	0.0793411632933582
71.473184	1.14996799867477	0.0789006542498774
71.514144	1.14996799867477	0.0784641331532342
71.555104	1.14996799867477	0.0779399033766431
71.596064	1.14999058784552	0.0773766483804011
71.637024	1.14999058784552	0.0767794108470118
71.677984	1.14999058784552	0.0761756618463277
71.718944	1.14999058784552	0.0755330837545258
71.759904	1.14999058784552	0.0748987452403148
71.800864	1.14999435270731	0.0742944514381501
71.841824	1.14999435270731	0.0736924174725266
71.882784	1.14999435270731	0.0731141499266881
71.923744	1.14999435270731	0.0725755243157764
71.964704	1.14999435270731	0.0720338303829265
72.005664	1.14999435270731	0.0715079531266583
72.046624	1.15001016512684	0.0709803434016822
72.087584	1.15001016512684	0.0704703198684964
72.128544	1.15001016512684	0.069956066496616
72.169504	1.15001016512684	0.0694574728984911
72.210464	1.15001016512684	0.0689746937977419
72.251424	1.15001016512684	0.0685476958309776
72.292384	1.15001016512684	0.0681923784846049
72.333344	1.15001016512684	0.067856113935608
72.374304	1.15001016512684	0.0676511421849985
72.415264	1.15001016512684	0.0675100211679029
72.456224	1.15001016512684	0.0674473646392342
72.497184	1.15001016512684	0.0674394759137966
72.538144	1.15001016512684	0.0674948669699215
72.579104	1.15001016512684	0.0676006151164914
72.620064	1.15001392998863	0.0677480078882304
72.661024	1.15001392998863	0.0679554748296206
72.701984	1.15001392998863	0.0681964165531782
72.742944	1.15001392998863	0.0685085158877061
72.783904	1.15001392998863	0.0689177794766774
72.824864	1.15001016512684	0.0694060610723795
72.865824	1.15001016512684	0.0699536650116898
72.906784	1.15001016512684	0.0705061656267068
72.947744	1.15001016512684	0.0710886303231509
72.988704	1.15001016512684	0.071659508181708
73.029664	1.15000263540325	0.0721957998630773
73.070624	1.15000263540325	0.0726657369033284
73.111584	1.15000263540325	0.0730480328190152
73.152544	1.15000263540325	0.0733699255049567
73.193504	1.15000263540325	0.073567779969025
73.234464	1.15001016512684	0.0736788192275736
73.275424	1.15001016512684	0.073710677038947
73.316384	1.15001016512684	0.0736486219711127
73.357344	1.15001016512684	0.0734858178550936
73.398304	1.15001016512684	0.0732825153762203
73.439264	1.15001016512684	0.073035391245462
73.480224	1.15001016512684	0.0726616312793716
73.521184	1.15001016512684	0.0721336750606539
73.562144	1.15001016512684	0.0714712988830507
73.603104	1.15001016512684	0.0707160994292008
73.644064	1.15001016512684	0.0698667037993734
73.685024	1.15001016512684	0.0688875081272152
73.725984	1.15001016512684	0.0678647632039123
73.766944	1.15001016512684	0.0668146191245523
73.807904	1.14995595111703	0.0657754124797148
73.848864	1.1497594253315	0.0647902675753896
73.889824	1.14944317694097	0.0638332627571349
73.930784	1.14911563396508	0.0629194149329592
73.971744	1.14879938557456	0.0620412864730505
74.012704	1.14848313718403	0.0612600607628745
74.053664	1.14808255588937	0.0605190065346643
74.094624	1.14770456376546	0.0597996724518784
74.135584	1.14733410136514	0.0591179318504525
74.176544	1.14699902866566	0.0584689643268872
74.217504	1.14670235755645	0.057923703033943
74.258464	1.14638987402772	0.0574533955286852
74.299424	1.1461007326421	0.0570704197007509
74.340384	1.14581535611828	0.056761894263935
74.381344	1.14555332173756	0.0565477829236889
74.422304	1.1453101116658	0.0563826056524207
74.463264	1.14506388970461	0.0562867619967662
74.504224	1.1446279187091	0.0562657283012072
74.545184	1.14434254218528	0.0562446139750292
74.586144	1.14405340079966	0.0562169010133194
74.627104	1.14372585782376	0.0562163169861323
74.668064	1.14333657111447	0.0561922215062528
74.709024	1.14296610871415	0.0561691023106266
74.749984	1.14259263442439	0.0561461552722681
74.790944	1.14224927902897	0.0561415462517433
74.831904	1.14193303063845	0.0560816333433302
74.872864	1.14162882980566	0.0560049361909062
74.913824	1.14133592355825	0.0558936267108233
74.954784	1.14103849947668	0.0557020200301334
74.995744	1.14077646509597	0.0555243036079901
75.036704	1.14053400799657	0.0552456136794518
75.077664	1.14025992605811	0.0549216507478845
75.118624	1.1399399128058	0.0545879663786993
75.159584	1.13962366441528	0.0542407840080334
75.200544	1.13932699330608	0.0537731939725605
75.241504	1.13903032219687	0.0531821323087542
75.282464	1.13867943707786	0.0525272743915818
75.323424	1.13829768009216	0.0518968780608837
75.364384	1.13776156377299	0.051308060979177
75.405344	1.13742649107351	0.0507605529249272
75.446304	1.13713734968789	0.0502051060235036
75.487264	1.13685197316407	0.0496598774186483
75.528224	1.13655906691665	0.0490978623905761
75.569184	1.13628122011641	0.0485114707650605
75.610144	1.13601165601211	0.0478945680774313
75.651104	1.13576844594035	0.0472994966747285
75.692064	1.13550641155963	0.0467025293628735
75.733024	1.1352210350358	0.0461097700976539
75.773984	1.13491683420302	0.045611034851144
75.814944	1.13463898740277	0.0451049012005288
75.855904	1.13433855143178	0.0445918747215825
75.896864	1.13398013658919	0.0440930217979528
75.937824	1.13359837960348	0.0437139358525891
75.978784	1.13322490531373	0.0434318812301075
76.019744	1.13286573749878	0.0432133526394574
76.060704	1.13255024208061	0.0430653562276782
76.101664	1.13222194613236	0.0429035240375002
76.142624	1.13191398043778	0.0426877521423413
76.183584	1.13162107419037	0.0423900835094287
76.224544	1.13133569766654	0.0420904601288039
76.265504	1.13107366328582	0.0417881999090136
76.306464	1.13081539376689	0.0414469188279844
76.347424	1.13035231576649	0.0411193776402932
76.388384	1.13003230251417	0.0407792864056975
76.429344	1.12974767896271	0.0404466131880601
76.470304	1.12946230243888	0.0401529325019847
76.511264	1.12913024162883	0.0398946769873769
76.552224	1.12874923761549	0.039687959692824
76.593184	1.12839006980054	0.0395223596556069
76.634144	1.12802789009615	0.0393791160919434
76.675104	1.12771540656742	0.0392704325549965
76.716064	1.12741497059643	0.0391670510260579
76.757024	1.12710625192949	0.0390070188599714
76.797984	1.12681786351623	0.0387776879455662
76.838944	1.12654754643957	0.0385481347521568
76.879904	1.12628551205885	0.0383121659765132
76.920864	1.1260385371253	0.0381046401965632
76.961824	1.12578855030232	0.037875808320314
77.002784	1.12534504958323	0.0376953264858556
77.043744	1.12520198483514	0.037500193849984
77.084704	1.12493242073083	0.0373232837340319
77.125664	1.12444675355968	0.0372167096684174
77.166624	1.12405746685039	0.0370561610305275
77.207584	1.12369152228422	0.0368436012848976
77.248544	1.12330600043672	0.0366015830336146
77.289504	1.12297393962668	0.0362826715013745
77.330464	1.12265016151257	0.0359152944294296
77.371424	1.12235725526516	0.0354833060811039
77.412384	1.12205305443237	0.0349546394412556
77.453344	1.12176391304675	0.0343845417384186
77.494304	1.12150564352783	0.0337007788338972
77.535264	1.12125866859428	0.0329983619266838
77.576224	1.12098910448997	0.0322570679858221
77.617184	1.12066532637587	0.0315407760745033
77.658144	1.12034907798535	0.0308895073094844
77.699104	1.12005617173794	0.030248391464856
77.740064	1.11975121793279	0.0295859346566338
77.781024	1.11938527336661	0.0289592386175912
77.821984	1.11883786246207	0.0283139670272696
77.862944	1.11866016098549	0.0276143307868124
77.903904	1.11815943436716	0.026915651217755
77.944864	1.11786652811975	0.0261816728711735
77.985824	1.1175653391764	0.0255349630049434
78.026784	1.11728372751436	0.024967558800626
78.067744	1.11700286882469	0.0244271854665649
78.108704	1.11673631660982	0.0239020491403102
78.149664	1.11649385951042	0.0233447390178235
78.190624	1.11623558999149	0.0228108204917033
78.231584	1.11595774319125	0.0223397110386662
78.272544	1.11564601263488	0.0218801448393979
78.313504	1.11536063611105	0.0215554932787592
78.354464	1.11505944716769	0.0211792926020362
78.395424	1.11469350260152	0.0208158969393108
78.436384	1.11432304020119	0.0204862441010812
78.477344	1.11394580104964	0.0201586898381546
78.518304	1.1135828683729	0.0198078202510686
78.559264	1.1132590902588	0.0195391372361241
78.600224	1.11294359484063	0.0192806550841006
78.641184	1.11263864103549	0.0190620480420374
78.682144	1.11234573478808	0.0188696546680095
78.723104	1.11192934107389	0.0186292991508449
78.764064	1.11180208874532	0.0184006132813925
78.805024	1.11140527231245	0.0181813590151704
78.845984	1.11108149419835	0.0180446922949794
78.886944	1.11076524580783	0.0179796386397965
78.927904	1.11046857469862	0.0179827091409405
78.968864	1.11018319817479	0.0180614743597846
79.009824	1.1098556551989	0.0181421856095169
79.050784	1.10945808579367	0.0182504877854273
79.091744	1.10910720067466	0.0183999420859685
79.132704	1.10874878583207	0.0185259176219063
79.173664	1.10844082013749	0.0187258968117484
79.214624	1.10813963119414	0.019024546087326
79.255584	1.10783166549956	0.019389798433497
79.296544	1.10753122952856	0.0197948321837737
79.337504	1.10726844217549	0.0202625268211309
79.378464	1.10700640779477	0.0207181944210049
79.419424	1.10676018583358	0.0211830669866931
79.460384	1.10650568117644	0.0216554142286939
79.501344	1.1062278343762	0.0221090094037359
79.542304	1.10592363354341	0.0225311019779698
79.583264	1.10550723982923	0.0229219774273715
79.624224	1.10517141415739	0.0232506409061124
79.665184	1.10478965717169	0.0235028861707874
79.706144	1.10441618288193	0.0237029481704548
79.747104	1.10403066103443	0.0237971334504026
79.788064	1.10369483536259	0.023841362613795
79.829024	1.10338310480622	0.023857449511911
79.869984	1.10307815100108	0.0238102849581417
79.910944	1.10277771503008	0.0236485377569947
79.951904	1.10248857364446	0.0233719180740824
79.992864	1.10223030412554	0.0229309361429168
80.033824	1.10197203460661	0.0223258229593253
80.074784	1.10171000022589	0.0215710331961888
80.115744	1.10138622211179	0.0207681527167661
80.156704	1.10107373858306	0.0199328391156065
80.197664	1.10078083233564	0.019085123653545
80.238624	1.10047964339229	0.0182079344313889
80.279584	1.1001212285497	0.0173285180607803
80.320544	1.09974323642579	0.0164760737218681
80.361504	1.09937352699782	0.015686551774747
80.402464	1.09904221916013	0.014912170950372
80.443424	1.09859118871746	0.0142193686996862
80.484384	1.09844059424579	0.0136162691023669
80.525344	1.09800838811207	0.0130474375181706
80.566304	1.09773129428419	0.0126064054652687
80.607264	1.09745721234573	0.0121951195732018
80.648224	1.09721852010813	0.0117932609259534
80.689184	1.09695648572741	0.011412605952326
80.730144	1.09667110920358	0.0111536530918232
80.771104	1.09636239053664	0.0110197539631532
80.812064	1.09608529670876	0.0110233452945127
80.853024	1.0957841077654	0.0110750251629523
80.893984	1.09541816319923	0.0111971326083785
80.934944	1.0950477007989	0.0113841542398086
80.975904	1.09467046164735	0.0115972609661248
81.016864	1.0943112938324	0.0118509880908268
81.057824	1.09398375085651	0.0121384972657311
81.098784	1.09367955002372	0.0124013421880106
81.139744	1.09336706649499	0.0126982611740861
81.180704	1.09307416024758	0.0129571704504704
81.221664	1.09278501886196	0.0132224626210001
81.262624	1.09252674934303	0.0134801820509512
81.303584	1.09212165021422	0.0136805840067423
81.344544	1.09180163696191	0.0139112856416725
81.385504	1.09148990640554	0.0141462628786217
81.426464	1.09133931193386	0.0144337916663794
81.467424	1.09090710580015	0.0148798751186084
81.508384	1.09057956282425	0.0153754047532071
81.549344	1.09019780583855	0.0158743949668099
81.590304	1.08982809641058	0.0163621579115026
81.631264	1.08947721129157	0.016758989130689
81.672224	1.08915719803926	0.0171879113362825
81.713184	1.08885676206826	0.0176088663650251
81.754144	1.08855557312491	0.0179661624303749
81.795104	1.08827396146287	0.0182572934455216
81.836064	1.08798933791141	0.0185213783359707
81.877024	1.08773106839248	0.0187496588731217
[truncated: 4,826 more rows]
