# Supplementary material for: Unraveling the Local Relation Between Tissue Composition and Human Brain Mechanics Through Machine Learning
Source: Front Bioeng Biotechnol. 2021 Aug 17;9:704738. doi: 10.3389/fbioe.2021.704738 (PMC8415910; doi:10.3389/fbioe.2021.704738)
Supplement: Supplementary file 1 [file DataSheet3.ZIP › Mechanics_cyclicCompTens/cyclicCompTens_HBE_03_02_P1_HS_44.txt]

0	1	0
0.05	0.999845399574462	0.00687287891665772
0.1	0.999543928744664	0.0117257419548236
0.15	0.998975772180813	0.00948596125400475
0.2	0.9984114806276	0.00443954358881582
0.25	0.998059764659502	0.00410609127199341
0.3	0.997723810687914	0.00060428444629812
0.35	0.99725520079455	0.00346958045554691
0.4	0.996846151319032	0.00304449487689912
0.45	0.996513873636859	0.00179666260004185
0.5	0.996250698117547	-0.00202430395216191
0.55	0.995811272074042	-0.00382765179887412
0.6	0.995467142699092	-0.00709770049905656
0.65	0.99503027948979	-0.00979368776944189
0.7	0.994685610372143	-0.00707273214749837
0.75	0.994192840387863	-0.00910521005374276
0.8	0.993769602850832	-0.00550521074840565
0.85	0.993257934323324	-0.00662488076837359
0.9	0.992932510995955	-0.00674781908842753
0.95	0.992462161092919	-0.00687854938245352
1	0.992151084352891	-0.00404897537283799
1.05	0.991730809739054	-0.00523613588384653
1.1	0.991466535507366	-0.00323305478904129
1.15	0.991219043656836	-0.00284593311007109
1.2	0.990782580432896	-0.00508578291898315
1.25	0.990473855424586	-0.00886740657942819
1.3	0.989955085107782	-0.00799034477362898
1.35	0.989587881304787	-0.00849094286400293
1.4	0.98909997354284	-0.00797189649766022
1.45	0.98864867723275	-0.00866074330660621
1.5	0.988217539247141	-0.0096569624791254
1.55	0.987825617497031	-0.0105844218208464
1.6	0.987462183835709	-0.00965642042131404
1.65	0.987083878670225	-0.0100328639541862
1.7	0.986772451044635	-0.0100442935425332
1.75	0.986455996664287	-0.00976598180130456
1.8	0.986142334698657	-0.00911651441926159
1.85	0.985692979638846	-0.0103725107057276
1.9	0.985351886847684	-0.0109694544877699
1.95	0.984924494150274	-0.0139519485300864
2	0.984482005875369	-0.0154427283756554
2.05	0.983962788814549	-0.0162908031148837
2.1	0.983565454044504	-0.0168047674739756
2.15	0.98313565000062	-0.0158991713206193
2.2	0.98277721242873	-0.0176106884248468
2.25	0.982477929452069	-0.016136026734176
2.3	0.982050083614833	-0.0156011748967976
2.35	0.981804233447584	-0.0169787442929233
2.4	0.981402064760511	-0.0162761453889658
2.45	0.981088882840312	-0.0165957355976075
2.5	0.980655099854322	-0.0160008319456594
2.55	0.980332076017381	-0.017406212525096
2.6	0.979773467086895	-0.0176694917221217
2.65	0.979314704257651	-0.0185164622452052
2.7	0.978865647918417	-0.0193220592139044
2.75	0.978384594813942	-0.019347645876508
2.8	0.978039609885122	-0.0188691281782051
2.85	0.977704045600857	-0.0182853072643927
2.9	0.977383874916494	-0.0186508305228627
2.95	0.977058029869469	-0.0197034855566924
3	0.976645227390538	-0.0192993984382991
3.05	0.976268289402639	-0.0179288303118866
3.1	0.975916535480938	-0.0180326682272088
3.15	0.975539328224801	-0.0189574059715485
3.2	0.975037991578582	-0.0185095151925895
3.25	0.974608636874844	-0.0180328673096513
3.3	0.974193286814901	-0.0169073637499461
3.35	0.973763818540671	-0.0160134472294919
3.4	0.973292690979282	-0.0164500949941361
3.45	0.972944757461327	-0.0167809285455357
3.5	0.972613183699506	-0.0172850940203423
3.55	0.972308076865409	-0.0172771150971195
3.6	0.972030819849589	-0.0163958424608102
3.65	0.971715320812121	-0.0163793023319414
3.7	0.971294057279049	-0.0156235953879727
3.75	0.970893270673322	-0.0153326994551607
3.8	0.97054586541727	-0.015853422842976
3.85	0.970130050904818	-0.0161925782066531
3.9	0.969589355021431	-0.016032028660602
3.95	0.969120588320715	-0.0169475452363447
4	0.968748160380197	-0.0184976973258009
4.05	0.968400173766938	-0.0183369795666889
4.1	0.967967447594818	-0.0189619888847651
4.15	0.96761179181056	-0.0201112556597864
4.2	0.967316900373915	-0.0210245179214953
4.25	0.967022041460394	-0.0205258980815523
4.3	0.966667342699526	-0.0207523524921543
4.35	0.966246725848882	-0.0212449955291218
4.4	0.96582108110562	-0.0217048042349725
4.45	0.965446833792914	-0.0218297251132474
4.5	0.964995630811316	-0.0210450333556714
4.55	0.964574348032547	-0.0208794474618624
4.6	0.964134064702876	-0.0207030514849053
4.65	0.963665979860135	-0.0202952954244706
4.7	0.963334212961901	-0.0209476459586606
4.75	0.963001319368028	-0.0211548135238409
4.8	0.962696450523186	-0.0207777896105672
4.85	0.962398637773993	-0.0202214526393604
4.9	0.961985835295063	-0.0212529805639238
4.95	0.961628768227402	-0.0218286564411758
5	0.961282422845022	-0.0229051660342918
5.05	0.960886913226184	-0.0243476736325554
5.1	0.960329629879628	-0.0254441850596782
5.15	0.959906221901528	-0.0266131330505146
5.2	0.959447351662581	-0.0266641387001717
5.25	0.958959851592225	-0.0260158730251325
5.3	0.958540551936886	-0.0258786156160716
5.35	0.958157943307651	-0.0260162746810791
5.4	0.957775228521109	-0.0261559245117622
5.45	0.957388933874252	-0.0263627073849523
5.5	0.957002639227395	-0.0265694902581424
5.55	0.956633163436628	-0.0268311565553002
5.6	0.956288152187144	-0.0271726557367076
5.65	0.955943140937661	-0.0275141549181148
5.7	0.955482270823205	-0.0273202377348146
5.75	0.954989856437624	-0.0269805456125226
5.8	0.954521190342579	-0.0267639124748352
5.85	0.954173230278998	-0.0271727543221575
5.9	0.953825270215417	-0.0275815961694799
5.95	0.953467702915503	-0.0282079649724742
6	0.953102049967333	-0.0290174089481062
6.05	0.952736397019163	-0.0298268529237382
6.1	0.952411508477085	-0.0299366036515616
6.15	0.952090087740387	-0.0299868318635125
6.2	0.951735249420481	-0.0300437972817139
6.25	0.951302510951578	-0.0301164678862385
6.3	0.950869772482675	-0.0301891384907631
6.35	0.950451066939342	-0.0304182115534942
6.4	0.950039001607695	-0.0307212923793014
6.45	0.949627609166428	-0.0309735791505664
6.5	0.949227307652605	-0.030388652029834
6.55	0.948827006138781	-0.0298037249091016
6.6	0.948448229935789	-0.0294940527885068
6.65	0.94809732105811	-0.0295407342041157
6.7	0.94774641218043	-0.0295874156197246
6.75	0.94739430254565	-0.0302644230996799
6.8	0.947041919260921	-0.0310850805275019
6.85	0.946668193934157	-0.0318549959225493
6.9	0.946205230120748	-0.0324127412634563
6.95	0.945742266307339	-0.0329704866043634
7	0.94532398614144	-0.0330142386680559
7.05	0.944939195259294	-0.0326727655393783
7.1	0.944554404377148	-0.0323312924107007
7.15	0.944163982858437	-0.0318449814702835
7.2	0.943773264990432	-0.0313510474871432
7.25	0.943414523472745	-0.0310572804094245
7.3	0.94312111646998	-0.0311724970818581
7.35	0.942827709467214	-0.0312877137542917
7.4	0.942460270717226	-0.0317405424680287
7.45	0.942062180813976	-0.0323331517328028
7.5	0.941662319852979	-0.0329474577358495
7.55	0.941243588251042	-0.0337929427380647
7.6	0.940824856649105	-0.03463842774028
7.65	0.940399977920729	-0.0352432687943422
7.7	0.939968009612419	-0.0355705713069945
7.75	0.93953604130411	-0.0358978738196469
7.8	0.939148779908977	-0.0361370604866915
7.85	0.938769857297366	-0.0363598116875169
7.9	0.938401054131094	-0.0364495280651598
7.95	0.938067838138004	-0.0360713993058112
8	0.937734622144913	-0.0356932705464626
8.05	0.937358058584579	-0.0352442461295796
8.1	0.936952596646084	-0.0347479579410072
8.15	0.936547134707589	-0.0342516697524347
8.2	0.936122915657497	-0.0345440173867692
8.25	0.935698286427364	-0.0348536108892932
8.3	0.935276301858701	-0.0350315131626295
8.35	0.934859076496068	-0.034972430211661
8.4	0.934441851133435	-0.0349133472606925
8.45	0.934102149383504	-0.0351124289850829
8.5	0.933790312292625	-0.035404303994091
8.55	0.933471992676273	-0.0357664851149334
8.6	0.933103390914005	-0.0366740003326476
8.65	0.932734789151736	-0.0375815155503618
8.7	0.932369093740643	-0.0382910415956083
8.75	0.932006389606571	-0.0387967930704903
8.8	0.931643685472499	-0.0393025445453724
8.85	0.931176912675919	-0.0394226765385468
8.9	0.930694781570872	-0.0394858993449554
8.95	0.930231456916922	-0.0397104065607939
9	0.929824551616262	-0.0404187670049221
9.05	0.929417646315602	-0.0411271274490504
9.1	0.929082063345339	-0.0412834201265733
9.15	0.928788656342573	-0.0411132513431308
9.2	0.928494464955258	-0.0409506510668535
9.25	0.928089003016762	-0.0418616975927159
9.3	0.927683541078267	-0.0427727441185784
9.35	0.927282058859279	-0.0435632766628492
9.4	0.926886917770127	-0.0441617869293975
9.45	0.926491776680975	-0.0447602971959457
9.5	0.926052692659014	-0.0446964368892919
9.55	0.925600049694949	-0.0444281968637673
9.6	0.925164254003166	-0.0443157808206819
9.65	0.924829589136319	-0.0451387451539758
9.7	0.924494924269472	-0.0459617094872697
9.75	0.924151793024179	-0.0466128764490957
9.8	0.923800884146499	-0.047106221880878
9.85	0.92344997526882	-0.0475995673126603
9.9	0.923112333105768	-0.0481173709099293
9.95	0.922776168298579	-0.0486378981215369
10	0.922400238295003	-0.0493257507428463
10.05	0.921921238730675	-0.0504473031329805
10.1	0.921442239166347	-0.0515688555231147
10.15	0.921028757257609	-0.0524138128364055
10.2	0.920649632168265	-0.0531137263898882
10.25	0.920270305223649	-0.0538167251482318
10.3	0.919885573043392	-0.0546023388367394
10.35	0.919500840863135	-0.0553879525252471
10.4	0.919076390871703	-0.0558439190510485
10.45	0.918595721949475	-0.0558332835542752
10.5	0.918115053027248	-0.055822648057502
10.55	0.917634384105021	-0.0558120125607287
10.6	0.917181050465107	-0.0559446401396517
10.65	0.91675709374685	-0.0562312309410033
10.7	0.916333137028593	-0.0565178217423549
10.75	0.915909180310335	-0.0568044125437066
10.8	0.915485223592078	-0.0570910033450582
10.85	0.915080763399389	-0.0574464665517597
10.9	0.914738042204333	-0.0580200257087355
10.95	0.914395321009277	-0.0585935848657113
11	0.91405259981422	-0.0591671440226872
11.05	0.913709878619164	-0.059740703179663
11.1	0.913367157424108	-0.0603142623366388
11.15	0.912946463115014	-0.0605725786805366
11.2	0.912525455660884	-0.0608296289890404
11.25	0.912104448206754	-0.0610866792975441
11.3	0.911683440752623	-0.061343729606048
11.35	0.911262433298493	-0.0616007799145518
11.4	0.910872945332816	-0.062026775603581
11.45	0.91049374091377	-0.0625078914034978
11.5	0.910114536494724	-0.0629890072034146
11.55	0.909735332075678	-0.0634701230033314
11.6	0.909356127656631	-0.0639512388032482
11.65	0.908966884624978	-0.0644591231918439
11.7	0.908567996651801	-0.0649927264205429
11.75	0.908169108678623	-0.0655263296492419
11.8	0.907770220705446	-0.066059932877941
11.85	0.907371332732268	-0.0665935361066399
11.9	0.906973176868917	-0.0670285395256778
11.95	0.906577020648825	-0.0671942330168353
12	0.906180864428733	-0.0673599265079928
12.05	0.905784708208641	-0.0675256199991503
12.1	0.905388551988549	-0.0676913134903078
12.15	0.90499369276641	-0.0678552639521215
12.2	0.904651578127677	-0.0679483312206217
12.25	0.904309463488944	-0.0680413984891218
12.3	0.903967348850212	-0.0681344657576218
12.35	0.903625234211479	-0.0682275330261221
12.4	0.903283119572746	-0.0683206002946221
12.45	0.90287280816179	-0.0685480617691404
12.5	0.902443485374435	-0.0688129886361292
12.55	0.902014162587079	-0.0690779155031181
12.6	0.901584839799724	-0.0693428423701069
12.65	0.901155517012368	-0.0696077692370957
12.7	0.90076597204052	-0.0700597241039645
12.75	0.900410585713216	-0.0706722866584626
12.8	0.900055199385912	-0.0712848492129606
12.85	0.899699813058608	-0.0718974117674587
12.9	0.899344426731303	-0.0725099743219568
12.95	0.898973108479185	-0.0730421861033081
13	0.898563898081563	-0.0733832933431212
13.05	0.898154687683941	-0.0737244005829343
13.1	0.897745477286319	-0.0740655078227474
13.15	0.897336266888696	-0.0744066150625605
13.2	0.896928975313023	-0.0747469202017705
13.25	0.896555298655187	-0.0750731737267127
13.3	0.896181621997352	-0.0753994272516549
13.35	0.895807945339516	-0.0757256807765971
13.4	0.89543426868168	-0.0760519343015392
13.45	0.895060592023845	-0.0763781878264814
13.5	0.894704119437682	-0.076493793166897
13.55	0.894351682374505	-0.0765599872047691
13.6	0.893999245311328	-0.0766261812426414
13.65	0.893646808248151	-0.0766923752805136
13.7	0.893294371184973	-0.0767585693183858
13.75	0.892884657367537	-0.0769405230455922
13.8	0.892431380948268	-0.0772105193534189
13.85	0.891978104529001	-0.0774805156612456
13.9	0.891524828109732	-0.0777505119690723
13.95	0.891071551690464	-0.0780205082768991
14	0.890651902784147	-0.0783712480922569
14.05	0.890302414985097	-0.0788904527566608
14.1	0.889952927186046	-0.0794096574210649
14.15	0.889603439386996	-0.0799288620854689
14.2	0.889253951587946	-0.0804480667498729
14.25	0.888898310159418	-0.0809070539133989
14.3	0.888473778098445	-0.0806918988109971
14.35	0.888049246037472	-0.0804767437085954
14.4	0.887624713976499	-0.0802615886061937
14.45	0.887200181915526	-0.080046433503792
14.5	0.886775649854553	-0.0798312784013903
14.55	0.886419565722583	-0.080540495172235
14.6	0.886076713767818	-0.0814284091309868
14.65	0.885733861813054	-0.0823163230897384
14.7	0.885391009858289	-0.0832042370484901
14.75	0.885048157903525	-0.0840921510072419
14.8	0.884671120606459	-0.0846190791453061
14.85	0.884270910694812	-0.0849013121968641
14.9	0.883870700783166	-0.0851835452484223
14.95	0.883470490871519	-0.0854657782999803
15	0.883070280959873	-0.0857480113515383
15.05	0.882672872187756	-0.0859554244973245
15.1	0.882280620058864	-0.0860251009983946
15.15	0.881888367929972	-0.0860947774994646
15.2	0.881496115801081	-0.0861644540005347
15.25	0.881103863672189	-0.0862341305016047
15.3	0.880715423467181	-0.0864282740865933
15.35	0.880357825191782	-0.0876294695323763
15.4	0.880000226916382	-0.0888306649781593
15.45	0.879642628640982	-0.0900318604239422
15.5	0.879285030365583	-0.0912330558697252
15.55	0.878927432090183	-0.0924342513155082
15.6	0.878513014781368	-0.093310404848528
15.65	0.878089956790051	-0.0941371280445839
15.7	0.877666898798734	-0.0949638512406397
15.75	0.877243840807417	-0.0957905744366955
15.8	0.8768207828161	-0.0966172976327513
15.85	0.876449153647203	-0.0977967464544214
15.9	0.876108513640534	-0.0991887350761412
15.95	0.875767873633865	-0.100580723697861
16	0.875427233627196	-0.101972712319581
16.05	0.875086593620526	-0.1033647009413
16.1	0.874703489598853	-0.104242239295061
16.15	0.874251687249241	-0.104287499466628
16.2	0.873799884899629	-0.104332759638194
16.25	0.873348082550017	-0.104378019809761
16.3	0.872896280200406	-0.104423279981327
16.35	0.872457986761097	-0.104516021135744
16.4	0.872104075065856	-0.104905346400433
16.45	0.871750163370615	-0.105294671665122
16.5	0.871396251675375	-0.10568399692981
16.55	0.871042339980134	-0.106073322194499
16.6	0.870688428284893	-0.106462647459188
16.65	0.870303929710651	-0.106975857306455
16.7	0.869915880873668	-0.1075034466142
16.75	0.869527832036685	-0.108031035921945
16.8	0.869139783199702	-0.108558625229689
16.85	0.868751734362719	-0.109086214537434
16.9	0.868353493663594	-0.109807004739889
16.95	0.86794981313621	-0.110630914438294
17	0.867546132608826	-0.111454824136698
17.05	0.867142452081442	-0.112278733835103
17.1	0.866738771554058	-0.113102643533508
17.15	0.866361088789954	-0.113846019684756
17.2	0.8660208174413	-0.114473506097414
17.25	0.865680546092647	-0.115100992510072
17.3	0.865340274743994	-0.11572847892273
17.35	0.86500000339534	-0.116355965335387
17.4	0.864644585672208	-0.116842925506195
17.45	0.864214157332611	-0.116633946193553
17.5	0.863783728993013	-0.116424966880912
17.55	0.863353300653415	-0.11621598756827
17.6	0.862922872313818	-0.116007008255628
17.65	0.86249244397422	-0.115798028942987
17.7	0.862135442134062	-0.11637860258739
17.75	0.861784479702948	-0.117024117817004
17.8	0.861433517271834	-0.117669633046618
17.85	0.86108255484072	-0.118315148276233
17.9	0.860731592409607	-0.118960663505847
17.95	0.860340508645984	-0.119954765005399
18	0.859930717281572	-0.121111403797971
18.05	0.859520925917161	-0.122268042590543
18.1	0.85911113455275	-0.123424681383115
18.15	0.858701343188338	-0.124581320175688
18.2	0.858303755230991	-0.125882314108847
18.25	0.857921825526544	-0.127368530847963
18.3	0.857539895822096	-0.12885474758708
18.35	0.857157966117649	-0.130340964326197
18.4	0.856776036413202	-0.131827181065314
18.45	0.856395146470585	-0.132311650150815
18.5	0.856018521673437	-0.128686909473526
18.55	0.855641896876289	-0.125062168796237
18.6	0.855265272079141	-0.121437428118948
18.65	0.854888647281993	-0.117812687441659
18.7	0.854512022484845	-0.11418794676437
18.75	0.854089635773939	-0.112617287043926
18.8	0.85366494173965	-0.111150194430549
18.85	0.853240247705361	-0.109683101817173
18.9	0.852815553671073	-0.108216009203797
18.95	0.852390859636784	-0.10674891659042
19.9645	0.849871391771006	-0.0780157636668585
20.0145	0.849983477079521	-0.105145913302674
20.0645	0.850408628249749	-0.0947380481827058
20.1145	0.850737154154017	-0.0940426110859701
20.1645	0.851195157914672	-0.0957982498785718
20.2145	0.851582338374918	-0.0936797114252325
20.2645	0.852033865223214	-0.0892739502937778
20.3145	0.85258849424983	-0.0863574863160655
20.3645	0.852947940239205	-0.0840662415467767
20.4145	0.853473581686034	-0.0775331709310388
20.4645	0.853813702622216	-0.0732311377395951
20.5145	0.854269773877553	-0.0720796695208731
20.5645	0.854536459611605	-0.0670947290050193
20.6145	0.854857746169775	-0.0676895933238
20.6645	0.855264863139973	-0.0679995965104779
20.7145	0.855576928779207	-0.0704766481971522
20.7645	0.855885348324421	-0.0717220646103899
20.8145	0.856310480622528	-0.0702446404801096
20.8645	0.856697000558494	-0.0690331891721025
20.9145	0.85726164313318	-0.067991490951215
20.9645	0.857625999648767	-0.0701928262301639
21.0145	0.858152752804158	-0.0716512020691643
21.0645	0.858489903014826	-0.071159392731895
21.1145	0.858964938808315	-0.0679640092077136
21.1645	0.859239918161902	-0.0670906950842655
21.2145	0.859588028516049	-0.0676809429896277
21.2645	0.85998696462633	-0.0684804007236209
21.3145	0.860313506463491	-0.0677058641012366
21.3645	0.860742220708831	-0.0669598658814648
21.4145	0.861025727554182	-0.0677797873266312
21.4645	0.861525729249326	-0.0671971627244233
21.5145	0.861893749735906	-0.0651047179406862
21.5645	0.862411907663509	-0.0629532368280816
21.6145	0.862750700555145	-0.0629218655187601
21.6645	0.863162336572214	-0.0615048503029371
21.7145	0.863596904356704	-0.0592889763624126
21.7645	0.863957607090933	-0.057436438434659
21.8145	0.864318860509284	-0.0562951380304673
21.8645	0.864611124664367	-0.0543777616894041
21.9145	0.864980270501052	-0.0553734298880858
21.9645	0.865316041510052	-0.055885085674331
22.0145	0.865662052547891	-0.0540780410000687
22.0645	0.86600792795063	-0.0506987520129395
22.1145	0.866487442848462	-0.0497634752859517
22.1645	0.866929833829647	-0.0489909180794761
22.2145	0.867396097767906	-0.0483835482302988
22.2645	0.867848087158453	-0.0475880039200529
22.3145	0.868273284164662	-0.0453290508651427
22.3645	0.868667998818401	-0.0450399125626474
22.4145	0.868941849775262	-0.0431368445878839
22.4645	0.869310652076471	-0.0409650686354459
22.5145	0.869608690748516	-0.0388653731424075
22.5645	0.870060883884801	-0.0383345048301162
22.6145	0.870409394281412	-0.0388117522251862
22.6645	0.870798965783431	-0.0388974736182684
22.7145	0.871287349080497	-0.0382482179857316
22.7645	0.871697202970292	-0.0376786986046265
22.8145	0.872090546999122	-0.0372124406024028
22.8645	0.872549368229365	-0.0362239374828418
22.9145	0.873049194188597	-0.0348926786351256
22.9645	0.873408922063093	-0.0345748541738474
23.0145	0.87372251574413	-0.0339454549760855
23.0645	0.874015994106351	-0.0333667254101314
23.1145	0.874334259695619	-0.0326060222547354
23.1645	0.874758921325358	-0.0310638380827794
23.2145	0.875086719996764	-0.0297778952543634
23.2645	0.875421061698242	-0.0289231488714091
23.3145	0.87583402832625	-0.0289397743593793
23.3645	0.876399336935192	-0.0302958122520341
23.4145	0.876809190824988	-0.0297251158580132
23.4645	0.877212939436673	-0.029472209748982
23.5145	0.877602650853814	-0.028965896245964
23.5645	0.8779793814727	-0.0278323321549026
23.6145	0.878421669842982	-0.0267228426116824
23.6645	0.878744784765545	-0.0269176089170461
23.7145	0.879048155397106	-0.0271882348070916
23.7645	0.879392105924681	-0.0270860091337417
23.8145	0.87985510506266	-0.0271450856115031
23.8645	0.880198010804988	-0.0252977862542423
23.9145	0.880547123758598	-0.0238757266831922
23.9645	0.880930724606547	-0.0232337299799239
24.0145	0.881337692001713	-0.0227019177650677
24.0645	0.881837339675648	-0.0231300362027395
24.1145	0.882276420099831	-0.0227211325025321
24.1645	0.882657503307118	-0.0214036900057085
24.2145	0.883017231181615	-0.0194458219424214
24.2645	0.883342764857628	-0.0188068448733653
24.3145	0.883701943132388	-0.0187242287160687
24.3645	0.884061089527828	-0.0184923529507037
24.4145	0.884385637739727	-0.0174736012926355
24.4645	0.884715930118412	-0.016614467596905
24.5145	0.885131529994814	-0.0159255643485019
24.5645	0.885566326589822	-0.0152514490579888
24.6145	0.885982084129215	-0.014674738971012
24.6645	0.886397898641667	-0.015584708796793
24.7145	0.88681132943079	-0.0163327839814589
24.7645	0.88726526412233	-0.0167014330358339
24.8145	0.887738074534296	-0.0167627888375299
24.8645	0.888086008052251	-0.0171007154404482
24.9145	0.888375672731152	-0.0155117895837081
24.9645	0.88873505753998	-0.0142705589553955
25.0145	0.889140070875744	-0.0135523876124099
25.0645	0.889482107215429	-0.0127595764915762
25.1145	0.889796854347819	-0.01269294250265
25.1645	0.890296020820796	-0.0129588007496708
25.2145	0.890911293087011	-0.0133959887751512
25.2645	0.89138056008351	-0.0130322238575272
25.3145	0.891771277951514	-0.0122375556186209
25.3645	0.892162080745365	-0.011469057718543
25.4145	0.892555747427468	-0.0115830818000668
25.4645	0.892949414109571	-0.0116971058815907
25.5145	0.893303436345175	-0.0112900087606953
25.5645	0.893599792162039	-0.0101248939064821
25.6145	0.893896147978902	-0.00895977905226891
25.6645	0.894265490143668	-0.00874805839911219
25.7145	0.894654703909517	-0.00879591326634493
25.7645	0.895049255192656	-0.00883356842013011
25.8145	0.895470935608691	-0.00881938123476261
25.8645	0.895892616024726	-0.00880519404939506
25.9145	0.896332710310397	-0.0085186377170568
25.9645	0.896788302088561	-0.00800284989270073
26.0145	0.897243893866725	-0.00748706206834471
26.0645	0.89761523920563	-0.00730395647999255
26.1145	0.897979417746751	-0.00714915198463378
26.1645	0.898336071798938	-0.00712702256198872
26.2145	0.898675185420225	-0.00741417367193897
26.2645	0.899014299041512	-0.00770132478188906
26.3145	0.8993964274013	-0.00770173029909421
26.3645	0.899798909818257	-0.00756645124884259
26.4145	0.900200803639097	-0.00743198222930069
26.4645	0.900592995914151	-0.007310864555093
26.5145	0.900985188189204	-0.00718974688088531
26.5645	0.901396656862018	-0.00724088294879416
26.6145	0.901833081348543	-0.00751502397609277
26.6645	0.902269505835069	-0.00778916500339155
26.7145	0.902602665210929	-0.00747195594366779
26.7645	0.902912290691235	-0.0070199794770785
26.8145	0.903233583154519	-0.00664246451484357
26.8645	0.903603659323837	-0.00657629895164469
26.9145	0.903973735493155	-0.00651013338844575
26.9645	0.904337053870377	-0.00652940499214572
27.0145	0.904695307450306	-0.00661270962995958
27.0645	0.905053561030235	-0.00669601426777344
27.1145	0.905526696885633	-0.00661148481000706
27.1645	0.906005879176582	-0.00651812197878915
27.2145	0.906469557782528	-0.0063175963110455
27.2645	0.906901559047907	-0.00589811407469759
27.3145	0.907333560313286	-0.00547863183834968
27.3645	0.907667547716144	-0.0049751600768837
27.4145	0.90796095471891	-0.00443691437176025
27.4645	0.908262204977414	-0.00391869233615899
27.5145	0.908647025217222	-0.00361382273269301
27.5645	0.90903184545703	-0.00330895312922702
27.6145	0.909418706050332	-0.00299668639346107
27.6645	0.90980791981618	-0.00267588842586947
27.7145	0.910197133582029	-0.00235509045827792
27.7645	0.910652231778744	-0.00235246275018436
27.8145	0.911119618813301	-0.00240918051526734
27.8645	0.911559585415321	-0.00228472594691309
27.9145	0.911903122257755	-0.00152314048960622
27.9645	0.91224665910019	-0.000761555032299299
28.0145	0.912590195942624	-0.000657926626341676
28.0645	0.912933732785058	-0.000992936254616883
28.1145	0.913277269627492	-0.00132794588289209
28.1645	0.913606377922544	-0.0012772921018448
28.2145	0.913935170694487	-0.00121820464313604
28.2645	0.914318196162666	-0.00106310055265196
28.3145	0.914798816191706	-0.000735209533541725
28.3645	0.915279436220747	-0.000407318514431487
28.4145	0.91569826251543	-0.000392332396275452
28.4645	0.916094878011631	-0.000489815086999634
28.5145	0.916489136225842	-0.000500393699816137
28.5645	0.916865110023355	0.000163105027214894
28.6145	0.917241083820869	0.000826603754245925
28.6645	0.917622870320733	0.00140245754421275
28.7145	0.91801063937464	0.00188810534375955
28.7645	0.918398408428546	0.0023737531433064
28.8145	0.918737355146955	0.00264368779095153
28.8645	0.919069096732997	0.00288178779166698
28.9145	0.919433635046085	0.00302255125228496
28.9645	0.919896563540314	0.0028713050926103
29.0145	0.920359492034543	0.00272005893293575
29.0645	0.920769631232135	0.00294231072094264
29.1145	0.921148553843747	0.00338542794077412
29.1645	0.921527352605167	0.00382392549709071
29.2145	0.92188858233219	0.00360709078623295
29.2645	0.922249812059213	0.00339025607537524
29.3145	0.922596259970925	0.00339623397293304
29.3645	0.922919155114672	0.00375723279012397
29.4145	0.923242050258419	0.00411823160731478
29.4645	0.923634803397914	0.00416091095422766
29.5145	0.924049111778704	0.00410537029186081
29.5645	0.924462994587444	0.00397795280009339
29.6145	0.924874322771807	0.00341907299626609
29.6645	0.92528565095617	0.00286019319243885
29.7145	0.92571390163799	0.00292548501956769
29.7645	0.926157698159761	0.00356417166039913
29.8145	0.926601494681532	0.00420285830123068
29.8645	0.926959057558224	0.00449067130533098
29.9145	0.927307017621805	0.00473941169507208
29.9645	0.927650427242792	0.00492975601726142
30.0145	0.927982042325788	0.00496874041723322
30.0645	0.928313657408784	0.00500772481720502
30.1145	0.928718051353688	0.0049815807737017
30.1645	0.929160609823739	0.00492128400983949
30.2145	0.929601564145925	0.00486254139267484
30.2645	0.929999562953088	0.00484541537041228
30.3145	0.93039756176025	0.00482828934814977
30.3645	0.930822460954541	0.00496289732909555
30.4145	0.931285436542208	0.00531227856095923
30.4645	0.931748412129875	0.00566165979282296
30.5145	0.932211387717542	0.00601104102468669
30.5645	0.932644894620334	0.00625297285624832
30.6145	0.933046731857638	0.00637943002109531
30.6645	0.933448569094943	0.00650588718594231
30.7145	0.933850406332248	0.0066323443507893
30.7645	0.934252243569552	0.00675880151563635
30.8145	0.934658289346026	0.00692189369616864
30.8645	0.935077662163202	0.00720099675970481
30.9145	0.935497034980379	0.00748009982324099
30.9645	0.935916407797555	0.00775920288677712
31.0145	0.936335780614732	0.00803830595031324
31.0645	0.936755153431908	0.00831740901384942
31.1145	0.937116670639313	0.00838031694952263
31.1645	0.937477955494871	0.00844235663167031
31.2145	0.93783924035043	0.00850439631381789
31.2645	0.938200525205988	0.00856643599596557
31.3145	0.938561810061546	0.00862847567811315
31.3645	0.938966893240165	0.00901718760525544
31.4145	0.939386266057341	0.00951247960171958
31.4645	0.939805638874518	0.0100077715981837
31.5145	0.940225011691694	0.0105030635946478
31.5645	0.940644384508871	0.010998355591112
31.6145	0.941023979623865	0.0113578291928671
31.6645	0.941365356946566	0.0115868106114704
31.7145	0.941706734269266	0.0118157920300737
31.7645	0.942048111591967	0.012044773448677
31.8145	0.942389488914668	0.0122737548672804
31.8645	0.942750188827218	0.0124313161667526
31.9145	0.943163665365769	0.0123938046035239
31.9645	0.943577141904321	0.0123562930402952
32.0145	0.943990618442873	0.0123187814770664
32.0645	0.944404094981425	0.0122812699138377
32.1145	0.944816513571017	0.012242878763088
32.1645	0.945185908902925	0.0121687177198217
32.2145	0.945555304234832	0.0120945566765553
32.2645	0.94592469956674	0.0120203956332889
32.3145	0.946294094898647	0.0119462345900226
32.3645	0.946663490230555	0.0118720735467562
32.4145	0.947041708991076	0.0120877937098378
32.4645	0.947422387479778	0.0123843247463002
32.5145	0.947803065968481	0.0126808557827626
32.5645	0.948183744457183	0.0129773868192252
32.6145	0.948564422945885	0.0132739178556876
32.6645	0.948961839967674	0.0133703831753474
32.7145	0.949373630971408	0.0132950448497232
32.7645	0.949785421975141	0.013219706524099
32.8145	0.950197212978874	0.0131443681984748
32.8645	0.950609003982607	0.0130690298728505
32.9145	0.950997115344665	0.0130438903712675
32.9645	0.951328907558953	0.0131381426674042
33.0145	0.951660699773241	0.0132323949635408
33.0645	0.95199249198753	0.0133266472596775
33.1145	0.952324284201818	0.013420899555814
33.1645	0.952663432560789	0.0135087703436579
33.2145	0.953131449676619	0.0134848465602984
33.2645	0.953599466792449	0.0134609227769389
33.3145	0.954067483908278	0.0134369989935794
33.3645	0.954535501024108	0.0134130752102199
33.4145	0.955003518139937	0.0133891514268605
33.4645	0.955378811252097	0.0134891880823211
33.5145	0.955732354289322	0.0136183018777519
33.5645	0.956085897326547	0.0137474156731827
33.6145	0.956439440363772	0.0138765294686136
33.6645	0.956792983400997	0.0140056432640444
33.7145	0.957170940043981	0.0142763199188716
33.7645	0.957567464781487	0.0146546641005639
33.8145	0.957963989518993	0.0150330082822561
33.8645	0.958360514256499	0.0154113524639482
33.9145	0.958757038994005	0.0157896966456404
33.9645	0.959147401598435	0.0161206034002719
34.0145	0.959524907406692	0.0163525357700485
34.0645	0.959902413214948	0.0165844681398252
34.1145	0.960279919023205	0.0168164005096018
34.1645	0.960657424831462	0.0170483328793785
34.2145	0.961033166164842	0.0172324757277877
34.2645	0.961389153986804	0.0168816090564977
34.3145	0.961745141808766	0.0165307423852077
34.3645	0.962101129630728	0.0161798757139178
34.4145	0.962457117452689	0.0158290090426279
34.4645	0.962813105274651	0.0154781423713379
34.5145	0.963234701223393	0.0154455636222874
34.5645	0.963668980366095	0.0154745154739564
34.6145	0.964103259508796	0.0155034673256252
34.6645	0.964537538651498	0.0155324191772941
34.7145	0.9649718177942	0.015561371028963
34.7645	0.965350869490968	0.0156836153694173
34.8145	0.965692485133783	0.0158690982425382
34.8645	0.966034100776597	0.0160545811156591
34.9145	0.966375716419411	0.01624006398878
34.9645	0.966717332062225	0.016425546861901
35.0145	0.96708416850257	0.0165557236137758
35.0645	0.967497434138366	0.0165840868242658
35.1145	0.967910699774163	0.0166124500347557
35.1645	0.96832396540996	0.0166408132452457
35.2145	0.968737231045756	0.0166691764557357
35.2645	0.969144129957619	0.0167029676349704
35.3145	0.969499516284923	0.0167806760158677
35.3645	0.969854902612228	0.016858384396765
35.4145	0.970210288939532	0.0169360927776623
35.4645	0.970565675266836	0.0170138011585595
35.5145	0.97092106159414	0.0170915095394568
35.5645	0.971340304895654	0.0173055747317077
35.6145	0.971769259165595	0.0175403762132429
35.6645	0.972198213435537	0.017775177694778
35.7145	0.972627167705478	0.0180099791763132
35.7645	0.97305612197542	0.0182447806578483
35.8145	0.97346263419455	0.0181839131388016
35.8645	0.973855623639474	0.0179448860937632
35.9145	0.974248613084397	0.0177058590487247
35.9645	0.974641602529321	0.0174668320036863
36.0145	0.975034591974244	0.0172278049586478
36.0645	0.975412883704588	0.0171090822418773
36.1145	0.975767397456893	0.0171849879933519
36.1645	0.976121911209199	0.0172608937448265
36.2145	0.976476424961505	0.0173367994963012
36.2645	0.97683093871381	0.0174127052477758
36.3145	0.97719473034658	0.0175278802127113
36.3645	0.977616475116742	0.0178883454820185
36.4145	0.978038219886904	0.0182488107513257
36.4645	0.978459964657066	0.0186092760206329
36.5145	0.978881709427228	0.0189697412899402
36.5645	0.979303454197389	0.0193302065592474
36.6145	0.979655714610669	0.0191435495678833
36.6645	0.979999909875381	0.0188933873141199
36.7145	0.980344105140094	0.0186432250603565
36.7645	0.980688300404806	0.0183930628065931
36.8145	0.981032495669519	0.0181429005528297
36.8645	0.981417157880677	0.0179236926877381
36.9145	0.981823419014172	0.0177210064902198
36.9645	0.982229680147668	0.0175183202927016
37.0145	0.982635941281163	0.0173156340951833
37.0645	0.983042202414658	0.017112947897665
37.1145	0.983436673864805	0.0169160761582973
37.1645	0.983814179673062	0.0167275715660239
37.2145	0.984191685481319	0.0165390669737507
37.2645	0.984569191289576	0.0163505623814774
37.3145	0.984946697097833	0.0161620577892041
37.3645	0.985323435786967	0.0160284929809111
37.4145	0.985696375409975	0.0161670109123302
37.4645	0.986069315032983	0.0163055288437492
37.5145	0.98644225465599	0.0164440467751683
37.5645	0.986815194278998	0.0165825647065873
37.6145	0.987188133902005	0.0167210826380064
37.6645	0.98760140052089	0.016489729966867
37.7145	0.98801798407883	0.0162279550383745
37.7645	0.988434567636769	0.0159661801098819
37.8145	0.988851151194709	0.0157044051813893
37.8645	0.989267734752649	0.0154426302528968
37.9145	0.989627409628316	0.0155392580683081
37.9645	0.989960549370607	0.0158030003596161
38.0145	0.990293689112899	0.016066742650924
38.0645	0.99062682885519	0.0163304849422319
38.1145	0.990959968597481	0.0165942272335398
38.1645	0.991351616951716	0.0167491775940249
38.2145	0.991818337999815	0.0167645364816278
38.2645	0.992285059047914	0.0167798953692306
38.3145	0.992751780096013	0.0167952542568334
38.3645	0.993218501144111	0.0168106131444363
38.4145	0.993663229562235	0.0168674774247715
38.4645	0.99401774331454	0.0170945985201925
38.5145	0.994372257066846	0.0173217196156135
38.5645	0.994726770819151	0.0175488407110346
38.6145	0.995081284571457	0.0177759618064556
38.6645	0.995435798323763	0.0180030829018767
38.7145	0.995824835160854	0.0181158054490611
38.7645	0.996215612657682	0.0182227600022166
38.8145	0.996606390154511	0.0183297145553723
38.8645	0.996997167651339	0.0184366691085279
38.9145	0.997387945148167	0.0185436236616836
38.9645	0.997775477059686	0.0185777847950107
39.0145	0.998161683309599	0.0185822134047458
39.0645	0.998547889559511	0.0185866420144809
39.1145	0.998934095809424	0.0185910706242161
39.1645	0.999320302059337	0.0185954992339512
39.2145	0.999688710332607	0.0185368669439112
39.2645	1.00003672349959	0.0184059717343862
39.3145	1.00038473666658	0.0182750765248613
39.3645	1.00073274983357	0.0181441813153363
39.4145	1.00108076300055	0.0180132861058113
39.4645	1.00144826490489	0.0179327580097425
39.5145	1.00188328136363	0.0180267159852898
39.5645	1.00231829782236	0.0181206739608369
39.6145	1.00275331428109	0.0182146319363841
39.6645	1.00318833073983	0.0183085899119313
39.7145	1.00362334719856	0.0184025478874785
39.7645	1.00397279608577	0.0185889911287064
39.8145	1.00432067652462	0.0187771296192035
39.8645	1.00466855696348	0.0189652681097005
39.9145	1.00501643740233	0.0191534066001977
39.9645	1.00536431784118	0.0193415450906947
40.0145	1.00575528323268	0.0193108131559853
40.0645	1.00616154436617	0.0192023792546036
40.1145	1.00656780549967	0.019093945353222
40.1645	1.00697406663317	0.0189855114518404
40.2145	1.00738032776666	0.0188770775504587
40.2645	1.00776457789183	0.0189522180931241
40.3145	1.00812646199242	0.0192138939579665
40.3645	1.00848834609301	0.0194755698228088
40.4145	1.00885023019359	0.0197372456876512
40.4645	1.00921211429418	0.0199989215524936
40.5145	1.0095797931015	0.0202648656168046
40.5645	1.00996467207007	0.020543478781126
40.6145	1.01034955103865	0.0208220919454475
40.6645	1.01073443000722	0.0211007051097689
40.7145	1.0111193089758	0.0213793182740903
40.7645	1.0115055980069	0.0216585170173887
40.8145	1.01203148322856	0.0219956880794133
40.8645	1.01255736845022	0.0223328591414377
40.9145	1.01308325367188	0.0226700302034623
40.9645	1.01360913889354	0.0230072012654868
41.0145	1.0141350241152	0.0233443723275114
41.0645	1.01466090933686	0.0236815433895359
41.1145	1.01518679455852	0.0240187144515603
41.1645	1.01569170545301	0.024304739353507
41.2145	1.01607393089951	0.0242915942506148
41.2645	1.01645615634602	0.0242784491477225
41.3145	1.01683838179252	0.0242653040448303
41.3645	1.01722060723903	0.0242521589419382
41.4145	1.01760283268554	0.0242390138390459
41.4645	1.01798505813204	0.0242258687361537
41.5145	1.01836728357855	0.0242127236332615
41.5645	1.01874950902506	0.0241995785303692
41.6145	1.01913173447156	0.024186433427477
41.6645	1.01951395991807	0.0241732883245848
41.7145	1.01990372666895	0.0241795416765368
41.7645	1.0202973783342	0.0241957881718935
41.8145	1.02069102999946	0.0242120346672501
41.8645	1.02108468166471	0.0242282811626067
41.9145	1.02147833332997	0.0242445276579633
41.9645	1.02187198499522	0.0242607741533199
42.0145	1.02226563666047	0.0242770206486766
42.0645	1.02265928832573	0.0242932671440332
42.1145	1.02305293999098	0.0243095136393898
42.1645	1.02344659165624	0.0243257601347464
42.2145	1.02384024332149	0.024376419100103
42.2645	1.02423389498674	0.0245904384115514
42.3145	1.024627546652	0.0248044577229999
42.3645	1.02502119831725	0.0250184770344483
42.4145	1.02541484998251	0.0252324963458967
42.4645	1.02580850164776	0.0254465156573451
42.5145	1.02620215331302	0.0256605349687936
42.5645	1.02659580497827	0.025874554280242
42.6145	1.02698945664352	0.0260885735916904
42.6645	1.02738310830878	0.0263025929031388
42.7145	1.02777675997403	0.0265166122145872
42.7645	1.02817396187603	0.026513574259344
42.8145	1.0285727737691	0.0264121033575777
42.8645	1.02897158566218	0.0263106324558115
42.9145	1.02937039755526	0.0262091615540452
42.9645	1.02976920944833	0.026107690652279
43.0145	1.03016802134141	0.0260062197505128
43.0645	1.03056683323448	0.0259047488487466
43.1145	1.03096564512756	0.0258032779469803
43.1645	1.03136445702064	0.0257018070452141
43.2145	1.03176326891371	0.0256003361434478
43.2645	1.03215664561254	0.0255214216961785
43.3145	1.0325285506034	0.0255316164107338
43.3645	1.03290045559427	0.0255418111252891
43.4145	1.03327236058513	0.0255520058398444
43.4645	1.03364426557599	0.0255622005543997
43.5145	1.03401617056685	0.0255723952689549
43.5645	1.03438807555772	0.0255825899835103
43.6145	1.03475998054858	0.0255927846980656
43.6645	1.03513188553944	0.0256029794126209
43.7145	1.03550379053031	0.0256131741271761
43.7645	1.03587569552117	0.0256233688417314
43.8145	1.03624416969771	0.0257568701752701
43.8645	1.03661128304845	0.0259392808381262
43.9145	1.03697839639919	0.0261216915009823
43.9645	1.03734550974993	0.0263041021638385
44.0145	1.03771262310068	0.0264865128266946
44.0645	1.03807973645142	0.0266689234895506
44.1145	1.03844684980216	0.0268513341524068
44.1645	1.0388139631529	0.0270337448152629
44.2145	1.03918107650365	0.027216155478119
44.2645	1.03954818985439	0.027398566140975
44.3145	1.03992183089333	0.0275729259916712
44.3645	1.04031732549709	0.0277203331233972
44.4145	1.04071282010085	0.0278677402551231
44.4645	1.04110831470461	0.0280151473868491
44.5145	1.04150380930837	0.0281625545185751
44.5645	1.04189930391214	0.028309961650301
44.6145	1.0422947985159	0.028457368782027
44.6645	1.04269029311966	0.028604775913753
44.7145	1.04308578772342	0.0287521830454789
44.7645	1.04348128232718	0.0288995901772048
44.8145	1.04387677693095	0.0290469973089309
44.8645	1.04427287623061	0.0291089129314917
44.9145	1.04466918359767	0.0291414121207916
44.9645	1.04506549096474	0.0291739113100913
45.0145	1.04546179833181	0.0292064104993912
45.0645	1.04585810569887	0.029238909688691
45.1145	1.04625441306594	0.0292714088779908
45.1645	1.04665072043301	0.0293039080672906
45.2145	1.04704702780007	0.0293364072565904
45.2645	1.04744333516714	0.0293689064458902
45.3145	1.04783964253421	0.0294014056351899
45.3645	1.04823703232565	0.0294357233373596
45.4145	1.04863750286338	0.0294752168069277
45.4645	1.04903797340111	0.0295147102764958
45.5145	1.04943844393884	0.0295542037460638
45.5645	1.04983891447658	0.0295936972156319
45.6145	1.05023938501431	0.0296331906852
45.6645	1.05063985555204	0.0296726841547681
45.7145	1.05104032608978	0.0297121776243361
45.7645	1.05144079662751	0.0297516710939043
45.8145	1.05184126716524	0.0297911645634724
45.8645	1.05224173770297	0.0298306580330404
45.9145	1.05262666010569	0.0298854419089969
45.9645	1.05300704261369	0.0299446904255785
46.0145	1.05338742512169	0.03000393894216
46.0645	1.05376780762969	0.0300631874587415
46.1145	1.05414819013769	0.030122435975323
46.1645	1.05452857264568	0.0301816844919045
46.2145	1.05490895515368	0.030240933008486
46.2645	1.05528933766168	0.0303001815250676
46.3145	1.05566972016968	0.0303594300416491
46.3645	1.05605010267768	0.0304186785582306
46.4145	1.056428149814	0.0304184380064941
46.4645	1.05680042339256	0.0302711272580824
46.5145	1.05717269697113	0.0301238165096707
46.5645	1.05754497054969	0.029976505761259
46.6145	1.05791724412826	0.0298291950128474
46.6645	1.05828951770682	0.0296818842644357
46.7145	1.05866179128539	0.029534573516024
46.7645	1.05903406486395	0.0293872627676123
46.8145	1.05940633844252	0.0292399520192007
46.8645	1.05977861202108	0.029092641270789
46.9145	1.06015088559964	0.0289453305223774
46.9645	1.06052537623323	0.0289822837810997
47.0145	1.06090041421956	0.029064728652556
47.0645	1.06127545220589	0.0291471735240123
47.1145	1.06165049019221	0.0292296183954686
47.1645	1.06202552817854	0.0293120632669249
47.2145	1.06240056616486	0.0293945081383812
47.2645	1.06277560415119	0.0294769530098375
47.3145	1.06315064213752	0.0295593978812938
47.3645	1.06352568012384	0.0296418427527501
47.4145	1.06390071811017	0.0297242876242064
47.4645	1.06428245333503	0.029846933289422
47.5145	1.0646786851142	0.0300565958626483
47.5645	1.06507491689336	0.0302662584358746
47.6145	1.06547114867253	0.0304759210091009
47.6645	1.06586738045169	0.0306855835823272
47.7145	1.06626361223086	0.0308952461555535
47.7645	1.06665984401002	0.0311049087287797
47.8145	1.06705607578919	0.0313145713020061
47.8645	1.06745230756835	0.0315242338752323
47.9145	1.06784853934752	0.0317338964484586
47.9645	1.06824477112668	0.0319435590216849
48.0145	1.06863809659182	0.0320687809241194
48.0645	1.06903082678782	0.0321767077494038
48.1145	1.06942355698382	0.0322846345746882
48.1645	1.06981628717982	0.0323925613999725
48.2145	1.07020901737582	0.0325004882252568
48.2645	1.07060174757182	0.0326084150505412
48.3145	1.07099447776782	0.0327163418758256
48.3645	1.07138720796382	0.0328242687011099
48.4145	1.07177993815982	0.0329321955263943
48.4645	1.07217266835582	0.0330401223516786
48.5145	1.07256634950809	0.0330192733421026
48.5645	1.07296184411186	0.0327528518102344
48.6145	1.07335733871562	0.0324864302783663
48.6645	1.07375283331938	0.0322200087464982
48.7145	1.07414832792314	0.0319535872146302
48.7645	1.0745438225269	0.031687165682762
48.8145	1.07493931713066	0.0314207441508939
48.8645	1.07533481173443	0.0311543226190258
48.9145	1.07573030633819	0.0308879010871577
48.9645	1.07612580094195	0.0306214795552895
49.0145	1.07652129554571	0.0303550580234215
49.0645	1.07690799824306	0.0303832800974069
49.1145	1.07729324586965	0.0304602660315686
49.1645	1.07767849349624	0.0305372519657303
49.2145	1.07806374112283	0.030614237899892
49.2645	1.07844898874942	0.0306912238340537
49.3145	1.07883423637601	0.0307682097682154
49.3645	1.0792194840026	0.030845195702377
49.4145	1.07960473162919	0.0309221816365388
49.4645	1.07998997925578	0.0309991675707004
49.5145	1.08037522688237	0.0310761535048621
49.5645	1.0807567250294	0.0311538797045394
49.6145	1.08113194730958	0.0312328449582614
49.6645	1.08150716958976	0.0313118102119835
49.7145	1.08188239186994	0.0313907754657055
49.7645	1.08225761415011	0.0314697407194276
49.8145	1.08263283643029	0.0315487059731496
49.8645	1.08300805871047	0.0316276712268717
49.9145	1.08338328099064	0.0317066364805937
49.9645	1.08375850327082	0.0317856017343158
50.0145	1.084133725551	0.0318645669880378
50.0645	1.08450894783117	0.0319435322417598
50.1145	1.08489398928772	0.0321321210202904
50.1645	1.08528026919894	0.0323345361893374
50.2145	1.08566654911017	0.0325369513583844
50.2645	1.08605282902139	0.0327393665274314
50.3145	1.08643910893261	0.0329417816964784
50.3645	1.08682538884383	0.0331441968655253
50.4145	1.08721166875506	0.0333466120345723
50.4645	1.08759794866628	0.0335490272036193
50.5145	1.0879842285775	0.0337514423726663
50.5645	1.08837050848873	0.0339538575417132
50.6145	1.08875678839995	0.0342400908558474
50.6645	1.08914306831117	0.03465100887337
50.7145	1.0895293482224	0.0350619268908927
50.7645	1.08991562813362	0.0354728449084153
50.8145	1.09030190804484	0.035883762925938
50.8645	1.09068818795607	0.0362946809434606
50.9145	1.09107446786729	0.0367055989609832
50.9645	1.09146074777851	0.0371165169785059
51.0145	1.09184702768974	0.0375274349960286
51.0645	1.09223330760096	0.0379383530135512
51.1145	1.09261958751218	0.0383492710310738
51.1645	1.09300046540205	0.0382017544948448
51.2145	1.09338084791005	0.0380030278030316
51.2645	1.09376123041805	0.0378043011112183
51.3145	1.09414161292605	0.037605574419405
51.3645	1.09452199543405	0.0374068477275918
51.4145	1.09490237794205	0.0372081210357786
51.4645	1.09528276045004	0.0370093943439654
51.5145	1.09566314295804	0.0368106676521521
51.5645	1.09604352546604	0.0366119409603389
51.6145	1.09642390797404	0.0364132142685257
51.6645	1.09681221511762	0.036557787919314
51.7145	1.0972110270107	0.0371574341172716
51.7645	1.09760983890377	0.0377570803152293
51.8145	1.09800865079685	0.0383567265131871
51.8645	1.09840746268992	0.0389563727111448
51.9145	1.098806274583	0.0395560189091025
51.9645	1.09920508647608	0.0401556651070602
52.0145	1.09960389836915	0.0407553113050179
52.0645	1.10000271026223	0.0413549575029756
52.1145	1.1004015221553	0.0419546037009334
52.1645	1.10080033404838	0.0425542498988911
52.2145	1.10119009932491	0.0426621215363279
52.2645	1.10157932793774	0.0427408201066151
52.3145	1.10196855655058	0.0428195186769024
52.3645	1.10235778516342	0.0428982172471895
52.4145	1.10274701377625	0.0429769158174768
52.4645	1.10313624238909	0.043055614387764
52.5145	1.10352547100192	0.0431343129580511
52.5645	1.10391469961476	0.0432130115283384
52.6145	1.10430392822759	0.0432917100986256
52.6645	1.10469315684043	0.0433704086689128
52.7145	1.10508390477177	0.0435502016633198
52.7645	1.10547645067392	0.0438496304172746
52.8145	1.10586899657607	0.0441490591712295
52.8645	1.10626154247822	0.0444484879251844
52.9145	1.10665408838037	0.0447479166791393
52.9645	1.10704663428252	0.0450473454330941
53.0145	1.10743918018467	0.0453467741870489
53.0645	1.10783172608682	0.0456462029410038
53.1145	1.10822427198897	0.0459456316949586
53.1645	1.10861681789112	0.0462450604489135
53.2145	1.10900936379327	0.0465444892028684
53.2645	1.10938478237501	0.0468446023572157
53.3145	1.10975970757716	0.0471447352268006
53.3645	1.1101346327793	0.0474448680963855
53.4145	1.11050955798145	0.0477450009659705
53.4645	1.1108844831836	0.0480451338355555
53.5145	1.11125940838574	0.0483452667051404
53.5645	1.11163433358789	0.0486453995747254
53.6145	1.11200925879003	0.0489455324443103
53.6645	1.11238418399218	0.0492456653138952
53.7145	1.11275910919432	0.0495457981834802
53.7645	1.11313166117937	0.0498468079845632
53.8145	1.11350172323173	0.050148737844923
53.8645	1.11387178528408	0.0504506677052829
53.9145	1.11424184733644	0.0507525975656427
53.9645	1.11461190938879	0.0510545274260024
54.0145	1.11498197144115	0.0513564572863622
54.0645	1.1153520334935	0.0516583871467221
54.1145	1.11572209554586	0.0519603170070818
54.1645	1.11609215759821	0.0522622468674417
54.2145	1.11646221965057	0.0525641767278014
54.2645	1.11683233183085	0.0528661420720533
54.3145	1.11722745784691	0.0531858138784613
54.3645	1.11762258386297	0.0535054856848692
54.4145	1.11801770987903	0.0538251574912772
54.4645	1.11841283589509	0.0541448292976851
54.5145	1.11880796191115	0.0544645011040931
54.5645	1.11920308792721	0.0547841729105011
54.6145	1.11959821394327	0.055103844716909
54.6645	1.11999333995933	0.055423516523317
54.7145	1.12038846597539	0.0557431883297249
54.7645	1.12078359199145	0.0560628601361328
54.8145	1.1211825218326	0.0562075786675337
54.8645	1.12158501960269	0.0561881937394318
54.9145	1.12198751737278	0.0561688088113299
54.9645	1.12239001514287	0.056149423883228
55.0145	1.12279251291296	0.0561300389551261
55.0645	1.12319501068305	0.0561106540270242
55.1145	1.12359750845314	0.0560912690989223
55.1645	1.12400000622323	0.0560718841708204
55.2145	1.12440250399333	0.0560524992427185
55.2645	1.12480500176342	0.0560331143146166
55.3145	1.12520727838089	0.0559881162578675
55.3645	1.12560240439695	0.0551149603748576
55.4145	1.12599753041301	0.0542418044918476
55.4645	1.12639265642907	0.0533686486088377
55.5145	1.12678778244513	0.0524954927258278
55.5645	1.12718290846119	0.0516223368428178
55.6145	1.12757803447725	0.050749180959808
55.6645	1.12797316049331	0.049876025076798
55.7145	1.12836828650937	0.0490028691937882
55.7645	1.12876341252543	0.0481297133107783
55.8145	1.12915853854149	0.0472565574277683
55.8645	1.12954373922793	0.0469505820191213
55.9145	1.12992062015276	0.0471200373022198
55.9645	1.13029750107759	0.0472894925853182
56.0145	1.13067438200243	0.0474589478684166
56.0645	1.13105126292726	0.047628403151515
56.1145	1.13142814385209	0.0477978584346134
56.1645	1.13180502477693	0.0479673137177118
56.2145	1.13218190570176	0.0481367690008102
56.2645	1.1325587866266	0.0483062242839086
56.3145	1.13293566755143	0.048475679567007
56.3645	1.13331215298166	0.0486068228346494
56.4145	1.13368221503401	0.0481157261271248
56.4645	1.13405227708637	0.0476246294196004
56.5145	1.13442233913872	0.0471335327120759
56.5645	1.13479240119108	0.0466424360045514
56.6145	1.13516246324343	0.0461513392970269
56.6645	1.13553252529579	0.0456602425895024
56.7145	1.13590258734814	0.0451691458819779
56.7645	1.1362726494005	0.0446780491744534
56.8145	1.13664271145286	0.0441869524669289
56.8645	1.13701277350521	0.0436958557594044
56.9145	1.1373881063617	0.0440721375304139
56.9645	1.13776738310659	0.0450974367643821
57.0145	1.13814665985148	0.0461227359983503
57.0645	1.13852593659638	0.0471480352323186
57.1145	1.13890521334127	0.0481733344662869
57.1645	1.13928449008617	0.0491986337002552
57.2145	1.13966376683106	0.0502239329342234
57.2645	1.14004304357595	0.0512492321681917
57.3145	1.14042232032085	0.05227453140216
57.3645	1.14080159706574	0.0532998306361283
57.4145	1.14118252213484	0.053897945051072
57.4645	1.14158096544021	0.0499559789475447
57.5145	1.14197940874559	0.0460140128440175
57.5645	1.14237785205096	0.0420720467404897
57.6145	1.14277629535633	0.0381300806369624
57.6645	1.14317473866171	0.0341881145334347
57.7145	1.14357318196708	0.0302461484299074
57.7645	1.14397162527246	0.0263041823263802
57.8145	1.14437006857783	0.0223622162228524
57.8645	1.14476851188321	0.0184202501193252
57.9145	1.14516695518858	0.0144782840157974
58.9345	1.14977495975558	0.0349106367672072
58.9845	1.14948508395769	0.0343976924643454
59.0345	1.14900195762789	0.0350135934198309
59.0845	1.14857766702643	0.0381240784415505
59.1345	1.148027974947	0.0401074304781486
59.1845	1.14765693392571	0.0407430522015915
59.2345	1.1471931326491	0.0407427916272417
59.2845	1.14674865642568	0.0412714419816335
59.3345	1.14645878062779	0.039649277522863
59.3845	1.14607227956395	0.0421411428296032
59.4345	1.14582491888309	0.0336200490291694
59.4845	1.14542295777669	0.0329429028878573
59.5345	1.14515504912912	0.0326888208518744
59.5845	1.14474339907515	0.0341563313017608
59.6345	1.14424147233715	0.0311930649751034
59.6845	1.14383938290032	0.0304132507319723
59.7345	1.14326878805828	0.0303204287721501
59.7845	1.14290827013236	0.0280964978748944
59.8345	1.14257444493616	0.026952510503102
59.8845	1.14212868540843	0.0267500167960901
59.9345	1.14181241128593	0.0257983420172592
59.9845	1.14139638827781	0.0232736870041786
60.0345	1.14114293749166	0.0249528088339729
60.0845	1.14071182580076	0.0262768853531919
60.1345	1.14038647632683	0.0273570294116487
60.1845	1.13992656814849	0.0261551613516264
60.2345	1.13952833991561	0.0270849422160666
60.2845	1.13914120799914	0.0266166168615162
60.3345	1.13858130630544	0.0256363059725535
60.3845	1.13805645743937	0.0242083049642006
60.4345	1.13775482502688	0.0233735772540863
60.4845	1.13745757185898	0.0221519657083035
60.5345	1.13701161662325	0.0221695895811067
60.5845	1.13672356305346	0.0224458763645359
60.6345	1.13634650337202	0.0216344688237112
60.6845	1.13608722213501	0.0215059736670488
60.7345	1.13573233080715	0.0209623067108713
60.7845	1.13533110126984	0.0216775139081961
60.8345	1.13499118791433	0.0217654256223543
60.8845	1.13449725226413	0.0241061842559759
60.9345	1.13406506673228	0.0250963326015294
60.9845	1.13361047330982	0.0260789919286099
61.0345	1.13320998413912	0.0277032749374043
61.0845	1.1327825307105	0.0270002331172917
61.1345	1.13242312836024	0.0289440630466495
61.1845	1.13202727319222	0.0280543114199185
61.2345	1.13170236113712	0.0279541400431118
61.2845	1.13136893461939	0.0269783321034488
61.3345	1.13097835270818	0.0278605127494694
61.3845	1.13057294273536	0.0262819384353034
61.4345	1.13020395648755	0.0267125169685284
61.4845	1.12988313111867	0.0253404191426094
61.5345	1.12933183015219	0.0271129125237589
61.5845	1.12878420728064	0.0276551648318233
61.6345	1.12832373135887	0.0275768019602645
61.6845	1.12796890292406	0.0275227960513176
61.7345	1.12762981517351	0.0279540783628698
61.7845	1.12729305163195	0.0286716987635652
61.8345	1.12693804254847	0.0290764970708396
61.8845	1.12657689935119	0.0290920304695875
61.9345	1.1262761432594	0.0291404738432781
61.9845	1.12594199360597	0.029638205373356
62.0345	1.12554185374818	0.0291097848979023
62.0845	1.12510171563921	0.0277680932805001
62.1345	1.12468590112675	0.0265709814136227
62.1845	1.12424525413566	0.0262263292469757
62.2345	1.12383255544706	0.0255919326661618
62.2845	1.12341223237453	0.0250838154473125
62.3345	1.12293820708211	0.0252949985549047
62.3845	1.12259617074242	0.0258515088458884
62.4345	1.12227459394866	0.0261460767686197
62.4845	1.12193141132189	0.0260681571840061
62.5345	1.12154120211234	0.025580504279607
62.5845	1.12117557705958	0.0251267967746072
62.6345	1.12082790566251	0.0243268719268305
62.6845	1.12048184067418	0.0235203366157469
62.7345	1.12009842545379	0.0228545787224695
62.7845	1.119517464752	0.0223003378920395
62.8345	1.11909090802888	0.0219906071678255
62.8845	1.11871266301462	0.0218941057373042
62.9345	1.11835737824053	0.0218315281477945
62.9845	1.11803003490094	0.0213269152761343
63.0345	1.11759940195677	0.0221516879952034
63.0845	1.11725067995324	0.0221283792143938
63.1345	1.11696431477842	0.0219171115202491
63.1845	1.1166694558649	0.0230407871665064
63.2345	1.11622072305821	0.0228216251810215
63.2845	1.11584199711353	0.0218662149621207
63.3345	1.11547744388844	0.0204744409724856
63.3845	1.11506403411227	0.018985054924844
63.4345	1.11463347440434	0.0187132473653899
63.4845	1.11413468706159	0.0178276055307663
63.5345	1.11367921731843	0.0164923917214195
63.5845	1.11332333488563	0.0150581392491422
63.6345	1.11297534827237	0.0154457453790589
63.6845	1.11257606638302	0.0137863965472232
63.7345	1.11221709134016	0.012495482383769
63.7845	1.11190476817122	0.01239435913444
63.8345	1.11153619452931	0.0133112521958136
63.8845	1.11118282145412	0.0126078998053562
63.9345	1.11077045436729	0.0119895480205575
63.9845	1.11031518494786	0.0116517067597255
64.0345	1.10988469093411	0.0112877929505883
64.0845	1.10947327233655	0.0113696637748157
64.1345	1.10897797146858	0.0112853693054754
64.1845	1.10842953388943	0.011075819707772
64.2345	1.10803637193695	0.0114216301437176
64.2845	1.10772674645664	0.0120662177863231
64.3345	1.10741550738526	0.0126910329283449
64.3845	1.10704985443709	0.012649075411794
64.4345	1.10668420148892	0.012607117895243
64.4845	1.10632035056105	0.0125918827632061
64.5345	1.10595912083402	0.0126155177466896
64.5845	1.105597891107	0.0126391527301731
64.6345	1.10513586782941	0.0127226764304596
64.6845	1.10464640203297	0.0128225057101302
64.7345	1.10417026168573	0.012956916985881
64.7845	1.10376185093314	0.013267099039763
64.8345	1.10335344018054	0.013577281093645
64.8845	1.10300427405199	0.0135932782293204
64.9345	1.10270496942103	0.0133616832699307
64.9845	1.10240566479007	0.0131300883105411
65.0345	1.10200852558449	0.0133155772716917
65.0845	1.10160306364599	0.0135365473302493
65.1345	1.10120114264346	0.013475149869413
65.1845	1.10080747596136	0.0127555219286571
65.2345	1.10041380927926	0.0120358939879012
65.2845	1.09998013293715	0.0113588162020029
65.3345	1.0995275245049	0.0107018726378787
65.3845	1.09908182965624	0.0101003505404421
65.4345	1.0987500880702	0.0104123137365919
65.4845	1.09841834648416	0.0107242769327416
65.5345	1.09808210707198	0.0109023452432188
65.5845	1.09774004463659	0.0109070691422768
65.6345	1.09739798220121	0.0109117930413348
65.6845	1.09706192355132	0.0109526044067758
65.7345	1.09672723315119	0.0110016400278169
65.7845	1.09636323301332	0.0110707452811437
65.8345	1.09587667868712	0.0112237686342348
65.8845	1.09539012436093	0.0113767919873258
65.9345	1.09493392869578	0.011438301655918
65.9845	1.09450048609291	0.0114312240914113
66.0345	1.09406704349003	0.0114241465269048
66.0845	1.09372601479306	0.0114945218081322
66.1345	1.09338984998587	0.0115689735549246
66.1845	1.09303818149368	0.01142772548515
66.2345	1.09265483566092	0.0108457566094015
66.2845	1.09227148982816	0.010263787733653
66.3345	1.09191733961402	0.0103720817534983
66.3845	1.09157527717864	0.0107661633522886
66.4345	1.09122094384314	0.0111038230662519
66.4845	1.090735863924	0.0108403069397852
66.5345	1.09025078400485	0.0105767908133185
66.5845	1.08982734088723	0.0103906573704992
66.6345	1.08947498448557	0.0102937706231181
66.6845	1.08912262808391	0.0101968838757369
66.7345	1.08875658009233	0.0103992542837745
66.7845	1.08838797833006	0.0106574424716315
66.8345	1.0880321074829	0.0109172011809088
66.8845	1.08772100759555	0.0111824829614496
66.9345	1.08740990770819	0.0114477647419904
66.9845	1.08703511343632	0.0116386009710163
67.0345	1.08661785624143	0.0117798068323656
67.0845	1.08620059904654	0.0119210126937149
67.1345	1.08571264196948	0.0115250937800762
67.1845	1.08522313882919	0.01111742903547
67.2345	1.08478367773997	0.0109744022721848
67.2845	1.08443426992745	0.0113076053364279
67.3345	1.08408486211493	0.0116408084006711
67.3845	1.08373001182358	0.0119696779951438
67.4345	1.0833732053177	0.0122969899911836
67.4845	1.08301707232096	0.0125854389745885
67.5345	1.08266616344328	0.0125724443801307
67.5845	1.0823152545656	0.0125594497856728
67.6345	1.08191639089354	0.0127884080349785
67.6845	1.08146817115062	0.0132663891786771
67.7345	1.0810199514077	0.0137443703223757
67.7845	1.08062183879858	0.0142527318893322
67.8345	1.08023112093058	0.0147655769568981
67.8845	1.07983967336718	0.0151482903680783
67.9345	1.07944603671763	0.0151406088101018
67.9845	1.07905240006808	0.0151329272521253
68.0345	1.07872452728074	0.014980820590405
68.0845	1.07843554349912	0.0147433091410477
68.1345	1.0781458682206	0.0145055039890744
68.1845	1.07775809916669	0.014226035023166
68.2345	1.07737033011278	0.0139465660572576
68.2845	1.07697289602579	0.013655708015434
68.3345	1.07656006205205	0.0133467030642681
68.3845	1.07614722807831	0.0130376981131021
68.4345	1.07570397207416	0.0132506405107992
68.4845	1.0752513291101	0.0136246339224479
68.5345	1.07480753330627	0.0139496906080062
68.5845	1.07441684524585	0.013980989859358
68.6345	1.07402615718544	0.0140122891107099
68.6845	1.07366926587128	0.0139096435015479
68.7345	1.07334342191344	0.0136839495439322
68.7845	1.07301757795559	0.0134582555863166
68.8345	1.07262540042461	0.0139210276305342
68.8845	1.07222583611431	0.0144604659265674
68.9345	1.07182015944673	0.0148817886909241
68.9845	1.07139863983013	0.0149969614277749
69.0345	1.07097712021352	0.0151121341646257
69.0845	1.07055825048258	0.0149163671692165
69.1345	1.07014077032583	0.0145575464117686
69.1845	1.06972680402257	0.0142120897169396
69.2345	1.06940693090718	0.0142244929211279
69.2845	1.0690870577918	0.0142368961253163
69.3345	1.06868596513136	0.0142937398402685
69.3845	1.06816990954002	0.0144134872733553
69.4345	1.06765385394867	0.014533234706442
69.4845	1.06713779835732	0.0146529821395288
69.5345	1.06666844443393	0.014508373610587
69.5845	1.06624928026988	0.0140796646909174
69.6345	1.06583011610583	0.0136509557712478
69.6845	1.06541095194178	0.0132222468515782
69.7345	1.06499178777772	0.0127935379319085
69.7845	1.06458840504503	0.0125266227593672
69.8345	1.06423499684497	0.0127720544527316
69.8845	1.0638815886449	0.0130174861460962
69.9345	1.06352818044484	0.0132629178394606
69.9845	1.06317477224478	0.0135083495328251
70.0345	1.06282136404471	0.0137537812261896
70.0845	1.06240025980422	0.0140693442929762
70.1345	1.06197888369207	0.0143851890118649
70.1845	1.06155750757992	0.0147010337307535
70.2345	1.06113613146778	0.0150168784496422
70.2845	1.06071475535563	0.0153327231685308
70.3345	1.06035435222375	0.015260105701648
70.3845	1.06001384213318	0.0150607485826436
70.4345	1.05967333204261	0.0148613914636391
70.4845	1.05933282195204	0.0146620343446345
70.5345	1.05899231186146	0.0144626772256301
70.5845	1.05862090095723	0.0143001949261525
70.6345	1.05821980103596	0.0141731413748479
70.6845	1.05781870111469	0.0140460878235434
70.7345	1.05741760119342	0.0139190342722388
70.7845	1.05701650127214	0.0137919807209342
70.8345	1.05661702255079	0.0137082379920899
70.8845	1.05622197188294	0.0137427919872787
70.9345	1.05582692121509	0.0137773459824675
70.9845	1.05543187054724	0.0138118999776564
71.0345	1.05503681987939	0.0138464539728452
71.0845	1.0546426149822	0.0138757253847631
71.1345	1.05428280475871	0.0136901717436632
71.1845	1.05392299453521	0.0135046181025631
71.2345	1.05356318431172	0.0133190644614632
71.2845	1.05320337408822	0.0131335108203632
71.3345	1.05284356386473	0.0129479571792633
71.3845	1.05243717569298	0.0126134940117851
71.4345	1.0520178028758	0.0122375189814548
71.4845	1.05159843005862	0.0118615439511244
71.5345	1.05117905724145	0.011485568920794
71.5845	1.05075968442427	0.0111095938904636
71.6345	1.05038465323927	0.0109980478006852
71.6845	1.05004769981276	0.0111135763773286
71.7345	1.04971074638625	0.0112291049539721
71.7845	1.04937379295974	0.0113446335306155
71.8345	1.04903683953323	0.011460162107259
71.8845	1.04867566085118	0.0114156463969325
71.9345	1.04825686534514	0.0109904848148938
71.9845	1.04783806983911	0.0105653232328552
72.0345	1.04741927433308	0.0101401616508164
72.0845	1.04700047882704	0.00971500006877779
72.1345	1.04658300534215	0.00931139369903011
72.1845	1.04618869170913	0.00928540271497252
72.2345	1.0457943780761	0.00925941173091499
72.2845	1.04540006444308	0.00923342074685746
72.3345	1.04500575081006	0.00920742976279987
72.3845	1.04461143717704	0.00918143877874228
72.4345	1.04422237671828	0.00914826267734309
72.4845	1.04383454848558	0.00911340117804887
72.5345	1.04344672025287	0.00907853967875466
72.5845	1.04305889202017	0.00904367817946056
72.6345	1.04267106378747	0.00900881668016634
72.6845	1.04227662139691	0.00893068115569323
72.7345	1.04187714852009	0.00881963299235172
72.7845	1.04147767564327	0.00870858482901021
72.8345	1.04107820276646	0.00859753666566865
72.8845	1.04067872988964	0.00848648850232714
72.9345	1.04029879664354	0.00829625784287036
72.9845	1.03995963126893	0.00794081925942003
73.0345	1.03962046589432	0.0075853806759697
73.0845	1.03928130051972	0.00722994209251948
73.1345	1.03894213514511	0.00687450350906915
73.1845	1.03859536533367	0.00654450514961563
73.2345	1.03816346292441	0.0064993132002728
73.2845	1.03773156051516	0.00645412125092998
73.3345	1.03729965810591	0.0064089293015871
73.3845	1.03686775569665	0.00636373735224427
73.4345	1.0364358532874	0.00631854540290139
73.4845	1.03606992496732	0.00617355987893081
73.5345	1.03571675058811	0.0060092825183376
73.5845	1.0353635762089	0.00584500515774444
73.6345	1.03501040182969	0.00568072779715129
73.6845	1.03465722745049	0.00551645043655813
73.7345	1.03427118789361	0.00538090291535909
73.7845	1.03386287059886	0.0052648299832796
73.8345	1.0334545533041	0.0051487570512001
73.8845	1.03304623600935	0.00503268411912056
73.9345	1.03263791871459	0.00491661118704112
73.9845	1.03223811124589	0.00486011496439243
74.0345	1.03185396959335	0.00491329404774149
74.0845	1.03146982794081	0.0049664731310905
74.1345	1.03108568628827	0.00501965221443945
74.1845	1.03070154463572	0.00507283129778852
74.2345	1.03032251258328	0.0050621476152965
74.2845	1.02998482184074	0.00453475610009096
74.3345	1.0296471310982	0.00400736458488543
74.3845	1.02930944035565	0.00347997306967984
74.4345	1.02897174961311	0.00295258155447431
74.4845	1.02863405887057	0.00242519003926878
74.5345	1.02818836280586	0.00228456726954013
74.5845	1.02772624196865	0.00220276186663504
74.6345	1.02726412113145	0.00212095646373001
74.6845	1.02680200029425	0.00203915106082503
74.7345	1.02633987945704	0.00195734565792
74.7845	1.02594574120962	0.00176305078194661
74.8345	1.02559256683042	0.0015009737875859
74.8845	1.02523939245121	0.00123889679322514
74.9345	1.024886218072	0.000976819798864492
74.9845	1.02453304369279	0.000714742804503732
75.0345	1.02415401841567	0.00044808131337587
75.0845	1.02373317152883	0.000174003018577729
75.1345	1.023312324642	-0.000100075276220468
75.1845	1.02289147775517	-0.000374153571018665
75.2345	1.02247063086834	-0.000648231865816862
75.2845	1.02206054728213	-0.000861818149019478
75.3345	1.02171769532737	-0.000697548533705017
75.3845	1.0213748433726	-0.000533278918390501
75.4345	1.02103199141784	-0.00036900930307604
75.4845	1.02068913946307	-0.000204739687761524
75.5345	1.02034628750831	-4.0470072446952e-05
75.5845	1.01996194857227	-0.000146443656318662
75.6345	1.01957279418304	-0.000283784754381511
75.6845	1.01918363979382	-0.000421125852444415
75.7345	1.01879448540459	-0.000558466950507264
75.7845	1.01840533101536	-0.000695808048570112
75.8345	1.01800454229882	-0.000849166313764693
75.8845	1.0175975438493	-0.00101107361908481
75.9345	1.01719054539977	-0.00117298092440482
75.9845	1.01678354695024	-0.001334888229725
76.0345	1.01637654850072	-0.00149679553504511
76.0845	1.01598950182301	-0.00163471780354912
76.1345	1.01563116623158	-0.00173812501907383
76.1845	1.01527283064015	-0.00184153223459854
76.2345	1.01491449504871	-0.00194493945012331
76.2845	1.01455615945728	-0.00204834666564802
76.3345	1.01418781725563	-0.00215546858842686
76.3845	1.01376991850811	-0.00228098715665476
76.4345	1.01335201976059	-0.00240650572488271
76.4845	1.01293412101307	-0.00253202429311061
76.5345	1.01251622226555	-0.00265754286133851
76.5845	1.01209832351803	-0.00278306142956641
76.6345	1.01172796704659	-0.00295804082963552
76.6845	1.01136152097881	-0.00313708843665261
76.7345	1.01099507491102	-0.0033161360436697
76.7845	1.01062862884324	-0.0034951836506868
76.8345	1.01026218277546	-0.00367423125770383
76.8845	1.00986114863785	-0.00372834873498312
76.9345	1.00944398692516	-0.00372421433358705
76.9845	1.00902682521247	-0.00372007993219092
77.0345	1.00860966349978	-0.00371594553079485
77.0845	1.00819250178708	-0.00371181112939878
77.1345	1.00779529291591	-0.00386672003681565
77.1845	1.00742368563591	-0.00422569821261815
77.2345	1.0070520783559	-0.00458467638842075
77.2845	1.0066804710759	-0.0049436545642233
77.3345	1.0063088637959	-0.0053026327400259
77.3845	1.00593728429432	-0.00565382816122273
77.4345	1.00556581874097	-0.00597309840536375
77.4845	1.00519435318762	-0.00629236864950478
77.5345	1.00482288763427	-0.0066116388936458
77.5845	1.00445142208091	-0.00693090913778688
77.6345	1.00407995652756	-0.0072501793819279
77.6845	1.00366904825815	-0.00712458929397403
77.7345	1.00325615128037	-0.00697656927330947
77.7845	1.00284325430259	-0.00682854925264487
77.8345	1.00243035732481	-0.00668052923198026
77.8845	1.00201746034703	-0.00653250921131571
77.9345	1.00165752794335	-0.00657933374957748
77.9845	1.00131922895726	-0.00670574268514723
78.0345	1.00098092997118	-0.00683215162071693
78.0845	1.00064263098509	-0.0069585605562868
78.1345	1.000304331999	-0.0070849694918565
78.1845	0.999924398563369	-0.00728781338961138
78.2345	0.999496755264953	-0.00757824584918337
78.2845	0.999069111966537	-0.00786867830875537
78.3345	0.998641468668121	-0.00815911076832737
78.3845	0.998213825369705	-0.00844954322789943
78.4345	0.997802037315236	-0.00873560883739499
78.4845	0.997445176355868	-0.00900654643055432
78.5345	0.9970883153965	-0.00927748402371359
78.5845	0.996731454437132	-0.00954842161687297
78.6345	0.996374593477764	-0.0098193592100323
78.6845	0.996017732518397	-0.0100902968031917
78.7345	0.995614684046885	-0.0106563787809333
78.7845	0.995210788961098	-0.011227870737211
78.8345	0.994806893875312	-0.0117993626934889
78.8845	0.994402998789525	-0.0123708546497667
78.9345	0.993999103703738	-0.0129423466060444
78.9845	0.993606521816297	-0.0134457559674618
79.0345	0.993217956267564	-0.0139249950851751
79.0845	0.992829390718831	-0.0144042342028886
79.1345	0.992440825170098	-0.014883473320602
79.1845	0.992052259621365	-0.0153627124383154
79.2345	0.991675100224539	-0.0158560696133597
79.2845	0.991309530949812	-0.0163637725563369
79.3345	0.990943961675085	-0.0168714754993141
79.3845	0.990578392400358	-0.0173791784422911
79.4345	0.990212823125632	-0.0178868813852683
79.4845	0.989830124767815	-0.0182807157383366
79.5345	0.989396582941145	-0.0183365591975481
79.5845	0.988963041114475	-0.0183924026567597
79.6345	0.988529499287806	-0.0184482461159712
79.6845	0.988095957461136	-0.0185040895751827
79.7345	0.987661615070895	-0.0185610427206795
79.7845	0.987148016887124	-0.0187278548084192
79.8345	0.986634418703354	-0.0188946668961588
79.8845	0.986120820519583	-0.0190614789838984
79.9345	0.985607222335812	-0.0192282910716381
79.9845	0.985093624152042	-0.0193951031593778
80.0345	0.984580025968271	-0.0195619152471174
80.0845	0.984066427784501	-0.019728727334857
80.1345	0.983574700710592	-0.0198932020649287
80.1845	0.983210904649163	-0.0200440048535726
80.2345	0.982847108587734	-0.0201948076422165
80.2845	0.982483312526306	-0.0203456104308604
80.3345	0.982119516464877	-0.0204964132195044
80.3845	0.981755720403448	-0.0206472160081483
80.4345	0.981391924342019	-0.0207980187967922
80.4845	0.981028128280591	-0.0209488215854361
80.5345	0.980664332219162	-0.02109962437408
80.5845	0.980300536157733	-0.021250427162724
80.6345	0.979936740096304	-0.0214012299513678
80.6845	0.979557739792187	-0.0215258086662914
80.7345	0.979170906999411	-0.0216368780099044
80.7845	0.978784074206636	-0.0217479473535174
80.8345	0.97839724141386	-0.0218590166971304
80.8845	0.978010408621084	-0.0219700860407434
80.9345	0.977623575828309	-0.0220811553843565
80.9845	0.977236743035533	-0.0221922247279694
81.0345	0.976849910242758	-0.0223032940715825
81.0845	0.976463077449982	-0.0224143634151955
81.1345	0.976076244657207	-0.0225254327588085
81.1845	0.975690630415372	-0.0226697066090959
81.2345	0.975310800788926	-0.0229716064508373
81.2845	0.97493097116248	-0.0232735062925787
81.3345	0.974551141536034	-0.0235754061343201
81.3845	0.974171311909588	-0.0238773059760615
81.4345	0.973791482283141	-0.0241792058178029
81.4845	0.973411652656695	-0.0244811056595443
81.5345	0.973031823030249	-0.0247830055012857
81.5845	0.972651993403803	-0.025084905343027
81.6345	0.972272163777357	-0.0253868051847685
81.6845	0.971892334150911	-0.0256887050265099
81.7345	0.971492851428218	-0.0259000626695132
81.7845	0.971084456254902	-0.0260703604782049
81.8345	0.970676061081586	-0.0262406582868966
81.8845	0.97026766590827	-0.0264109560955884
81.9345	0.969859270734953	-0.0265812539042801
81.9845	0.969450875561637	-0.0267515517129718
82.0345	0.969042480388321	-0.0269218495216635
82.0845	0.968634085215005	-0.0270921473303553
82.1345	0.968225690041689	-0.027262445139047
82.1845	0.967817294868372	-0.0274327429477387
82.2345	0.967412547976126	-0.0276126186462283
82.2845	0.967022213600186	-0.0278303317509489
82.3345	0.966631879224246	-0.0280480448556696
82.3845	0.966241544848305	-0.0282657579603902
82.4345	0.965851210472365	-0.0284834710651108
82.4845	0.965460876096425	-0.0287011841698315
82.5345	0.965070541720484	-0.0289188972745521
82.5845	0.964680207344544	-0.0291366103792727
82.6345	0.964289872968604	-0.0293543234839934
82.6845	0.963899538592663	-0.0295720365887139
82.7345	0.963509204216723	-0.0297897496934346
82.7845	0.963125731469435	-0.0298541196244838
82.8345	0.962744980373735	-0.0298576662855293
82.8845	0.962364229278035	-0.0298612129465747
82.9345	0.961983478182335	-0.0298647596076201
82.9845	0.961602727086635	-0.0298683062686655
83.0345	0.961221975990935	-0.029871852929711
83.0845	0.960841224895235	-0.0298753995907565
83.1345	0.960460473799535	-0.0298789462518019
83.1845	0.960079722703835	-0.0298824929128473
83.2345	0.959698971608135	-0.0298860395738928
83.2845	0.959318771551049	-0.0299372477838519
83.3345	0.958940416275409	-0.0301480185706091
83.3845	0.958562060999769	-0.0303587893573664
83.4345	0.958183705724129	-0.0305695601441236
83.4845	0.957805350448489	-0.0307803309308808
83.5345	0.957426995172849	-0.0309911017176381
83.5845	0.957048639897209	-0.0312018725043953
83.6345	0.956670284621569	-0.0314126432911525
83.6845	0.956291929345929	-0.0316234140779098
83.7345	0.955913574070289	-0.031834184864667
83.7845	0.955535218794649	-0.0320449556514243
83.8345	0.955165449688093	-0.0321914585193631
83.8845	0.954798634962296	-0.0323158476948051
83.9345	0.9544318202365	-0.0324402368702471
83.9845	0.954065005510704	-0.0325646260456892
84.0345	0.953698190784907	-0.0326890152211312
84.0845	0.953331376059111	-0.0328134043965733
84.1345	0.952964561333314	-0.0329377935720154
84.1845	0.952597746607518	-0.0330621827474574
84.2345	0.952230931881722	-0.0331865719228995
84.2845	0.951864117155925	-0.0333109610983416
84.3345	0.951486922761385	-0.0333992972782011
84.3845	0.951080186232725	-0.0333850210860179
84.4345	0.950673449704066	-0.0333707448938348
84.4845	0.950266713175407	-0.0333564687016517
84.5345	0.949859976646748	-0.0333421925094683
84.5845	0.949453240118088	-0.0333279163172852
84.6345	0.949046503589429	-0.033313640125102
84.6845	0.94863976706077	-0.0332993639329189
84.7345	0.948233030532111	-0.0332850877407357
84.7845	0.947826294003451	-0.0332708115485525
84.8345	0.947419557474792	-0.0332565353563694
84.8845	0.947027370577064	-0.033506049560019
84.9345	0.946639432021184	-0.033832587832736
84.9845	0.946251493465304	-0.034159126105453
85.0345	0.945863554909423	-0.03448566437817
85.0845	0.945475616353543	-0.034812202650887
85.1345	0.945087677797663	-0.0351387409236041
85.1845	0.944699739241783	-0.035465279196321
85.2345	0.944311800685903	-0.035791817469038
85.2845	0.943923862130022	-0.0361183557417551
85.3345	0.943535923574142	-0.0364448940144721
85.3845	0.943146658102536	-0.0367054834240506
85.4345	0.942754112200387	-0.0368030325886476
85.4845	0.942361566298237	-0.0369005817532446
85.5345	0.941969020396088	-0.0369981309178417
85.5845	0.941576474493938	-0.0370956800824386
85.6345	0.941183928591788	-0.0371932292470357
85.6845	0.940791382689639	-0.0372907784116328
85.7345	0.940398836787489	-0.0373883275762297
85.7845	0.94000629088534	-0.0374858767408268
85.8345	0.93961374498319	-0.0375834259054238
85.8845	0.939221199081041	-0.0376809750700208
85.9345	0.938819784958792	-0.0377836072884155
85.9845	0.938416181425596	-0.0378874944253288
86.0345	0.9380125778924	-0.0379913815622422
86.0845	0.937608974359204	-0.0380952686991555
86.1345	0.937205370826008	-0.0381991558360689
86.1845	0.936801767292811	-0.0383030429729821
86.2345	0.936398163759615	-0.0384069301098955
86.2845	0.935994560226419	-0.0385108172468088
86.3345	0.935590956693223	-0.0386147043837222
86.3845	0.935187353160027	-0.0387185915206355
86.4345	0.934793999313636	-0.0388273121969356
86.4845	0.934422831498176	-0.0389464953445667
86.5345	0.934051663682716	-0.0390656784921978
86.5845	0.933680495867257	-0.0391848616398289
86.6345	0.933309328051797	-0.0393040447874599
86.6845	0.932938160236337	-0.039423227935091
86.7345	0.932566992420877	-0.0395424110827221
86.7845	0.932195824605418	-0.0396615942303531
86.8345	0.931824656789958	-0.0397807773779842
86.8845	0.931453488974498	-0.0398999605256153
86.9345	0.931082321159039	-0.0400191436732463
86.9845	0.930708705921241	-0.0400990179195495
87.0345	0.930334589404168	-0.0401708409450986
87.0845	0.929960472887096	-0.0402426639706477
87.1345	0.929586356370024	-0.0403144869961968
87.1845	0.929212239852952	-0.0403863100217459
87.2345	0.92883812333588	-0.0404581330472951
87.2845	0.928464006818808	-0.0405299560728442
87.3345	0.928089890301735	-0.0406017790983934
87.3845	0.927715773784663	-0.0406736021239425
87.4345	0.927341657267591	-0.0407454251494916
87.4845	0.92696538524964	-0.0408569893226844
87.5345	0.926585002741642	-0.0410443389402209
87.5845	0.926204620233643	-0.0412316885577575
87.6345	0.925824237725645	-0.041419038175294
87.6845	0.925443855217646	-0.0416063877928305
87.7345	0.925063472709648	-0.041793737410367
87.7845	0.92468309020165	-0.0419810870279036
87.8345	0.924302707693651	-0.0421684366454401
87.8845	0.923922325185653	-0.0423557862629766
87.9345	0.923541942677654	-0.0425431358805132
87.9845	0.923161560169656	-0.0427304854980497
88.0345	0.922770993526931	-0.0428983920931646
88.0845	0.922378741398039	-0.0430630808454079
88.1345	0.921986489269147	-0.0432277695976512
88.1845	0.921594237140255	-0.0433924583498944
88.2345	0.921201985011363	-0.0435571471021375
88.2845	0.920809732882471	-0.0437218358543809
88.3345	0.92041748075358	-0.0438865246066241
88.3845	0.920025228624688	-0.0440512133588674
88.4345	0.919632976495796	-0.0442159021111106
88.4845	0.919240724366904	-0.0443805908633539
88.5345	0.91884698384881	-0.0444934914687397
88.5845	0.918450752069645	-0.0445197092400806
88.6345	0.91805452029048	-0.0445459270114216
88.6845	0.917658288511315	-0.0445721447827626
88.7345	0.91726205673215	-0.0445983625541034
88.7845	0.916865824952985	-0.0446245803254444
88.8345	0.91646959317382	-0.0446507980967853
88.8845	0.916073361394655	-0.0446770158681263
88.9345	0.91567712961549	-0.0447032336394673
88.9845	0.915280897836324	-0.0447294514108082
89.0345	0.914884666057159	-0.0447556691821492
89.0845	0.914487125054478	-0.0448192287161325
89.1345	0.914089418924507	-0.0448874980219807
89.1845	0.913691712794536	-0.0449557673278289
89.2345	0.913294006664565	-0.045024036633677
89.2845	0.912896300534593	-0.0450923059395251
89.3345	0.912498594404622	-0.0451605752453733
89.3845	0.912100888274651	-0.0452288445512215
89.4345	0.91170318214468	-0.0452971138570697
89.4845	0.911305476014708	-0.0453653831629178
89.5345	0.910907769884737	-0.045433652468766
89.5845	0.910516879678543	-0.0455963942483126
89.6345	0.910136128582843	-0.0458996697076395
89.6845	0.909755377487143	-0.0462029451669663
89.7345	0.909374626391443	-0.0465062206262932
89.7845	0.908993875295743	-0.0468094960856201
89.8345	0.908613124200043	-0.0471127715449469
89.8845	0.908232373104343	-0.0474160470042737
89.9345	0.907851622008643	-0.0477193224636006
89.9845	0.907470870912943	-0.0480225979229275
90.0345	0.907090119817243	-0.0483258733822543
90.0845	0.906709368721543	-0.0486291488415812
90.1345	0.906346005382076	-0.0489901287781497
90.1845	0.905984236553005	-0.0493564003916706
90.2345	0.905622467723935	-0.0497226720051915
90.2845	0.905260698894865	-0.0500889436187124
90.3345	0.904898930065795	-0.0504552152322332
90.3845	0.904537161236724	-0.0508214868457541
90.4345	0.904175392407654	-0.051187758459275
90.4845	0.903813623578584	-0.0515540300727958
90.5345	0.903451854749514	-0.0519203016863167
90.5845	0.903090085920443	-0.0522865732998376
90.6345	0.902714211240035	-0.0525282858242478
90.6845	0.902319638105527	-0.0526048851375117
90.7345	0.901925064971019	-0.0526814844507755
90.7845	0.901530491836511	-0.0527580837640393
90.8345	0.901135918702002	-0.0528346830773031
90.8845	0.900741345567494	-0.0529112823905669
90.9345	0.900346772432986	-0.0529878817038307
90.9845	0.899952199298478	-0.0530644810170945
91.0345	0.89955762616397	-0.0531410803303583
91.0845	0.899163053029462	-0.0532176796436221
91.1345	0.898768479894954	-0.0532942789568859
91.1845	0.898374080733841	-0.0534448457559068
91.2345	0.897979691893184	-0.0535998004566252
91.2845	0.897585303052526	-0.0537547551573435
91.3345	0.897190914211869	-0.0539097098580618
91.3845	0.896796525371212	-0.0540646645587802
91.4345	0.896402136530554	-0.0542196192594985
91.4845	0.896007747689897	-0.0543745739602169
91.5345	0.89561335884924	-0.0545295286609353
91.5845	0.895218970008582	-0.0546844833616537
91.6345	0.894824581167925	-0.054839438062372
91.6845	0.894429010635096	-0.0550778923897827
91.7345	0.894032041680528	-0.0554151606858992
91.7845	0.89363507272596	-0.0557524289820158
91.8345	0.893238103771392	-0.0560896972781323
91.8845	0.892841134816824	-0.0564269655742489
91.9345	0.892444165862256	-0.0567642338703654
91.9845	0.892047196907687	-0.057101502166482
92.0345	0.891650227953119	-0.0574387704625985
92.0845	0.891253258998551	-0.0577760387587151
92.1345	0.890856290043983	-0.0581133070548316
92.1845	0.890459321089415	-0.0584505753509482
92.2345	0.890071595252093	-0.0589254893543982
92.2845	0.889684135677407	-0.0594043684605287
92.3345	0.889296676102722	-0.0598832475666591
92.3845	0.888909216528036	-0.0603621266727896
92.4345	0.888521756953351	-0.0608410057789199
92.4845	0.888134297378665	-0.0613198848850503
92.5345	0.88774683780398	-0.0617987639911808
92.5845	0.887359378229294	-0.0622776430973112
92.6345	0.886971918654609	-0.0627565222034416
92.6845	0.886584459079924	-0.063235401309572
92.7345	0.886202611563362	-0.0639498363158143
92.7845	0.885826652107782	-0.0649114119385677
92.8345	0.885450692652202	-0.0658729875613208
92.8845	0.885074733196622	-0.0668345631840742
92.9345	0.884698773741042	-0.0677961388068273
92.9845	0.884322814285462	-0.0687577144295805
93.0345	0.883946854829882	-0.0697192900523338
93.0845	0.883570895374302	-0.070680865675087
93.1345	0.883194935918723	-0.0716424412978403
93.1845	0.882818976463143	-0.0726040169205935
93.2345	0.882443019587677	-0.0735640810115221
93.2845	0.882068350189052	-0.0737698907219786
93.3345	0.881693680790428	-0.073975700432435
93.3845	0.881319011391803	-0.0741815101428914
93.4345	0.880944341993179	-0.0743873198533479
93.4845	0.880569672594554	-0.0745931295638043
93.5345	0.88019500319593	-0.0747989392742607
93.5845	0.879820333797305	-0.0750047489847172
93.6345	0.879445664398681	-0.0752105586951736
93.6845	0.879070995000056	-0.07541636840563
93.7345	0.878696325601432	-0.0756221781160865
93.7845	0.878314333839529	-0.0754795733293103
93.8345	0.877925473814395	-0.075010161145905
93.8845	0.877536613789261	-0.0745407489624998
93.9345	0.877147753764126	-0.0740713367790946
93.9845	0.876758893738992	-0.0736019245956894
94.0345	0.876370033713858	-0.0731325124122841
94.0845	0.875981173688724	-0.0726631002288789
94.1345	0.87559231366359	-0.0721936880454736
94.1845	0.875203453638456	-0.0717242758620684
94.2345	0.874814593613322	-0.0712548636786632
94.2845	0.874425700415295	-0.0707996979425255
94.3345	0.874035734627056	-0.0708051673347067
94.3845	0.873645768838817	-0.0708106367268879
94.4345	0.873255803050578	-0.0708161061190691
94.4845	0.87286583726234	-0.0708215755112504
94.5345	0.872475871474101	-0.0708270449034316
94.5845	0.872085905685862	-0.0708325142956128
94.6345	0.871695939897623	-0.070837983687794
94.6845	0.871305974109385	-0.0708434530799752
94.7345	0.870916008321146	-0.0708489224721564
94.7845	0.870526042532907	-0.0708543918643377
94.8345	0.870133369836588	-0.0707676409156293
94.8845	0.869738428114379	-0.0706035876223517
94.9345	0.869343486392169	-0.0704395343290742
94.9845	0.868948544669959	-0.0702754810357966
95.0345	0.86855360294775	-0.0701114277425191
95.0845	0.86815866122554	-0.0699473744492415
95.1345	0.86776371950333	-0.069783321155964
95.1845	0.867368777781121	-0.0696192678626864
95.2345	0.866973836058911	-0.0694552145694088
95.2845	0.866578894336701	-0.0692911612761313
95.3345	0.866184326731009	-0.069159794545715
95.3845	0.865795835293576	-0.0695593026810797
95.4345	0.865407343856144	-0.0699588108164444
95.4845	0.865018852418711	-0.0703583189518091
95.5345	0.864630360981279	-0.0707578270871738
95.5845	0.864241869543846	-0.0711573352225385
95.6345	0.863853378106414	-0.0715568433579032
95.6845	0.863464886668981	-0.0719563514932679
95.7345	0.863076395231549	-0.0723558596286326
95.7845	0.862687903794116	-0.0727553677639973
95.8345	0.862299412356684	-0.073154875899362
95.8845	0.861903330961301	-0.0727040798331513
95.9345	0.861501570366612	-0.0716170421615662
95.9845	0.861099809771924	-0.0705300044899811
96.0345	0.860698049177236	-0.069442966818396
96.0845	0.860296288582548	-0.0683559291468109
96.1345	0.859894527987859	-0.0672688914752257
96.1845	0.859492767393171	-0.0661818538036407
96.2345	0.859091006798483	-0.0650948161320556
96.2845	0.858689246203794	-0.0640077784604704
96.3345	0.858287485609106	-0.0629207407888853
96.3845	0.857888894868651	-0.0619657761453878
96.4345	0.857523993044118	-0.0624144713585439
96.4845	0.857159091219584	-0.0628631665716999
96.5345	0.856794189395051	-0.063311861784856
96.5845	0.856429287570517	-0.063760556998012
96.6345	0.856064385745984	-0.0642092522111681
96.6845	0.85569948392145	-0.0646579474243241
96.7345	0.855334582096917	-0.0651066426374802
96.7845	0.854969680272384	-0.0655553378506362
96.8345	0.85460477844785	-0.0660040330637922
96.8845	0.854239876623317	-0.0664527282769483
97.9045	0.849968017036967	-0.0897037048001695
97.9545	0.850130347483781	-0.105004352441182
98.0045	0.85046974373047	-0.109125183054485
98.0545	0.850911079632747	-0.105944113278607
98.1045	0.85125456735554	-0.102322289999193
98.1545	0.851680216749797	-0.0986322760142661
98.2045	0.852073904317797	-0.093312262735843
98.2545	0.852637169227558	-0.0958470180413298
98.3045	0.853133460749851	-0.093231601573164
98.3545	0.853548534206794	-0.0914270682955462
98.4045	0.853890398927073	-0.0905402223690456
98.4545	0.854350365388443	-0.0906989504491658
98.5045	0.854619028920908	-0.0909159631273966
98.5545	0.854975066605004	-0.0896763273649999
98.6045	0.855244888885775	-0.089792943823033
98.6545	0.855696366666554	-0.0914979802822407
98.7045	0.855987363468499	-0.090442121439339
98.7545	0.856459328825201	-0.0892457199256484
98.8045	0.856845743077283	-0.0864764250260261
98.8545	0.857408943821829	-0.0878771970798726
98.9045	0.857773640035616	-0.0869135253342721
98.9545	0.858308709994724	-0.0847537389953573
99.0045	0.858646254257148	-0.0859227605769972
99.0545	0.858968803818954	-0.084593835925478
99.1045	0.85936746351297	-0.0836165082273609
99.1545	0.859627504479407	-0.0808098617284592
99.2045	0.860145852429359	-0.0783367119078136
99.2545	0.860476240277299	-0.0766361141756305
99.3045	0.860830923705503	-0.0741514609480275
99.3545	0.861191831015654	-0.0714193959134291
99.4045	0.861625357358462	-0.0709527318006943
99.4545	0.862069957422627	-0.0694532464616043
99.5045	0.862418002986969	-0.0701731242992432
99.5545	0.862926497798258	-0.0672813520423135
99.6045	0.863323232825273	-0.0664207119592225
99.6545	0.863724318790415	-0.0633161380963708
99.7045	0.864041797310456	-0.0626186120043952
99.7545	0.864410058012365	-0.0616779978481427
99.8045	0.864689348375252	-0.0618565370788922
99.8545	0.865067020877195	-0.0621849745701908
99.9045	0.865411900142837	-0.0597252487255326
99.9545	0.865695993167709	-0.0585805860841043
100.0045	0.866165816642771	-0.0550578951460723
100.0545	0.866540193108091	-0.0550471804134223
100.1045	0.866931342327848	-0.0533504586217275
100.1545	0.867457348220294	-0.0509304777564172
100.2045	0.868003621982167	-0.0514712078513051
100.2545	0.868340561533242	-0.0498383610229505
100.3045	0.868673266178032	-0.047870146347095
100.3545	0.869065397978576	-0.0467365815875241
100.4045	0.869450208210523	-0.0453586144065219
100.4545	0.869767386764363	-0.0441603621316366
100.5045	0.870210155077969	-0.0438593730029321
100.5545	0.870558896006617	-0.0424767205959812
100.6045	0.870967307551538	-0.0408960064682695
100.6545	0.871482798670196	-0.0395082363859816
100.7045	0.871877909614315	-0.0388501003219295
100.7545	0.872275434645978	-0.0380771956155115
100.8045	0.872665552666496	-0.0371337423246446
100.8545	0.873062588449602	-0.0361260594427934
100.9045	0.873528465532966	-0.0354939105849603
100.9545	0.873843030291091	-0.0346787039777129
101.0045	0.874130836640566	-0.0335347976136966
101.0545	0.874425283556722	-0.0325827071078587
101.1045	0.874749677857217	-0.0329277794129372
101.1545	0.875169445023824	-0.0323695248318536
101.2045	0.875559453729304	-0.0321732231133484
101.2545	0.875948106300482	-0.0319994789584563
101.3045	0.876380798565582	-0.0313297780986708
101.3545	0.876926287555597	-0.0301127467437796
101.4045	0.877376528828278	-0.028769117731021
101.4545	0.877766245065932	-0.0273186849822072
101.5045	0.878122934714184	-0.0258638430491936
101.5545	0.878441382340787	-0.0253865023638065
101.6045	0.878820604265784	-0.0257771758779466
101.6545	0.879192030034806	-0.0257532818153156
101.7045	0.879532376084542	-0.025024496836537
101.7545	0.8798803626978	-0.025050488008452
101.8045	0.880208707696653	-0.0238376272459145
101.8545	0.880631181547947	-0.022506420682351
101.9045	0.881120191816214	-0.0216276299164983
101.9545	0.881518312094094	-0.0219915992595602
102.0045	0.881895180969278	-0.0222143205817233
102.0545	0.882344223522001	-0.0220404560952653
102.1045	0.88280548886779	-0.021351079064686
102.1545	0.883162268153151	-0.0200135277820262
102.2045	0.883464906624247	-0.0198052999243987
102.2545	0.883752159075201	-0.0193295218586639
102.3045	0.884086217994157	-0.0189987349182548
102.3545	0.884518476321068	-0.0191985421947456
102.4045	0.884834023504276	-0.0179671678294915
102.4545	0.885173005439308	-0.0172155858301173
102.5045	0.88560735856651	-0.0166706729571328
102.5545	0.886149309686024	-0.0160468146092559
102.6045	0.88655627708119	-0.0144348972692658
102.6545	0.886967862361647	-0.0138770552143908
102.7045	0.887365104725617	-0.0138213528372652
102.7545	0.887756047364511	-0.013887738328757
102.8045	0.888198335734793	-0.0133666623213424
102.8545	0.888503819004687	-0.0126222510123317
[truncated: 2,560 more rows]
