# Supplementary material for: Unraveling the Local Relation Between Tissue Composition and Human Brain Mechanics Through Machine Learning
Source: Front Bioeng Biotechnol. 2021 Aug 17;9:704738. doi: 10.3389/fbioe.2021.704738 (PMC8415910; doi:10.3389/fbioe.2021.704738)
Supplement: Supplementary file 2 [file DataSheet4.ZIP]

Archive with 159 entries (158 files):
- Mechanics_tensRelax/
- Mechanics_tensRelax/tensRelax_HBE_05_02_P2a_CC_24.txt
- __MACOSX/Mechanics_tensRelax/._tensRelax_HBE_05_02_P2a_CC_24.txt
- Mechanics_tensRelax/tensRelax_HBE_03_02_P1_HS_44.txt
- __MACOSX/Mechanics_tensRelax/._tensRelax_HBE_03_02_P1_HS_44.txt
- Mechanics_tensRelax/tensRelax_HBE_05_22_P2a_Pa_17.txt
- __MACOSX/Mechanics_tensRelax/._tensRelax_HBE_05_22_P2a_Pa_17.txt
- Mechanics_tensRelax/tensRelax_HBE_04_20_P2a_WMnC_22.txt
- __MACOSX/Mechanics_tensRelax/._tensRelax_HBE_04_20_P2a_WMnC_22.txt
- Mechanics_tensRelax/tensRelax_HBE_01_02_P1_CC.txt
- __MACOSX/Mechanics_tensRelax/._tensRelax_HBE_01_02_P1_CC.txt
- Mechanics_tensRelax/tensRelax_HBE_04_22_P2a_HS_31.txt
- __MACOSX/Mechanics_tensRelax/._tensRelax_HBE_04_22_P2a_HS_31.txt
- Mechanics_tensRelax/tensRelax_HBE_04_23_P2a_WM_29.txt
- __MACOSX/Mechanics_tensRelax/._tensRelax_HBE_04_23_P2a_WM_29.txt
- Mechanics_tensRelax/tensRelax_HBE_03_12_P1_Pa_26.txt
- __MACOSX/Mechanics_tensRelax/._tensRelax_HBE_03_12_P1_Pa_26.txt
- Mechanics_tensRelax/tensRelax_HBE_05_23_P2a_Am_15.txt
- __MACOSX/Mechanics_tensRelax/._tensRelax_HBE_05_23_P2a_Am_15.txt
- Mechanics_tensRelax/tensRelax_HBE_01_21_P1_PfC_GM.txt
- __MACOSX/Mechanics_tensRelax/._tensRelax_HBE_01_21_P1_PfC_GM.txt
- Mechanics_tensRelax/tensRelax_HBE_04_11_P2a_C_20.txt
- __MACOSX/Mechanics_tensRelax/._tensRelax_HBE_04_11_P2a_C_20.txt
- Mechanics_tensRelax/tensRelax_HBE_02_21_P1_HS.txt
- __MACOSX/Mechanics_tensRelax/._tensRelax_HBE_02_21_P1_HS.txt
- Mechanics_tensRelax/tensRelax_HBE_02_16_P1_PfC_WM.txt
- __MACOSX/Mechanics_tensRelax/._tensRelax_HBE_02_16_P1_PfC_WM.txt
- Mechanics_tensRelax/tensRelax_HBE_02_06_P1_CC_radial.txt
- __MACOSX/Mechanics_tensRelax/._tensRelax_HBE_02_06_P1_CC_radial.txt
- Mechanics_tensRelax/tensRelax_HBE_01_26_P1_HS_radial.txt
- __MACOSX/Mechanics_tensRelax/._tensRelax_HBE_01_26_P1_HS_radial.txt
- Mechanics_tensRelax/tensRelax_HBE_01_23_P1_VC_GM.txt
- __MACOSX/Mechanics_tensRelax/._tensRelax_HBE_01_23_P1_VC_GM.txt
- Mechanics_tensRelax/tensRelax_HBE_05_20_P2a_NC_08.txt
- __MACOSX/Mechanics_tensRelax/._tensRelax_HBE_05_20_P2a_NC_08.txt
- Mechanics_tensRelax/tensRelax_HBE_01_04_P1_Pa.txt
- __MACOSX/Mechanics_tensRelax/._tensRelax_HBE_01_04_P1_Pa.txt
- Mechanics_tensRelax/tensRelax_HBE_01_06_P1_WM.txt
- __MACOSX/Mechanics_tensRelax/._tensRelax_HBE_01_06_P1_WM.txt
- Mechanics_tensRelax/tensRelax_HBE_02_15_P1_Pa.txt
- __MACOSX/Mechanics_tensRelax/._tensRelax_HBE_02_15_P1_Pa.txt
- Mechanics_tensRelax/tensRelax_HBE_03_33_P1_CR_04.txt
- __MACOSX/Mechanics_tensRelax/._tensRelax_HBE_03_33_P1_CR_04.txt
- Mechanics_tensRelax/tensRelax_HBE_02_05_P1_CC_axial.txt
- __MACOSX/Mechanics_tensRelax/._tensRelax_HBE_02_05_P1_CC_axial.txt
- Mechanics_tensRelax/tensRelax_HBE_01_05_P1_CR.txt
- __MACOSX/Mechanics_tensRelax/._tensRelax_HBE_01_05_P1_CR.txt
- Mechanics_tensRelax/tensRelax_HBE_04_19_P2a_M_07.txt
- __MACOSX/Mechanics_tensRelax/._tensRelax_HBE_04_19_P2a_M_07.txt
- Mechanics_tensRelax/tensRelax_HBE_02_17_P1_PfC_GM.txt
- __MACOSX/Mechanics_tensRelax/._tensRelax_HBE_02_17_P1_PfC_GM.txt
- Mechanics_tensRelax/tensRelax_HBE_02_20_P1_HS.txt
- __MACOSX/Mechanics_tensRelax/._tensRelax_HBE_02_20_P1_HS.txt
- Mechanics_tensRelax/tensRelax_HBE_02_19_P1_VC.txt
- __MACOSX/Mechanics_tensRelax/._tensRelax_HBE_02_19_P1_VC.txt
- Mechanics_tensRelax/tensRelax_HBE_04_03_P2a_NC_01.txt
- __MACOSX/Mechanics_tensRelax/._tensRelax_HBE_04_03_P2a_NC_01.txt
- Mechanics_tensRelax/tensRelax_HBE_04_06_P2a_CC_04.txt
- __MACOSX/Mechanics_tensRelax/._tensRelax_HBE_04_06_P2a_CC_04.txt
- Mechanics_tensRelax/tensRelax_HBE_05_10_P2a_Th_10.txt
- __MACOSX/Mechanics_tensRelax/._tensRelax_HBE_05_10_P2a_Th_10.txt
- Mechanics_tensRelax/tensRelax_HBE_02_08_P1_Th.txt
- __MACOSX/Mechanics_tensRelax/._tensRelax_HBE_02_08_P1_Th.txt
- Mechanics_tensRelax/tensRelax_HBE_05_14_P2a_H_07.txt
- __MACOSX/Mechanics_tensRelax/._tensRelax_HBE_05_14_P2a_H_07.txt
- Mechanics_tensRelax/tensRelax_HBE_01_07_P1_Pu.txt
- __MACOSX/Mechanics_tensRelax/._tensRelax_HBE_01_07_P1_Pu.txt
- Mechanics_tensRelax/tensRelax_HBE_05_26_P2a_WM_03.txt
- __MACOSX/Mechanics_tensRelax/._tensRelax_HBE_05_26_P2a_WM_03.txt
- Mechanics_tensRelax/tensRelax_HBE_03_10_P1_NC_31.txt
- __MACOSX/Mechanics_tensRelax/._tensRelax_HBE_03_10_P1_NC_31.txt
- Mechanics_tensRelax/tensRelax_HBE_04_09_P2a_Pa_13.txt
- __MACOSX/Mechanics_tensRelax/._tensRelax_HBE_04_09_P2a_Pa_13.txt
- Mechanics_tensRelax/tensRelax_HBE_02_02_P1_GM.txt
- __MACOSX/Mechanics_tensRelax/._tensRelax_HBE_02_02_P1_GM.txt
- Mechanics_tensRelax/tensRelax_HBE_04_02_P2b_CR_17.txt
- __MACOSX/Mechanics_tensRelax/._tensRelax_HBE_04_02_P2b_CR_17.txt
- Mechanics_tensRelax/tensRelax_HBE_04_13_P2a_WM_24.txt
- __MACOSX/Mechanics_tensRelax/._tensRelax_HBE_04_13_P2a_WM_24.txt
- Mechanics_tensRelax/tensRelax_HBE_05_16_P2a_C_38.txt
- __MACOSX/Mechanics_tensRelax/._tensRelax_HBE_05_16_P2a_C_38.txt
- Mechanics_tensRelax/tensRelax_HBE_05_07_P2a_M_20.txt
- __MACOSX/Mechanics_tensRelax/._tensRelax_HBE_05_07_P2a_M_20.txt
- Mechanics_tensRelax/tensRelax_HBE_03_35_P1_WM_06.txt
- __MACOSX/Mechanics_tensRelax/._tensRelax_HBE_03_35_P1_WM_06.txt
- Mechanics_tensRelax/tensRelax_HBE_03_38_P1_M_37.txt
- __MACOSX/Mechanics_tensRelax/._tensRelax_HBE_03_38_P1_M_37.txt
- Mechanics_tensRelax/tensRelax_HBE_05_15_P2a_H_06.txt
- __MACOSX/Mechanics_tensRelax/._tensRelax_HBE_05_15_P2a_H_06.txt
- Mechanics_tensRelax/tensRelax_HBE_04_27_P2a_Th_05.txt
- __MACOSX/Mechanics_tensRelax/._tensRelax_HBE_04_27_P2a_Th_05.txt
- Mechanics_tensRelax/tensRelax_HBE_03_40_P1_WM_33.txt
- __MACOSX/Mechanics_tensRelax/._tensRelax_HBE_03_40_P1_WM_33.txt
- Mechanics_tensRelax/tensRelax_HBE_03_13_P1_CC_08.txt
- __MACOSX/Mechanics_tensRelax/._tensRelax_HBE_03_13_P1_CC_08.txt
- Mechanics_tensRelax/tensRelax_HBE_01_03_P1_MC.txt
- __MACOSX/Mechanics_tensRelax/._tensRelax_HBE_01_03_P1_MC.txt
- Mechanics_tensRelax/tensRelax_HBE_03_16_P1_K_41.txt
- __MACOSX/Mechanics_tensRelax/._tensRelax_HBE_03_16_P1_K_41.txt
- Mechanics_tensRelax/tensRelax_HBE_02_18_P1_PfC_NC.txt
- __MACOSX/Mechanics_tensRelax/._tensRelax_HBE_02_18_P1_PfC_NC.txt
- Mechanics_tensRelax/tensRelax_HBE_03_41_P1_C_32.txt
- __MACOSX/Mechanics_tensRelax/._tensRelax_HBE_03_41_P1_C_32.txt
- Mechanics_tensRelax/tensRelax_HBE_01_29_P1_MH_axial.txt
- __MACOSX/Mechanics_tensRelax/._tensRelax_HBE_01_29_P1_MH_axial.txt
- Mechanics_tensRelax/tensRelax_HBE_03_15_P1_KWM_43.txt
- __MACOSX/Mechanics_tensRelax/._tensRelax_HBE_03_15_P1_KWM_43.txt
- Mechanics_tensRelax/tensRelax_HBE_03_11_P1_CC_07.txt
- __MACOSX/Mechanics_tensRelax/._tensRelax_HBE_03_11_P1_CC_07.txt
- Mechanics_tensRelax/tensRelax_HBE_05_13_P2a_WM_40.txt
- __MACOSX/Mechanics_tensRelax/._tensRelax_HBE_05_13_P2a_WM_40.txt
- Mechanics_tensRelax/tensRelax_HBE_01_27_P1_KH_WM.txt
- __MACOSX/Mechanics_tensRelax/._tensRelax_HBE_01_27_P1_KH_WM.txt
- Mechanics_tensRelax/tensRelax_HBE_04_10_P2a_Pu_15.txt
- __MACOSX/Mechanics_tensRelax/._tensRelax_HBE_04_10_P2a_Pu_15.txt
- Mechanics_tensRelax/tensRelax_HBE_05_27_P2a_WMnC_36.txt
- __MACOSX/Mechanics_tensRelax/._tensRelax_HBE_05_27_P2a_WMnC_36.txt
- Mechanics_tensRelax/tensRelax_HBE_03_05_P1_Th_22.txt
- __MACOSX/Mechanics_tensRelax/._tensRelax_HBE_03_05_P1_Th_22.txt
- Mechanics_tensRelax/tensRelax_HBE_04_26_P2a_C_28.txt
- __MACOSX/Mechanics_tensRelax/._tensRelax_HBE_04_26_P2a_C_28.txt
- Mechanics_tensRelax/tensRelax_HBE_02_04_P1_PC_CR.txt
- __MACOSX/Mechanics_tensRelax/._tensRelax_HBE_02_04_P1_PC_CR.txt
- Mechanics_tensRelax/tensRelax_HBE_04_21_P2a_P_08.txt
- __MACOSX/Mechanics_tensRelax/._tensRelax_HBE_04_21_P2a_P_08.txt
- Mechanics_tensRelax/tensRelax_HBE_03_18_P1_WM_30.txt
- __MACOSX/Mechanics_tensRelax/._tensRelax_HBE_03_18_P1_WM_30.txt
- Mechanics_tensRelax/tensRelax_HBE_05_04_P2a_CC_24.txt
- __MACOSX/Mechanics_tensRelax/._tensRelax_HBE_05_04_P2a_CC_24.txt
- Mechanics_tensRelax/tensRelax_HBE_02_11_P1_Pu.txt
- __MACOSX/Mechanics_tensRelax/._tensRelax_HBE_02_11_P1_Pu.txt
- Mechanics_tensRelax/tensRelax_HBE_04_15_P2a_Am_11.txt
- __MACOSX/Mechanics_tensRelax/._tensRelax_HBE_04_15_P2a_Am_11.txt
- Mechanics_tensRelax/tensRelax_HBE_04_24_P2a_C_30.txt
- __MACOSX/Mechanics_tensRelax/._tensRelax_HBE_04_24_P2a_C_30.txt
- Mechanics_tensRelax/tensRelax_HBE_03_39_P1_C_02.txt
- __MACOSX/Mechanics_tensRelax/._tensRelax_HBE_03_39_P1_C_02.txt
- Mechanics_tensRelax/tensRelax_HBE_01_24_P1_VC_WM.txt
- __MACOSX/Mechanics_tensRelax/._tensRelax_HBE_01_24_P1_VC_WM.txt
- Mechanics_tensRelax/tensRelax_HBE_01_25_P1_HS_axial.txt
- __MACOSX/Mechanics_tensRelax/._tensRelax_HBE_01_25_P1_HS_axial.txt
- Mechanics_tensRelax/tensRelax_HBE_05_06_P2a_CR_26.txt
- __MACOSX/Mechanics_tensRelax/._tensRelax_HBE_05_06_P2a_CR_26.txt
- Mechanics_tensRelax/tensRelax_HBE_01_01_P1_CC.txt
- __MACOSX/Mechanics_tensRelax/._tensRelax_HBE_01_01_P1_CC.txt
- Mechanics_tensRelax/tensRelax_HBE_05_17_P2a_WM_37.txt
- __MACOSX/Mechanics_tensRelax/._tensRelax_HBE_05_17_P2a_WM_37.txt
- Mechanics_tensRelax/tensRelax_HBE_02_22_P1_KH.txt
- __MACOSX/Mechanics_tensRelax/._tensRelax_HBE_02_22_P1_KH.txt
- Mechanics_tensRelax/tensRelax_HBE_03_26_P1_Am_28.txt
- __MACOSX/Mechanics_tensRelax/._tensRelax_HBE_03_26_P1_Am_28.txt
- Mechanics_tensRelax/tensRelax_HBE_05_19_P2a_H_05.txt
- __MACOSX/Mechanics_tensRelax/._tensRelax_HBE_05_19_P2a_H_05.txt
- Mechanics_tensRelax/tensRelax_HBE_05_12_P2a_VC_39.txt
- __MACOSX/Mechanics_tensRelax/._tensRelax_HBE_05_12_P2a_VC_39.txt
- Mechanics_tensRelax/tensRelax_HBE_02_01_P1_WM.txt
- __MACOSX/Mechanics_tensRelax/._tensRelax_HBE_02_01_P1_WM.txt
- Mechanics_tensRelax/tensRelax_HBE_03_25_P1_C_15.txt
- __MACOSX/Mechanics_tensRelax/._tensRelax_HBE_03_25_P1_C_15.txt
