# Supplementary material for: Unraveling the Local Relation Between Tissue Composition and Human Brain Mechanics Through Machine Learning
Source: Front Bioeng Biotechnol. 2021 Aug 17;9:704738. doi: 10.3389/fbioe.2021.704738 (PMC8415910; doi:10.3389/fbioe.2021.704738)
Supplement: Supplementary file 2 [file DataSheet4.ZIP › Mechanics_tensRelax/tensRelax_HBE_05_02_P2a_CC_24.txt]

717.121568	1.00000592814412	0.0189450334008507
717.141568	1.00000592814412	0.0215479421006342
717.161568	1.00000592814412	0.0234084678119964
717.181568	1.00000592814412	0.0253807416425816
717.201568	1.00000592814412	0.0223749027542657
717.221568	1.00000592814412	0.023580049894605
717.241568	1.00000592814412	0.0240367043916551
717.261568	1.00000592814412	0.0244527484642219
717.281568	1.00000592814412	0.0242501959635903
717.301568	1.00000592814412	0.023040597365429
717.321568	0.999998914937907	0.0232154478887069
717.341568	0.999997459366807	0.0246008807855769
717.361568	0.999997459366807	0.0249522748410799
717.381568	0.999997459366807	0.024191250088358
717.401568	0.999997459366807	0.0246508444488077
717.421568	0.999997459366807	0.0248000516384077
717.441568	0.999997459366807	0.0246781934405041
717.461568	0.999997459366807	0.0249998905787411
717.481568	0.999997459366807	0.0247553603934233
717.501568	0.999997459366807	0.0246641257967988
717.521568	1.00000301700192	0.0250863133808079
717.541568	1.00000592814412	0.0253972563729187
717.561568	1.00000592814412	0.025644372016636
717.581568	1.00000592814412	0.0260070750186882
717.601568	1.00000592814412	0.0258841674988881
717.621568	1.00000592814412	0.0265972725873151
717.641568	1.00000592814412	0.0266729424008112
717.661568	1.00000592814412	0.0266623188166616
717.681568	1.00000592814412	0.026690206578992
717.701568	1.00000592814412	0.0270890982857005
717.721568	1.00000592814412	0.0270869294943158
717.741568	1.00000592814412	0.0267956128240221
717.761568	1.00000592814412	0.0266850843874436
717.781568	1.00000592814412	0.0271450907612205
717.801568	1.00000592814412	0.0272001769137724
717.821568	1.00000592814412	0.0276266140844385
717.841568	1.00000592814412	0.027808717394212
717.861568	1.00000592814412	0.0278573063132219
717.881568	1.00000592814412	0.0277942590927405
717.901568	1.00000592814412	0.0277438865745765
717.921568	1.00000328165121	0.0277178214151186
717.941568	0.999997459366807	0.0279359911560145
717.961568	0.999997459366807	0.0279429409372588
717.981568	0.999997459366807	0.0277396155581015
718.001568	0.999997459366807	0.0278586887815029
718.021568	0.999997459366807	0.0275912523630248
718.041568	0.999997459366807	0.0273251906674502
718.061568	0.999997459366807	0.0271040498601685
718.081568	0.999997459366807	0.0269735206695309
718.101568	0.999997459366807	0.0266789142503106
718.121568	0.999997459366807	0.0263736514004767
718.141568	0.999997459366807	0.0260682764679026
718.161568	0.999997459366807	0.0258824734190745
718.181568	0.999997459366807	0.026018481051949
718.201568	0.999997459366807	0.0263332418807813
718.221568	0.999997459366807	0.0263252808082551
718.241568	0.999997459366807	0.026251542399397
718.261568	0.999997459366807	0.026279529672696
718.281568	0.999997459366807	0.0264117993454226
718.301568	0.999997459366807	0.0266118889436172
718.321568	0.999997459366807	0.0267451294521031
718.341568	0.999997459366807	0.0266596088106091
718.361568	0.999997459366807	0.0265995187797018
718.381568	0.999997459366807	0.0266590465788281
718.401568	0.999997459366807	0.0266713303202476
718.421568	0.999997459366807	0.0267282685624967
718.441568	0.999997459366807	0.0267946846603426
718.461568	0.999997459366807	0.026604974519988
718.481568	0.999997459366807	0.0266249162040613
718.501568	0.999997459366807	0.0265913461216145
718.521568	0.999997459366807	0.0266446416497589
718.541568	1.00000592814412	0.0266502580230382
718.561568	1.00000592814412	0.0267126184750688
718.581568	1.00000592814412	0.0270174399809908
718.601568	1.00000592814412	0.0273393311616963
718.621568	1.00000592814412	0.0273859953317562
718.641568	1.00000592814412	0.0274957129870003
718.661568	1.00000592814412	0.0276456990027229
718.681568	1.00000592814412	0.0279897662697834
718.701568	1.00000592814412	0.0282917288980004
718.721568	1.00000592814412	0.028540059884631
718.741568	1.00000592814412	0.0285950036149347
718.761568	1.00000592814412	0.0287131820883066
718.781568	1.00000592814412	0.0288143968793222
718.801568	1.00000592814412	0.0288935249152646
718.821568	1.00000592814412	0.0291181226067697
718.841568	1.00000592814412	0.0293804477708217
718.861568	1.00000592814412	0.0294639411222636
718.881568	1.00000592814412	0.0295195148242698
718.901568	1.00000592814412	0.0297489815224146
718.921568	1.00000592814412	0.0300739299581216
718.941568	0.999997459366807	0.0300502111259393
718.961568	0.999997459366807	0.0302358914996918
718.981568	0.999997459366807	0.0303511578532343
719.001568	0.999997459366807	0.0303698417848885
719.021568	0.999997459366807	0.0305438275381903
719.041568	0.999997459366807	0.0308094300408721
719.061568	1.00000592814412	0.0309478332396953
719.081568	1.00002794696513	0.0310986845383954
719.101568	1.00011432849371	0.0311843935346269
719.121568	1.000236278887	0.0310823662056523
719.141568	1.00042259198786	0.0311741846348988
719.161568	1.00063939268704	0.0313924765520506
719.181568	1.00092563736018	0.0315305259435694
719.201568	1.00125083840895	0.0317001936660728
719.221568	1.00161923022202	0.0317566061466474
719.241568	1.00206130039769	0.0318287841148935
719.261568	1.00252115500572	0.0317968074280177
719.281568	1.00296745957006	0.0318747559066004
719.301568	1.00332738260581	0.0319890444158837
719.321568	1.00364834926593	0.0322737442915504
719.341568	1.00399133474705	0.0323628219082454
719.361568	1.00437242972609	0.0323583226550441
719.381568	1.00472388398453	0.0324112103941927
719.401568	1.0051007445749	0.0325720564705308
719.421568	1.00558261800394	0.0326669639466359
719.441568	1.00610260093089	0.03279568733738
719.461568	1.00664460267884	0.0329913238401298
719.481568	1.00719507320411	0.0331602508862054
719.501568	1.00773284056341	0.0333415017672256
719.521568	1.00820963272607	0.0335486466486615
719.541568	1.0086042777488	0.0337052973390511
719.561568	1.00894726322992	0.0337939197483576
719.581568	1.00934190825265	0.0337913552749263
719.601568	1.00977127526236	0.0338505506335212
719.621568	1.01014390146408	0.0339598959585393
719.641568	1.0105165276658	0.0341055629160452
719.661568	1.01095436345282	0.0343718675466332
719.681568	1.01144894004783	0.0345300808981057
719.701568	1.0119477510315	0.0346526616598251
719.721568	1.01242454319415	0.0348433146209414
719.741568	1.01292758856647	0.0350038069768063
719.761568	1.01339591195182	0.0350969974842382
719.781568	1.01382104457287	0.0351925845072256
719.801568	1.01418520199728	0.0353965405629868
719.821568	1.01450616865739	0.0355256633729885
719.841568	1.01484830726079	0.0355924103075917
719.861568	1.01524295228352	0.0358129057629296
719.881568	1.01558932527557	0.0360591883903524
719.901568	1.01596279835502	0.03624465780346
719.921568	1.0164221501294	0.0364558657224124
719.941568	1.01691214829168	0.0366019558388068
719.961568	1.01741942805266	0.0367180022676233
719.981568	1.01796142980061	0.0368485684470738
720.001568	1.01852545036958	0.0369042622103798
720.021568	1.01901071130954	0.0369662226422699
720.041568	1.01941805949824	0.0370242529785668
720.061568	1.01976951375668	0.037139641819658
720.081568	1.02015992439076	0.0372790492304669
720.101568	1.02058082262315	0.0373310152785157
720.121568	1.02094921443622	0.0375562521312721
720.141568	1.02130913747197	0.0376176701126379
720.161568	1.02174697325899	0.0378056844139824
720.181568	1.0222279998103	0.0379128818960602
720.201568	1.02274374834859	0.0379813624170766
720.221568	1.0232383249436	0.0380642279663324
720.241568	1.02375830787054	0.0382043416311081
720.261568	1.02423594691093	0.0382566495298152
720.281568	1.02466954830929	0.0384180849424451
720.301568	1.02502947134505	0.038625920647087
720.321568	1.02533265357281	0.0387835957024708
720.341568	1.02567987344259	0.0389193353405888
720.361568	1.02606520281028	0.0390345722480535
720.381568	1.02640818829141	0.0393031256150042
720.401568	1.02679351765909	0.0396295336449962
720.421568	1.02728385986545	0.0398921455762792
720.441568	1.02779113962643	0.0401179219121053
720.461568	1.02833314137438	0.0402020409137782
720.481568	1.02887514312234	0.0402504341476494
720.501568	1.02941714487029	0.0403803836902347
720.521568	1.02988970264429	0.0405839616924018
720.541568	1.03028011327837	0.0406456948173441
720.561568	1.03062733314815	0.0407948835488232
720.581568	1.03100842812718	0.0408137310338387
720.601568	1.03144202952555	0.0409134653700264
720.621568	1.03181973699365	0.0410736639479808
720.641568	1.03219659758403	0.0413008035320066
720.661568	1.03264290214836	0.0414953877756978
720.681568	1.03313324435471	0.041717970537924
720.701568	1.03363205533838	0.0420085999794432
720.721568	1.03410884750103	0.0423677051940536
720.741568	1.03461189287335	0.0425125104030238
720.761568	1.03507598187004	0.0427234637144543
720.781568	1.03550534887975	0.042907056509883
720.801568	1.0358652719155	0.0430833268167252
720.821568	1.03619047296428	0.0432601597527728
720.841568	1.03652837717902	0.0434737440085958
720.861568	1.03692302220175	0.0436077055484948
720.881568	1.0372693951938	0.0438430851577732
720.901568	1.03764286827325	0.0441244858184895
720.921568	1.03810695726994	0.0443553448089009
720.941568	1.03859645259856	0.0445415875404268
720.961568	1.03911220113685	0.0447892850497418
720.981568	1.03966351853985	0.0451351239661331
721.001568	1.04021398906511	0.0454421830114463
721.021568	1.04069925000508	0.0456501136746055
721.041568	1.04110236380512	0.0457809463313935
721.061568	1.04144958367491	0.0461801228529033
721.081568	1.04183999430898	0.0464255947719925
721.101568	1.04225581127499	0.0467159126308803
721.121568	1.04262504996579	0.0469972462271441
721.141568	1.04298920739019	0.0471760768529821
721.161568	1.04342280878856	0.0475877611915624
721.181568	1.04390383533987	0.0478322841189785
721.201568	1.04441111510085	0.048159322436123
721.221568	1.04490992608451	0.0483783080510514
721.241568	1.04543414340011	0.0485235821176966
721.261568	1.0459117824405	0.048684190204254
721.281568	1.04634030257248	0.0489041984037052
721.301568	1.04670022560823	0.0490603054565884
721.321568	1.04700848910238	0.0491658589693525
721.341568	1.04735994336082	0.0493730180945658
721.361568	1.04773680395119	0.0496215862547786
721.381568	1.04808402382098	0.049826090102479
721.401568	1.04846935318866	0.050134857214105
721.421568	1.04895969539502	0.0504424806690988
721.441568	1.04946274076734	0.050687134757967
721.461568	1.0499911924716	0.0510090334454157
721.481568	1.05055097865191	0.051168556630925
721.501568	1.05109298039986	0.0513710544799687
721.521568	1.0515613037852	0.0515925001139599
721.541568	1.05194239876424	0.0517408692347464
721.561568	1.05228961863402	0.0520822854582405
721.581568	1.05268002926809	0.0522069648031704
721.601568	1.0531093962778	0.0524483161161449
721.621568	1.05348202247952	0.0527611539806659
721.641568	1.05386396433629	0.0530034614071993
721.661568	1.05431450328927	0.0533892078270503
721.681568	1.05480484549563	0.0536192970599886
721.701568	1.05530789086795	0.0539577624475901
721.721568	1.0557846830306	0.0541917568495107
721.741568	1.05628772840292	0.0542294203645318
721.761568	1.05674758301096	0.0544572489912922
721.781568	1.05716763436562	0.0545516531872607
721.801568	1.05752332301272	0.0547842991782502
721.821568	1.05784428967283	0.0551660662427792
721.841568	1.05819574393127	0.0553840915897123
721.861568	1.05858530768762	0.0556574314593741
721.881568	1.0589325275574	0.0557590792096646
721.901568	1.05931870380282	0.055988141110155
721.921568	1.05978702718816	0.0562269623721583
721.941568	1.06028583817183	0.0564696721854063
721.961568	1.06080158671012	0.0566016900431753
721.981568	1.06135205723538	0.056923583389207
722.001568	1.06190252776065	0.0570758748902071
722.021568	1.062370851146	0.0573232269879195
722.041568	1.06276549616873	0.0575650145165766
722.061568	1.06312541920448	0.0577333557873048
722.081568	1.06351582983855	0.0577917410310578
722.101568	1.06392317802725	0.0579089228076338
722.121568	1.06428733545166	0.0580861694067197
722.141568	1.06464725848741	0.0582852724888061
722.161568	1.06510711309544	0.0584365924454871
722.181568	1.06559660842406	0.0586082133459715
722.201568	1.06610896945143	0.0588061733649179
722.221568	1.06659846478005	0.0589508598757433
722.241568	1.06713199775069	0.0591110424294485
722.261568	1.06760032113604	0.0593283425307129
722.281568	1.06802545375709	0.0594231330891439
722.301568	1.06836759236049	0.0594353880791642
722.321568	1.06868009024329	0.0593644416041775
722.341568	1.06904001327904	0.0594674668464456
722.361568	1.06940417070345	0.0595972739512564
722.381568	1.06975477808416	0.059717487871957
722.401568	1.07015873876193	0.0600489856784236
722.421568	1.0706439997019	0.0602938943748139
722.441568	1.07116398262884	0.0604945844511037
722.461568	1.07169328121083	0.0606393730423338
722.481568	1.07224798612476	0.0609020360138193
722.501568	1.07278575348406	0.0611108581000495
722.521568	1.07324137370343	0.0612700964100085
722.541568	1.07361823429381	0.0613947318366248
722.561568	1.07398239171821	0.0614572394669658
722.581568	1.07436433357498	0.0615842102795927
722.601568	1.07479370058468	0.0616784477046669
722.621568	1.07516209239775	0.0618921043663595
722.641568	1.07555250303182	0.0620676066961984
722.661568	1.07601574515078	0.0623815039416667
722.681568	1.07649761857982	0.0625005771731907
722.701568	1.07700066395214	0.0626369381960988
722.721568	1.07747322172614	0.0628155023445984
722.741568	1.07797626709846	0.0630509270591717
722.761568	1.07843104044011	0.0631143961444913
722.781568	1.07884770428385	0.0633239262651586
722.801568	1.0792076273196	0.0635974572388354
722.821568	1.07952808452983	0.0636554964774933
722.841568	1.07987920136042	0.0638961385690481
722.861568	1.0802696119945	0.0641468159953031
722.881568	1.08061683186428	0.0643436175203508
722.901568	1.08100216123197	0.0648002558140419
722.921568	1.08147895339462	0.0650830060726707
722.941568	1.08197352998963	0.0651680022536361
722.961568	1.08248504413927	0.0654392702471713
722.981568	1.08304059593092	0.0656805936660804
723.001568	1.08358259767888	0.0658680684843533
723.021568	1.08405938984153	0.0659275196374509
723.041568	1.08444471920922	0.0660252948607483
723.061568	1.08480464224497	0.0662641012854839
723.081568	1.08519081849039	0.0664347951534532
723.101568	1.08560748233413	0.0665851643379901
723.121568	1.08596655849215	0.0667519245494216
723.141568	1.0863264815279	0.0670289796710352
723.161568	1.08679057052459	0.0674079703859415
723.181568	1.08728091273094	0.067595279620304
723.201568	1.08779242688058	0.0678246637862583
723.221568	1.08827768782054	0.0679173462656274
723.241568	1.08881545517984	0.0679953018660995
723.261568	1.08927954417653	0.0680485456996836
723.281568	1.08970044240893	0.0682334554510352
723.301568	1.09004681540098	0.0685348745539739
723.321568	1.09036354767244	0.0688734829728372
723.341568	1.09071923631954	0.0693557007168591
723.361568	1.09109186252126	0.0696651022700704
723.381568	1.09143908239104	0.0699383643924482
723.401568	1.09184219619108	0.0701642707027431
723.421568	1.09232322274239	0.0704977430528588
723.441568	1.09285252132438	0.0707988618494874
723.461568	1.09338520741729	0.0711183248509923
723.481568	1.09393652482029	0.0715355239054072
723.501568	1.09447429217959	0.0717254700190674
723.521568	1.09493753429855	0.072036947602843
723.541568	1.09531947615531	0.0722900346014494
723.561568	1.09567093041375	0.072428647921666
723.581568	1.09605625978144	0.0726253918781132
723.601568	1.09648139240249	0.0728907955897757
723.621568	1.09685401860421	0.0731119771203938
723.641568	1.09723172607232	0.0733981458856114
723.661568	1.09768649941396	0.0737452026449752
723.681568	1.09817260723166	0.0740378327437341
723.701568	1.09867141821532	0.0742962665003001
723.721568	1.09915244476663	0.0744741255818158
723.741568	1.0996377057066	0.0746999327791596
723.761568	1.10010602909194	0.0748580274324888
723.781568	1.10053963049031	0.0751061380113499
723.801568	1.10088685036009	0.075332055597969
723.821568	1.10121205140887	0.0755294203457158
723.841568	1.10155927127865	0.0756941704040558
723.861568	1.10194883503499	0.0759489886151135
723.881568	1.10230875807074	0.0761830073501558
723.901568	1.10268646553885	0.0763688073375975
723.921568	1.10315055453554	0.076565844478463
723.941568	1.1036493655192	0.0767960423202044
723.961568	1.10415664528018	0.0770964465539964
723.981568	1.10470288141679	0.077357315403016
724.001568	1.1052491175534	0.0774741488005353
724.021568	1.10573861288203	0.0777353381345467
724.041568	1.1061290235161	0.0779851443164145
724.061568	1.1064847121632	0.0781508789758702
724.081568	1.10687088840862	0.0784689175996313
724.101568	1.10728670537462	0.0787197600163097
724.121568	1.10765509718769	0.0789944892477636
724.141568	1.10802010148983	0.0791680876593515
724.161568	1.10846640605416	0.0794167246644883
724.181568	1.10894743260547	0.0797221029440624
724.201568	1.10946826241015	0.0798588348986754
724.221568	1.10995352335011	0.0800563503930686
724.241568	1.11047858754344	0.0803364691138121
724.261568	1.1109553797061	0.0804110976052702
724.281568	1.11138474671581	0.0807455788896201
724.301568	1.1117404353629	0.08093610425023
724.321568	1.11204361759067	0.0811521627688956
724.341568	1.11239507184911	0.0814400924210973
724.361568	1.11277193243948	0.0817326287483226
724.381568	1.11311915230927	0.0820246861285309
724.401568	1.113513797332	0.0821296230044302
724.421568	1.11400329266062	0.0824111678833925
724.441568	1.11452412246529	0.0826993705413315
724.461568	1.11506188982459	0.0830957724936938
724.481568	1.11561659473852	0.0832866450463782
724.501568	1.11615012770916	0.0833587298365793
724.521568	1.11660490105081	0.0836864524485313
724.541568	1.11699531168488	0.0839153018793425
724.561568	1.11734253155466	0.0842600315615672
724.581568	1.11772786092235	0.0845612910154952
724.601568	1.1181529935434	0.084819853559548
724.621568	1.11852138535647	0.0851016845010413
724.641568	1.11889909282457	0.0854396489824679
724.661568	1.11935386616622	0.0856994976209277
724.681568	1.11984844276123	0.0859160333061353
724.701568	1.12034725374489	0.0860642374364997
724.721568	1.12081981151889	0.086252002471738
724.741568	1.12131862250256	0.0862867679715395
724.761568	1.12179118027656	0.0864154996711529
724.781568	1.12220699724257	0.0866341772643941
724.801568	1.12256692027832	0.0867229278676989
724.821568	1.12288788693844	0.0867948375781354
724.841568	1.12323934119688	0.0868823133633574
724.861568	1.12362551744229	0.0870084805895401
724.881568	1.123976124823	0.0870811208870617
724.901568	1.12435806667977	0.0872271130774879
724.921568	1.12482215567645	0.0873424858943277
724.941568	1.12531673227146	0.087446782393733
724.961568	1.12581977764378	0.0875790548590233
724.981568	1.12637448255771	0.0875886171816156
725.001568	1.12692495308297	0.0876829869551229
725.021568	1.12740597963428	0.0876942134257121
725.041568	1.12780062465701	0.0878681346962549
725.061568	1.12816562895915	0.0880695144087696
725.081568	1.12854672393818	0.0881553569075115
725.101568	1.12895830651554	0.088301464235137
725.121568	1.12931907642902	0.0884387997698197
725.141568	1.12967815258704	0.0885143719115329
725.161568	1.13010751959675	0.08863542443463
725.181568	1.13056313981613	0.0887549018333385
725.201568	1.13102299442416	0.0889702659678512
725.221568	1.13145236143387	0.0891136313683179
725.241568	1.13191136916417	0.0892856279484343
725.261568	1.13233650178522	0.0893766439058433
725.281568	1.13270065920963	0.0895779933503308
725.301568	1.13304787907941	0.0897944631580675
725.321568	1.13332988936389	0.0899425735168963
725.341568	1.1335636276177	0.0902413171636347
725.361568	1.13381515030386	0.0903129105435144
725.381568	1.13410562936565	0.0905232252589229
725.401568	1.13437917087283	0.0906774669704514
725.421568	1.1346391623363	0.0909424196291618
725.441568	1.13490762257708	0.0911001546271089
725.461568	1.13521165168258	0.0912368931101225
725.481568	1.13556734032967	0.0914872399620402
725.501568	1.13592218209904	0.0914706958145367
725.521568	1.13627787074613	0.0915509464436501
725.541568	1.13661154057222	0.0917516436418283
725.561568	1.13694605727603	0.0917402687985558
725.581568	1.13727549271346	0.0918912937903452
725.601568	1.13756597177526	0.0920063247565278
725.621568	1.1378522164484	0.0920991829091528
725.641568	1.13810373913456	0.0921160220215477
725.661568	1.13832053983374	0.0921858746931248
725.681568	1.13852379048922	0.0924627072557168
725.701568	1.13870163481277	0.0926113517561994
725.721568	1.13887947913632	0.0926701251428865
725.741568	1.13907934228088	0.0928133623493566
725.761568	1.13928682732502	0.0928292352588481
725.781568	1.1395036280242	0.0929252567170472
725.801568	1.13971619433473	0.0930440456665138
725.821568	1.13990758870197	0.0932029943529974
725.841568	1.14008543302552	0.0932424068851903
725.861568	1.14025819608268	0.0933823436897287
725.881568	1.14044027479489	0.0934861262261637
725.901568	1.14063590355079	0.0935113572974369
725.921568	1.14084423547266	0.0935177224854843
725.941568	1.1410652705605	0.0934867137819833
725.961568	1.14126005243867	0.093553144386029
725.981568	1.14146414997188	0.0937416346669365
726.001568	1.14166740062737	0.0938480451803105
726.021568	1.14185371372823	0.0940490498066863
726.041568	1.14203155805177	0.0941367119479969
726.061568	1.14220093359801	0.0943426924006265
726.081568	1.14235675910055	0.0943567569438729
726.101568	1.14253036903544	0.0944459271451205
726.121568	1.14268196014932	0.0944769245722968
726.141568	1.14285133569556	0.0946211339165785
726.161568	1.14298598925482	0.0947822399418551
726.181568	1.1431375803687	0.0948567384588417
726.201568	1.14327223392795	0.0949828125069803
726.221568	1.14339757183217	0.0950159886386151
726.241568	1.14352799100277	0.0950701280497063
726.261568	1.14364909451833	0.0952346982803554
726.281568	1.14376172925658	0.0953009009839632
726.301568	1.14388791403852	0.0954569700534397
726.321568	1.1439878456108	0.0955477005418086
726.341568	1.14407846152804	0.0956183775720055
726.361568	1.14417839310032	0.0956570903786317
726.381568	1.14426900901755	0.0958223526194691
726.401568	1.14435623742387	0.0959228222906665
726.421568	1.1444604033848	0.0960428172132893
726.441568	1.14455525369069	0.0960857176904845
726.461568	1.14464671648566	0.0962816918894583
726.481568	1.14475511683525	0.0962876505363565
726.501568	1.14485504840753	0.0964204055096081
726.521568	1.1449846207004	0.0965086427434334
726.541568	1.14508031788403	0.0965104422073172
726.561568	1.14518871823362	0.0967087701905139
726.581568	1.1452750997622	0.096699498084887
726.601568	1.14535724690212	0.0968532792476124
726.621568	1.14544024091978	0.0970628467581953
726.641568	1.14552662244836	0.0972614976003475
726.661568	1.14561808524332	0.0972878034833277
726.681568	1.14569599799459	0.0972784904268411
726.701568	1.14578237952317	0.0973210793214051
726.721568	1.14586537354083	0.0974210872568174
726.741568	1.14596869262403	0.0975531573417696
726.761568	1.14605592103035	0.0975605718214209
726.781568	1.14615585260262	0.0977241319308532
726.801568	1.14624646851986	0.0978416798912087
726.821568	1.14633793131483	0.0978532025136714
726.841568	1.14642854723206	0.0978682172355715
726.861568	1.14652001002703	0.0978398335415575
726.881568	1.14658013834595	0.0979640790447661
726.901568	1.14666736675226	0.0980253795149681
726.921568	1.14674104511487	0.0981167937046545
726.941568	1.1468231922548	0.0981432663585278
726.961568	1.14687993306278	0.0980959930416577
726.981568	1.1469536114254	0.098196471615216
727.001568	1.14701373974431	0.0982226760112815
727.021568	1.14707894932961	0.098218802297307
727.041568	1.14713992452626	0.098360673288124
727.061568	1.14722207166618	0.0984017719274718
727.081568	1.14728304686283	0.0983098123198077
727.101568	1.14734317518174	0.0984364157616752
727.121568	1.14737789716872	0.0984467365654164
727.141568	1.14743887236536	0.098491422856209
727.161568	1.14748629751831	0.098494660941615
727.181568	1.14753880393764	0.0986539853077297
727.201568	1.1475946978679	0.0986590994173236
727.221568	1.14764296989858	0.098640368849982
727.241568	1.14770309821749	0.0986827262831623
727.261568	1.14775560463682	0.0986093352198712
727.281568	1.1477903266238	0.0985872775435139
727.301568	1.14784198616541	0.0986555016765379
727.321568	1.14787670815238	0.0987874631526864
727.341568	1.14791143013936	0.098836846922583
727.361568	1.14796817094735	0.0989511538300788
727.381568	1.14799442415702	0.0989060562502122
727.401568	1.14804184930996	0.0988352759526294
727.421568	1.14810282450661	0.0986395563611764
727.441568	1.14812399644989	0.0984526619768339
727.461568	1.14816295282552	0.0983647173339375
727.481568	1.1481976748125	0.0983119928047392
727.501568	1.14823239679948	0.0981676724776913
727.521568	1.14827135317511	0.0980593081928449
727.541568	1.14830607516209	0.0979492477115
727.561568	1.14834079714907	0.0978563925263293
727.581568	1.14836705035874	0.0977672365688589
727.601568	1.14839753795706	0.0976634380081741
727.621568	1.14842802555538	0.0975216067812358
727.641568	1.14847121631967	0.0974391008873598
727.661568	1.14847968509698	0.0972849369231162
727.681568	1.14852711024993	0.0969672520198289
727.701568	1.14853642590497	0.096831025125825
727.721568	1.14857114789195	0.0966753269880525
727.741568	1.14861433865624	0.0965246242617266
727.761568	1.14862280743355	0.0962320689427988
727.781568	1.14865329503188	0.096147487611852
727.801568	1.14867531385289	0.0959982680188543
727.821568	1.14869648579617	0.0958350924914134
727.841568	1.14872697339449	0.0956026601570835
727.861568	1.14875746099281	0.0954074106102877
727.881568	1.14878371420248	0.0952680856946895
727.901568	1.14881335492307	0.094968701077966
727.921568	1.14883537374408	0.0948305215994711
727.941568	1.14886162695375	0.0947516995025382
727.961568	1.14887009573106	0.0945206992613336
727.981568	1.14889634894073	0.0944356953649882
728.001568	1.14893530531636	0.0942465860732533
728.021568	1.14894800848233	0.0940428003493315
728.041568	1.14894800848233	0.0938584312680321
728.061568	1.14897849608065	0.0935992752332521
728.081568	1.14901745245628	0.0933614088978269
728.101568	1.14902168684494	0.0931276352744548
728.121568	1.14903015562225	0.092924286359709
728.141568	1.14905217444326	0.0927774591278315
728.161568	1.14905217444326	0.0925338857855774
728.181568	1.1490911308189	0.0923350865707415
728.201568	1.14912161841722	0.0922577808426163
728.221568	1.14912585280588	0.0921677299011302
728.241568	1.14912585280588	0.0920303183996358
728.261568	1.1491563404042	0.0919155260167258
728.281568	1.14919106239118	0.0916851121443596
728.301568	1.14919529677983	0.0915630631503297
728.321568	1.14919953116849	0.0914025595181418
728.341568	1.1492215499895	0.0911832866537006
728.361568	1.14923848754412	0.0909866602084192
728.381568	1.14925119071009	0.0910709970211868
728.401568	1.14926474075379	0.0908100373680881
728.421568	1.14928591269707	0.0905214157056954
728.441568	1.14929522835211	0.0903851799093306
728.461568	1.14931640029539	0.0901177808818446
728.481568	1.14932063468405	0.0899814673381947
728.501568	1.14932063468405	0.0897222934986927
728.521568	1.14935535667103	0.0894807392118912
728.541568	1.14937314110338	0.0892856024283323
728.561568	1.14938160988069	0.088900537929326
728.581568	1.14938160988069	0.0886548683778247
728.601568	1.14938160988069	0.0884338429352678
728.621568	1.14940786309036	0.0881766507613029
728.641568	1.14942480064498	0.0878940702410212
728.661568	1.14943326942229	0.0877246909550109
728.681568	1.14944258507734	0.0875157080327938
728.701568	1.14944681946599	0.0873521253707142
728.721568	1.14946799140927	0.0870039409789702
728.741568	1.14946799140927	0.0867426192965278
728.761568	1.14947222579793	0.0865373670570172
728.781568	1.14949001023028	0.0864188036340296
728.801568	1.14949001023028	0.0863420017795312
728.821568	1.14952049782861	0.086263032496898
728.841568	1.14952049782861	0.0862293608005062
728.861568	1.14952473221726	0.0860296844063778
728.881568	1.14954675103827	0.0858554177242307
728.901568	1.14955521981558	0.0856547715662551
728.921568	1.14957215737021	0.0855463289406326
728.941568	1.14957639175886	0.085503813045428
728.961568	1.14958147302525	0.0853516604212579
728.981568	1.14960687935719	0.0852961399572445
729.001568	1.14960687935719	0.085221066347743
729.021568	1.14960687935719	0.0852006461123019
729.041568	1.14960687935719	0.0850809170735249
729.061568	1.14960687935719	0.0850219098514916
729.081568	1.1496288981782	0.0849611435229436
729.101568	1.14963313256685	0.0848424174834941
729.121568	1.14965515138786	0.0845990524564849
729.141568	1.14965938577652	0.0843306468687255
729.161568	1.14965938577652	0.0840050869369826
729.181568	1.14966362016518	0.0838008928914414
729.201568	1.14966785455383	0.0835343229705001
729.221568	1.1496805577198	0.0833516696708911
729.241568	1.14968987337484	0.0831767448075299
729.261568	1.14968987337484	0.0830307098857722
729.281568	1.14970681092947	0.0828847236302553
729.301568	1.14971527970678	0.0827723936403707
729.321568	1.14971527970678	0.0827008150977596
729.341568	1.14971527970678	0.0825361012423544
729.361568	1.14971951409543	0.0824411011816955
729.381568	1.14971951409543	0.0821612833607486
729.401568	1.14971951409543	0.0819784169979695
729.421568	1.14974153291644	0.0818750059867294
729.441568	1.14974153291644	0.0817843918225425
729.461568	1.14974153291644	0.0816631576912822
729.481568	1.14975847047107	0.0814768211882225
729.501568	1.14977202051477	0.081264054169131
729.521568	1.14977202051477	0.0811331544478921
729.541568	1.14977202051477	0.0809922716191353
729.561568	1.14977202051477	0.0807978618617178
729.581568	1.14977202051477	0.0807621817927063
729.601568	1.14977202051477	0.0806223939543402
729.621568	1.14977202051477	0.0804814131996139
729.641568	1.14978895806939	0.0803094071236466
729.661568	1.14979827372443	0.0801802314929682
729.681568	1.14979827372443	0.080004365946804
729.701568	1.14979827372443	0.0798863028364985
729.721568	1.14982368005637	0.0798531456965668
729.741568	1.14982791444502	0.0796980612282058
729.761568	1.14982791444502	0.0795476344750697
729.781568	1.14983214883368	0.0793267223892409
729.801568	1.14983214883368	0.0791331191857215
729.821568	1.14983214883368	0.0789463280687644
729.841568	1.14983214883368	0.0787579285919389
729.861568	1.14983214883368	0.0787074747582619
729.881568	1.14983214883368	0.078569465611605
729.901568	1.14983214883368	0.0783556398050552
729.921568	1.14983214883368	0.0782190508817088
729.941568	1.14983214883368	0.0782183523431228
729.961568	1.14983214883368	0.0780799235985223
729.981568	1.14984993326603	0.0779324749818539
730.001568	1.14984993326603	0.0779068771333108
730.021568	1.14984993326603	0.0777980932505202
730.041568	1.14984993326603	0.0777604190526649
730.061568	1.149862636432	0.0777345701575449
730.081568	1.14987110520931	0.0775196291819203
730.101568	1.14988042086436	0.0774057294090635
730.121568	1.14988042086436	0.0771753938774714
730.141568	1.14988042086436	0.0771033892085193
730.161568	1.14988465525301	0.0769841367427965
730.181568	1.14988465525301	0.076916427759725
730.201568	1.14988888964167	0.0767717845737227
730.221568	1.14988465525301	0.0766526798871908
730.241568	1.14988465525301	0.0764821836516325
730.261568	1.14988465525301	0.0763441347410967
730.281568	1.14988465525301	0.0763200051886124
730.301568	1.14988465525301	0.0761718265783498
730.321568	1.14988465525301	0.0760552216747597
730.341568	1.14988465525301	0.075948438449209
730.361568	1.14988465525301	0.0758907143541265
730.381568	1.14988888964167	0.075778758856891
730.401568	1.14988465525301	0.0756065806686132
730.421568	1.14988888964167	0.0755195945132406
730.441568	1.14991514285134	0.0753744569494631
730.461568	1.14991514285134	0.0752579327606114
730.481568	1.14991514285134	0.0752432337757775
730.501568	1.14991514285134	0.0752717142087809
730.521568	1.14991514285134	0.0751566553485343
730.541568	1.14991514285134	0.0751416501224857
730.561568	1.14991514285134	0.0751057789494594
730.581568	1.14991514285134	0.0750570029140666
730.601568	1.14991514285134	0.0748158919648377
730.621568	1.14991514285134	0.074664142914363
730.641568	1.14991514285134	0.0745601378189055
730.661568	1.14991514285134	0.0743832366314227
730.681568	1.14991514285134	0.0742718402024516
730.701568	1.14991514285134	0.0742086945695793
730.721568	1.14991514285134	0.0740297042947376
730.741568	1.14991937723999	0.0739371422939857
730.761568	1.14991937723999	0.0739332086374478
730.781568	1.14991937723999	0.0738634930622286
730.801568	1.14991937723999	0.0737303475720782
730.821568	1.14991937723999	0.0735837440862046
730.841568	1.14991937723999	0.0733296392510016
730.861568	1.14991937723999	0.0732271036385835
730.881568	1.14991937723999	0.0729496603740346
730.901568	1.14991937723999	0.072753852945955
730.921568	1.14991937723999	0.0726481991332559
730.941568	1.14994563044966	0.0725955446359653
730.961568	1.14994563044966	0.072507329361297
730.981568	1.14994563044966	0.072405617514008
731.001568	1.14994563044966	0.0724139281646572
731.021568	1.14994563044966	0.0722610301161336
731.041568	1.14994563044966	0.0720801442319101
731.061568	1.14994563044966	0.0720041056064868
731.081568	1.14994563044966	0.0718397804875073
731.101568	1.14994563044966	0.0716279873866982
731.121568	1.14994563044966	0.0713700658126301
731.141568	1.14997188365932	0.0711420864392245
731.161568	1.14997188365932	0.0710541910560589
731.181568	1.14997188365932	0.0708779433018662
731.201568	1.14997188365932	0.0707365476971217
731.221568	1.14997188365932	0.0705677975112826
731.241568	1.14997188365932	0.0704458143947248
731.261568	1.14997188365932	0.0704211121236884
731.281568	1.14997188365932	0.0703406846343392
731.301568	1.14997188365932	0.0702724955172694
731.321568	1.14997188365932	0.0702662881977567
731.341568	1.14998882121395	0.0701648446082763
731.361568	1.14998882121395	0.070091366301848
731.381568	1.14998882121395	0.0700570678792489
731.401568	1.14998882121395	0.0700325501838281
731.421568	1.14998882121395	0.0699615781887407
731.441568	1.14998882121395	0.0698736145541407
731.461568	1.14998882121395	0.0698877918606255
731.481568	1.14998882121395	0.0698843697930938
731.501568	1.14998882121395	0.0699504929689434
731.521568	1.14998882121395	0.0699405104549167
731.541568	1.1499930556026	0.0699957472303618
731.561568	1.1499930556026	0.070061489978655
731.581568	1.1499930556026	0.0700456835401246
731.601568	1.1499930556026	0.0701160958734572
731.621568	1.1499930556026	0.0700080111227431
731.641568	1.1499930556026	0.0700250021687638
731.661568	1.1499930556026	0.0699187447759973
731.681568	1.1499930556026	0.0699006231301415
731.701568	1.1499930556026	0.0699484288081947
731.721568	1.1499930556026	0.0700261844022921
731.741568	1.1499930556026	0.0700858189440239
731.761568	1.1499930556026	0.0701484719795928
731.781568	1.1499930556026	0.0702286478288739
731.801568	1.1499930556026	0.0703368779848166
731.821568	1.1499930556026	0.0704080404904286
731.841568	1.1499930556026	0.0705206879978517
731.861568	1.1499930556026	0.0705921692079836
731.881568	1.1499930556026	0.0705708462731468
731.901568	1.1499930556026	0.070758019598131
731.921568	1.1499930556026	0.070865040813463
731.941568	1.1499930556026	0.0709139527582322
731.961568	1.1499930556026	0.0710173115422885
731.981568	1.1499930556026	0.0710991277999384
732.001568	1.1499930556026	0.0711532256666787
732.021568	1.1499930556026	0.0712307492059014
732.041568	1.1499930556026	0.0712911291719863
732.061568	1.1499930556026	0.0713443427375433
732.081568	1.1499930556026	0.0714197196208069
732.101568	1.1499930556026	0.071473520742184
732.121568	1.1499930556026	0.0715934165518551
732.141568	1.1499930556026	0.0716021367111059
732.161568	1.1499930556026	0.0715348259603113
732.181568	1.1499930556026	0.0716134403354908
732.201568	1.1499930556026	0.0716041919694932
732.221568	1.1499930556026	0.0715896354224338
732.241568	1.1499930556026	0.0716883216539971
732.261568	1.1499930556026	0.07182177991376
732.281568	1.1499930556026	0.0717861704701452
732.301568	1.1499930556026	0.0718342788284689
732.321568	1.1499930556026	0.0719018691133954
732.341568	1.1499930556026	0.0719445535599662
732.361568	1.1499930556026	0.0719927847708706
732.381568	1.1499930556026	0.0721372410072941
732.401568	1.1499930556026	0.0721843968130012
732.421568	1.1499930556026	0.072252908195536
732.441568	1.1499930556026	0.0723410641211318
732.461568	1.1499930556026	0.0723068440393078
732.481568	1.1499930556026	0.0722694060507629
732.501568	1.1499930556026	0.072424851954977
732.521568	1.1499930556026	0.0725000092466712
732.541568	1.15000129281179	0.0725198644789405
732.561568	1.15000575876857	0.0725452747844135
732.581568	1.15000575876857	0.0725902857146339
732.601568	1.15000575876857	0.0727095387738479
732.621568	1.15000575876857	0.0727692012096451
732.641568	1.15000575876857	0.0727752168316516
732.661568	1.15000575876857	0.0728717985450978
732.681568	1.15000575876857	0.0728769886215042
732.701568	1.15000575876857	0.072951156564157
732.721568	1.15000575876857	0.0730186975893528
732.741568	1.14999970491604	0.0730147847049897
732.761568	1.1499930556026	0.0729783888861618
732.781568	1.1499930556026	0.0730709514804047
732.801568	1.1499930556026	0.0730558619786726
732.821568	1.1499930556026	0.0729429681725977
732.841568	1.1499930556026	0.0730568792217785
732.861568	1.1499930556026	0.0730673620484888
732.881568	1.1499930556026	0.0730903532857585
732.901568	1.1499930556026	0.0730665626164792
732.921568	1.1499930556026	0.0730259310543326
732.941568	1.14999718413154	0.0730067618973436
732.961568	1.1500066056463	0.0730233766702433
732.981568	1.1500066056463	0.0729890123701737
733.001568	1.1500066056463	0.0730406152018983
733.021568	1.1500066056463	0.0730052562113695
733.041568	1.1500066056463	0.0729988536334076
733.061568	1.1500066056463	0.0729914166011086
733.081568	1.1500066056463	0.0729833753952491
733.101568	1.1500066056463	0.0729269083135269
733.121568	1.1500066056463	0.0729338687727726
733.141568	1.1500066056463	0.0729703631110617
733.161568	1.1500066056463	0.0729861220703337
733.181568	1.1500066056463	0.0730175011120476
733.201568	1.1500066056463	0.0730847958385926
733.221568	1.1500066056463	0.0731347641968539
733.241568	1.1500066056463	0.0732473173392522
733.261568	1.1500066056463	0.0733144803108547
733.281568	1.1500066056463	0.0733226764177935
733.301568	1.1500066056463	0.0734011026564125
733.321568	1.1500066056463	0.0735346190782664
733.341568	1.1500066056463	0.0735117518805573
733.361568	1.1500066056463	0.0734752201523528
733.381568	1.1500066056463	0.0733948324268821
733.401568	1.1500066056463	0.0733549623133383
733.421568	1.1500066056463	0.0732730131137647
733.441568	1.1500066056463	0.0733502048916713
733.461568	1.1500066056463	0.0734585151688624
733.481568	1.1500066056463	0.0734933548550047
733.501568	1.1500066056463	0.0734818826792535
733.521568	1.1500066056463	0.0734571091893305
733.541568	1.1500066056463	0.0734506834652296
733.561568	1.1499930556026	0.0734323095858148
733.581568	1.1499930556026	0.0733487781399637
733.601568	1.1499930556026	0.073347308656924
733.621568	1.1499930556026	0.0733015113514906
733.641568	1.1499930556026	0.0732537590876022
733.661568	1.1499930556026	0.073184184169685
733.681568	1.1499930556026	0.0730769855006256
733.701568	1.1499930556026	0.0730666385832928
733.721568	1.1499930556026	0.0729107072036642
733.741568	1.1499930556026	0.0728229892742253
733.761568	1.1500066056463	0.0728650998152636
733.781568	1.1500066056463	0.0728184324524236
733.801568	1.1500066056463	0.0727962062247007
733.821568	1.1500066056463	0.0728051192684376
733.841568	1.1500066056463	0.0727836823833813
733.861568	1.1500066056463	0.0727336190666025
733.881568	1.1500066056463	0.0727786745086274
733.901568	1.1500066056463	0.0727727585930611
733.921568	1.1500066056463	0.0727548434819788
733.941568	1.1500066056463	0.0727508077450354
733.961568	1.1500066056463	0.0727906748911258
733.981568	1.1500066056463	0.0726964143199125
734.001568	1.1500066056463	0.0726439366828565
734.021568	1.1500066056463	0.0726385679657415
734.041568	1.1500066056463	0.0726499867273275
734.061568	1.1500066056463	0.0727608911524859
734.081568	1.1500066056463	0.0728475324897461
734.101568	1.1500066056463	0.0728622896366713
734.121568	1.1500066056463	0.0728043465435113
734.141568	1.1500066056463	0.0728430415454153
734.161568	1.1500066056463	0.0728093947756342
734.181568	1.1500066056463	0.0727778074186753
734.201568	1.1500066056463	0.0727458960157794
734.221568	1.1500066056463	0.0727415742163056
734.241568	1.1500066056463	0.0727603225883694
734.261568	1.1500066056463	0.0727204690925659
734.281568	1.1500066056463	0.0727669400099747
734.301568	1.1500066056463	0.0728115758540557
734.321568	1.1500066056463	0.072842435591384
734.341568	1.1500066056463	0.0729323725826508
734.361568	1.14999390248034	0.0729572653642097
734.381568	1.14999390248034	0.0729211170310142
734.401568	1.14999390248034	0.0729812720641136
734.421568	1.14999390248034	0.0730433458527332
734.441568	1.14999390248034	0.0731218581475067
734.461568	1.14999390248034	0.0731439181978266
734.481568	1.14999390248034	0.0731503029710666
734.501568	1.14999390248034	0.0731135777648849
734.521568	1.14999390248034	0.0730744394254075
734.541568	1.14999390248034	0.0729188807579555
734.561568	1.1500066056463	0.0729114775546268
734.581568	1.1500066056463	0.0728963429476005
734.601568	1.1500066056463	0.0727779658806993
734.621568	1.1500066056463	0.0726984636433931
734.641568	1.1500066056463	0.0726043223638169
734.661568	1.1500066056463	0.0724638258975238
734.681568	1.1500066056463	0.0724740855717199
734.701568	1.1500066056463	0.072400444648832
734.721568	1.1500066056463	0.0724025473864781
734.741568	1.1500066056463	0.072410301936316
734.761568	1.1500066056463	0.0723551179815455
734.781568	1.1500066056463	0.0722413464026845
734.801568	1.1500066056463	0.0721791005017545
734.821568	1.1500066056463	0.072130584415301
734.841568	1.1500066056463	0.0720713510733009
734.861568	1.1500066056463	0.071865914258177
734.881568	1.1500066056463	0.0717952591871373
734.901568	1.1500066056463	0.0717823940886493
734.921568	1.1500066056463	0.071826932600251
734.941568	1.1500066056463	0.0717370240965391
734.961568	1.1500066056463	0.0716223777123476
734.981568	1.1500066056463	0.0716443321213181
735.001568	1.1500066056463	0.0715720212111499
735.021568	1.1500066056463	0.0714397600221827
735.041568	1.1500066056463	0.071256312631982
735.061568	1.1500066056463	0.0711352909704022
735.081568	1.1500066056463	0.0710425966212181
735.101568	1.1500066056463	0.0709476369179291
735.121568	1.1500066056463	0.0709555885066877
735.141568	1.1500066056463	0.0708252757477775
735.161568	1.1499930556026	0.0706329740694222
735.181568	1.1499930556026	0.0705713922846158
735.201568	1.1499930556026	0.0706020769421791
735.221568	1.1499930556026	0.0705699619719639
735.241568	1.1499930556026	0.0705392927451596
735.261568	1.1499930556026	0.070551301436528
735.281568	1.1499930556026	0.0705887210268605
735.301568	1.1499930556026	0.0707065609846536
735.321568	1.1499930556026	0.0706545118479027
735.341568	1.1499930556026	0.0706212769606857
735.361568	1.1499930556026	0.0706115538021059
735.381568	1.1499930556026	0.0704688495503086
735.401568	1.1499930556026	0.0703158553562878
735.421568	1.1499930556026	0.0701563119920955
735.441568	1.1499930556026	0.0701988640902345
735.461568	1.1499930556026	0.0701768064138771
735.481568	1.1499930556026	0.0700950566271882
735.501568	1.1499930556026	0.0699687695158788
735.521568	1.1499930556026	0.0698095246775222
735.541568	1.1499930556026	0.0697782061718626
735.561568	1.1499930556026	0.0696663806490963
735.581568	1.1499930556026	0.0694830044777819
735.601568	1.1499930556026	0.0694382606183894
735.621568	1.1499930556026	0.0692943776940077
735.641568	1.1499930556026	0.0692095435360111
735.661568	1.1499930556026	0.0691592089939704
735.681568	1.1499930556026	0.0691033371834471
735.701568	1.1499930556026	0.068995860167237
735.721568	1.1499930556026	0.0689571259949438
735.741568	1.1499930556026	0.0688572035221967
735.761568	1.1499930556026	0.0687858623758764
735.781568	1.1499930556026	0.0687406377889944
735.801568	1.1499930556026	0.0685933684065243
735.821568	1.1499930556026	0.0685551766847569
735.841568	1.1499930556026	0.068557852734445
735.861568	1.1499930556026	0.0684972846317994
735.881568	1.1499930556026	0.0684584952648695
735.901568	1.1499930556026	0.0683942623569855
735.921568	1.1499930556026	0.0683403763664346
735.941568	1.1499930556026	0.0682473413535728
735.961568	1.1499930556026	0.0681467595126282
735.981568	1.1500066056463	0.0680338763893862
736.001568	1.1500066056463	0.0679224140829449
736.021568	1.1500066056463	0.0678353489933052
736.041568	1.1500066056463	0.0677046029861647
736.061568	1.1500066056463	0.067606599268937
736.081568	1.1500066056463	0.0675518503428694
736.101568	1.1500066056463	0.0675565519764081
736.121568	1.1500066056463	0.0674456249986025
736.141568	1.1500066056463	0.0674147320257937
736.161568	1.1500066056463	0.0673456787862248
736.181568	1.1500066056463	0.067237367915544
736.201568	1.1500066056463	0.0671489520410098
736.221568	1.1500066056463	0.0669483604841808
736.241568	1.1500066056463	0.0670323607877062
736.261568	1.1500066056463	0.0671179771664813
736.281568	1.1500066056463	0.0671116594576932
736.301568	1.1500066056463	0.0671514452955539
736.321568	1.1500066056463	0.0671020674605648
736.341568	1.1500066056463	0.0669916841202648
736.361568	1.1500066056463	0.0668008246243759
736.381568	1.1499930556026	0.0667297861583256
736.401568	1.1499930556026	0.0667044144297499
736.421568	1.1499930556026	0.0665810372034744
736.441568	1.1499930556026	0.0665205521895312
736.461568	1.1499930556026	0.0664258275085703
736.481568	1.1499930556026	0.0663438142119989
736.501568	1.1499930556026	0.0662237593468116
736.521568	1.1499930556026	0.0660796372456678
736.541568	1.1499930556026	0.0659365454444256
736.561568	1.1499930556026	0.0658162223214312
736.581568	1.1500066056463	0.0656761484205355
736.601568	1.1500066056463	0.0655511361273069
736.621568	1.1500066056463	0.065506620168353
736.641568	1.1500066056463	0.0654502070942869
736.661568	1.1500066056463	0.0653288892808342
736.681568	1.1500066056463	0.0652502671902759
736.701568	1.1500066056463	0.0651044126896998
736.721568	1.1500066056463	0.0649483893190086
736.741568	1.1500066056463	0.0648484276758732
736.761568	1.1500066056463	0.0647357748270333
736.781568	1.1500066056463	0.0646492759275478
736.801568	1.1500066056463	0.0645051467045151
736.821568	1.1500066056463	0.064411262406423
736.841568	1.1500066056463	0.0642857581093819
736.861568	1.1500066056463	0.0641235832073059
736.881568	1.1500066056463	0.064085318486179
736.901568	1.1500066056463	0.0640110383737792
736.921568	1.1500066056463	0.0639323308205564
736.941568	1.1500066056463	0.0638995772543199
736.961568	1.1500066056463	0.0638074817372779
736.981568	1.1499930556026	0.0637064678350842
737.001568	1.1499930556026	0.0636307200201164
737.021568	1.1499930556026	0.0636713664195311
737.041568	1.1499930556026	0.0635320616826175
737.061568	1.1499930556026	0.0635050744722828
737.081568	1.1499930556026	0.0634451520875481
737.101568	1.1499930556026	0.0633489656389268
737.121568	1.1499930556026	0.0632466614878924
737.141568	1.1499930556026	0.0631403310957666
737.161568	1.1499930556026	0.0629890592118347
737.181568	1.1499930556026	0.0628836825593073
737.201568	1.1499930556026	0.0628385915078381
737.221568	1.1499930556026	0.0626878318064046
737.241568	1.1499930556026	0.0626701695223714
737.261568	1.1499930556026	0.0626491641050737
737.281568	1.1499930556026	0.0625788704698848
737.301568	1.1499930556026	0.0625511224044398
737.321568	1.1499930556026	0.0625920530859125
737.341568	1.1499930556026	0.0625735973047776
737.361568	1.1499930556026	0.0625589837826086
737.381568	1.1499930556026	0.0625690743119477
737.401568	1.1499930556026	0.0625788253645905
737.421568	1.1499930556026	0.0625533011088981
737.441568	1.1499930556026	0.0626068025174585
737.461568	1.1499930556026	0.0625408271207998
737.481568	1.1499930556026	0.0624795379269214
737.501568	1.1499930556026	0.0624182024407662
737.521568	1.1499930556026	0.062337400458768
737.541568	1.1499930556026	0.0622145223581937
737.561568	1.1499930556026	0.0621401348239724
737.581568	1.1500066056463	0.0620610735502765
737.601568	1.1500066056463	0.062000136296399
737.621568	1.1500066056463	0.0618896930135347
737.641568	1.1500066056463	0.0618453645976509
737.661568	1.1500066056463	0.061884037046908
737.681568	1.1500066056463	0.0618243989442316
737.701568	1.1500066056463	0.0617483312377621
737.721568	1.1500066056463	0.0617851585243494
737.741568	1.1500066056463	0.0616463256125633
737.761568	1.1500066056463	0.0617559647154916
737.781568	1.14999390248034	0.0615962409301181
737.801568	1.14999390248034	0.0616443492884426
737.821568	1.14999390248034	0.0616106307062833
737.841568	1.14999390248034	0.0615763672996366
737.861568	1.14999390248034	0.0615593857494676
737.881568	1.14999390248034	0.0616020701960379
737.901568	1.14999390248034	0.0615131379845717
737.921568	1.14999390248034	0.0613977669482027
737.941568	1.14999390248034	0.0613671511355637
737.961568	1.14999390248034	0.0613482543908176
737.981568	1.1499930556026	0.0613130235942867
738.001568	1.1499930556026	0.0613249029046768
738.021568	1.1499930556026	0.0613041888913259
738.041568	1.1499930556026	0.061191412596415
738.061568	1.1499930556026	0.0611304794969728
738.081568	1.1499930556026	0.0611216038431511
738.101568	1.1499930556026	0.0610501594294443
738.121568	1.1499930556026	0.0610363299085262
738.141568	1.1499930556026	0.0609212995358341
738.161568	1.1499930556026	0.0607712496493095
738.181568	1.14999390248034	0.0607053674306955
738.201568	1.14999390248034	0.0606971179095909
738.221568	1.14999390248034	0.060752224117077
738.241568	1.14999390248034	0.0607950367576447
738.261568	1.14999390248034	0.060776697300692
738.281568	1.14999390248034	0.0606768869976921
738.301568	1.14999390248034	0.0606421547333715
738.321568	1.14999390248034	0.0605060447570391
738.341568	1.14999390248034	0.0604378710707297
738.361568	1.14999390248034	0.0604695296465755
738.381568	1.14999390248034	0.0604185309884113
738.401568	1.14999390248034	0.0603732310282069
738.421568	1.14999390248034	0.0603214323445422
738.441568	1.14999390248034	0.0603117026575653
738.461568	1.14999390248034	0.0602359744277915
738.481568	1.14999390248034	0.0602457919513965
738.501568	1.14999390248034	0.0600958328689531
738.521568	1.14999390248034	0.0599358378583178
738.541568	1.14999390248034	0.0598654457036695
738.561568	1.14999390248034	0.0598049612832162
738.581568	1.1500066056463	0.0597802851257725
738.601568	1.1500066056463	0.0597914486863461
738.621568	1.1500066056463	0.0598291216972187
738.641568	1.1500066056463	0.0598482077655053
738.661568	1.1500066056463	0.0598168293172821
738.681568	1.1500066056463	0.0598527871399549
738.701568	1.1500066056463	0.0599369381901252
738.721568	1.1500066056463	0.059958015419801
738.741568	1.1500066056463	0.0600140403509319
738.761568	1.1500066056463	0.0598690191113359
738.781568	1.1499930556026	0.0598327627628281
738.801568	1.1499930556026	0.0599464423506263
738.821568	1.1499930556026	0.0598619512302693
738.841568	1.1499930556026	0.0599198860145591
738.861568	1.1499930556026	0.0599737559808606
738.881568	1.1499930556026	0.059984318928818
738.901568	1.1499930556026	0.0599859278821791
738.921568	1.1499930556026	0.0600360760681314
738.941568	1.1499930556026	0.0600891727160157
738.961568	1.1499930556026	0.0603373723184862
738.981568	1.15000544118942	0.0605137304619545
739.001568	1.1500066056463	0.0606091792016014
739.021568	1.1500066056463	0.0607370853556141
739.041568	1.1500066056463	0.0608052780336282
739.061568	1.1500066056463	0.0609610568861399
739.081568	1.1500066056463	0.0610526117331284
739.101568	1.1500066056463	0.0611808775425204
739.121568	1.1500066056463	0.0611694890489636
739.141568	1.1500066056463	0.0614265565898748
739.161568	1.1500066056463	0.06146144731622
739.181568	1.14999654897325	0.0614090687921155
739.201568	1.1499930556026	0.0613868847022339
739.221568	1.1499930556026	0.0614789351139784
739.241568	1.1499930556026	0.0614878267920498
739.261568	1.1499930556026	0.0615433413211555
739.281568	1.1499930556026	0.0616098449245608
739.301568	1.1499930556026	0.0616424584269869
739.321568	1.1499930556026	0.0616000891239919
739.341568	1.1499930556026	0.0616119191746514
739.361568	1.1499930556026	0.0615940414534839
739.381568	1.1499930556026	0.0614615090392554
739.401568	1.1499930556026	0.0614683970926322
739.421568	1.1499930556026	0.0615380473838715
739.441568	1.1499930556026	0.0615290898283304
739.461568	1.1499930556026	0.061531663797613
739.481568	1.1499930556026	0.0616251154409647
739.501568	1.1499930556026	0.0617429785448961
739.521568	1.1499930556026	0.0617245476903715
739.541568	1.1499930556026	0.0616998299885764
739.561568	1.1499930556026	0.0617613405544958
739.581568	1.1499930556026	0.0617834314663331
739.601568	1.1499930556026	0.0617801459016697
739.621568	1.1499930556026	0.0618057722377671
739.641568	1.1499930556026	0.0616869429309323
739.661568	1.1499930556026	0.0616903501611955
739.681568	1.1499930556026	0.0617064391013127
739.701568	1.1499930556026	0.0617170008622877
739.721568	1.1499930556026	0.0616143637629554
739.741568	1.1499930556026	0.0614573290840658
739.761568	1.1499930556026	0.0613644792403113
739.781568	1.1499930556026	0.0612540359574475
739.801568	1.1499930556026	0.0612637365633787
739.821568	1.1499930556026	0.0612285496851611
739.841568	1.1499930556026	0.0612171843377405
739.861568	1.1499930556026	0.0612391458685998
739.881568	1.1499930556026	0.0611990116516827
739.901568	1.1499930556026	0.0612009903497661
739.921568	1.1499930556026	0.0612029476821844
739.941568	1.1499930556026	0.0612009517728685
739.961568	1.1499930556026	0.0611151300463023
739.981568	1.14999375030699	0.0611730315951116
740.001568	1.15000575876857	0.0611101898294914
740.021568	1.15000575876857	0.0610742913558929
740.041568	1.15000575876857	0.0610827503792229
740.061568	1.15000575876857	0.0611026115463996
740.081568	1.15000575876857	0.0611588133377666
740.101568	1.15000575876857	0.0611132201931432
740.121568	1.15000575876857	0.0612064089201031
740.141568	1.15000575876857	0.0612752057716768
740.161568	1.15000575876857	0.0612786794729019
740.181568	1.15000575876857	0.0614353337242356
740.201568	1.1499930556026	0.061385211058384
740.221568	1.1499930556026	0.0614768038887793
740.241568	1.1499930556026	0.061510337895322
740.261568	1.1499930556026	0.0615616665343311
740.281568	1.1499930556026	0.0615674067766418
740.301568	1.1499930556026	0.0616476740234948
740.321568	1.1499930556026	0.0617436770834816
740.341568	1.1499930556026	0.0616553846550194
740.361568	1.1499930556026	0.0616202998572065
740.381568	1.1499930556026	0.0615485284301083
740.401568	1.15000575876857	0.061597856411877
740.421568	1.15000575876857	0.0616606275521005
740.441568	1.15000575876857	0.0617353409127312
740.461568	1.15000575876857	0.0617840172416806
740.481568	1.15000575876857	0.061845031055862
740.501568	1.15000575876857	0.061705595157498
740.521568	1.15000575876857	0.0617387843459288
740.541568	1.15000575876857	0.0617049915774285
740.561568	1.15000575876857	0.0617501366365535
740.581568	1.15000575876857	0.0617957653906206
740.601568	1.1499930556026	0.061855469370766
740.621568	1.1499930556026	0.062002875256104
740.641568	1.1499930556026	0.0621115416277304
740.661568	1.1499930556026	0.0621158758905092
740.681568	1.1499930556026	0.0621655397880287
740.701568	1.1499930556026	0.062264275279323
740.721568	1.1499930556026	0.0623395773827541
740.741568	1.1499930556026	0.0623292957494008
740.761568	1.1499930556026	0.0624076531430949
740.781568	1.1499930556026	0.062380467113367
740.801568	1.15000575876857	0.0623715380453798
740.821568	1.15000575876857	0.062412811764493
740.841568	1.15000575876857	0.0624400897852841
740.861568	1.15000575876857	0.0624944980476748
740.881568	1.15000575876857	0.0625618349120605
740.901568	1.15000575876857	0.0627049611357647
740.921568	1.15000575876857	0.0627622887790405
740.941568	1.15000575876857	0.0627560565329176
740.961568	1.15000575876857	0.0627798501696505
740.981568	1.15000575876857	0.0627077208676449
741.001568	1.1499930556026	0.0626933394003503
741.021568	1.1499930556026	0.0626948919720918
741.041568	1.1499930556026	0.0628059281521919
741.061568	1.1499930556026	0.0628394799634562
741.081568	1.1499930556026	0.0628311657518629
741.101568	1.1499930556026	0.0628518548386038
741.121568	1.1499930556026	0.0629751988293983
741.141568	1.1499930556026	0.0631038848302249
741.161568	1.1499930556026	0.063128719449694
741.181568	1.1499930556026	0.063180629709615
741.201568	1.1499930556026	0.0632561858270778
741.221568	1.1499930556026	0.0633932934613206
741.241568	1.1499930556026	0.0635011491246147
741.261568	1.1499930556026	0.0636595328079274
741.281568	1.1499930556026	0.0636683152837042
741.301568	1.1499930556026	0.0637684116492344
741.321568	1.1499930556026	0.0637411496526933
741.341568	1.1499930556026	0.063799379995365
741.361568	1.1499930556026	0.0637757394792396
741.381568	1.1499930556026	0.0638071927072945
741.401568	1.15000575876857	0.0638310919853768
741.421568	1.15000575876857	0.0639447917518587
741.441568	1.15000575876857	0.0639528252423382
741.461568	1.15000575876857	0.0639948639709985
741.481568	1.15000575876857	0.0639046219254976
741.501568	1.15000575876857	0.0638727496929895
741.521568	1.15000575876857	0.0639270321353466
741.541568	1.15000575876857	0.064049726253795
741.561568	1.15000575876857	0.0641904304418429
741.581568	1.15000575876857	0.0643467285987404
741.601568	1.1499930556026	0.0644128755142182
741.621568	1.1499930556026	0.0644211653926916
741.641568	1.1499930556026	0.0644425239369731
741.661568	1.1499930556026	0.0644836860798294
741.681568	1.1499930556026	0.0645536206531268
741.701568	1.1499930556026	0.0646316474724858
741.721568	1.1499930556026	0.0646282402422225
741.741568	1.1499930556026	0.0645501030335882
741.761568	1.1499930556026	0.0645382824787808
741.781568	1.1499930556026	0.0645277414899794
741.801568	1.1500066056463	0.0645419538124172
741.821568	1.1500066056463	0.0646139252458894
741.841568	1.1500066056463	0.0646842028568264
741.861568	1.1500066056463	0.0647077175529184
741.881568	1.1500066056463	0.0646730262394576
741.901568	1.1500066056463	0.0647188401626317
741.921568	1.1500066056463	0.0647789121070292
741.941568	1.1500066056463	0.064758194532734
741.961568	1.1500066056463	0.0648232399294228
741.981568	1.1500066056463	0.0648579644783642
742.001568	1.1500066056463	0.0648534521683677
742.021568	1.1500066056463	0.0648564659142787
742.041568	1.1500066056463	0.0650214219139008
742.061568	1.1500066056463	0.0650975311647217
742.081568	1.1500066056463	0.0650914918030837
742.101568	1.1500066056463	0.0651100170226341
742.121568	1.1500066056463	0.065172335922924
742.141568	1.1500066056463	0.0651894943333299
742.161568	1.1500066056463	0.0653086025808066
742.181568	1.1500066056463	0.0654284841467007
742.201568	1.1499930556026	0.0654497904637964
742.221568	1.1499930556026	0.065422349233056
742.241568	1.1499930556026	0.06551576170602
742.261568	1.1499930556026	0.0656786030981818
742.281568	1.1499930556026	0.0656419342736192
742.301568	1.1499930556026	0.0656408837950324
742.321568	1.1499930556026	0.0656354664116777
742.341568	1.1499930556026	0.0656402986131757
742.361568	1.1499930556026	0.0656970826189462
742.381568	1.1499930556026	0.0658384479556637
742.401568	1.1500066056463	0.065864083787613
742.421568	1.1500066056463	0.0659723525204532
742.441568	1.1500066056463	0.0659003876153793
742.461568	1.1500066056463	0.0659067017632226
742.481568	1.1500066056463	0.065900733026982
742.501568	1.1500066056463	0.0658616991418723
742.521568	1.1500066056463	0.0658187007387062
742.541568	1.1500066056463	0.0657831892210613
742.561568	1.1500066056463	0.0657286444558036
742.581568	1.1500066056463	0.0657726066879098
742.601568	1.14999707827183	0.0657188850942904
742.621568	1.1499930556026	0.0657830046454451
742.641568	1.1499930556026	0.0656672680187887
742.661568	1.1499930556026	0.0656949751333746
742.681568	1.1499930556026	0.0656770772335229
742.701568	1.1499930556026	0.0657371325601803
742.721568	1.1499930556026	0.0658254451673273
742.741568	1.1499930556026	0.0657656972688668
742.761568	1.1499930556026	0.0656797977950148
742.781568	1.1499930556026	0.0656540776873823
742.801568	1.1499930556026	0.0657078983939535
742.821568	1.1499930556026	0.0657441452466095
742.841568	1.1499930556026	0.0657411659231609
742.861568	1.1499930556026	0.0658133812813203
742.881568	1.1499930556026	0.0657634087686236
742.901568	1.1499930556026	0.0657081322292999
742.921568	1.1499930556026	0.0657211973341623
742.941568	1.1499930556026	0.0657798745753514
742.961568	1.1499930556026	0.0657656972688655
742.981568	1.1499930556026	0.0657828930691888
743.001568	1.14999944688298	0.065808864223399
743.021568	1.15001084003496	0.0657708493618671
743.041568	1.15001084003496	0.0657327466637081
743.061568	1.15001084003496	0.0657201800910562
743.081568	1.15001084003496	0.0656738427090607
743.101568	1.15001084003496	0.0656535916184766
743.121568	1.15001084003496	0.0656490549753604
743.141568	1.15001084003496	0.0656175085692617
743.161568	1.15001084003496	0.0655661478817539
743.181568	1.15001084003496	0.0655063091792117
743.201568	1.1500066056463	0.0654838319049116
743.221568	1.1500066056463	0.0654106806118735
743.241568	1.1500066056463	0.0654315833552761
743.261568	1.1500066056463	0.0654517394873439
743.281568	1.1500066056463	0.0654330362205754
743.301568	1.1500066056463	0.065488666480373
743.321568	1.1500066056463	0.0655844084044398
743.341568	1.1500066056463	0.0656398997874071
743.361568	1.1500066056463	0.0656441503679931
743.381568	1.1500066056463	0.0656702271635526
743.401568	1.1499930556026	0.0655981037964543
743.421568	1.1499930556026	0.0655500963315533
743.441568	1.1499930556026	0.0655190638884245
743.461568	1.1499930556026	0.0655248480490489
743.481568	1.1499930556026	0.0656093219581744
743.501568	1.1499930556026	0.065587046470721
743.521568	1.1499930556026	0.0656277557801527
743.541568	1.1499930556026	0.0656012089399381
743.561568	1.1499930556026	0.0656924783178862
743.581568	1.1499930556026	0.0657453797073212
743.601568	1.1499930556026	0.0657170215334075
743.621568	1.1499930556026	0.0657163657261542
743.641568	1.1499930556026	0.0656982933400287
743.661568	1.1499930556026	0.0657814307080373
743.681568	1.1499930556026	0.0658208966543958
743.701568	1.1499930556026	0.0657947557618384
743.721568	1.1499930556026	0.0658784308324455
743.741568	1.1499930556026	0.0659852116840332
743.761568	1.1499930556026	0.0660139876754187
743.781568	1.1499930556026	0.0660088812812043
743.801568	1.1499930556026	0.066090517117674
743.821568	1.1500066056463	0.0661613229353585
743.841568	1.1500066056463	0.0663258955399707
743.861568	1.1500066056463	0.066440579314078
743.881568	1.1500066056463	0.0665237143081238
743.901568	1.1500066056463	0.0666039613762921
743.921568	1.1500066056463	0.0665565521500442
743.941568	1.1500066056463	0.066576308862853
743.961568	1.1500066056463	0.0665348648119012
743.981568	1.1500066056463	0.0664610666139712
744.001568	1.1500066056463	0.0665162493817602
744.021568	1.1500066056463	0.0664551168694342
744.041568	1.1500066056463	0.0664533405516886
744.061568	1.1500066056463	0.0665672094630277
744.081568	1.1500066056463	0.066540983701296
744.101568	1.1500066056463	0.0665141792861061
744.121568	1.1500066056463	0.0666390877184565
744.141568	1.1500066056463	0.0667517192016298
744.161568	1.1500066056463	0.066717186350193
744.181568	1.1500066056463	0.0667610019900894
744.201568	1.1500066056463	0.0668502825806119
744.221568	1.1499930556026	0.0669199316848696
744.241568	1.1499930556026	0.066833937845993
744.261568	1.1499930556026	0.0668164666659737
744.281568	1.1499930556026	0.0667490603631732
744.301568	1.1499930556026	0.0667805996473835
744.321568	1.1499930556026	0.0666130975725425
744.341568	1.1499930556026	0.0666878696887552
744.361568	1.1499930556026	0.0667428880596133
744.381568	1.1499930556026	0.0668299270356608
744.401568	1.1499930556026	0.0668287744766688
744.421568	1.15001084003496	0.0666928110925477
744.441568	1.15001084003496	0.0667287867199418
744.461568	1.15001084003496	0.0667258477538618
744.481568	1.15001084003496	0.0667402375300264
744.501568	1.15001084003496	0.0666910104416822
744.521568	1.15001084003496	0.0667094151826148
744.541568	1.15001084003496	0.0666397447126911
744.561568	1.15001084003496	0.0666479900793596
744.581568	1.15001084003496	0.0667156319979796
744.601568	1.15001084003496	0.0667103339062602
744.621568	1.1499930556026	0.0667866532527979
744.641568	1.1499930556026	0.0667494295144055
744.661568	1.1499930556026	0.0666124892445477
744.681568	1.1499930556026	0.0666722662240539
744.701568	1.1499930556026	0.0666746425609241
744.721568	1.1499930556026	0.0666159344582175
744.741568	1.1499930556026	0.0666511100601113
744.761568	1.1499930556026	0.0666912211308904
744.781568	1.1499930556026	0.0667239592663691
744.801568	1.1499930556026	0.0667295831844971
744.821568	1.1500066056463	0.0667707957740655
744.841568	1.1500066056463	0.0668059535712374
744.861568	1.1500066056463	0.0667233912957432
744.881568	1.1500066056463	0.0667808536614145
744.901568	1.1500066056463	0.0668494884900201
744.921568	1.1500066056463	0.066826046793288
744.941568	1.1500066056463	0.0667723447848625
744.961568	1.1500066056463	0.0667587354490036
744.981568	1.1500066056463	0.0667136159099801
745.001568	1.1500066056463	0.0666656903467998
745.021568	1.1500066056463	0.0666307978399824
745.041568	1.1500066056463	0.0667356866431329
745.061568	1.1500066056463	0.0668602288917053
745.081568	1.1500066056463	0.0668641773855113
745.101568	1.1500066056463	0.0669609234958884
745.121568	1.1500066056463	0.0669251787363864
745.141568	1.1500066056463	0.0670248964548342
745.161568	1.1500066056463	0.0670318871821061
745.181568	1.1500066056463	0.0671099371476035
745.201568	1.1500066056463	0.0671158957945019
745.221568	1.1499930556026	0.0669737796920149
745.241568	1.1499930556026	0.0669121670456888
745.261568	1.1499930556026	0.0669090743655121
745.281568	1.1499930556026	0.0669101752908105
745.301568	1.1499930556026	0.0669593732981096
745.321568	1.1499930556026	0.0669285450157902
745.341568	1.1499930556026	0.0669645675289516
745.361568	1.1499930556026	0.0669042688710956
745.381568	1.1499930556026	0.0668967612134009
745.401568	1.1499930556026	0.0668780104673743
745.421568	1.1499930556026	0.0669889350712174
745.441568	1.1499930556026	0.066915079898178
745.461568	1.1499930556026	0.0669217222463944
745.481568	1.1499930556026	0.0668572181132475
745.501568	1.1499930556026	0.0667811047079921
745.521568	1.1499930556026	0.0667311215124611
745.541568	1.1499930556026	0.0668073951602131
745.561568	1.1499930556026	0.0668442028616059
745.581568	1.1499930556026	0.0668706428734911
745.601568	1.1499930556026	0.0669166229740676
745.621568	1.1500066056463	0.066849014290929
745.641568	1.1500066056463	0.0667332177217087
745.661568	1.1500066056463	0.0666847603908372
745.681568	1.1500066056463	0.0666240771509908
745.701568	1.1500066056463	0.0666894691462648
745.721568	1.1500066056463	0.0666107699019109
745.741568	1.1500066056463	0.0665491204591621
745.761568	1.1500066056463	0.0665998840949987
745.781568	1.1500066056463	0.0665199842189055
745.801568	1.1500066056463	0.0666251929135589
745.821568	1.1499930556026	0.0666042628695822
745.841568	1.1499930556026	0.0667596921560558
745.861568	1.1499930556026	0.0667551472040687
745.881568	1.1499930556026	0.0668010608336847
745.901568	1.1499930556026	0.0668195688420038
745.921568	1.1499930556026	0.0667682882757447
745.941568	1.1499930556026	0.066832957992803
745.961568	1.1499930556026	0.0667965871005848
745.981568	1.1499930556026	0.0667350539820178
746.001568	1.1499930556026	0.0667236102938215
746.021568	1.1500066056463	0.0667846098642248
746.041568	1.1500066056463	0.0668101293719914
746.061568	1.1500066056463	0.066841563608343
746.081568	1.1500066056463	0.0668378691285682
746.101568	1.1500066056463	0.0668954359486075
746.121568	1.1500066056463	0.0670145109606035
746.141568	1.1500066056463	0.0669708163928149
746.161568	1.1500066056463	0.0670218275142855
746.181568	1.1500066056463	0.0671296665598389
746.201568	1.1500066056463	0.0671085424443953
746.221568	1.1499930556026	0.0671182418633454
746.241568	1.1499930556026	0.0670717851897143
746.261568	1.1499930556026	0.0670211449999487
746.281568	1.1499930556026	0.0671042028402001
746.301568	1.1499930556026	0.067183344828635
746.321568	1.1499930556026	0.0672100163019027
746.341568	1.1499930556026	0.0671460706435307
746.361568	1.1499930556026	0.0671415001714428
746.381568	1.1499930556026	0.0672198593456083
746.401568	1.1499930556026	0.0670874675886822
746.421568	1.1499930556026	0.0671045476583123
746.441568	1.1499930556026	0.0671161557434403
746.461568	1.1499930556026	0.0671179130694827
746.481568	1.1499930556026	0.0670876408879742
746.501568	1.1499930556026	0.0671104528910453
746.521568	1.1499930556026	0.0670555401615373
746.541568	1.1499930556026	0.0670555271047407
746.561568	1.1499930556026	0.0671564976821119
746.581568	1.1499930556026	0.0671769404702008
746.601568	1.1499930556026	0.0672374557521711
746.621568	1.1500066056463	0.0672842174800362
746.641568	1.1500066056463	0.0673607961820217
746.661568	1.1500066056463	0.0674396936522772
746.681568	1.1500066056463	0.067377797317385
746.701568	1.1500066056463	0.0673547123085801
746.721568	1.1500066056463	0.0673915579933798
746.741568	1.1500066056463	0.0674107829384963
746.761568	1.1500066056463	0.0674140133085228
746.781568	1.1500066056463	0.0674082742531938
746.801568	1.1500066056463	0.0672974778433478
746.821568	1.14999337318175	0.067327920950185
746.841568	1.1499930556026	0.0674685907157715
746.861568	1.1499930556026	0.0675198564447623
746.881568	1.1499930556026	0.0674174721724796
746.901568	1.1499930556026	0.0673734250711999
746.921568	1.1499930556026	0.0673966584526866
746.941568	1.1499930556026	0.0673942257341966
746.961568	1.1499930556026	0.0674849734337968
746.981568	1.1499930556026	0.0674948034207066
747.001568	1.1499930556026	0.0674915267584034
747.021568	1.1499930556026	0.0673785860665612
747.041568	1.1499930556026	0.0673659381856797
747.061568	1.1499930556026	0.0673891252748898
747.081568	1.1499930556026	0.0672969235230085
747.101568	1.1499930556026	0.0672663599375536
747.121568	1.1499930556026	0.0671378335857317
747.141568	1.1499930556026	0.0671388840643185
747.161568	1.1499930556026	0.067114980631801
747.181568	1.1499930556026	0.0670477998554758
747.201568	1.1499930556026	0.0670517964220315
747.221568	1.1499930556026	0.0670869108943805
747.241568	1.1500066056463	0.0670390719808462
747.261568	1.1500066056463	0.0670002855813697
747.281568	1.1500066056463	0.0670441854969496
747.301568	1.1500066056463	0.0670838544171365
747.321568	1.1500066056463	0.0670649173150218
747.341568	1.1500066056463	0.0670644057260154
747.361568	1.1500066056463	0.0670389105513685
747.381568	1.1500066056463	0.0670255314899114
747.401568	1.1500066056463	0.0669978314972138
747.421568	1.1500066056463	0.0669070559035502
747.441568	1.1500066056463	0.0668594152159185
747.461568	1.1500066056463	0.0668056378341705
747.481568	1.1500066056463	0.0667910593279545
747.501568	1.1500066056463	0.0667549038728705
747.521568	1.1500066056463	0.0667260317359869
747.541568	1.1500066056463	0.0667840929338022
747.561568	1.1500066056463	0.0667573656724058
747.581568	1.1500066056463	0.0667491090294127
747.601568	1.1500066056463	0.0667040369696475
747.621568	1.1500066056463	0.0667282887812215
747.641568	1.14999390248034	0.066572160956162
747.661568	1.14999390248034	0.0665422068856841
747.681568	1.14999390248034	0.0664470815984823
747.701568	1.14999390248034	0.0664829159750834
747.721568	1.14999390248034	0.0664627616234877
747.741568	1.14999390248034	0.0664355957724439
747.761568	1.14999390248034	0.0663428242694663
747.781568	1.14999390248034	0.0663204585714219
747.801568	1.14999390248034	0.0662788922613804
747.821568	1.14999390248034	0.066154150599924
747.841568	1.14999390248034	0.0661031038690107
747.861568	1.14999390248034	0.0661882923409714
747.881568	1.14999390248034	0.0661908431641157
747.901568	1.14999390248034	0.0661715802355918
747.921568	1.14999390248034	0.0660896221336579
747.941568	1.14999390248034	0.0660591903031446
747.961568	1.14999390248034	0.0659745193550971
747.981568	1.14999390248034	0.0658917291791638
748.001568	1.14999390248034	0.0658801840040531
748.021568	1.14999390248034	0.0658028337641225
748.041568	1.1500066056463	0.0656897684392277
748.061568	1.1500066056463	0.0656573496017604
748.081568	1.1500066056463	0.0656332182688033
748.101568	1.1500066056463	0.0655914258387955
748.121568	1.1500066056463	0.0655733884686227
748.141568	1.1500066056463	0.0654636271066044
748.161568	1.1500066056463	0.0653974386467756
748.181568	1.1500066056463	0.0653399133710872
748.201568	1.1500066056463	0.0651840597387435
748.221568	1.1500066056463	0.0651191407555796
748.241568	1.14999390248034	0.0650100886149798
748.261568	1.14999390248034	0.0648936813438017
748.281568	1.14999390248034	0.0648210760622331
748.301568	1.14999390248034	0.064771830575676
748.321568	1.14999390248034	0.0647166715475158
748.341568	1.14999390248034	0.0646319044539712
748.361568	1.14999390248034	0.0646420958767341
748.381568	1.14999390248034	0.0645703867661628
748.401568	1.14999390248034	0.064528558726711
748.421568	1.14999390248034	0.0645557530653094
748.441568	1.1500066056463	0.0644896233610621
748.461568	1.1500066056463	0.0644405351495475
748.481568	1.1500066056463	0.0644238954500368
748.501568	1.1500066056463	0.0643903667849102
748.521568	1.1500066056463	0.0643958684439488
748.541568	1.1500066056463	0.0643183858555856
748.561568	1.1500066056463	0.0643544309213948
748.581568	1.1500066056463	0.0642874020786966
748.601568	1.1500066056463	0.0642583732602612
748.621568	1.1500066056463	0.0642477652070084
748.641568	1.14999390248034	0.0642419359410885
748.661568	1.14999390248034	0.0641587961991167
748.681568	1.14999390248034	0.0640206671673336
748.701568	1.14999390248034	0.0640140948510231
748.721568	1.14999390248034	0.0639141059073145
748.741568	1.14999390248034	0.0638285132681686
748.761568	1.14999390248034	0.0637683932510214
748.781568	1.14999390248034	0.0636800942941613
748.801568	1.14999390248034	0.0636659080853155
748.821568	1.14999390248034	0.0636520999300635
748.841568	1.15000745252403	0.0636992159718923
748.861568	1.15000745252403	0.0636071857388318
748.881568	1.15000745252403	0.0634797181744661
748.901568	1.15000745252403	0.0632352652789539
748.921568	1.15000745252403	0.0632123992682274
748.941568	1.15000745252403	0.0631161760231812
748.961568	1.15000745252403	0.0630701573457064
748.981568	1.15000745252403	0.0630143852416254
749.001568	1.15000745252403	0.0629413033870032
749.021568	1.15000745252403	0.0629984565440062
749.041568	1.15000745252403	0.0630823262795714
749.061568	1.15000745252403	0.0631715801630116
749.081568	1.15000745252403	0.0630771142440073
749.101568	1.15000745252403	0.0630286925225789
749.121568	1.15000745252403	0.0631144175101579
749.141568	1.15000745252403	0.0629892354785816
749.161568	1.15000745252403	0.062939375729122
749.181568	1.15000745252403	0.0630125424529184
749.201568	1.15000745252403	0.0628916424569377
749.221568	1.15000745252403	0.0627452282946044
749.241568	1.14999390248034	0.0626325362753774
749.261568	1.14999390248034	0.0625962045535479
749.281568	1.14999390248034	0.0625371931770793
749.301568	1.14999390248034	0.0624651582400992
749.321568	1.14999390248034	0.0624355151587616
749.341568	1.14999390248034	0.0624066542982016
749.361568	1.14999390248034	0.0623265205867625
749.381568	1.14999390248034	0.0622522458157788
749.401568	1.14999390248034	0.0621821812680123
749.421568	1.14999390248034	0.0621159530443046
749.441568	1.15000745252403	0.0620934330386712
749.461568	1.15000745252403	0.062151360701072
749.481568	1.15000745252403	0.0621412517735211
749.501568	1.15000745252403	0.0621017923555598
749.521568	1.15000745252403	0.0620008769728264
749.541568	1.15000745252403	0.0620667758091806
749.561568	1.15000745252403	0.0621056993050151
749.581568	1.15000745252403	0.0620911676845668
749.601568	1.15000745252403	0.0620296209157123
749.621568	1.15000745252403	0.0619602839875769
749.641568	1.14999390248034	0.0618887238431785
749.661568	1.14999390248034	0.0617590775743548
749.681568	1.14999390248034	0.0616874307803102
749.701568	1.14999390248034	0.0616038376114229
749.721568	1.14999390248034	0.0615780231387649
749.741568	1.14999390248034	0.0615931268842742
749.761568	1.14999390248034	0.061512068514282
749.781568	1.14999390248034	0.0613887168081075
749.801568	1.14999390248034	0.0613346230958023
749.821568	1.14999390248034	0.0613275510603005
749.841568	1.15000745252403	0.0612993376981242
749.861568	1.15000745252403	0.0612836517382117
749.881568	1.15000745252403	0.0613007893764426
749.901568	1.15000745252403	0.0612273532078552
749.921568	1.15000745252403	0.0611700801657266
749.941568	1.15000745252403	0.0611352060571223
749.961568	1.15000745252403	0.0610314585366395
749.981568	1.15000745252403	0.0610326947778237
750.001568	1.15000745252403	0.0609969423029433
750.021568	1.15000745252403	0.0610211525701666
750.041568	1.14999390248034	0.0610543577828468
750.061568	1.14999390248034	0.0610785579607279
750.081568	1.14999390248034	0.0611014773856202
750.101568	1.14999390248034	0.0610941507425964
750.121568	1.14999390248034	0.0610156313259339
750.141568	1.14999390248034	0.0609624082645245
750.161568	1.14999390248034	0.0608188476056087
750.181568	1.14999390248034	0.0607489403328847
750.201568	1.14999390248034	0.060656685760329
750.221568	1.14999390248034	0.060572697326618
750.241568	1.15000745252403	0.0605411414246677
750.261568	1.15000745252403	0.0604947939533297
750.281568	1.15000745252403	0.0603747206899313
750.301568	1.15000745252403	0.0603750571991736
750.321568	1.15000745252403	0.0603769581499718
750.341568	1.15000745252403	0.0603776204856231
750.361568	1.15000745252403	0.0603467292932865
750.381568	1.15000745252403	0.0602698057731887
750.401568	1.15000745252403	0.0602333001585762
750.421568	1.15000745252403	0.0602209407141879
750.441568	1.14999390248034	0.0601972740844704
750.461568	1.14999390248034	0.0602114757240752
750.481568	1.14999390248034	0.0602820874702926
750.501568	1.14999390248034	0.0602777069152364
750.521568	1.14999390248034	0.0602248191760882
750.541568	1.14999390248034	0.0601870666374581
750.561568	1.14999390248034	0.0601296007108424
750.581568	1.14999390248034	0.0601010840749048
750.601568	1.14999390248034	0.0601380437099238
750.621568	1.14999390248034	0.0601368958988575
750.641568	1.15000194781878	0.0601093318155364
750.661568	1.15000745252403	0.0599842738235225
750.681568	1.15000745252403	0.0599744978442689
750.701568	1.15000745252403	0.0598529509433948
750.721568	1.15000745252403	0.0598552703051559
750.741568	1.15000745252403	0.0597830727517166
750.761568	1.15000745252403	0.0597794304991256
750.781568	1.15000745252403	0.05984871757404
750.801568	1.15000745252403	0.059909683908963
750.821568	1.15000745252403	0.0598996313630306
750.841568	1.15000745252403	0.0599052552811584
750.861568	1.14999390248034	0.0598399778295953
750.881568	1.14999390248034	0.0597344213493774
750.901568	1.14999390248034	0.0597078234689599
750.921568	1.14999390248034	0.059665055340196
750.941568	1.14999390248034	0.0595654711571634
750.961568	1.14999390248034	0.0595614425421092
750.981568	1.14999390248034	0.0596227993939303
751.001568	1.14999390248034	0.0595604727782612
751.021568	1.14999390248034	0.0595780816481289
751.041568	1.14999390248034	0.0595160025180922
751.061568	1.14999390248034	0.0594838590603224
751.081568	1.14999390248034	0.0594696164698581
751.101568	1.14999390248034	0.0594514710843733
751.121568	1.14999390248034	0.0593830392295965
751.141568	1.14999390248034	0.0593585215341767
751.161568	1.14999390248034	0.0593492696072342
751.181568	1.14999390248034	0.0593878174234391
751.201568	1.14999390248034	0.0593521753378339
751.221568	1.14999390248034	0.0594284620423814
751.241568	1.14999390248034	0.0593355433537025
751.261568	1.14999390248034	0.0593580396197066
751.281568	1.14999390248034	0.0592931443761715
751.301568	1.14999390248034	0.0593209826522081
751.321568	1.14999390248034	0.059340801681543
751.341568	1.14999390248034	0.0593892323053319
751.361568	1.14999390248034	0.0594782660037126
751.381568	1.14999390248034	0.0594469065471926
751.401568	1.14999390248034	0.059490126322399
751.421568	1.14999390248034	0.0595111964301864
751.441568	1.14999390248034	0.0595970140023179
751.461568	1.1500066056463	0.0596664156209427
751.481568	1.1500066056463	0.0597893774037093
751.501568	1.1500066056463	0.059889960431636
751.521568	1.1500066056463	0.0599148330345101
751.541568	1.1500066056463	0.0600588061694822
751.561568	1.1500066056463	0.0602683980131849
751.581568	1.1500066056463	0.0603267351841875
751.601568	1.1500066056463	0.0603712321514384
751.621568	1.1500066056463	0.060410368710444
751.641568	1.1500066056463	0.0604606510253008
751.661568	1.1500066056463	0.0604454541017472
751.681568	1.1500066056463	0.0604264837641521
751.701568	1.1500066056463	0.0603342653945308
751.721568	1.1500066056463	0.0604268802159579
751.741568	1.1500066056463	0.0604116221628594
751.761568	1.1500066056463	0.0604135599100827
751.781568	1.1500066056463	0.0605473801991889
751.801568	1.1500066056463	0.0604981252167803
751.821568	1.1500066056463	0.0605838751309687
751.841568	1.1500066056463	0.06068591517863
751.861568	1.1500066056463	0.0607165250563617
751.881568	1.1500066056463	0.0607165582918425
751.901568	1.1500066056463	0.0608638929582914
751.921568	1.1500066056463	0.0609880613077057
751.941568	1.1500066056463	0.0609317455661179
751.961568	1.1500066056463	0.0608838004177438
751.981568	1.1500066056463	0.0609136779279194
752.001568	1.1500066056463	0.0609718495150091
752.021568	1.1500066056463	0.0610252666478856
752.041568	1.1500066056463	0.0611113459494277
752.061568	1.14999390248034	0.0610785674565792
752.081568	1.14999390248034	0.0610878247249378
752.101568	1.14999390248034	0.0610875208576857
752.121568	1.14999390248034	0.0611746156218616
752.141568	1.14999390248034	0.0612870524400769
752.161568	1.14999390248034	0.0613462377093282
752.181568	1.14999390248034	0.0614065155950075
752.201568	1.14999390248034	0.0613923424429591
752.221568	1.14999390248034	0.0614408798950782
752.241568	1.14999390248034	0.0613750742367681
752.261568	1.14999390248034	0.0614371153833974
752.281568	1.14999390248034	0.0614880546924899
752.301568	1.14999390248034	0.0616025224359719
752.321568	1.14999390248034	0.0616153643883209
752.341568	1.14999390248034	0.0616849339648215
752.361568	1.14999390248034	0.0616577728617039
752.381568	1.14999390248034	0.061578889635226
752.401568	1.14999390248034	0.0615742307330195
752.421568	1.14999390248034	0.0616128752882122
752.441568	1.14999390248034	0.0616449415921878
752.461568	1.14999390248034	0.0616566149612956
752.481568	1.14999390248034	0.0616173917526441
752.501568	1.14999390248034	0.0617536946134609
752.521568	1.14999390248034	0.0616551128362658
752.541568	1.14999390248034	0.0616221082234513
752.561568	1.14999390248034	0.0616484503093652
752.581568	1.14999390248034	0.0617107976972098
752.601568	1.14999390248034	0.0617591956790087
752.621568	1.14999390248034	0.0617566757173819
752.641568	1.14999390248034	0.0618035341842355
752.661568	1.15000745252403	0.0618720509081868
752.681568	1.15000745252403	0.0619034887054826
752.701568	1.15000745252403	0.0618984867656359
752.721568	1.15000745252403	0.0619625137322375
752.741568	1.15000745252403	0.0620331426896854
752.761568	1.15000745252403	0.0621416945176028
752.781568	1.15000745252403	0.0622789528984903
752.801568	1.15000745252403	0.0623640173308888
752.821568	1.15000745252403	0.062525004064529
752.841568	1.15000745252403	0.0626261265755264
752.861568	1.14999390248034	0.0627014191831062
752.881568	1.14999390248034	0.0627555479113646
752.901568	1.14999390248034	0.0627919449171745
752.921568	1.14999390248034	0.0628257424336004
752.941568	1.14999390248034	0.0627624994682491
752.961568	1.14999390248034	0.0628474701291128
752.981568	1.14999390248034	0.0629515523783649
753.001568	1.14999390248034	0.0630375948834827
753.021568	1.14999390248034	0.0630281103081754
753.041568	1.14999390248034	0.0631549766664343
753.061568	1.15000745252403	0.0633046502798379
753.081568	1.15000745252403	0.0632947793420682
753.101568	1.15000745252403	0.0632569591454942
753.121568	1.15000745252403	0.0632337946089321
753.141568	1.15000745252403	0.0632206927076449
753.161568	1.15000745252403	0.06325596742249
753.181568	1.15000745252403	0.0633214876117606
753.201568	1.15000745252403	0.063359123232718
753.221568	1.15000745252403	0.0633914233720401
753.241568	1.15000745252403	0.0633798776034379
753.261568	1.15000745252403	0.0633903070159822
753.281568	1.15000745252403	0.0634208296505771
753.301568	1.15000745252403	0.0634288488972792
753.321568	1.15000745252403	0.0635864835952947
753.341568	1.15000745252403	0.0637228374963141
753.361568	1.15000745252403	0.0637914574876509
753.381568	1.15000745252403	0.063806620582233
753.401568	1.15000745252403	0.0638684925840051
753.421568	1.15000745252403	0.0640247118066358
753.441568	1.15000745252403	0.064101549270579
753.461568	1.14999474935807	0.0641436372589693
753.481568	1.14999474935807	0.0641481822109559
753.501568	1.14999474935807	0.0642316537142436
753.521568	1.14999474935807	0.0642227377030532
753.541568	1.14999474935807	0.0642428297381223
753.561568	1.14999474935807	0.0643315186183904
753.581568	1.14999474935807	0.0643331999776202
753.601568	1.14999474935807	0.0644414437838494
753.621568	1.14999474935807	0.0645342200347539
753.641568	1.14999474935807	0.0645961312069146
753.661568	1.14999474935807	0.0645923738171222
753.681568	1.14999474935807	0.0646516320857334
753.701568	1.14999474935807	0.0647029702205932
753.721568	1.14999474935807	0.064820874275385
753.741568	1.14999474935807	0.0649279643356414
753.761568	1.14999474935807	0.0650421703497143
753.781568	1.14999474935807	0.0651570784633161
753.801568	1.14999474935807	0.0652832688356367
753.821568	1.14999474935807	0.0653543435046208
753.841568	1.14999474935807	0.0652984064101178
753.861568	1.15000745252403	0.0654062596994488
753.881568	1.15000745252403	0.0654900944190621
753.901568	1.15000745252403	0.0655684167968033
753.921568	1.15000745252403	0.0656749359189802
753.941568	1.15000745252403	0.0656567501761256
753.961568	1.15000745252403	0.0655866601082576
753.981568	1.15000745252403	0.0655906430245258
754.001568	1.15000745252403	0.0656402428250468
754.021568	1.15000745252403	0.0656510983639331
754.041568	1.15000745252403	0.0656355138909347
754.061568	1.14999474935807	0.0657231973979117
754.081568	1.14999474935807	0.0656639777061982
754.101568	1.14999474935807	0.0656292893601901
754.121568	1.14999474935807	0.0656190374013739
754.141568	1.14999474935807	0.0655535783416482
754.161568	1.14999474935807	0.0654658420139966
754.181568	1.14999474935807	0.0655189778322688
754.201568	1.14999474935807	0.0655963601206982
754.221568	1.14999474935807	0.0656709043364724
754.241568	1.14999474935807	0.0656834631937442
754.261568	1.14999474935807	0.0657331443024954
754.281568	1.14999474935807	0.0657690113210857
754.301568	1.14999474935807	0.065697255918238
754.321568	1.14999474935807	0.0657532766949338
754.341568	1.14999474935807	0.0657403053616051
754.361568	1.14999474935807	0.0656851973736489
754.381568	1.14999474935807	0.0657469999370056
754.401568	1.14999474935807	0.0657519140402247
754.421568	1.14999474935807	0.0656912278329248
754.441568	1.14999474935807	0.0656240856334976
754.461568	1.14999474935807	0.0657196785913919
754.481568	1.14999474935807	0.0657232128286704
754.501568	1.14999474935807	0.0655967927754385
754.521568	1.14999474935807	0.0657013498172724
754.541568	1.14999474935807	0.0656895779287041
754.561568	1.14999474935807	0.0656108863997307
754.581568	1.14999474935807	0.0656023698077994
754.601568	1.14999474935807	0.0656704016498265
754.621568	1.14999474935807	0.0656361453650685
754.641568	1.14999474935807	0.0656766712858657
754.661568	1.14999524557549	0.0657736322398856
754.681568	1.15000745252403	0.0658578438261109
754.701568	1.15000745252403	0.065852978389131
754.721568	1.15000745252403	0.0658364033801095
754.741568	1.15000745252403	0.0658815840486778
754.761568	1.15000745252403	0.0658781032255644
754.781568	1.15000745252403	0.065875639645557
754.801568	1.15000745252403	0.0658917190898212
754.821568	1.15000745252403	0.0658527196271737
754.841568	1.15000745252403	0.0658634178910176
754.861568	1.15000745252403	0.0658168437062224
754.881568	1.14999474935807	0.0659151429818317
754.901568	1.14999474935807	0.0659537448056921
754.921568	1.14999474935807	0.0659004362816182
754.941568	1.14999474935807	0.0660187237314199
754.961568	1.14999474935807	0.0661490899044958
754.981568	1.14999474935807	0.0662770945779686
755.001568	1.14999474935807	0.0663057880741429
755.021568	1.14999474935807	0.0664442275015775
755.041568	1.14999474935807	0.0664802078768969
755.061568	1.14999474935807	0.0664157613123512
755.081568	1.15000745252403	0.0663936840508003
755.101568	1.15000745252403	0.0664102632142569
755.121568	1.15000745252403	0.0663980901259569
755.141568	1.15000745252403	0.0664026350779433
755.161568	1.15000745252403	0.0663801643320411
755.181568	1.15000745252403	0.0663881034574951
755.201568	1.15000745252403	0.0663954716448698
755.221568	1.15000745252403	0.066357574887993
755.241568	1.15000745252403	0.0663957873819372
755.261568	1.15000745252403	0.0664814815079961
755.281568	1.15000745252403	0.0664818411633769
755.301568	1.15000745252403	0.066497658878231
755.321568	1.15000745252403	0.0665802241211791
755.341568	1.15000745252403	0.0665379094193313
755.361568	1.15000745252403	0.0664824299061788
755.381568	1.15000745252403	0.0663762413583355
755.401568	1.15000745252403	0.0663444955393532
755.421568	1.15000745252403	0.0663409215381958
755.441568	1.15000745252403	0.0662651576989784
755.461568	1.15000745252403	0.0662074051163415
755.481568	1.14999474935807	0.0661598130949492
755.501568	1.14999474935807	0.0661000100018517
755.521568	1.14999474935807	0.0660441536220872
755.541568	1.14999474935807	0.0660297703743204
755.561568	1.14999474935807	0.0659565069115358
755.581568	1.14999474935807	0.0659481143591668
755.601568	1.14999474935807	0.0658920443227392
755.621568	1.14999474935807	0.0657077796958084
755.641568	1.14999474935807	0.0655736258649137
755.661568	1.14999474935807	0.0654219664315379
755.681568	1.14999474935807	0.0653087094091379
755.701568	1.14999474935807	0.0653776053736637
755.721568	1.14999474935807	0.0652948407178305
755.741568	1.14999474935807	0.0652596069538461
755.761568	1.14999474935807	0.0651868206576057
755.781568	1.14999474935807	0.0652382252634273
755.801568	1.14999474935807	0.0652038692722271
755.821568	1.14999474935807	0.0651249338185646
755.841568	1.14999474935807	0.0649815203453492
755.861568	1.14999474935807	0.0649219819491148
755.881568	1.15000745252403	0.0648884621863491
755.901568	1.15000745252403	0.0647778782461834
755.921568	1.15000745252403	0.0647802367783318
755.941568	1.15000745252403	0.0646989309227062
755.961568	1.15000745252403	0.0646112711553589
755.981568	1.15000745252403	0.0645753204545756
756.001568	1.15000745252403	0.0644658623663188
756.021568	1.15000745252403	0.0644276558072827
756.041568	1.15000745252403	0.0643028150328737
756.061568	1.15000745252403	0.0642526241155889
756.081568	1.14999474935807	0.0642070434342711
756.101568	1.14999474935807	0.0641081779685082
756.121568	1.14999474935807	0.064058281422624
756.141568	1.14999474935807	0.0640276751058367
756.161568	1.14999474935807	0.0639455894033963
756.181568	1.14999474935807	0.0639014390347299
756.201568	1.14999474935807	0.0638588174981758
756.221568	1.14999474935807	0.0638506130823669
756.241568	1.14999474935807	0.0637242814592532
756.261568	1.14999474935807	0.0636735943837201
756.281568	1.15000745252403	0.0637008729980016
756.301568	1.15000745252403	0.0636384799113711
756.321568	1.15000745252403	0.063600866249571
756.341568	1.15000745252403	0.0636150619542682
756.361568	1.15000745252403	0.0636205333452796
756.381568	1.15000745252403	0.0635918926697796
756.401568	1.15000745252403	0.0635458069278529
756.421568	1.15000745252403	0.0635285541524211
756.441568	1.15000745252403	0.063468710108463
756.461568	1.15000745252403	0.0634830245113056
756.481568	1.15000745252403	0.0635271072220292
756.501568	1.15000745252403	0.0634600748183862
756.521568	1.15000745252403	0.0634320893566489
756.541568	1.15000745252403	0.0633711461678645
756.561568	1.15000745252403	0.0634147784191261
756.581568	1.15000745252403	0.0633696683759544
756.601568	1.15000745252403	0.0633160666674615
756.621568	1.15000745252403	0.0632544801347288
756.641568	1.15000745252403	0.0631280583010238
756.661568	1.15000745252403	0.0630799404468486
756.681568	1.15000745252403	0.0629989716939561
756.701568	1.15000745252403	0.0630535930195177
756.721568	1.15000745252403	0.0629987960207012
756.741568	1.15000745252403	0.0629790416818548
756.761568	1.15000745252403	0.0628706138935005
756.781568	1.15000745252403	0.0628786705301184
756.801568	1.15000745252403	0.062869880338962
756.821568	1.15000745252403	0.0628409725926351
756.841568	1.15000745252403	0.0627906208393626
756.861568	1.15000745252403	0.0626704401541432
756.881568	1.14999474935807	0.0626031656062835
756.901568	1.14999474935807	0.0625043897576203
756.921568	1.14999474935807	0.0623404165786422
756.941568	1.14999474935807	0.0622816449724269
756.961568	1.14999474935807	0.0620635590894397
756.981568	1.14999474935807	0.0620881396948776
757.001568	1.14999474935807	0.0619678587097242
757.021568	1.14999474935807	0.0619971937693747
757.041568	1.14999474935807	0.0620027049242649
757.061568	1.14999474935807	0.0619846313511573
757.081568	1.15000745252403	0.0619696807262565
757.101568	1.15000745252403	0.0620112980765005
[truncated: 13,001 more rows]
