# Supplementary material for: Unraveling the Local Relation Between Tissue Composition and Human Brain Mechanics Through Machine Learning
Source: Front Bioeng Biotechnol. 2021 Aug 17;9:704738. doi: 10.3389/fbioe.2021.704738 (PMC8415910; doi:10.3389/fbioe.2021.704738)
Supplement: Supplementary file 2 [file DataSheet4.ZIP › Mechanics_tensRelax/tensRelax_HBE_03_02_P1_HS_44.txt]

555.833176	1.00036845272257	0.0310398381497911
555.853176	1.00135314165809	0.0183439679319071
555.873176	1.00148385257874	0.0128377473747278
555.893176	1.00332395578027	0.0115981950003046
555.913176	1.00455195048211	0.0127711770424486
555.933176	1.0057863841753	0.0125538574991263
555.953176	1.00777612905269	0.0126233982970169
555.973176	1.00803970527064	0.0147899717492255
555.993176	1.01080099459062	0.016575900024688
556.013176	1.01204232590995	0.0171115707051226
556.033176	1.01211413846561	0.0178000166068457
556.053176	1.01486878965019	0.0188627021177617
556.073176	1.01688780267001	0.0197000601450921
556.093176	1.01764538288957	0.0204844370471834
556.113176	1.02025331317786	0.0208624551154919
556.133176	1.02064037078355	0.0214158683045642
556.153176	1.02347669517219	0.0209988739026487
556.173176	1.02546572192402	0.0206272778369515
556.193176	1.02546572192402	0.0214032892408392
556.213176	1.02859807697802	0.0212603594442041
556.233176	1.03103422439157	0.02103417069625
556.253176	1.03195528378197	0.0212173048174516
556.273176	1.03365888278104	0.0214010261821513
556.293176	1.03549620400037	0.0216616687675824
556.313176	1.03870684680941	0.0213611530861318
556.333176	1.04066883824617	0.0211611960464559
556.353176	1.04066883824617	0.0209239733188933
556.373176	1.04384312821188	0.0208712855465594
556.393176	1.04544781295888	0.0211580000837676
556.413176	1.04691989793396	0.0212838428888323
556.433176	1.04842399079099	0.0214421473751827
556.453176	1.04994380395959	0.021503633657411
556.473176	1.05242224836494	0.0218531576919449
556.493176	1.0526554339921	0.0218932087875874
556.513176	1.05574064018081	0.0219015883862146
556.533176	1.05700161434625	0.0218015145370509
556.553176	1.05714415925191	0.0221980387794775
556.573176	1.05970458462942	0.022013005513364
556.593176	1.06092121001573	0.0220084398838648
556.613176	1.06277986378836	0.021859378834656
556.633176	1.06325708537675	0.0219675442091032
556.653176	1.06456872661927	0.0221248652441455
556.673176	1.06574020665023	0.0223442696001849
556.693176	1.06807708980089	0.0224993650815385
556.713176	1.06812744910988	0.0225722266142204
556.733176	1.07038691349781	0.0223671333941482
556.753176	1.07070584573031	0.0223793097382831
556.773176	1.07295209419413	0.0225992477322814
556.793176	1.07346972392309	0.0226360909350988
556.813176	1.07542775661728	0.0227012178245676
556.833176	1.07644428446404	0.0225726298239836
556.853176	1.07646838089553	0.0223014174067493
556.873176	1.0785154309854	0.0222968904104216
556.893176	1.0795473351676	0.0221321247507302
556.913176	1.08068805649299	0.0220216908019624
556.933176	1.08115979256768	0.0220416737620015
556.953176	1.08193626733446	0.0219504896753305
556.973176	1.08354762039019	0.0219828904528488
556.993176	1.08377167556385	0.0218476221182268
557.013176	1.08546944507312	0.0218660261975429
557.033176	1.08625890041194	0.0222282538091285
557.053176	1.08697437674908	0.022465226015306
557.073176	1.08803239294208	0.0224054162842435
557.093176	1.08865215340147	0.0223023295893307
557.113176	1.08946758195369	0.0226434938561764
557.133176	1.090579119622	0.0226935811649588
557.153176	1.0907555733302	0.0229758164471723
557.173176	1.09196718994163	0.0232265992980188
557.193176	1.0928609002142	0.0234354025548217
557.213176	1.0928609002142	0.0232603066765484
557.233176	1.0944419833725	0.023260768179908
557.253176	1.09500951377565	0.0235714469653405
557.273176	1.09555458314247	0.0236200287469353
557.293176	1.09610274829426	0.0238267479008696
557.313176	1.09644037592992	0.0237401486022437
557.333176	1.09784080525072	0.0238119487975145
557.353176	1.09791271436108	0.0236769971864469
557.373176	1.09928749030591	0.0241785865548335
557.393176	1.09930380201498	0.0239784473097634
557.413176	1.10025689342602	0.0244014796371286
557.433176	1.10070616242972	0.0243349387762879
557.453176	1.10138397640049	0.0243303526594345
557.473176	1.10160333660203	0.0248506091351214
557.493176	1.10257430270129	0.0250852899410933
557.513176	1.10267942662731	0.0251788862284749
557.533176	1.10389517095202	0.0257724834036136
557.553176	1.10442781493631	0.0256329155590849
557.573176	1.10489238785944	0.0257617983797048
557.593176	1.10520464574854	0.0258221675326892
557.613176	1.10560825645004	0.0258092512892749
557.633176	1.10620939392231	0.0262711772223682
557.653176	1.10636067702802	0.0263938634154802
557.673176	1.10677056981947	0.0263475995825198
557.693176	1.10721986899651	0.0268379676556769
557.713176	1.1082292940384	0.0265520868338184
557.733176	1.10869733086127	0.0268371346848431
557.753176	1.10911762138663	0.0266472907918878
557.773176	1.10947475307102	0.0268120894188471
557.793176	1.10993486033942	0.0270468015766375
557.813176	1.11005919865009	0.0273869616833842
557.833176	1.11034707647827	0.0275678770216615
557.853176	1.11065485060864	0.0278262031977228
557.873176	1.11124723177685	0.0278759278624194
557.893176	1.11124723177685	0.0281097785854149
557.913176	1.11201855897136	0.028284626294983
557.933176	1.11255651346397	0.0284868309596077
557.953176	1.11279453286065	0.0285884781164075
557.973176	1.11296822269066	0.028855567935225
557.993176	1.11378237189316	0.0291851084092743
558.013176	1.11386217434997	0.0294195888801009
558.033176	1.11441113607801	0.029753215537805
558.053176	1.11464642176984	0.0299341762018603
558.073176	1.11464827441308	0.0301497824805901
558.093176	1.11517430440065	0.0303130719582503
558.113176	1.11536432404374	0.0305231605536923
558.133176	1.11573586651661	0.0306638415956016
558.153176	1.11596528047595	0.0307447426905513
558.173176	1.1162263643758	0.0307842513682426
558.193176	1.11627402618795	0.0308192412075385
558.213176	1.11680800986866	0.031045561180871
558.233176	1.11710057059963	0.0312004794718286
558.253176	1.11712007464837	0.0314609708607441
558.273176	1.1174166906766	0.0317482334293706
558.293176	1.11769785795336	0.0319374157204654
558.313176	1.11809846338993	0.0320281640135563
558.333176	1.11850428278013	0.03206118405713
558.353176	1.11856366391859	0.0321729579462027
558.373176	1.11898705626358	0.0323646447681662
558.393176	1.11898705626358	0.0324378554102759
558.413176	1.11936413856217	0.0326920302773857
558.433176	1.1195135569553	0.0328695237686128
558.453176	1.1195524805674	0.0329468734150532
558.473176	1.11987304216042	0.0329576701983565
558.493176	1.11994180720847	0.0332036626088147
558.513176	1.12022913588181	0.0334035942039556
558.533176	1.12041452089946	0.0337977818424155
558.553176	1.12058059497777	0.0340685780108236
558.573176	1.12073393590545	0.0342392065948134
558.593176	1.1208803369643	0.0342626566004156
558.613176	1.12090888094651	0.0343469399990179
558.633176	1.12118319283981	0.0345534789264215
558.653176	1.12146271868673	0.0348059421662736
558.673176	1.1215337829435	0.034954140955222
558.693176	1.12170928920874	0.0350968487679639
558.713176	1.12204822636747	0.0352554265227422
558.733176	1.12204971089593	0.0355832251015092
558.753176	1.12239647501975	0.0355978184449933
558.773176	1.12254435457241	0.0357506049172591
558.793176	1.12258198073077	0.0358742284421867
558.813176	1.12284530349265	0.0360574544603464
558.833176	1.12299550035803	0.0362429808485633
558.853176	1.12314208245694	0.0364353626481672
558.873176	1.12340076455871	0.0366452820987517
558.893176	1.12340880273721	0.0367403088664926
558.913176	1.12363950811561	0.036874510770136
558.933176	1.12364562726952	0.037080706066409
558.953176	1.12386661683157	0.0372421509748908
558.973176	1.12396311118157	0.0373460706076836
558.993176	1.12405908655008	0.0374742070360979
559.013176	1.12420718938547	0.0378090010900621
559.033176	1.12429833701915	0.0381814402608341
559.053176	1.12430931408123	0.0384229411334702
559.073176	1.12447985984893	0.0384071661499488
559.093176	1.12455828036664	0.0384809910549609
559.113176	1.12464438905209	0.0385302418829349
559.133176	1.1247316744979	0.0386157045476115
559.153176	1.1248189599437	0.0386729882725739
559.173176	1.12490624538951	0.0386430638766316
559.193176	1.12506922971753	0.038783895071695
559.213176	1.12518046072812	0.0388943252977628
559.233176	1.12527469811209	0.038929674198949
559.253176	1.12535486264901	0.0391132788641921
559.273176	1.12543502718594	0.0392738169188426
559.293176	1.12552419544833	0.0393206006058648
559.313176	1.12557503149614	0.0393272607588023
559.333176	1.12564259564515	0.0393530479308873
559.353176	1.12575360940767	0.0394653363764206
559.373176	1.12577392210199	0.0394448229629353
559.393176	1.12590423473451	0.0394814864460805
559.413176	1.12590599082306	0.0396180439144201
559.433176	1.12606176372216	0.0396825539824736
559.453176	1.12613247796815	0.0396450376531529
559.473176	1.12621033726169	0.0397767908140572
559.493176	1.12628823276325	0.0398464286419909
559.513176	1.12641404353304	0.0399540783640028
559.533176	1.12641404353304	0.0400587244294461
559.553176	1.12657239323561	0.040038654353534
559.573176	1.12657816841341	0.0401950729890491
559.593176	1.12663959530451	0.040265784441708
559.613176	1.1267756106988	0.0403559101630263
559.633176	1.1267855860059	0.0404912871783092
559.653176	1.1268527880748	0.0406818528962882
559.673176	1.1269956890259	0.0408360245759115
559.693176	1.12701520514397	0.0409310845791335
559.713176	1.12711387197465	0.0410944280644504
559.733176	1.12712212740122	0.0411503817766936
559.753176	1.12721660617193	0.0412785597494593
559.773176	1.12727450278193	0.0412642655253015
559.793176	1.12732426465874	0.0413339419301329
559.813176	1.12737336272201	0.041391036925044
559.833176	1.12742419876982	0.041393806152776
559.853176	1.12749004907296	0.0416438248043248
559.873176	1.12753330557708	0.0417434493447271
559.893176	1.12753998595515	0.0418257469233569
559.913176	1.12762059102288	0.0419201303471494
559.933176	1.12766283370269	0.0420479065266934
559.953176	1.127663847527	0.0421376518204556
559.973176	1.12776470494236	0.0423387882017722
559.993176	1.12778203047575	0.0424207682628631
560.013176	1.12784796526425	0.042499213493185
560.033176	1.12787631613707	0.0425979335537194
560.053176	1.12790614550368	0.0427280925985312
560.073176	1.12798827130788	0.0428199857352338
560.093176	1.12802766562413	0.0430482766912703
560.113176	1.12802766562413	0.0431152699245251
560.133176	1.12805161118891	0.0432481756444216
560.153176	1.12811157165556	0.0433064321006851
560.173176	1.12815175047872	0.0433650559277091
560.193176	1.12819373970244	0.0434462240934858
560.213176	1.12822540964296	0.0435675181673095
560.233176	1.12823318229604	0.0435899426209355
560.253176	1.12826415824967	0.043636329856152
560.273176	1.12832378680955	0.0435980853137089
560.293176	1.12834839618787	0.0436701576406047
560.313176	1.1283816351422	0.0435878274199847
560.333176	1.12840908081474	0.043507455125273
560.353176	1.12843474022538	0.0435420407973845
560.373176	1.1284664101659	0.0436257627537589
560.393176	1.128476403577	0.0435553848428883
560.413176	1.12851816348332	0.0433981602469661
560.433176	1.12854983342384	0.0430579161676568
560.453176	1.12856778656275	0.0429810982889086
560.473176	1.12856914436318	0.04292571966918
560.493176	1.12861854415987	0.0428108281733175
560.513176	1.1286208976806	0.0427086599316599
560.533176	1.12865974284201	0.04244105496289
560.553176	1.12868061676051	0.042513034705233
560.573176	1.12870124929225	0.0424870415918661
560.593176	1.12874371525479	0.0424968976923679
560.613176	1.12874371525479	0.04250893368431
560.633176	1.12877152300744	0.0425867557493678
560.653176	1.12880991556871	0.0426827071756619
560.673176	1.12883011963899	0.0426784785542327
560.693176	1.12884644945207	0.0427913575230391
560.713176	1.12884958747971	0.0428765359056579
560.733176	1.12888584376832	0.0427983209497387
560.753176	1.12891365152097	0.0428783935316328
560.773176	1.12891751370884	0.042838837374684
560.793176	1.12893996267582	0.0427034265304297
560.813176	1.12897377492366	0.0427190537347595
560.833176	1.12898356919071	0.042791543285637
560.853176	1.12898471577773	0.0429038881127896
560.873176	1.12899956106235	0.0429060371427123
560.893176	1.12901638571825	0.0428147725126887
560.913176	1.12902380836056	0.042844978816726
560.933176	1.12907586341141	0.04272898224113
560.953176	1.12907586341141	0.042605101734719
560.973176	1.12908358778714	0.0425203850878858
560.993176	1.12909896412259	0.0428184390983995
561.013176	1.12912420714111	0.0428998553433
561.033176	1.12914113438637	0.0426401841585692
561.053176	1.12914692766817	0.0427684475939988
561.073176	1.12915266060329	0.0427538020233305
561.093176	1.12916915335242	0.0425908805099209
561.113176	1.12919018417229	0.0427085922737167
561.133176	1.12920551826506	0.0428368165387583
561.153176	1.12922185411281	0.0424361930868561
561.173176	1.12922957848854	0.0425413014815746
561.193176	1.12924966186545	0.0423931828138761
561.213176	1.12925738624119	0.0422878708518368
561.233176	1.12924966186545	0.0424061137898336
561.253176	1.12928133180597	0.0420349144211902
561.273176	1.12929678055744	0.0419497455344228
561.293176	1.12930913955861	0.0419146969395447
561.313176	1.12931300174648	0.0418509922384073
561.333176	1.12931300174648	0.0420487124871001
561.353176	1.12933308512339	0.0419266587451458
561.373176	1.129344671687	0.0418895074126213
561.393176	1.129344671687	0.0418608180708825
561.413176	1.12936475506391	0.0416651596089758
561.433176	1.12937247943964	0.0417407323441789
561.453176	1.12938020381538	0.041569344685549
561.473176	1.12938020381538	0.041234061001736
561.493176	1.12938666091072	0.0412681048168138
561.513176	1.12939958717074	0.041039062501517
561.533176	1.12941959813163	0.0409604819553098
561.553176	1.12942333962612	0.0411063358623948
561.573176	1.12942732250736	0.0410944874135229
561.593176	1.12944354369641	0.0407637231615953
561.613176	1.12944740588427	0.040730240195253
561.633176	1.12947135144905	0.04075108062213
561.653176	1.12947135144905	0.0406587720419185
561.673176	1.12948643812041	0.0405695662312269
561.693176	1.12949066238839	0.0406967376437197
561.713176	1.12949066238839	0.0408538245497931
561.733176	1.12949529701383	0.0406807080526764
561.753176	1.12950012474867	0.0405016661441415
561.773176	1.1295107457653	0.0405983273853446
561.793176	1.12953082914222	0.0405201474453777
561.813176	1.12953454046337	0.0402681898596247
561.833176	1.12953855351795	0.0400495354125216
561.853176	1.12954135963882	0.0399804507179445
561.873176	1.12955400226942	0.0398818398597036
561.893176	1.12956249908273	0.0397360334318769
561.913176	1.12956249908273	0.0396232998682977
561.933176	1.1295779478342	0.0396469819287736
561.953176	1.1295779478342	0.039595903149362
561.973176	1.1295779478342	0.0394561194654313
561.993176	1.1295779478342	0.0392479074876685
562.013176	1.12958567220994	0.0390661539200031
562.033176	1.12960189339898	0.0390708288464583
562.053176	1.12960575558685	0.0390696246537739
562.073176	1.12962120433832	0.0388412452676191
562.093176	1.12962583896376	0.0385907892134044
562.113176	1.12962583896376	0.0383879928385252
562.133176	1.12962583896376	0.0381764905481716
562.153176	1.12962583896376	0.0382491314391839
562.173176	1.12962583896376	0.038021665435259
562.193176	1.12963718414062	0.0379042919611763
562.213176	1.12964128771523	0.0378072111220294
562.233176	1.12964128771523	0.0377261331668435
562.253176	1.12967295765574	0.0377448020111494
562.273176	1.12967295765574	0.0377169269386872
562.293176	1.12967295765574	0.0376384104894786
562.313176	1.12967681984361	0.0375449309520625
562.333176	1.12967681984361	0.0374490792322112
562.353176	1.12967681984361	0.0373048675139678
562.373176	1.12967681984361	0.0371998238097372
562.393176	1.12967681984361	0.0371398735309393
562.413176	1.12968917884479	0.0370912796971998
562.433176	1.12969304103266	0.0371473610099496
562.453176	1.12969304103266	0.037035139628868
562.473176	1.12970462759626	0.0369885238997218
562.493176	1.12970848978413	0.0368173148818014
562.513176	1.12970848978413	0.0367507727014987
562.533176	1.12971422271924	0.0368314915947953
562.553176	1.12971621415986	0.0369325363585071
562.573176	1.12971621415986	0.036890965894031
562.593176	1.12971621415986	0.0369203021406625
562.613176	1.12971621415986	0.0367068543877069
562.633176	1.12971621415986	0.0365101513821205
562.653176	1.1297208487853	0.03643040937456
562.673176	1.12973153014862	0.0365310814260957
562.693176	1.12973243534891	0.0365413867990777
562.713176	1.12973750447048	0.0365260996649338
562.733176	1.12973629753677	0.0364671268653625
562.753176	1.12974329775228	0.0363814968363009
562.773176	1.12975638091369	0.0363627395618765
562.793176	1.12976024310155	0.036379084889987
562.813176	1.12976024310155	0.0362207516533863
562.833176	1.12976024310155	0.036083553808553
562.853176	1.12976024310155	0.0360486262857834
562.873176	1.12976024310155	0.0359498581524996
562.893176	1.12976024310155	0.0357704221661225
562.913176	1.12976024310155	0.0357342405974466
562.933176	1.12976024310155	0.0356776334519125
562.953176	1.12976024310155	0.0356162475190456
562.973176	1.12976024310155	0.0355766551591622
562.993176	1.12976024310155	0.0356330919728571
563.013176	1.12977182966516	0.0355645989885353
563.033176	1.12977569185302	0.035458314888686
563.053176	1.12977569185302	0.0354545693687083
563.073176	1.12977569185302	0.0354264527455206
563.093176	1.12977569185302	0.0352290678190896
563.113176	1.12977569185302	0.034864605757177
563.133176	1.12979577522994	0.0345955229964985
563.153176	1.12979577522994	0.0344180775780188
563.173176	1.12979577522994	0.0344636558853742
563.193176	1.12979577522994	0.0344116631302424
563.213176	1.12979577522994	0.0342266578268832
563.233176	1.12979824944404	0.0341531907967793
563.253176	1.1297996374178	0.0340999095732791
563.273176	1.1297996374178	0.0341053934275958
563.293176	1.1297996374178	0.0340734974554588
563.313176	1.1297996374178	0.0340044881342044
563.333176	1.1297996374178	0.0339403228842636
563.353176	1.1297996374178	0.0339910253905552
563.373176	1.1297996374178	0.0340332546297387
563.393176	1.1297996374178	0.0340227403480206
563.413176	1.1297996374178	0.034118033593098
563.433176	1.12980144781837	0.034084896631851
563.453176	1.12980349960567	0.0342144936409444
563.473176	1.12980349960567	0.0342602921333594
563.493176	1.12980349960567	0.0344162674313017
563.513176	1.12980349960567	0.0344331997217409
563.533176	1.12980349960567	0.0345741258753206
563.553176	1.12980349960567	0.0345547537445031
563.573176	1.12980349960567	0.0345030707915307
563.593176	1.12980349960567	0.0343403564063844
563.613176	1.12980349960567	0.0341524774209255
563.633176	1.12981175503224	0.0340065190594721
563.653176	1.12983130735832	0.0339612333430457
563.673176	1.12983130735832	0.0338324304245445
563.693176	1.12983130735832	0.0337293446462228
563.713176	1.12983130735832	0.0336547701624217
563.733176	1.12983130735832	0.0335434437653568
563.753176	1.12983130735832	0.03348974887882
563.773176	1.12983130735832	0.0333559831908608
563.793176	1.12983130735832	0.0333394319214683
563.813176	1.12983130735832	0.0332532529134842
563.833176	1.12983372122573	0.0331037140224751
563.853176	1.12985061829766	0.0330538667363211
563.873176	1.12985061829766	0.0329534849017516
563.893176	1.12985061829766	0.0327861353540274
563.913176	1.12985061829766	0.0327276521843059
563.933176	1.12985061829766	0.032643810342804
563.953176	1.12985061829766	0.0325015880054768
563.973176	1.12985061829766	0.032407071639761
563.993176	1.12985061829766	0.0323895832485107
564.013176	1.12985061829766	0.0323114798688479
564.033176	1.12985061829766	0.0322053862795221
564.053176	1.1298668394867	0.0321945841548011
564.073176	1.1298668394867	0.0320938776808035
564.093176	1.1298668394867	0.0319772537855099
564.113176	1.1298668394867	0.0318019134786388
564.133176	1.1298668394867	0.0315916046981378
564.153176	1.1298668394867	0.0314994183770158
564.173176	1.1298668394867	0.0313921906269105
564.193176	1.1298668394867	0.0313627291537358
564.213176	1.1298668394867	0.0311751255479749
564.233176	1.1298668394867	0.0311022899920039
564.253176	1.12987070167457	0.0309695646932889
564.273176	1.12987070167457	0.0308547165222504
564.293176	1.12987070167457	0.0308368708495823
564.313176	1.12987070167457	0.0307035805476951
564.333176	1.12987070167457	0.0305080947915899
564.353176	1.12987070167457	0.0304447224452593
564.373176	1.12987070167457	0.0303395374902364
564.393176	1.12987070167457	0.030244009816322
564.413176	1.12987070167457	0.0302098484900801
564.433176	1.12987070167457	0.0303184917155688
564.453176	1.12987070167457	0.0302217444182107
564.473176	1.12987070167457	0.0301930645723227
564.493176	1.12987070167457	0.0303757926517623
564.513176	1.12987070167457	0.0305765224919313
564.533176	1.12987070167457	0.0306386538491513
564.553176	1.12987070167457	0.0306502518449368
564.573176	1.12987070167457	0.0306932977273604
564.593176	1.12987070167457	0.0308047054326552
564.613176	1.12987070167457	0.0307375121930257
564.633176	1.12987070167457	0.0307307909105433
564.653176	1.12987070167457	0.0306322382143935
564.673176	1.12987070167457	0.0305339585239783
564.693176	1.12987070167457	0.0304026006278978
564.713176	1.12987070167457	0.0304022724275259
564.733176	1.12987070167457	0.0302454887952131
564.753176	1.12987070167457	0.0302104028104194
564.773176	1.12987070167457	0.0300821079199809
564.793176	1.12987070167457	0.0299096039052942
564.813176	1.12987070167457	0.029870920179713
564.833176	1.12987070167457	0.0296545904357876
564.853176	1.12987070167457	0.0296156799967485
564.873176	1.12987070167457	0.0295966420012104
564.893176	1.12987070167457	0.0297273512119258
564.913176	1.12987070167457	0.0297145092595766
564.933176	1.12987070167457	0.0296636542261685
564.953176	1.12987070167457	0.0296604185147252
564.973176	1.12987070167457	0.0296064684271756
564.993176	1.12987070167457	0.0296692176082424
565.013176	1.12987070167457	0.0296888829234789
565.033176	1.12987070167457	0.0297602056715868
565.053176	1.12987456386244	0.0297561456015242
565.073176	1.12987456386244	0.0296756961530179
565.093176	1.12987456386244	0.0295984652047234
565.113176	1.12987456386244	0.0295175581748664
565.133176	1.12987456386244	0.0294712926052496
565.153176	1.12987456386244	0.029473299197397
565.173176	1.12987456386244	0.0294960435425247
565.193176	1.12987456386244	0.0294828722028223
565.213176	1.12987456386244	0.0293181809000644
565.233176	1.12987456386244	0.0293095289922474
565.253176	1.12987456386244	0.0293038813344902
565.273176	1.12987456386244	0.0293832061180688
565.293176	1.12987456386244	0.0293955608145315
565.313176	1.12987456386244	0.029420871413562
565.333176	1.12987456386244	0.0294721970851169
565.353176	1.12987456386244	0.0295372644409628
565.373176	1.12987456386244	0.0295955980510214
565.393176	1.12987456386244	0.0296456773920498
565.413176	1.12987456386244	0.0297593730040969
565.433176	1.12987456386244	0.0297958246110536
565.453176	1.12987456386244	0.0298646297714977
565.473176	1.12987456386244	0.0300088747252227
565.493176	1.12987456386244	0.0300703176331993
565.513176	1.12987456386244	0.0301800457597372
565.533176	1.12987456386244	0.0302617433192416
565.553176	1.12987456386244	0.0302979889849166
565.573176	1.12987456386244	0.030406298075126
565.593176	1.12987456386244	0.0305462390340993
565.613176	1.12987456386244	0.0305864949166156
565.633176	1.12987456386244	0.0307062488820029
565.653176	1.12987456386244	0.0307042043064488
565.673176	1.12987456386244	0.0307594707564304
565.693176	1.12987456386244	0.0308098545582013
565.713176	1.12987456386244	0.0308377201348121
565.733176	1.12987456386244	0.0307871446355361
565.753176	1.12987456386244	0.0308453156291352
565.773176	1.12987456386244	0.0307416868067982
565.793176	1.12987456386244	0.0307512081785302
565.813176	1.12987456386244	0.0307707334299546
565.833176	1.12987456386244	0.0307522420393764
565.853176	1.12987070167457	0.0307061539234865
565.873176	1.12987070167457	0.0306111087575331
565.893176	1.12987070167457	0.0305554345794219
565.913176	1.12987070167457	0.0306090540926363
565.933176	1.12987070167457	0.0305538250325709
565.953176	1.12987070167457	0.0305849975395113
565.973176	1.12987070167457	0.0305677572273851
565.993176	1.12987070167457	0.0304416089929057
566.013176	1.12987070167457	0.0303835293968784
566.033176	1.12987070167457	0.0304565210409101
566.053176	1.12987070167457	0.0305107969548687
566.073176	1.12987070167457	0.0305064751553954
566.093176	1.12987070167457	0.030473497843154
566.113176	1.12987070167457	0.0305107981418503
566.133176	1.12987070167457	0.0304566480479261
566.153176	1.12987070167457	0.0304620488135415
566.173176	1.12987070167457	0.0304344627710629
566.193176	1.12987070167457	0.0303765742790499
566.213176	1.12987070167457	0.0302955675427508
566.233176	1.12987070167457	0.0302007324725145
566.253176	1.12987435264904	0.0301860756255227
566.273176	1.12987456386244	0.0301393038083154
566.293176	1.12987456386244	0.0301145255704663
566.313176	1.12987456386244	0.0300353004933294
566.333176	1.12987456386244	0.029945879245505
566.353176	1.12987456386244	0.0298470013164363
566.373176	1.12987456386244	0.0298449965047607
566.393176	1.12987456386244	0.0298345107105977
566.413176	1.12987456386244	0.029655470582535
566.433176	1.12987456386244	0.0295017938741783
566.453176	1.12987157670151	0.0292604704552695
566.473176	1.12987070167457	0.0290928918201251
566.493176	1.12987070167457	0.0290140804060249
566.513176	1.12987070167457	0.0289001960639268
566.533176	1.12987070167457	0.0286360612354385
566.553176	1.12987070167457	0.0285093266321206
566.573176	1.12987070167457	0.0283779260047081
566.593176	1.12987070167457	0.0282759945658501
566.613176	1.12987070167457	0.0280828620004774
566.633176	1.12987070167457	0.0278970364929332
566.653176	1.12987070167457	0.0276870766849795
566.673176	1.12987070167457	0.0275786512705881
566.693176	1.12987070167457	0.0273631625030218
566.713176	1.12987070167457	0.0272672502471163
566.733176	1.12987070167457	0.0271254029959285
566.753176	1.12987070167457	0.0269152983762372
566.773176	1.12987070167457	0.0267986774483971
566.793176	1.12987070167457	0.0266175654442068
566.813176	1.12987070167457	0.0264696907011963
566.833176	1.12987070167457	0.0262463025720553
566.853176	1.12987070167457	0.0261426767171717
566.873176	1.12987456386244	0.0259413207442864
566.893176	1.12987456386244	0.0258414961975089
566.913176	1.12987456386244	0.025913256941773
566.933176	1.12987456386244	0.0257957606151109
566.953176	1.12987456386244	0.0256813148307852
566.973176	1.12987456386244	0.0255791709222467
566.993176	1.12987456386244	0.0254964863876628
567.013176	1.12987456386244	0.0253652845796437
567.033176	1.12987456386244	0.0252901094832275
567.053176	1.12987456386244	0.0251409296541085
567.073176	1.12987456386244	0.0251137857622224
567.093176	1.12987456386244	0.0250028813370637
567.113176	1.12987456386244	0.0248364546674205
567.133176	1.12987456386244	0.0247693551993254
567.153176	1.12987456386244	0.0246863727323964
567.173176	1.12987456386244	0.0246609909144782
567.193176	1.12987456386244	0.0245784286389839
567.213176	1.12987456386244	0.0245087089093297
567.233176	1.12987456386244	0.0244537504810349
567.253176	1.12987456386244	0.0245643178034607
567.273176	1.12987379142486	0.0245919982109641
567.293176	1.12987379142486	0.0245490520349825
567.313176	1.12987379142486	0.0246115822179712
567.333176	1.12987379142486	0.02453983215654
567.353176	1.12987379142486	0.0245395098910754
567.373176	1.12987379142486	0.0244420539657889
567.393176	1.12987379142486	0.0243557105608735
567.413176	1.12987379142486	0.0243015770846893
567.433176	1.12987379142486	0.0241492327630144
567.453176	1.12987379142486	0.0240023491495182
567.473176	1.12987379142486	0.0238490131048383
567.493176	1.12987379142486	0.0236893071241866
567.513176	1.12987379142486	0.0235047564347249
567.533176	1.12987379142486	0.0234543150643529
567.553176	1.12987379142486	0.0234457765132646
567.573176	1.12987379142486	0.0233100469644902
567.593176	1.12987379142486	0.0231365998930376
567.613176	1.12987379142486	0.0229599058338188
567.633176	1.12987379142486	0.022815920235542
567.653176	1.12987379142486	0.0227511365682633
567.673176	1.12987379142486	0.0225918062672418
567.693176	1.12987379142486	0.0226548504132001
567.713176	1.12987379142486	0.0226752225758922
567.733176	1.12987379142486	0.0226753424610192
567.753176	1.12987379142486	0.0226312211733985
567.773176	1.12987379142486	0.0225481556177676
567.793176	1.12987379142486	0.0224790359072384
567.813176	1.12987379142486	0.0223930296050555
567.833176	1.12987379142486	0.022296637215152
567.853176	1.12987379142486	0.0222478166679555
567.873176	1.12987379142486	0.0222020490370581
567.893176	1.12987379142486	0.0221717121650609
567.913176	1.12987379142486	0.0221439415469666
567.933176	1.12987379142486	0.0221623373855382
567.953176	1.12987379142486	0.0220545962659546
567.973176	1.12987379142486	0.0220703516642819
567.993176	1.12987379142486	0.0220582818433686
568.013176	1.12987379142486	0.0221557033461928
568.033176	1.12987379142486	0.0222191071475311
568.053176	1.12987379142486	0.0221998228533414
568.073176	1.12987379142486	0.0221139132901475
568.093176	1.12987379142486	0.0221766120245023
568.113176	1.12987379142486	0.0222012976777979
568.133176	1.12987379142486	0.0221919988650887
568.153176	1.12987379142486	0.0222494950597315
568.173176	1.12987379142486	0.0222702773245158
568.193176	1.12987379142486	0.022371660377942
568.213176	1.12987379142486	0.022507124042871
568.233176	1.12987379142486	0.0225786283991415
568.253176	1.12987379142486	0.0226765116377513
568.273176	1.12987379142486	0.022729650423477
568.293176	1.12987379142486	0.022840643872244
568.313176	1.12987379142486	0.0229330681831474
568.333176	1.12987379142486	0.0230385219894702
568.353176	1.12987379142486	0.0230925723769523
568.373176	1.12987379142486	0.0232622816438059
568.393176	1.12987379142486	0.0234740326067737
568.413176	1.12987379142486	0.02362068772634
568.433176	1.12987379142486	0.023796464248895
568.453176	1.12987379142486	0.023853499894734
568.473176	1.12987456386244	0.0239527849584407
568.493176	1.12987456386244	0.0239840334321949
568.513176	1.12987456386244	0.0241376715636541
568.533176	1.12987456386244	0.0242171791423764
568.553176	1.12987456386244	0.0243465423161238
568.573176	1.12987456386244	0.0244172490208571
568.593176	1.12987456386244	0.0243845565841647
568.613176	1.12987456386244	0.0244285087269283
568.633176	1.12987456386244	0.0245035775885042
568.653176	1.12987456386244	0.0246556085470752
568.673176	1.12987456386244	0.0247356110970644
568.693176	1.12987456386244	0.0248169952934658
568.713176	1.12987456386244	0.0249185581745822
568.733176	1.12987456386244	0.0249401458062835
568.753176	1.12987456386244	0.0249304398589354
568.773176	1.12987456386244	0.0249624135783575
568.793176	1.12987456386244	0.0251091707783291
568.813176	1.12987456386244	0.0252332530715879
568.833176	1.12987456386244	0.025378842281809
568.853176	1.12987456386244	0.0254296005762292
568.873176	1.12987456386244	0.0255013257110496
568.893176	1.12987456386244	0.02552059398099
568.913176	1.12987456386244	0.0256096520124902
568.933176	1.12987456386244	0.0256210790829465
568.953176	1.12987456386244	0.0257564222692581
568.973176	1.12987456386244	0.0258397442128826
568.993176	1.12987456386244	0.0258566735358681
569.013176	1.12987456386244	0.0258437217877345
569.033176	1.12987456386244	0.0258219270277699
569.053176	1.12987456386244	0.0258146027587092
569.073176	1.12987456386244	0.0258789460558683
569.093176	1.12987456386244	0.0258798119588387
569.113176	1.12987456386244	0.0259213652120842
569.133176	1.12987456386244	0.0260054124013773
569.153176	1.12987456386244	0.0260990242872253
569.173176	1.12987456386244	0.0261638542467807
569.193176	1.12987456386244	0.0262138042068306
569.213176	1.12987456386244	0.0262284295988142
569.233176	1.12987456386244	0.0262958982181411
569.253176	1.12987456386244	0.0263186532461022
569.273176	1.12987456386244	0.0263074475476869
569.293176	1.12987456386244	0.0263308233669483
569.313176	1.12987456386244	0.0265067025633993
569.333176	1.12987456386244	0.0264377009575247
569.353176	1.12987456386244	0.026333055485572
569.373176	1.12987456386244	0.0262903455188999
569.393176	1.12987456386244	0.0262404649972651
569.413176	1.12987456386244	0.0262258853040677
569.433176	1.12987456386244	0.0261446364235522
569.453176	1.12987456386244	0.0260193659618578
569.473176	1.12987456386244	0.025987683052892
569.493176	1.12987456386244	0.0259462051729689
569.513176	1.12987456386244	0.0259245225827518
569.533176	1.12987456386244	0.0258916200503419
569.553176	1.12987456386244	0.0258219222798446
569.573176	1.12987456386244	0.0257201950017968
569.593176	1.12987456386244	0.02559472690769
569.613176	1.12987456386244	0.025543236839204
569.633176	1.12987456386244	0.0254577931662305
569.653176	1.12987456386244	0.0255185594947785
569.673176	1.12987456386244	0.0255017245368186
569.693176	1.12987456386244	0.0254850278621981
569.713176	1.12987456386244	0.0254703573649194
569.733176	1.12987456386244	0.0254380477297458
569.753176	1.12987456386244	0.0253324704773522
569.773176	1.12987456386244	0.0253027775427938
569.793176	1.12987456386244	0.0253683624225532
569.813176	1.12987456386244	0.0254330440094272
569.833176	1.12987456386244	0.0255836737363919
569.853176	1.12987456386244	0.0256825326737565
569.873176	1.12987456386244	0.0257611583252593
569.893176	1.12987456386244	0.0258459046466282
569.913176	1.12987456386244	0.0259140534063286
569.933176	1.12987456386244	0.0259648484971736
569.953176	1.12987456386244	0.0260699669812351
569.973176	1.12987456386244	0.0261927993830228
569.993176	1.12987456386244	0.0262989297687741
570.013176	1.12987456386244	0.0263315741327176
570.033176	1.12987456386244	0.0264298099048192
570.053176	1.12987456386244	0.0265299626519686
570.073176	1.12987456386244	0.0266276619084523
570.093176	1.12987456386244	0.0266549761321782
570.113176	1.12987456386244	0.0266848601707507
570.133176	1.12987456386244	0.0266347392853716
570.153176	1.12987456386244	0.0265867988849229
570.173176	1.12987456386244	0.0266799543764021
570.193176	1.12987456386244	0.0266605365467988
570.213176	1.12987456386244	0.0266741156146307
570.233176	1.12987456386244	0.0267503720511515
570.253176	1.12987456386244	0.0268159871989381
570.273176	1.12987456386244	0.0269153066851072
570.293176	1.12987456386244	0.0269006029523476
570.313176	1.12987456386244	0.0269757133582744
570.333176	1.12987456386244	0.0269974944679527
570.353176	1.12987456386244	0.027101007559598
570.373176	1.12987456386244	0.0271920787116444
570.393176	1.12987456386244	0.0272497446446349
570.413176	1.12987456386244	0.0273608615394731
570.433176	1.12987456386244	0.0274603614468235
570.453176	1.12987456386244	0.027532592829234
570.473176	1.12987456386244	0.0275973521633928
570.493176	1.12987456386244	0.0276683425566936
570.513176	1.12987456386244	0.0278362214981454
570.533176	1.12987456386244	0.0278814282803055
570.553176	1.12987456386244	0.0279897895976993
570.573176	1.12987456386244	0.0280671155045099
570.593176	1.12987456386244	0.0280540587085175
570.613176	1.12987456386244	0.0282175784605805
570.633176	1.12987456386244	0.0283329245703391
570.653176	1.12987456386244	0.0283545958842328
570.673176	1.12987456386244	0.0283368095606374
570.693176	1.12987456386244	0.0284383967748739
570.713176	1.12987456386244	0.0284976609783922
570.733176	1.12987456386244	0.028615486692408
570.753176	1.12987456386244	0.0286725757524121
570.773176	1.12987456386244	0.0287454249586694
570.793176	1.12987456386244	0.028867004501533
570.813176	1.12987456386244	0.0289126190118221
570.833176	1.12987456386244	0.0290194449687057
570.853176	1.12987456386244	0.0290537629764993
570.873176	1.12987456386244	0.0290975091779802
570.893176	1.12987533630001	0.0291374659411708
570.913176	1.12987533630001	0.0292588413232242
570.933176	1.12987533630001	0.0294917104667278
570.953176	1.12987533630001	0.0295342613778855
570.973176	1.12987533630001	0.0296169696520986
570.993176	1.12987533630001	0.0295142500575549
571.013176	1.12987533630001	0.0295386051365158
571.033176	1.12987533630001	0.0296496882023828
571.053176	1.12987533630001	0.0297714036546229
571.073176	1.12987533630001	0.0299850175849822
571.093176	1.12987533630001	0.0300988069685638
571.113176	1.12987533630001	0.0301203287227944
571.133176	1.12987533630001	0.030177948956999
571.153176	1.12987533630001	0.0302297992743565
571.173176	1.12987533630001	0.0302534190183065
571.193176	1.12987533630001	0.0302345899315041
571.213176	1.12987533630001	0.0302644591328088
571.233176	1.12987533630001	0.0303121876570677
571.253176	1.12987533630001	0.0302060970351954
571.273176	1.12987533630001	0.0302565443404743
571.293176	1.12987533630001	0.03027579243173
571.313176	1.12987533630001	0.0304298982338824
571.333176	1.12987533630001	0.0303745807436984
571.353176	1.12987533630001	0.0303469116125183
571.373176	1.12987533630001	0.0303524192064643
571.393176	1.12987533630001	0.030322749418044
571.413176	1.12987533630001	0.0302831024570134
571.433176	1.12987533630001	0.0303922685478329
571.453176	1.12987533630001	0.0303150102989649
571.473176	1.12987533630001	0.0303587208910028
571.493176	1.12987533630001	0.0304385281825427
571.513176	1.12987533630001	0.0304500223174509
571.533176	1.12987533630001	0.0305012031772685
571.553176	1.12987533630001	0.0305910891283326
571.573176	1.12987533630001	0.0306673069879563
571.593176	1.12987533630001	0.030680280101756
571.613176	1.12987533630001	0.0306933588569053
571.633176	1.12987533630001	0.0307345192192894
571.653176	1.12987533630001	0.0307355180641827
571.673176	1.12987533630001	0.0307312657031244
571.693176	1.12987533630001	0.0307059794372133
571.713176	1.12987533630001	0.0307179655759341
571.733176	1.12987533630001	0.0307481196527872
571.753176	1.12987533630001	0.0308918642938294
571.773176	1.12987533630001	0.0310305375566099
571.793176	1.12987533630001	0.0311753831229501
571.813176	1.12987533630001	0.0312572682255248
571.833176	1.12987533630001	0.0313640645078717
571.853176	1.12987533630001	0.0314218960247749
571.873176	1.12987533630001	0.0314550917416035
571.893176	1.12987533630001	0.031475704861531
571.913176	1.12987533630001	0.0315785947879133
571.933176	1.12987533630001	0.0317244552233964
571.953176	1.12987533630001	0.0317852648767674
571.973176	1.12987533630001	0.0318371994698083
571.993176	1.12987533630001	0.0318481202926742
572.013176	1.12987533630001	0.0318473499417106
572.033176	1.12987533630001	0.0318395585954476
572.053176	1.12987533630001	0.031870456316182
572.073176	1.12987533630001	0.0319192750829062
572.093176	1.12987533630001	0.031946866466801
572.113176	1.12987533630001	0.0319003379807917
572.133176	1.12987533630001	0.0319889722599131
572.153176	1.12987533630001	0.0319771451767072
572.173176	1.12987533630001	0.0320060695407743
572.193176	1.12987533630001	0.0319770027389326
572.213176	1.12987533630001	0.0319438871433518
572.233176	1.12987533630001	0.0319714927710238
572.253176	1.12987533630001	0.0320027643909163
572.273176	1.12987533630001	0.0320623004131872
572.293176	1.12987456386244	0.0320851842286358
572.313176	1.12987456386244	0.0320948415097444
572.333176	1.12987456386244	0.0321466686809637
572.353176	1.12987456386244	0.0320663539548523
572.373176	1.12987456386244	0.0321072460594277
572.393176	1.12987456386244	0.0320926693336838
572.413176	1.12987456386244	0.0321022007947581
572.433176	1.12987456386244	0.0320982054151845
572.453176	1.12987456386244	0.0321266003855233
572.473176	1.12987456386244	0.0320813811400577
572.493176	1.12987456386244	0.0320123587620074
572.513176	1.12987456386244	0.0319357420766159
572.533176	1.12987456386244	0.0318371917544288
572.553176	1.12987456386244	0.0318821914083255
572.573176	1.12987456386244	0.0318917798445095
572.593176	1.12987456386244	0.0318636222704614
572.613176	1.12987456386244	0.0317981839829113
572.633176	1.12987456386244	0.0317376360589504
572.653176	1.12987456386244	0.0316038412899456
572.673176	1.12987456386244	0.0316421730755251
572.693176	1.12987456386244	0.0317189695886079
572.713176	1.12987456386244	0.0316925236418159
572.733176	1.12987456386244	0.0316226122146567
572.753176	1.12987456386244	0.0317288025429711
572.773176	1.12987456386244	0.03172126580423
572.793176	1.12987456386244	0.0317247359445105
572.813176	1.12987456386244	0.0316990461049052
572.833176	1.12987456386244	0.0317667823885498
572.853176	1.12987456386244	0.0318120283410979
572.873176	1.12987456386244	0.0317898300074391
572.893176	1.12987456386244	0.0319088664425377
572.913176	1.12987456386244	0.0319454622677411
572.933176	1.12987456386244	0.0320040142823871
572.953176	1.12987456386244	0.0321183152549756
572.973176	1.12987456386244	0.032170225514896
572.993176	1.12987456386244	0.0321821428086931
573.013176	1.12987456386244	0.0322343231068947
573.033176	1.12987456386244	0.0322439216324211
573.053176	1.12987456386244	0.032179643619242
573.073176	1.12987456386244	0.0321772655018991
573.093176	1.12987456386244	0.0320967264362933
573.113176	1.12987456386244	0.0320848376300513
573.133176	1.12987456386244	0.032075603507831
573.153176	1.12987456386244	0.0320157968537888
573.173176	1.12987456386244	0.0319749136515737
573.193176	1.12987456386244	0.0319725942898133
573.213176	1.12987456386244	0.0319113561361372
573.233176	1.12987456386244	0.0319470219613717
573.253176	1.12987456386244	0.0318638543253363
573.273176	1.12987456386244	0.0318232649010311
573.293176	1.12987456386244	0.0318982785679695
573.313176	1.12987456386244	0.0319708672317978
573.333176	1.12987456386244	0.0318821540184099
573.353176	1.12987456386244	0.0319458017444369
573.373176	1.12987456386244	0.0319777457893223
573.393176	1.12987456386244	0.0320008242697299
573.413176	1.12987456386244	0.0320167137969618
573.433176	1.12987456386244	0.0320000776583954
573.453176	1.12987456386244	0.0321250863906793
573.473176	1.12987456386244	0.0320067045758523
573.493176	1.12987456386244	0.0320411739237813
573.513176	1.12987456386244	0.0319963695283337
573.533176	1.12987456386244	0.0320763441842584
573.553176	1.12987456386244	0.0320345108033906
573.573176	1.12987456386244	0.0319191415474928
573.593176	1.12987456386244	0.0320127403765451
573.613176	1.12987456386244	0.0320692074582671
573.633176	1.12987456386244	0.032110757744059
573.653176	1.12987456386244	0.0321281790708569
573.673176	1.12987456386244	0.0321177526257662
573.693176	1.12987456386244	0.0321234596325963
573.713176	1.12987456386244	0.0320659135847324
573.733176	1.12987456386244	0.0320325837389993
573.753176	1.12987456386244	0.0320212534075314
573.773176	1.12987456386244	0.0320599365396217
573.793176	1.12987456386244	0.0320162253540932
573.813176	1.12987456386244	0.0319957582328845
573.833176	1.12987456386244	0.0320511629662058
573.853176	1.12987456386244	0.0320522561761248
573.873176	1.12987456386244	0.0320504958826286
573.893176	1.12987456386244	0.032031685194039
573.913176	1.12987456386244	0.032055015908005
573.933176	1.12987456386244	0.0319977114108672
573.953176	1.12987456386244	0.0318993717778883
573.973176	1.12987456386244	0.0319158375846161
573.993176	1.12987456386244	0.0318709032146993
574.013176	1.12987456386244	0.0318992168768086
574.033176	1.12987456386244	0.0319019487146245
574.053176	1.12987456386244	0.0318547923154264
574.073176	1.12987456386244	0.0317966290372064
574.093176	1.12987456386244	0.0318345887041002
574.113176	1.12987456386244	0.0319689324520272
574.133176	1.12987456386244	0.0319180513050272
574.153176	1.12987456386244	0.031877545562915
574.173176	1.12987456386244	0.0319136446363799
574.193176	1.12987456386244	0.0320360847407974
574.213176	1.12987456386244	0.0321232940486836
574.233176	1.12987456386244	0.0321975011617241
574.253176	1.12987456386244	0.0323071456060694
574.273176	1.12987456386244	0.0323387875641751
574.293176	1.12987456386244	0.0324223973508023
574.313176	1.12987456386244	0.032390708506929
574.333176	1.12987456386244	0.032419690439597
574.353176	1.12987456386244	0.0323770962036165
574.373176	1.12987456386244	0.0324202435729541
574.393176	1.12987456386244	0.0325466019031511
574.413176	1.12987456386244	0.0326018926862523
574.433176	1.12987456386244	0.0325921060241652
574.453176	1.12987456386244	0.0326574368898944
574.473176	1.12987456386244	0.0327185883939241
574.493176	1.12987456386244	0.0327045606471024
574.513176	1.12987456386244	0.0326632513185459
574.533176	1.12987456386244	0.0326439800811521
574.553176	1.12987456386244	0.0325913558518867
574.573176	1.12987456386244	0.0325183938823909
574.593176	1.12987456386244	0.0325015084777194
574.613176	1.12987456386244	0.0325193143865085
574.633176	1.12987456386244	0.0325349125097933
574.653176	1.12987456386244	0.0326030761067618
574.673176	1.12987456386244	0.0326546765645233
574.693176	1.12987456386244	0.0327430764148076
574.713176	1.12987456386244	0.0327735907405323
574.733176	1.12987456386244	0.0327509912071419
574.753176	1.12987456386244	0.0328236220088117
574.773176	1.12987456386244	0.0327831679003925
574.793176	1.12987456386244	0.0327276094529733
574.813176	1.12987456386244	0.0327922055771823
574.833176	1.12987456386244	0.0327150393193771
574.853176	1.12987456386244	0.0327734447418129
574.873176	1.12987456386244	0.0327860160623911
574.893176	1.12987456386244	0.0328665800546076
574.913176	1.12987456386244	0.0328031857491211
574.933176	1.12987456386244	0.0329061385855198
574.953176	1.12987456386244	0.0329172226183356
574.973176	1.12987456386244	0.0330022597501611
574.993176	1.12987456386244	0.0329797658581203
575.013176	1.12987456386244	0.0329058258159072
575.033176	1.12987456386244	0.0328856797731814
575.053176	1.12987456386244	0.0328350668839896
575.073176	1.12987456386244	0.0328966997089989
575.093176	1.12987456386244	0.0330058082312177
575.113176	1.12987456386244	0.0329810015058139
575.133176	1.12987456386244	0.0329791919525876
575.153176	1.12987456386244	0.0330477015546497
575.173176	1.12987456386244	0.0330948270923301
575.193176	1.12987456386244	0.0330089454232003
575.213176	1.12987456386244	0.0330046711029848
575.233176	1.12987456386244	0.0330020799224713
575.253176	1.12987456386244	0.0329878598846538
575.273176	1.12987456386244	0.0329952619010003
575.293176	1.12987456386244	0.0330546857535238
575.313176	1.12987456386244	0.0331975437194196
575.333176	1.12987456386244	0.033304540601632
575.353176	1.12987456386244	0.0334358409291116
575.373176	1.12987456386244	0.0334411734432932
575.393176	1.12987456386244	0.0334468406862444
575.413176	1.12987456386244	0.0335118795545358
575.433176	1.12987456386244	0.0334841510742832
575.453176	1.12987456386244	0.0334544385545307
575.473176	1.12987456386244	0.0335073375700023
575.493176	1.12987456386244	0.0335708149641914
575.513176	1.12987190860828	0.0336021275349438
575.533176	1.12987070167457	0.0335987594750682
575.553176	1.12987070167457	0.0336942420436878
575.573176	1.12987070167457	0.0336762426569217
575.593176	1.12987070167457	0.0336949328668933
575.613176	1.12987070167457	0.0338113300487299
575.633176	1.12987070167457	0.0338774906144947
575.653176	1.12987070167457	0.0338822480361618
575.673176	1.12987070167457	0.034004348070393
575.693176	1.12987070167457	0.0341560175931114
575.713176	1.12987269311519	0.0341793886644468
575.733176	1.12987456386244	0.0342420126189701
575.753176	1.12987456386244	0.0341611530683714
575.773176	1.12987456386244	0.0341733083519495
575.793176	1.12987456386244	0.0343126605681213
575.813176	1.12987456386244	0.034431150991751
575.833176	1.12987456386244	0.0343417356788333
575.853176	1.12987456386244	0.034336372896625
575.873176	1.12987456386244	0.034275762062647
575.893176	1.12987456386244	0.0341983334819409
575.913176	1.12987456386244	0.0340910143342639
575.933176	1.12987456386244	0.0340854752853093
575.953176	1.12987456386244	0.0341333907591474
575.973176	1.12987456386244	0.0342026926713298
575.993176	1.12987456386244	0.0342934777608457
576.013176	1.12987456386244	0.0342612440924852
576.033176	1.12987456386244	0.0342616061218284
576.053176	1.12987456386244	0.03428321096476
576.073176	1.12987456386244	0.0343834224674921
576.093176	1.12987456386244	0.034378697094324
576.113176	1.12987456386244	0.0345667125826503
576.133176	1.12987456386244	0.0345830751219913
576.153176	1.12987456386244	0.0346961588450988
576.173176	1.12987456386244	0.0346870926807544
576.193176	1.12987456386244	0.0348240596576948
576.213176	1.12987456386244	0.0348889412509435
576.233176	1.12987456386244	0.0349329022960681
576.253176	1.12987456386244	0.0350012320704401
576.273176	1.12987456386244	0.0350883030949863
576.293176	1.12987456386244	0.0351464414465959
576.313176	1.12987456386244	0.035209656517883
576.333176	1.12987533630001	0.0352050397535183
576.353176	1.12987533630001	0.0352834701465719
576.373176	1.12987533630001	0.0353453860666579
576.393176	1.12987533630001	0.0352795649775891
576.413176	1.12987533630001	0.0352655229869897
576.433176	1.12987533630001	0.0352239667662904
576.453176	1.12987533630001	0.0351940043869425
576.473176	1.12987533630001	0.0351370132529078
576.493176	1.12987533630001	0.035156994305211
576.513176	1.12987533630001	0.0351591077256897
576.533176	1.12987533630001	0.0351111008542797
576.553176	1.12987533630001	0.0350736759225308
576.573176	1.12987533630001	0.0351526689447934
576.593176	1.12987533630001	0.0351890244062523
576.613176	1.12987533630001	0.0352317361533968
576.633176	1.12987533630001	0.0352599085647131
576.653176	1.12987533630001	0.0352914490359048
576.673176	1.12987533630001	0.0352494429492348
576.693176	1.12987533630001	0.0352737250288358
576.713176	1.12987533630001	0.0353113286012934
576.733176	1.12987533630001	0.0353870129127533
576.753176	1.12987533630001	0.0354732969685962
576.773176	1.12987533630001	0.0354716903891986
576.793176	1.12987533630001	0.035523033865475
576.813176	1.12987533630001	0.0355536443366973
576.833176	1.12987533630001	0.0356305447106566
576.853176	1.12987533630001	0.0357399962705157
576.873176	1.12987533630001	0.0356886130303605
576.893176	1.12987533630001	0.0357023054549209
576.913176	1.12987533630001	0.0357199956330185
576.933176	1.12987533630001	0.035696845933724
576.953176	1.12987533630001	0.0358032232116172
576.973176	1.12987533630001	0.035812246051139
576.993176	1.12987533630001	0.0357821566647749
577.013176	1.12987533630001	0.0356799925775521
577.033176	1.12987533630001	0.0356878367444894
577.053176	1.12987533630001	0.0356811528519228
577.073176	1.12987533630001	0.0357188300172308
577.093176	1.12987533630001	0.0357858873474842
577.113176	1.12987533630001	0.0359343181913058
577.133176	1.12987533630001	0.0359586667418682
577.153176	1.12987533630001	0.0360783405860078
577.173176	1.12987533630001	0.0361672603341686
577.193176	1.12987533630001	0.0362739729343229
577.213176	1.12987533630001	0.036352923225253
577.233176	1.12987533630001	0.0364298924441367
577.253176	1.12987533630001	0.036578657423238
577.273176	1.12987533630001	0.0366891196978044
577.293176	1.12987533630001	0.0367203123834307
577.313176	1.12987533630001	0.0366835349500644
577.333176	1.12987533630001	0.0366912479555513
577.353176	1.12987533630001	0.0368518572290888
577.373176	1.12987533630001	0.0368967767617378
577.393176	1.12987533630001	0.0369782660059974
577.413176	1.12987533630001	0.0369669588206686
577.433176	1.12987533630001	0.0369795028406726
577.453176	1.12987533630001	0.0369670436898423
577.473176	1.12987533630001	0.0369892622021863
577.493176	1.12987533630001	0.0370404798584287
577.513176	1.12987533630001	0.0370810894614186
577.533176	1.12987533630001	0.0371695142383132
577.553176	1.12987533630001	0.0372248993864401
577.573176	1.12987533630001	0.0373146820701182
577.593176	1.12987533630001	0.0375052976413186
577.613176	1.12987533630001	0.0375366090250894
577.633176	1.12987533630001	0.0376307829466557
577.653176	1.12987533630001	0.037825363629403
577.673176	1.12987533630001	0.0380072483585194
577.693176	1.12987533630001	0.0381398110407752
577.713176	1.12987533630001	0.0381671501911111
577.733176	1.12987533630001	0.0383084787314036
577.753176	1.12987533630001	0.038418983737303
577.773176	1.12987533630001	0.038538340657394
577.793176	1.12987533630001	0.0386172951027591
577.813176	1.12987533630001	0.0387452089721506
577.833176	1.12987533630001	0.0389822657862238
577.853176	1.12987533630001	0.0390517760136518
577.873176	1.12987533630001	0.0390441633080975
577.893176	1.12987533630001	0.0392109401372697
577.913176	1.12987533630001	0.039256294698621
577.933176	1.12987533630001	0.0393566492326178
577.953176	1.12987533630001	0.0394714944362029
577.973176	1.12987533630001	0.0394919894514758
577.993176	1.12987533630001	0.0395670654349404
578.013176	1.12987533630001	0.0396075788924321
578.033176	1.12987533630001	0.0396056352103017
578.053176	1.12987533630001	0.0396218398811094
578.073176	1.12987533630001	0.0395212194632674
578.093176	1.12987533630001	0.039493247651817
578.113176	1.12987533630001	0.0395091822843439
578.133176	1.12987533630001	0.0394898048121098
578.153176	1.12987533630001	0.0394590904800102
578.173176	1.12987533630001	0.0394365823441917
578.193176	1.12987533630001	0.0393974647768897
578.213176	1.12987533630001	0.0393487694562368
578.233176	1.12987533630001	0.0394752500455228
578.253176	1.12987533630001	0.0395814783572439
578.273176	1.12987533630001	0.0395938449235206
578.293176	1.12987533630001	0.0396209811000276
578.313176	1.12987533630001	0.0396159192176178
578.333176	1.12987533630001	0.0397371824299238
578.353176	1.12987533630001	0.0396986684426909
578.373176	1.12987533630001	0.0397571071006082
578.393176	1.12987533630001	0.0398312637669368
578.413176	1.12987533630001	0.0398737090367449
578.433176	1.12987533630001	0.0399197330556362
578.453176	1.12987533630001	0.0399811818985201
578.473176	1.12987533630001	0.0399970542145209
578.493176	1.12987533630001	0.0400937368213898
578.513176	1.12987533630001	0.0401484560729214
578.533176	1.12987533630001	0.0401709719241193
578.553176	1.12987533630001	0.04016345239661
578.573176	1.12987533630001	0.0401453105720689
578.593176	1.12987533630001	0.0400967226732373
578.613176	1.12987533630001	0.0400702707915384
578.633176	1.12987533630001	0.040148418089515
578.653176	1.12987533630001	0.0402032222102203
578.673176	1.12987533630001	0.0403141610578411
578.693176	1.12987533630001	0.0404327511879132
578.713176	1.12987533630001	0.0404644329098978
578.733176	1.12987533630001	0.0405559070421472
578.753176	1.12987533630001	0.0407283166918084
578.773176	1.12987533630001	0.0407271831245203
578.793176	1.12987533630001	0.0408148369569607
578.813176	1.12987533630001	0.0408990574455463
578.833176	1.12987533630001	0.0409819995551054
578.853176	1.12987533630001	0.0410676165273711
578.873176	1.12987533630001	0.0411446397539109
578.893176	1.12987533630001	0.0412649148041563
578.913176	1.12987533630001	0.0412781336231173
578.933176	1.12987533630001	0.0414124417616012
578.953176	1.12987533630001	0.0414297669429013
578.973176	1.12987533630001	0.0414662826468568
578.993176	1.12987533630001	0.0415552688659788
579.013176	1.12987533630001	0.0416425737258723
579.033176	1.12987533630001	0.0417238819554605
579.053176	1.12987533630001	0.0417424688980462
579.073176	1.12987533630001	0.0418590613383314
579.093176	1.12987533630001	0.0419156091347924
579.113176	1.12987533630001	0.0420221466551824
579.133176	1.12987533630001	0.0420514235527412
579.153176	1.12987533630001	0.0420493107257532
579.173176	1.12987533630001	0.0420130905801799
579.193176	1.12987533630001	0.0420255414221401
579.213176	1.12987533630001	0.042027397861134
579.233176	1.12987533630001	0.0419160613747266
579.253176	1.12987533630001	0.0417883160567007
579.273176	1.12987533630001	0.0418894943558265
579.293176	1.12987533630001	0.0420103634902896
579.313176	1.12987533630001	0.042087685836156
579.333176	1.12987533630001	0.0421383723181979
579.353176	1.12987533630001	0.0422159664828173
579.373176	1.12987533630001	0.0422684162258087
579.393176	1.12987533630001	0.0424623351663951
579.413176	1.12987533630001	0.0424394543184002
579.433176	1.12987533630001	0.0425081229759772
579.453176	1.12987533630001	0.0424599570490528
579.473176	1.12987533630001	0.042466971515954
579.493176	1.12987533630001	0.0424651839218844
579.513176	1.12987533630001	0.0425787222588888
579.533176	1.12987533630001	0.0427513639634246
579.553176	1.12987533630001	0.0428659361612752
579.573176	1.12987533630001	0.0429014399635415
579.593176	1.12987533630001	0.0429531721762441
579.613176	1.12987533630001	0.0430028906749106
579.633176	1.12987533630001	0.0430536442214042
579.653176	1.12987533630001	0.0431116793056273
579.673176	1.12987533630001	0.0431249616280959
579.693176	1.12987533630001	0.0432065636355936
579.713176	1.12987533630001	0.0432544992881166
579.733176	1.12987533630001	0.0433419026674704
579.753176	1.12987533630001	0.0432889170023522
579.773176	1.12987533630001	0.0433612789527227
579.793176	1.12987533630001	0.0434298532452747
579.813176	1.12987533630001	0.0435125395603305
579.833176	1.12987533630001	0.0436135516820523
579.853176	1.12987533630001	0.0437264057242485
579.873176	1.12987533630001	0.0437691518938553
579.893176	1.12987533630001	0.0437824775411469
579.913176	1.12987533630001	0.0438627845518785
579.933176	1.12987533630001	0.0439082014297564
579.953176	1.12987147411214	0.0439507268208124
579.973176	1.12987147411214	0.043944483891856
579.993176	1.12987147411214	0.0439158901021237
580.013176	1.12987147411214	0.0439084673136022
580.033176	1.12987147411214	0.0438093881911774
580.053176	1.12987147411214	0.0437675939806971
580.073176	1.12987147411214	0.0437514456915081
580.093176	1.12987147411214	0.0436871154511451
580.113176	1.12987147411214	0.043631860870978
580.133176	1.12987147411214	0.0436636927461161
580.153176	1.12987147411214	0.0436377566078592
580.173176	1.12987147411214	0.0435945979621977
580.193176	1.12987147411214	0.0435136363311942
580.213176	1.12987147411214	0.0434844365874293
580.233176	1.12987147411214	0.0435073785649691
580.253176	1.12987147411214	0.0434624987961996
580.273176	1.12987147411214	0.0434231242474125
580.293176	1.12987147411214	0.043361011288405
580.313176	1.12987147411214	0.0433721861253024
580.333176	1.12987147411214	0.0433583821244848
580.353176	1.12987533630001	0.0433829591689774
580.373176	1.12987533630001	0.0433700952574709
580.393176	1.12987533630001	0.0433104084885555
580.413176	1.12987533630001	0.0432528849933391
580.433176	1.12987533630001	0.0432334030667375
580.453176	1.12987533630001	0.0431345174222899
580.473176	1.12987533630001	0.0431764101522307
580.493176	1.12987533630001	0.0431449046969926
580.513176	1.12987533630001	0.0431450251756101
580.533176	1.12987533630001	0.043130246069528
580.553176	1.12987533630001	0.0431879381161108
580.573176	1.12987533630001	0.0431471730185506
580.593176	1.12987533630001	0.0431392315191337
580.613176	1.12987533630001	0.0432001574966874
580.633176	1.12987533630001	0.0433561191443426
580.653176	1.12987533630001	0.0433369897512329
580.673176	1.12987533630001	0.0433713920347095
580.693176	1.12987533630001	0.0433046551894487
580.713176	1.12987533630001	0.0433243982519703
580.733176	1.12987533630001	0.0432996479081857
580.753176	1.12987533630001	0.0432915307355136
580.773176	1.12987533630001	0.0433686489205698
580.793176	1.12987533630001	0.0433918330423261
580.813176	1.12987533630001	0.043367635831899
580.833176	1.12987533630001	0.0433016200778711
580.853176	1.12987533630001	0.0432579706153783
580.873176	1.12987533630001	0.0432208483639003
580.893176	1.12987533630001	0.043241245453203
580.913176	1.12987533630001	0.04322338731723
580.933176	1.12987533630001	0.0432642111703718
580.953176	1.12987533630001	0.0431634150792746
580.973176	1.12987533630001	0.0431698502992267
580.993176	1.12987533630001	0.0431580985893431
581.013176	1.12987533630001	0.0431054090760974
581.033176	1.12987533630001	0.0430413910118566
581.053176	1.12987533630001	0.0429717976957277
581.073176	1.12987533630001	0.0429573847734239
581.093176	1.12987533630001	0.0429674414737914
581.113176	1.12987533630001	0.042882978840991
581.133176	1.12987533630001	0.0428375305081036
581.153176	1.12987533630001	0.0427310404669724
581.173176	1.12987533630001	0.0426614240047041
581.193176	1.12987533630001	0.042585770554762
581.213176	1.12987533630001	0.042502049785369
581.233176	1.12987533630001	0.0424212952826289
581.253176	1.12987533630001	0.0423231509080993
581.273176	1.12987533630001	0.0423080240164516
581.293176	1.12987533630001	0.0423221597785853
581.313176	1.12987533630001	0.0422957886116254
581.333176	1.12987533630001	0.0421816935803192
581.353176	1.12987533630001	0.0422255050657804
581.373176	1.12987533630001	0.042200645519702
581.393176	1.12987533630001	0.0422751814266052
581.413176	1.12987533630001	0.042331312592576
581.433176	1.12987533630001	0.0424176156401219
581.453176	1.12987533630001	0.0424190127172933
581.473176	1.12987533630001	0.0423477143023052
581.493176	1.12987533630001	0.0424192044147979
581.513176	1.12987533630001	0.0424139573632812
581.533176	1.12987533630001	0.042401900599164
581.553176	1.12987533630001	0.0422887533725484
581.573176	1.12987533630001	0.0423804393809875
581.593176	1.12987533630001	0.0423979497313948
581.613176	1.12987533630001	0.0424101780143324
581.633176	1.12987533630001	0.0423726064903737
581.653176	1.12987533630001	0.0422415429656943
581.673176	1.12987533630001	0.0421220548841527
581.693176	1.12987533630001	0.0419543468680296
581.713176	1.12987533630001	0.0418333275804125
581.733176	1.12987533630001	0.0417365749416379
581.753176	1.12987533630001	0.0415281012344638
581.773176	1.12987533630001	0.0414337356153927
581.793176	1.12987533630001	0.0413018673172869
581.813176	1.12987533630001	0.0412117623681444
581.833176	1.12987533630001	0.0411708388085603
581.853176	1.12987533630001	0.0410877192452736
581.873176	1.12987533630001	0.0410153347422553
581.893176	1.12987533630001	0.0409214249240622
581.913176	1.12987533630001	0.0408517592020641
581.933176	1.12987533630001	0.0408015208055209
581.953176	1.12987533630001	0.0406461372178339
581.973176	1.12987533630001	0.0405957154326555
581.993176	1.12987533630001	0.0404729506888105
582.013176	1.12987533630001	0.0404283860636173
582.033176	1.12987533630001	0.0403302422825778
582.053176	1.12987533630001	0.0402835547410538
582.073176	1.12987533630001	0.0401361803107264
582.093176	1.12987533630001	0.0400100682791811
582.113176	1.12987533630001	0.039909414625858
582.133176	1.12987533630001	0.0399366671265474
582.153176	1.12987533630001	0.0399398796918527
582.173176	1.12987533630001	0.0400213167089284
582.193176	1.12987533630001	0.0400686398790212
582.213176	1.12987533630001	0.0401023240387182
582.233176	1.12987533630001	0.0401004474210396
582.253176	1.12987533630001	0.0401109065081202
582.273176	1.12987533630001	0.0400459946468446
582.293176	1.12987533630001	0.040032097467983
582.313176	1.12987533630001	0.0399979017192791
582.333176	1.12987533630001	0.0398217323058629
582.353176	1.12987533630001	0.0396157720319184
582.373176	1.12987533630001	0.0395296761126355
582.393176	1.12987533630001	0.0394189491412047
582.413176	1.12987533630001	0.0392196585160489
582.433176	1.12987533630001	0.0391222215824656
582.453176	1.12987533630001	0.0390381548079785
582.473176	1.12987533630001	0.0390222884268852
582.493176	1.12987533630001	0.0389394982509517
582.513176	1.12987533630001	0.0389178993429269
582.533176	1.12987533630001	0.0388349204369424
582.553176	1.12987533630001	0.0386675186620348
582.573176	1.12987533630001	0.0385446761709042
582.593176	1.12987533630001	0.0385385507531116
582.613176	1.12987533630001	0.0384769873665173
582.633176	1.12987533630001	0.0384847662494752
582.653176	1.12987533630001	0.0384661994855741
582.673176	1.12987533630001	0.0384157171643422
582.693176	1.12987533630001	0.0383420453799371
582.713176	1.12987533630001	0.0381557254946182
582.733176	1.12987533630001	0.0380413687339014
582.753176	1.12987533630001	0.0378774721152262
582.773176	1.12987533630001	0.0377447729301035
582.793176	1.12987533630001	0.0376529059069928
582.813176	1.12987533630001	0.0376057958000714
582.833176	1.12987533630001	0.0374208629025809
582.853176	1.12987533630001	0.0371897404022871
582.873176	1.12987533630001	0.0370892986251538
582.893176	1.12987533630001	0.0369059598437556
582.913176	1.12987533630001	0.0367523858092949
582.933176	1.12987533630001	0.0365192448470377
582.953176	1.12987533630001	0.0363782468810803
582.973176	1.12987533630001	0.0362383189789036
582.993176	1.12987533630001	0.0361430975462038
583.013176	1.12987533630001	0.0360550336116712
583.033176	1.12987533630001	0.0359684890133992
583.053176	1.12987533630001	0.0358500312317595
583.073176	1.12987533630001	0.0356597325846072
583.093176	1.12987533630001	0.0353882087965687
583.113176	1.12987533630001	0.0352071994662737
583.133176	1.12987533630001	0.035098377006585
583.153176	1.12987533630001	0.0349731053579099
583.173176	1.12987147411214	0.0348001948020745
583.193176	1.12987147411214	0.0346807518258279
583.213176	1.12987147411214	0.0345645469349876
583.233176	1.12987147411214	0.0345121268665322
583.253176	1.12987147411214	0.0344964812639891
583.273176	1.12987147411214	0.0343424668594084
583.293176	1.12987147411214	0.0343131543524061
583.313176	1.12987147411214	0.0341889414911873
583.333176	1.12987147411214	0.0341183410212942
583.353176	1.12987147411214	0.0340601456945752
583.373176	1.12987147411214	0.0338594449354525
583.393176	1.12987147411214	0.0337716498522185
583.413176	1.12987147411214	0.0335788039428664
583.433176	1.12987147411214	0.0335667198781752
583.453176	1.12987147411214	0.0335020412587554
583.473176	1.12987147411214	0.0332948453371171
583.493176	1.12987147411214	0.0331439699049911
583.513176	1.12987147411214	0.0329120022739017
583.533176	1.12987147411214	0.0328035655831858
583.553176	1.12987147411214	0.0326878610050285
583.573176	1.12987533630001	0.0325779251567362
583.593176	1.12987533630001	0.0324892232196718
583.613176	1.12987533630001	0.0322474962270695
583.633176	1.12987533630001	0.0319926780160116
583.653176	1.12987533630001	0.0318234239565457
583.673176	1.12987533630001	0.031646423656111
583.693176	1.12987533630001	0.0315176533796003
583.713176	1.12987533630001	0.0314789239552337
583.733176	1.12987533630001	0.0313965777103638
583.753176	1.12987533630001	0.031366091872194
583.773176	1.12987533630001	0.0313319151151938
583.793176	1.12987533630001	0.031145626684883
583.813176	1.12987533630001	0.0309533006734078
583.833176	1.12987533630001	0.0307483724798371
583.853176	1.12987533630001	0.0306424925471726
583.873176	1.12987533630001	0.030359475811207
583.893176	1.12987533630001	0.0301907695436818
583.913176	1.12987533630001	0.0300933628781256
583.933176	1.12987533630001	0.029908789042525
583.953176	1.12987533630001	0.0298591963638931
583.973176	1.12987533630001	0.0296658827838479
583.993176	1.12987533630001	0.0295461786716818
584.013176	1.12987533630001	0.0293811591685517
584.033176	1.12987533630001	0.029330239444654
584.053176	1.12987533630001	0.029306254110416
584.073176	1.12987533630001	0.0293029614238632
584.093176	1.12987533630001	0.0293262428780989
584.113176	1.12987533630001	0.0294159976677126
584.133176	1.12987533630001	0.0293648838723475
584.153176	1.12987533630001	0.0293890840502285
584.173176	1.12987070167457	0.0293814790600535
584.193176	1.12987070167457	0.0293227305999771
584.213176	1.12987070167457	0.0292428995688084
584.233176	1.12987070167457	0.0291616940131157
584.253176	1.12987070167457	0.0291103635936351
584.273176	1.12987070167457	0.0290109473684776
584.293176	1.12987070167457	0.0290341623517519
584.313176	1.12987070167457	0.028988335371782
584.333176	1.12987070167457	0.028994531414971
584.353176	1.12987070167457	0.0290119123843997
584.373176	1.12987533630001	0.0289629025136612
584.393176	1.12987533630001	0.0289017925539825
584.413176	1.12987533630001	0.0288225734117528
584.433176	1.12987533630001	0.0287900441850104
584.453176	1.12987533630001	0.0287384591580078
584.473176	1.12987533630001	0.0286428288101976
584.493176	1.12987533630001	0.0287503515251939
584.513176	1.12987533630001	0.0286893299956332
584.533176	1.12987533630001	0.0286043225383441
584.553176	1.12987533630001	0.0286242786640368
584.573176	1.12987070167457	0.0285348360505454
584.593176	1.12987070167457	0.0285163405055316
584.613176	1.12987070167457	0.0285659842243666
584.633176	1.12987070167457	0.0285162396121088
584.653176	1.12987070167457	0.0282965738568059
584.673176	1.12987070167457	0.0282161303432068
584.693176	1.12987070167457	0.0281140772387493
584.713176	1.12987070167457	0.0278995695113556
584.733176	1.12987070167457	0.0279385072509675
584.753176	1.12987070167457	0.0279562811112576
584.773176	1.12987456386244	0.0279094843674396
584.793176	1.12987456386244	0.0279652000899019
584.813176	1.12987456386244	0.0279437970338166
584.833176	1.12987456386244	0.0279415506714155
584.853176	1.12987456386244	0.0278999202643759
584.873176	1.12987456386244	0.0279509112071604
584.893176	1.12987456386244	0.0278798466275188
584.913176	1.12987456386244	0.0277788677412776
584.933176	1.12987456386244	0.0277376438753856
584.953176	1.12987456386244	0.0277163850375473
584.973176	1.1298747630065	0.0277488513542726
584.993176	1.12987533630001	0.0276592698639513
585.013176	1.12987533630001	0.0276019896999332
585.033176	1.12987533630001	0.0274609490026436
585.053176	1.12987533630001	0.0273543841816803
585.073176	1.12987533630001	0.0273917349270884
585.093176	1.12987533630001	0.0274204183339204
585.113176	1.12987533630001	0.0274761067558088
585.133176	1.12987533630001	0.027510371349437
585.153176	1.12987533630001	0.0275013680951094
585.173176	1.12987533630001	0.0274666601639085
585.193176	1.12987533630001	0.0274496869226087
585.213176	1.12987533630001	0.0273590988720148
585.233176	1.12987533630001	0.027371519445948
585.253176	1.12987533630001	0.0273282438826126
585.273176	1.12987533630001	0.0273579546218933
585.293176	1.12987533630001	0.0273618942133387
585.313176	1.12987533630001	0.0273480706273274
585.333176	1.12987533630001	0.02736772466624
585.353176	1.12987533630001	0.0272624548420429
585.373176	1.12987533630001	0.0272739709361083
585.393176	1.12987070167457	0.0272427996161489
585.413176	1.12987070167457	0.0272263741667905
585.433176	1.12987070167457	0.0271080522945273
585.453176	1.12987070167457	0.026992705591278
585.473176	1.12987070167457	0.0269145980571799
585.493176	1.12987070167457	0.0269029508016639
585.513176	1.12987070167457	0.0268214579964598
585.533176	1.12987070167457	0.0268099324065424
585.553176	1.12987070167457	0.0266752408730495
585.573176	1.12987070167457	0.0267632466454908
585.593176	1.12987533630001	0.0267551769520769
585.613176	1.12987533630001	0.0268181196111207
585.633176	1.12987533630001	0.0267998430641854
585.653176	1.12987533630001	0.0267338563912034
585.673176	1.12987533630001	0.026544696652756
585.693176	1.12987533630001	0.0263934764025179
585.713176	1.12987533630001	0.0264553525587249
585.733176	1.12987533630001	0.0263192277451262
585.753176	1.12987533630001	0.0264375454629547
585.773176	1.12987533630001	0.0264482906125657
585.793176	1.12987533630001	0.0265177676045125
585.813176	1.12987533630001	0.0266158888329037
585.833176	1.12987533630001	0.0265946495802595
585.853176	1.12987533630001	0.0267032631312119
585.873176	1.12987533630001	0.0267207948472851
585.893176	1.12987533630001	0.0267037907444679
585.913176	1.12987533630001	0.026787424864215
585.933176	1.12987533630001	0.0267653197085998
585.953176	1.12987533630001	0.0268032259613285
585.973176	1.12987533630001	0.0268446866300204
585.993176	1.12987533630001	0.0268007879014223
586.013176	1.12987533630001	0.026911530897103
586.033176	1.12987533630001	0.0268257240078046
586.053176	1.12987533630001	0.0268835780773558
586.073176	1.12987533630001	0.0270330683021248
586.093176	1.12987533630001	0.0270117940335278
586.113176	1.12987533630001	0.027117339237422
586.133176	1.12987533630001	0.0272081445056223
586.153176	1.12987533630001	0.0271988302621539
586.173176	1.12987533630001	0.0272077100704103
586.193176	1.12987070167457	0.0272256311164003
586.213176	1.12987070167457	0.0273933094579863
586.233176	1.12987070167457	0.027412508289512
586.253176	1.12987070167457	0.0274737470366784
586.273176	1.12987070167457	0.0275469826053992
586.293176	1.12987070167457	0.027459151912722
586.313176	1.12987070167457	0.02758024538668
586.333176	1.12987070167457	0.0275337442012442
586.353176	1.12987070167457	0.0275797812769316
586.373176	1.12987070167457	0.0277247247692418
586.393176	1.12987533630001	0.0276848208267268
586.413176	1.12987533630001	0.0276839074444978
586.433176	1.12987533630001	0.027691898797136
586.453176	1.12987533630001	0.0277954439372804
586.473176	1.12987533630001	0.0278719294612218
586.493176	1.12987533630001	0.0278848812093553
586.513176	1.12987533630001	0.0278645416886531
586.533176	1.12987533630001	0.0278500296533985
586.553176	1.12987533630001	0.027755488954563
586.573176	1.12987533630001	0.027662556615597
586.593176	1.12987533630001	0.0276703277831755
586.613176	1.12987533630001	0.0275020369591588
586.633176	1.12987533630001	0.0275444697656615
586.653176	1.12987533630001	0.0275321803531793
586.673176	1.12987533630001	0.0275197947951999
586.693176	1.12987533630001	0.0273617161661207
586.713176	1.12987533630001	0.0272646958630282
586.733176	1.12987533630001	0.0271175873165465
586.753176	1.12987533630001	0.027067798192483
586.773176	1.12987533630001	0.0270154849523584
586.793176	1.12987533630001	0.0271814765932986
586.813176	1.12987533630001	0.0272166409188689
586.833176	1.12987533630001	0.027295723558231
586.853176	1.12987533630001	0.0272612637061539
586.873176	1.12987533630001	0.0272015959289413
586.893176	1.12987533630001	0.0271789317050615
586.913176	1.12987533630001	0.0272781111274188
586.933176	1.12987533630001	0.0273898096431696
586.953176	1.12987533630001	0.0274795798635424
586.973176	1.12987533630001	0.0276825091803451
586.993176	1.12987533630001	0.0277298121717529
587.013176	1.12987533630001	0.0277369530521793
587.033176	1.12987533630001	0.0278170743003138
587.053176	1.12987533630001	0.0278162303565
587.073176	1.12987533630001	0.0278768221987742
587.093176	1.12987533630001	0.027804833554071
587.113176	1.12987533630001	0.0277244873729511
587.133176	1.12987533630001	0.0277366913227687
587.153176	1.12987533630001	0.0277489047684381
587.173176	1.12987533630001	0.0278360280201684
587.193176	1.12987533630001	0.0279664487943909
587.213176	1.12987533630001	0.0280050969105282
587.233176	1.12987533630001	0.0280311950717536
587.253176	1.12987533630001	0.028135514717297
587.273176	1.12987533630001	0.0281552856738828
587.293176	1.12987533630001	0.0281977962276706
587.313176	1.12987533630001	0.0281847299358268
587.333176	1.12987533630001	0.028238925728537
587.353176	1.12987533630001	0.0282283063989603
587.373176	1.12987533630001	0.0282755316430829
587.393176	1.12987533630001	0.028248407929881
587.413176	1.12987533630001	0.028357274307883
587.433176	1.12987533630001	0.0282848589433472
587.453176	1.12987533630001	0.0283142153686638
587.473176	1.12987533630001	0.0282709297159866
587.493176	1.12987533630001	0.0283159222479943
587.513176	1.12987533630001	0.0283772393359367
587.533176	1.12987533630001	0.0284780579796817
587.553176	1.12987533630001	0.0285488744801997
587.573176	1.12987533630001	0.0286848936524493
587.593176	1.12987533630001	0.0287244504028892
587.613176	1.12987533630001	0.0287386900259002
587.633176	1.12987533630001	0.0287608847986151
587.653176	1.12987533630001	0.0288551352804852
587.673176	1.12987533630001	0.0288840661729502
587.693176	1.12987533630001	0.0289779534384956
587.713176	1.12987533630001	0.0291188879009455
587.733176	1.12987533630001	0.0291108621258453
587.753176	1.12987533630001	0.0292119294422053
587.773176	1.12987533630001	0.0293233763178877
587.793176	1.12987533630001	0.0294164356638687
587.813176	1.12987533630001	0.0295269822141188
587.833176	1.12987533630001	0.0296029638644332
587.853176	1.12987533630001	0.0296017252492861
587.873176	1.12987533630001	0.0295460694693875
587.893176	1.12987533630001	0.0296141090267942
587.913176	1.12987533630001	0.0296197762697452
587.933176	1.12987533630001	0.0297417208094058
587.953176	1.12987533630001	0.0297952916563811
587.973176	1.12987533630001	0.0299222654364617
587.993176	1.12987533630001	0.0300024353508358
588.013176	1.12987533630001	0.0300218252863749
588.033176	1.12987533630001	0.0300395831224151
588.053176	1.12987533630001	0.030014618528478
588.073176	1.12987533630001	0.030268637307526
588.093176	1.12987533630001	0.0303376193282064
588.113176	1.12987533630001	0.0304117291087683
588.133176	1.12987533630001	0.0304135161093471
588.153176	1.12987533630001	0.0303724032262211
588.173176	1.12987533630001	0.0303338245484989
588.193176	1.12987533630001	0.0301500780389719
588.213176	1.12987533630001	0.0301248879185583
588.233176	1.12987533630001	0.0300986259538922
588.253176	1.12987533630001	0.0301701712610228
588.273176	1.12987533630001	0.0301697285169409
588.293176	1.12987533630001	0.0302152557840933
588.313176	1.12987533630001	0.030266871079123
588.333176	1.12987533630001	0.0302062056439983
588.353176	1.12987533630001	0.0301969780501763
588.373176	1.12987533630001	0.0302913763112375
588.393176	1.12987147411214	0.0303135811732945
588.413176	1.12987147411214	0.0302860070006311
588.433176	1.12987147411214	0.030259880945341
588.453176	1.12987147411214	0.0302494681505372
588.473176	1.12987147411214	0.0302108882858336
588.493176	1.12987147411214	0.0302989658706528
588.513176	1.12987147411214	0.0303064248621089
588.533176	1.12987147411214	0.0302173104489895
588.553176	1.12987147411214	0.0300998366749746
588.573176	1.12987147411214	0.0300401997592801
588.593176	1.12987147411214	0.0300520820371242
588.613176	1.12987147411214	0.0299896604629382
588.633176	1.12987147411214	0.0300837625721269
588.653176	1.12987147411214	0.0301295693734123
588.673176	1.12987147411214	0.0300651210283945
588.693176	1.12987147411214	0.0299927205011267
588.713176	1.12987147411214	0.029937341287907
588.733176	1.12987147411214	0.0298979156989175
588.753176	1.12987147411214	0.029903778200318
588.773176	1.12987147411214	0.0299889002013173
588.793176	1.12987485352653	0.0300082658037367
588.813176	1.12987533630001	0.0300401196380322
588.833176	1.12987533630001	0.0298831710152979
588.853176	1.12987533630001	0.0298430142457326
588.873176	1.12987533630001	0.0297430727812819
588.893176	1.12987533630001	0.0296811699179925
588.913176	1.12987533630001	0.0296153357721268
588.933176	1.12987533630001	0.0294810300076059
588.953176	1.12987533630001	0.0294038216119601
588.973176	1.12987533630001	0.0293435395718443
588.993176	1.12987533630001	0.0293334704081713
589.013176	1.12987533630001	0.029391660393474
589.033176	1.12987533630001	0.0294655755090771
589.053176	1.12987533630001	0.0294358962248049
589.073176	1.12987533630001	0.0295246705677383
589.093176	1.12987533630001	0.029603825612969
589.113176	1.12987533630001	0.0296178153763836
589.133176	1.12987533630001	0.0296761139704896
589.153176	1.12987533630001	0.0296078589759493
589.173176	1.12987533630001	0.0295278677022842
589.193176	1.12987533630001	0.0294602697019786
589.213176	1.12987533630001	0.0293074155717692
589.233176	1.12987533630001	0.0292092919694153
589.253176	1.12987533630001	0.0291729216706877
589.273176	1.12987533630001	0.0291408007655651
589.293176	1.12987533630001	0.0292108136796385
589.313176	1.12987533630001	0.0292412561929855
589.333176	1.12987533630001	0.0292083803676585
589.353176	1.12987533630001	0.0291537032539685
589.373176	1.12987533630001	0.0290653680941737
589.393176	1.12987394832624	0.0289223759993738
589.413176	1.12987147411214	0.0288347601503395
589.433176	1.12987147411214	0.0287207327769762
589.453176	1.12987147411214	0.028701803390241
589.473176	1.12987147411214	0.0287148643406684
589.493176	1.12987147411214	0.0286172487663766
589.513176	1.12987147411214	0.0287486790683258
589.533176	1.12987147411214	0.0288630328615889
589.553176	1.12987147411214	0.0288082952118446
589.573176	1.12987147411214	0.0287747374656725
589.593176	1.12987219827237	0.0286563698946229
589.613176	1.12987533630001	0.0286879904870623
589.633176	1.12987533630001	0.0286817712977357
589.653176	1.12987533630001	0.0286799279155371
589.673176	1.12987533630001	0.0285430060438922
589.693176	1.12987533630001	0.0284110588115193
589.713176	1.12987533630001	0.0284312731056789
589.733176	1.12987533630001	0.0285019578512553
589.753176	1.12987533630001	0.0285655230820709
589.773176	1.12987533630001	0.0286587925237702
589.793176	1.12987533630001	0.0286470509032287
589.813176	1.12987533630001	0.0287001208440303
589.833176	1.12987533630001	0.0287012923947252
589.853176	1.12987533630001	0.0287342524957358
589.873176	1.12987533630001	0.0288124199723968
589.893176	1.12987533630001	0.0287661983210932
589.913176	1.12987533630001	0.0288044861883596
589.933176	1.12987533630001	0.0286997724649734
589.953176	1.12987533630001	0.028677768796273
589.973176	1.12987533630001	0.0285997396029514
589.993176	1.12987533630001	0.0286987617502658
590.013176	1.12987533630001	0.0286830223761876
590.033176	1.12987533630001	0.028775456182943
590.053176	1.12987533630001	0.0288153678408377
590.073176	1.12987533630001	0.0288568463142516
590.093176	1.12987533630001	0.0288383489887655
590.113176	1.12987533630001	0.028851786212314
590.133176	1.12987533630001	0.0287750466743419
590.153176	1.12987533630001	0.0287643187359618
590.173176	1.12987533630001	0.0286758357969757
590.193176	1.12987533630001	0.0286856396702936
590.213176	1.12987533630001	0.0286440988803536
590.233176	1.12987533630001	0.0285035341626267
590.253176	1.12987533630001	0.0285421804982912
590.273176	1.12987533630001	0.028585334989518
590.293176	1.12987533630001	0.0286324747709759
590.313176	1.12987533630001	0.0285975976949179
590.333176	1.12987533630001	0.0286134581411039
590.353176	1.12987533630001	0.0284081269673295
590.373176	1.12987533630001	0.0282675515667694
590.393176	1.12987533630001	0.0282062380397711
590.413176	1.12987533630001	0.0281352013541937
590.433176	1.12987533630001	0.0281517009898927
590.453176	1.12987533630001	0.0280986933656177
590.473176	1.12987533630001	0.0280743382866567
590.493176	1.12987533630001	0.0281280735305635
590.513176	1.12987533630001	0.0279659182136818
590.533176	1.12987533630001	0.0279599809324498
590.553176	1.12987533630001	0.0278741016372825
590.573176	1.12987533630001	0.0279707076838479
590.593176	1.12987533630001	0.0279456647491344
590.613176	1.12987533630001	0.0280307250270985
590.633176	1.12987533630001	0.0279982432796143
590.653176	1.12987533630001	0.0279223156369561
590.673176	1.12987533630001	0.0279124518210748
590.693176	1.12987533630001	0.0279526964272674
590.713176	1.12987533630001	0.027997281824637
590.733176	1.12987533630001	0.0280889500283539
590.753176	1.12987533630001	0.0280057450024029
590.773176	1.12987533630001	0.0279855639437244
590.793176	1.12987533630001	0.0280217526342891
590.813176	1.12987533630001	0.0279529261081787
590.833176	1.12987533630001	0.0281238057387463
590.853176	1.12987533630001	0.0281615624318116
590.873176	1.12987533630001	0.0281287234029097
590.893176	1.12987533630001	0.0281297353045989
590.913176	1.12987533630001	0.028270864432007
590.933176	1.12987533630001	0.028296173250566
590.953176	1.12987533630001	0.0283196826052408
590.973176	1.12987533630001	0.0283323322665943
590.993176	1.12987533630001	0.0283096502379929
591.013176	1.12987533630001	0.0282019726219167
591.033176	1.12987533630001	0.0281562518767869
591.053176	1.12987533630001	0.0280753650256148
591.073176	1.12987533630001	0.0280374813255339
591.093176	1.12987533630001	0.028147415393354
591.113176	1.12987533630001	0.0281428817176906
591.133176	1.12987533630001	0.0281701472751762
591.153176	1.12987533630001	0.0282034735599646
591.173176	1.12987533630001	0.0284212775348562
591.193176	1.12987533630001	0.0284270260860374
591.213176	1.12987533630001	0.0285451562607957
591.233176	1.12987533630001	0.0286338860919244
591.253176	1.12987533630001	0.0286802163520309
591.273176	1.12987533630001	0.0287274273523756
591.293176	1.12987533630001	0.0288016427742867
591.313176	1.12987533630001	0.0288992429178195
591.333176	1.12987533630001	0.0288979728476637
591.353176	1.12987533630001	0.0288376551981055
591.373176	1.12987533630001	0.0289237760439985
591.393176	1.12987533630001	0.0289027278953686
591.413176	1.12987147411214	0.0290279431624248
591.433176	1.12987147411214	0.0291080424514022
591.453176	1.12987147411214	0.0291518396930853
591.473176	1.12987147411214	0.0292702244753665
591.493176	1.12987147411214	0.0293303302487355
591.513176	1.12987147411214	0.0293629609623917
591.533176	1.12987147411214	0.0294845612774313
591.553176	1.12987147411214	0.0296901167907004
591.573176	1.12987147411214	0.0297496083011671
591.593176	1.12987147411214	0.0298762307347373
591.613176	1.12987533630001	0.0298520068172268
591.633176	1.12987533630001	0.0297662569030385
591.653176	1.12987533630001	0.0297716107828863
591.673176	1.12987533630001	0.0297831191615722
591.693176	1.12987533630001	0.0299023484811569
591.713176	1.12987533630001	0.0299684022185909
591.733176	1.12987533630001	0.0300420627266725
591.753176	1.12987533630001	0.0300432983743656
591.773176	1.12987533630001	0.0300550607670824
591.793176	1.12987533630001	0.0300635648957084
591.813176	1.12987533630001	0.0300923610657788
591.833176	1.12987533630001	0.0301774391484647
591.853176	1.12987533630001	0.0302064744952973
591.873176	1.12987533630001	0.030242372968897
591.893176	1.12987533630001	0.0301602943883453
591.913176	1.12987533630001	0.0301882739151754
591.933176	1.12987533630001	0.030240467270173
591.953176	1.12987533630001	0.0302537834216128
591.973176	1.12987533630001	0.0302477203203467
591.993176	1.12987533630001	0.0302619569759041
592.013176	1.12987147411214	0.030402401808504
592.033176	1.12987147411214	0.0305352179113005
592.053176	1.12987147411214	0.0304627794006262
592.073176	1.12987147411214	0.0304945270000813
592.093176	1.12987147411214	0.0305712647575814
592.113176	1.12987147411214	0.0305653897928753
592.133176	1.12987147411214	0.0306305509202557
592.153176	1.12987147411214	0.0306586556736297
592.173176	1.12987147411214	0.0306613768286125
592.193176	1.12987147411214	0.0306606854119158
592.213176	1.12987147411214	0.0306551861268402
592.233176	1.12987147411214	0.0307070560293917
592.253176	1.12987147411214	0.0307579425178087
592.273176	1.12987147411214	0.0309464072786147
592.293176	1.12987147411214	0.0311671442846789
592.313176	1.12987147411214	0.0312772724239667
592.333176	1.12987147411214	0.0313676141759091
592.353176	1.12987147411214	0.0314043554063406
592.373176	1.12987147411214	0.0314385725207105
592.393176	1.12987147411214	0.031451815672791
592.413176	1.12987403884627	0.0314178875884051
592.433176	1.12987533630001	0.0315408511516438
592.453176	1.12987533630001	0.0315555050311824
592.473176	1.12987533630001	0.0315566166393131
592.493176	1.12987533630001	0.0316192204151525
592.513176	1.12987533630001	0.0315603568178751
592.533176	1.12987533630001	0.0315140639476841
592.553176	1.12987533630001	0.0316279708424304
592.573176	1.12987533630001	0.0317389625107257
592.593176	1.12987533630001	0.0317693260898056
592.613176	1.12987533630001	0.0318600476758135
592.633176	1.12987533630001	0.0320255265407659
592.653176	1.12987533630001	0.0320542829469574
592.673176	1.12987533630001	0.0320998814329974
592.693176	1.12987533630001	0.032194777039288
592.713176	1.12987533630001	0.0321645173210849
592.733176	1.12987533630001	0.0322450308665896
592.753176	1.12987533630001	0.0323000812859464
592.773176	1.12987533630001	0.0324204690994307
592.793176	1.12987533630001	0.0325268790193141
592.813176	1.12987533630001	0.0327281210419796
592.833176	1.12987533630001	0.0328353695642606
592.853176	1.12987533630001	0.0330395624228208
592.873176	1.12987533630001	0.0330825358993758
592.893176	1.12987533630001	0.033233191146442
592.913176	1.12987533630001	0.0333273686289526
592.933176	1.12987533630001	0.0333915166676629
592.953176	1.12987533630001	0.0335604549900624
592.973176	1.12987533630001	0.0336334252684281
592.993176	1.12987533630001	0.0338125271195261
593.013176	1.12987533630001	0.0339224896749011
593.033176	1.12987533630001	0.0340913300713308
593.053176	1.12987533630001	0.0340419510493601
593.073176	1.12987533630001	0.0340769592868689
593.093176	1.12987533630001	0.0341624373823043
593.113176	1.12987533630001	0.0341939137564977
593.133176	1.12987533630001	0.0342691939007725
593.153176	1.12987533630001	0.034190435900838
593.173176	1.12987533630001	0.0341338869173953
593.193176	1.12987533630001	0.0341971328502002
593.213176	1.12987533630001	0.0342444423700061
593.233176	1.12987533630001	0.0343128196236363
593.253176	1.12987533630001	0.0344039768318379
593.273176	1.12987533630001	0.0345621628827375
593.293176	1.12987533630001	0.0347114192721607
593.313176	1.12987533630001	0.0348210494727282
593.333176	1.12987533630001	0.0349545842927944
593.353176	1.12987533630001	0.0350143672072085
593.373176	1.12987533630001	0.0350648993816614
593.393176	1.12987533630001	0.0351583338137822
593.413176	1.12987533630001	0.0353829451273113
593.433176	1.12987533630001	0.035517972576556
593.453176	1.12987533630001	0.0356495328529742
593.473176	1.12987533630001	0.0358399994580023
593.493176	1.12987533630001	0.0359731265499392
593.513176	1.12987533630001	0.0360649146387836
593.533176	1.12987533630001	0.036122930731303
593.553176	1.12987533630001	0.0363012497681321
593.573176	1.12987533630001	0.0364405117737138
593.593176	1.12987533630001	0.0364337857433056
593.613176	1.12987533630001	0.036413466401288
593.633176	1.12987533630001	0.0362617861957364
593.653176	1.12987533630001	0.0363976320686938
593.673176	1.12987533630001	0.036443184262457
593.693176	1.12987533630001	0.0365534079537516
593.713176	1.12987533630001	0.0366110827891033
593.733176	1.12987533630001	0.0366161701916143
593.753176	1.12987533630001	0.036745168962055
593.773176	1.12987533630001	0.0368068919976545
593.793176	1.12987533630001	0.0368005926870793
593.813176	1.12987533630001	0.0367835856168086
593.833176	1.12987533630001	0.0368573363354803
593.853176	1.12987533630001	0.0368778147330128
593.873176	1.12987533630001	0.036899482485962
593.893176	1.12987533630001	0.0369229117193886
593.913176	1.12987533630001	0.0369590867596666
593.933176	1.12987533630001	0.0369041526644919
593.953176	1.12987533630001	0.0368837656645313
593.973176	1.12987533630001	0.0369679137472481
593.993176	1.12987533630001	0.0369077284461221
594.013176	1.12987533630001	0.036876640214864
594.033176	1.12987147411214	0.0368960900929669
594.053176	1.12987147411214	0.0370448093732819
594.073176	1.12987147411214	0.0370792947454603
594.093176	1.12987147411214	0.0370420911857524
594.113176	1.12987147411214	0.0369736344043649
594.133176	1.12987147411214	0.0369525185977917
594.153176	1.12987147411214	0.0369459017696772
594.173176	1.12987147411214	0.0369751620494961
594.193176	1.12987147411214	0.0370579836804379
594.213176	1.12987147411214	0.0370335775612746
594.233176	1.12987533630001	0.0370852771319877
594.253176	1.12987533630001	0.0371789851633333
594.273176	1.12987533630001	0.0372018885639756
594.293176	1.12987533630001	0.0372369703943353
594.313176	1.12987533630001	0.0372982928236941
594.333176	1.12987533630001	0.0373375290891418
594.353176	1.12987533630001	0.0373590508433723
594.373176	1.12987533630001	0.0373607571292119
594.393176	1.12987533630001	0.0374246208858639
594.413176	1.12987533630001	0.0374628268514096
594.433176	1.12987533630001	0.0375622157759933
594.453176	1.12987533630001	0.0377340224390759
594.473176	1.12987533630001	0.0378123080203922
594.493176	1.12987533630001	0.0378582103736845
594.513176	1.12987533630001	0.0379604456797949
594.533176	1.12987533630001	0.038037946072879
594.553176	1.12987533630001	0.0380398381213167
594.573176	1.12987533630001	0.0380355133543895
594.593176	1.12987533630001	0.0381505692471825
594.613176	1.12987533630001	0.0382778587643298
594.633176	1.12987533630001	0.0383756446704596
594.653176	1.12987533630001	0.0384009617978891
594.673176	1.12987533630001	0.0384635703216534
594.693176	1.12987533630001	0.038460649160296
594.713176	1.12987533630001	0.0385299617553114
594.733176	1.12987533630001	0.0384850683362545
594.753176	1.12987533630001	0.0385969229400667
594.773176	1.12987533630001	0.0384683028167101
594.793176	1.12987533630001	0.0384160637629266
594.813176	1.12987533630001	0.03848205993176
594.833176	1.12987533630001	0.0384035802789764
594.853176	1.12987533630001	0.0384631382604047
594.873176	1.12987533630001	0.038404193948388
594.893176	1.12987533630001	0.0384445697160313
594.913176	1.12987533630001	0.0384514263143997
594.933176	1.12987533630001	0.0383348605811968
594.953176	1.12987533630001	0.0383864319579129
594.973176	1.12987533630001	0.0384175967494741
594.993176	1.12987533630001	0.0384715919423186
595.013176	1.12987533630001	0.0383988157354206
595.033176	1.12987533630001	0.038212914261064
595.053176	1.12987533630001	0.0382426629837513
595.073176	1.12987533630001	0.038289905439105
595.093176	1.12987533630001	0.0382470275145569
595.113176	1.12987533630001	0.0381765332795041
595.133176	1.12987533630001	0.0382655598559959
595.153176	1.12987533630001	0.0381754638092142
595.173176	1.12987533630001	0.0381742198526504
595.193176	1.12987533630001	0.0381810129475108
595.213176	1.12987533630001	0.0382083544718093
595.233176	1.12987533630001	0.0381521253798687
595.253176	1.12987533630001	0.0379467301090953
595.273176	1.12987533630001	0.0379370716410057
595.293176	1.12987533630001	0.0379172383678935
595.313176	1.12987533630001	0.0377735103445925
595.333176	1.12987533630001	0.0376611429647918
595.353176	1.12987533630001	0.0376471799084596
595.373176	1.12987533630001	0.0375691507151379
595.393176	1.12987533630001	0.0374053086976099
595.413176	1.12987533630001	0.0374073081678689
595.433176	1.12987533630001	0.0373155752736629
595.453176	1.12987533630001	0.03734170785735
595.473176	1.12987533630001	0.0372736843241934
595.493176	1.12987533630001	0.0372080786722579
595.513176	1.12987533630001	0.0371491652217594
595.533176	1.12987533630001	0.0370494866737007
595.553176	1.12987533630001	0.0368957078849386
595.573176	1.12987533630001	0.0368155148244263
595.593176	1.12987533630001	0.0368516150848733
595.613176	1.12987533630001	0.0367171271186987
595.633176	1.12987533630001	0.0365744857769186
595.653176	1.12987533630001	0.036407870377224
595.673176	1.12987533630001	0.0363736627587056
595.693176	1.12987533630001	0.0363109034882966
595.713176	1.12987533630001	0.0362322766498127
595.733176	1.12987533630001	0.0361734011827206
595.753176	1.12987533630001	0.0360655199993253
595.773176	1.12987533630001	0.0359476248468947
595.793176	1.12987533630001	0.0358644797635065
595.813176	1.12987533630001	0.0357163889898716
[truncated: 13,001 more rows]
