# Supplementary material for: Unraveling the Local Relation Between Tissue Composition and Human Brain Mechanics Through Machine Learning
Source: Front Bioeng Biotechnol. 2021 Aug 17;9:704738. doi: 10.3389/fbioe.2021.704738 (PMC8415910; doi:10.3389/fbioe.2021.704738)
Supplement: Supplementary file 2 [file DataSheet4.ZIP › Mechanics_tensRelax/tensRelax_HBE_05_22_P2a_Pa_17.txt]

753.89136	1.00000592814412	0.125984794728711
753.91136	1.00000592814412	0.147770570107086
753.93136	1.00000592814412	0.145578072060822
753.95136	1.00000592814412	0.145674995700181
753.97136	1.00000592814412	0.146254645302952
753.99136	1.00000592814412	0.146966348887374
754.01136	1.00000592814412	0.147091180842178
754.03136	1.00000592814412	0.146183307344479
754.05136	1.00000592814412	0.14735224036839
754.07136	1.00000592814412	0.148198476230643
754.09136	0.999998914937907	0.14867585843279
754.11136	0.999997459366807	0.149331791985367
754.13136	0.999997459366807	0.148643075083035
754.15136	0.999997459366807	0.148283379347349
754.17136	0.999997459366807	0.14882710858541
754.19136	0.999997459366807	0.14914005876212
754.21136	0.999997459366807	0.149842892869382
754.23136	0.999997459366807	0.150648049467402
754.25136	0.999997459366807	0.150941316216713
754.27136	0.999997459366807	0.150848843907688
754.29136	1.00000301700192	0.15058282599368
754.31136	1.00000592814412	0.150597726126126
754.33136	1.00000592814412	0.150652487074855
754.35136	1.00000592814412	0.150922212597231
754.37136	1.00000592814412	0.151193111494581
754.39136	1.00000592814412	0.151896152602909
754.41136	1.00000592814412	0.152199455060313
754.43136	1.00000592814412	0.15194263871608
754.45136	1.00000592814412	0.15188760447934
754.47136	1.00000592814412	0.152031529911256
754.49136	1.00000592814412	0.151895435557994
754.51136	1.00000592814412	0.151366077852092
754.53136	1.00000592814412	0.151436122980843
754.55136	1.00000592814412	0.151843090921336
754.57136	1.00000592814412	0.152190883851672
754.59136	1.00000592814412	0.152558601662994
754.61136	1.00000592814412	0.152439353451266
754.63136	1.00000592814412	0.15214479254795
754.65136	1.00000592814412	0.151879948205516
754.67136	1.00000592814412	0.151889928200572
754.69136	1.00000328165121	0.151721831286527
754.71136	0.999997459366807	0.151698106565758
754.73136	0.999997459366807	0.151649908489237
754.75136	0.999997459366807	0.151631767599657
754.77136	0.999997459366807	0.151534020758006
754.79136	0.999997459366807	0.151444198482542
754.81136	0.999997459366807	0.151264104311527
754.83136	0.999997459366807	0.151590903164629
754.85136	0.999997459366807	0.15211370875753
754.87136	0.999997459366807	0.15285701675533
754.89136	0.999997459366807	0.153110300140873
754.91136	0.999997459366807	0.153251348857677
754.93136	0.999997459366807	0.153171203409985
754.95136	0.999997459366807	0.153029030911606
754.97136	0.999997459366807	0.153431897297331
754.99136	0.999997459366807	0.153866984946237
755.01136	0.999997459366807	0.154210328989217
755.03136	0.999997459366807	0.154669959113966
755.05136	0.999997459366807	0.155091814078684
755.07136	0.999997459366807	0.155444413340087
755.09136	0.999997459366807	0.155843770234998
755.11136	0.999997459366807	0.156345981561135
755.13136	0.999997459366807	0.156968368758558
755.15136	0.999997459366807	0.157323299956844
755.17136	0.999997459366807	0.157519413386934
755.19136	0.999997459366807	0.157731357512134
755.21136	0.999997459366807	0.158181109908169
755.23136	0.999997459366807	0.158538882748846
755.25136	0.999997459366807	0.159109845239387
755.27136	0.999997459366807	0.159777755329971
755.29136	0.999997459366807	0.160328006905744
755.31136	1.00000592814412	0.160850784112138
755.33136	1.00000592814412	0.161428050868265
755.35136	1.00000592814412	0.162068657903034
755.37136	1.00000592814412	0.162621916679661
755.39136	1.00000592814412	0.163011796463596
755.41136	1.00000592814412	0.163486251223377
755.43136	1.00000592814412	0.163971388460109
755.45136	1.00000592814412	0.164452193898096
755.47136	1.00000592814412	0.164974279824517
755.49136	1.00000592814412	0.165563040461956
755.51136	1.00000592814412	0.165959228994971
755.53136	1.00000592814412	0.166516098618533
755.55136	1.00000592814412	0.167112090846324
755.57136	1.00000592814412	0.167726027470778
755.59136	1.00000592814412	0.168178804224322
755.61136	1.00000592814412	0.168948593079163
755.63136	1.00000592814412	0.169285847329005
755.65136	1.00000592814412	0.169740569010099
755.67136	1.00000592814412	0.170154702756026
755.69136	1.00000592814412	0.170533216714881
755.71136	0.999997459366807	0.171005306011452
755.73136	0.999997459366807	0.171647984405183
755.75136	0.999997459366807	0.172223110945133
755.77136	0.999997459366807	0.172903264929395
755.79136	0.999997459366807	0.173454311004647
755.81136	0.999997459366807	0.173896814349092
755.83136	1.00000592814412	0.17458665988935
755.85136	1.00002794696513	0.175083976780654
755.87136	1.00011432849371	0.175782443932736
755.89136	1.000236278887	0.176477915711682
755.91136	1.00042259198786	0.176934184232953
755.93136	1.00063939268704	0.177423579434807
755.95136	1.00092563736018	0.17782827388605
755.97136	1.00125083840895	0.178328673218491
755.99136	1.00161923022202	0.178769458187884
756.01136	1.00206130039769	0.179180080771554
756.03136	1.00252115500572	0.179599837177512
756.05136	1.00296745957006	0.180115920689394
756.07136	1.00332738260581	0.180572900240253
756.09136	1.00364834926593	0.181030626402447
756.11136	1.00399133474705	0.181479307765961
756.13136	1.00437242972609	0.181789778195973
756.15136	1.00472388398453	0.182190744685518
756.17136	1.0051007445749	0.182594819879488
756.19136	1.00558261800394	0.183138438393645
756.21136	1.00610260093089	0.183659542243584
756.23136	1.00664460267884	0.184065190187982
756.25136	1.00719507320411	0.184449763276664
756.27136	1.00773284056341	0.184850594450325
756.29136	1.00820963272607	0.185336160669027
756.31136	1.0086042777488	0.185729617720402
756.33136	1.00894726322992	0.186073946796384
756.35136	1.00934190825265	0.186596282733073
756.37136	1.00977127526236	0.187036715762466
756.39136	1.01014390146408	0.18764226622096
756.41136	1.0105165276658	0.188115972714467
756.43136	1.01095436345282	0.1886142924554
756.45136	1.01144894004783	0.189029273041478
756.47136	1.0119477510315	0.189432208733253
756.49136	1.01242454319415	0.189911963490759
756.51136	1.01292758856647	0.190500093809435
756.53136	1.01339591195182	0.191068737453583
756.55136	1.01382104457287	0.191618702757573
756.57136	1.01418520199728	0.192105606110883
756.59136	1.01450616865739	0.192601383931034
756.61136	1.01484830726079	0.193141532304912
756.63136	1.01524295228352	0.193574522960589
756.65136	1.01558932527557	0.194124649694056
756.67136	1.01596279835502	0.194627786205729
756.69136	1.0164221501294	0.195081014895193
756.71136	1.01691214829168	0.195538068038904
756.73136	1.01741942805266	0.19608667306215
756.75136	1.01796142980061	0.196692580802059
756.77136	1.01852545036958	0.197269041906062
756.79136	1.01901071130954	0.19775676012214
756.81136	1.01941805949824	0.19825139487915
756.83136	1.01976951375668	0.198808282065491
756.85136	1.02015992439076	0.199207712601032
756.87136	1.02058082262315	0.199719477280893
756.89136	1.02094921443622	0.200090760331729
756.91136	1.02130913747197	0.200468719559753
756.93136	1.02174697325899	0.200861393796858
756.95136	1.0222279998103	0.201337954980764
756.97136	1.02274374834859	0.201815273458834
756.99136	1.0232383249436	0.202392205794474
757.01136	1.02375830787054	0.202913338131969
757.03136	1.02423594691093	0.20342010680689
757.05136	1.02466954830929	0.203982320572503
757.07136	1.02502947134505	0.204568598013132
757.09136	1.02533265357281	0.205071830670302
757.11136	1.02567987344259	0.205673244498428
757.13136	1.02606520281028	0.206161136607288
757.15136	1.02640818829141	0.206765700090702
757.17136	1.02679351765909	0.207338053645387
757.19136	1.02728385986545	0.207897534979692
757.21136	1.02779113962643	0.208437231707125
757.23136	1.02833314137438	0.208892801717507
757.25136	1.02887514312234	0.209299445539344
757.27136	1.02941714487029	0.209786619524426
757.29136	1.02988970264429	0.210287062775183
757.31136	1.03028011327837	0.210776453448129
757.33136	1.03062733314815	0.211312340558586
757.35136	1.03100842812718	0.211843703489231
757.37136	1.03144202952555	0.212559690702188
757.39136	1.03181973699365	0.213147764639245
757.41136	1.03219659758403	0.213857050748408
757.43136	1.03264290214836	0.214497115660124
757.45136	1.03313324435471	0.215001477730149
757.47136	1.03363205533838	0.215588653715735
757.49136	1.03410884750103	0.216152328655517
757.51136	1.03461189287335	0.216945197844223
757.53136	1.03507598187004	0.217595658933004
757.55136	1.03550534887975	0.218311538724139
757.57136	1.0358652719155	0.218950184006036
757.59136	1.03619047296428	0.219626484494086
757.61136	1.03652837717902	0.220374081023157
757.63136	1.03692302220175	0.221075048172802
757.65136	1.0372693951938	0.221782516419866
757.67136	1.03764286827325	0.222390802277118
757.69136	1.03810695726994	0.223064184571261
757.71136	1.03859645259856	0.223756734835412
757.73136	1.03911220113685	0.224498557886695
757.75136	1.03966351853985	0.225228836949851
757.77136	1.04021398906511	0.226015259048788
757.79136	1.04069925000508	0.226779175979362
757.81136	1.04110236380512	0.227406674318425
757.83136	1.04144958367491	0.228082479241717
757.85136	1.04183999430898	0.228609081783244
757.87136	1.04225581127499	0.229129342876353
757.89136	1.04262504996579	0.229607264341002
757.91136	1.04298920739019	0.230171207538593
757.93136	1.04342280878856	0.230703122415613
757.95136	1.04390383533987	0.231379186100861
757.97136	1.04441111510085	0.232009173540038
757.99136	1.04490992608451	0.232616687265854
758.01136	1.04543414340011	0.233251432720185
758.03136	1.0459117824405	0.233941755613639
758.05136	1.04634030257248	0.234854230395047
758.07136	1.04670022560823	0.235673979372264
758.09136	1.04700848910238	0.236285843978604
758.11136	1.04735994336082	0.236925489885867
758.13136	1.04773680395119	0.237490720364844
758.15136	1.04808402382098	0.238062837116726
758.17136	1.04846935318866	0.238654302853288
758.19136	1.04895969539502	0.239352999900899
758.21136	1.04946274076734	0.239990142464277
758.23136	1.0499911924716	0.24061418609382
758.25136	1.05055097865191	0.241207432302561
758.27136	1.05109298039986	0.241821298159628
758.29136	1.0515613037852	0.242443979727951
758.31136	1.05194239876424	0.243094769017107
758.33136	1.05228961863402	0.243842429049688
758.35136	1.05268002926809	0.24453967441898
758.37136	1.0531093962778	0.245279925313326
758.39136	1.05348202247952	0.24598229962948
758.41136	1.05386396433629	0.246529645858893
758.43136	1.05431450328927	0.247134784434823
758.45136	1.05480484549563	0.247644727098152
758.47136	1.05530789086795	0.248328071727638
758.49136	1.0557846830306	0.249086796801332
758.51136	1.05628772840292	0.249848322557766
758.53136	1.05674758301096	0.250654135779227
758.55136	1.05716763436562	0.251456324552817
758.57136	1.05752332301272	0.252137653687795
758.59136	1.05784428967283	0.252900840031283
758.61136	1.05819574393127	0.253708692486878
758.63136	1.05858530768762	0.254400372693624
758.65136	1.0589325275574	0.255069044451873
758.67136	1.05931870380282	0.255601872117632
758.69136	1.05978702718816	0.256161288167957
758.71136	1.06028583817183	0.256783637381474
758.73136	1.06080158671012	0.257408942178812
758.75136	1.06135205723538	0.258120509666326
758.77136	1.06190252776065	0.258762351489282
758.79136	1.062370851146	0.259363193192347
758.81136	1.06276549616873	0.260129002764847
758.83136	1.06312541920448	0.260820878230043
758.85136	1.06351582983855	0.261413994464315
758.87136	1.06392317802725	0.262120921447835
758.89136	1.06428733545166	0.262818904526104
758.91136	1.06464725848741	0.263559655139642
758.93136	1.06510711309544	0.264198724173918
758.95136	1.06559660842406	0.264848577528193
758.97136	1.06610896945143	0.265507920799192
758.99136	1.06659846478005	0.266183068134762
759.01136	1.06713199775069	0.266876036809875
759.03136	1.06760032113604	0.267589109389873
759.05136	1.06802545375709	0.268529136384789
759.07136	1.06836759236049	0.269269237125981
759.09136	1.06868009024329	0.270051527935969
759.11136	1.06904001327904	0.270770264791468
759.13136	1.06940417070345	0.27138075487328
759.15136	1.06975477808416	0.272089928812692
759.17136	1.07015873876193	0.272962592829632
759.19136	1.0706439997019	0.273853328045714
759.21136	1.07116398262884	0.274622458198834
759.23136	1.07169328121083	0.275483874973009
759.25136	1.07224798612476	0.276302972297409
759.27136	1.07278575348406	0.277043952591858
759.29136	1.07324137370343	0.277888423425304
759.31136	1.07361823429381	0.278768812911037
759.33136	1.07398239171821	0.2794862144124
759.35136	1.07436433357498	0.28014992696213
759.37136	1.07479370058468	0.280873487116763
759.39136	1.07516209239775	0.281511557306145
759.41136	1.07555250303182	0.282352140775331
759.43136	1.07601574515078	0.283119309441596
759.45136	1.07649761857982	0.283942009848203
759.47136	1.07700066395214	0.284778667969721
759.49136	1.07747322172614	0.285483969975631
759.51136	1.07797626709846	0.286291658627786
759.53136	1.07843104044011	0.287244690785001
759.55136	1.07884770428385	0.288088998408499
759.57136	1.0792076273196	0.28898555814258
759.59136	1.07952808452983	0.289801540827644
759.61136	1.07987920136042	0.290588392613868
759.63136	1.0802696119945	0.291347159231913
759.65136	1.08061683186428	0.292174239006588
759.67136	1.08100216123197	0.292853838709592
759.69136	1.08147895339462	0.293511144526925
759.71136	1.08197352998963	0.294464447909403
759.73136	1.08248504413927	0.295383062945873
759.75136	1.08304059593092	0.296323796194755
759.77136	1.08358259767888	0.297277484159222
759.79136	1.08405938984153	0.29831251655622
759.81136	1.08444471920922	0.299107881966921
759.83136	1.08480464224497	0.299879974825747
759.85136	1.08519081849039	0.300840519982074
759.87136	1.08560748233413	0.301849838206341
759.89136	1.08596655849215	0.30275612406645
759.91136	1.0863264815279	0.303579654766584
759.93136	1.08679057052459	0.304462446702778
759.95136	1.08728091273094	0.305266116235731
759.97136	1.08779242688058	0.30625418452452
759.99136	1.08827768782054	0.307179214602257
760.01136	1.08881545517984	0.308140815578593
760.03136	1.08927954417653	0.309205621031391
760.05136	1.08970044240893	0.310052878897291
760.07136	1.09004681540098	0.310994316026174
760.09136	1.09036354767244	0.312007999968227
760.11136	1.09071923631954	0.313110947883064
760.13136	1.09109186252126	0.314056593454697
760.15136	1.09143908239104	0.315008058202903
760.17136	1.09184219619108	0.315949703053541
760.19136	1.09232322274239	0.31690517920557
760.21136	1.09285252132438	0.317895564482156
760.23136	1.09338520741729	0.318791968128173
760.25136	1.09393652482029	0.319811555522491
760.27136	1.09447429217959	0.320788859076474
760.29136	1.09493753429855	0.321868336807022
760.31136	1.09531947615531	0.322923114640498
760.33136	1.09567093041375	0.324016063423568
760.35136	1.09605625978144	0.325036633045033
760.37136	1.09648139240249	0.326064952468419
760.39136	1.09685401860421	0.327139603338885
760.41136	1.09723172607232	0.328224848018828
760.43136	1.09768649941396	0.329228758949081
760.45136	1.09817260723166	0.330171281572503
760.47136	1.09867141821532	0.331131261132174
760.49136	1.09915244476663	0.332155873018982
760.51136	1.0996377057066	0.333172028849913
760.53136	1.10010602909194	0.334258284244563
760.55136	1.10053963049031	0.335344838165049
760.57136	1.10088685036009	0.336290783449496
760.59136	1.10121205140887	0.337376554555717
760.61136	1.10155927127865	0.33829848661186
760.63136	1.10194883503499	0.339175638012185
760.65136	1.10230875807074	0.340129308171932
760.67136	1.10268646553885	0.341094744878831
760.69136	1.10315055453554	0.342028243475752
760.71136	1.1036493655192	0.343112274467162
760.73136	1.10415664528018	0.344316819685576
760.75136	1.10470288141679	0.345399959847401
760.77136	1.1052491175534	0.346592068467631
760.79136	1.10573861288203	0.34773161102069
760.81136	1.1061290235161	0.348873893126949
760.83136	1.1064847121632	0.349944832899901
760.85136	1.10687088840862	0.350962284914579
760.87136	1.10728670537462	0.352013405658195
760.89136	1.10765509718769	0.353033477340943
760.91136	1.10802010148983	0.35409536816078
760.93136	1.10846640605416	0.355191597167102
760.95136	1.10894743260547	0.356209404089235
760.97136	1.10946826241015	0.357384489614947
760.99136	1.10995352335011	0.358589603397478
761.01136	1.11047858754344	0.359706739301632
761.03136	1.1109553797061	0.360830013086883
761.05136	1.11138474671581	0.361854315171537
761.07136	1.1117404353629	0.363064577486124
761.09136	1.11204361759067	0.364244495806824
761.11136	1.11239507184911	0.365440275760692
761.13136	1.11277193243948	0.366590893444206
761.15136	1.11311915230927	0.367733182078863
761.17136	1.113513797332	0.368749683914887
761.19136	1.11400329266062	0.369933761418602
761.21136	1.11452412246529	0.371086451571732
761.23136	1.11506188982459	0.372325810956188
761.25136	1.11561659473852	0.373647563471281
761.27136	1.11615012770916	0.374835912921255
761.29136	1.11660490105081	0.37600229015753
761.31136	1.11699531168488	0.377067115789012
761.33136	1.11734253155466	0.377956268165328
761.35136	1.11772786092235	0.378943637322038
761.37136	1.1181529935434	0.379816095991186
761.39136	1.11852138535647	0.380846918758457
761.41136	1.11889909282457	0.381957886513485
761.43136	1.11935386616622	0.382839370989607
761.45136	1.11984844276123	0.383804715705443
761.47136	1.12034725374489	0.384749955329413
761.49136	1.12081981151889	0.38566816975965
761.51136	1.12131862250256	0.386621546141486
761.53136	1.12179118027656	0.387801833019929
761.55136	1.12220699724257	0.38895175394533
761.57136	1.12256692027832	0.389882032261566
761.59136	1.12288788693844	0.39092086477968
761.61136	1.12323934119688	0.391843767193167
761.63136	1.12362551744229	0.392853305009002
761.65136	1.123976124823	0.393728547743148
761.67136	1.12435806667977	0.394788392800452
761.69136	1.12482215567645	0.395726122392764
761.71136	1.12531673227146	0.396678599042659
761.73136	1.12581977764378	0.397601100849905
761.75136	1.12637448255771	0.398638982595876
761.77136	1.12692495308297	0.399678773008025
761.79136	1.12740597963428	0.400712432660964
761.81136	1.12780062465701	0.401721612008401
761.83136	1.12816562895915	0.402684798791959
761.85136	1.12854672393818	0.403635137688256
761.87136	1.12895830651554	0.404562246170519
761.89136	1.12931907642902	0.405560224567465
761.91136	1.12967815258704	0.406459324441853
761.93136	1.13010751959675	0.407487385103276
761.95136	1.13056313981613	0.40855347308954
761.97136	1.13102299442416	0.409493408686885
761.99136	1.13145236143387	0.410558193960998
762.01136	1.13191136916417	0.41156790804358
762.03136	1.13233650178522	0.412556312248118
762.05136	1.13270065920963	0.413382005034966
762.07136	1.13304787907941	0.414446002153399
762.09136	1.13332988936389	0.41555606602205
762.11136	1.1335636276177	0.416471895806539
762.13136	1.13381515030386	0.417203230689696
762.15136	1.13410562936565	0.417862565651824
762.17136	1.13437917087283	0.418562870465814
762.19136	1.1346391623363	0.419268695337057
762.21136	1.13490762257708	0.420051948195513
762.23136	1.13521165168258	0.420704836067874
762.25136	1.13556734032967	0.421412894838211
762.27136	1.13592218209904	0.422145442222922
762.29136	1.13627787074613	0.422980490204101
762.31136	1.13661154057222	0.423914046369622
762.33136	1.13694605727603	0.424618175637856
762.35136	1.13727549271346	0.42551678350843
762.37136	1.13756597177526	0.426349791661979
762.39136	1.1378522164484	0.42709368896335
762.41136	1.13810373913456	0.427695092702138
762.43136	1.13832053983374	0.428233402441742
762.45136	1.13852379048922	0.428770056342218
762.47136	1.13870163481277	0.42947094455759
762.49136	1.13887947913632	0.430270892310195
762.51136	1.13907934228088	0.431026772189345
762.53136	1.13928682732502	0.431981842987211
762.55136	1.1395036280242	0.432846296059942
762.57136	1.13971619433473	0.433559395940514
762.59136	1.13990758870197	0.434178163437494
762.61136	1.14008543302552	0.434939416188194
762.63136	1.14025819608268	0.435571491527748
762.65136	1.14044027479489	0.436317829262989
762.67136	1.14063590355079	0.436967165686841
762.69136	1.14084423547266	0.437647699544245
762.71136	1.1410652705605	0.438271762758981
762.73136	1.14126005243867	0.438963950400297
762.75136	1.14146414997188	0.439556798376766
762.77136	1.14166740062737	0.440308726794655
762.79136	1.14185371372823	0.441052173636565
762.81136	1.14203155805177	0.441782048532532
762.83136	1.14220093359801	0.44260282543569
762.85136	1.14235675910055	0.443399550533648
762.87136	1.14253036903544	0.444041262382133
762.89136	1.14268196014932	0.444692682551928
762.91136	1.14285133569556	0.44522694171732
762.93136	1.14298598925482	0.445737039875221
762.95136	1.1431375803687	0.44622646615761
762.97136	1.14327223392795	0.44664345452282
762.99136	1.14339757183217	0.447352339432249
763.01136	1.14352799100277	0.448012150967431
763.03136	1.14364909451833	0.44880301593795
763.05136	1.14376172925658	0.449401492580467
763.07136	1.14388791403852	0.450071592277403
763.09136	1.1439878456108	0.450643627127566
763.11136	1.14407846152804	0.451121663729416
763.13136	1.14417839310032	0.451566189470861
763.15136	1.14426900901755	0.451988837363639
763.17136	1.14435623742387	0.452545774403199
763.19136	1.1444604033848	0.453104620702427
763.21136	1.14455525369069	0.453638232962929
763.23136	1.14464671648566	0.454271028800222
763.25136	1.14475511683525	0.454837230230029
763.27136	1.14485504840753	0.455406476267265
763.29136	1.1449846207004	0.455752959121097
763.31136	1.14508031788403	0.456176218902814
763.33136	1.14518871823362	0.456620021772554
763.35136	1.1452750997622	0.457024657221771
763.37136	1.14535724690212	0.457441668139625
763.39136	1.14544024091978	0.457808343921949
763.41136	1.14552662244836	0.458195435785277
763.43136	1.14561808524332	0.458687639010781
763.45136	1.14569599799459	0.459090486272437
763.47136	1.14578237952317	0.459500967011824
763.49136	1.14586537354083	0.459804147001745
763.51136	1.14596869262403	0.460163712171669
763.53136	1.14605592103035	0.460463225575879
763.55136	1.14615585260262	0.460921773129241
763.57136	1.14624646851986	0.461285518847845
763.59136	1.14633793131483	0.461703571935416
763.61136	1.14642854723206	0.462072862637882
763.63136	1.14652001002703	0.462315191430082
763.65136	1.14658013834595	0.462543002252121
763.67136	1.14666736675226	0.46276352322756
763.69136	1.14674104511487	0.463072781749507
763.71136	1.1468231922548	0.463438161941572
763.73136	1.14687993306278	0.463718695512337
763.75136	1.1469536114254	0.464047926777716
763.77136	1.14701373974431	0.464399054289977
763.79136	1.14707894932961	0.464648397549078
763.81136	1.14713992452626	0.464986764417217
763.83136	1.14722207166618	0.465284785192251
763.85136	1.14728304686283	0.465502319128861
763.87136	1.14734317518174	0.465644407930774
763.89136	1.14737789716872	0.465744362452023
763.91136	1.14743887236536	0.465844819066424
763.93136	1.14748629751831	0.466024047331047
763.95136	1.14753880393764	0.466125464213445
763.97136	1.1475946978679	0.466096748758113
763.99136	1.14764296989858	0.466097027698755
764.01136	1.14770309821749	0.466183822156623
764.03136	1.14775560463682	0.466290970972461
764.05136	1.1477903266238	0.466445918344465
764.07136	1.14784198616541	0.466519599031231
764.09136	1.14787670815238	0.4665404910918
764.11136	1.14791143013936	0.466536420932395
764.13136	1.14796817094735	0.466559590810374
764.15136	1.14799442415702	0.466537153299952
764.17136	1.14804184930996	0.466480744380321
764.19136	1.14810282450661	0.466442170450525
764.21136	1.14812399644989	0.46642916766219
764.23136	1.14816295282552	0.466408974140205
764.25136	1.1481976748125	0.466504622886228
764.27136	1.14823239679948	0.466456562600653
764.29136	1.14827135317511	0.466389909437585
764.31136	1.14830607516209	0.466361940593588
764.33136	1.14834079714907	0.466440294426337
764.35136	1.14836705035874	0.46637844260325
764.37136	1.14839753795706	0.466350145558881
764.39136	1.14842802555538	0.466270240341371
764.41136	1.14847121631967	0.466235924707541
764.43136	1.14847968509698	0.466172922699425
764.45136	1.14852711024993	0.466016466080502
764.47136	1.14853642590497	0.46594730304515
764.49136	1.14857114789195	0.465805956106645
764.51136	1.14861433865624	0.465614090050483
764.53136	1.14862280743355	0.465497225791444
764.55136	1.14865329503188	0.465458603195408
764.57136	1.14867531385289	0.465296911988275
764.59136	1.14869648579617	0.46522710976341
764.61136	1.14872697339449	0.46510328801258
764.63136	1.14875746099281	0.464875070649394
764.65136	1.14878371420248	0.464749136665067
764.67136	1.14881335492307	0.464512418734199
764.69136	1.14883537374408	0.464252124977695
764.71136	1.14886162695375	0.464177201521347
764.73136	1.14887009573106	0.464079788327393
764.75136	1.14889634894073	0.463896669137565
764.77136	1.14893530531636	0.463763157463639
764.79136	1.14894800848233	0.463400968471207
764.81136	1.14894800848233	0.463055054181494
764.83136	1.14897849608065	0.462725517861881
764.85136	1.14901745245628	0.462416600597101
764.87136	1.14902168684494	0.46212643467184
764.89136	1.14903015562225	0.461784005953166
764.91136	1.14905217444326	0.461416937873471
764.93136	1.14905217444326	0.461148944761767
764.95136	1.1490911308189	0.46080199126979
764.97136	1.14912161841722	0.460579390702844
764.99136	1.14912585280588	0.460340181297906
765.01136	1.14912585280588	0.460119349926815
765.03136	1.1491563404042	0.459849794154026
765.05136	1.14919106239118	0.45961599144961
765.07136	1.14919529677983	0.459339239601758
765.09136	1.14919953116849	0.459091160477904
765.11136	1.1492215499895	0.458729832640523
765.13136	1.14923848754412	0.458360516417954
765.15136	1.14925119071009	0.45804581499255
765.17136	1.14926474075379	0.457743981633088
765.19136	1.14928591269707	0.457227950348391
765.21136	1.14929522835211	0.456904600576115
765.23136	1.14931640029539	0.456475788095155
765.25136	1.14932063468405	0.456132490506055
765.27136	1.14932063468405	0.455713291981381
765.29136	1.14935535667103	0.455295336226289
765.31136	1.14937314110338	0.45484946860231
765.33136	1.14938160988069	0.454349547029907
765.35136	1.14938160988069	0.453855716452831
765.37136	1.14938160988069	0.453445893301167
765.39136	1.14940786309036	0.453123304977493
765.41136	1.14942480064498	0.452880398718816
765.43136	1.14943326942229	0.452718944907974
765.45136	1.14944258507734	0.452514098616123
765.47136	1.14944681946599	0.452269911604457
765.49136	1.14946799140927	0.451908268030007
765.51136	1.14946799140927	0.451690326365268
765.53136	1.14947222579793	0.451304576384471
765.55136	1.14949001023028	0.450913137201569
765.57136	1.14949001023028	0.450554707972896
765.59136	1.14952049782861	0.450170652408124
765.61136	1.14952049782861	0.44980355049946
765.63136	1.14952473221726	0.44935808229474
765.65136	1.14954675103827	0.448984913130373
765.67136	1.14955521981558	0.448493940211151
765.69136	1.14957215737021	0.448133785704934
765.71136	1.14957639175886	0.447579635697826
765.73136	1.14958147302525	0.447189610803325
765.75136	1.14960687935719	0.446800739061305
765.77136	1.14960687935719	0.446317305254785
765.79136	1.14960687935719	0.44592010208994
765.81136	1.14960687935719	0.445426895865108
765.83136	1.14960687935719	0.444999917270495
765.85136	1.1496288981782	0.444575461011471
765.87136	1.14963313256685	0.444139529015752
765.89136	1.14965515138786	0.443772020565939
765.91136	1.14965938577652	0.443337455379365
765.93136	1.14965938577652	0.442893108278626
765.95136	1.14966362016518	0.442489395707489
765.97136	1.14966785455383	0.442067980494951
765.99136	1.1496805577198	0.441542190442231
766.01136	1.14968987337484	0.441043881384132
766.03136	1.14968987337484	0.440609814136275
766.05136	1.14970681092947	0.440110130553649
766.07136	1.14971527970678	0.439671536158529
766.09136	1.14971527970678	0.439221712918855
766.11136	1.14971527970678	0.438803074055937
766.13136	1.14971951409543	0.4384404440999
766.15136	1.14971951409543	0.438032953366793
766.17136	1.14971951409543	0.437511473243733
766.19136	1.14974153291644	0.437088431866602
766.21136	1.14974153291644	0.436774290102953
766.23136	1.14974153291644	0.436551369051015
766.25136	1.14975847047107	0.436286865664785
766.27136	1.14977202051477	0.435978473639298
766.29136	1.14977202051477	0.435643042176294
766.31136	1.14977202051477	0.435388531393432
766.33136	1.14977202051477	0.43519420769217
766.35136	1.14977202051477	0.43492046068787
766.37136	1.14977202051477	0.434599554910407
766.39136	1.14977202051477	0.434213775255074
766.41136	1.14978895806939	0.43386160735357
766.43136	1.14979827372443	0.43345425846475
766.45136	1.14979827372443	0.433011285888537
766.47136	1.14979827372443	0.432632465505469
766.49136	1.14982368005637	0.432315108209061
766.51136	1.14982791444502	0.432068756736714
766.53136	1.14982791444502	0.431855177822308
766.55136	1.14983214883368	0.43158202134128
766.57136	1.14983214883368	0.431241210478327
766.59136	1.14983214883368	0.430795836638633
766.61136	1.14983214883368	0.430437095827328
766.63136	1.14983214883368	0.430083645392364
766.65136	1.14983214883368	0.429661084149231
766.67136	1.14983214883368	0.429302150453441
766.69136	1.14983214883368	0.428808870635762
766.71136	1.14983214883368	0.428422587106802
766.73136	1.14983214883368	0.428101270633754
766.75136	1.14984993326603	0.427677810845661
766.77136	1.14984993326603	0.427318278317727
766.79136	1.14984993326603	0.426936412140249
766.81136	1.14984993326603	0.426571099606126
766.83136	1.149862636432	0.426250516687617
766.85136	1.14987110520931	0.425953876372015
766.87136	1.14988042086436	0.425499927184808
766.89136	1.14988042086436	0.425153368957655
766.91136	1.14988042086436	0.424649141610027
766.93136	1.14988465525301	0.424214442888038
766.95136	1.14988465525301	0.423754301218583
766.97136	1.14988888964167	0.423317930039726
766.99136	1.14988465525301	0.42297875780467
767.01136	1.14988465525301	0.422781711167952
767.03136	1.14988465525301	0.422538271361113
767.05136	1.14988465525301	0.422233126323394
767.07136	1.14988465525301	0.421911240099248
767.09136	1.14988465525301	0.421373656792294
767.11136	1.14988465525301	0.421066171620639
767.13136	1.14988465525301	0.420660279751554
767.15136	1.14988888964167	0.420369903730576
767.17136	1.14988465525301	0.420063993683309
767.19136	1.14988888964167	0.41968562316621
767.21136	1.14991514285134	0.419278970442013
767.23136	1.14991514285134	0.41891592741643
767.25136	1.14991514285134	0.41857341323509
767.27136	1.14991514285134	0.418127984200759
767.29136	1.14991514285134	0.41772365083832
767.31136	1.14991514285134	0.41726964289553
767.33136	1.14991514285134	0.41683441181236
767.35136	1.14991514285134	0.416445421372196
767.37136	1.14991514285134	0.416040442291847
767.39136	1.14991514285134	0.415554306322048
767.41136	1.14991514285134	0.414997840514123
767.43136	1.14991514285134	0.414566990579499
767.45136	1.14991514285134	0.414187716176024
767.47136	1.14991514285134	0.413859877833381
767.49136	1.14991514285134	0.413577842731079
767.51136	1.14991937723999	0.413137499318785
767.53136	1.14991937723999	0.412883565408909
767.55136	1.14991937723999	0.412406464148445
767.57136	1.14991937723999	0.41212455011825
767.59136	1.14991937723999	0.411941430928421
767.61136	1.14991937723999	0.41177578885352
767.63136	1.14991937723999	0.411632771238617
767.65136	1.14991937723999	0.411486794478951
767.67136	1.14991937723999	0.411212729957111
767.69136	1.14991937723999	0.411020520863308
767.71136	1.14994563044966	0.410772224521851
767.73136	1.14994563044966	0.41049489342705
767.75136	1.14994563044966	0.410253702356571
767.77136	1.14994563044966	0.410022681343191
767.79136	1.14994563044966	0.409805074407221
767.81136	1.14994563044966	0.40955438392417
767.83136	1.14994563044966	0.409347408781082
767.85136	1.14994563044966	0.409141640798133
767.87136	1.14994563044966	0.408962371582648
767.89136	1.14994563044966	0.408699671814738
767.91136	1.14997188365932	0.40845629907235
767.93136	1.14997188365932	0.408092503500525
767.95136	1.14997188365932	0.407774607314538
767.97136	1.14997188365932	0.407493000712538
767.99136	1.14997188365932	0.407255457236069
768.01136	1.14997188365932	0.407059172047955
768.03136	1.14997188365932	0.406766887360798
768.05136	1.14997188365932	0.40661179755102
768.07136	1.14997188365932	0.406371096703885
768.09136	1.14997188365932	0.406286149189158
768.11136	1.14998882121395	0.406130728211555
768.13136	1.14998882121395	0.405898229406265
768.15136	1.14998882121395	0.405672683938332
768.17136	1.14998882121395	0.405490336286447
768.19136	1.14998882121395	0.405384217770511
768.21136	1.14998882121395	0.405091053530096
768.23136	1.14998882121395	0.404949193815604
768.25136	1.14998882121395	0.404731483612247
768.27136	1.14998882121395	0.404418791746445
768.29136	1.14998882121395	0.404173269974134
768.31136	1.1499930556026	0.403976437587569
768.33136	1.1499930556026	0.403751086784594
768.35136	1.1499930556026	0.40351085301466
768.37136	1.1499930556026	0.403304373436329
768.39136	1.1499930556026	0.403056156029136
768.41136	1.1499930556026	0.402875659474831
768.43136	1.1499930556026	0.402674737937156
768.45136	1.1499930556026	0.402504450016843
768.47136	1.1499930556026	0.40226943362389
768.49136	1.1499930556026	0.402009676976494
768.51136	1.1499930556026	0.401677624849689
768.53136	1.1499930556026	0.40139900469303
768.55136	1.1499930556026	0.401269537064913
768.57136	1.1499930556026	0.401048909261142
768.59136	1.1499930556026	0.40084168544544
768.61136	1.1499930556026	0.400688425367574
768.63136	1.1499930556026	0.400609985478668
768.65136	1.1499930556026	0.400511664837393
768.67136	1.1499930556026	0.40035439929061
768.69136	1.1499930556026	0.400223138133519
768.71136	1.1499930556026	0.400117231493771
768.73136	1.1499930556026	0.400005433865068
768.75136	1.1499930556026	0.399978244274398
768.77136	1.1499930556026	0.399919869119987
768.79136	1.1499930556026	0.399811396819828
768.81136	1.1499930556026	0.399674252982651
768.83136	1.1499930556026	0.399476175452541
768.85136	1.1499930556026	0.399278564406142
768.87136	1.1499930556026	0.399166313944014
768.89136	1.1499930556026	0.399023321849214
768.91136	1.1499930556026	0.398840130847008
768.93136	1.1499930556026	0.39871097124058
768.95136	1.1499930556026	0.398606275915407
768.97136	1.1499930556026	0.398527232446433
768.99136	1.1499930556026	0.398461392959151
769.01136	1.1499930556026	0.398302072747472
769.03136	1.1499930556026	0.398211368372695
769.05136	1.1499930556026	0.398052223834271
769.07136	1.1499930556026	0.397956778062077
769.09136	1.1499930556026	0.397754985873508
769.11136	1.1499930556026	0.397589463683731
769.13136	1.1499930556026	0.397388545707002
769.15136	1.1499930556026	0.397253889782953
769.17136	1.1499930556026	0.397184313678054
769.19136	1.1499930556026	0.397095103119436
769.21136	1.1499930556026	0.397033381864309
769.23136	1.1499930556026	0.396912011823672
769.25136	1.1499930556026	0.396779970819765
769.27136	1.1499930556026	0.39660674986828
769.29136	1.1499930556026	0.396545282033693
769.31136	1.15000129281179	0.396405973735835
769.33136	1.15000575876857	0.39622453946618
769.35136	1.15000575876857	0.396026553927132
769.37136	1.15000575876857	0.395863397984885
769.39136	1.15000575876857	0.395661299555101
769.41136	1.15000575876857	0.395420255076833
769.43136	1.15000575876857	0.395299071985776
769.45136	1.15000575876857	0.395183415480367
769.47136	1.15000575876857	0.395040342077337
769.49136	1.15000575876857	0.394944339610841
769.51136	1.14999970491604	0.394797994886924
769.53136	1.1499930556026	0.394567646298538
769.55136	1.1499930556026	0.394446478044748
769.57136	1.1499930556026	0.39435960168516
769.59136	1.1499930556026	0.394377997523732
769.61136	1.1499930556026	0.394175630242648
769.63136	1.1499930556026	0.39412752722574
769.65136	1.1499930556026	0.394036313042429
769.67136	1.1499930556026	0.393918715228852
769.69136	1.1499930556026	0.393788186439317
769.71136	1.14999718413154	0.39368776602785
769.73136	1.1500066056463	0.393653841504409
769.75136	1.1500066056463	0.393508333602418
769.77136	1.1500066056463	0.393401617441319
769.79136	1.1500066056463	0.393282332333605
769.81136	1.1500066056463	0.393205796362952
769.83136	1.1500066056463	0.393070308364903
769.85136	1.1500066056463	0.392872658148117
769.87136	1.1500066056463	0.392805618029095
769.89136	1.1500066056463	0.392672464230076
769.91136	1.1500066056463	0.392559422051318
769.93136	1.1500066056463	0.392456419361698
769.95136	1.1500066056463	0.392376234610056
769.97136	1.1500066056463	0.392201068789458
769.99136	1.1500066056463	0.392040764570154
770.01136	1.1500066056463	0.392004442937666
770.03136	1.1500066056463	0.391925437452098
770.05136	1.1500066056463	0.391812557889801
770.07136	1.1500066056463	0.391675596847768
770.09136	1.1500066056463	0.391530189245709
770.11136	1.1500066056463	0.391471634263609
770.13136	1.1500066056463	0.391299644211892
770.15136	1.1500066056463	0.391297513580182
770.17136	1.1500066056463	0.391297246509355
770.19136	1.1500066056463	0.39127862751827
770.21136	1.1500066056463	0.391206086333701
770.23136	1.1500066056463	0.391165616794522
770.25136	1.1500066056463	0.391159731146983
770.27136	1.1500066056463	0.391186158695562
770.29136	1.1500066056463	0.391145035129603
770.31136	1.1500066056463	0.391060916721423
770.33136	1.1499930556026	0.39097235425468
770.35136	1.1499930556026	0.390997185906694
770.37136	1.1499930556026	0.39091714656028
770.39136	1.1499930556026	0.390850007921797
770.41136	1.1499930556026	0.390841902618939
770.43136	1.1499930556026	0.390794057770498
770.45136	1.1499930556026	0.390723927345262
770.47136	1.1499930556026	0.390623747297537
770.49136	1.1499930556026	0.390543510912202
770.51136	1.1499930556026	0.390421235798207
770.53136	1.1500066056463	0.390397163220832
770.55136	1.1500066056463	0.390328070217386
770.57136	1.1500066056463	0.390233217342427
770.59136	1.1500066056463	0.39014292900465
770.61136	1.1500066056463	0.390074401597866
770.63136	1.1500066056463	0.389998076909912
770.65136	1.1500066056463	0.389891112669689
770.67136	1.1500066056463	0.38973354800358
770.69136	1.1500066056463	0.389723380320447
770.71136	1.1500066056463	0.389740285310312
770.73136	1.1500066056463	0.389617625020836
770.75136	1.1500066056463	0.389535046127601
770.77136	1.1500066056463	0.389412861224196
770.79136	1.1500066056463	0.38933942505561
770.81136	1.1500066056463	0.389322457155727
770.83136	1.1500066056463	0.389252761759192
770.85136	1.1500066056463	0.389135231010068
770.87136	1.1500066056463	0.388896064929952
770.89136	1.1500066056463	0.388764799024935
770.91136	1.1500066056463	0.388718218311742
770.93136	1.1500066056463	0.388669193603734
770.95136	1.1500066056463	0.388584372502533
770.97136	1.1500066056463	0.388574249331204
770.99136	1.1500066056463	0.388582339796793
771.01136	1.1500066056463	0.388462136558927
771.03136	1.1500066056463	0.388412805016213
771.05136	1.1500066056463	0.38832490369814
771.07136	1.1500066056463	0.388274979258191
771.09136	1.1500066056463	0.38808245205336
771.11136	1.1500066056463	0.387964943263391
771.13136	1.14999390248034	0.387963978247469
771.15136	1.14999390248034	0.387861378538053
771.17136	1.14999390248034	0.387795907608513
771.19136	1.14999390248034	0.387767932236118
771.21136	1.14999390248034	0.387683321230635
771.23136	1.14999390248034	0.387496089150069
771.25136	1.14999390248034	0.387483968882443
771.27136	1.14999390248034	0.387396465796647
771.29136	1.14999390248034	0.387425307072013
771.31136	1.14999390248034	0.38726907004466
771.33136	1.1500066056463	0.387186924399656
771.35136	1.1500066056463	0.387130781957361
771.37136	1.1500066056463	0.387000130315246
771.39136	1.1500066056463	0.386935808383753
771.41136	1.1500066056463	0.386782239690708
771.43136	1.1500066056463	0.386628952312269
771.45136	1.1500066056463	0.38639103315617
771.47136	1.1500066056463	0.386200529161225
771.49136	1.1500066056463	0.386092171404776
771.51136	1.1500066056463	0.385954714797986
771.53136	1.1500066056463	0.385775120349585
771.55136	1.1500066056463	0.385638147437737
771.57136	1.1500066056463	0.3854693907235
771.59136	1.1500066056463	0.385328630747324
771.61136	1.1500066056463	0.385244883864338
771.63136	1.1500066056463	0.385085332784766
771.65136	1.1500066056463	0.384990519673687
771.67136	1.1500066056463	0.384861735153399
771.69136	1.1500066056463	0.384653213966967
771.71136	1.1500066056463	0.384405779967537
771.73136	1.1500066056463	0.384162979943697
771.75136	1.1500066056463	0.383981916012255
771.77136	1.1500066056463	0.383721418094941
771.79136	1.1500066056463	0.38354058265743
771.81136	1.1500066056463	0.383415889068723
771.83136	1.1500066056463	0.383160645918306
771.85136	1.1500066056463	0.382864977740513
771.87136	1.1500066056463	0.382559574534328
771.89136	1.1500066056463	0.382276821308245
771.91136	1.1500066056463	0.3820240375834
771.93136	1.1499930556026	0.381722439246267
771.95136	1.1499930556026	0.381391364598686
771.97136	1.1499930556026	0.381134938027759
771.99136	1.1499930556026	0.380941896266467
772.01136	1.1499930556026	0.380713878909657
772.03136	1.1499930556026	0.380591968792458
772.05136	1.1499930556026	0.380379559648275
772.07136	1.1499930556026	0.380194449297056
772.09136	1.1499930556026	0.38009536067878
772.11136	1.1499930556026	0.37984884302903
772.13136	1.1499930556026	0.379606039444249
772.15136	1.1499930556026	0.379376765074078
772.17136	1.1499930556026	0.379064062525444
772.19136	1.1499930556026	0.37896359760217
772.21136	1.1499930556026	0.378779394698274
772.23136	1.1499930556026	0.378626527511269
772.25136	1.1499930556026	0.37848188729272
772.27136	1.1499930556026	0.378377314226638
772.29136	1.1499930556026	0.378098886360971
772.31136	1.1499930556026	0.377905949647538
772.33136	1.1499930556026	0.377717149564471
772.35136	1.1499930556026	0.377580928011884
772.37136	1.1499930556026	0.377447758188615
772.39136	1.1499930556026	0.377289252246213
772.41136	1.1499930556026	0.377118731677535
772.43136	1.1499930556026	0.37690316160174
772.45136	1.1499930556026	0.376629507775482
772.47136	1.1499930556026	0.376390652091016
772.49136	1.1499930556026	0.376256204482212
772.51136	1.1499930556026	0.376109384372223
772.53136	1.1499930556026	0.376003284847989
772.55136	1.1499930556026	0.375837643366578
772.57136	1.1499930556026	0.375677819281271
772.59136	1.1499930556026	0.375548210995854
772.61136	1.1499930556026	0.375433410304073
772.63136	1.1499930556026	0.375260023768675
772.65136	1.1499930556026	0.375166375086402
772.67136	1.1499930556026	0.37494670873761
772.69136	1.1499930556026	0.374798090350718
772.71136	1.1499930556026	0.374618800956551
772.73136	1.1499930556026	0.374275124126878
772.75136	1.1500066056463	0.373999534927358
772.77136	1.1500066056463	0.373707814649883
772.79136	1.1500066056463	0.373472096157399
772.81136	1.1500066056463	0.373236853644479
772.83136	1.1500066056463	0.372921356941502
772.85136	1.1500066056463	0.372680218691699
772.87136	1.1500066056463	0.372401114840095
772.89136	1.1500066056463	0.372047575381523
772.91136	1.1500066056463	0.371776597604953
772.93136	1.1500066056463	0.37166971526645
772.95136	1.1500066056463	0.371478496708672
772.97136	1.1500066056463	0.371210387866275
772.99136	1.1500066056463	0.370997963884823
773.01136	1.1500066056463	0.370824627202646
773.03136	1.1500066056463	0.370585042118077
773.05136	1.1500066056463	0.370303970844715
773.07136	1.1500066056463	0.370116488311063
773.09136	1.1500066056463	0.36986815754714
773.11136	1.1500066056463	0.369727902631573
773.13136	1.1500066056463	0.369481961261318
773.15136	1.1499930556026	0.369215493420782
773.17136	1.1499930556026	0.368951774629294
773.19136	1.1499930556026	0.368752498247915
773.21136	1.1499930556026	0.368550412281434
773.23136	1.1499930556026	0.368336401305779
773.25136	1.1499930556026	0.368163258101579
773.27136	1.1499930556026	0.367944570418996
773.29136	1.1499930556026	0.367698161971539
773.31136	1.1499930556026	0.367392448369702
773.33136	1.1499930556026	0.367261702956053
773.35136	1.1500066056463	0.36709411719902
773.37136	1.1500066056463	0.366854459115091
773.39136	1.1500066056463	0.366746206999991
773.41136	1.1500066056463	0.366490711022525
773.43136	1.1500066056463	0.366319681238802
773.45136	1.1500066056463	0.366209676545586
773.47136	1.1500066056463	0.366159226866344
773.49136	1.1500066056463	0.365953198340965
773.51136	1.1500066056463	0.365887240155539
773.53136	1.1500066056463	0.365737006286888
773.55136	1.1500066056463	0.365616066527029
773.57136	1.1500066056463	0.365403858576201
773.59136	1.1500066056463	0.365334729963311
773.61136	1.1500066056463	0.365316578642919
773.63136	1.1500066056463	0.365216627089126
773.65136	1.1500066056463	0.365147197576437
773.67136	1.1500066056463	0.365050748211423
773.69136	1.1500066056463	0.364873892722727
773.71136	1.1500066056463	0.364829249163267
773.73136	1.1500066056463	0.364641393917438
773.75136	1.1499930556026	0.364596660147387
773.77136	1.1499930556026	0.364494819512609
773.79136	1.1499930556026	0.364389128903487
773.81136	1.1499930556026	0.364231514977647
773.83136	1.1499930556026	0.364044536911112
773.85136	1.1499930556026	0.363857581397224
773.87136	1.1499930556026	0.363828683740241
773.89136	1.1499930556026	0.363696532940548
773.91136	1.1499930556026	0.363606683785909
773.93136	1.1499930556026	0.363566775688959
773.95136	1.1499930556026	0.363562605229621
773.97136	1.1499930556026	0.363460791301927
773.99136	1.1499930556026	0.363463901786827
774.01136	1.1499930556026	0.363324892608295
774.03136	1.1499930556026	0.363098791633041
774.05136	1.1499930556026	0.362943051357427
774.07136	1.1499930556026	0.362773082735126
774.09136	1.1499930556026	0.362576655109235
774.11136	1.1499930556026	0.362343546195478
774.13136	1.1499930556026	0.362181954101297
774.15136	1.1499930556026	0.361980387439203
774.17136	1.1499930556026	0.361841423365967
774.19136	1.1499930556026	0.361717350568561
774.21136	1.1499930556026	0.361516005278507
774.23136	1.1499930556026	0.361373238116692
774.25136	1.1499930556026	0.361117567652951
774.27136	1.1499930556026	0.360859832434971
774.29136	1.1499930556026	0.36066234958257
774.31136	1.1499930556026	0.360459056455952
774.33136	1.1499930556026	0.360219423892124
774.35136	1.1500066056463	0.360047604172244
774.37136	1.1500066056463	0.359879167349509
774.39136	1.1500066056463	0.359660216750533
774.41136	1.1500066056463	0.359528661222041
774.43136	1.1500066056463	0.359334319122566
774.45136	1.1500066056463	0.359133695517237
774.47136	1.1500066056463	0.358831782036527
774.49136	1.1500066056463	0.358593230812804
774.51136	1.1500066056463	0.358405146479553
774.53136	1.1500066056463	0.358274696030796
774.55136	1.14999390248034	0.358165716296065
774.57136	1.14999390248034	0.358132883795559
774.59136	1.14999390248034	0.358162776143002
774.61136	1.14999390248034	0.358136934963261
774.63136	1.14999390248034	0.358006645943981
774.65136	1.14999390248034	0.357901129227641
774.67136	1.14999390248034	0.357730974249252
774.69136	1.14999390248034	0.357689034633543
774.71136	1.14999390248034	0.35755478465715
774.73136	1.14999390248034	0.357529195710968
774.75136	1.1499930556026	0.35742692954334
774.77136	1.1499930556026	0.357308288966557
774.79136	1.1499930556026	0.357253440334046
774.81136	1.1499930556026	0.357149403190089
774.83136	1.1499930556026	0.356941355015767
774.85136	1.1499930556026	0.356919144218802
774.87136	1.1499930556026	0.356938933573601
774.89136	1.1499930556026	0.35684238687611
774.91136	1.1499930556026	0.356696986395938
774.93136	1.1499930556026	0.356694909178394
774.95136	1.14999390248034	0.356691756555653
774.97136	1.14999390248034	0.356713249228839
774.99136	1.14999390248034	0.356548401244528
775.01136	1.14999390248034	0.356471315107971
775.03136	1.14999390248034	0.356364392412099
775.05136	1.14999390248034	0.356251384062314
775.07136	1.14999390248034	0.356196126514693
775.09136	1.14999390248034	0.356035246609384
775.11136	1.14999390248034	0.355995108831523
775.13136	1.14999390248034	0.355869364764228
775.15136	1.14999390248034	0.355811666782738
775.17136	1.14999390248034	0.355674390003638
775.19136	1.14999390248034	0.355589085207495
775.21136	1.14999390248034	0.355586145054434
775.23136	1.14999390248034	0.355452804305836
775.25136	1.14999390248034	0.355373995859188
775.27136	1.14999390248034	0.35530108849084
775.29136	1.14999390248034	0.355200452048748
775.31136	1.14999390248034	0.355136931923227
775.33136	1.14999390248034	0.355101101701062
775.35136	1.1500066056463	0.354867778537152
775.37136	1.1500066056463	0.354752082861355
775.39136	1.1500066056463	0.354805316605596
775.41136	1.1500066056463	0.354820853005846
775.43136	1.1500066056463	0.354819309336465
775.45136	1.1500066056463	0.354751650800105
775.47136	1.1500066056463	0.354654469661026
775.49136	1.1500066056463	0.354608974442372
775.51136	1.1500066056463	0.354543258401161
775.53136	1.1500066056463	0.354580774136992
775.55136	1.1499930556026	0.35461411585254
775.57136	1.1499930556026	0.354669508122554
775.59136	1.1499930556026	0.354577908170271
775.61136	1.1499930556026	0.354614764537904
775.63136	1.1499930556026	0.354633332488786
775.65136	1.1499930556026	0.354553020136638
775.67136	1.1499930556026	0.354487216258801
775.69136	1.1499930556026	0.354424816643772
775.71136	1.1499930556026	0.354375504092762
775.73136	1.1499930556026	0.354316447610998
775.75136	1.15000544118942	0.354434415169297
775.77136	1.1500066056463	0.354393134921787
775.79136	1.1500066056463	0.354358379511328
775.81136	1.1500066056463	0.354309513265345
775.83136	1.1500066056463	0.354221177512059
775.85136	1.1500066056463	0.354112736666909
775.87136	1.1500066056463	0.354131542607573
775.89136	1.1500066056463	0.354203430358853
775.91136	1.1500066056463	0.354269590924617
775.93136	1.1500066056463	0.354222010179549
775.95136	1.14999654897325	0.354302362295577
775.97136	1.1499930556026	0.354299746781943
775.99136	1.1499930556026	0.354274570311816
776.01136	1.1499930556026	0.354325474604955
776.03136	1.1499930556026	0.354388480767507
776.05136	1.1499930556026	0.354368112165759
776.07136	1.1499930556026	0.354233172553141
776.09136	1.1499930556026	0.354215656267827
776.11136	1.1499930556026	0.354130349097721
776.13136	1.1499930556026	0.354027429496803
776.15136	1.1499930556026	0.353955633736585
776.17136	1.1499930556026	0.353979112229742
776.19136	1.1499930556026	0.353964311164504
776.21136	1.1499930556026	0.3540330937723
776.23136	1.1499930556026	0.353986339759815
776.25136	1.1499930556026	0.354068112099151
776.27136	1.1499930556026	0.353902125206137
776.29136	1.1499930556026	0.353921318102755
776.31136	1.1499930556026	0.353904812532149
776.33136	1.1499930556026	0.353879097172442
776.35136	1.1499930556026	0.353822784991799
776.37136	1.1499930556026	0.353784995656744
776.39136	1.1499930556026	0.353858168908938
776.41136	1.1499930556026	0.353915867483919
776.43136	1.1499930556026	0.35381350220334
776.45136	1.1499930556026	0.353821901284107
776.47136	1.1499930556026	0.353805087691813
776.49136	1.1499930556026	0.353794239868307
776.51136	1.1499930556026	0.353739653558698
776.53136	1.1499930556026	0.353716181593939
776.55136	1.1499930556026	0.353636104857609
776.57136	1.1499930556026	0.353607239249123
776.59136	1.1499930556026	0.353576740947649
776.61136	1.1499930556026	0.353661312189254
776.63136	1.1499930556026	0.353552663622348
776.65136	1.1499930556026	0.353453664027681
776.67136	1.1499930556026	0.353442685636215
776.69136	1.1499930556026	0.353392657928879
776.71136	1.1499930556026	0.353290898008842
776.73136	1.1499930556026	0.353273125335533
776.75136	1.14999375030699	0.353124772238996
776.77136	1.15000575876857	0.35310406238008
776.79136	1.15000575876857	0.352986905530114
776.81136	1.15000575876857	0.35302805164872
776.83136	1.15000575876857	0.352993538382479
776.85136	1.15000575876857	0.352974740750684
776.87136	1.15000575876857	0.35305332010991
776.89136	1.15000575876857	0.353012969862368
776.91136	1.15000575876857	0.352959926628651
776.93136	1.15000575876857	0.352897437396521
776.95136	1.15000575876857	0.352800844406752
776.97136	1.1499930556026	0.352792193685916
776.99136	1.1499930556026	0.352757943336066
777.01136	1.1499930556026	0.352644275618083
777.03136	1.1499930556026	0.352607987221076
777.05136	1.1499930556026	0.352579113897211
777.07136	1.1499930556026	0.352542308569781
777.09136	1.1499930556026	0.352578557202909
777.11136	1.1499930556026	0.352579649819337
777.13136	1.1499930556026	0.352577983890867
777.15136	1.1499930556026	0.352501671072727
777.17136	1.15000575876857	0.352516834167309
777.19136	1.15000575876857	0.352533904147597
777.21136	1.15000575876857	0.352477369407932
777.23136	1.15000575876857	0.352504795207914
777.25136	1.15000575876857	0.352458833505549
777.27136	1.15000575876857	0.352458274437285
777.29136	1.15000575876857	0.352410593392283
777.31136	1.15000575876857	0.352388989142842
777.33136	1.15000575876857	0.352368530330503
777.35136	1.15000575876857	0.352273994379593
777.37136	1.1499930556026	0.352238578413955
777.39136	1.1499930556026	0.352270489816852
777.41136	1.1499930556026	0.352132190453228
777.43136	1.1499930556026	0.352142989017005
777.45136	1.1499930556026	0.352020990469688
777.47136	1.1499930556026	0.352041389339464
777.49136	1.1499930556026	0.352012886947303
777.51136	1.1499930556026	0.352025584087915
777.53136	1.1499930556026	0.351974891670965
777.55136	1.1499930556026	0.351958946355605
777.57136	1.15000575876857	0.351969350841539
777.59136	1.15000575876857	0.351914059464947
777.61136	1.15000575876857	0.351842873219706
777.63136	1.15000575876857	0.351819180476397
777.65136	1.15000575876857	0.351729231615315
777.67136	1.15000575876857	0.351610409430369
777.69136	1.15000575876857	0.351538950179394
777.71136	1.15000575876857	0.351469201962185
777.73136	1.15000575876857	0.351416521351301
777.75136	1.15000575876857	0.351267412147578
777.77136	1.1499930556026	0.351127543594474
777.79136	1.1499930556026	0.351004419195248
777.81136	1.1499930556026	0.350896419313707
777.83136	1.1499930556026	0.350854616794358
777.85136	1.1499930556026	0.350766569477563
777.87136	1.1499930556026	0.350862766015528
777.89136	1.1499930556026	0.35090857875172
777.91136	1.1499930556026	0.35083447015814
777.93136	1.1499930556026	0.350772674123181
777.95136	1.1499930556026	0.35079362315886
777.97136	1.1499930556026	0.350821881626332
777.99136	1.1499930556026	0.350789578519556
778.01136	1.1499930556026	0.350730861514488
778.03136	1.1499930556026	0.350604579744595
778.05136	1.1499930556026	0.350512278879763
778.07136	1.1499930556026	0.350408755698776
778.09136	1.1499930556026	0.350294584107165
778.11136	1.1499930556026	0.350295513513644
778.13136	1.1499930556026	0.350276014969301
778.15136	1.1499930556026	0.350353918342589
778.17136	1.15000575876857	0.350434361856188
778.19136	1.15000575876857	0.350352964602991
778.21136	1.15000575876857	0.35031870594427
778.23136	1.15000575876857	0.350260945052763
778.25136	1.15000575876857	0.350237764491952
778.27136	1.15000575876857	0.350185359260765
778.29136	1.15000575876857	0.350071557413878
778.31136	1.15000575876857	0.350004345776035
778.33136	1.15000575876857	0.350017080900053
778.35136	1.15000575876857	0.350115545759574
778.37136	1.1499930556026	0.350067573904117
778.39136	1.1499930556026	0.350041282264915
778.41136	1.1499930556026	0.349923490973362
778.43136	1.1499930556026	0.349895716794323
778.45136	1.1499930556026	0.349888491638213
778.47136	1.1499930556026	0.349797545712711
778.49136	1.1499930556026	0.349754083793288
778.51136	1.1499930556026	0.349660390005718
778.53136	1.1499930556026	0.34968341447847
778.55136	1.1499930556026	0.349744760053968
778.57136	1.1500066056463	0.34983103580094
778.59136	1.1500066056463	0.349894468683324
778.61136	1.1500066056463	0.34976851155286
778.63136	1.1500066056463	0.349664361052174
778.65136	1.1500066056463	0.349482047822753
778.67136	1.1500066056463	0.349257295258429
778.69136	1.1500066056463	0.349035360588079
778.71136	1.1500066056463	0.348990888547438
778.73136	1.1500066056463	0.34888573207997
778.75136	1.1500066056463	0.348731330719436
778.77136	1.1500066056463	0.348733665511955
778.79136	1.1500066056463	0.348559370935745
778.81136	1.1500066056463	0.348431557366287
778.83136	1.1500066056463	0.348298470038228
778.85136	1.1500066056463	0.348261144812921
778.87136	1.1500066056463	0.348158009181379
778.89136	1.1500066056463	0.348068072783602
778.91136	1.1500066056463	0.348068713160096
778.93136	1.1500066056463	0.348063896982848
778.95136	1.1500066056463	0.347967501031999
778.97136	1.1499930556026	0.347898730887508
778.99136	1.1499930556026	0.347757557248296
779.01136	1.1499930556026	0.347628084872254
779.03136	1.1499930556026	0.34754518786799
779.05136	1.1499930556026	0.34739987700492
779.07136	1.1499930556026	0.347315298047935
779.09136	1.1499930556026	0.347364593981204
779.11136	1.1499930556026	0.347372064842474
779.13136	1.1499930556026	0.347358302979499
779.15136	1.1499930556026	0.347201886124456
779.17136	1.1500066056463	0.34717893109012
779.19136	1.1500066056463	0.347219105070916
779.21136	1.1500066056463	0.347292446874475
779.23136	1.1500066056463	0.34726770305909
779.25136	1.1500066056463	0.347244193704415
779.27136	1.1500066056463	0.347201615492684
779.29136	1.1500066056463	0.347257493831606
779.31136	1.1500066056463	0.347221257661783
779.33136	1.1500066056463	0.347199674778007
779.35136	1.1500066056463	0.34711475871829
779.37136	1.14999707827183	0.347058218637208
779.39136	1.1499930556026	0.347047234310834
779.41136	1.1499930556026	0.347050105618971
779.43136	1.1499930556026	0.347108915802082
779.45136	1.1499930556026	0.347129004276208
779.47136	1.1499930556026	0.34709691126515
779.49136	1.1499930556026	0.346861798133208
779.51136	1.1499930556026	0.346735386388846
779.53136	1.1499930556026	0.34674268929224
779.55136	1.1499930556026	0.346862909741338
779.57136	1.1499930556026	0.346914822968714
779.59136	1.1499930556026	0.346871041157788
779.61136	1.1499930556026	0.346897571380263
779.63136	1.1499930556026	0.346848636882847
779.65136	1.1499930556026	0.346905023249831
779.67136	1.1499930556026	0.346872826377894
779.69136	1.1499930556026	0.346849680239545
779.71136	1.1499930556026	0.346843885396087
779.73136	1.1499930556026	0.346704829331788
779.75136	1.1499930556026	0.346680373359404
779.77136	1.14999944688298	0.346686913033724
779.79136	1.15001084003496	0.346715946006594
779.81136	1.15001084003496	0.346768197523683
779.83136	1.15001084003496	0.3467274466699
779.85136	1.15001084003496	0.346641623756352
779.87136	1.15001084003496	0.346579243133027
779.89136	1.15001084003496	0.346585236202387
779.91136	1.15001084003496	0.346512947251376
779.93136	1.15001084003496	0.346397384517502
779.95136	1.15001084003496	0.346280276333776
779.97136	1.1500066056463	0.346117214163064
779.99136	1.1500066056463	0.345938242879926
780.01136	1.1500066056463	0.34580437570505
780.03136	1.1500066056463	0.345782193395642
780.05136	1.1500066056463	0.345707527514269
780.07136	1.1500066056463	0.34572092497394
780.09136	1.1500066056463	0.345671839729879
780.11136	1.1500066056463	0.345613209967948
780.13136	1.1500066056463	0.345572356440269
780.15136	1.1500066056463	0.345598452227532
780.17136	1.1499930556026	0.345583985297572
780.19136	1.1499930556026	0.345599555526793
780.21136	1.1499930556026	0.345590059081671
780.23136	1.1499930556026	0.345636754932065
780.25136	1.1499930556026	0.345667237802782
780.27136	1.1499930556026	0.345693074828087
780.29136	1.1499930556026	0.345600506892428
780.31136	1.1499930556026	0.345531892242508
780.33136	1.1499930556026	0.345420990191312
780.35136	1.1499930556026	0.345447924580971
780.37136	1.1499930556026	0.345450702711064
780.39136	1.1499930556026	0.345369269848424
780.41136	1.1499930556026	0.34532446842043
780.43136	1.1499930556026	0.345210719987708
780.45136	1.1499930556026	0.345203774959221
780.47136	1.1499930556026	0.345217616349955
780.49136	1.1499930556026	0.345071446705802
780.51136	1.1499930556026	0.344953203174315
780.53136	1.1499930556026	0.344937542141013
780.55136	1.1499930556026	0.344842107051651
780.57136	1.1499930556026	0.344724272435275
780.59136	1.1500066056463	0.344749679179804
780.61136	1.1500066056463	0.344779633250282
780.63136	1.1500066056463	0.3449328452554
780.65136	1.1500066056463	0.344967273652469
780.67136	1.1500066056463	0.344885291217415
780.69136	1.1500066056463	0.34480987991169
780.71136	1.1500066056463	0.344760024316665
780.73136	1.1500066056463	0.344752935663422
780.75136	1.1500066056463	0.344683635531712
780.77136	1.1500066056463	0.344675929054623
780.79136	1.1500066056463	0.344644459802318
780.81136	1.1500066056463	0.344717601599505
780.83136	1.1500066056463	0.344757710889811
780.85136	1.1500066056463	0.34465478891493
780.87136	1.1500066056463	0.344670077236056
780.89136	1.1500066056463	0.344739154808743
780.91136	1.1500066056463	0.344750812747092
780.93136	1.1500066056463	0.344863491116033
780.95136	1.1500066056463	0.344911248721338
780.97136	1.1500066056463	0.344908185715696
780.99136	1.1499930556026	0.344994774232282
781.01136	1.1499930556026	0.34520238619092
781.03136	1.1499930556026	0.345342988298563
781.05136	1.1499930556026	0.345450512794031
781.07136	1.1499930556026	0.345486347764123
781.09136	1.1499930556026	0.345556109038128
781.11136	1.1499930556026	0.345570594959791
781.13136	1.1499930556026	0.345534541585112
781.15136	1.1499930556026	0.345512000807304
781.17136	1.1499930556026	0.345522617169427
781.19136	1.15001084003496	0.345518975510326
781.21136	1.15001084003496	0.34549814279883
781.23136	1.15001084003496	0.345553830033736
781.25136	1.15001084003496	0.345526277820229
781.27136	1.15001084003496	0.345551020448636
781.29136	1.15001084003496	0.345568381239379
781.31136	1.15001084003496	0.34552813129177
781.33136	1.15001084003496	0.345617760854841
781.35136	1.15001084003496	0.345595762527557
781.37136	1.15001084003496	0.345568311207473
781.39136	1.1499930556026	0.345578852789765
781.41136	1.1499930556026	0.345562461762869
781.43136	1.1499930556026	0.345518091802634
781.45136	1.1499930556026	0.345536330366162
781.47136	1.1499930556026	0.345556551188719
781.49136	1.1499930556026	0.34559210781166
781.51136	1.1499930556026	0.345619072469347
781.53136	1.1499930556026	0.345704471037025
781.55136	1.1499930556026	0.345650292455547
781.57136	1.1499930556026	0.345567034015429
781.59136	1.1500066056463	0.345616736489847
781.61136	1.1500066056463	0.345672202946203
781.63136	1.1500066056463	0.345594809381449
781.65136	1.1500066056463	0.345579613644877
781.67136	1.1500066056463	0.345479152876041
781.69136	1.1500066056463	0.345479424101303
781.71136	1.1500066056463	0.345403881040636
781.73136	1.1500066056463	0.345410243261228
781.75136	1.1500066056463	0.345557191565214
781.77136	1.1500066056463	0.345530914169789
781.79136	1.1500066056463	0.34551065951826
781.81136	1.1500066056463	0.345512940896614
781.83136	1.1500066056463	0.345537483518645
781.85136	1.1500066056463	0.345480427100631
781.87136	1.1500066056463	0.345578597588752
781.89136	1.1500066056463	0.345631377906079
781.91136	1.1500066056463	0.345585864289214
781.93136	1.1500066056463	0.345641620369043
781.95136	1.1500066056463	0.345492369321038
781.97136	1.1500066056463	0.345328994380713
781.99136	1.1499930556026	0.345251744440715
782.01136	1.1499930556026	0.345266832161975
782.03136	1.1499930556026	0.345290158721506
782.05136	1.1499930556026	0.34531260691476
782.07136	1.1499930556026	0.345213137868929
782.09136	1.1499930556026	0.345224563752404
782.11136	1.1499930556026	0.345235985481443
782.13136	1.1499930556026	0.345246784045219
782.15136	1.1499930556026	0.345250464281217
782.17136	1.1499930556026	0.345297272301359
782.19136	1.1499930556026	0.345274646654376
782.21136	1.1499930556026	0.345320246327398
782.23136	1.1499930556026	0.345278383865484
782.25136	1.1499930556026	0.345213639962085
782.27136	1.1499930556026	0.34511202188633
782.29136	1.1499930556026	0.345068190815674
782.31136	1.1499930556026	0.344951817373467
782.33136	1.1499930556026	0.344959888253863
782.35136	1.1499930556026	0.344888541766127
782.37136	1.1499930556026	0.34478334612827
782.39136	1.1500066056463	0.344850900803753
782.41136	1.1500066056463	0.344824629343234
782.43136	1.1500066056463	0.344793720346177
782.45136	1.1500066056463	0.344765918866565
782.47136	1.1500066056463	0.344814882445027
782.49136	1.1500066056463	0.344799741903092
782.51136	1.1500066056463	0.344793725687593
782.53136	1.1500066056463	0.344672159201526
782.55136	1.1500066056463	0.34450475089822
782.57136	1.1500066056463	0.344476858021036
782.59136	1.1499930556026	0.344409628578472
782.61136	1.1499930556026	0.344367843270352
782.63136	1.1499930556026	0.344338479129656
782.65136	1.1499930556026	0.344232088201476
782.67136	1.1499930556026	0.344139455575328
782.69136	1.1499930556026	0.344159886493602
782.71136	1.1499930556026	0.344188539632407
782.73136	1.1499930556026	0.344152145000561
782.75136	1.1499930556026	0.344105463393944
782.77136	1.1499930556026	0.344117940942986
782.79136	1.1500066056463	0.344073374537321
782.81136	1.1500066056463	0.343995202312733
782.83136	1.1500066056463	0.344035239197171
782.85136	1.1500066056463	0.344041981251828
782.87136	1.1500066056463	0.344070350108576
782.89136	1.1500066056463	0.344126905026926
782.91136	1.1500066056463	0.344181934080616
782.93136	1.1500066056463	0.344143553628797
782.95136	1.1500066056463	0.344127144797179
782.97136	1.1500066056463	0.344101319641688
782.99136	1.1499930556026	0.343962255268518
783.01136	1.1499930556026	0.343833760965196
783.03136	1.1499930556026	0.343827810627168
783.05136	1.1499930556026	0.343796177571422
783.07136	1.1499930556026	0.343839725547001
783.09136	1.1499930556026	0.343800212121384
783.11136	1.1499930556026	0.343805301897858
783.13136	1.1499930556026	0.343787246722964
783.15136	1.1499930556026	0.343744433488906
783.17136	1.1499930556026	0.343713301339334
783.19136	1.1499930556026	0.343577673277475
783.21136	1.1499930556026	0.343519112360467
783.23136	1.1499930556026	0.343559460234046
783.25136	1.1499930556026	0.343623373250428
783.27136	1.1499930556026	0.343670572974449
783.29136	1.1499930556026	0.343574380590921
783.31136	1.1499930556026	0.343446137334176
783.33136	1.1499930556026	0.343451685878981
783.35136	1.1499930556026	0.343364442742124
783.37136	1.1499930556026	0.343417479447445
783.39136	1.1500066056463	0.343320192073525
783.41136	1.1500066056463	0.343234503882373
783.43136	1.1500066056463	0.343163229800503
783.45136	1.1500066056463	0.343173805211766
783.47136	1.1500066056463	0.343209444923409
783.49136	1.1500066056463	0.34317881308652
783.51136	1.1500066056463	0.343202258344196
783.53136	1.1500066056463	0.343089346733399
783.55136	1.1500066056463	0.342993102716177
783.57136	1.1500066056463	0.343051188840603
783.59136	1.14999337318175	0.343140045678747
783.61136	1.1499930556026	0.343164017362698
783.63136	1.1499930556026	0.343107100415004
783.65136	1.1499930556026	0.343104185188553
783.67136	1.1499930556026	0.343046277111347
783.69136	1.1499930556026	0.342948550554289
783.71136	1.1499930556026	0.342896505571973
783.73136	1.1499930556026	0.342808035689784
783.75136	1.1499930556026	0.342746123330641
783.77136	1.1499930556026	0.34276557024129
783.79136	1.1499930556026	0.342781428907004
783.81136	1.1499930556026	0.342791880872196
783.83136	1.1499930556026	0.342833930283689
783.85136	1.1499930556026	0.34284678944727
783.87136	1.1499930556026	0.342867426900318
783.89136	1.1499930556026	0.342816062058374
783.91136	1.1499930556026	0.342700642949256
783.93136	1.1499930556026	0.342607063111907
783.95136	1.1499930556026	0.342582103859386
783.97136	1.1499930556026	0.342510798916001
783.99136	1.1499930556026	0.342422536755565
784.01136	1.1500066056463	0.342409755932761
784.03136	1.1500066056463	0.342468102006124
784.05136	1.1500066056463	0.342486090710058
784.07136	1.1500066056463	0.342530620319297
784.09136	1.1500066056463	0.342588349162305
784.11136	1.1500066056463	0.342532758072897
784.13136	1.1500066056463	0.342516581889644
784.15136	1.1500066056463	0.342377269437351
784.17136	1.1500066056463	0.342363607280817
784.19136	1.1500066056463	0.342326879107181
784.21136	1.1500066056463	0.342392143501948
784.23136	1.1500066056463	0.342344958615196
784.25136	1.1500066056463	0.342343398921565
784.27136	1.1500066056463	0.342220507170705
784.29136	1.1500066056463	0.342148693605765
784.31136	1.1500066056463	0.342073612280884
784.33136	1.1500066056463	0.342101342541609
784.35136	1.1500066056463	0.342064106933402
784.37136	1.1500066056463	0.341983306731876
784.39136	1.1500066056463	0.341879118247784
784.41136	1.14999390248034	0.341883755784325
784.43136	1.14999390248034	0.341830606315765
784.45136	1.14999390248034	0.341735719018344
784.47136	1.14999390248034	0.341635956194603
784.49136	1.14999390248034	0.341617905174144
784.51136	1.14999390248034	0.341606787905847
784.53136	1.14999390248034	0.341609163055737
784.55136	1.14999390248034	0.341485648139612
784.57136	1.14999390248034	0.34147562882916
784.59136	1.14999390248034	0.341548054283039
784.61136	1.14999390248034	0.341542146082852
784.63136	1.14999390248034	0.341682329186041
784.65136	1.14999390248034	0.341657080310047
784.67136	1.14999390248034	0.341679776582426
784.69136	1.14999390248034	0.341521670652773
784.71136	1.14999390248034	0.341451847062242
784.73136	1.14999390248034	0.341361510058225
784.75136	1.14999390248034	0.341391601225061
784.77136	1.14999390248034	0.341471891024562
784.79136	1.14999390248034	0.341418970049933
784.81136	1.1500066056463	0.341464725217525
784.83136	1.1500066056463	0.341331394558268
784.85136	1.1500066056463	0.341381352827187
784.87136	1.1500066056463	0.341409834447173
784.89136	1.1500066056463	0.341384603969391
784.91136	1.1500066056463	0.341347657984658
784.93136	1.1500066056463	0.341264117042955
784.95136	1.1500066056463	0.34126896230125
784.97136	1.1500066056463	0.341144730448328
784.99136	1.1500066056463	0.341077279633722
785.01136	1.14999390248034	0.341004877919475
785.03136	1.14999390248034	0.340852588792436
785.05136	1.14999390248034	0.340744475554166
785.07136	1.14999390248034	0.340681200540316
785.09136	1.14999390248034	0.340541178866603
785.11136	1.14999390248034	0.340448374721635
785.13136	1.14999390248034	0.340335903480958
785.15136	1.14999390248034	0.340110076104928
785.17136	1.14999390248034	0.340063865136458
785.19136	1.14999390248034	0.339968360608682
785.21136	1.1500066056463	0.339835622846662
785.23136	1.1500066056463	0.339774036313929
785.25136	1.1500066056463	0.339812153849356
785.27136	1.1500066056463	0.339729115594299
785.29136	1.1500066056463	0.339650418130419
785.31136	1.1500066056463	0.339567000634788
785.33136	1.1500066056463	0.339391651425555
785.35136	1.1500066056463	0.339249855808062
785.37136	1.1500066056463	0.339108257229487
785.39136	1.1500066056463	0.33902059805563
785.41136	1.14999390248034	0.338897997708716
785.43136	1.14999390248034	0.338823747864344
785.45136	1.14999390248034	0.33884684118202
785.47136	1.14999390248034	0.338718021052288
785.49136	1.14999390248034	0.338639304596703
785.51136	1.14999390248034	0.338500777926132
785.53136	1.14999390248034	0.338443745841238
785.55136	1.14999390248034	0.338299294946231
785.57136	1.14999390248034	0.338102805597306
785.59136	1.14999390248034	0.338033642561954
785.61136	1.15000745252403	0.337821686844685
785.63136	1.15000745252403	0.337669563895052
785.65136	1.15000745252403	0.337554244492376
785.67136	1.15000745252403	0.337396002059857
785.69136	1.15000745252403	0.337289386198692
785.71136	1.15000745252403	0.33717705086739
785.73136	1.15000745252403	0.337116799095302
785.75136	1.15000745252403	0.33710224017428
785.77136	1.15000745252403	0.336982014977256
785.79136	1.15000745252403	0.336939956069911
785.81136	1.15000745252403	0.336832004261119
785.83136	1.15000745252403	0.336669280380121
785.85136	1.15000745252403	0.33646900634083
785.87136	1.15000745252403	0.336303333404411
785.89136	1.15000745252403	0.336076941618701
785.91136	1.15000745252403	0.335914616563471
785.93136	1.15000745252403	0.335850922545166
785.95136	1.15000745252403	0.335681835256594
785.97136	1.15000745252403	0.335544022555368
785.99136	1.15000745252403	0.335339280717887
786.01136	1.14999390248034	0.335261430758763
786.03136	1.14999390248034	0.335136417278553
786.05136	1.14999390248034	0.335195285030266
786.07136	1.14999390248034	0.335071970120517
786.09136	1.14999390248034	0.334954150934899
786.11136	1.14999390248034	0.334822461277503
786.13136	1.14999390248034	0.33465516098951
786.15136	1.14999390248034	0.334525009066585
786.17136	1.14999390248034	0.334435718980212
786.19136	1.14999390248034	0.334405079427943
786.21136	1.15000745252403	0.334350253941572
786.23136	1.15000745252403	0.33424397637012
786.25136	1.15000745252403	0.334234866287462
786.27136	1.15000745252403	0.334178291783918
786.29136	1.15000745252403	0.334198049683708
786.31136	1.15000745252403	0.334177025868198
786.33136	1.15000745252403	0.334194152823597
786.35136	1.15000745252403	0.334173262543498
786.37136	1.15000745252403	0.334070624850676
786.39136	1.15000745252403	0.334146336462709
786.41136	1.14999390248034	0.334111708652756
786.43136	1.14999390248034	0.334168762103317
786.45136	1.14999390248034	0.334248339713945
786.47136	1.14999390248034	0.334270294716406
786.49136	1.14999390248034	0.334220444462797
786.51136	1.14999390248034	0.334248656637993
786.53136	1.14999390248034	0.334114851779646
786.55136	1.14999390248034	0.334057069522472
786.57136	1.14999390248034	0.334015831412803
786.59136	1.14999390248034	0.333944097375623
786.61136	1.15000745252403	0.333934724970062
786.63136	1.15000745252403	0.33407051386791
786.65136	1.15000745252403	0.33412764031783
786.67136	1.15000745252403	0.334070310894081
786.69136	1.15000745252403	0.334059500460491
786.71136	1.15000745252403	0.334055684315116
786.73136	1.15000745252403	0.334142128613455
786.75136	1.15000745252403	0.334146556647769
786.77136	1.15000745252403	0.334127704414828
786.79136	1.15000745252403	0.334148160853204
786.81136	1.14999390248034	0.334097514728531
786.83136	1.14999390248034	0.334113864804568
786.85136	1.14999390248034	0.333996305567888
786.87136	1.14999390248034	0.333969713622377
786.89136	1.14999390248034	0.333938325084812
786.91136	1.14999390248034	0.333825357685888
786.93136	1.14999390248034	0.333898911365638
786.95136	1.14999390248034	0.333835882056947
786.97136	1.14999390248034	0.333754782142604
786.99136	1.14999390248034	0.333771193348185
787.01136	1.15000745252403	0.333636726154187
787.03136	1.15000745252403	0.333626801802251
787.05136	1.15000745252403	0.333516101537903
787.07136	1.15000745252403	0.333516122310078
787.09136	1.15000745252403	0.333559085697291
787.11136	1.15000745252403	0.333499168060482
787.13136	1.15000745252403	0.333370436360869
787.15136	1.15000745252403	0.333280444174964
787.17136	1.15000745252403	0.333195900233932
787.19136	1.15000745252403	0.33317071070701
787.21136	1.14999390248034	0.333035429837225
787.23136	1.14999390248034	0.332954971486358
787.25136	1.14999390248034	0.332829227419064
787.27136	1.14999390248034	0.332764452654146
787.29136	1.14999390248034	0.332700563377394
787.31136	1.14999390248034	0.332541637243556
787.33136	1.14999390248034	0.332425340361653
787.35136	1.14999390248034	0.332301498432139
787.37136	1.14999390248034	0.332131840205487
787.39136	1.14999390248034	0.332022965518615
787.41136	1.15000194781878	0.332008170981774
787.43136	1.15000745252403	0.331996564677118
787.45136	1.15000745252403	0.331823283189579
787.47136	1.15000745252403	0.331654009544919
787.49136	1.15000745252403	0.331541646913045
787.51136	1.15000745252403	0.331467752569618
787.53136	1.15000745252403	0.331211197211201
787.55136	1.15000745252403	0.331118282083467
787.57136	1.15000745252403	0.330979259848139
787.59136	1.15000745252403	0.330702973890509
787.61136	1.15000745252403	0.330523880348279
787.63136	1.14999390248034	0.330417232438615
787.65136	1.14999390248034	0.330260044045627
787.67136	1.14999390248034	0.330171343295544
787.69136	1.14999390248034	0.330056250012835
787.71136	1.14999390248034	0.329998727704601
787.73136	1.14999390248034	0.329883336489548
787.75136	1.14999390248034	0.329803464507518
787.77136	1.14999390248034	0.329784022938285
787.79136	1.14999390248034	0.329751758408407
787.81136	1.14999390248034	0.329750843245706
787.83136	1.14999390248034	0.329703110567012
787.85136	1.14999390248034	0.329721764574051
787.87136	1.14999390248034	0.329610020359512
787.89136	1.14999390248034	0.329483520778523
787.91136	1.14999390248034	0.329356542250517
787.93136	1.14999390248034	0.329239477391613
787.95136	1.14999390248034	0.329090327237032
787.97136	1.14999390248034	0.3290869882582
787.99136	1.14999390248034	0.329087108143328
788.01136	1.14999390248034	0.329073381889795
788.03136	1.14999390248034	0.329163275556239
788.05136	1.14999390248034	0.329228317391984
788.07136	1.14999390248034	0.329256869637366
788.09136	1.14999390248034	0.329257355706271
788.11136	1.14999390248034	0.32927739848161
788.13136	1.14999390248034	0.329190758924821
788.15136	1.14999390248034	0.329141876061099
788.17136	1.14999390248034	0.329146820432344
788.19136	1.14999390248034	0.329124590050187
788.21136	1.14999390248034	0.329066398877902
788.23136	1.1500066056463	0.329051465464231
788.25136	1.1500066056463	0.329125888014406
788.27136	1.1500066056463	0.328992358535757
788.29136	1.1500066056463	0.328978949206272
788.31136	1.1500066056463	0.328937833949183
788.33136	1.1500066056463	0.328933371492407
788.35136	1.1500066056463	0.328935867120914
788.37136	1.1500066056463	0.328949205825001
788.39136	1.1500066056463	0.328976880297597
788.41136	1.1500066056463	0.328881041041051
788.43136	1.1500066056463	0.328762624210272
788.45136	1.1500066056463	0.328635536479971
788.47136	1.1500066056463	0.328537741077989
788.49136	1.1500066056463	0.32854754673178
788.51136	1.1500066056463	0.328573367139345
788.53136	1.1500066056463	0.32857726518644
788.55136	1.1500066056463	0.328539415908821
788.57136	1.1500066056463	0.328486186912505
788.59136	1.1500066056463	0.328499326203708
788.61136	1.1500066056463	0.328437937303388
788.63136	1.1500066056463	0.328408243181847
788.65136	1.1500066056463	0.328384537381743
788.67136	1.1500066056463	0.328254335012107
788.69136	1.1500066056463	0.328034800418256
788.71136	1.1500066056463	0.328029996110821
788.73136	1.1500066056463	0.327951003088559
788.75136	1.1500066056463	0.327948353152463
788.77136	1.1500066056463	0.327978879348002
788.79136	1.1500066056463	0.327866694169855
788.81136	1.1500066056463	0.327911921724191
788.83136	1.14999390248034	0.327897574679359
788.85136	1.14999390248034	0.327818719940436
788.87136	1.14999390248034	0.327651995338448
788.89136	1.14999390248034	0.327547555214286
788.91136	1.14999390248034	0.327489365822474
788.93136	1.14999390248034	0.327495982057098
788.95136	1.14999390248034	0.32740471386613
788.97136	1.14999390248034	0.327336658284475
788.99136	1.14999390248034	0.327287206856635
789.01136	1.14999390248034	0.327157291143021
789.03136	1.14999390248034	0.327113647615436
789.05136	1.14999390248034	0.327111798891821
789.07136	1.14999390248034	0.327049881784754
789.09136	1.14999390248034	0.326928714124455
789.11136	1.14999390248034	0.326883237304013
789.13136	1.14999390248034	0.326909010232321
789.15136	1.14999390248034	0.326801139731759
789.17136	1.14999390248034	0.326841428256265
789.19136	1.14999390248034	0.326802276266501
789.21136	1.14999390248034	0.326684243424222
789.23136	1.14999390248034	0.326641804682811
789.25136	1.14999390248034	0.326709787265108
789.27136	1.14999390248034	0.326818681537174
789.29136	1.14999390248034	0.326819863177211
789.31136	1.14999390248034	0.326869195906905
789.33136	1.14999390248034	0.326741460678223
789.35136	1.14999390248034	0.326674619972084
789.37136	1.14999390248034	0.326714260998207
789.39136	1.14999390248034	0.326772942393832
789.41136	1.14999390248034	0.326759384098175
789.43136	1.15000745252403	0.326775527045948
789.45136	1.15000745252403	0.326759164506606
789.47136	1.15000745252403	0.326747305968392
789.49136	1.15000745252403	0.326703505759254
789.51136	1.15000745252403	0.326717016575653
789.53136	1.15000745252403	0.326639132194069
789.55136	1.15000745252403	0.326604612399428
789.57136	1.15000745252403	0.326569414838377
789.59136	1.15000745252403	0.326601008723734
789.61136	1.15000745252403	0.32659657297404
789.63136	1.14999390248034	0.326544704258471
789.65136	1.14999390248034	0.326461867196769
789.67136	1.14999390248034	0.326493786315045
789.69136	1.14999390248034	0.326597515437315
789.71136	1.14999390248034	0.326659336992375
789.73136	1.14999390248034	0.32663031648281
789.75136	1.14999390248034	0.326608984645613
789.77136	1.14999390248034	0.326563365980889
789.79136	1.14999390248034	0.32635851256715
789.81136	1.14999390248034	0.326356002694864
789.83136	1.15000745252403	0.326377964225723
789.85136	1.15000745252403	0.326287283590576
789.87136	1.15000745252403	0.326220645264776
789.89136	1.15000745252403	0.326205543299738
789.91136	1.15000745252403	0.326228993898831
789.93136	1.15000745252403	0.326205796126788
789.95136	1.15000745252403	0.326201533082897
789.97136	1.15000745252403	0.32614542981099
789.99136	1.15000745252403	0.326160202982165
790.01136	1.15000745252403	0.326140698502915
790.03136	1.15000745252403	0.326061833674649
790.05136	1.15000745252403	0.326091056564552
790.07136	1.15000745252403	0.326089570463772
790.09136	1.15000745252403	0.32611863370467
790.11136	1.15000745252403	0.326099566628085
790.13136	1.15000745252403	0.326067153132034
790.15136	1.15000745252403	0.326068519347688
790.17136	1.15000745252403	0.326012960306778
790.19136	1.15000745252403	0.32610824108855
790.21136	1.15000745252403	0.326103515121892
790.23136	1.14999474935807	0.326068361479154
790.25136	1.14999474935807	0.326094086928204
790.27136	1.14999474935807	0.325972932918192
790.29136	1.14999474935807	0.325917403551818
790.31136	1.14999474935807	0.325843017204578
790.33136	1.14999474935807	0.325765681208425
790.35136	1.14999474935807	0.325571066103216
790.37136	1.14999474935807	0.325504032512592
790.39136	1.14999474935807	0.325411147652884
790.41136	1.14999474935807	0.325171960207102
790.43136	1.14999474935807	0.325041055144446
790.45136	1.14999474935807	0.324992806722311
790.47136	1.14999474935807	0.324843122426075
790.49136	1.14999474935807	0.324795566014125
790.51136	1.14999474935807	0.32477479977359
790.53136	1.14999474935807	0.324801339491917
790.55136	1.14999474935807	0.324739049079181
790.57136	1.14999474935807	0.324639069631325
790.59136	1.14999474935807	0.324580425625616
790.61136	1.14999474935807	0.324430868336395
790.63136	1.15000745252403	0.324339049386033
790.65136	1.15000745252403	0.324230727832518
790.67136	1.15000745252403	0.324134463636611
790.69136	1.15000745252403	0.324004400143807
790.71136	1.15000745252403	0.323872933638923
790.73136	1.15000745252403	0.323727806164488
790.75136	1.15000745252403	0.323599921969632
790.77136	1.15000745252403	0.323552238550669
790.79136	1.15000745252403	0.323530456254009
790.81136	1.15000745252403	0.323425630360877
790.83136	1.14999474935807	0.323389162136178
790.85136	1.14999474935807	0.323343365424236
790.87136	1.14999474935807	0.323215372620577
790.89136	1.14999474935807	0.323137024129244
790.91136	1.14999474935807	0.32294342567365
790.93136	1.14999474935807	0.32290550220969
790.95136	1.14999474935807	0.3229389103962
790.97136	1.14999474935807	0.322813734299531
790.99136	1.14999474935807	0.322810633903973
791.01136	1.14999474935807	0.322712897851065
791.03136	1.14999474935807	0.322619662238337
791.05136	1.14999474935807	0.322545697269513
791.07136	1.14999474935807	0.322509553684243
791.09136	1.14999474935807	0.322476318203535
791.11136	1.14999474935807	0.322406292232666
791.13136	1.14999474935807	0.322387923694668
791.15136	1.14999474935807	0.322329776440698
791.17136	1.14999474935807	0.322229316858842
791.19136	1.14999474935807	0.322247459870364
791.21136	1.14999474935807	0.322284218312027
791.23136	1.14999474935807	0.322311158636594
791.25136	1.14999474935807	0.322260605689965
791.27136	1.14999474935807	0.322255755090254
791.29136	1.14999474935807	0.322265623060571
791.31136	1.14999474935807	0.322096251489941
791.33136	1.14999474935807	0.322120100321311
791.35136	1.14999474935807	0.322052744465222
791.37136	1.14999474935807	0.322015956942514
791.39136	1.14999474935807	0.321925221112728
791.41136	1.14999474935807	0.321946558884833
791.43136	1.14999524557549	0.321852414637803
791.45136	1.15000745252403	0.321790507620078
791.47136	1.15000745252403	0.321739107168693
791.49136	1.15000745252403	0.321734806141394
791.51136	1.15000745252403	0.32169980205832
791.53136	1.15000745252403	0.321721019351807
791.55136	1.15000745252403	0.321783909190176
791.57136	1.15000745252403	0.321862784107784
791.59136	1.15000745252403	0.321845557445944
791.61136	1.15000745252403	0.322001516126145
791.63136	1.15000745252403	0.321976700498381
791.65136	1.14999474935807	0.321945234213531
791.67136	1.14999474935807	0.321980014550601
791.69136	1.14999474935807	0.321956715885134
791.71136	1.14999474935807	0.321868419895727
791.73136	1.14999474935807	0.321829280369268
791.75136	1.14999474935807	0.321750990633517
791.77136	1.14999474935807	0.321733269000411
791.79136	1.14999474935807	0.321534192625407
791.81136	1.14999474935807	0.321404236554425
791.83136	1.14999474935807	0.321338702714867
791.85136	1.15000745252403	0.321267645850604
791.87136	1.15000745252403	0.321071502506774
791.89136	1.15000745252403	0.320908505620041
791.91136	1.15000745252403	0.320783772267454
791.93136	1.15000745252403	0.320763951457648
791.95136	1.15000745252403	0.320721645658161
791.97136	1.15000745252403	0.320657245385891
791.99136	1.15000745252403	0.320639897651944
792.01136	1.15000745252403	0.320657067338673
792.03136	1.15000745252403	0.320596169848675
792.05136	1.15000745252403	0.320542808503926
792.07136	1.15000745252403	0.320381598617773
792.09136	1.15000745252403	0.320386224284498
792.11136	1.15000745252403	0.320248364104014
792.13136	1.15000745252403	0.320086587434216
792.15136	1.15000745252403	0.319915685844492
792.17136	1.15000745252403	0.319796236339847
792.19136	1.15000745252403	0.31975291863867
792.21136	1.15000745252403	0.31958488598312
792.23136	1.15000745252403	0.319549742429725
792.25136	1.14999474935807	0.31945489964411
792.27136	1.14999474935807	0.319339758882142
792.29136	1.14999474935807	0.319258269044391
792.31136	1.14999474935807	0.319213380966752
792.33136	1.14999474935807	0.319194328727436
792.35136	1.14999474935807	0.319152129162789
792.37136	1.14999474935807	0.319106985884137
792.39136	1.14999474935807	0.319041875203468
792.41136	1.14999474935807	0.319048916377452
792.43136	1.14999474935807	0.318947119660989
792.45136	1.14999474935807	0.318908285188763
792.47136	1.14999474935807	0.318891519669218
792.49136	1.14999474935807	0.318900020236901
792.51136	1.14999474935807	0.318905803804034
792.53136	1.14999474935807	0.318962952806602
792.55136	1.14999474935807	0.318968428352048
792.57136	1.14999474935807	0.318816180175871
792.59136	1.14999474935807	0.318722017530629
792.61136	1.14999474935807	0.318680066638596
792.63136	1.14999474935807	0.318683260212198
792.65136	1.15000745252403	0.318639189371289
792.67136	1.15000745252403	0.318535479240722
792.69136	1.15000745252403	0.31846781061502
792.71136	1.15000745252403	0.318397473061519
792.73136	1.15000745252403	0.318317304927617
792.75136	1.15000745252403	0.31839638044509
792.77136	1.15000745252403	0.318376583968403
792.79136	1.15000745252403	0.318371762449738
792.81136	1.15000745252403	0.318218944522463
792.83136	1.15000745252403	0.318214055939345
792.85136	1.14999474935807	0.318154081920917
792.87136	1.14999474935807	0.318094366070956
792.89136	1.14999474935807	0.318178194262171
792.91136	1.14999474935807	0.318067867896981
792.93136	1.14999474935807	0.318006392940505
792.95136	1.14999474935807	0.317856807163728
792.97136	1.14999474935807	0.317801903336581
792.99136	1.14999474935807	0.317785303400949
793.01136	1.14999474935807	0.317661698274235
793.03136	1.14999474935807	0.317616590605025
793.05136	1.15000745252403	0.317577800051114
793.07136	1.15000745252403	0.317553297192963
793.09136	1.15000745252403	0.317535735802353
793.11136	1.15000745252403	0.317505845235382
793.13136	1.15000745252403	0.317394668991471
793.15136	1.15000745252403	0.317452124828744
793.17136	1.15000745252403	0.317421605161603
793.19136	1.15000745252403	0.317471123060404
793.21136	1.15000745252403	0.317362958781931
793.23136	1.15000745252403	0.317354048705648
793.25136	1.15000745252403	0.317268755185829
793.27136	1.15000745252403	0.317120107717892
793.29136	1.15000745252403	0.317122901278744
793.31136	1.15000745252403	0.317167489050077
793.33136	1.15000745252403	0.317045847190686
793.35136	1.15000745252403	0.316950753951983
793.37136	1.15000745252403	0.316832235634289
793.39136	1.15000745252403	0.316670911797916
793.41136	1.15000745252403	0.316565910231527
793.43136	1.15000745252403	0.316574865413105
793.45136	1.15000745252403	0.316490782614369
793.47136	1.15000745252403	0.316458681887932
793.49136	1.15000745252403	0.316450105946928
793.51136	1.15000745252403	0.316345474718753
793.53136	1.15000745252403	0.316294017885746
793.55136	1.15000745252403	0.316311749014704
793.57136	1.15000745252403	0.316149707054552
793.59136	1.15000745252403	0.316089235690895
793.61136	1.15000745252403	0.316194965470405
793.63136	1.15000745252403	0.316277449405124
793.65136	1.14999474935807	0.31628388818602
793.67136	1.14999474935807	0.316262845378806
793.69136	1.14999474935807	0.316257373394304
793.71136	1.14999474935807	0.316252635557831
793.73136	1.14999474935807	0.316263999124779
793.75136	1.14999474935807	0.316250401065244
793.77136	1.14999474935807	0.316225843605946
793.79136	1.14999474935807	0.31613343413231
793.81136	1.14999474935807	0.316136298912049
793.83136	1.14999474935807	0.316095981899988
793.85136	1.15000745252403	0.316079881683549
793.87136	1.15000745252403	0.316164141936012
[truncated: 13,001 more rows]
