# Supplementary material for: Unraveling the Local Relation Between Tissue Composition and Human Brain Mechanics Through Machine Learning
Source: Front Bioeng Biotechnol. 2021 Aug 17;9:704738. doi: 10.3389/fbioe.2021.704738 (PMC8415910; doi:10.3389/fbioe.2021.704738)
Supplement: Supplementary file 2 [file DataSheet4.ZIP › Mechanics_tensRelax/tensRelax_HBE_04_20_P2a_WMnC_22.txt]

641.992736	1.00000543668348	0.186128904459028
642.012736	1.00000543668348	0.127826175072027
642.032736	1.00000543668348	0.133143800408307
642.052736	1.00000543668348	0.142643223356485
642.072736	1.00000543668348	0.137600067673311
642.092736	1.00000543668348	0.138829644857487
642.112736	1.00000543668348	0.138649451617595
642.132736	1.00000543668348	0.137963909919831
642.152736	1.00000543668348	0.138420315658696
642.172736	1.00000543668348	0.13868418588565
642.192736	0.999997932927636	0.138139595947053
642.212736	0.999996375544348	0.139649280906343
642.232736	0.999996375544348	0.140435323110486
642.252736	0.999996375544348	0.139914422229779
642.272736	0.999996375544348	0.139595696989667
642.292736	0.999996375544348	0.139325202181083
642.312736	0.999996375544348	0.138940049690625
642.332736	0.999996375544348	0.138779237891753
642.352736	0.999996375544348	0.139725801866297
642.372736	0.999996375544348	0.140353144288852
642.392736	0.999996375544348	0.140396186643343
642.412736	0.999996375544348	0.140663886203491
642.432736	0.999996375544348	0.140799730140604
642.452736	0.999996375544348	0.140597613466844
642.472736	0.999996375544348	0.140929319242234
642.492736	0.999996375544348	0.141140903878856
642.512736	0.999996375544348	0.141732505711763
642.532736	0.999996375544348	0.143255219404637
642.552736	0.999996375544348	0.144054767032991
642.572736	0.999996375544348	0.144771115414258
642.592736	1.00000076453361	0.145277375993348
642.612736	1.00000543668348	0.146313106819274
642.632736	1.00000543668348	0.147694324062529
642.652736	1.00000090611391	0.14872871076493
642.672736	1.00000996725304	0.149210792446471
642.692736	1.00003520394132	0.149338476952083
642.712736	1.00008879916348	0.149812897506694
642.732736	1.00021384288347	0.149737961466319
642.752736	1.00039053509651	0.15032062396532
642.772736	1.00061796968868	0.150928924383641
642.792736	1.00090067722954	0.151320300085334
642.812736	1.00123956383301	0.151459122236974
642.832736	1.00163372338517	0.151963166514263
642.852736	1.0020740947469	0.152424656447232
642.872736	1.00258514299384	0.152720876218644
642.892736	1.00307625673469	0.152855941309319
642.912736	1.00335620345972	0.153271513449345
642.932736	1.00390716319293	0.153704802215097
642.952736	1.00425058036596	0.154066075521399
642.972736	1.00461211981725	0.154409496887386
642.992736	1.00501080993898	0.154779101456054
643.012736	1.00538231664332	0.155191470652498
643.032736	1.00579550458765	0.155371978123249
643.052736	1.00620161351704	0.155766346896501
643.072736	1.00687649848588	0.155965798338621
643.092736	1.00718510106342	0.156161451553068
643.112736	1.00804991600324	0.156606708833381
643.132736	1.00823421815734	0.157345760600249
643.152736	1.00913544047103	0.157831014786199
643.172736	1.00954862841537	0.1581929628579
643.192736	1.00993047048153	0.158323142259844
643.212736	1.01030235945267	0.158642004029202
643.232736	1.01070240874527	0.158883279112184
643.252736	1.01123218806575	0.159275159064361
643.272736	1.01164084544053	0.159680900489019
643.292736	1.01212742861182	0.160033769899346
643.312736	1.01226678610004	0.160440993328531
643.332736	1.01318123909265	0.160733695641852
643.352736	1.01369138122568	0.161223843761491
643.372736	1.01421058449784	0.16172778482835
643.392736	1.01459905252198	0.162037865029883
643.412736	1.01514841239781	0.162421797251779
643.432736	1.01535432678455	0.162660765715807
643.452736	1.01585789959171	0.162787002062208
643.472736	1.01623393686561	0.163234140113705
643.492736	1.01663262698733	0.163647885524363
643.512736	1.0170131948308	0.16398175234791
643.532736	1.01741641552209	0.164060516058807
643.552736	1.01783145816835	0.164233930877536
643.572736	1.01844213647163	0.164388232959028
643.592736	1.01898036813596	0.16473627611865
643.612736	1.01958837057159	0.164939403979685
643.632736	1.02018187518462	0.165306995027951
643.652736	1.02070560902634	0.165626924129199
643.672736	1.02112785810981	0.165969683427426
643.692736	1.02151748709241	0.166257611472276
643.712736	1.02190674796623	0.166752422218805
643.732736	1.02229482664455	0.16710968370411
643.752736	1.02277970377324	0.16738694386616
643.772736	1.02316933275584	0.167662661757111
643.792736	1.02366588318017	0.168043790212831
643.812736	1.0242041148445	0.168381729646219
643.832736	1.0247332853697	0.168483227284153
643.852736	1.02527151703404	0.168829994060376
643.872736	1.0258188098375	0.169144631624738
643.892736	1.02630086243922	0.169568286162341
643.912736	1.02675573162356	0.170049023231396
643.932736	1.02712180164442	0.170289716783213
643.952736	1.02745162710875	0.170621341647697
643.972736	1.02781769712961	0.171079135462043
643.992736	1.02820823222612	0.171536695991771
644.012736	1.02857883281655	0.17189980507802
644.032736	1.02900108190001	0.172234720100436
644.052736	1.02947114265042	0.172559232772253
644.072736	1.03007754522868	0.17292026030333
644.092736	1.03063842974083	0.173221567236517
644.112736	1.0312554933156	0.17344079321519
644.132736	1.03182181451123	0.173670784522158
644.152736	1.03233195664426	0.173835760106974
644.172736	1.0327451445886	0.174239384841483
644.192736	1.03313024300163	0.174646628682447
644.212736	1.03355249208509	0.175119547613759
644.232736	1.03395446686976	0.175445216747795
644.252736	1.03441511253029	0.175743584121412
644.272736	1.03467981105713	0.176048820556703
644.292736	1.03532938146852	0.176488766923703
644.312736	1.03584858474068	0.176889977337932
644.332736	1.03637775526588	0.177170159562186
644.352736	1.03689242796847	0.177541012925736
644.372736	1.03740710067107	0.178006798692001
644.392736	1.03786412187594	0.178289613641119
644.412736	1.03834039800148	0.178774991129773
644.432736	1.03870193745277	0.179159752948507
644.452736	1.03890846771381	0.17943822117154
644.472736	1.03942592246927	0.179610223093073
644.492736	1.03982914316056	0.179912235093244
644.512736	1.0402006498649	0.180302890868389
644.532736	1.04059933998663	0.180806220858042
644.552736	1.04109589041096	0.181248720422143
644.572736	1.04157104805213	0.181474617236588
644.592736	1.04218141487875	0.181955184482897
644.612736	1.04279394788395	0.182295394733234
644.632736	1.04337839135785	0.182635800835513
644.652736	1.04389759463001	0.182928995937446
644.672736	1.04402160481383	0.18333366284167
644.692736	1.04470041155694	0.183636975773515
644.712736	1.04512719120997	0.18403181209734
644.732736	1.04555718473578	0.184354695979395
644.752736	1.04596715880734	0.18458391634191
644.772736	1.04625060256575	0.184745663930663
644.792736	1.0468623993534	0.185167530196155
644.812736	1.0473915698786	0.185406579358597
644.832736	1.04792980154293	0.185741409615495
644.852736	1.04845353538465	0.18609293357956
644.872736	1.04900988932725	0.18640055228663
644.892736	1.04949284804288	0.186756839607269
644.912736	1.04993321940461	0.187218926145833
644.932736	1.05021004428405	0.187505032001032
644.952736	1.05062911488981	0.187859908000722
644.972736	1.05100515216371	0.188074575377123
644.992736	1.05139931171587	0.188337414021864
645.012736	1.05151250516485	0.188712463364853
645.032736	1.05218853693411	0.188977935327949
645.052736	1.0527168013454	0.189260192989274
645.072736	1.05326521263322	0.189483963326443
645.092736	1.05376559280464	0.18970822982186
645.112736	1.05446107062796	0.189789837764266
645.132736	1.05502286125403	0.189969786526632
645.152736	1.05552847281749	0.190205841528357
645.172736	1.05593622407835	0.190359936054185
645.192736	1.05632132249138	0.190624240621022
645.212736	1.05675806939745	0.190846644149048
645.232736	1.05720750189831	0.191141793022453
645.252736	1.05760709813395	0.191332253099083
645.272736	1.05802934721741	0.191542242581572
645.292736	1.05852499152783	0.191788671801205
645.312736	1.05905416205304	0.191979635751462
645.332736	1.0595733653252	0.19210371685774
645.352736	1.0600889441417	0.192299256621501
645.372736	1.06061267798343	0.19247348413326
645.392736	1.0610911061295	0.192731332114478
645.412736	1.06152733626748	0.193114358566327
645.432736	1.06190751476513	0.193411664778527
645.452736	1.0621570288049	0.193727420836952
645.472736	1.06262153252858	0.194064210206738
645.492736	1.06302565933379	0.194375344159382
645.512736	1.06339172935465	0.194683005004293
645.532736	1.06380038672942	0.194959925997001
645.552736	1.06430146772332	0.195270407703338
645.572736	1.06483426270417	0.195572408427185
645.592736	1.06537793105198	0.195818243562601
645.612736	1.06599408851283	0.196034802393946
645.632736	1.06657943810064	0.196245388334617
645.652736	1.06710317194236	0.196571974411828
645.672736	1.06728195954382	0.196922839007696
645.692736	1.06789692773017	0.197172453492059
645.712736	1.0683237073832	0.197402546879432
645.732736	1.06877313988405	0.197582472495659
645.752736	1.06915059296094	0.197896562625614
645.772736	1.06950305003606	0.198223113686873
645.792736	1.06992302675573	0.198535171704578
645.812736	1.07058717993791	0.198821764815664
645.832736	1.07112088103268	0.199001063112192
645.852736	1.07165005155788	0.199247332682819
645.872736	1.07220640550047	0.199572543642015
645.892736	1.07268936421611	0.199771883526903
645.912736	1.07312973557784	0.20003109475632
645.932736	1.0734560640088	0.200381460226486
645.952736	1.07382110049347	0.200681881078018
645.972736	1.07420166833694	0.201048152099665
645.992736	1.0745958278891	0.201254632864977
646.012736	1.074971865163	0.201538761209075
646.032736	1.07539864481603	0.201765653307469
646.052736	1.07591784808819	0.201971653938782
646.072736	1.07649323042296	0.202079024720152
646.092736	1.07704958436555	0.202326315094829
646.112736	1.07757597991689	0.20253201720031
646.132736	1.07821937742725	0.202917276957766
646.152736	1.07853255304844	0.203262639894594
646.172736	1.07912367911244	0.203545667313391
646.192736	1.07951330809504	0.203865741610346
646.212736	1.0799491488872	0.204133672405523
646.232736	1.08039948750197	0.204527572794475
646.252736	1.08080361430718	0.20483262643462
646.272736	1.08118786323842	0.205247561321912
646.292736	1.0817169771315	0.205583970857634
646.312736	1.08225520879583	0.205880256859272
646.332736	1.08276988149842	0.206063701282019
646.352736	1.08328546031493	0.206346469938861
646.372736	1.08380466358709	0.206477958996392
646.392736	1.08428762230273	0.20661802755587
646.412736	1.08472799366445	0.206730897028826
646.432736	1.08508388406182	0.206980060460237
646.452736	1.08542841971921	0.207260433788507
646.472736	1.08580898756268	0.2076040198141
646.492736	1.08621220825397	0.208101075419784
646.512736	1.08657918438874	0.208549379323197
646.532736	1.08699690290265	0.209000197253329
646.552736	1.08749345332698	0.209328366763798
646.572736	1.08804074613044	0.20957757945494
646.592736	1.08858350836434	0.209856661347388
646.612736	1.08915718465651	0.210206010761428
646.632736	1.08977595427387	0.210545953347448
646.652736	1.09029968811559	0.211040189278689
646.672736	1.09070834549036	0.211429911492921
646.692736	1.09109344390339	0.211711721068748
646.712736	1.09152022355642	0.211876110878215
646.732736	1.09195606434859	0.211987565469278
646.752736	1.09234569333118	0.212192020057248
646.772736	1.09274982013639	0.212369680319371
646.792736	1.09325090113029	0.212752945947986
646.812736	1.09365877981341	0.212778333700808
646.832736	1.09432192777547	0.21288401481408
646.852736	1.09485562887024	0.213007218147573
646.872736	1.0954029216737	0.213314699164792
646.892736	1.09588588038934	0.213518362036133
646.912736	1.09632625175107	0.213832107941468
646.932736	1.09668416674671	0.214137464855376
646.952736	1.09700102345567	0.21431189415398
646.972736	1.09739818451016	0.214395643410928
646.992736	1.09779234406233	0.2145038076894
647.012736	1.09816385076666	0.214778959486253
647.032736	1.09859516098926	0.214841318743912
647.052736	1.09912886208403	0.214974119415949
647.072736	1.09969971384923	0.215196109874429
647.092736	1.10025606779182	0.215401236293902
647.112736	1.10086860079702	0.215750491936409
647.132736	1.1013637566554	0.21592693376207
647.152736	1.10192150516394	0.216355298157531
647.172736	1.10233016253871	0.21656728711028
647.192736	1.10271073038218	0.216881305427856
647.212736	1.10314204060478	0.217108362516671
647.232736	1.10359690978911	0.217137667308293
647.252736	1.1040001304804	0.217361138526137
647.272736	1.10442237956387	0.217634506883356
647.292736	1.10492346055777	0.217960276910816
647.312736	1.10536543177687	0.21820870797467
647.332736	1.10597183435513	0.218510338953794
647.352736	1.10647744591859	0.218716044026726
647.372736	1.10700208587423	0.219046249210391
647.392736	1.10748413847595	0.219150154005915
647.412736	1.10791997926811	0.219397739345483
647.432736	1.10828242483332	0.219564776123594
647.452736	1.10862131143679	0.219635161749844
647.472736	1.10896428971089	0.219816394826141
647.492736	1.10940963054111	0.21996465118369
647.512736	1.10978113724545	0.219997145987971
647.532736	1.11020338632892	0.220186757372862
647.552736	1.11070899789238	0.220486714114646
647.572736	1.11125176012628	0.220655108206049
647.592736	1.11179452236017	0.220799065910264
647.612736	1.11239708811233	0.221133372708339
647.632736	1.11297700101666	0.221220320880304
647.652736	1.11351070211143	0.221308205580638
647.672736	1.11391482891663	0.22157104541236
647.692736	1.11430445789923	0.22183517371245
647.712736	1.11472670698269	0.222119429657054
647.732736	1.11516254777486	0.222299393256688
647.752736	1.11555670732702	0.222476327679651
647.772736	1.11595086687918	0.222696549535764
647.792736	1.11645194787308	0.222851796027094
647.812736	1.11699017953741	0.222947408570183
647.832736	1.11741067302516	0.222978914618911
647.852736	1.11805758172694	0.222919837958463
647.872736	1.11860487453041	0.222877056179413
647.892736	1.11909689438517	0.222998889736308
647.912736	1.11954179631647	0.2231876049502
647.932736	1.11988974405906	0.223374961070328
647.952736	1.12022410009297	0.223402735842858
647.972736	1.12060466793643	0.223504759272779
647.992736	1.12098976634947	0.22355292223225
648.012736	1.12126298093129	0.223716347025796
648.032736	1.1217925832764	0.223770283463059
648.052736	1.12231631711812	0.223775868210798
648.072736	1.12288716888332	0.2238106657591
648.092736	1.12344805339548	0.223893978206873
648.112736	1.12405605583111	0.223874412598079
648.132736	1.12461331588762	0.224023336632694
648.152736	1.12512798859021	0.224096229757264
648.172736	1.12544258001439	0.22427781833451
648.192736	1.12590271598584	0.224503162609086
648.212736	1.12614195837494	0.22465064802218
648.232736	1.12679342596234	0.224698741543236
648.252736	1.12719211608407	0.224862179393578
648.272736	1.1276053040284	0.224863203758574
648.292736	1.12808826274404	0.22495243805682
648.312736	1.12857807394615	0.225014504723551
648.332736	1.1290949553014	0.225043542444346
648.352736	1.12943898126972	0.22514351892475
648.372736	1.13003640765703	0.225273332557959
648.392736	1.13046771787962	0.225273615653035
648.412736	1.13086187743178	0.225281311447292
648.432736	1.13120982517438	0.225349740334614
648.452736	1.13148890825959	0.2254187092985
648.472736	1.13176708523089	0.22554317676724
648.492736	1.13204289073217	0.225606491544969
648.512736	1.13240680165348	0.225669333904081
648.532736	1.13269494587782	0.225742574814218
648.552736	1.13298218398824	0.225744685860733
648.572736	1.13329751162997	0.225878858089841
648.592736	1.13365995719518	0.225843655187373
648.612736	1.13403599446908	0.225838176674472
648.632736	1.13443015402124	0.225828771626925
648.652736	1.13478764427599	0.226040959399067
648.672736	1.1351858530247	0.226116143397843
648.692736	1.13547503078522	0.226151756995894
648.712736	1.13594245814207	0.226293745497874
648.732736	1.13626231635336	0.226350484991841
648.752736	1.13655952171683	0.226397114964765
648.772736	1.13680507858726	0.226533810716442
648.792736	1.1370234520403	0.226700210679003
648.812736	1.13722732767073	0.226725204353985
648.832736	1.13743281731656	0.226658637840563
648.852736	1.13768219685506	0.226717241488903
648.872736	1.1379422515481	0.226685705765636
648.892736	1.13817874727939	0.226583393899223
648.912736	1.1382690755101	0.226692352861778
648.932736	1.13859102910982	0.226757320511182
648.952736	1.13878131303155	0.226869450494692
648.972736	1.13899515591502	0.226923987544569
648.992736	1.13921805993762	0.226931464340747
649.012736	1.13943874114953	0.226911371118698
649.032736	1.13971823481761	0.227012951804536
649.052736	1.13994566940978	0.227132290326414
649.072736	1.13994566940978	0.227169100401771
649.092736	1.14041413030281	0.22722965604111
649.112736	1.14063250375584	0.227306416351258
649.132736	1.14083184881671	0.227453727278078
649.152736	1.14104116113061	0.227441544693926
649.172736	1.14121722331132	0.227444024298183
649.192736	1.14143985125234	0.227547753420454
649.212736	1.14163466574364	0.227694289841875
649.232736	1.14179686013407	0.227705740651959
649.252736	1.14196358509406	0.227763068295236
649.272736	1.14211671834536	0.227865168878951
649.292736	1.14226985159666	0.227956294038654
649.312736	1.14242298484796	0.227998487074902
649.332736	1.14255346525144	0.228022231451905
649.352736	1.14267850897143	0.227945406451268
649.372736	1.14280355269143	0.22796247168363
649.392736	1.14291047413317	0.2279327128716
649.412736	1.14301195889142	0.228014986117111
649.432736	1.14311434976359	0.228066096351532
649.452736	1.14323486291403	0.228182149308746
649.472736	1.14334631492533	0.22810720270626
649.492736	1.14345776693663	0.228026384106521
649.512736	1.14357924283309	0.228069749880447
649.532736	1.14370924186355	0.228150950688213
649.552736	1.14385192648879	0.228149393962036
649.572736	1.14397697020879	0.228180705939299
649.592736	1.14408842222009	0.22827616595527
649.612736	1.14419534366182	0.228371993342002
649.632736	1.14430226510356	0.22825208091459
649.652736	1.14440374986182	0.2282275228618
649.672736	1.14451520187312	0.228157391843073
649.692736	1.1446095934584	0.228167678817843
649.712736	1.14473810589572	0.228165552340568
649.732736	1.14485861904615	0.228151506789024
649.752736	1.14497460162702	0.228138649405915
649.772736	1.14510508203049	0.228103151538558
649.792736	1.14523012575049	0.228152477739854
649.812736	1.14533704719222	0.228129903133074
649.832736	1.14545302977309	0.228175609634426
649.852736	1.14556901235396	0.228178708843002
649.872736	1.14565680629731	0.228258858578692
649.892736	1.14577288798439	0.228337028429316
649.912736	1.1458331445596	0.228436068974842
649.932736	1.14596770247568	0.228565543131356
649.952736	1.14605559552525	0.228586036959647
649.972736	1.14616251696698	0.228625910634135
649.992736	1.14624134887742	0.228637169746717
650.012736	1.14631565021828	0.228689259834327
650.032736	1.14638182484999	0.228663933804537
650.052736	1.14644391489008	0.228632291252941
650.072736	1.14653311755741	0.228676760326127
650.092736	1.14661194946784	0.228668433651228
650.112736	1.14670527920088	0.228593344017477
650.132736	1.14677504997218	0.228617255165374
650.152736	1.14681673121218	0.228678742585155
650.172736	1.14689556312261	0.228757341529575
650.192736	1.14695688155007	0.22890441149916
650.212736	1.14701154570348	0.228937702767996
650.232736	1.1470758797913	0.228862420843249
650.252736	1.14712057669167	0.228811305860902
650.272736	1.14719186237217	0.228849620435251
650.292736	1.14724804143478	0.228858991653829
650.312736	1.14730331438347	0.228778876340602
650.332736	1.14736402401564	0.228780533366712
650.352736	1.14741476639477	0.228754750942552
650.372736	1.14746097820434	0.228648460314305
650.392736	1.14750132858953	0.228532703508963
650.412736	1.14755430793738	0.228512758066104
650.432736	1.14760958088607	0.228429807647672
650.452736	1.14763767041737	0.228453395343126
650.472736	1.14769294336607	0.228535768295077
650.492736	1.1477300940365	0.228626532018927
650.512736	1.1477717752765	0.228693697364493
650.532736	1.14782575984447	0.228661031041392
650.552736	1.14786694555343	0.228546358543608
650.572736	1.14791584738867	0.228426178451879
650.592736	1.14796205919823	0.228114611844495
650.612736	1.14797655702084	0.227889211188299
650.632736	1.1480363605391	0.227738957140964
650.652736	1.14805991950084	0.227679580174208
650.672736	1.14811066187997	0.227619003169201
650.692736	1.14813875141127	0.227365319118923
650.712736	1.14817137151214	0.22723029285666
650.732736	1.14819353590794	0.227038201274022
650.752736	1.14825020342257	0.226741897467662
650.772736	1.1482592645617	0.226636790259924
650.792736	1.14831544362431	0.226617468575819
650.812736	1.14832903533301	0.226665003622102
650.832736	1.148370716573	0.22668342201332
650.852736	1.14839880610431	0.226502814476248
650.872736	1.1484259895217	0.226537107557431
650.892736	1.1484499095132	0.226458467068659
650.912736	1.14849122972344	0.226530096057983
650.932736	1.1485238498243	0.226568926969264
650.952736	1.14853064567865	0.226604668167821
650.972736	1.14857006163387	0.226509499555796
650.992736	1.14859362059561	0.226512631999852
651.012736	1.148620804013	0.226509583237989
651.032736	1.14864436297474	0.226586694894647
651.052736	1.14867003856194	0.226681380998711
651.072736	1.14868689369653	0.226746208584302
651.092736	1.1487322560243	0.226829437349883
651.112736	1.14874805638566	0.226933689930975
651.132736	1.14876940669473	0.226819422193866
651.152736	1.1488020267956	0.226774787536766
651.172736	1.14882558575734	0.226721754985881
651.192736	1.14885276917473	0.226675177240142
651.212736	1.14887632813647	0.226566004027434
651.232736	1.14888022159469	0.226580580753179
651.252736	1.14890170640505	0.226427414446846
651.272736	1.14893160108516	0.226452060336263
651.292736	1.1489551600469	0.226379004001742
651.312736	1.14899231071733	0.226236004785053
651.332736	1.14900590242603	0.226134624105589
651.352736	1.1490249308182	0.226168364646906
651.372736	1.14904758366603	0.226026367836054
651.392736	1.14906512546506	0.225918469441427
651.412736	1.14907567319733	0.225826650491066
651.432736	1.14909923215907	0.225676496150173
651.452736	1.14912641557646	0.225459280324593
651.472736	1.14912641557646	0.225309515907107
651.492736	1.14915903567733	0.225221540402692
651.512736	1.14918259463907	0.225249833292626
651.532736	1.1491916557782	0.225005487818936
651.552736	1.14919611555761	0.224863447089772
651.572736	1.14922880644863	0.224824715291442
651.592736	1.14925236541037	0.224773051330173
651.612736	1.14926595711907	0.224871081160992
651.632736	1.1492895160808	0.224736224043585
651.652736	1.14929312637843	0.22458392838815
651.672736	1.14929857721993	0.224520810649343
651.692736	1.14931669949819	0.224341047649574
651.712736	1.1493311973208	0.224305584798168
651.732736	1.14935838073819	0.224253342183441
651.752736	1.14935838073819	0.224130566756763
651.772736	1.14936531109382	0.223889397051952
651.792736	1.14938193969993	0.223834234462849
651.812736	1.14939553140863	0.223755725135527
651.832736	1.14941909037036	0.223663368482567
651.852736	1.14943268207906	0.223574832129415
651.872736	1.14943268207906	0.223379768938708
651.892736	1.14943268207906	0.223257595311627
651.912736	1.14945171047123	0.22324058230645
651.932736	1.14946530217993	0.223338478601854
651.952736	1.1494843305721	0.223416642517571
651.972736	1.14949339171123	0.223377466788178
651.992736	1.1494979222808	0.223461607749006
652.012736	1.1494979222808	0.223475738763214
652.032736	1.14949339171123	0.223449161061481
652.052736	1.1495260118121	0.223437688292239
652.072736	1.1495260118121	0.223541135506414
652.092736	1.14955863191297	0.223471345151362
652.112736	1.14955863191297	0.223494087122528
652.132736	1.14955863191297	0.223440640908606
652.152736	1.14955863191297	0.223506197894302
652.172736	1.14956316248253	0.223517324064959
652.192736	1.14958581533036	0.22356618912396
652.212736	1.14958581533036	0.223602403928116
652.232736	1.14961390486166	0.223620577801156
652.252736	1.14962296600079	0.223526523171224
652.272736	1.14962296600079	0.223688794812291
652.292736	1.1496374638234	0.223583621727081
652.312736	1.14965558610166	0.223762939608805
652.332736	1.14966011667123	0.223808048464995
652.352736	1.14966011667123	0.223929432749409
652.372736	1.14966011667123	0.223998796978118
652.392736	1.14966464724079	0.224055392847328
652.412736	1.14966464724079	0.224048627053041
652.432736	1.14966464724079	0.22408771791326
652.452736	1.14968367563297	0.224092741812264
652.472736	1.1496927367721	0.224127618294831
652.492736	1.1496927367721	0.224157578300217
652.512736	1.14968820620253	0.224260938864745
652.532736	1.1497208263034	0.224277719815049
652.552736	1.14972535687296	0.224231094590051
652.572736	1.14972535687296	0.224196174782661
652.592736	1.14972535687296	0.22419792201936
652.612736	1.14972535687296	0.224281128232294
652.632736	1.14972535687296	0.224246136019034
652.652736	1.14972535687296	0.22429943801471
652.672736	1.14972535687296	0.224305176476548
652.692736	1.14975344640427	0.224320214344587
652.712736	1.14975797697383	0.224368404604631
652.732736	1.14975797697383	0.224205419587714
652.752736	1.14975797697383	0.224164576149377
652.772736	1.14978062982166	0.22416579458584
652.792736	1.14978062982166	0.224160312511996
652.812736	1.14978062982166	0.224226280193274
652.832736	1.1497905970747	0.224232351603411
652.852736	1.1497905970747	0.224275661589207
652.872736	1.1497905970747	0.224261547786231
652.892736	1.1497905970747	0.224161049627478
652.912736	1.14978969096079	0.22418436906512
652.932736	1.14978969096079	0.22414936735601
652.952736	1.14978969096079	0.224293809942147
652.972736	1.14981324992253	0.224431127672107
652.992736	1.14981778049209	0.224519050355846
653.012736	1.14981778049209	0.224542655262528
653.032736	1.14981778049209	0.224726953718431
653.052736	1.14981778049209	0.224702436616502
653.072736	1.14981778049209	0.224701500088135
653.092736	1.1498458700234	0.224768737839569
653.112736	1.1498458700234	0.224817871749869
653.132736	1.14985040059296	0.224993470225207
653.152736	1.14985040059296	0.22511389780257
653.172736	1.14985040059296	0.225194079586759
653.192736	1.14985040059296	0.225326469563212
653.212736	1.14985946173209	0.22529384300399
653.232736	1.14985040059296	0.225336259786243
653.252736	1.1498458700234	0.225389606887214
653.272736	1.14985040059296	0.225430038442986
653.292736	1.14985040059296	0.22539927781861
653.312736	1.14985946173209	0.225535555159325
653.332736	1.14985946173209	0.225566854673282
653.352736	1.14985946173209	0.225575327346899
653.372736	1.14985946173209	0.22564529693615
653.392736	1.14988302069383	0.225649294096195
653.412736	1.14988755126339	0.225619956662582
653.432736	1.14988755126339	0.225656419545863
653.452736	1.14988755126339	0.225639903292423
653.472736	1.14988755126339	0.225621976905017
653.492736	1.14988755126339	0.225623746100874
653.512736	1.14988755126339	0.225565366198538
653.532736	1.14989208183296	0.225526012421927
653.552736	1.14988755126339	0.225592735616902
653.572736	1.14988755126339	0.22569146695376
653.592736	1.14991111022513	0.225791153810689
653.612736	1.14991111022513	0.22575755095922
653.632736	1.14991111022513	0.22575888097194
653.652736	1.14991111022513	0.225715851707257
653.672736	1.14991111022513	0.2256067776075
653.692736	1.14991312774439	0.225603026746106
653.712736	1.1499156407947	0.225680212589105
653.732736	1.1499156407947	0.225704384872922
653.752736	1.1499156407947	0.225769531756525
653.772736	1.1499156407947	0.225845306278576
653.792736	1.1499156407947	0.225812965781884
653.812736	1.1499156407947	0.225782165393629
653.832736	1.1499156407947	0.225786667020793
653.852736	1.1499156407947	0.225881844535179
653.872736	1.1499156407947	0.225969274621615
653.892736	1.1499156407947	0.225955760244272
653.912736	1.1499156407947	0.225888187170577
653.932736	1.1499156407947	0.225836356438414
653.952736	1.1499156407947	0.225804926356497
653.972736	1.1499156407947	0.225662992455663
653.992736	1.1499156407947	0.225616995143855
654.012736	1.1499156407947	0.225756937289809
654.032736	1.1499156407947	0.225592616918756
654.052736	1.1499156407947	0.225604592374644
654.072736	1.1499156407947	0.225490871242495
654.092736	1.14991794147456	0.225415496733195
654.112736	1.14993829364252	0.225349269102977
654.132736	1.14993829364252	0.225344200098679
654.152736	1.14993829364252	0.225209233778979
654.172736	1.14993829364252	0.225190783339261
654.192736	1.14993829364252	0.225275810381745
654.212736	1.14993829364252	0.225294235894852
654.232736	1.14993829364252	0.22527801223234
654.252736	1.14993829364252	0.225291502870054
654.272736	1.14993829364252	0.225242735143532
654.292736	1.14993829364252	0.225206716784806
654.312736	1.14998450545209	0.225156503314873
654.332736	1.14998450545209	0.225094640808953
654.352736	1.14998450545209	0.225057657434305
654.372736	1.14998450545209	0.224928797540695
654.392736	1.14998450545209	0.224947274094005
654.412736	1.14998450545209	0.224821364442797
654.432736	1.14998450545209	0.224698421058245
654.452736	1.14998450545209	0.224595147143361
654.472736	1.14998450545209	0.224507784714868
654.492736	1.14998450545209	0.224432262426377
654.512736	1.14999356659122	0.224282985858269
654.532736	1.14999356659122	0.224257561902509
654.552736	1.14999356659122	0.224273192074293
654.572736	1.14999356659122	0.224302525353472
654.592736	1.14999356659122	0.224255388539468
654.612736	1.14999356659122	0.22426186471028
654.632736	1.14999356659122	0.224268479757922
654.652736	1.14999356659122	0.224265478475315
654.672736	1.14999356659122	0.224290182526824
654.692736	1.14999356659122	0.224264890326006
654.712736	1.14999356659122	0.224314643840625
654.732736	1.14999356659122	0.224427923415672
654.752736	1.14999356659122	0.224396617966809
654.772736	1.14999356659122	0.224431596529782
654.792736	1.14999356659122	0.224450819100936
654.812736	1.14999356659122	0.224472678551389
654.832736	1.14999356659122	0.224360805549365
654.852736	1.14999356659122	0.224381840047709
654.872736	1.14999356659122	0.224368658618664
654.892736	1.14999356659122	0.224461573152907
654.912736	1.14999356659122	0.224529794911967
654.932736	1.14999356659122	0.224476542176022
654.952736	1.14999356659122	0.22438055929472
654.972736	1.14999356659122	0.224418053664884
654.992736	1.14999356659122	0.224469122354954
655.012736	1.14999356659122	0.224416433435199
655.032736	1.14999356659122	0.224309181351974
655.052736	1.14999356659122	0.224352361956793
655.072736	1.14999356659122	0.224341639359829
655.092736	1.14999356659122	0.224406780308525
655.112736	1.15000262773035	0.224265820919465
655.132736	1.15000262773035	0.224196730289981
655.152736	1.15000262773035	0.224189629766924
655.172736	1.15000262773035	0.224170411943696
655.192736	1.15000262773035	0.224103223451992
655.212736	1.15000262773035	0.224046172968886
655.232736	1.15000262773035	0.224126271070882
655.252736	1.15000262773035	0.224219465732748
655.272736	1.15000262773035	0.224323489226419
655.292736	1.15000262773035	0.224399048311335
655.312736	1.15000262773035	0.224471820363798
655.332736	1.15000262773035	0.224579697392759
655.352736	1.15000262773035	0.224638670785821
655.372736	1.15000262773035	0.224642994365766
655.392736	1.15000262773035	0.224752486876485
655.412736	1.15000262773035	0.224828242406832
655.432736	1.15000262773035	0.224912450432112
655.452736	1.15000262773035	0.224967227845735
655.472736	1.15000262773035	0.224944498931366
655.492736	1.15000262773035	0.224937935517417
655.512736	1.15000715829991	0.224986142988692
655.532736	1.15000715829991	0.225109241274326
655.552736	1.15000715829991	0.225229493178434
655.572736	1.15000715829991	0.225381690314409
655.592736	1.15000715829991	0.225429936362581
655.612736	1.15000715829991	0.225522072830482
655.632736	1.15000715829991	0.225650076316974
655.652736	1.15000715829991	0.225662579386117
655.672736	1.15000715829991	0.225773484404768
655.692736	1.15000715829991	0.225765464564574
655.712736	1.15000439748408	0.225815575954102
655.732736	1.15000262773035	0.225871886354272
655.752736	1.15000262773035	0.225854030592262
655.772736	1.15000262773035	0.225970627780473
655.792736	1.15000262773035	0.226056326654459
655.812736	1.15000262773035	0.226204463720371
655.832736	1.15000262773035	0.226277816206764
655.852736	1.15000262773035	0.226534624392229
655.872736	1.15000262773035	0.226658217649129
655.892736	1.15000262773035	0.226777385839169
655.912736	1.15000262773035	0.226898436581795
655.932736	1.15000262773035	0.226866598178258
655.952736	1.15000262773035	0.226979674779477
655.972736	1.15000262773035	0.227124115585142
655.992736	1.15000262773035	0.227288065617981
656.012736	1.15000262773035	0.227416342110208
656.032736	1.15000262773035	0.22743984968441
656.052736	1.15000262773035	0.227537575054487
656.072736	1.15000262773035	0.227603745709594
656.092736	1.15000262773035	0.227642177201616
656.112736	1.15000262773035	0.227704165527572
656.132736	1.15000262773035	0.227783641651285
656.152736	1.15000262773035	0.227776043189508
656.172736	1.15000262773035	0.227774714363771
656.192736	1.15000262773035	0.227734155800983
656.212736	1.15000262773035	0.227838828573509
656.232736	1.15000262773035	0.22790145015407
656.252736	1.15000262773035	0.227856782261489
656.272736	1.15000262773035	0.227912255246244
656.292736	1.15000262773035	0.227986122882588
656.312736	1.15000262773035	0.227986461765794
656.332736	1.15000262773035	0.22807847182017
656.352736	1.15000262773035	0.227996485824171
656.372736	1.15000262773035	0.22801671614258
656.392736	1.15000262773035	0.228058359606416
656.412736	1.15000262773035	0.228067799669918
656.432736	1.15000262773035	0.22803550309154
656.452736	1.15000262773035	0.228082038699439
656.472736	1.15000262773035	0.228088893517334
656.492736	1.15000262773035	0.228111500766104
656.512736	1.15000262773035	0.228118060025618
656.532736	1.15000262773035	0.228076967914668
656.552736	1.15000262773035	0.228201742218114
656.572736	1.15000262773035	0.228206088350707
656.592736	1.15000262773035	0.228248468930026
656.612736	1.15000262773035	0.228283818424703
656.632736	1.15000262773035	0.228252732567408
656.652736	1.15000262773035	0.228301643325195
656.672736	1.15000262773035	0.228283204755291
656.692736	1.15000262773035	0.22824625164867
656.712736	1.15000262773035	0.228262396970405
656.732736	1.15000172161643	0.228170914529285
656.752736	1.15000172161643	0.228250171061431
656.772736	1.15000172161643	0.228231087367107
656.792736	1.15000172161643	0.228165959475207
656.812736	1.15000172161643	0.228217571802783
656.832736	1.15000172161643	0.228297364257054
656.852736	1.15000172161643	0.228341142507035
656.872736	1.15000172161643	0.22838488396059
656.892736	1.15000172161643	0.228418263659545
656.912736	1.15000172161643	0.228506221952728
656.932736	1.15000172161643	0.228516599731579
656.952736	1.15000172161643	0.22859539512143
656.972736	1.15000172161643	0.228688961901982
656.992736	1.15000172161643	0.228753617375264
657.012736	1.15000172161643	0.228811429306973
657.032736	1.15000172161643	0.2289014392976
657.052736	1.15000172161643	0.228913552443336
657.072736	1.15000172161643	0.228961038823379
657.092736	1.15000172161643	0.228953043316306
657.112736	1.15000172161643	0.228888840676449
657.132736	1.15000172161643	0.228846613217738
657.152736	1.15000172161643	0.228944142142384
657.172736	1.15000172161643	0.228924415104111
657.192736	1.15000172161643	0.22873292591456
657.212736	1.15000172161643	0.228814346313896
657.232736	1.15000172161643	0.228744027752099
657.252736	1.15000172161643	0.228730803591722
657.272736	1.15000172161643	0.228719377708247
657.292736	1.15000172161643	0.228708943547777
657.312736	1.15000172161643	0.228818256824297
657.332736	1.15000172161643	0.228927735684729
657.352736	1.15000172161643	0.229003890040844
657.372736	1.15000172161643	0.229053561653742
657.392736	1.15000172161643	0.229098751224673
657.412736	1.15000172161643	0.229162466608643
657.432736	1.15000172161643	0.229098675257859
657.452736	1.15000172161643	0.229016593116363
657.472736	1.15000172161643	0.229050486184796
657.492736	1.15000172161643	0.229028688457378
657.512736	1.15000172161643	0.229139182186954
657.532736	1.15000172161643	0.229226335706711
657.552736	1.15000172161643	0.229313028677665
657.572736	1.15000172161643	0.229299495308619
657.592736	1.15000172161643	0.229290709865388
657.612736	1.15000172161643	0.229327425575719
657.632736	1.15000172161643	0.229397914469355
657.652736	1.15000172161643	0.229318596807665
657.672736	1.15000172161643	0.229336349302288
657.692736	1.15000172161643	0.229401785215876
657.712736	1.15000172161643	0.2294833023542
657.732736	1.15000172161643	0.22950705266611
657.752736	1.15000172161643	0.229560126167856
657.772736	1.15000172161643	0.229645483191183
657.792736	1.15000172161643	0.22973687364124
657.812736	1.15000172161643	0.229729614062668
657.832736	1.15000172161643	0.229776828623958
657.852736	1.15000172161643	0.229712954184473
657.872736	1.15000172161643	0.229792214277563
657.892736	1.15000172161643	0.229877436578495
657.912736	1.15000172161643	0.229994397576522
657.932736	1.15000172161643	0.229980276058165
657.952736	1.15000172161643	0.229920398778726
657.972736	1.15000172161643	0.229941471260476
657.992736	1.15000172161643	0.230030144709986
658.012736	1.15000172161643	0.230059063139145
658.032736	1.15000172161643	0.230055554421968
658.052736	1.15000172161643	0.230163642733627
658.072736	1.15000172161643	0.230161659881108
658.092736	1.15000172161643	0.230209793759534
658.112736	1.15000172161643	0.230144559039303
658.132736	1.15000172161643	0.230170965815707
658.152736	1.15000172161643	0.230216852144749
658.172736	1.15000172161643	0.230348741215031
658.192736	1.15000172161643	0.230420837281555
658.212736	1.15000172161643	0.230473293552945
658.232736	1.15000172161643	0.23053386165559
658.252736	1.15000172161643	0.23054344712432
658.272736	1.15000172161643	0.230510955287493
658.292736	1.15000172161643	0.230498768548907
658.312736	1.15000172161643	0.230549311406194
658.332736	1.15000081550252	0.230546053142102
658.352736	1.15000081550252	0.230610759062095
658.372736	1.15000081550252	0.23065453256415
658.392736	1.15000081550252	0.230716063308755
658.412736	1.15000081550252	0.230793141136441
658.432736	1.15000081550252	0.230855748473224
658.452736	1.15000081550252	0.230933566977338
658.472736	1.15000081550252	0.230958088827193
658.492736	1.15000081550252	0.231045823967863
658.512736	1.15000081550252	0.231157791334913
658.532736	1.15000081550252	0.231133668904319
658.552736	1.15000081550252	0.231289223417335
658.572736	1.15000081550252	0.231278172026509
658.592736	1.15000081550252	0.23126834322658
658.612736	1.15000081550252	0.231278750679967
658.632736	1.15000081550252	0.231322207257974
658.652736	1.15000081550252	0.231408009992838
658.672736	1.15000081550252	0.231414889143853
658.692736	1.15000081550252	0.231568107083878
658.712736	1.15000081550252	0.23156848454398
658.732736	1.15000081550252	0.231484486020926
658.752736	1.15000081550252	0.231437529628104
658.772736	1.15000081550252	0.231404076336299
658.792736	1.15000081550252	0.231436741472418
658.812736	1.15000081550252	0.231450096200755
658.832736	1.15000081550252	0.231412081932715
658.852736	1.15000081550252	0.231385556458166
658.872736	1.15000081550252	0.231393941295156
658.892736	1.15000081550252	0.231427867599069
658.912736	1.15000081550252	0.231584995456004
658.932736	1.15000081550252	0.231650249761428
658.952736	1.15000081550252	0.231595127529693
658.972736	1.15000081550252	0.231561610140889
658.992736	1.15000081550252	0.231498692408457
659.012736	1.15000081550252	0.231494637679811
659.032736	1.15000081550252	0.23156832074054
659.052736	1.15000081550252	0.231546235763609
659.072736	1.15000081550252	0.231476900615945
659.092736	1.15000081550252	0.231510630474429
659.112736	1.15000081550252	0.231502799364288
659.132736	1.15000081550252	0.23157584026805
659.152736	1.15000081550252	0.231552581366462
659.172736	1.15000081550252	0.231423651440945
659.192736	1.15000081550252	0.231440385505482
659.212736	1.15000081550252	0.231535716140475
659.232736	1.15000081550252	0.231625310094101
659.252736	1.15000081550252	0.231568333797335
659.272736	1.15000081550252	0.231616578658527
659.292736	1.15000081550252	0.231631280610815
659.312736	1.15000081550252	0.231616055199705
659.332736	1.15000045447276	0.231554691225996
659.352736	1.14999990938861	0.231578443318378
659.372736	1.14999990938861	0.231525439848538
659.392736	1.14999990938861	0.231497228860324
659.412736	1.14999990938861	0.231432568639116
659.432736	1.14999990938861	0.231403928557108
659.452736	1.14999990938861	0.231416746176337
659.472736	1.14999990938861	0.231448588734309
659.492736	1.14999990938861	0.231364000874964
659.512736	1.14999990938861	0.2313653041806
659.532736	1.14999990938861	0.231260290744397
659.552736	1.14999990938861	0.231193806726186
659.572736	1.14999990938861	0.231177785444013
659.592736	1.14999990938861	0.231239602844638
659.612736	1.14999990938861	0.231158105884999
659.632736	1.14999990938861	0.23113349145059
659.652736	1.14999990938861	0.23100475440956
659.672736	1.14999990938861	0.230937366504971
659.692736	1.14999990938861	0.230863105384275
659.712736	1.14999990938861	0.230806062616548
659.732736	1.14999990938861	0.230852338275507
659.752736	1.14999990938861	0.230839898709869
659.772736	1.14999990938861	0.230885168995539
659.792736	1.14999990938861	0.230886454496453
659.812736	1.14999990938861	0.230863899474867
659.832736	1.14999990938861	0.230859616845782
659.852736	1.14999990938861	0.230849592787404
659.872736	1.14999990938861	0.230778289624489
659.892736	1.14999990938861	0.230771206312664
659.912736	1.14999990938861	0.23069399969749
659.932736	1.14999990938861	0.230685256392101
659.952736	1.15000443995817	0.230558072516303
659.972736	1.15000443995817	0.23033314724618
659.992736	1.15000443995817	0.230343215816362
660.012736	1.15000443995817	0.230376044755921
660.032736	1.15000443995817	0.230285738613422
660.052736	1.15000443995817	0.230277089079568
660.072736	1.15000443995817	0.23017036520309
660.092736	1.15000443995817	0.230078753974481
660.112736	1.15000443995817	0.230015524659417
660.132736	1.15000443995817	0.229918703769209
660.152736	1.14999990938861	0.229859660937732
660.172736	1.14999990938861	0.229808751896668
660.192736	1.14999990938861	0.229741688038016
660.212736	1.14999990938861	0.229629428080036
660.232736	1.14999990938861	0.229522420514992
660.252736	1.14999990938861	0.229452458641121
660.272736	1.14999990938861	0.229347446391899
660.292736	1.14999990938861	0.229148867362125
660.312736	1.14999990938861	0.22894750367386
660.332736	1.14999990938861	0.228758621689074
660.352736	1.14999990938861	0.228690818934466
660.372736	1.14999990938861	0.228557560681079
660.392736	1.14999990938861	0.228361301013066
660.412736	1.14999990938861	0.22832054778532
660.432736	1.14999990938861	0.22829950794556
660.452736	1.14999990938861	0.228312072737739
660.472736	1.14999990938861	0.228127653209727
660.492736	1.14999990938861	0.227998923884077
660.512736	1.14999990938861	0.227932499214939
660.532736	1.14999990938861	0.22777573457433
660.552736	1.14999990938861	0.227528709490007
660.572736	1.14999990938861	0.227349516241337
660.592736	1.14999990938861	0.227182465812939
660.612736	1.14999990938861	0.226989146297987
660.632736	1.14999990938861	0.226819592525704
660.652736	1.14999990938861	0.226592325934663
660.672736	1.14999990938861	0.226420816610434
660.692736	1.14999990938861	0.226240952123751
660.712736	1.14999990938861	0.22604399985206
660.732736	1.14999990938861	0.22589571738092
660.752736	1.14999990938861	0.225832815672737
660.772736	1.14999990938861	0.225735733646608
660.792736	1.14999990938861	0.225663064268041
660.812736	1.14999990938861	0.225530650551957
660.832736	1.14999990938861	0.225454091435166
660.852736	1.14999990938861	0.225337005210596
660.872736	1.14999990938861	0.225182692873671
660.892736	1.14999990938861	0.225096317420256
660.912736	1.14999990938861	0.224935519416666
660.932736	1.14999990938861	0.224813960645978
660.952736	1.1499990032747	0.224543332435447
660.972736	1.1499990032747	0.224319940151871
660.992736	1.1499990032747	0.224139685148291
661.012736	1.1499990032747	0.223968725396474
661.032736	1.1499990032747	0.223741630917745
661.052736	1.1499990032747	0.223535441556378
661.072736	1.1499990032747	0.223447490978575
661.092736	1.1499990032747	0.223290538794896
661.112736	1.1499990032747	0.223137319667888
661.132736	1.1499990032747	0.222987480470572
661.152736	1.1499990032747	0.222841752977013
661.172736	1.1499990032747	0.222764235372697
661.192736	1.1499990032747	0.222744224645857
661.212736	1.1499990032747	0.222612326079725
661.232736	1.1499990032747	0.222412053820905
661.252736	1.1499990032747	0.222185855513173
661.272736	1.1499990032747	0.222159220836331
661.292736	1.1499990032747	0.221950815974081
661.312736	1.1499990032747	0.221809098103873
661.332736	1.1499990032747	0.221565508737369
661.352736	1.1499990032747	0.22131686995176
661.372736	1.1499990032747	0.221078248696131
661.392736	1.1499990032747	0.220842837038352
661.412736	1.1499990032747	0.220576036249519
661.432736	1.1499990032747	0.220360521368362
661.452736	1.1499990032747	0.220190934360597
661.472736	1.1499990032747	0.22005284390571
661.492736	1.1499990032747	0.219841944601936
661.512736	1.1499990032747	0.219677643816077
661.532736	1.1499990032747	0.219623935279254
661.552736	1.1499990032747	0.219441578131518
661.572736	1.1499990032747	0.219298959935875
661.592736	1.1499990032747	0.219213624278215
661.612736	1.1499990032747	0.218995508127202
661.632736	1.1499990032747	0.218869882758052
661.652736	1.1499990032747	0.218686259101106
661.672736	1.1499990032747	0.218567365103782
661.692736	1.1499990032747	0.218464711386708
661.712736	1.1499990032747	0.218240820570921
661.732736	1.1499990032747	0.218000316762707
661.752736	1.1499990032747	0.217829615772848
661.772736	1.1499990032747	0.217639867885091
661.792736	1.1499990032747	0.217406179130894
661.812736	1.1499990032747	0.217170105137463
661.832736	1.1499990032747	0.216974526203314
661.852736	1.1499990032747	0.216796485513636
661.872736	1.1499990032747	0.216470533878013
661.892736	1.1499990032747	0.216201017869103
661.912736	1.1499990032747	0.215956953116527
661.932736	1.1499990032747	0.215701277311369
661.952736	1.15000353384426	0.215490901466415
661.972736	1.15000353384426	0.215154439110018
661.992736	1.15000353384426	0.214848670907037
662.012736	1.15000353384426	0.214626792024814
662.032736	1.15000353384426	0.214472937862729
662.052736	1.15000353384426	0.214256071009696
662.072736	1.15000353384426	0.214055957212902
662.092736	1.15000353384426	0.213854041578261
662.112736	1.15000353384426	0.213648200595952
662.132736	1.15000353384426	0.21356136934166
662.152736	1.15000353384426	0.213335421487013
662.172736	1.15000353384426	0.213216139346753
662.192736	1.15000353384426	0.213062637718161
662.212736	1.15000353384426	0.213003790738624
662.232736	1.15000353384426	0.212871226275896
662.252736	1.15000353384426	0.212720888546369
662.272736	1.15000353384426	0.212580278129855
662.292736	1.15000353384426	0.212401271830764
662.312736	1.15000353384426	0.212206307753008
662.332736	1.15000353384426	0.212102071196167
662.352736	1.15000353384426	0.211990328168611
662.372736	1.15000353384426	0.211770863606665
662.392736	1.15000353384426	0.211597758979362
662.412736	1.15000353384426	0.211385970032989
662.432736	1.15000353384426	0.211260812928024
662.452736	1.15000353384426	0.211022159030405
662.472736	1.15000353384426	0.210836122833653
662.492736	1.15000353384426	0.210665174951652
662.512736	1.15000353384426	0.210527683328908
662.532736	1.15000353384426	0.210487093311114
662.552736	1.15000353384426	0.210320562187102
662.572736	1.15000353384426	0.210276785717594
662.592736	1.15000353384426	0.210107823062074
662.612736	1.15000353384426	0.209988419256215
662.632736	1.15000353384426	0.209831328789197
662.652736	1.15000353384426	0.209698735245423
662.672736	1.15000353384426	0.209579992588235
662.692736	1.15000353384426	0.209526540439406
662.712736	1.15000353384426	0.209306417102753
662.732736	1.15000353384426	0.209176512665463
662.752736	1.15000320820957	0.209072914111154
662.772736	1.15000262773035	0.208828081381576
662.792736	1.15000262773035	0.208682026874626
662.812736	1.15000262773035	0.208448678784105
662.832736	1.15000262773035	0.208302379165483
662.852736	1.15000262773035	0.208169954766567
662.872736	1.15000262773035	0.208078848005078
662.892736	1.15000262773035	0.208024585147915
662.912736	1.15000262773035	0.207779652711897
662.932736	1.15000262773035	0.207573381448811
662.952736	1.15000262773035	0.207400575940834
662.972736	1.15000262773035	0.207265812001472
662.992736	1.15000262773035	0.207140986657823
663.012736	1.15000262773035	0.206929256467031
663.032736	1.15000262773035	0.206761761514079
663.052736	1.15000262773035	0.206643577925154
663.072736	1.15000262773035	0.206475777324479
663.092736	1.15000262773035	0.20631982161173
663.112736	1.15000262773035	0.206101320285235
663.132736	1.15000262773035	0.205949899435132
663.152736	1.15000262773035	0.20585274144219
663.172736	1.15000715829991	0.205744395555555
663.192736	1.15000715829991	0.20562977053703
663.212736	1.15000715829991	0.205484023458275
663.232736	1.15000715829991	0.205287149527359
663.252736	1.15000715829991	0.205052133134406
663.272736	1.15000715829991	0.204833192031282
663.292736	1.15000715829991	0.204573069793596
663.312736	1.15000715829991	0.204304511678721
663.332736	1.15000715829991	0.204164802774623
663.352736	1.15000715829991	0.203923470453353
663.372736	1.15000262773035	0.203815796398221
663.392736	1.15000262773035	0.203688976332239
663.412736	1.15000262773035	0.203530311334323
663.432736	1.15000262773035	0.203326072183485
663.452736	1.15000262773035	0.2031293371294
663.472736	1.15000262773035	0.203012851517445
663.492736	1.15000262773035	0.202735467008478
663.512736	1.15000262773035	0.202482952134931
663.532736	1.15000262773035	0.202254565626888
663.552736	1.15000262773035	0.202117715567622
663.572736	1.15000262773035	0.201991824314627
663.592736	1.15000262773035	0.201772759765432
663.612736	1.15000262773035	0.201621760293744
663.632736	1.15000262773035	0.201499958191856
663.652736	1.15000262773035	0.201334408108017
663.672736	1.15000262773035	0.201178960423332
663.692736	1.15000262773035	0.200920886322147
663.712736	1.15000262773035	0.200809666753412
663.732736	1.15000262773035	0.200654231532032
663.752736	1.15000262773035	0.200613458719092
663.772736	1.15000262773035	0.20054809283741
663.792736	1.15000262773035	0.200409985171293
663.812736	1.15000262773035	0.20023238188428
663.832736	1.15000262773035	0.199991964725712
663.852736	1.15000262773035	0.199943722238483
663.872736	1.15000262773035	0.199751202155539
663.892736	1.15000262773035	0.199569600521499
663.912736	1.15000262773035	0.199405078363599
663.932736	1.15000262773035	0.199373036986234
663.952736	1.15000262773035	0.199177773789151
663.972736	1.15000262773035	0.198976808926655
663.992736	1.15000262773035	0.198840587967558
664.012736	1.15000262773035	0.19860397627153
664.032736	1.15000262773035	0.19836597462022
664.052736	1.15000262773035	0.198210593406496
664.072736	1.15000262773035	0.198112564762658
664.092736	1.15000262773035	0.197860231497274
664.112736	1.15000262773035	0.197712229153758
664.132736	1.15000262773035	0.197630685901841
664.152736	1.15000262773035	0.197375285476381
664.172736	1.15000172161643	0.197291788452992
664.192736	1.15000172161643	0.197103497584968
664.212736	1.15000172161643	0.196992647760957
664.232736	1.15000172161643	0.196919392013552
664.252736	1.15000172161643	0.196666296706075
664.272736	1.15000172161643	0.196570193939646
664.292736	1.15000172161643	0.196452852514063
664.312736	1.15000172161643	0.196346701949627
664.332736	1.15000172161643	0.19623954541841
664.352736	1.15000172161643	0.196106125735544
664.372736	1.15000172161643	0.196153483328099
664.392736	1.15000172161643	0.196184707468733
664.412736	1.15000172161643	0.196121419991576
664.432736	1.15000172161643	0.196063457313223
664.452736	1.15000172161643	0.195949895236588
664.472736	1.15000172161643	0.195882031945928
664.492736	1.15000172161643	0.195824194494118
664.512736	1.15000172161643	0.195686826910937
664.532736	1.15000172161643	0.19551555676347
664.552736	1.15000172161643	0.195392520794364
664.572736	1.15000172161643	0.195245682286162
664.592736	1.15000172161643	0.19516584057216
664.612736	1.15000172161643	0.194910049036311
664.632736	1.15000172161643	0.194814047756797
664.652736	1.15000172161643	0.194838737564528
664.672736	1.15000172161643	0.19473308375183
664.692736	1.15000172161643	0.194712667077333
664.712736	1.15000172161643	0.19458359293357
664.732736	1.15000172161643	0.194513663701689
664.752736	1.15000172161643	0.194458380633968
664.772736	1.15000172161643	0.194325712903853
664.792736	1.15000172161643	0.194288877308396
664.812736	1.15000172161643	0.194218942735098
664.832736	1.15000172161643	0.194096061667071
664.852736	1.15000172161643	0.193979873987461
664.872736	1.15000172161643	0.193914168629084
664.892736	1.15000172161643	0.193766453535078
664.912736	1.15000172161643	0.193642828229679
664.932736	1.15000172161643	0.193471378254523
664.952736	1.15000172161643	0.193447385798397
664.972736	1.15000172161643	0.193469254744702
664.992736	1.15000172161643	0.193448520552666
665.012736	1.15000172161643	0.1933938291952
665.032736	1.15000172161643	0.193293182663765
665.052736	1.15000172161643	0.193211696386959
665.072736	1.15000172161643	0.193262867157434
665.092736	1.15000172161643	0.193181872290949
665.112736	1.15000172161643	0.193130364417741
665.132736	1.15000172161643	0.193021200107394
665.152736	1.15000172161643	0.192928915860302
665.172736	1.15000172161643	0.192775413044728
665.192736	1.15000172161643	0.192669219748961
665.212736	1.15000172161643	0.192624370248217
665.232736	1.15000172161643	0.192548178502186
665.252736	1.15000172161643	0.192445381160358
665.272736	1.15000172161643	0.192310321662614
665.292736	1.15000172161643	0.192277403699445
665.312736	1.15000172161643	0.192201087320361
665.332736	1.15000172161643	0.192150162255048
665.352736	1.15000172161643	0.192044145819515
665.372736	1.15000172161643	0.191953058049729
665.392736	1.15000172161643	0.191905779391441
665.412736	1.15000172161643	0.191797740339512
665.432736	1.15000172161643	0.191834873867315
665.452736	1.15000172161643	0.191890883961177
665.472736	1.15000172161643	0.191799092311388
665.492736	1.15000172161643	0.191743777195167
665.512736	1.15000172161643	0.191726134496327
665.532736	1.15000172161643	0.191710884752099
665.552736	1.15000172161643	0.191625654142297
665.572736	1.15000172161643	0.19150979585004
665.592736	1.15000172161643	0.191510998855744
665.612736	1.15000172161643	0.191376301387343
665.632736	1.15000172161643	0.191287815480904
665.652736	1.15000172161643	0.191278797389308
665.672736	1.15000172161643	0.191269388780814
665.692736	1.15000172161643	0.191247059879196
665.712736	1.15000172161643	0.191196535420122
665.732736	1.15000172161643	0.191123987707154
665.752736	1.15000172161643	0.191064435067143
665.772736	1.15000172161643	0.191022106715007
665.792736	1.15000172161643	0.190956047042665
665.812736	1.15000172161643	0.190925847267027
665.832736	1.15000172161643	0.190970720507399
665.852736	1.15000172161643	0.190916957962919
665.872736	1.15000172161643	0.190866038239021
665.892736	1.15000172161643	0.190804022019003
665.912736	1.15000172161643	0.190713321205169
665.932736	1.15000172161643	0.19063045268846
665.952736	1.15000172161643	0.190635369759133
665.972736	1.15000172161643	0.190646197403955
665.992736	1.15000172161643	0.190638000110035
666.012736	1.15000172161643	0.190609482880607
666.032736	1.15000172161643	0.190677949157845
666.052736	1.15000172161643	0.190693543720186
666.072736	1.15000172161643	0.190761253890239
666.092736	1.15000172161643	0.190863899298442
666.112736	1.15000172161643	0.190834421801016
666.132736	1.15000172161643	0.190742805230991
666.152736	1.15000172161643	0.190636029720821
666.172736	1.15000172161643	0.190613565503318
666.192736	1.15000172161643	0.190679759304563
666.212736	1.15000172161643	0.190559995843324
666.232736	1.15000172161643	0.190491728385478
666.252736	1.15000172161643	0.190461663925725
666.272736	1.15000172161643	0.190401571209152
666.292736	1.15000172161643	0.190308183662798
666.312736	1.15000172161643	0.190184430756893
666.332736	1.15000172161643	0.19002971247231
666.352736	1.15000172161643	0.189913514109867
666.372736	1.15000172161643	0.18988695718031
666.392736	1.15000172161643	0.189867748852933
666.412736	1.15000172161643	0.189808531535182
666.432736	1.15000172161643	0.189669324724239
666.452736	1.15000172161643	0.189615556838342
666.472736	1.15000172161643	0.18970378873075
666.492736	1.15000172161643	0.189725981722993
666.512736	1.15000172161643	0.189673778278653
666.532736	1.15000172161643	0.189666307417383
666.552736	1.15000172161643	0.189704918737095
666.572736	1.15000172161643	0.18958729837087
666.592736	1.15000172161643	0.189419576704459
666.612736	1.15000172161643	0.18938756322116
666.632736	1.15000172161643	0.189217211797339
666.652736	1.15000172161643	0.18910160395817
666.672736	1.15000172161643	0.189062113678692
666.692736	1.15000172161643	0.188991370177534
666.712736	1.15000172161643	0.188839300642064
666.732736	1.15000172161643	0.188731315004302
666.752736	1.15000172161643	0.188719220850268
666.772736	1.15000172161643	0.18873581247703
666.792736	1.15000172161643	0.188841669857047
666.812736	1.15000172161643	0.18880535712692
666.832736	1.15000172161643	0.188768374939253
666.852736	1.15000172161643	0.18871658456446
666.872736	1.15000172161643	0.188847699722832
666.892736	1.15000172161643	0.188836981280304
666.912736	1.15000172161643	0.188860068069582
666.932736	1.15000172161643	0.188906823269048
666.952736	1.15000172161643	0.188895311922909
666.972736	1.15000172161643	0.188800757573787
666.992736	1.15000172161643	0.188741818603187
667.012736	1.15000172161643	0.188807070534649
667.032736	1.15000172161643	0.18873961556561
667.052736	1.15000172161643	0.188712748833892
667.072736	1.15000172161643	0.188775327089629
667.092736	1.15000172161643	0.18878481522588
667.112736	1.15000172161643	0.188708286377116
667.132736	1.15000172161643	0.188749581461895
667.152736	1.15000172161643	0.188778855985491
667.172736	1.15000172161643	0.188759152093357
667.192736	1.15000172161643	0.188817308249688
667.212736	1.15000172161643	0.188818457841226
667.232736	1.15000172161643	0.188940400600415
667.252736	1.15000172161643	0.188936287709677
667.272736	1.15000172161643	0.188963055328443
667.292736	1.15000172161643	0.188954789783089
667.312736	1.15000172161643	0.188953972546358
667.332736	1.15000172161643	0.189046761260568
667.352736	1.15000172161643	0.189193462672411
667.372736	1.15000172161643	0.189336136656183
667.392736	1.15000172161643	0.189516141206676
667.412736	1.15000172161643	0.189592985199015
667.432736	1.15000172161643	0.189542530178357
667.452736	1.15000172161643	0.189515099036959
667.472736	1.15000172161643	0.1894578022552
667.492736	1.15000172161643	0.189525737358239
667.512736	1.15000172161643	0.189566908403456
667.532736	1.15000172161643	0.189581326073685
667.552736	1.15000172161643	0.189538176330384
667.572736	1.15000172161643	0.189524924869434
667.592736	1.15000172161643	0.189586002187121
667.612736	1.15000172161643	0.189513196305688
667.632736	1.15000172161643	0.189517472999866
667.652736	1.15000172161643	0.189362694179229
667.672736	1.15000172161643	0.189259007788292
667.692736	1.15000172161643	0.189268261495706
667.712736	1.15000172161643	0.189170531377705
667.732736	1.15000172161643	0.189274969721393
667.752736	1.15000172161643	0.189288862745818
667.772736	1.15000172161643	0.189213100093583
667.792736	1.15000172161643	0.189211359978772
667.812736	1.15000172161643	0.189165957344672
667.832736	1.15000172161643	0.18920337396755
667.852736	1.15000172161643	0.18910023299459
667.872736	1.15000172161643	0.189047084119523
667.892736	1.15000172161643	0.189058295752845
667.912736	1.15000172161643	0.189052895580721
667.932736	1.15000172161643	0.188985834689521
667.952736	1.15000172161643	0.188865307405718
667.972736	1.15000172161643	0.188894464418151
667.992736	1.15000172161643	0.188835839404145
668.012736	1.15000172161643	0.188793416686985
668.032736	1.15000172161643	0.188686463723087
668.052736	1.15000172161643	0.188670596748502
668.072736	1.15000172161643	0.188645419091394
668.092736	1.15000172161643	0.188678851017533
668.112736	1.15000172161643	0.188811175116517
668.132736	1.15000172161643	0.188876259683593
668.152736	1.15000172161643	0.188867719352033
668.172736	1.15000172161643	0.188920621334958
668.192736	1.15000172161643	0.188887998930172
668.212736	1.15000172161643	0.188930790798564
668.232736	1.15000172161643	0.188998284937993
668.252736	1.15000172161643	0.189003326048227
668.272736	1.15000172161643	0.188965794881638
668.292736	1.15000172161643	0.189052059352286
668.312736	1.15000172161643	0.189070861732006
668.332736	1.15000172161643	0.189051342415489
668.352736	1.15000172161643	0.188922519911794
668.372736	1.15000172161643	0.188792402411333
668.392736	1.15000172161643	0.188771599967865
668.412736	1.15000081550252	0.188739778182068
668.432736	1.15000081550252	0.188836989589175
668.452736	1.15000081550252	0.188915996855215
668.472736	1.15000081550252	0.188903015432544
668.492736	1.15000081550252	0.188893375362667
668.512736	1.15000081550252	0.188948695226814
668.532736	1.15000081550252	0.189038764566514
668.552736	1.15000081550252	0.189150693356667
668.572736	1.15000081550252	0.189139732769922
668.592736	1.15000081550252	0.189192972449071
668.612736	1.15000081550252	0.189252471674917
668.632736	1.15000081550252	0.189253098994616
668.652736	1.15000081550252	0.189314126459084
668.672736	1.15000081550252	0.189416746940675
668.692736	1.15000081550252	0.18958301158735
668.712736	1.15000081550252	0.189782898670687
668.732736	1.15000081550252	0.189809875791679
668.752736	1.15000081550252	0.189964169730392
668.772736	1.15000081550252	0.19012574283287
668.792736	1.15000081550252	0.190255212834948
668.812736	1.15000081550252	0.190313577306524
668.832736	1.15000081550252	0.190491208487601
668.852736	1.15000081550252	0.190514548697419
668.872736	1.15000081550252	0.190612465765
668.892736	1.15000081550252	0.190676087970926
668.912736	1.15000081550252	0.190861318800761
668.932736	1.15000081550252	0.190991980532218
668.952736	1.15000081550252	0.191090370611908
668.972736	1.15000081550252	0.191253099240834
668.992736	1.15000081550252	0.191352459677862
669.012736	1.15000081550252	0.191462086317485
669.032736	1.15000081550252	0.191564196990542
669.052736	1.15000081550252	0.191687425250645
669.072736	1.15000081550252	0.191813133115006
669.092736	1.15000081550252	0.191955673563362
669.112736	1.15000081550252	0.191963832280385
669.132736	1.15000081550252	0.192017673165641
669.152736	1.15000081550252	0.192147529530182
669.172736	1.15000081550252	0.19230053796798
669.192736	1.15000081550252	0.192416791525061
669.212736	1.15000081550252	0.192585450313328
669.232736	1.15000081550252	0.192591623210378
669.252736	1.15000081550252	0.19263619436397
669.272736	1.15000081550252	0.192826777293181
669.292736	1.15000081550252	0.192873670182496
669.312736	1.15000081550252	0.193014568442012
669.332736	1.15000081550252	0.193103961202282
669.352736	1.15000081550252	0.193076406614813
669.372736	1.15000081550252	0.193153171672886
669.392736	1.15000081550252	0.193072033775137
669.412736	1.15000534607209	0.19297383539295
669.432736	1.15000534607209	0.193072969116523
669.452736	1.15000534607209	0.193137282145654
669.472736	1.15000534607209	0.193263241056592
669.492736	1.15000534607209	0.193373685526437
669.512736	1.15000534607209	0.193414026871618
669.532736	1.15000534607209	0.193493939804507
669.552736	1.15000534607209	0.193578972188407
669.572736	1.15000534607209	0.193707775700398
669.592736	1.15000534607209	0.193824926615458
669.612736	1.15000081550252	0.193898313524314
669.632736	1.15000081550252	0.193965069954768
669.652736	1.15000081550252	0.194186234274155
669.672736	1.15000081550252	0.194278192101347
669.692736	1.15000081550252	0.194348762896705
669.712736	1.15000081550252	0.19450718218946
669.732736	1.15000081550252	0.194548032749685
669.752736	1.15000081550252	0.194582726437109
669.772736	1.15000081550252	0.19460951482805
669.792736	1.15000081550252	0.194589018625796
669.812736	1.15000081550252	0.194675847506126
669.832736	1.15000081550252	0.194690250339086
669.852736	1.15000081550252	0.194672851564936
669.872736	1.15000081550252	0.194721502373784
669.892736	1.15000081550252	0.194784416545273
669.912736	1.15000081550252	0.194817053193838
669.932736	1.15000081550252	0.19490656227829
669.952736	1.15000081550252	0.195022976671358
669.972736	1.15000081550252	0.19505909829747
669.992736	1.15000081550252	0.195061039605638
670.012736	1.15000081550252	0.195112837695812
670.032736	1.15000081550252	0.195244269184742
670.052736	1.15000081550252	0.195244048999682
670.072736	1.15000081550252	0.195330322966183
670.092736	1.15000081550252	0.195371553953963
670.112736	1.15000081550252	0.195518222130326
670.132736	1.15000081550252	0.195617727972583
670.152736	1.15000081550252	0.195617387308906
670.172736	1.15000081550252	0.195666303408109
670.192736	1.15000081550252	0.195685104600847
670.212736	1.14999990938861	0.195691664453853
670.232736	1.14999990938861	0.195808170837982
670.252736	1.14999990938861	0.195978984591079
670.272736	1.14999990938861	0.195970738630918
670.292736	1.14999990938861	0.19602457595523
670.312736	1.14999990938861	0.196089421345544
670.332736	1.14999990938861	0.196105735218646
670.352736	1.14999990938861	0.196112296852122
670.372736	1.14999990938861	0.196080575366259
670.392736	1.14999990938861	0.196110613712421
670.412736	1.14999990938861	0.196102357662919
670.432736	1.14999990938861	0.196180988655838
670.452736	1.14999990938861	0.196355435165674
670.472736	1.14999990938861	0.196429187664818
670.492736	1.14999990938861	0.196496967273286
670.512736	1.14999990938861	0.196505194835233
670.532736	1.14999990938861	0.19655536260638
670.552736	1.14999990938861	0.196589216504424
670.572736	1.14999990938861	0.196531535734166
670.592736	1.14999990938861	0.196526127253172
670.612736	1.14999990938861	0.196543358069447
670.632736	1.14999990938861	0.196505591287039
670.652736	1.14999990938861	0.196539794157631
670.672736	1.14999990938861	0.196439782661274
670.692736	1.14999990938861	0.196347213538634
670.712736	1.14999990938861	0.196273374983335
670.732736	1.14999990938861	0.19622797650367
670.752736	1.14999990938861	0.196282501683733
670.772736	1.14999990938861	0.196282877363364
670.792736	1.14999990938861	0.196277140088506
670.812736	1.14999990938861	0.196244509968341
670.832736	1.14999990938861	0.196283101109368
670.852736	1.14999990938861	0.196254806438962
670.872736	1.14999990938861	0.196267570644026
670.892736	1.14999990938861	0.196209302911438
670.912736	1.14999990938861	0.196239569751529
670.932736	1.14999990938861	0.196192145688013
670.952736	1.14999990938861	0.196254530465774
670.972736	1.14999990938861	0.196302578881535
670.992736	1.14999990938861	0.196300048830566
671.012736	1.14999990938861	0.196212035342745
671.032736	1.14999990938861	0.19626302687902
671.052736	1.14999990938861	0.196417705399724
671.072736	1.14999990938861	0.196414473842716
671.092736	1.14999990938861	0.196307860355513
671.112736	1.14999990938861	0.196249222284712
671.132736	1.14999990938861	0.196311951880586
671.152736	1.14999990938861	0.196331541822499
671.172736	1.14999990938861	0.196255455717817
671.192736	1.14999990938861	0.19626927989732
671.212736	1.14999990938861	0.196140317329813
671.232736	1.14999990938861	0.196132653584056
671.252736	1.14999990938861	0.196165994112623
671.272736	1.14999990938861	0.196191288093913
671.292736	1.14999990938861	0.196144746551108
671.312736	1.14999990938861	0.196096533738416
671.332736	1.14999990938861	0.196048012904036
671.352736	1.14999990938861	0.195895815174571
671.372736	1.14999990938861	0.195807305528501
671.392736	1.14999990938861	0.195820000295151
671.412736	1.14999990938861	0.195729809883344
671.432736	1.14999990938861	0.195664068915523
671.452736	1.14999990938861	0.195694628940033
671.472736	1.14999990938861	0.19555223152294
671.492736	1.14999990938861	0.195461296873762
671.512736	1.14999990938861	0.195461061851435
671.532736	1.14999990938861	0.195488780242345
671.552736	1.14999990938861	0.195535636335235
671.572736	1.14999990938861	0.19557687859934
671.592736	1.14999990938861	0.195534787643495
671.612736	1.14999990938861	0.195531731759743
671.632736	1.14999990938861	0.195528713859396
671.652736	1.14999990938861	0.195463407920278
671.672736	1.14999990938861	0.195411040079007
671.692736	1.14999990938861	0.19549550449228
671.712736	1.14999990938861	0.195498403100991
671.732736	1.14999990938861	0.195548793431161
671.752736	1.14999990938861	0.195749389142425
671.772736	1.14999990938861	0.195821352860517
671.792736	1.14999990938861	0.195934427681264
671.812736	1.14999990938861	0.196021552713467
671.832736	1.14999990938861	0.196030228954404
671.852736	1.14999990938861	0.195986352184963
671.872736	1.14999990938861	0.196025790830748
671.892736	1.14999990938861	0.195998769197951
671.912736	1.14999990938861	0.195951987884892
671.932736	1.14999990938861	0.195857028775094
671.952736	1.14999990938861	0.195892406163835
671.972736	1.14999990938861	0.195793637437061
671.992736	1.14999990938861	0.195706073815211
672.012736	1.14999990938861	0.195590419683765
672.032736	1.14999990938861	0.195663287881726
672.052736	1.14999990938861	0.195609445809488
672.072736	1.14999990938861	0.195648210843299
672.092736	1.14999990938861	0.195641668795017
672.112736	1.14999990938861	0.195627943134975
672.132736	1.14999990938861	0.195688948046795
672.152736	1.14999990938861	0.195667513535701
672.172736	1.14999990938861	0.195739765096797
672.192736	1.14999990938861	0.195676850331818
672.212736	1.14999990938861	0.195745340942176
672.232736	1.14999990938861	0.195703571658306
672.252736	1.14999990938861	0.195651974761489
672.272736	1.14999990938861	0.195699756699914
672.292736	1.14999990938861	0.195603154807783
672.312736	1.14999990938861	0.195526224759287
672.332736	1.14999990938861	0.195473359572787
672.352736	1.14999990938861	0.1954575887437
672.372736	1.14999990938861	0.195459487914027
672.392736	1.14999990938861	0.195313187701913
672.412736	1.14999990938861	0.19525286530443
672.432736	1.14999990938861	0.195339116124793
672.452736	1.14999990938861	0.19543253987408
672.472736	1.14999990938861	0.195531238568949
672.492736	1.14999990938861	0.195563765421728
672.512736	1.14999990938861	0.195430855547397
672.532736	1.14999990938861	0.195394325599665
672.552736	1.14999990938861	0.195373187240444
672.572736	1.14999990938861	0.195392720800739
672.592736	1.14999990938861	0.195335440043229
672.612736	1.14999990938861	0.195235895030585
672.632736	1.14999990938861	0.195238334277473
672.652736	1.14999990938861	0.19520992031543
672.672736	1.14999990938861	0.195170184924282
672.692736	1.14999990938861	0.195058719056896
672.712736	1.14999990938861	0.194990357234026
672.732736	1.14999990938861	0.195051465413232
672.752736	1.14999990938861	0.194865001309665
672.772736	1.14999990938861	0.194823652810721
672.792736	1.14999990938861	0.194657392318481
672.812736	1.14999990938861	0.194577079372842
672.832736	1.14999990938861	0.194390744056764
672.852736	1.14999990938861	0.194297176682721
672.872736	1.14999990938861	0.194232474323671
672.892736	1.14999990938861	0.194075161891122
672.912736	1.14999990938861	0.194061083697588
672.932736	1.14999990938861	0.193965697867958
672.952736	1.14999990938861	0.194016818785212
672.972736	1.14999990938861	0.193925618845677
672.992736	1.14999990938861	0.193931824978209
673.012736	1.14999990938861	0.193833113820035
673.032736	1.14999990938861	0.193668962000348
673.052736	1.14999990938861	0.193689106856093
673.072736	1.14999990938861	0.193671900966428
673.092736	1.14999990938861	0.1936167846696
673.112736	1.14999990938861	0.193618448817598
673.132736	1.14999990938861	0.193590754759808
673.152736	1.14999990938861	0.193513633607298
673.172736	1.14999990938861	0.193530425833926
673.192736	1.14999990938861	0.193603597305648
673.212736	1.14999990938861	0.193528288080328
673.232736	1.14999990938861	0.193606773668019
673.252736	1.14999990938861	0.193425536437285
673.272736	1.14999990938861	0.19334357002648
673.292736	1.14999990938861	0.193282311100629
673.312736	1.14999990938861	0.19322014769491
673.332736	1.14999990938861	0.193266403175184
673.352736	1.14999990938861	0.193255161273835
673.372736	1.14999990938861	0.193167359662204
673.392736	1.14999990938861	0.193142877576228
673.412736	1.14999990938861	0.193061585370889
673.432736	1.15000344889608	0.193016174427919
673.452736	1.15000443995817	0.192875606149247
673.472736	1.15000443995817	0.192893482089942
673.492736	1.15000443995817	0.192895588388532
673.512736	1.15000443995817	0.192859829978745
673.532736	1.15000443995817	0.192783381844719
673.552736	1.15000443995817	0.192811665832291
673.572736	1.15000443995817	0.192681595217598
673.592736	1.15000443995817	0.192579244180796
673.612736	1.15000443995817	0.192439724006749
673.632736	1.15000443995817	0.192388244621096
673.652736	1.14999990938861	0.192346906804984
673.672736	1.14999990938861	0.192226760542226
673.692736	1.14999990938861	0.192182342509242
673.712736	1.14999990938861	0.192089403048387
673.732736	1.14999990938861	0.192022177166767
673.752736	1.14999990938861	0.191904466589952
673.772736	1.14999990938861	0.191803669905364
673.792736	1.14999990938861	0.191706920827534
673.812736	1.14999990938861	0.191659932386212
673.832736	1.14999990938861	0.191585989970035
673.852736	1.14999990938861	0.191543573781273
673.872736	1.14999990938861	0.191480121907186
673.892736	1.14999990938861	0.191535428121046
673.912736	1.14999990938861	0.191501992040472
673.932736	1.14999990938861	0.191527782773501
673.952736	1.14999990938861	0.191612811002966
673.972736	1.14999990938861	0.191613597378179
673.992736	1.14999990938861	0.19155335272798
674.012736	1.14999990938861	0.191499192544713
674.032736	1.14999990938861	0.191444946898782
674.052736	1.14999990938861	0.191400034488022
674.072736	1.14999990938861	0.191508736469093
674.092736	1.14999990938861	0.191487034887172
674.112736	1.14999990938861	0.191589853594668
674.132736	1.14999990938861	0.191681894510561
674.152736	1.14999990938861	0.191656354230619
674.172736	1.14999990938861	0.191656869974061
674.192736	1.14999990938861	0.191622697371495
674.212736	1.14999990938861	0.191500591995847
674.232736	1.14999990938861	0.191427421117617
674.252736	1.14999990938861	0.191492138907424
674.272736	1.14999990938861	0.191559107214068
674.292736	1.14999990938861	0.191724819320876
674.312736	1.14999990938861	0.191735891483878
674.332736	1.14999990938861	0.191631768283765
674.352736	1.14999990938861	0.191569131272446
674.372736	1.14999990938861	0.191527591075997
674.392736	1.14999990938861	0.191465143388219
674.412736	1.14999990938861	0.19148359501492
674.432736	1.14999990938861	0.191493168020344
674.452736	1.1499990032747	0.191488855123232
674.472736	1.1499990032747	0.191565113340225
674.492736	1.1499990032747	0.191588616166501
674.512736	1.1499990032747	0.191676890196752
674.532736	1.1499990032747	0.191592184232751
674.552736	1.1499990032747	0.191508999978975
674.572736	1.1499990032747	0.191553336703731
674.592736	1.1499990032747	0.1915377094994
674.612736	1.1499990032747	0.191465985551561
674.632736	1.1499990032747	0.191428425303926
674.652736	1.1499990032747	0.191506559545107
674.672736	1.1499990032747	0.191558706014337
674.692736	1.1499990032747	0.191548996506045
674.712736	1.1499990032747	0.191563311502378
674.732736	1.1499990032747	0.19156910990678
674.752736	1.1499990032747	0.191714856985536
674.772736	1.1499990032747	0.191814245316628
674.792736	1.1499990032747	0.191966730889097
674.812736	1.1499990032747	0.192079689979151
674.832736	1.1499990032747	0.192187432285716
674.852736	1.1499990032747	0.192248147574062
674.872736	1.1499990032747	0.192239613177408
674.892736	1.1499990032747	0.192223486847377
674.912736	1.1499990032747	0.192339852574204
674.932736	1.1499990032747	0.192316907629211
674.952736	1.1499990032747	0.192408492150736
674.972736	1.1499990032747	0.192479213099247
674.992736	1.1499990032747	0.192381609394768
675.012736	1.1499990032747	0.192357537410885
675.032736	1.1499990032747	0.192306499582333
675.052736	1.1499990032747	0.192302229416553
675.072736	1.1499990032747	0.192306125683175
675.092736	1.1499990032747	0.192510158299239
675.112736	1.1499990032747	0.192512728114085
675.132736	1.1499990032747	0.192463313482671
675.152736	1.1499990032747	0.192473658619533
675.172736	1.1499990032747	0.192453272806554
675.192736	1.1499990032747	0.19260143836002
675.212736	1.1499990032747	0.192700627871719
675.232736	1.1499990032747	0.192683451656592
675.252736	1.1499990032747	0.1927468382467
675.272736	1.1499990032747	0.19282492322815
675.292736	1.1499990032747	0.192848607662589
675.312736	1.1499990032747	0.192813637408487
675.332736	1.1499990032747	0.192685618491235
675.352736	1.1499990032747	0.192627179239828
675.372736	1.1499990032747	0.192652344433632
675.392736	1.1499990032747	0.19257718120703
675.412736	1.1499990032747	0.192662447426276
675.432736	1.1499990032747	0.192658185569366
675.452736	1.1499990032747	0.192691719575909
675.472736	1.1499990032747	0.192785551053326
675.492736	1.1499990032747	0.192880380188655
675.512736	1.1499990032747	0.192938260965289
675.532736	1.1499990032747	0.192925986983565
675.552736	1.1499990032747	0.192914344475976
675.572736	1.1499990032747	0.192947907563565
675.592736	1.1499990032747	0.192836546150545
675.612736	1.1499990032747	0.192750360020673
675.632736	1.1499990032747	0.192676531554716
675.652736	1.1499990032747	0.192631616769994
675.672736	1.1499990032747	0.192523888113715
675.692736	1.1499990032747	0.192477777445178
675.712736	1.1499990032747	0.192398449100654
675.732736	1.1499990032747	0.192447891032642
675.752736	1.1499990032747	0.192549239663606
675.772736	1.1499990032747	0.192524965892875
675.792736	1.1499990032747	0.192528085280136
675.812736	1.1499990032747	0.192616830542024
675.832736	1.1499990032747	0.192601958257897
675.852736	1.1499990032747	0.1925302764479
675.872736	1.1499990032747	0.192444177561164
675.892736	1.1499990032747	0.192429221594845
675.912736	1.1499990032747	0.192362399286919
675.932736	1.1499990032747	0.192342452063587
675.952736	1.1499990032747	0.192343462184805
675.972736	1.1499990032747	0.192393886937437
675.992736	1.1499990032747	0.192404629713084
676.012736	1.1499990032747	0.192451777803412
676.032736	1.1499990032747	0.19231905428517
676.052736	1.1499990032747	0.192413137996146
676.072736	1.1499990032747	0.192590893216785
676.092736	1.1499990032747	0.192669960425388
676.112736	1.1499990032747	0.19277676145566
676.132736	1.1499990032747	0.192775410077276
676.152736	1.1499990032747	0.192720333544325
676.172736	1.1499990032747	0.192650382353288
676.192736	1.1499990032747	0.192636813968289
676.212736	1.1499990032747	0.192613904632739
676.232736	1.1499990032747	0.192596984805606
676.252736	1.1499990032747	0.192578208539477
676.272736	1.1499990032747	0.192564620569285
676.292736	1.1499990032747	0.192453770151783
676.312736	1.1499990032747	0.192406277243342
676.332736	1.1499990032747	0.192354978872361
676.352736	1.1499990032747	0.192321404508448
676.372736	1.1499990032747	0.192332024431516
676.392736	1.1499990032747	0.192472570157539
676.412736	1.1499990032747	0.192366848686899
676.432736	1.1499990032747	0.192372898137879
676.452736	1.1499990032747	0.192375076248847
676.472736	1.1499990032747	0.19233566134269
676.492736	1.1499990032747	0.192370076089472
676.512736	1.1499990032747	0.192337974769544
676.532736	1.1499990032747	0.192320472134516
676.552736	1.1499990032747	0.192237243962426
676.572736	1.1499990032747	0.192080597426471
676.592736	1.1499990032747	0.191935713876726
676.612736	1.1499990032747	0.191905010227458
676.632736	1.1499990032747	0.191696991727672
676.652736	1.1499990032747	0.191619371449461
676.672736	1.1499990032747	0.191587535419888
676.692736	1.1499990032747	0.191495582934112
676.712736	1.1499990032747	0.191479835844655
676.732736	1.1499990032747	0.191529450482444
676.752736	1.1499990032747	0.191405146223653
676.772736	1.1499990032747	0.19129427859492
676.792736	1.1499990032747	0.191308290910983
676.812736	1.1499990032747	0.191264908519316
676.832736	1.1499990032747	0.191115112053333
676.852736	1.1499990032747	0.191068006694337
676.872736	1.1499990032747	0.191037718488579
676.892736	1.1499990032747	0.19104910876261
676.912736	1.1499990032747	0.190995632874152
676.932736	1.1499990032747	0.191022216510791
676.952736	1.1499990032747	0.190974879690413
676.972736	1.1499990032747	0.190988595261112
676.992736	1.1499990032747	0.19101479312878
677.012736	1.1499990032747	0.190981934514684
677.032736	1.1499990032747	0.191026233256032
677.052736	1.1499990032747	0.190948116226081
677.072736	1.1499990032747	0.190959651905341
677.092736	1.1499990032747	0.190932486054298
677.112736	1.1499990032747	0.190859331793807
677.132736	1.1499990032747	0.190802699128172
677.152736	1.1499990032747	0.190647040160786
677.172736	1.1499990032747	0.190600416122771
677.192736	1.1499990032747	0.190601659485843
677.212736	1.1499990032747	0.190614575031043
677.232736	1.1499990032747	0.190542785205733
677.252736	1.1499990032747	0.190449570958671
677.272736	1.1499990032747	0.190323340822472
677.292736	1.1499990032747	0.190225648094385
677.312736	1.1499990032747	0.190138819807546
677.332736	1.1499990032747	0.190065104698318
677.352736	1.1499990032747	0.190074577997302
677.372736	1.1499990032747	0.190014424151184
677.392736	1.1499990032747	0.190020197628975
677.412736	1.1499990032747	0.19000745657005
677.432736	1.1499990032747	0.189998558957072
677.452736	1.1499990032747	0.190003468905855
677.472736	1.1499990032747	0.189913331314723
677.492736	1.1499990032747	0.189830570219834
677.512736	1.1499990032747	0.189970584178168
677.532736	1.1499990032747	0.189958495959042
677.552736	1.1499990032747	0.189908854020679
677.572736	1.1499990032747	0.189892454684913
677.592736	1.1499990032747	0.189913943797153
677.612736	1.1499990032747	0.190010236480615
677.632736	1.1499990032747	0.190051249063808
677.652736	1.1499990032747	0.190025889798537
677.672736	1.1499990032747	0.189991318370203
677.692736	1.1499990032747	0.189975513118655
677.712736	1.1499990032747	0.190007208490927
677.732736	1.1499990032747	0.189938642507246
677.752736	1.1499990032747	0.189923916815328
677.772736	1.1499990032747	0.189956361172897
677.792736	1.1499990032747	0.190016618879892
677.812736	1.1499990032747	0.189946049271517
677.832736	1.1499990032747	0.189926409476381
677.852736	1.1499990032747	0.189890443344839
677.872736	1.1499990032747	0.189933236993704
677.892736	1.1499990032747	0.189940331581854
677.912736	1.1499990032747	0.189930976981016
677.932736	1.1499990032747	0.189887605272183
677.952736	1.1499990032747	0.189863730920711
677.972736	1.1499990032747	0.189773120317469
677.992736	1.1499990032747	0.189733534485984
678.012736	1.1499990032747	0.189730670299736
678.032736	1.1499990032747	0.189688771041397
678.052736	1.1499990032747	0.189609098472251
678.072736	1.15000353384426	0.189578379392225
678.092736	1.15000353384426	0.189525288679249
678.112736	1.15000353384426	0.189564438295051
678.132736	1.15000353384426	0.189426509269642
678.152736	1.15000353384426	0.189379875735774
678.172736	1.15000353384426	0.189243664866018
678.192736	1.15000353384426	0.189151232246245
678.212736	1.15000353384426	0.189004312429815
678.232736	1.15000353384426	0.188959294971197
678.252736	1.15000353384426	0.188905543703041
678.272736	1.15000443995817	0.188749335756734
678.292736	1.15000443995817	0.188648701688604
678.312736	1.15000443995817	0.188490893097807
678.332736	1.15000443995817	0.18837229940679
678.352736	1.15000443995817	0.188246759500306
678.372736	1.15000443995817	0.188067969825331
678.392736	1.15000443995817	0.187903315912488
678.412736	1.15000443995817	0.187819680012269
678.432736	1.15000443995817	0.187766908003812
678.452736	1.15000443995817	0.187761879356884
678.472736	1.15000443995817	0.187707456850716
678.492736	1.15000443995817	0.187706674036447
678.512736	1.15000443995817	0.187681729027704
678.532736	1.15000443995817	0.187490632135522
678.552736	1.15000443995817	0.187409301353288
678.572736	1.15000443995817	0.187299136417575
678.592736	1.15000443995817	0.187189921067026
678.612736	1.15000443995817	0.187135621413439
678.632736	1.15000443995817	0.187126657329499
678.652736	1.15000443995817	0.187056964900417
678.672736	1.14999990938861	0.186911118115222
678.692736	1.14999990938861	0.186870652730479
678.712736	1.14999990938861	0.186865288761289
678.732736	1.14999990938861	0.186847297089902
678.752736	1.14999990938861	0.186782602446232
678.772736	1.14999990938861	0.186670519941981
678.792736	1.14999990938861	0.186514920323669
678.812736	1.14999990938861	0.186479566081067
678.832736	1.14999990938861	0.186375562766081
678.852736	1.14999990938861	0.186268857287814
678.872736	1.14999990938861	0.186162251515991
678.892736	1.14999990938861	0.18611988458696
678.912736	1.14999990938861	0.18599165379352
678.932736	1.14999990938861	0.185810126939312
678.952736	1.14999990938861	0.185677685329164
678.972736	1.14999990938861	0.185615210934303
678.992736	1.14999990938861	0.185528039016333
679.012736	1.14999990938861	0.185410545063635
679.032736	1.14999990938861	0.185396653226189
679.052736	1.14999990938861	0.18531719728116
679.072736	1.14999990938861	0.18523237736694
679.092736	1.14999990938861	0.185197710386599
679.112736	1.14999990938861	0.185087095584915
679.132736	1.14999990938861	0.184906799630475
679.152736	1.14999990938861	0.184703355163721
679.172736	1.14999990938861	0.184587721804451
679.192736	1.14999990938861	0.184439958044206
679.212736	1.14999990938861	0.184388643648975
679.232736	1.14999990938861	0.184309644098314
679.252736	1.14999990938861	0.184196286182491
679.272736	1.14999990938861	0.184142932553123
679.292736	1.14999990938861	0.184028748498207
679.312736	1.14999990938861	0.183848639493343
679.332736	1.14999990938861	0.183744128150296
679.352736	1.14999990938861	0.183693695682286
679.372736	1.14999990938861	0.183478090590537
679.392736	1.14999990938861	0.18341983057333
679.412736	1.14999990938861	0.183395783516056
679.432736	1.14999990938861	0.183324931406094
679.452736	1.14999990938861	0.183311278745413
679.472736	1.14999990938861	0.18327675657681
679.492736	1.14999990938861	0.183301080794252
679.512736	1.14999990938861	0.183313289491996
679.532736	1.14999990938861	0.183208938984935
679.552736	1.14999990938861	0.183102309473481
679.572736	1.14999990938861	0.183028486942433
679.592736	1.14999990938861	0.182957983211529
679.612736	1.14999990938861	0.182848674682935
679.632736	1.14999990938861	0.182764775866324
679.652736	1.14999990938861	0.182739188700613
679.672736	1.14999990938861	0.18268138092334
679.692736	1.14999990938861	0.182764602567031
679.712736	1.14999990938861	0.182762222669216
679.732736	1.14999990938861	0.18274785603919
679.752736	1.14999990938861	0.182736188604989
679.772736	1.14999990938861	0.182775360179947
679.792736	1.14999990938861	0.182766397282989
679.812736	1.14999990938861	0.182799211385281
679.832736	1.14999990938861	0.182689606704815
679.852736	1.14999990938861	0.182661010541119
679.872736	1.14999990938861	0.182631360337893
679.892736	1.14999990938861	0.182516516321289
679.912736	1.14999990938861	0.182471843087293
679.932736	1.14999990938861	0.182330426710372
679.952736	1.14999990938861	0.182382736389553
679.972736	1.14999990938861	0.182365277079348
679.992736	1.14999990938861	0.18219469241367
680.012736	1.14999990938861	0.182110095058474
680.032736	1.14999990938861	0.181987272152538
680.052736	1.14999990938861	0.181987478093821
680.072736	1.14999990938861	0.181756055287219
680.092736	1.14999990938861	0.181763049575435
680.112736	1.14999990938861	0.181799059625291
680.132736	1.14999990938861	0.181754576308326
680.152736	1.14999990938861	0.181689268588736
680.172736	1.14999990938861	0.181614834168748
680.192736	1.14999990938861	0.181471353037589
680.212736	1.14999990938861	0.181430388527143
680.232736	1.14999990938861	0.181350563430883
680.252736	1.14999990938861	0.181345102129213
680.272736	1.14999990938861	0.181314811549493
680.292736	1.14999990938861	0.18132852533972
680.312736	1.14999990938861	0.18132642735
680.332736	1.14999990938861	0.181361862900832
680.352736	1.14999990938861	0.181412851469655
680.372736	1.14999990938861	0.181313475601867
680.392736	1.14999990938861	0.181166220463175
680.412736	1.14999990938861	0.18111140031822
680.432736	1.14999990938861	0.181085230344616
680.452736	1.14999990938861	0.181098567268231
680.472736	1.14999990938861	0.181025501437859
680.492736	1.14999990938861	0.181070185948179
680.512736	1.14999990938861	0.181003405778096
680.532736	1.14999990938861	0.180954987024121
680.552736	1.14999990938861	0.180913379169729
680.572736	1.14999990938861	0.180886685737304
680.592736	1.14999990938861	0.180832352254745
680.612736	1.14999990938861	0.180800965497652
680.632736	1.14999990938861	0.180673430868835
680.652736	1.14999990938861	0.180731102736733
680.672736	1.14999990938861	0.180709303822333
680.692736	1.14999990938861	0.180769284369158
680.712736	1.14999990938861	0.180825917628284
680.732736	1.14999990938861	0.180753010259935
680.752736	1.14999990938861	0.180727672360331
680.772736	1.14999990938861	0.180755520132219
680.792736	1.14999990938861	0.180611078733063
680.812736	1.14999990938861	0.180546066571856
680.832736	1.14999990938861	0.18047494145616
680.852736	1.14999990938861	0.180522797580925
680.872736	1.14999990938861	0.180572031791159
680.892736	1.14999990938861	0.180591841918132
680.912736	1.14999990938861	0.180577595173232
680.932736	1.14999990938861	0.180542154280984
680.952736	1.14999990938861	0.180563661197946
680.972736	1.14999990938861	0.180496907734945
680.992736	1.14999990938861	0.180479965948654
681.012736	1.14999990938861	0.180463263339126
681.032736	1.14999990938861	0.18049514862843
681.052736	1.14999990938861	0.180495212725429
681.072736	1.14999990938861	0.18049830837306
681.092736	1.14999990938861	0.18048066448724
681.112736	1.14999990938861	0.180421736199473
681.132736	1.14999990938861	0.180404872753958
681.152736	1.14999990938861	0.180393742428865
681.172736	1.14999990938861	0.180325031633447
681.192736	1.14999990938861	0.180276093575086
681.212736	1.14999990938861	0.180256749931824
681.232736	1.14999990938861	0.18028757524669
681.252736	1.14999990938861	0.180284141902834
681.272736	1.14999990938861	0.180280687193312
681.292736	1.14999990938861	0.18022695491686
681.312736	1.14999990938861	0.180125695902996
681.332736	1.14999990938861	0.179982488371062
681.352736	1.14999990938861	0.179931626809256
681.372736	1.14999990938861	0.179900462017694
681.392736	1.14999990938861	0.179874686121933
681.412736	1.14999990938861	0.179890820167345
681.432736	1.14999990938861	0.179845656116516
681.452736	1.14999990938861	0.179804105830725
681.472736	1.14999990938861	0.179805599053393
681.492736	1.14999990938861	0.179805897579229
681.512736	1.14999990938861	0.179829826531848
681.532736	1.14999990938861	0.179749723681926
681.552736	1.14999990938861	0.179691606102493
681.572736	1.14999990938861	0.179800667738944
681.592736	1.14999990938861	0.179821358606156
681.612736	1.14999990938861	0.179832037284807
681.632736	1.14999990938861	0.179860811495719
681.652736	1.14999990938861	0.179910271232429
681.672736	1.14999990938861	0.179814429008429
681.692736	1.14999990938861	0.179712079158608
681.712736	1.14999990938861	0.179688709867745
681.732736	1.14999990938861	0.179677468559886
681.752736	1.14999990938861	0.179660605707862
681.772736	1.14999990938861	0.179606439589688
681.792736	1.14999990938861	0.179602983693185
681.812736	1.14999990938861	0.179460993410732
681.832736	1.14999990938861	0.179347641429815
681.852736	1.14999990938861	0.179328035463652
681.872736	1.14999990938861	0.17921389473356
681.892736	1.14999990938861	0.179070493130158
681.912736	1.14999990938861	0.178991278735855
681.932736	1.14999990938861	0.178915478693702
681.952736	1.14999990938861	0.178785647255772
681.972736	1.14999990938861	0.178720634501073
[truncated: 13,001 more rows]
