# Supplementary material for: Unraveling the Local Relation Between Tissue Composition and Human Brain Mechanics Through Machine Learning
Source: Front Bioeng Biotechnol. 2021 Aug 17;9:704738. doi: 10.3389/fbioe.2021.704738 (PMC8415910; doi:10.3389/fbioe.2021.704738)
Supplement: Supplementary file 2 [file DataSheet4.ZIP › Mechanics_tensRelax/tensRelax_HBE_01_02_P1_CC.txt]

499.193764	1.0000123448357	-0.0493292348700645
499.213764	1.0000123448357	-0.0499428116432128
499.233764	1.00001549534065	-0.0563180370459719
499.253764	1.00001645978094	-0.0531762198985373
499.273764	1.00001645978094	-0.0556516240262312
499.293764	1.00001645978094	-0.056487485342874
499.313764	1.00001645978094	-0.0568538638704491
499.333764	1.00001645978094	-0.056260827682641
499.353764	1.00001645978094	-0.0567401349259993
499.373764	1.00001645978094	-0.0585258504301459
499.393764	1.00003785749615	-0.0582975429382945
499.413764	1.00003785749615	-0.0585971389511877
499.433764	1.00003785749615	-0.0586282993392331
499.453764	1.00003785749615	-0.0584780251162163
499.473764	1.00003785749615	-0.058149688251119
499.493764	1.00003291956187	-0.0578878608232547
499.513764	1.00003291956187	-0.057582641430034
499.533764	1.00003291956187	-0.0573761172910127
499.553764	1.00003291956187	-0.0572947083453175
499.573764	1.00003291956187	-0.0566018030476271
499.593764	1.00003291956187	-0.0561632621852614
499.613764	1.00003291956187	-0.0555283090394276
499.633764	1.00003291956187	-0.0552350301921734
499.653764	1.00003291956187	-0.054541793870853
499.673764	1.00003291956187	-0.0538843294687894
499.693764	1.00003785749615	-0.0527673914195292
499.713764	1.00003785749615	-0.052579496544736
499.733764	1.00003785749615	-0.0522149058717903
499.753764	1.00003785749615	-0.0516464691759105
499.773764	1.00003785749615	-0.0515208201110194
499.793764	1.00003785749615	-0.0516728626069533
499.813764	1.00003785749615	-0.0513975011879543
499.833764	1.00003785749615	-0.0512340799084797
499.853764	1.00003785749615	-0.0513637947118272
499.873764	1.00003785749615	-0.0514157185478053
499.893764	1.00006254716756	-0.0517170762238744
499.913764	1.00006254716756	-0.0513906544991863
499.933764	1.00006254716756	-0.0512008085458612
499.953764	1.00006254716756	-0.0512127983830025
499.973764	1.00006254716756	-0.0514016711988682
499.993764	1.00006254716756	-0.0513274333308426
500.013764	1.00006254716756	-0.0513800452077747
500.033764	1.00006254716756	-0.051434674944487
500.053764	1.00006254716756	-0.0514346991851837
500.073764	1.00006254716756	-0.0518809776372922
500.093764	1.00008394488278	-0.0521635428569552
500.113764	1.00008394488278	-0.0522607530965318
500.133764	1.00008394488278	-0.0524283844921311
500.153764	1.00008394488278	-0.0526395285633364
500.173764	1.00008394488278	-0.0526074187766853
500.193764	1.00008394488278	-0.0524399527627084
500.213764	1.00008394488278	-0.0525990590437849
500.233764	1.00008394488278	-0.0527439281222437
500.253764	1.00008394488278	-0.0527187407019214
500.273764	1.00008394488278	-0.0526045168281976
500.293764	1.00010040466371	-0.0526622120819098
500.313764	1.00010040466371	-0.0526809540162309
500.333764	1.00010040466371	-0.0527903705459543
500.353764	1.00010040466371	-0.0526919662780155
500.373764	1.00010040466371	-0.0526642745704582
500.393764	1.00010040466371	-0.0527542389196322
500.413764	1.00010040466371	-0.0527700321591151
500.433764	1.00010040466371	-0.0528372228267488
500.453764	1.00010040466371	-0.053135068969768
500.473764	1.00010040466371	-0.053175384700096
500.493764	1.00010071971421	-0.0532249633726443
500.513764	1.00010122765276	-0.0531341319891906
500.533764	1.00010122765276	-0.0530163789950192
500.553764	1.00010122765276	-0.0531272741813193
500.573764	1.00010122765276	-0.0530652619304719
500.593764	1.00010122765276	-0.0531269844217694
500.613764	1.00010122765276	-0.0531098000874557
500.633764	1.00010122765276	-0.0531991353266163
500.653764	1.00010122765276	-0.0530785470863063
500.673764	1.00010122765276	-0.0529583451969744
500.693764	1.00010122765276	-0.0530665702099911
500.713764	1.00010122765276	-0.0531506276636347
500.733764	1.00010122765276	-0.0529628282404925
500.753764	1.00010122765276	-0.053017815282988
500.773764	1.00010122765276	-0.0529721039776105
500.793764	1.00010122765276	-0.0528976700732902
500.813764	1.00010122765276	-0.052754891711492
500.833764	1.00010122765276	-0.0526140003765785
500.853764	1.00010122765276	-0.05262341500429
500.873764	1.00010122765276	-0.0526244783023042
500.893764	1.00010122765276	-0.0524516740821804
500.913764	1.00010122765276	-0.0521895816330898
500.933764	1.00010122765276	-0.0520413558551404
500.953764	1.00010122765276	-0.0518512906589103
500.973764	1.00010122765276	-0.0520708726514744
500.993764	1.00010122765276	-0.0520400611697019
501.013764	1.00010122765276	-0.0516217877993691
501.033764	1.00010122765276	-0.0515996578277753
501.053764	1.00010122765276	-0.051132006760607
501.073764	1.00010122765276	-0.0511665761412882
501.093764	1.00010122765276	-0.0507686247577791
501.113764	1.00009299776229	-0.0506171850585456
501.133764	1.00009299776229	-0.0506406675801423
501.153764	1.00009299776229	-0.0501640854316133
501.173764	1.00009299776229	-0.0500519763750954
501.193764	1.00009299776229	-0.0502127927220941
501.213764	1.00009299776229	-0.0498499045785361
501.233764	1.00009299776229	-0.0498478445457586
501.253764	1.00009299776229	-0.0497234961013753
501.273764	1.00009299776229	-0.0496952477232453
501.293764	1.00009299776229	-0.0496939248324153
501.313764	1.00011357248846	-0.0496660930847767
501.333764	1.00011357248846	-0.0495601401527526
501.353764	1.00011357248846	-0.0496788934927746
501.373764	1.00011357248846	-0.0497484446710626
501.393764	1.00011357248846	-0.0496165199913377
501.413764	1.00011357248846	-0.0494947445965347
501.433764	1.00011357248846	-0.0494939689041547
501.453764	1.00011357248846	-0.0494791262945649
501.473764	1.00011357248846	-0.049327640753972
501.493764	1.00011357248846	-0.0491098611122004
501.513764	1.00010122765276	-0.0488664759065063
501.533764	1.00010122765276	-0.0489474149848623
501.553764	1.00010122765276	-0.0487953484168477
501.573764	1.00010122765276	-0.0485540220304854
501.593764	1.00010122765276	-0.0481717237917577
501.613764	1.00010122765276	-0.0480334184932279
501.633764	1.00010122765276	-0.0479195424599999
501.653764	1.00010122765276	-0.0479700989675727
501.673764	1.00010122765276	-0.0477531347820595
501.693764	1.00010122765276	-0.0474919780900389
501.713764	1.00010122765276	-0.047084002475011
501.733764	1.00010122765276	-0.0467528423647678
501.753764	1.00010122765276	-0.0467257762201667
501.773764	1.00010122765276	-0.0466300817753583
501.793764	1.00010122765276	-0.0465902229381378
501.813764	1.00010122765276	-0.0464589997644527
501.833764	1.00010122765276	-0.0462977578297997
501.853764	1.00010122765276	-0.0461546232972251
501.873764	1.00010122765276	-0.0461188346194103
501.893764	1.00010122765276	-0.0460752439124991
501.913764	1.00010122765276	-0.0458543466639392
501.933764	1.00010122765276	-0.0457228558259362
501.953764	1.00010122765276	-0.0455384980209602
501.973764	1.00010122765276	-0.0454452155224658
501.993764	1.00010122765276	-0.0452974315835366
502.013764	1.00010122765276	-0.04518655327197
502.033764	1.00010122765276	-0.0451354003062167
502.053764	1.00010441673532	-0.0451221061139338
502.073764	1.00011542421382	-0.0450885869446586
502.093764	1.00012312044733	-0.0450117293020316
502.113764	1.00026075893581	-0.0449530348496115
502.133764	1.00037751407723	-0.0448822177556027
502.153764	1.00040902555628	-0.0448711865434614
502.173764	1.00067566114825	-0.0448623043612424
502.193764	1.00086255681711	-0.0447956636614792
502.213764	1.00099910870286	-0.0448197849050936
502.233764	1.00134707875923	-0.044907125967921
502.253764	1.00163818541614	-0.044846350737012
502.273764	1.00195953692052	-0.0447464039311448
502.293764	1.00283018860646	-0.0447381265159766
502.313764	1.00292078812723	-0.0446752111575062
502.333764	1.00397613655816	-0.0445708452196863
502.353764	1.00461367659658	-0.0446088161629038
502.373764	1.00499389753622	-0.0445189818455328
502.393764	1.00581750382485	-0.0444530960659742
502.413764	1.00694026663199	-0.0444485374637006
502.433764	1.00695087547517	-0.0443015766964099
502.453764	1.00761923259563	-0.0442274965903847
502.473764	1.00918075143838	-0.0440980343036861
502.493764	1.0093845441011	-0.0440441512805892
502.513764	1.01085990627801	-0.0440103496097278
502.533764	1.01125519820457	-0.0440670149173528
502.553764	1.01284850499925	-0.0440107603053112
502.573764	1.01305168042019	-0.0438061389464454
502.593764	1.01398951501667	-0.0436171548812539
502.613764	1.01636860275183	-0.0433670721327067
502.633764	1.01734886629145	-0.0432217927246449
502.653764	1.01834182829486	-0.0432296250217682
502.673764	1.01865057777946	-0.0431665422989131
502.693764	1.02070418620581	-0.0431117251214113
502.713764	1.02141006005351	-0.0430784575922047
502.733764	1.02282971615932	-0.0431158724346111
502.753764	1.02390430838882	-0.0429784437218853
502.773764	1.0268673004231	-0.0427707854709706
502.793764	1.0268673004231	-0.0426566684805077
502.813764	1.02948958785121	-0.0424832754167116
502.833764	1.0298086632765	-0.0424777286523777
502.853764	1.03231676097437	-0.042405755438433
502.873764	1.03436802259599	-0.0423522623387436
502.893764	1.034949554372	-0.04234847111998
502.913764	1.03655582324419	-0.0423252869982231
502.933764	1.03974049509375	-0.0422326258845198
502.953764	1.03974049509375	-0.0421122095834814
502.973764	1.04167451935382	-0.0420628738863337
502.993764	1.04509979976676	-0.0418055006976969
503.013764	1.04641840824867	-0.0416732620613782
503.033764	1.04824567539832	-0.0414608582586103
503.053764	1.05128127049757	-0.0413459875349243
503.073764	1.05183762395246	-0.0411597222507523
503.093764	1.05362657710421	-0.0409970191419296
503.113764	1.05512740693434	-0.0407971124733992
503.133764	1.05892581643602	-0.0406789615264653
503.153764	1.05910213540968	-0.0404292954084078
503.173764	1.06092258718129	-0.0402861816480091
503.193764	1.0638122560352	-0.0401770855890957
503.213764	1.06608437448306	-0.0400941844303964
503.233764	1.06793445386035	-0.0400370348343381
503.253764	1.06830508826353	-0.039947580351032
503.273764	1.07128401928099	-0.0398708633657072
503.293764	1.07128401928099	-0.039719070396918
503.313764	1.07434755743024	-0.0395877623540583
503.333764	1.07457103753406	-0.0394450705655665
503.353764	1.07725068987057	-0.0393487149720877
503.373764	1.07813000223031	-0.0392583524479692
503.393764	1.07954356307347	-0.039294124508044
503.413764	1.08078105569744	-0.0392703552044309
503.433764	1.08324698806584	-0.0392348834506636
503.453764	1.08330311849067	-0.0389985263621584
503.473764	1.08468392694162	-0.0389460552535004
503.493764	1.08581306791388	-0.0388179455321688
503.513764	1.08790021957348	-0.0386813275277758
503.533764	1.08919224165141	-0.0386510084605004
503.553764	1.09035843641957	-0.0385363234994112
503.573764	1.09137284114542	-0.0384615223021532
503.593764	1.09239921779007	-0.0383795137535072
503.613764	1.09350554653469	-0.0381017826459556
503.633764	1.09569849086441	-0.0380108135743146
503.653764	1.09650104020673	-0.0378281116084665
503.673764	1.09662138306601	-0.0375106029719247
503.693764	1.098266403149	-0.0372897169996884
503.713764	1.09935746158905	-0.0371014112943966
503.733764	1.1003818707755	-0.0368083788089238
503.753764	1.10098240202521	-0.0366234269197307
503.773764	1.10283248140251	-0.0363297932281514
503.793764	1.10288186074532	-0.0363201531582736
503.813764	1.1048729155745	-0.0361992709670142
503.833764	1.10570785082172	-0.0361840514908132
503.853764	1.10588330179914	-0.0361014067201078
503.873764	1.10659518732465	-0.0359663436614197
503.893764	1.1076772636108	-0.0359051583284182
503.913764	1.10843287042943	-0.0357217554500219
503.933764	1.10930291130319	-0.0356533865052622
503.953764	1.11020157676472	-0.035338450651021
503.973764	1.11101957644046	-0.0351857264952811
503.993764	1.11236896985639	-0.0350321002336358
504.013764	1.11297827751273	-0.0349014574938816
504.033764	1.11314371117035	-0.0347555038803544
504.053764	1.11437401549936	-0.0344903434998893
504.073764	1.1147575926912	-0.0342837843938009
504.093764	1.11577529580284	-0.0341098708386379
504.113764	1.11637692651449	-0.0338731837692872
504.133764	1.11688057652235	-0.0338512020597439
504.153764	1.11738704269585	-0.0337936892473611
504.173764	1.11840346631671	-0.0337002838962858
504.193764	1.1185071307886	-0.0335922050804782
504.213764	1.11963362919447	-0.0334725620978567
504.233764	1.12030747076538	-0.0333706870406174
504.253764	1.12095802431809	-0.0330579221754559
504.273764	1.12151479569709	-0.0329752334864368
504.293764	1.12195806531324	-0.0328939353461911
504.313764	1.12294057278392	-0.0329316463404703
504.333764	1.12294057278392	-0.0328751092268426
504.353764	1.12385229033737	-0.0327532952551417
504.373764	1.1239857688734	-0.0326817107776234
504.393764	1.12516922712276	-0.0325193127230343
504.413764	1.12541696611466	-0.0324130345580923
504.433764	1.12592659565231	-0.0323486592124338
504.453764	1.12675348103792	-0.032255773165745
504.473764	1.12677667904168	-0.0321546530287105
504.493764	1.12745918128638	-0.0319633133988235
504.513764	1.12747853438819	-0.031961851631163
504.533764	1.12812418858424	-0.0318818556095718
504.553764	1.12845143603359	-0.0317482804321358
504.573764	1.12860356041521	-0.0316382840477894
504.593764	1.12924763935879	-0.031476069975326
504.613764	1.12970073340669	-0.0314253734039417
504.633764	1.13015263154863	-0.031431529683252
504.653764	1.13111120804093	-0.0315942719624626
504.673764	1.13111120804093	-0.0315789361620791
504.693764	1.13182656555149	-0.0315352677078827
504.713764	1.13190786143827	-0.0314243816809369
504.733764	1.13253086414673	-0.0315197663235857
504.753764	1.13285100688595	-0.0314272838505917
504.773764	1.13295381622079	-0.0312086335579235
504.793764	1.13324614450206	-0.031010165510915
504.813764	1.13379497532267	-0.0306810250496161
504.833764	1.13408442314229	-0.0305617179827461
504.853764	1.13439792410272	-0.0306797526054978
504.873764	1.13471752032577	-0.0307596483271558
504.893764	1.13502753001236	-0.0307319946267354
504.913764	1.13533028710796	-0.030753562673242
504.933764	1.13562684606731	-0.0308257525113018
504.953764	1.13615530790901	-0.0309684739743302
504.973764	1.13619618731807	-0.0308950425536697
504.993764	1.13674950600082	-0.0307907911595603
505.013764	1.13698389713913	-0.0308348608134879
505.033764	1.13701039352867	-0.0309719518299903
505.053764	1.13738103436144	-0.0308377517068187
505.073764	1.13744904669064	-0.0308159385486415
505.093764	1.13772179040444	-0.0307498426733655
505.113764	1.13789556968536	-0.0305759487033962
505.133764	1.13826215986891	-0.0305747854615719
505.153764	1.13827861964985	-0.0307400655071304
505.173764	1.13847284506491	-0.0305910607577757
505.193764	1.13884612203446	-0.0306734283683123
505.213764	1.13902425415589	-0.030649751055761
505.233764	1.13921579842694	-0.0304149275472941
505.253764	1.13942557061946	-0.030272327749864
505.273764	1.13955178370531	-0.0303781358701504
505.293764	1.13988107576808	-0.0304418554085562
505.313764	1.14009983011449	-0.0302122184155507
505.333764	1.1403112740035	-0.0301366979075314
505.353764	1.14054595447389	-0.030129627059011
505.373764	1.14078215233033	-0.0299838170702392
505.393764	1.14116684827292	-0.0298090245553095
505.413764	1.14135824466312	-0.0298244185177842
505.433764	1.14153703903355	-0.029806808460935
505.453764	1.14170164970212	-0.0293545447873919
505.473764	1.14181911852935	-0.0293082774373019
505.493764	1.14216888887426	-0.0293899649074651
505.513764	1.14216888887426	-0.0292487657481514
505.533764	1.14241797165297	-0.029093930545895
505.553764	1.14252503738428	-0.0290547927999084
505.573764	1.14267420414902	-0.0290262553917954
505.593764	1.14273963177824	-0.0291565895163716
505.613764	1.14285672768856	-0.0291860966883326
505.633764	1.14297566246503	-0.0289713705563506
505.653764	1.14309482227757	-0.0290724396531828
505.673764	1.14321722260948	-0.0291929253926365
505.693764	1.14347841875823	-0.0293576736705041
505.713764	1.14349143227253	-0.029354691973092
505.733764	1.14361817258574	-0.0292953304370947
505.753764	1.14375314278942	-0.0293256299191763
505.773764	1.14391272550929	-0.0294567094681055
505.793764	1.14401350308991	-0.0297152482725298
505.813764	1.14418685801711	-0.0300340833608473
505.833764	1.14419758259312	-0.0302285216058192
505.853764	1.14442020113029	-0.030087429274836
505.873764	1.14442305587355	-0.0300811163139734
505.893764	1.14463467979142	-0.0300346115675937
505.913764	1.14467159856569	-0.0301772701206051
505.933764	1.14487301870531	-0.0302416395313564
505.953764	1.14498018088065	-0.0302396246303385
505.973764	1.14516868394999	-0.0301925453849351
505.993764	1.14518720120354	-0.0301364070970756
506.013764	1.14538842202549	-0.0302853602127366
506.033764	1.14538842202549	-0.0304036547844265
506.053764	1.14549376462349	-0.0306154716248651
506.073764	1.14564858943792	-0.0307101250869386
506.093764	1.14567893715903	-0.0308327011007326
506.113764	1.14583201312174	-0.0309131855651917
506.133764	1.14591782258907	-0.030895798660856
506.153764	1.14605833510962	-0.0309361453474531
506.173764	1.14613816504716	-0.0308439792050162
506.193764	1.14613816504716	-0.030851373505983
506.213764	1.14622704786422	-0.0309461409182766
506.233764	1.14638814797014	-0.0310291334745476
506.253764	1.14644820688175	-0.0310372821022283
506.273764	1.1465083943854	-0.0310885597010337
506.293764	1.14656996425347	-0.0311387440899213
506.313764	1.14669450564282	-0.0311612445103603
506.333764	1.14670355209274	-0.031176310865954
506.353764	1.1468171310108	-0.0312459629376655
506.373764	1.1468171310108	-0.0313184079767379
506.393764	1.14693209229328	-0.0312581734158811
506.413764	1.14698424922413	-0.0314435365941483
506.433764	1.14700230354634	-0.031546437796854
506.453764	1.14708437741496	-0.0316500986676907
506.473764	1.14713765952614	-0.0318237558348599
506.493764	1.14717924619141	-0.0318414133709669
506.513764	1.14723765269533	-0.0318973166364989
506.533764	1.14729775661416	-0.0319177534896805
506.553764	1.14735207389125	-0.032015002286703
506.573764	1.14744014657846	-0.0321333627358636
506.593764	1.1474952739854	-0.032160574879184
506.613764	1.14752198255181	-0.0320990554109029
506.633764	1.14756502230712	-0.0320504336831003
506.653764	1.14763847407955	-0.0321506244136562
506.673764	1.14764724405658	-0.0323111600943443
506.693764	1.14773147184184	-0.0324371611431232
506.713764	1.14773147184184	-0.0325129694941452
506.733764	1.14777344428323	-0.0326116586931619
506.753764	1.14780718683415	-0.0326983617534579
506.773764	1.14788450922694	-0.0327843158284567
506.793764	1.14791793029777	-0.0327807572580578
506.813764	1.14795135136859	-0.032868831281933
506.833764	1.14798477243941	-0.0328792814666525
506.853764	1.14805655251534	-0.0330001238940334
506.873764	1.14805655251534	-0.0331578755097212
506.893764	1.1480944100115	-0.0333300970228224
506.913764	1.14815713720791	-0.0333688697720119
506.933764	1.14816601005857	-0.0333981116536181
506.953764	1.14822230765306	-0.0334937960090847
506.973764	1.14825981152111	-0.0334679441465105
506.993764	1.14828837824247	-0.0335788147426975
507.013764	1.14831527326734	-0.0335575464090075
507.033764	1.1483808101998	-0.0336015691771677
507.053764	1.14841659736413	-0.0336320027881536
507.073764	1.14841866769595	-0.0337127774695784
507.093764	1.14848225002942	-0.0337710968358592
507.113764	1.14851197407914	-0.0338388325260133
507.133764	1.14853812969978	-0.0339801622532875
507.153764	1.14856724293731	-0.0341047353633775
507.173764	1.14859867083154	-0.0341250315592568
507.193764	1.14862585518849	-0.0342058187039866
507.213764	1.1486592119633	-0.034248739359867
507.233764	1.14871133031653	-0.0343349053110556
507.253764	1.14871412076377	-0.0344105623219418
507.273764	1.14875966806383	-0.0344652382486499
507.293764	1.14878884559738	-0.0346002324624149
507.313764	1.14882769325223	-0.0347223550492928
507.333764	1.14883421286859	-0.0347246987441735
507.353764	1.14887789558409	-0.0347929092269086
507.373764	1.1488806153057	-0.0347664680280433
507.393764	1.14892834224082	-0.0347873173572803
507.413764	1.14892892090499	-0.0349003530076391
507.433764	1.14897269363492	-0.0348907805957043
507.453764	1.14897500829161	-0.0348210412808563
507.473764	1.14901725077628	-0.0349803062978972
507.493764	1.14903581946665	-0.0348815601237709
507.513764	1.14906800605391	-0.0349132026753676
507.533764	1.14908940376913	-0.0349820197056261
507.553764	1.14911409344053	-0.0351212900200777
507.573764	1.14911409344053	-0.0350390951153434
507.593764	1.14915688887097	-0.0350662924213953
507.613764	1.14916235403261	-0.0350923033394842
507.633764	1.14918132135829	-0.0351037179466349
507.653764	1.14919474636712	-0.0352905114375542
507.673764	1.14921506390921	-0.0353312100641528
507.693764	1.14923662236448	-0.0353346244163049
507.713764	1.14925452880585	-0.0354210716820975
507.733764	1.14929497743158	-0.0355599514796503
507.753764	1.14929597401988	-0.0358079041899797
507.773764	1.14932066369129	-0.0360241223576481
507.793764	1.14933119537925	-0.0362855111045432
507.813764	1.14935050347384	-0.0363675499212165
507.833764	1.14936345912172	-0.0364511508054827
507.853764	1.14938814879313	-0.0365581067368348
507.873764	1.1493923794712	-0.0366840282578567
507.893764	1.14940543156311	-0.0368167499956272
507.913764	1.1494350591688	-0.0368796772239119
507.933764	1.14943830611777	-0.0369142949445226
507.953764	1.14945563389497	-0.0370179427585629
507.973764	1.14948114655542	-0.0371636643172163
507.993764	1.14948114655542	-0.0372837043451339
508.013764	1.14950254427064	-0.0373454837623528
508.033764	1.14951077416111	-0.0376418795597755
508.053764	1.14951254230164	-0.0377038708531838
508.073764	1.14953134888728	-0.0378650261381904
508.093764	1.149554418299	-0.0380328421696255
508.113764	1.14955686154773	-0.0381877141683066
508.133764	1.14958018814353	-0.0383511520186489
508.153764	1.14958648915342	-0.038551101418512
508.173764	1.14958648915342	-0.038731805101082
508.193764	1.14959435898618	-0.0388786085933304
508.213764	1.14961856000784	-0.0389331414887734
508.233764	1.14964574436479	-0.038961474142586
508.253764	1.14964574436479	-0.0389546104223293
508.273764	1.14964574436479	-0.0391151324527305
508.293764	1.14965693187214	-0.0392642968510905
508.313764	1.14966220414572	-0.0393794245562616
508.333764	1.14969183175141	-0.039469319409687
508.353764	1.14969453218422	-0.0396493465128284
508.373764	1.14970499957616	-0.0396233314403047
508.393764	1.14970499957616	-0.0396845025295282
508.413764	1.14972107358098	-0.0397222123368261
508.433764	1.1497214593571	-0.0397598200637193
508.453764	1.14972756747893	-0.0398680341954122
508.473764	1.14972968924757	-0.0399509133949544
508.493764	1.14975931685325	-0.0401129393308583
508.513764	1.14975931685325	-0.0401275789666188
508.533764	1.14977659962324	-0.0401062364465876
508.553764	1.14978894445894	-0.0402260200865124
508.573764	1.14978894445894	-0.0404411575075672
508.593764	1.14978894445894	-0.0405342589913901
508.613764	1.14978894445894	-0.0406675754068693
508.633764	1.14978894445894	-0.0407751628123547
508.653764	1.14981445711939	-0.0408665811564762
508.673764	1.14981857206462	-0.0408965601535653
508.693764	1.14981857206462	-0.0410831494836741
508.713764	1.14983996977984	-0.0410781635680772
508.733764	1.14985231461554	-0.0410352257009659
508.753764	1.14985231461554	-0.0410428259432149
508.773764	1.14985231461554	-0.0411175482062067
508.793764	1.14985540082447	-0.0411825918224235
508.813764	1.14985231461554	-0.0412223930910429
508.833764	1.14985443638418	-0.0413113615054439
508.853764	1.14985642956078	-0.0413865805201737
508.873764	1.14987371233076	-0.0414744183347394
508.893764	1.14988194222123	-0.0415508860539588
508.913764	1.14988194222123	-0.0417331791046958
508.933764	1.14988194222123	-0.0417024131389029
508.953764	1.14988862900724	-0.0417117718941757
508.973764	1.1498901721117	-0.0417813836085177
508.993764	1.1498901721117	-0.0417782511644611
509.013764	1.14989624165592	-0.0418411285395247
509.033764	1.14991568477215	-0.0418319561403402
509.053764	1.14991568477215	-0.0419248214148537
509.073764	1.14991568477215	-0.0419319664497152
509.093764	1.1499238503666	-0.042025583083489
509.113764	1.14992391466262	-0.0421817168434557
509.133764	1.14994324847562	-0.0421767166840811
509.153764	1.14995206345986	-0.0423528119111566
509.173764	1.14995354226831	-0.0424209321833021
509.193764	1.14995354226831	-0.0424882761695765
509.213764	1.14995354226831	-0.0425187910887919
509.233764	1.14995354226831	-0.0426292682006269
509.253764	1.14995354226831	-0.0427196016436994
509.273764	1.14995354226831	-0.042819353784608
509.293764	1.14995428167253	-0.0429122825626296
509.313764	1.14995354226831	-0.0429867490311178
509.333764	1.14995765721354	-0.0430317172300061
509.353764	1.14996259514782	-0.043078533559018
509.373764	1.14996259514782	-0.0431433563966842
509.393764	1.14996259514782	-0.0432363486782135
509.413764	1.14997905492876	-0.0433185946231503
509.433764	1.14999139976446	-0.0434518344783255
509.453764	1.14998776703937	-0.0434329947086902
509.473764	1.14999202986545	-0.0434586370690375
509.493764	1.14999222275351	-0.0434920399141301
509.513764	1.14999222275351	-0.0435839217745094
509.533764	1.14999222275351	-0.0437185729506332
509.553764	1.14999633769874	-0.0438163897182813
509.573764	1.14999633769874	-0.0439255166387126
509.593764	1.14999222275351	-0.0440347230869013
509.613764	1.15001556220851	-0.0441595068861995
509.633764	1.15002032011393	-0.0441951115818888
509.653764	1.15001691242491	-0.0443409203836789
509.673764	1.15002151601989	-0.0444876301043925
509.693764	1.15001949712489	-0.0444913797788052
509.713764	1.15002185035919	-0.0445304540212842
509.733764	1.15002185035919	-0.044584137038007
509.753764	1.15002185035919	-0.044634333890199
509.773764	1.15002596530443	-0.0446681705770127
509.793764	1.15002230043133	-0.0447362944101025
509.813764	1.15002596530443	-0.044749607000598
509.833764	1.15002596530443	-0.0448452913560644
509.853764	1.15002596530443	-0.0447570024885459
509.873764	1.15002596530443	-0.0447383597578321
509.893764	1.15002596530443	-0.0446313699975086
509.913764	1.15002596530443	-0.0446103948482374
509.933764	1.15002596530443	-0.0445701306568511
509.953764	1.1500298873616	-0.0445337716344477
509.973764	1.15003008024966	-0.0446103123530267
509.993764	1.15003303786655	-0.0447028322159371
510.013764	1.1500341951949	-0.0447583752325974
510.033764	1.1500341951949	-0.0448610271691981
510.053764	1.1500341951949	-0.0448701325039305
510.073764	1.1500341951949	-0.0448691852927304
510.093764	1.1500341951949	-0.0448678724912423
510.113764	1.15003831014013	-0.0448885271555207
510.133764	1.15003831014013	-0.0447050744239032
510.153764	1.15003831014013	-0.0447010659875338
510.173764	1.15003831014013	-0.0447109090312397
510.193764	1.15003831014013	-0.0447795302095587
510.213764	1.15003831014013	-0.0448128671771806
510.233764	1.15003831014013	-0.0447999415426388
510.253764	1.15003831014013	-0.0448529972396628
510.273764	1.15003831014013	-0.0448826990765823
510.293764	1.15003831014013	-0.0449352188514798
510.313764	1.15003831014013	-0.0448558270034486
510.333764	1.15003831014013	-0.0448405998118681
510.353764	1.15003831014013	-0.0448992918903254
510.373764	1.15003831014013	-0.0449444761198382
510.393764	1.15003831014013	-0.0449218777734293
510.413764	1.15003831014013	-0.0449264179774902
510.433764	1.15003831014013	-0.0449880626723142
510.453764	1.15003831014013	-0.0450140688424771
510.473764	1.15003831014013	-0.0449264215384343
510.493764	1.15003831014013	-0.044875653748163
510.513764	1.15006793774582	-0.0447827018240033
510.533764	1.15006793774582	-0.0447178202307546
510.553764	1.15006793774582	-0.0445934684927058
510.573764	1.15006793774582	-0.0445307733192953
510.593764	1.15006793774582	-0.0444899803276712
510.613764	1.15006793774582	-0.0443636160625671
510.633764	1.15006793774582	-0.0442876498430122
510.653764	1.15006793774582	-0.0442394459326807
510.673764	1.15006793774582	-0.0441809770067365
510.693764	1.15006793774582	-0.0442085796669547
510.713764	1.1500975653515	-0.0442746310304261
510.733764	1.1500975653515	-0.0442339881919559
510.753764	1.1500975653515	-0.0441116169324627
510.773764	1.1500975653515	-0.0440011000567489
510.793764	1.1500975653515	-0.043988001122915
510.813764	1.1500975653515	-0.0440429269092196
510.833764	1.1500975653515	-0.0439464923814741
510.853764	1.1500975653515	-0.0439445540407602
510.873764	1.1500975653515	-0.0439326996569805
510.893764	1.1500975653515	-0.0438132459979009
510.913764	1.15010579524197	-0.0437132635825901
510.933764	1.15010579524197	-0.043639668358489
510.953764	1.15010579524197	-0.0436342450402262
510.973764	1.15010579524197	-0.0434670759136837
510.993764	1.15010579524197	-0.0434238585124399
511.013764	1.15010579524197	-0.0434429635724302
511.033764	1.15010579524197	-0.0434065297701953
511.053764	1.15010579524197	-0.0433189364738087
511.073764	1.15010579524197	-0.0432570733743975
511.093764	1.15010579524197	-0.0431539988723994
511.113764	1.15011484812149	-0.0431693352662738
511.133764	1.15011484812149	-0.0431232127279218
511.153764	1.15011484812149	-0.0431123815221554
511.173764	1.15011484812149	-0.0430467188951104
511.193764	1.15011484812149	-0.0431675429242784
511.213764	1.15011484812149	-0.0431156237619964
511.233764	1.15011484812149	-0.043161895266521
511.253764	1.15011484812149	-0.0432014170010082
511.273764	1.15011484812149	-0.0433245663268445
511.293764	1.15011484812149	-0.043446619475308
511.313764	1.15011484812149	-0.0434093844605918
511.333764	1.15011484812149	-0.0433921601727149
511.353764	1.15011484812149	-0.0434164339434461
511.373764	1.15011484812149	-0.0434456687031635
511.393764	1.15011484812149	-0.0433545898357378
511.413764	1.15011484812149	-0.0433610458278654
511.433764	1.15011484812149	-0.0433047342407136
511.453764	1.15011484812149	-0.0433144924152458
511.473764	1.15011484812149	-0.0433024694800997
511.493764	1.15011484812149	-0.0432967802779915
511.513764	1.15012719295719	-0.043237684032349
511.533764	1.15012719295719	-0.0433118389182056
511.553764	1.15012719295719	-0.0433434701934782
511.573764	1.15012719295719	-0.0433544818204257
511.593764	1.15012719295719	-0.0433388077303277
511.613764	1.15012719295719	-0.0433031407181119
511.633764	1.15012719295719	-0.0432508986968746
511.653764	1.15012719295719	-0.0432318161895319
511.673764	1.15012719295719	-0.0432943552748815
511.693764	1.15012719295719	-0.0432918014842833
511.713764	1.15011484812149	-0.0432883883191128
511.733764	1.15011484812149	-0.0432742656137747
511.753764	1.15011484812149	-0.0431785058849862
511.773764	1.15011484812149	-0.0433159090776108
511.793764	1.15011484812149	-0.0431969337720572
511.813764	1.15011484812149	-0.0430997787465693
511.833764	1.15011484812149	-0.0431485322293135
511.853764	1.15011484812149	-0.0431676521265723
511.873764	1.15011484812149	-0.0430666103303139
511.893764	1.15011484812149	-0.0431069220009585
511.913764	1.15012307801195	-0.0431456193768261
511.933764	1.15012307801195	-0.0431793735684289
511.953764	1.15012307801195	-0.0430862964177258
511.973764	1.15012307801195	-0.0430000046465037
511.993764	1.15012307801195	-0.0430182159094591
512.013764	1.15012307801195	-0.0429653204549317
512.033764	1.15012307801195	-0.0429252681397346
512.053764	1.15012307801195	-0.0428168255141115
512.073764	1.15012307801195	-0.0427585708383196
512.093764	1.15012307801195	-0.042722423692106
512.113764	1.15012307801195	-0.0426061078184995
512.133764	1.15012307801195	-0.0425649925614106
512.153764	1.15012307801195	-0.0425648032378687
512.173764	1.15012307801195	-0.0424693817987942
512.193764	1.15012307801195	-0.0424036194653069
512.213764	1.15012307801195	-0.0423644716299778
512.233764	1.15012307801195	-0.0423301583701101
512.253764	1.15012307801195	-0.0423089665967239
512.273764	1.15012307801195	-0.0423522492819475
512.293764	1.15012307801195	-0.0423819528993397
512.313764	1.15012307801195	-0.0424684250917424
512.333764	1.15012307801195	-0.0424555059855988
512.353764	1.15012307801195	-0.0424946004067625
512.373764	1.15012307801195	-0.0424611465214674
512.393764	1.15012307801195	-0.0424336322913674
512.413764	1.15012307801195	-0.0424865069737196
512.433764	1.15012307801195	-0.0424916495708683
512.453764	1.15012307801195	-0.0424640961703803
512.473764	1.15012307801195	-0.042522000686643
512.493764	1.15012307801195	-0.0425839504357006
512.513764	1.15012307801195	-0.0426952465647386
512.533764	1.15012307801195	-0.0426687121878288
512.553764	1.15012307801195	-0.0428137108747766
512.573764	1.15012307801195	-0.0428221034271459
512.593764	1.15012307801195	-0.042856651115851
512.613764	1.15012307801195	-0.0429588199509996
512.633764	1.15012307801195	-0.0430882952944945
512.653764	1.15012307801195	-0.0430677979052585
512.673764	1.15012307801195	-0.0430988748601922
512.693764	1.15012307801195	-0.0431331269905151
512.713764	1.15011664841003	-0.0431291488221725
512.733764	1.15011484812149	-0.0431558541244118
512.753764	1.15011484812149	-0.0431434507617099
512.773764	1.15011484812149	-0.0431752434664603
512.793764	1.15011484812149	-0.0431117405521703
512.813764	1.15011484812149	-0.0431436673858251
512.833764	1.15011484812149	-0.0432386419263822
512.853764	1.15011484812149	-0.0433148621599686
512.873764	1.15011484812149	-0.0432705206872881
512.893764	1.15011484812149	-0.0431855405305724
512.913764	1.15012237075574	-0.0432275222841226
512.933764	1.15012719295719	-0.0432402763998442
512.953764	1.15012719295719	-0.0432617370245296
512.973764	1.15012719295719	-0.0433745483353937
512.993764	1.15012719295719	-0.0433918693622588
513.013764	1.15012719295719	-0.04340135749851
513.033764	1.15012719295719	-0.0435460618140575
513.053764	1.15012719295719	-0.043614174964314
513.073764	1.15012719295719	-0.0436216179315203
513.093764	1.15012719295719	-0.0436762404440632
513.113764	1.15012719295719	-0.0437776561394796
513.133764	1.15012719295719	-0.0437896772941535
513.153764	1.15012719295719	-0.0437450307672393
513.173764	1.15012719295719	-0.0437870623740106
513.193764	1.15012719295719	-0.0437782068988741
513.213764	1.15012719295719	-0.0437617749211177
513.233764	1.15012719295719	-0.0437718577350776
513.253764	1.15012719295719	-0.0437865674027443
513.273764	1.15012719295719	-0.0437758329359663
513.293764	1.15012719295719	-0.0438732206098192
513.313764	1.15012391386021	-0.0439060068180464
513.333764	1.15011484812149	-0.0440202988882741
513.353764	1.15011484812149	-0.0440147034577007
513.373764	1.15011484812149	-0.0440214134638591
513.393764	1.15011484812149	-0.044011557956848
513.413764	1.15011484812149	-0.0440700043301445
513.433764	1.15011484812149	-0.0440800942659931
513.453764	1.15011484812149	-0.0441696947480178
513.473764	1.15011484812149	-0.0442330475091536
513.493764	1.15011484812149	-0.044258144451523
513.513764	1.15011569682894	-0.0442656954340417
513.533764	1.150123901001	-0.0443281490567262
513.553764	1.150123901001	-0.0443797714736447
513.573764	1.150123901001	-0.0444400843752773
513.593764	1.150123901001	-0.0445179717243156
513.613764	1.150123901001	-0.0445608342181046
513.633764	1.150123901001	-0.0446072754609769
513.653764	1.150123901001	-0.0446353837752946
513.673764	1.150123901001	-0.0446219418038206
513.693764	1.150123901001	-0.0446133723912146
513.713764	1.150123901001	-0.0445127454449742
513.733764	1.15012801594624	-0.044538824021006
513.753764	1.15012801594624	-0.0445394798282592
513.773764	1.15012801594624	-0.044550486707281
513.793764	1.15012801594624	-0.0445866207966986
513.813764	1.15012801594624	-0.0446301023013159
513.833764	1.15012801594624	-0.0446058273436032
513.853764	1.15012801594624	-0.044632166462064
513.873764	1.15012801594624	-0.0446934360707485
513.893764	1.15012801594624	-0.0446976308632066
513.913764	1.15012801594624	-0.0447576280277723
513.933764	1.15011484812149	-0.0447573544285471
513.953764	1.15011484812149	-0.0448369504373884
513.973764	1.15011484812149	-0.044897841398989
513.993764	1.15011484812149	-0.0449524686594577
514.013764	1.15011484812149	-0.0450716665240339
514.033764	1.15011484812149	-0.0450441356761936
514.053764	1.15011484812149	-0.0450637499512277
514.073764	1.15011484812149	-0.0450846509141576
514.093764	1.15011484812149	-0.0451274018316901
514.113764	1.15011484812149	-0.0451607174336457
514.133764	1.150123901001	-0.0451363267452415
514.153764	1.150123901001	-0.0452287694543574
514.173764	1.150123901001	-0.0452773579466798
514.193764	1.150123901001	-0.0453017605048986
514.213764	1.150123901001	-0.0454056575850441
514.233764	1.150123901001	-0.0455617177521603
514.253764	1.150123901001	-0.0455985177381739
514.273764	1.150123901001	-0.0455548558123757
514.293764	1.150123901001	-0.045604655025781
514.313764	1.150123901001	-0.0455812246053729
514.333764	1.150123901001	-0.0455811272728936
514.353764	1.150123901001	-0.0457474993413901
514.373764	1.150123901001	-0.0458301708191781
514.393764	1.150123901001	-0.0458463701485697
514.413764	1.150123901001	-0.0459206330497384
514.433764	1.150123901001	-0.0459961600861556
514.453764	1.150123901001	-0.0460531749598186
514.473764	1.150123901001	-0.0460815159225015
514.493764	1.150123901001	-0.0461349378033039
514.513764	1.150123901001	-0.0461352114025288
514.533764	1.15012801594624	-0.0461912861868807
514.553764	1.15012801594624	-0.0463040084741356
514.573764	1.15012801594624	-0.0464787155264012
514.593764	1.15012801594624	-0.0466029711189522
514.613764	1.15012801594624	-0.0466342178122338
514.633764	1.15012801594624	-0.0467458765641063
514.653764	1.15012801594624	-0.0468930456466423
514.673764	1.15012801594624	-0.0469373983956465
514.693764	1.15012801594624	-0.0469970234415269
514.713764	1.15012801594624	-0.0470923825640749
514.733764	1.15012801594624	-0.0472324440016653
514.753764	1.15012801594624	-0.0472852872290091
514.773764	1.15012801594624	-0.047329525434303
514.793764	1.15012801594624	-0.0472967142994652
514.813764	1.15012801594624	-0.0473493070737221
514.833764	1.15012801594624	-0.0474137661015731
514.853764	1.15012801594624	-0.0475183017777409
514.873764	1.15012801594624	-0.0475771267981212
514.893764	1.15012801594624	-0.0476296993936932
514.913764	1.15012801594624	-0.0476510223285298
514.933764	1.15011567111053	-0.0476568331962374
514.953764	1.15011567111053	-0.047642835717443
514.973764	1.15011567111053	-0.0476360669557025
514.993764	1.15011567111053	-0.0476020083033565
515.013764	1.15011567111053	-0.0478058462544619
515.033764	1.15011567111053	-0.0479023976998805
515.053764	1.15011567111053	-0.0480161093361773
515.073764	1.15011567111053	-0.0481099912603059
515.093764	1.15011567111053	-0.0480919188741805
515.113764	1.15011567111053	-0.0480745788556122
515.133764	1.15011567111053	-0.0480698249948895
515.153764	1.15011567111053	-0.048187707684015
515.173764	1.15011567111053	-0.0483509324711866
515.193764	1.15011567111053	-0.0484153161257152
515.213764	1.15011567111053	-0.0484906401883038
515.233764	1.15011567111053	-0.0485108443931203
515.253764	1.15011567111053	-0.0484862940557107
515.273764	1.15011567111053	-0.048511062797708
515.293764	1.15011567111053	-0.0484807858682741
515.313764	1.15011567111053	-0.0484983110559494
515.333764	1.15012883893528	-0.0485480574486799
515.353764	1.15012883893528	-0.0485357045326897
515.373764	1.15012883893528	-0.0485571075887747
515.393764	1.15012883893528	-0.0485674016854332
515.413764	1.15012883893528	-0.0485967640456569
515.433764	1.15012883893528	-0.048649749710775
515.453764	1.15012883893528	-0.0487058393323949
515.473764	1.15012883893528	-0.048734781501184
515.493764	1.15012883893528	-0.0488183734830893
515.513764	1.15012883893528	-0.0489353089610147
515.533764	1.15012883893528	-0.0490589995503942
515.553764	1.15012883893528	-0.0492651165058908
515.573764	1.15012883893528	-0.0494530198244692
515.593764	1.15012883893528	-0.0496470539022569
515.613764	1.15012883893528	-0.0497577120287635
515.633764	1.15012883893528	-0.0498354112412412
515.653764	1.15012883893528	-0.0498446038191106
515.673764	1.15012883893528	-0.0499263102809766
515.693764	1.15012883893528	-0.0500171778657032
515.713764	1.15012883893528	-0.0500697605506181
515.733764	1.15011649409958	-0.05022764629521
515.753764	1.15011649409958	-0.0503197281619639
515.773764	1.15011649409958	-0.0503317249835179
515.793764	1.15011649409958	-0.0504011444068646
515.813764	1.15011649409958	-0.0503828512421887
515.833764	1.15011649409958	-0.050466496044769
515.853764	1.15011649409958	-0.0505813691424181
515.873764	1.15011649409958	-0.0506917234016729
515.893764	1.15011649409958	-0.0507903188291547
515.913764	1.15011649409958	-0.0508971115505569
515.933764	1.15012883893528	-0.0509673588934676
515.953764	1.15012883893528	-0.0510528601350415
515.973764	1.15012883893528	-0.0510374311566136
515.993764	1.15012883893528	-0.0510378994207973
516.013764	1.15012883893528	-0.051045369688577
516.033764	1.15012883893528	-0.0512358487569101
516.053764	1.15012883893528	-0.0513140286968769
516.073764	1.15012883893528	-0.0513999073985531
516.093764	1.15012883893528	-0.0515050727683818
516.113764	1.15012883893528	-0.0515246116700936
516.133764	1.15011649409958	-0.0516684928140029
516.153764	1.15011649409958	-0.0517643795498073
516.173764	1.15011649409958	-0.0518732126923288
516.193764	1.15011649409958	-0.0519781240481265
516.213764	1.15011649409958	-0.0520860586456873
516.233764	1.15011649409958	-0.0521682713551436
516.253764	1.15011649409958	-0.0522658792140559
516.273764	1.15011649409958	-0.0523403468695255
516.293764	1.15011649409958	-0.0524247958520408
516.313764	1.15011649409958	-0.0524981097615373
516.333764	1.15011649409958	-0.0526009237211064
516.353764	1.15011649409958	-0.0525999622661287
516.373764	1.15011649409958	-0.0525662122289608
516.393764	1.15011649409958	-0.0525570623824237
516.413764	1.15011649409958	-0.0524678126534187
516.433764	1.15011649409958	-0.052443970350446
516.453764	1.15011649409958	-0.0524112031339221
516.473764	1.15011649409958	-0.0524322132991458
516.493764	1.15011649409958	-0.0525006504953391
516.513764	1.15011649409958	-0.0524257703638143
516.533764	1.15011649409958	-0.0524686500688344
516.553764	1.15011649409958	-0.0524635828450079
516.573764	1.15011649409958	-0.0523927592226014
516.593764	1.15011649409958	-0.0523296984589033
516.613764	1.15011649409958	-0.0522141280096498
516.633764	1.15011649409958	-0.0522258589473581
516.653764	1.15011649409958	-0.0521065008402856
516.673764	1.15011649409958	-0.0520784678992901
516.693764	1.15011649409958	-0.0520043545577843
516.713764	1.15011649409958	-0.051990404558248
516.733764	1.15011649409958	-0.0519927482531286
516.753764	1.15011649409958	-0.0520014280550099
516.773764	1.15011649409958	-0.0519952830520232
516.793764	1.15011649409958	-0.0520155923046986
516.813764	1.15011649409958	-0.0519053941335052
516.833764	1.15011649409958	-0.0518091216287284
516.853764	1.15011649409958	-0.051800153390354
516.873764	1.15011649409958	-0.0518087251769228
516.893764	1.15011649409958	-0.0519344288868477
516.913764	1.15011649409958	-0.0520579900952484
516.933764	1.15011649409958	-0.0520272116661502
516.953764	1.15011649409958	-0.0520840573949563
516.973764	1.15011649409958	-0.0521666309467743
516.993764	1.15011649409958	-0.0523162582679012
517.013764	1.15011649409958	-0.0523074437436254
517.033764	1.15011649409958	-0.0523615594150872
517.053764	1.15011649409958	-0.052443318104137
517.073764	1.15011649409958	-0.0524621501583934
517.093764	1.15011649409958	-0.0525291534809905
517.113764	1.15011649409958	-0.0525991503708143
517.133764	1.15011649409958	-0.0526640681669973
517.153764	1.15012472399005	-0.0526689496282261
517.173764	1.15012472399005	-0.0527694412585806
517.193764	1.15012472399005	-0.0527583340796263
517.213764	1.15012472399005	-0.0526697650844848
517.233764	1.15012472399005	-0.052760564417778
517.253764	1.15012472399005	-0.0528274264895823
517.273764	1.15012472399005	-0.0529136482288987
517.293764	1.15012472399005	-0.0529731984949474
517.313764	1.15012472399005	-0.0530967199394693
517.333764	1.15012472399005	-0.0531029118282233
517.353764	1.15011649409958	-0.0531639921133661
517.373764	1.15011649409958	-0.0532089704015963
517.393764	1.15011649409958	-0.0532234468274072
517.413764	1.15011649409958	-0.0532846897290091
517.433764	1.15011649409958	-0.0533054138317025
517.453764	1.15011649409958	-0.0533394849473537
517.473764	1.15011649409958	-0.053347603900498
517.493764	1.15011649409958	-0.0534082171084384
517.513764	1.15011649409958	-0.0534564406039635
517.533764	1.15011649409958	-0.0535157647500451
517.553764	1.15011649409958	-0.0535709593876489
517.573764	1.15011649409958	-0.0536118811667609
517.593764	1.15011649409958	-0.0536433237119826
517.613764	1.15011649409958	-0.0536656098822691
517.633764	1.15011649409958	-0.0537056271815133
517.653764	1.15011649409958	-0.053746506229293
517.673764	1.15011649409958	-0.0537498054442438
517.693764	1.15011649409958	-0.0537209445836842
517.713764	1.15011649409958	-0.0537071536396629
517.733764	1.15011649409958	-0.0536747520134266
517.753764	1.15012966192433	-0.053527711718378
517.773764	1.15012966192433	-0.0535287556685668
517.793764	1.15012966192433	-0.0535065988792586
517.813764	1.15012966192433	-0.0534773730219024
517.833764	1.15012966192433	-0.0535625140146049
517.853764	1.15012966192433	-0.0535939743645483
517.873764	1.15012966192433	-0.0536212565397743
517.893764	1.15012966192433	-0.0536554926458473
517.913764	1.15012966192433	-0.0536952042973673
517.933764	1.15012966192433	-0.0536472811081496
517.953764	1.15011649409958	-0.0536518213122106
517.973764	1.15011649409958	-0.053689108554111
517.993764	1.15011649409958	-0.0537262296186075
518.013764	1.15011649409958	-0.0537259299057906
518.033764	1.15011649409958	-0.0537854231967295
518.053764	1.15011649409958	-0.0538962569964912
518.073764	1.15011649409958	-0.0540279816698406
518.093764	1.15011649409958	-0.0540945861666694
518.113764	1.15011649409958	-0.0541720835923001
518.133764	1.15011649409958	-0.0542120884282389
518.153764	1.15011649409958	-0.0542290397103811
518.173764	1.15011649409958	-0.0542737728869415
518.193764	1.15011649409958	-0.0542979997719053
518.213764	1.15011649409958	-0.0543183778695051
518.233764	1.15011649409958	-0.0543040925477078
518.253764	1.15011649409958	-0.0543938224107111
518.273764	1.15011649409958	-0.0544549127851961
518.293764	1.15011649409958	-0.0545589742622729
518.313764	1.15011649409958	-0.0546642559562843
518.333764	1.15011649409958	-0.054753754951395
518.353764	1.15011731708863	-0.0547366084108034
518.373764	1.15011731708863	-0.0547724012430533
518.393764	1.15011731708863	-0.054831473155576
518.413764	1.15011731708863	-0.0548573303595664
518.433764	1.15011731708863	-0.0549547269357801
518.453764	1.15011731708863	-0.0549711808726934
518.473764	1.15011731708863	-0.0550168250575193
518.493764	1.15011731708863	-0.0550281601369127
518.513764	1.15011731708863	-0.0550105091292035
518.533764	1.15011731708863	-0.0550717817053417
518.553764	1.15011731708863	-0.0551256736307999
518.573764	1.15011731708863	-0.0552256512981847
518.593764	1.15011731708863	-0.0552267142400767
518.613764	1.15011731708863	-0.0552235906983808
518.633764	1.15011731708863	-0.0551951785168109
518.653764	1.15011731708863	-0.05524726682395
518.673764	1.15011731708863	-0.0552180599582967
518.693764	1.15011731708863	-0.0552110543937561
518.713764	1.15011731708863	-0.0552772843979362
518.733764	1.15011731708863	-0.0553362536365631
518.753764	1.15011731708863	-0.0553824853772089
518.773764	1.15011731708863	-0.0554118958101815
518.793764	1.15011731708863	-0.0554356538374708
518.813764	1.15011731708863	-0.0554405940542817
518.833764	1.15011731708863	-0.055375206806934
518.853764	1.15011731708863	-0.0554503385785271
518.873764	1.15011731708863	-0.0554317819039684
518.893764	1.15011731708863	-0.0554426867025849
518.913764	1.15011731708863	-0.0554418831161406
518.933764	1.15011731708863	-0.0554387945903976
518.953764	1.15011731708863	-0.0555353935150743
518.973764	1.15011731708863	-0.0555075427757321
518.993764	1.15011731708863	-0.055568579142561
519.013764	1.15011731708863	-0.0556233541822207
519.033764	1.15011731708863	-0.0556416972001176
519.053764	1.15011731708863	-0.0557848358871274
519.073764	1.15011731708863	-0.0559102600629198
519.093764	1.15011731708863	-0.0559952176669878
519.113764	1.15011731708863	-0.0559814658933546
519.133764	1.15011731708863	-0.0560649836889189
519.153764	1.15011731708863	-0.0561623048918102
519.173764	1.15011731708863	-0.0562990077653777
519.193764	1.15011731708863	-0.0564165539452605
519.213764	1.15011731708863	-0.0564637251817268
519.233764	1.15011731708863	-0.0565661705835547
519.253764	1.15011731708863	-0.0566612851879231
519.273764	1.15011731708863	-0.0566888854741785
519.293764	1.15011731708863	-0.0567389618477533
519.313764	1.15011731708863	-0.0567687491473375
519.333764	1.15011731708863	-0.0568319600641896
519.353764	1.15011731708863	-0.0568476323738156
519.373764	1.15011731708863	-0.05697613617299
519.393764	1.15011731708863	-0.0570924164371528
519.413764	1.15011731708863	-0.0571457481073647
519.433764	1.15011731708863	-0.0571896634537032
519.453764	1.15011731708863	-0.0571616198298746
519.473764	1.15011731708863	-0.0570879082815912
519.493764	1.15011731708863	-0.0571393140743941
519.513764	1.15011731708863	-0.057106137942759
519.533764	1.15011731708863	-0.0570749719642165
519.553764	1.15011731708863	-0.0570910110511116
519.573764	1.15011731708863	-0.0570553131773778
519.593764	1.15011731708863	-0.0570118393881401
519.613764	1.15011731708863	-0.0569951136324742
519.633764	1.15011731708863	-0.0568465035544527
519.653764	1.15011731708863	-0.0567370549620476
519.673764	1.15011731708863	-0.0565003500879762
519.693764	1.15011731708863	-0.0564249061402602
519.713764	1.15011731708863	-0.0564000964474029
519.733764	1.15011731708863	-0.0562467075820487
519.753764	1.15011731708863	-0.056207210774172
519.773764	1.15011731708863	-0.0561466527608691
519.793764	1.15011731708863	-0.0560064566008836
519.813764	1.15011731708863	-0.0559714180953475
519.833764	1.15011731708863	-0.0559034930816514
519.853764	1.15011731708863	-0.0558531431088515
519.873764	1.15011731708863	-0.0558715715894132
519.893764	1.15011731708863	-0.0557968261802832
519.913764	1.15011731708863	-0.0558026518852585
519.933764	1.15011731708863	-0.0556724198410873
519.953764	1.15011731708863	-0.0556310725291242
519.973764	1.15011731708863	-0.0555774346176974
519.993764	1.15011731708863	-0.0555516100556967
520.013764	1.15011731708863	-0.0554895356735865
520.033764	1.15011731708863	-0.0554632701479758
520.053764	1.15011731708863	-0.0554795306069121
520.073764	1.15011731708863	-0.0554484969768013
520.093764	1.15011731708863	-0.0555698367494113
520.113764	1.15011731708863	-0.0555090199741514
520.133764	1.15011731708863	-0.0554762414813035
520.153764	1.15011731708863	-0.0554667171421179
520.173764	1.15011731708863	-0.0554762586925346
520.193764	1.15011731708863	-0.0554456885786816
520.213764	1.15011731708863	-0.0553819838775446
520.233764	1.15011731708863	-0.055341604548957
520.253764	1.15011731708863	-0.0552935537592333
520.273764	1.15011731708863	-0.0553325039621504
520.293764	1.15011731708863	-0.055322222922288
520.313764	1.15011731708863	-0.0552731631983284
520.333764	1.15011731708863	-0.0552471510932582
520.353764	1.15011731708863	-0.055250094213773
520.373764	1.15011731708863	-0.0551918128308983
520.393764	1.15011731708863	-0.0551613970246346
520.413764	1.15011731708863	-0.0550704712778166
520.433764	1.15011731708863	-0.0550472284004782
520.453764	1.15011731708863	-0.0550587622992651
520.473764	1.15011731708863	-0.0550663672894399
520.493764	1.15011731708863	-0.0551385505991018
520.513764	1.15011731708863	-0.0551470749064125
520.533764	1.15011731708863	-0.0550819048766707
520.553764	1.15011801148564	-0.0551748455245067
520.573764	1.15011814007767	-0.0551641573500055
520.593764	1.15011814007767	-0.0551861515228549
520.613764	1.15011814007767	-0.0551538092456908
520.633764	1.15011814007767	-0.0550733799758692
520.653764	1.15011814007767	-0.0551097556160131
520.673764	1.15011814007767	-0.0552149322621658
520.693764	1.15011814007767	-0.0551845752114837
520.713764	1.15011814007767	-0.0552376629570072
520.733764	1.15011814007767	-0.055262745062108
520.753764	1.15012366953533	-0.0553009421252926
520.773764	1.15012636996814	-0.0554156253059098
520.793764	1.15012636996814	-0.055498447530342
520.813764	1.15012636996814	-0.0554664067464677
520.833764	1.15012636996814	-0.0555527056395785
520.853764	1.15012636996814	-0.0555689619440797
520.873764	1.15012636996814	-0.0555343774589497
520.893764	1.15012636996814	-0.0556573303393555
520.913764	1.15012636996814	-0.0557219834386741
520.933764	1.15012636996814	-0.0557810820582796
520.953764	1.15012636996814	-0.0558024049931162
520.973764	1.15011814007767	-0.0557663320332433
520.993764	1.15011814007767	-0.0557876899840332
521.013764	1.15011814007767	-0.0557554260476454
521.033764	1.15011814007767	-0.0557440672286228
521.053764	1.15011814007767	-0.0557418920851087
521.073764	1.15011814007767	-0.05581606714965
521.093764	1.15011814007767	-0.0558956572235837
521.113764	1.15011814007767	-0.0559537878598138
521.133764	1.15011814007767	-0.0559467935715968
521.153764	1.15011814007767	-0.0560115784258568
521.173764	1.15011814007767	-0.0560178640861457
521.193764	1.15011814007767	-0.0560376955787858
521.213764	1.15011814007767	-0.0560725560371038
521.233764	1.15011814007767	-0.0559946520703251
521.253764	1.15011814007767	-0.0559710127411811
521.273764	1.15011814007767	-0.0560745371091502
521.293764	1.15011814007767	-0.0560718325719076
521.313764	1.15011814007767	-0.0561352262839037
521.333764	1.15011814007767	-0.0561997980749929
521.353764	1.15011814007767	-0.0562128774236327
521.373764	1.15011814007767	-0.0562678957944904
521.393764	1.15011814007767	-0.0563106668907075
521.413764	1.15011814007767	-0.0562899766169855
521.433764	1.15011814007767	-0.0562836072745041
521.453764	1.15011814007767	-0.056227163932411
521.473764	1.15011814007767	-0.0561711431557155
521.493764	1.15011814007767	-0.0561737841894503
521.513764	1.15011814007767	-0.056154259531516
521.533764	1.15011814007767	-0.0560864739881407
521.553764	1.15011814007767	-0.0560810714420534
521.573764	1.15011814007767	-0.0560195033075334
521.593764	1.15011814007767	-0.0560357940344967
521.613764	1.15011814007767	-0.0559750579739758
521.633764	1.15011814007767	-0.0560222719417745
521.653764	1.15011814007767	-0.0560056981197345
521.673764	1.15011814007767	-0.0560523073204823
521.693764	1.15011814007767	-0.0560735970198387
521.713764	1.15011814007767	-0.056099472028551
521.733764	1.15011814007767	-0.056124098332774
521.753764	1.15011814007767	-0.0560824471535585
521.773764	1.15011814007767	-0.0560716177282644
521.793764	1.15011814007767	-0.0560606233125479
521.813764	1.15011814007767	-0.0561019011860963
521.833764	1.15011814007767	-0.0562149380234364
521.853764	1.15011814007767	-0.0563129844719959
521.873764	1.15011814007767	-0.0563289547139668
521.893764	1.15011814007767	-0.0564683324502399
521.913764	1.15011814007767	-0.0564662884681763
521.933764	1.15011814007767	-0.0564644165984237
521.953764	1.15011814007767	-0.0564433512385624
521.973764	1.15011814007767	-0.056460988595985
521.993764	1.15011814007767	-0.0564753285189289
522.013764	1.15011814007767	-0.056515081121309
522.033764	1.15011814007767	-0.0565720022234372
522.053764	1.15011814007767	-0.0565650726257097
522.073764	1.15011814007767	-0.0565219863859166
522.093764	1.15011814007767	-0.0564793256789747
522.113764	1.15011814007767	-0.0564999037829493
522.133764	1.15011814007767	-0.0565222130993742
522.153764	1.15011814007767	-0.0564392062993256
522.173764	1.15011814007767	-0.0563631902265493
522.193764	1.15011814007767	-0.0562745767196033
522.213764	1.15011814007767	-0.0562756556857449
522.233764	1.15011814007767	-0.0562482162354764
522.253764	1.15011814007767	-0.0562555333826486
522.273764	1.15011814007767	-0.056196628834511
522.293764	1.15011814007767	-0.0561068829472579
522.313764	1.15011814007767	-0.0560685167392161
522.333764	1.15011814007767	-0.056119299366756
522.353764	1.15011814007767	-0.0560467736129447
522.373764	1.15011814007767	-0.0559953197473928
522.393764	1.15011814007767	-0.0559397150076969
522.413764	1.15011814007767	-0.0557981567864928
522.433764	1.15011814007767	-0.0557338366354722
522.453764	1.15011814007767	-0.0556851870136049
522.473764	1.15011814007767	-0.055667020262454
522.493764	1.15011814007767	-0.0556133324978058
522.513764	1.15011814007767	-0.0555923377633411
522.533764	1.15011814007767	-0.0555590999086702
522.553764	1.15011814007767	-0.0554769631660274
522.573764	1.15011814007767	-0.0553434728577653
522.593764	1.15011814007767	-0.0553927575147104
522.613764	1.15011814007767	-0.0552890028723392
522.633764	1.15011814007767	-0.0552878651506156
522.653764	1.15011814007767	-0.0552509518078734
522.673764	1.15011814007767	-0.0552419883174247
522.693764	1.15011814007767	-0.0552057984398784
522.713764	1.15011814007767	-0.055172568894078
522.733764	1.15011814007767	-0.0551281674788343
522.753764	1.15011814007767	-0.0551361261894824
522.773764	1.15011814007767	-0.0550953676203203
522.793764	1.15011814007767	-0.0550151158042258
522.813764	1.15011814007767	-0.0548456249419592
522.833764	1.15011814007767	-0.0547637428068383
522.853764	1.15011814007767	-0.0547668764378766
522.873764	1.15011814007767	-0.054672930416749
522.893764	1.15011814007767	-0.0546643075899777
522.913764	1.15011814007767	-0.054682013198834
522.933764	1.15011814007767	-0.0546673705956193
522.953764	1.15011814007767	-0.0546097830034047
522.973764	1.15012636996814	-0.0546662672963579
522.993764	1.15012636996814	-0.0546070434502092
523.013764	1.15012636996814	-0.0546285088228205
523.033764	1.15012636996814	-0.0546253609480049
523.053764	1.15012636996814	-0.0546181506291636
523.073764	1.15012636996814	-0.0545841916832598
523.093764	1.15012636996814	-0.054529524658912
523.113764	1.15012636996814	-0.0546518686178322
523.133764	1.15012636996814	-0.0546359203350183
523.153764	1.15012636996814	-0.0546318762892051
523.173764	1.15012719295719	-0.0546933239451076
523.193764	1.15012719295719	-0.0546424392371628
523.213764	1.15012719295719	-0.0545856878733823
523.233764	1.15012719295719	-0.0545870879180072
523.253764	1.15012719295719	-0.0545228544166326
523.273764	1.15012719295719	-0.054349269061841
523.293764	1.15012719295719	-0.0543220806581501
523.313764	1.15012719295719	-0.0542984710035422
523.333764	1.15012719295719	-0.0542885151965981
523.353764	1.15012719295719	-0.0542470414711103
523.373764	1.15011814007767	-0.0542344042730619
523.393764	1.15011814007767	-0.0542685353312765
523.413764	1.15011814007767	-0.0542181254159131
523.433764	1.15011814007767	-0.0543017067149856
523.453764	1.15011814007767	-0.0543632338986455
523.473764	1.15011814007767	-0.0542918500209929
523.493764	1.15011814007767	-0.0542761605001361
523.513764	1.15011814007767	-0.0543091633324786
523.533764	1.15011814007767	-0.0543479805934727
523.553764	1.15011814007767	-0.0543684649259129
523.573764	1.15011814007767	-0.0544132568580548
523.593764	1.15011814007767	-0.0544083902340939
523.613764	1.15011814007767	-0.0544946642005944
523.633764	1.15011814007767	-0.054477567513224
523.653764	1.15011814007767	-0.0545829673118901
523.673764	1.15011814007767	-0.0547019212517778
523.693764	1.15011814007767	-0.0546681278897869
523.713764	1.15011814007767	-0.0546833853493945
523.733764	1.15011814007767	-0.0547659790798974
523.753764	1.15011814007767	-0.0548784372637787
523.773764	1.15011814007767	-0.0550839993054466
523.793764	1.15011814007767	-0.0551436825134175
523.813764	1.15011814007767	-0.0552506022418352
523.833764	1.15011814007767	-0.0553675994427963
523.853764	1.15011814007767	-0.0554056386374475
523.873764	1.15011814007767	-0.0554741761335737
523.893764	1.15011814007767	-0.0555474882625982
523.913764	1.15011814007767	-0.0555711762579819
523.933764	1.15011814007767	-0.0555900919944303
523.953764	1.15011814007767	-0.055561460814782
523.973764	1.15012542481666	-0.0555337703179362
523.993764	1.15012719295719	-0.0555409936935734
524.013764	1.15012719295719	-0.055501342578108
524.033764	1.15012719295719	-0.0554488162748125
524.053764	1.15012719295719	-0.0554112127023547
524.073764	1.15012719295719	-0.055355288071157
524.093764	1.15012719295719	-0.0553763510570554
524.113764	1.15012719295719	-0.0553512072289185
524.133764	1.15012719295719	-0.0552608221521528
524.153764	1.15012719295719	-0.0552947757566399
524.173764	1.15012719295719	-0.055248560040244
524.193764	1.15012719295719	-0.0551723314977874
524.213764	1.15012719295719	-0.055077399095072
524.233764	1.15012719295719	-0.0550463785217573
524.253764	1.15012719295719	-0.0549273955008239
524.273764	1.15012719295719	-0.0548123817458725
524.293764	1.15012719295719	-0.054758962239033
524.313764	1.15012719295719	-0.0547494859725962
524.333764	1.15012719295719	-0.0546525505386774
524.353764	1.15012719295719	-0.0546026777324219
524.373764	1.15012719295719	-0.0545236532551509
524.393764	1.15011896306672	-0.054451819511527
524.413764	1.15011896306672	-0.0545205065673167
524.433764	1.15011896306672	-0.054454795274032
524.453764	1.15011896306672	-0.0544338860022318
524.473764	1.15011896306672	-0.0544320966276901
524.493764	1.15011896306672	-0.0543838487990452
524.513764	1.15011896306672	-0.0544206743051601
524.533764	1.15011896306672	-0.0544438613943699
524.553764	1.15011896306672	-0.0545220080988559
524.573764	1.15011896306672	-0.054481502950234
524.593764	1.15012719295719	-0.0544921151579224
524.613764	1.15012719295719	-0.0545959410191807
524.633764	1.15012719295719	-0.0545287643972911
524.653764	1.15012719295719	-0.0545379985195113
524.673764	1.15012719295719	-0.0544478051402504
524.693764	1.15012719295719	-0.0544274567171872
524.713764	1.15012719295719	-0.0544762072324779
524.733764	1.15012719295719	-0.0544288787209689
524.753764	1.15012719295719	-0.0543847669291996
524.773764	1.15012719295719	-0.0544975740856285
524.793764	1.15011896306672	-0.0544428649234396
524.813764	1.15011896306672	-0.0543613513460596
524.833764	1.15011896306672	-0.0543168905817431
524.853764	1.15011896306672	-0.0542266609995477
524.873764	1.15011896306672	-0.054114970792667
524.893764	1.15011896306672	-0.0540420551154482
524.913764	1.15011896306672	-0.0539801878616016
524.933764	1.15011896306672	-0.0539512967330151
524.953764	1.15011896306672	-0.0538568379358999
524.973764	1.15011896306672	-0.0537903895271322
524.993764	1.15012719295719	-0.0537328043088805
525.013764	1.15012719295719	-0.0536244435849776
525.033764	1.15012719295719	-0.0535788041480773
525.053764	1.15012719295719	-0.0536113553339769
525.073764	1.15012719295719	-0.05351122098504
525.093764	1.15012719295719	-0.0534873917388632
525.113764	1.15012719295719	-0.053427758384113
525.133764	1.15012719295719	-0.0533673558653806
525.153764	1.15012719295719	-0.0532730697740666
525.173764	1.15012719295719	-0.0532423400112081
525.193764	1.15012719295719	-0.0531743046082368
525.213764	1.15012719295719	-0.0530806036987798
525.233764	1.15012719295719	-0.052995306618016
525.253764	1.15012719295719	-0.0529169058994987
525.273764	1.15012719295719	-0.0528267279509967
525.293764	1.15012719295719	-0.0528162469047593
525.313764	1.15012719295719	-0.0527776545767502
525.333764	1.15012719295719	-0.0527516899509384
525.353764	1.15012719295719	-0.0526424490802876
525.373764	1.15012719295719	-0.0525394404557601
525.393764	1.15011896306672	-0.0524979803805589
525.413764	1.15011896306672	-0.0524763642613029
525.433764	1.15011896306672	-0.0524380247603437
525.453764	1.15011896306672	-0.0523517050950575
525.473764	1.15011896306672	-0.0522550313905495
525.493764	1.15011896306672	-0.0521093442543582
525.513764	1.15011896306672	-0.0520034661021661
525.533764	1.15011896306672	-0.0519349291995305
525.553764	1.15011896306672	-0.0519283824033217
525.573764	1.15011896306672	-0.0518326226745331
525.593764	1.15011896306672	-0.051771871776744
525.613764	1.15011896306672	-0.0517944493509774
525.633764	1.15011896306672	-0.0517753686241069
525.653764	1.15011896306672	-0.05172291472668
525.673764	1.15011896306672	-0.051680628512387
525.693764	1.15011896306672	-0.0516175380741523
525.713764	1.15011896306672	-0.0515871074306201
525.733764	1.15011896306672	-0.0515613404372201
525.753764	1.15011896306672	-0.0514520230062657
525.773764	1.15011896306672	-0.0514679172814232
525.793764	1.15011896306672	-0.051470656241128
525.813764	1.15011896306672	-0.051520460202459
525.833764	1.15011896306672	-0.0513978040674169
525.853764	1.15011896306672	-0.0513543302781792
525.873764	1.15011896306672	-0.0513148922258846
525.893764	1.15011896306672	-0.0512752025335215
525.913764	1.15011896306672	-0.051290308652994
525.933764	1.15011896306672	-0.0512769539246566
525.953764	1.15011896306672	-0.0512750191448869
525.973764	1.15011896306672	-0.0512079778388834
525.993764	1.15011896306672	-0.0511481676238962
526.013764	1.15011896306672	-0.0511713582740508
526.033764	1.15011896306672	-0.0511869106985498
526.053764	1.15011896306672	-0.0511977846356483
526.073764	1.15011896306672	-0.0510868790235086
526.093764	1.15011896306672	-0.0510260432565455
526.113764	1.15011896306672	-0.0509864283440141
526.133764	1.15011896306672	-0.0509173768849184
526.153764	1.15011896306672	-0.0508507076976005
526.173764	1.15011896306672	-0.0508133640740809
526.193764	1.15011896306672	-0.0508019916047718
526.213764	1.15011896306672	-0.0506959905999995
526.233764	1.15011896306672	-0.0506140615791107
526.253764	1.15011896306672	-0.0504590898739876
526.273764	1.15011896306672	-0.0504129477504415
526.293764	1.15011896306672	-0.050361645225025
526.313764	1.15011896306672	-0.0502578531927381
526.333764	1.15011896306672	-0.0501992673491207
526.353764	1.15011896306672	-0.0501923733608369
526.373764	1.15011896306672	-0.0500937874292065
526.393764	1.15011896306672	-0.0501247308487267
526.413764	1.15011896306672	-0.0500928740469778
526.433764	1.15011896306672	-0.0500540318593729
526.453764	1.15011896306672	-0.0500352395689956
526.473764	1.15011896306672	-0.0499473056089321
526.493764	1.15011896306672	-0.0498554201876088
526.513764	1.15011896306672	-0.0497518156983914
526.533764	1.15011896306672	-0.0496842610229089
526.553764	1.15011896306672	-0.0496728565051003
526.573764	1.15011896306672	-0.0496449606604629
526.593764	1.15011896306672	-0.0496373396460385
526.613764	1.15011896306672	-0.049574348914246
526.633764	1.15011896306672	-0.0494787375581389
526.653764	1.15011896306672	-0.0493198268550613
526.673764	1.15011896306672	-0.0492953156880394
526.693764	1.15011896306672	-0.0492664702582389
526.713764	1.15011896306672	-0.0491688499360213
526.733764	1.15011896306672	-0.0490971170858212
526.753764	1.15011896306672	-0.0489873486019141
526.773764	1.15011896306672	-0.048943529994564
526.793764	1.15011896306672	-0.0489498423619356
526.813764	1.15011896306672	-0.0489043827527256
526.833764	1.15011896306672	-0.0488765082737544
526.853764	1.15011896306672	-0.0487770979835039
526.873764	1.15011896306672	-0.0488038341472612
526.893764	1.15011896306672	-0.0488496581597776
526.913764	1.15011896306672	-0.0488216258122728
526.933764	1.15011896306672	-0.0487923518821675
526.953764	1.15011896306672	-0.04885108075705
526.973764	1.15011896306672	-0.0490027686779809
526.993764	1.15011896306672	-0.0489933986463843
527.013764	1.15011896306672	-0.0489583619213204
527.033764	1.15011896306672	-0.0490177139614663
527.053764	1.15011896306672	-0.0490033348681345
527.073764	1.15011896306672	-0.0489811216972074
527.093764	1.15011896306672	-0.0490022564954836
527.113764	1.15011896306672	-0.0489586806258408
527.133764	1.15011896306672	-0.0488973587899724
527.153764	1.15011896306672	-0.0488411825187064
527.173764	1.15011896306672	-0.048747910109554
527.193764	1.15011896306672	-0.0487306258791139
527.213764	1.15011896306672	-0.0485240655860441
527.233764	1.15011896306672	-0.0484300679312237
527.253764	1.15011896306672	-0.0482977628239429
527.273764	1.15011896306672	-0.0482249053088155
527.293764	1.15011896306672	-0.0482480188051755
527.313764	1.15011896306672	-0.0481054201947274
527.333764	1.15011896306672	-0.0479964446144315
527.353764	1.15011896306672	-0.0479492217442716
527.373764	1.15011896306672	-0.0479084679230356
527.393764	1.15011896306672	-0.0478515521623236
527.413764	1.15011896306672	-0.0477002802783921
527.433764	1.15011896306672	-0.0475863021647591
527.453764	1.15011896306672	-0.047414001123901
527.473764	1.15011896306672	-0.0473108643053764
527.493764	1.15011896306672	-0.0472434781812603
527.513764	1.15011896306672	-0.0471186955689438
527.533764	1.15011896306672	-0.0469352986254544
527.553764	1.15011896306672	-0.0469091126276015
527.573764	1.15011896306672	-0.0467986954583301
527.593764	1.15011896306672	-0.0466856182636202
527.613764	1.15011896306672	-0.0466667161774586
527.633764	1.15011896306672	-0.0466067516548826
527.653764	1.15011896306672	-0.0465790694669069
527.673764	1.15011896306672	-0.0465211880967824
527.693764	1.15011896306672	-0.046482775002973
527.713764	1.15011896306672	-0.0464188572386651
527.733764	1.15011896306672	-0.046400929664277
527.753764	1.15011896306672	-0.0463698740750092
527.773764	1.15011896306672	-0.0462427596376266
527.793764	1.15011931026522	-0.0462209601297361
527.813764	1.15011978605577	-0.0462199517889908
527.833764	1.15011978605577	-0.0460594997904956
527.853764	1.15011978605577	-0.0459193522967498
527.873764	1.15011978605577	-0.045768950470224
527.893764	1.15011978605577	-0.0456590152154226
527.913764	1.15011978605577	-0.0456190679480843
527.933764	1.15011978605577	-0.0455942630031526
527.953764	1.15011978605577	-0.0454919517302294
527.973764	1.15011978605577	-0.0453757201323063
527.993764	1.15011978605577	-0.0453932613442308
528.013764	1.15012801594624	-0.0453287999424172
528.033764	1.15012801594624	-0.0452398190647114
528.053764	1.15012801594624	-0.0452074204059287
528.073764	1.15012801594624	-0.0451975993213795
528.093764	1.15012801594624	-0.0452425206345003
528.113764	1.15012801594624	-0.0453157941866276
528.133764	1.15012801594624	-0.0453906161560611
528.153764	1.15012801594624	-0.0453952222375929
528.173764	1.15012801594624	-0.0454813086610234
528.193764	1.15012801594624	-0.04545299974684
528.213764	1.15012801594624	-0.0454778806585847
528.233764	1.15012801594624	-0.0454099716691382
528.253764	1.15012801594624	-0.0454822451893906
528.273764	1.15012801594624	-0.0455460923283021
528.293764	1.15012801594624	-0.0456627684507797
528.313764	1.15012801594624	-0.0456827898604525
528.333764	1.15012801594624	-0.0456763991523051
528.353764	1.15012801594624	-0.0458014144129866
528.373764	1.15012801594624	-0.0458690865996331
528.393764	1.15012801594624	-0.0458772815195905
528.413764	1.15012801594624	-0.0459221209309907
528.433764	1.15012801594624	-0.0460074292880783
528.453764	1.15012801594624	-0.0460359192169337
528.473764	1.15012801594624	-0.0460433236072427
528.493764	1.15012801594624	-0.0460352313611809
528.513764	1.15012801594624	-0.0460399193444331
528.533764	1.15012801594624	-0.0459870784910523
528.553764	1.15012801594624	-0.0460233704490035
528.573764	1.15012801594624	-0.0460807034336964
528.593764	1.15012801594624	-0.0461811713244217
528.613764	1.15011978605577	-0.0461081274532056
528.633764	1.15011978605577	-0.0460465949281295
528.653764	1.15011978605577	-0.0460344746605043
528.673764	1.15011978605577	-0.0460501677423054
528.693764	1.15011978605577	-0.0460053686882746
528.713764	1.15011978605577	-0.0461037290934287
528.733764	1.15011978605577	-0.0461190304713501
528.753764	1.15011978605577	-0.0460928563433115
528.773764	1.15011978605577	-0.0461323110133467
528.793764	1.15011978605577	-0.0461591635012861
528.813764	1.15011978605577	-0.0461967706346881
528.833764	1.15011978605577	-0.0462422367722961
528.853764	1.15011978605577	-0.0462219156498064
528.873764	1.15011978605577	-0.0462732775242957
528.893764	1.15011978605577	-0.0463374653268845
528.913764	1.15011978605577	-0.0464014572775333
528.933764	1.15011978605577	-0.0464347556682579
528.953764	1.15011978605577	-0.0465578041006708
528.973764	1.15011978605577	-0.0466526985199795
528.993764	1.15011978605577	-0.0467481425117017
529.013764	1.15011978605577	-0.0468206130708752
529.033764	1.15011978605577	-0.0468154099376723
529.053764	1.15011978605577	-0.0469128142292654
529.073764	1.15011978605577	-0.0468875962147878
529.093764	1.15011978605577	-0.0469207545417008
529.113764	1.15011978605577	-0.047034082782988
529.133764	1.15011978605577	-0.0470500126675892
529.153764	1.15011978605577	-0.047089294038332
529.173764	1.15011978605577	-0.0470532673707351
529.193764	1.15011978605577	-0.0469393592890084
529.213764	1.15011978605577	-0.0468859777655753
529.233764	1.15011978605577	-0.0469921740287974
529.253764	1.15011978605577	-0.0469992229181607
529.273764	1.15011978605577	-0.0469914321653884
529.293764	1.15011978605577	-0.0469361081468066
529.313764	1.15011978605577	-0.0469006696285204
529.333764	1.15011978605577	-0.0469946785596646
529.353764	1.15011978605577	-0.0470143931346317
529.373764	1.15011978605577	-0.0470047400079582
529.393764	1.15011978605577	-0.0470008413673731
529.413764	1.15011978605577	-0.0469516308967688
529.433764	1.15011978605577	-0.046886393802575
529.453764	1.15011978605577	-0.0468731399676613
529.473764	1.15011978605577	-0.0468027768940589
529.493764	1.15011978605577	-0.0467516263022686
529.513764	1.15011978605577	-0.0466898842749653
529.533764	1.15011978605577	-0.0466273267914036
529.553764	1.15011978605577	-0.0466278929815571
529.573764	1.15011978605577	-0.0466659369241343
529.593764	1.15011978605577	-0.0467174578541383
529.613764	1.15012883893528	-0.0467372525503532
529.633764	1.15012883893528	-0.0467321669283142
529.653764	1.15012883893528	-0.0467289157861121
529.673764	1.15012883893528	-0.0467684909347648
529.693764	1.15012883893528	-0.0467609779356526
529.713764	1.15012883893528	-0.046752746812761
529.733764	1.15012883893528	-0.0466794091636354
529.753764	1.15012883893528	-0.0467595767040464
529.773764	1.15012883893528	-0.0467204810959012
529.793764	1.15012883893528	-0.0467300992066217
529.813764	1.15011978605577	-0.0467351509996891
529.833764	1.15011978605577	-0.0467027511539251
529.853764	1.15011978605577	-0.0466602655267477
529.873764	1.15011978605577	-0.0465635585867587
529.893764	1.15011978605577	-0.0465193476820382
529.913764	1.15011978605577	-0.046537530457439
529.933764	1.15011978605577	-0.046585226339708
529.953764	1.15011978605577	-0.0465792825300777
529.973764	1.15011978605577	-0.0465645894801514
529.993764	1.15011978605577	-0.0465420647265926
530.013764	1.15011978605577	-0.0465001233304118
530.033764	1.15011978605577	-0.0465604047770359
530.053764	1.15011978605577	-0.0465424985683139
530.073764	1.15011978605577	-0.0464881282893299
530.093764	1.15011978605577	-0.0463880248019107
530.113764	1.15011978605577	-0.0463422221550607
530.133764	1.15011978605577	-0.0462337967406686
530.153764	1.15011978605577	-0.0462318471236307
530.173764	1.15011978605577	-0.0462643644805588
530.193764	1.15011978605577	-0.0462073537613307
530.213764	1.15012060904481	-0.0462419839452466
530.233764	1.15012060904481	-0.0462329320246796
530.253764	1.15012060904481	-0.04627185255306
530.273764	1.15012060904481	-0.0461992063206315
530.293764	1.15012060904481	-0.0461784460150039
530.313764	1.15012060904481	-0.046194089243584
530.333764	1.15012060904481	-0.046246853536661
530.353764	1.15012060904481	-0.0463344711661671
530.373764	1.15012060904481	-0.0463119220794883
530.393764	1.15012060904481	-0.0462638030383311
530.413764	1.15012883893528	-0.0462687818320393
530.433764	1.15012883893528	-0.0462514145128972
530.453764	1.15012883893528	-0.0461848379101327
530.473764	1.15012883893528	-0.0461951670227441
530.493764	1.15012883893528	-0.0461855815540134
530.513764	1.15012883893528	-0.0461656717205975
530.533764	1.15012883893528	-0.0461065463939094
530.553764	1.15012883893528	-0.0460600980291483
530.573764	1.15012883893528	-0.0460048381075647
530.593764	1.15012883893528	-0.0460089735509502
530.613764	1.15012883893528	-0.0461201254617414
530.633764	1.15012060904481	-0.0461610246882057
530.653764	1.15012060904481	-0.0461791659192555
530.673764	1.15012060904481	-0.0461479678922134
530.693764	1.15012060904481	-0.046196549262647
530.713764	1.15012060904481	-0.0461529532143198
530.733764	1.15012060904481	-0.046159891714408
530.753764	1.15012060904481	-0.0462028645974722
530.773764	1.15012060904481	-0.0462455704097094
530.793764	1.15012060904481	-0.046346046609305
530.813764	1.15012060904481	-0.0464161894978477
530.833764	1.15012060904481	-0.0464668920041392
530.853764	1.15012060904481	-0.0464640705492235
530.873764	1.15012060904481	-0.0464064687132314
530.893764	1.15012060904481	-0.0463584849879599
530.913764	1.15012060904481	-0.0463635973170815
530.933764	1.15012060904481	-0.0463093445492611
530.953764	1.15012060904481	-0.0463102733622489
530.973764	1.15012060904481	-0.0462915558517034
530.993764	1.15012060904481	-0.046252425821096
531.013764	1.15012060904481	-0.0462668933445462
531.033764	1.15012883893528	-0.0462227239841765
531.053764	1.15012883893528	-0.0462602284436829
531.073764	1.15012883893528	-0.0462154917061782
531.093764	1.15012883893528	-0.0462587375949768
531.113764	1.15012883893528	-0.0462903629353424
531.133764	1.15012883893528	-0.046221501393279
531.153764	1.15012883893528	-0.0461786644195911
531.173764	1.15012883893528	-0.0462009897602659
531.193764	1.15012883893528	-0.0461381349378498
531.213764	1.15012883893528	-0.0460099355994182
531.233764	1.15012060904481	-0.0460464014501525
531.253764	1.15012060904481	-0.0460435342964507
531.273764	1.15012060904481	-0.0461058680340087
531.293764	1.15012060904481	-0.0460495902758281
531.313764	1.15012060904481	-0.0460863777985365
531.333764	1.15012060904481	-0.0462796979069796
531.353764	1.15012060904481	-0.0464279340858427
531.373764	1.15012060904481	-0.0464423386992758
531.393764	1.15012060904481	-0.0464901485317648
531.413764	1.15012060904481	-0.0465103230620448
531.433764	1.15012060904481	-0.0466556089985042
531.453764	1.15012060904481	-0.0468191572381222
531.473764	1.15012060904481	-0.0468911797117969
531.493764	1.15012060904481	-0.0470159184057995
531.513764	1.15012060904481	-0.047143147386893
531.533764	1.15012060904481	-0.0472004631603545
531.553764	1.15012060904481	-0.0472213409771463
531.573764	1.15012060904481	-0.0472023178188761
531.593764	1.15012060904481	-0.0472428538290156
531.613764	1.15012060904481	-0.0472910357801898
531.633764	1.15012060904481	-0.0473157309293374
531.653764	1.15012060904481	-0.0473086226909009
531.673764	1.15012060904481	-0.0473716460646834
531.693764	1.15012060904481	-0.0473899368553963
531.713764	1.15012060904481	-0.0473626095748754
531.733764	1.15012060904481	-0.0472927681796217
531.753764	1.15012060904481	-0.0472744892587235
531.773764	1.15012060904481	-0.0472924209875468
531.793764	1.15012060904481	-0.0472972733677298
531.813764	1.15012060904481	-0.0473482120833309
531.833764	1.15012060904481	-0.0473381067167237
531.853764	1.15012060904481	-0.0473515006154487
531.873764	1.15012060904481	-0.04744495997418
531.893764	1.15012060904481	-0.0474763716578839
531.913764	1.15012060904481	-0.04744878086748
531.933764	1.15012060904481	-0.0475202709799727
531.953764	1.15012060904481	-0.0475587938695665
531.973764	1.15012060904481	-0.0475508001429655
531.993764	1.15012060904481	-0.0475813714438
532.013764	1.15012060904481	-0.0475574846290228
532.033764	1.15012143203386	-0.0476453544920881
532.053764	1.15012143203386	-0.0476502733432326
532.073764	1.15012143203386	-0.0477007437946504
532.093764	1.15012143203386	-0.0477575693447713
532.113764	1.15012143203386	-0.0477734915139931
532.133764	1.15012143203386	-0.0478229500637212
532.153764	1.15012143203386	-0.047861138224545
532.173764	1.15012143203386	-0.0479467350181259
532.193764	1.15012143203386	-0.0479183210560838
532.213764	1.15012143203386	-0.04795430677282
532.233764	1.15012143203386	-0.0479797010540434
532.253764	1.15012143203386	-0.0480322760235786
532.273764	1.15012143203386	-0.048100826576501
532.293764	1.15012143203386	-0.0480789184598072
532.313764	1.15012143203386	-0.0482220185699198
532.333764	1.15012143203386	-0.0481476239138094
532.353764	1.15012143203386	-0.0480108889917432
532.373764	1.15012143203386	-0.0479236173673309
532.393764	1.15012143203386	-0.047898041477945
532.413764	1.15012143203386	-0.0478047643208666
532.433764	1.15011237915435	-0.047730208235279
532.453764	1.15011237915435	-0.0476260037269366
532.473764	1.15011237915435	-0.0476728544784107
532.493764	1.15011237915435	-0.0476406510780771
532.513764	1.15011237915435	-0.0476452535986645
532.533764	1.15011237915435	-0.0476102714747472
532.553764	1.15011237915435	-0.047589034596066
532.573764	1.15011237915435	-0.0476342158581251
532.593764	1.15011237915435	-0.0476122388965073
532.613764	1.15011237915435	-0.047613756452296
532.633764	1.15011320214339	-0.0475902548130007
532.653764	1.15011320214339	-0.0475062432331512
532.673764	1.15011320214339	-0.0473902947303047
532.693764	1.15011320214339	-0.0473100369793033
532.713764	1.15011320214339	-0.0473864833328565
532.733764	1.15011320214339	-0.0474060358848548
532.753764	1.15011320214339	-0.0474142183415069
532.773764	1.15011320214339	-0.0474236952014344
532.793764	1.15011320214339	-0.0473763180236858
532.813764	1.15011320214339	-0.0473800908442367
532.833764	1.15012143203386	-0.0473553915406545
532.853764	1.15012143203386	-0.0473054463285305
532.873764	1.15012143203386	-0.0472350743525671
532.893764	1.15012143203386	-0.0472304777668871
532.913764	1.15012143203386	-0.0472104112519191
532.933764	1.15012143203386	-0.0472433120038569
532.953764	1.15012143203386	-0.0472805286203606
532.973764	1.15012143203386	-0.0472561960940476
532.993764	1.15012143203386	-0.047302226641337
533.013764	1.15012143203386	-0.047262697784961
533.033764	1.15012143203386	-0.0472473050094677
533.053764	1.15012143203386	-0.0471429123645649
533.073764	1.15012143203386	-0.0471267338073491
533.093764	1.15012143203386	-0.047096511479062
533.113764	1.15012143203386	-0.0470089425157955
533.133764	1.15012143203386	-0.0470345160312187
533.153764	1.15012143203386	-0.0470889521876731
533.173764	1.15012143203386	-0.0471394351023959
533.193764	1.15012143203386	-0.0472097987694889
533.213764	1.15012143203386	-0.0473807252858242
533.233764	1.15011320214339	-0.0474873957481364
533.253764	1.15011320214339	-0.0476009263697613
533.273764	1.15011320214339	-0.0476516359979418
533.293764	1.15011320214339	-0.0477237403733368
533.313764	1.15011320214339	-0.0477485091153343
533.333764	1.15011320214339	-0.0477453024849368
533.353764	1.15011320214339	-0.0477966590180094
533.373764	1.15011320214339	-0.047832899342267
533.393764	1.15011320214339	-0.0479473819230186
533.413764	1.15011320214339	-0.0479854917430661
533.433764	1.15011320214339	-0.0479013436603496
533.453764	1.15011320214339	-0.0479343987198762
533.473764	1.15011320214339	-0.0479350349419354
533.493764	1.15011320214339	-0.0480194815504882
533.513764	1.15011320214339	-0.0481397773729089
533.533764	1.15011320214339	-0.0482518747144283
533.553764	1.15011320214339	-0.0482550700685021
533.573764	1.15011320214339	-0.0483807963310746
533.593764	1.15011320214339	-0.0484079853282561
533.613764	1.15011320214339	-0.0484804873424386
533.633764	1.15012143203386	-0.04857255081098
533.653764	1.15012143203386	-0.0487087670221507
533.673764	1.15012143203386	-0.0487514668994808
533.693764	1.15012143203386	-0.0487925869044954
533.713764	1.15012143203386	-0.048833076622358
533.733764	1.15012143203386	-0.0488372589515109
533.753764	1.15012143203386	-0.0489231162875208
533.773764	1.15012143203386	-0.0489313948896707
533.793764	1.15012143203386	-0.0489158377172458
533.813764	1.15012143203386	-0.0489330192737902
533.833764	1.15012143203386	-0.0490213366288636
533.853764	1.15012143203386	-0.048983408416978
533.873764	1.15012143203386	-0.0490438619759131
533.893764	1.15012143203386	-0.0490075634895636
533.913764	1.15012143203386	-0.0490383057157276
533.933764	1.15012143203386	-0.0490683666145369
533.953764	1.15012143203386	-0.0490910694153139
533.973764	1.15012143203386	-0.0491735088382276
533.993764	1.15012143203386	-0.0491256794205448
534.013764	1.15012143203386	-0.0492601845979501
534.033764	1.15012143203386	-0.0491971333301033
534.053764	1.15012143203386	-0.0492267859072927
534.073764	1.15012143203386	-0.0492136038847567
534.093764	1.15012143203386	-0.0492306489384341
534.113764	1.15012143203386	-0.0492245739673533
534.133764	1.15012143203386	-0.0492664120961477
534.153764	1.15012143203386	-0.0493769135411024
534.173764	1.15012143203386	-0.0494452996970935
534.193764	1.15012143203386	-0.0494195653456833
534.213764	1.15012143203386	-0.0494620040870933
534.233764	1.15012143203386	-0.04945041618065
534.253764	1.15012143203386	-0.0493754772935433
534.273764	1.15012143203386	-0.0494020146379067
534.293764	1.15012143203386	-0.0494139034441485
534.313764	1.15012143203386	-0.0494116873497742
534.333764	1.15012143203386	-0.0495212908432591
534.353764	1.15012143203386	-0.0495721660553526
534.373764	1.15012143203386	-0.04951529065201
534.393764	1.15012143203386	-0.0495615603760622
534.413764	1.15012143203386	-0.0495865303114161
534.433764	1.15012143203386	-0.0495433698852821
534.453764	1.15012143203386	-0.0495469569432356
534.473764	1.15012143203386	-0.0496660883368506
534.493764	1.15012143203386	-0.0496852640222374
534.513764	1.15012143203386	-0.0496887584956376
534.533764	1.15012143203386	-0.0497957975156916
534.553764	1.15012143203386	-0.0499059084437479
534.573764	1.15012143203386	-0.0498681903275797
534.593764	1.15012143203386	-0.0499530114287808
534.613764	1.15012143203386	-0.0499559794759061
534.633764	1.15012143203386	-0.0500896318071368
534.653764	1.15012143203386	-0.0501710355887319
534.673764	1.15012143203386	-0.0502314998304999
534.693764	1.15012143203386	-0.0501510195204755
534.713764	1.15012143203386	-0.050099623817015
534.733764	1.15012143203386	-0.0500927173654258
534.753764	1.15012143203386	-0.0501432418244995
534.773764	1.15012143203386	-0.0501204476261506
534.793764	1.15012143203386	-0.050082932483811
534.813764	1.15012143203386	-0.050171598217941
534.833764	1.15012143203386	-0.0502796485461936
534.853764	1.15012143203386	-0.0503313825393686
534.873764	1.15012143203386	-0.0503433063615631
534.893764	1.15012143203386	-0.0503359987102426
534.913764	1.15012143203386	-0.0503109729867605
534.933764	1.15012143203386	-0.0502463329442379
534.953764	1.15012143203386	-0.0502660979659167
534.973764	1.15012143203386	-0.0502665246857493
534.993764	1.15012143203386	-0.0503399590738636
535.013764	1.15012143203386	-0.0505308369679649
535.033764	1.15012143203386	-0.050696409604452
535.053764	1.15012143203386	-0.0506413069579113
535.073764	1.15012143203386	-0.050691674735433
535.093764	1.15012143203386	-0.0507501555311918
535.113764	1.15012143203386	-0.0507613683514954
535.133764	1.15012143203386	-0.0507654966729921
535.153764	1.15012143203386	-0.0506816613598881
535.173764	1.15012143203386	-0.0506040274313906
535.193764	1.15012143203386	-0.0506081456635447
535.213764	1.15012143203386	-0.0504537585467877
535.233764	1.15012143203386	-0.0504038163021173
535.253764	1.15012143203386	-0.0504198025683376
535.273764	1.15012143203386	-0.0505287413522084
535.293764	1.15012143203386	-0.0505531569672233
535.313764	1.15012143203386	-0.0505336281548538
535.333764	1.15012143203386	-0.0504309768117441
535.353764	1.15012143203386	-0.0504237362248756
535.373764	1.15012143203386	-0.0503524841021642
535.393764	1.15012143203386	-0.0504343929443682
535.413764	1.15012143203386	-0.0503312822394359
535.433764	1.15012143203386	-0.0503040291452555
535.453764	1.15012143203386	-0.0502267489372309
535.473764	1.15012143203386	-0.0502013528755351
535.493764	1.15012143203386	-0.0501937099019541
535.513764	1.15012143203386	-0.0501768108469956
535.533764	1.15012143203386	-0.0500127106610018
535.553764	1.15012143203386	-0.0499171088007462
535.573764	1.15012143203386	-0.0499758928702665
535.593764	1.15012143203386	-0.0499283613849288
535.613764	1.15012143203386	-0.0498763348008255
535.633764	1.15012143203386	-0.0498866223690858
535.653764	1.15012143203386	-0.0498748831225076
535.673764	1.15012143203386	-0.049899783619446
535.693764	1.15012143203386	-0.0498968434663849
535.713764	1.15012143203386	-0.0499362275110237
535.733764	1.15012143203386	-0.0499463667066022
535.753764	1.15012143203386	-0.0498987818070991
535.773764	1.15012143203386	-0.049879319465691
535.793764	1.15012143203386	-0.0498766802124285
535.813764	1.15012143203386	-0.0499707461186825
535.833764	1.15012143203386	-0.0499872451608909
535.853764	1.15012143203386	-0.0498613082091105
535.873764	1.15012143203386	-0.0498750659176515
535.893764	1.15012143203386	-0.0496910458088988
535.913764	1.15012143203386	-0.0497610231135289
535.933764	1.15012143203386	-0.0496838621971403
535.953764	1.15012143203386	-0.0495008379658278
535.973764	1.15012143203386	-0.0493686017034719
535.993764	1.15012143203386	-0.0492674073800969
536.013764	1.15012143203386	-0.0492311029588401
536.033764	1.15012143203386	-0.049251993238937
536.053764	1.15012143203386	-0.049337998354138
536.073764	1.15012143203386	-0.0493096662938164
536.093764	1.15012143203386	-0.0492797502067444
536.113764	1.15012143203386	-0.0492337564558805
536.133764	1.15012143203386	-0.0491734940009594
536.153764	1.15012143203386	-0.0491405333064583
536.173764	1.15012143203386	-0.049053087789263
536.193764	1.15012143203386	-0.0489197250815072
536.213764	1.15012143203386	-0.0489309094142561
536.233764	1.15012143203386	-0.0489456689351436
536.253764	1.15011320214339	-0.0489921707140703
536.273764	1.15011320214339	-0.0490052019899612
536.293764	1.15011320214339	-0.0489850144028849
536.313764	1.15011320214339	-0.0488547461557795
536.333764	1.15011320214339	-0.0488454295383483
536.353764	1.15011320214339	-0.0487537542127422
536.373764	1.15011320214339	-0.0487554195477219
536.393764	1.15011320214339	-0.0486266795392376
536.413764	1.15011320214339	-0.0485728582391766
536.433764	1.15011320214339	-0.0485455552917753
536.453764	1.15012143203386	-0.0485377224011616
536.473764	1.15012143203386	-0.0485594204221375
536.493764	1.15012143203386	-0.0485265131418019
536.513764	1.15012143203386	-0.0485310563133165
536.533764	1.15012143203386	-0.0485353775192993
536.553764	1.15012143203386	-0.0486082837006661
536.573764	1.15012143203386	-0.0486670398761226
536.593764	1.15012143203386	-0.0486310559398584
536.613764	1.15012143203386	-0.0485926297892534
536.633764	1.15012143203386	-0.0485933728396433
536.653764	1.15012143203386	-0.0485904700764979
536.673764	1.15012143203386	-0.0486554389128833
536.693764	1.15012143203386	-0.0486439845418537
536.713764	1.15012143203386	-0.0486413292643414
536.733764	1.15012143203386	-0.0486273092328993
536.753764	1.15012143203386	-0.0486178792587393
536.773764	1.15012143203386	-0.0486805750256406
536.793764	1.15012143203386	-0.0486224206497817
536.813764	1.15012143203386	-0.0485566856168679
536.833764	1.15012143203386	-0.0484804505460133
536.853764	1.15012143203386	-0.0484419644528445
536.873764	1.15012143203386	-0.0484148437070966
536.893764	1.15012143203386	-0.0483882944929186
536.913764	1.15012143203386	-0.0483679068994673
536.933764	1.15012143203386	-0.0484684952688103
536.953764	1.15012143203386	-0.0486112535282639
536.973764	1.15012143203386	-0.0486315645614111
536.993764	1.15012143203386	-0.0486174448235272
537.013764	1.15012143203386	-0.0486454611467823
537.033764	1.15012143203386	-0.0486519195128725
537.053764	1.15011320214339	-0.0485312681895061
537.073764	1.15011320214339	-0.0484478845228457
537.093764	1.15011320214339	-0.0483526957321362
537.113764	1.15011320214339	-0.0483213879093096
537.133764	1.15011320214339	-0.0483419078511926
537.153764	1.15011320214339	-0.0482865761172312
537.173764	1.15011320214339	-0.0481786088776806
537.193764	1.15011320214339	-0.0480349574146833
537.213764	1.15011320214339	-0.0481525570087317
537.233764	1.15011320214339	-0.0481355351011928
537.253764	1.15012136773784	-0.0480927580700683
537.273764	1.15012143203386	-0.0478688393602175
537.293764	1.15012143203386	-0.0477480272008641
537.313764	1.15012143203386	-0.0476248268348251
537.333764	1.15012143203386	-0.0475906619476393
537.353764	1.15012143203386	-0.047472926444214
537.373764	1.15012143203386	-0.0475266854277492
537.393764	1.15012143203386	-0.0475388537681234
537.413764	1.15012143203386	-0.0475583736781322
537.433764	1.15012143203386	-0.0476187708554477
537.453764	1.15012143203386	-0.0475875562106653
537.473764	1.15012143203386	-0.0474991979047316
537.493764	1.15012143203386	-0.0474850443378762
537.513764	1.15012143203386	-0.047490206520219
537.533764	1.15012143203386	-0.0475225731305026
537.553764	1.15012143203386	-0.0475590834930412
537.573764	1.15012143203386	-0.0475601250692668
537.593764	1.15012143203386	-0.0474984346756571
537.613764	1.15012143203386	-0.0474715709113937
537.633764	1.15012143203386	-0.0474896533868616
537.653764	1.15012143203386	-0.0474863173754855
537.673764	1.15012143203386	-0.0474256394770559
537.693764	1.15012143203386	-0.0475516470542326
537.713764	1.15012143203386	-0.0475333319303999
537.733764	1.15012143203386	-0.0475494820000611
537.753764	1.15012143203386	-0.0475500826126766
537.773764	1.15012143203386	-0.0475824361661642
537.793764	1.15012143203386	-0.047685817502868
537.813764	1.15012143203386	-0.0477913348126984
537.833764	1.15012143203386	-0.0479259450379621
537.853764	1.15012182423958	-0.0479752706457671
537.873764	1.15012225502291	-0.0480671471647295
537.893764	1.15012225502291	-0.0481349629761321
537.913764	1.15012225502291	-0.048226510107741
537.933764	1.15012225502291	-0.0483031101753931
537.953764	1.15012225502291	-0.0483500179019764
537.973764	1.15012225502291	-0.04839255753681
537.993764	1.15012225502291	-0.0484964368122337
538.013764	1.15012225502291	-0.0485955307719263
538.033764	1.15012225502291	-0.0486061222074389
538.053764	1.15012225502291	-0.0486196205605322
538.073764	1.15012225502291	-0.0486708399972469
538.093764	1.15012225502291	-0.0486946710238956
538.113764	1.15012225502291	-0.0487730770838295
538.133764	1.15012225502291	-0.0489065205063239
538.153764	1.15012225502291	-0.0489590343463142
538.173764	1.15012225502291	-0.0489981940514579
538.193764	1.15012225502291	-0.0490883405449514
538.213764	1.15012225502291	-0.0491627482578577
538.233764	1.15012225502291	-0.0490772909345976
538.253764	1.15012225502291	-0.0491285293630157
538.273764	1.15012225502291	-0.0491237968679594
538.293764	1.15012225502291	-0.0492594718155871
538.313764	1.15012225502291	-0.0493641344987702
538.333764	1.15012225502291	-0.0494288855240591
538.353764	1.15012225502291	-0.0495215685969194
538.373764	1.15012225502291	-0.0496671779858248
538.393764	1.15012225502291	-0.0497710436109624
538.413764	1.15012225502291	-0.049841262466318
538.433764	1.15012225502291	-0.0498312615540786
538.453764	1.15012225502291	-0.0499407742434824
538.473764	1.15011402513244	-0.0500250766337879
538.493764	1.15011402513244	-0.0500829526624963
538.513764	1.15011402513244	-0.0501566938853159
538.533764	1.15011402513244	-0.0501452306119253
538.553764	1.15011402513244	-0.0502028722117956
538.573764	1.15011402513244	-0.0502205107562005
538.593764	1.15011402513244	-0.0503036730508192
538.613764	1.15011402513244	-0.0504283328105553
538.633764	1.15011402513244	-0.0503931714524391
538.653764	1.15011402513244	-0.0503726823720736
538.673764	1.15012225502291	-0.0504615510800324
538.693764	1.15012225502291	-0.0505828730479201
538.713764	1.15012225502291	-0.0506016172655487
538.733764	1.15012225502291	-0.0505477105028223
538.753764	1.15012225502291	-0.0505156940520677
538.773764	1.15012225502291	-0.0506086026514043
538.793764	1.15012225502291	-0.050691535858603
538.813764	1.15012225502291	-0.0506545880933985
538.833764	1.15012225502291	-0.0506700681120288
538.853764	1.15012225502291	-0.0507854907820913
538.873764	1.15012225502291	-0.0509613818483567
538.893764	1.15012225502291	-0.0509484223848437
538.913764	1.15012225502291	-0.0509523916508253
538.933764	1.15012225502291	-0.0509779823774794
538.953764	1.15012225502291	-0.0509301120089368
538.973764	1.15012225502291	-0.0510586033448059
538.993764	1.15012225502291	-0.0510600579905775
539.013764	1.15012225502291	-0.0510292095295739
539.033764	1.15012225502291	-0.0510427518009805
539.053764	1.15012225502291	-0.0511791650510727
539.073764	1.15012225502291	-0.0512443641618602
539.093764	1.15012225502291	-0.0512421783355128
539.113764	1.15012225502291	-0.0512587444421735
539.133764	1.15012225502291	-0.0512758992916353
539.153764	1.15012225502291	-0.0513233969480013
539.173764	1.15012225502291	-0.0513760306731182
[truncated: 13,001 more rows]
