# Supplementary material for: Unraveling the Local Relation Between Tissue Composition and Human Brain Mechanics Through Machine Learning
Source: Front Bioeng Biotechnol. 2021 Aug 17;9:704738. doi: 10.3389/fbioe.2021.704738 (PMC8415910; doi:10.3389/fbioe.2021.704738)
Supplement: Supplementary file 2 [file DataSheet4.ZIP › Mechanics_tensRelax/tensRelax_HBE_04_22_P2a_HS_31.txt]

688.769056	1.00000543668348	0.22224501819187
688.789056	1.00000543668348	0.217946189830962
688.809056	1.00000543668348	0.228348156717389
688.829056	1.00000543668348	0.22792832928877
688.849056	1.00000543668348	0.228890735457344
688.869056	1.00000543668348	0.229094328396971
688.889056	1.00000543668348	0.229830100964741
688.909056	1.00000543668348	0.229422323521699
688.929056	1.00000543668348	0.229797738451347
688.949056	1.00000543668348	0.229301589976343
688.969056	0.999997932927636	0.229794379996896
688.989056	0.999996375544348	0.229088003942608
689.009056	0.999996375544348	0.228116100311255
689.029056	0.999996375544348	0.22685415769736
689.049056	0.999996375544348	0.22620778235243
689.069056	0.999996375544348	0.225856446155996
689.089056	0.999996375544348	0.225129121159714
689.109056	0.999996375544348	0.225104987427917
689.129056	0.999996375544348	0.224809446259283
689.149056	0.999996375544348	0.224497504167748
689.169056	0.999996375544348	0.22446201670253
689.189056	0.999996375544348	0.224542284816924
689.209056	0.999996375544348	0.224507933158913
689.229056	0.999996375544348	0.224495417699475
689.249056	0.999996375544348	0.224256938842747
689.269056	0.999996375544348	0.224473654846502
689.289056	0.999996375544348	0.224620613381365
689.309056	0.999996375544348	0.224868861546099
689.329056	0.999996375544348	0.224940702653562
689.349056	0.999996375544348	0.224977793053897
689.369056	1.00000076453361	0.225386390418768
689.389056	1.00000543668348	0.225898840747203
689.409056	1.00000543668348	0.225908578075455
689.429056	1.00000090611391	0.226165745075656
689.449056	1.00000996725304	0.226778429278429
689.469056	1.00003520394132	0.22671089598651
689.489056	1.00008879916348	0.226840573871501
689.509056	1.00021384288347	0.226841963565586
689.529056	1.00039053509651	0.226616061834441
689.549056	1.00061796968868	0.226512888818034
689.569056	1.00090067722954	0.226556748733353
689.589056	1.00123956383301	0.226615744944627
689.609056	1.00163372338517	0.226568893377318
689.629056	1.0020740947469	0.226531769141938
689.649056	1.00258514299384	0.22651167656357
689.669056	1.00307625673469	0.226638256488381
689.689056	1.00335620345972	0.226929368474442
689.709056	1.00390716319293	0.2274576385845
689.729056	1.00425058036596	0.227883557435503
689.749056	1.00461211981725	0.228174339837166
689.769056	1.00501080993898	0.228524224203286
689.789056	1.00538231664332	0.22877880495829
689.809056	1.00579550458765	0.229080407128546
689.829056	1.00620161351704	0.229604192123257
689.849056	1.00687649848588	0.229857781899352
689.869056	1.00718510106342	0.229988646736093
689.889056	1.00804991600324	0.230416498953111
689.909056	1.00823421815734	0.23097964574948
689.929056	1.00913544047103	0.231543176641746
689.949056	1.00954862841537	0.232273132932761
689.969056	1.00993047048153	0.232775762154703
689.989056	1.01030235945267	0.23292888696465
690.009056	1.01070240874527	0.233637714143377
690.029056	1.01123218806575	0.234039297168195
690.049056	1.01164084544053	0.234610974207005
690.069056	1.01212742861182	0.234911219102069
690.089056	1.01226678610004	0.235553196849584
690.109056	1.01318123909265	0.236104455998379
690.129056	1.01369138122568	0.236575354990675
690.149056	1.01421058449784	0.237220307988626
690.169056	1.01459905252198	0.237726610131391
690.189056	1.01514841239781	0.238333834287562
690.209056	1.01535432678455	0.239020502097459
690.229056	1.01585789959171	0.239471550154798
690.249056	1.01623393686561	0.239898226941226
690.269056	1.01663262698733	0.240242847113199
690.289056	1.0170131948308	0.240575236153189
690.309056	1.01741641552209	0.24110538892215
690.329056	1.01783145816835	0.241503025649359
690.349056	1.01844213647163	0.241524707690798
690.369056	1.01898036813596	0.242011384348585
690.389056	1.01958837057159	0.242571540616234
690.409056	1.02018187518462	0.242969115919523
690.429056	1.02070560902634	0.243350515952762
690.449056	1.02112785810981	0.243777952468863
690.469056	1.02151748709241	0.244103122294775
690.489056	1.02190674796623	0.24438622149273
690.509056	1.02229482664455	0.244727251471216
690.529056	1.02277970377324	0.245005323931641
690.549056	1.02316933275584	0.24552601955472
690.569056	1.02366588318017	0.245984465225946
690.589056	1.0242041148445	0.246344654380369
690.609056	1.0247332853697	0.246717633771923
690.629056	1.02527151703404	0.24706493119088
690.649056	1.0258188098375	0.247482933175537
690.669056	1.02630086243922	0.247965456132221
690.689056	1.02675573162356	0.248243803535876
690.709056	1.02712180164442	0.248662240391854
690.729056	1.02745162710875	0.248985519139259
690.749056	1.02781769712961	0.249252987469623
690.769056	1.02820823222612	0.24961304780071
690.789056	1.02857883281655	0.250015376104991
690.809056	1.02900108190001	0.2505365950825
690.829056	1.02947114265042	0.250911160972229
690.849056	1.03007754522868	0.251326752260265
690.869056	1.03063842974083	0.251576554881189
690.889056	1.0312554933156	0.251863705873558
690.909056	1.03182181451123	0.252167787375895
690.929056	1.03233195664426	0.252435127054309
690.949056	1.0327451445886	0.252895938774792
690.969056	1.03313024300163	0.253295544983589
690.989056	1.03355249208509	0.253636258514062
691.009056	1.03395446686976	0.254059207306641
691.029056	1.03441511253029	0.254418998596532
691.049056	1.03467981105713	0.254714371215941
691.069056	1.03532938146852	0.255026659508048
691.089056	1.03584858474068	0.255282123437016
691.109056	1.03637775526588	0.255666070986473
691.129056	1.03689242796847	0.256070219773297
691.149056	1.03740710067107	0.256410996213787
691.169056	1.03786412187594	0.256674132197382
691.189056	1.03834039800148	0.256959895608432
691.209056	1.03870193745277	0.257524641205485
691.229056	1.03890846771381	0.257844485821528
691.249056	1.03942592246927	0.258188516371677
691.269056	1.03982914316056	0.258635731813096
691.289056	1.0402006498649	0.259039161882646
691.309056	1.04059933998663	0.259412242616894
691.329056	1.04109589041096	0.25981835585802
691.349056	1.04157104805213	0.260257891529436
691.369056	1.04218141487875	0.260621847343758
691.389056	1.04279394788395	0.26093038358749
691.409056	1.04337839135785	0.261280389402275
691.429056	1.04389759463001	0.261611024273224
691.449056	1.04402160481383	0.261995375989865
691.469056	1.04470041155694	0.262400679116153
691.489056	1.04512719120997	0.262799345829129
691.509056	1.04555718473578	0.263203496989912
691.529056	1.04596715880734	0.263584957813224
691.549056	1.04625060256575	0.264072492640668
691.569056	1.0468623993534	0.264540255918034
691.589056	1.0473915698786	0.264979852125505
691.609056	1.04792980154293	0.265371497843181
691.629056	1.04845353538465	0.265803016048365
691.649056	1.04900988932725	0.266170643789814
691.669056	1.04949284804288	0.266510789349662
691.689056	1.04993321940461	0.266797705913195
691.709056	1.05021004428405	0.267215622497899
691.729056	1.05062911488981	0.267572430903396
691.749056	1.05100515216371	0.267880560012489
691.769056	1.05139931171587	0.268403174296329
691.789056	1.05151250516485	0.268792421124488
691.809056	1.05218853693411	0.269187390390237
691.829056	1.0527168013454	0.269524500838508
691.849056	1.05326521263322	0.269944182464633
691.869056	1.05376559280464	0.27030935078051
691.889056	1.05446107062796	0.270608603642292
691.909056	1.05502286125403	0.270936612910265
691.929056	1.05552847281749	0.271394850661467
691.949056	1.05593622407835	0.271805722511242
691.969056	1.05632132249138	0.272199389064844
691.989056	1.05675806939745	0.272517443712854
692.009056	1.05720750189831	0.272945859148517
692.029056	1.05760709813395	0.273268330554518
692.049056	1.05802934721741	0.273661135359586
692.069056	1.05852499152783	0.274054847611974
692.089056	1.05905416205304	0.274459467036941
692.109056	1.0595733653252	0.274852477189798
692.129056	1.0600889441417	0.275151549630399
692.149056	1.06061267798343	0.275463492510906
692.169056	1.0610911061295	0.275756646661978
692.189056	1.06152733626748	0.276014817502151
692.209056	1.06190751476513	0.276457789484874
692.229056	1.0621570288049	0.276754398345467
692.249056	1.06262153252858	0.277064206439826
692.269056	1.06302565933379	0.277550703251991
692.289056	1.06339172935465	0.277914258460072
692.309056	1.06380038672942	0.278349751272653
692.329056	1.06430146772332	0.278913792989705
692.349056	1.06483426270417	0.279322235088443
692.369056	1.06537793105198	0.279725877034183
692.389056	1.06599408851283	0.280150838947308
692.409056	1.06657943810064	0.280556656036563
692.429056	1.06710317194236	0.280977644529269
692.449056	1.06728195954382	0.281389531248187
692.469056	1.06789692773017	0.281840812694577
692.489056	1.0683237073832	0.282236415214932
692.509056	1.06877313988405	0.282764259339057
692.529056	1.06915059296094	0.283187176676626
692.549056	1.06950305003606	0.283622373930826
692.569056	1.06992302675573	0.284153808080358
692.589056	1.07058717993791	0.284654234713372
692.609056	1.07112088103268	0.285088830167976
692.629056	1.07165005155788	0.28541325534545
692.649056	1.07220640550047	0.285853628432279
692.669056	1.07268936421611	0.286351472193651
692.689056	1.07312973557784	0.286614989198291
692.709056	1.0734560640088	0.286995454144164
692.729056	1.07382110049347	0.287307881313103
692.749056	1.07420166833694	0.287706154541727
692.769056	1.0745958278891	0.288076225091008
692.789056	1.074971865163	0.28847409593292
692.809056	1.07539864481603	0.28873317896834
692.829056	1.07591784808819	0.28910097763512
692.849056	1.07649323042296	0.289656569824692
692.869056	1.07704958436555	0.289971187567903
692.889056	1.07757597991689	0.290327800714951
692.909056	1.07821937742725	0.290701490964175
692.929056	1.07853255304844	0.290991669946234
692.949056	1.07912367911244	0.291331211926014
692.969056	1.07951330809504	0.291861868602694
692.989056	1.0799491488872	0.292296576227044
693.009056	1.08039948750197	0.292731319460837
693.029056	1.08080361430718	0.293256303553149
693.049056	1.08118786323842	0.293551528393367
693.069056	1.0817169771315	0.293795708876638
693.089056	1.08225520879583	0.294112662005859
693.109056	1.08276988149842	0.294275874329725
693.129056	1.08328546031493	0.294521507084801
693.149056	1.08380466358709	0.294749909023604
693.169056	1.08428762230273	0.294969391983762
693.189056	1.08472799366445	0.295214525613138
693.209056	1.08508388406182	0.295623715510193
693.229056	1.08542841971921	0.29592556133296
693.249056	1.08580898756268	0.296279577364587
693.269056	1.08621220825397	0.296796973084465
693.289056	1.08657918438874	0.296999780735671
693.309056	1.08699690290265	0.297272054695988
693.329056	1.08749345332698	0.297655706687064
693.349056	1.08804074613044	0.297951343409846
693.369056	1.08858350836434	0.298141557187824
693.389056	1.08915718465651	0.29845473393555
693.409056	1.08977595427387	0.298761019068957
693.429056	1.09029968811559	0.299107943479888
693.449056	1.09070834549036	0.299301276051636
693.469056	1.09109344390339	0.299644317252741
693.489056	1.09152022355642	0.299850086422671
693.509056	1.09195606434859	0.300112145220598
693.529056	1.09234569333118	0.300323523471389
693.549056	1.09274982013639	0.300630979561998
693.569056	1.09325090113029	0.300708024747695
693.589056	1.09365877981341	0.300952826615753
693.609056	1.09432192777547	0.301228677544683
693.629056	1.09485562887024	0.301325016520421
693.649056	1.0954029216737	0.301522552786988
693.669056	1.09588588038934	0.301880195046957
693.689056	1.09632625175107	0.301955225331635
693.709056	1.09668416674671	0.302115322422676
693.729056	1.09700102345567	0.302334768586408
693.749056	1.09739818451016	0.302595509241431
693.769056	1.09779234406233	0.302929047469016
693.789056	1.09816385076666	0.3031369253115
693.809056	1.09859516098926	0.303486321017817
693.829056	1.09912886208403	0.303701829370577
693.849056	1.09969971384923	0.304065698535253
693.869056	1.10025606779182	0.30411252673408
693.889056	1.10086860079702	0.304369093368819
693.909056	1.1013637566554	0.304361099642217
693.929056	1.10192150516394	0.30458039149836
693.949056	1.10233016253871	0.304985302920766
693.969056	1.10271073038218	0.305425043939972
693.989056	1.10314204060478	0.305686801838099
694.009056	1.10359690978911	0.305902718512479
694.029056	1.1040001304804	0.306252872106455
694.049056	1.10442237956387	0.306417714155857
694.069056	1.10492346055777	0.306655926496375
694.089056	1.10536543177687	0.306976752746082
694.109056	1.10597183435513	0.307264377937542
694.129056	1.10647744591859	0.307537524329227
694.149056	1.10700208587423	0.307746309025542
694.169056	1.10748413847595	0.308107735975877
694.189056	1.10791997926811	0.308435125046039
694.209056	1.10828242483332	0.308886269989563
694.229056	1.10862131143679	0.309005716526754
694.249056	1.10896428971089	0.309427026691434
694.269056	1.10940963054111	0.309863418048977
694.289056	1.10978113724545	0.310056220633506
694.309056	1.11020338632892	0.310534738556337
694.329056	1.11070899789238	0.310845220262672
694.349056	1.11125176012628	0.310976581126206
694.369056	1.11179452236017	0.311086786419288
694.389056	1.11239708811233	0.311278774141048
694.409056	1.11297700101666	0.311614061385806
694.429056	1.11351070211143	0.311941619007338
694.449056	1.11391482891663	0.312220555494555
694.469056	1.11430445789923	0.31256673210717
694.489056	1.11472670698269	0.312852934107867
694.509056	1.11516254777486	0.313157934927338
694.529056	1.11555670732702	0.31360749347015
694.549056	1.11595086687918	0.314087577615008
694.569056	1.11645194787308	0.314384478473039
694.589056	1.11699017953741	0.314657421297406
694.609056	1.11741067302516	0.315026639000512
694.629056	1.11805758172694	0.315401009390109
694.649056	1.11860487453041	0.315899204497993
694.669056	1.11909689438517	0.316300976947942
694.689056	1.11954179631647	0.316771055432635
694.709056	1.11988974405906	0.31716133671513
694.729056	1.12022410009297	0.317579791002432
694.749056	1.12060466793643	0.317975246337086
694.769056	1.12098976634947	0.318514989950288
694.789056	1.12126298093129	0.318861657973225
694.809056	1.1217925832764	0.319291604614963
694.829056	1.12231631711812	0.319618577648127
694.849056	1.12288716888332	0.320065897543915
694.869056	1.12344805339548	0.320360198319071
694.889056	1.12405605583111	0.320711679551805
694.909056	1.12461331588762	0.320888800330856
694.929056	1.12512798859021	0.321162400149457
694.949056	1.12544258001439	0.321503308344889
694.969056	1.12590271598584	0.322006139802329
694.989056	1.12614195837494	0.32238542607562
695.009056	1.12679342596234	0.322863470392849
695.029056	1.12719211608407	0.323076246907793
695.049056	1.1276053040284	0.323326700588044
695.069056	1.12808826274404	0.323644779569174
695.089056	1.12857807394615	0.324102864199767
695.109056	1.1290949553014	0.324380522901451
695.129056	1.12943898126972	0.324761831197646
695.149056	1.13003640765703	0.325081212890922
695.169056	1.13046771787962	0.32541448345419
695.189056	1.13086187743178	0.325806097716857
695.209056	1.13120982517438	0.326230758730183
695.229056	1.13148890825959	0.326461909124542
695.249056	1.13176708523089	0.32678168430217
695.269056	1.13204289073217	0.327180424607996
695.289056	1.13240680165348	0.327492070149647
695.309056	1.13269494587782	0.327779622341747
695.329056	1.13298218398824	0.328108636983013
695.349056	1.13329751162997	0.328422689723052
695.369056	1.13365995719518	0.328719088487928
695.389056	1.13403599446908	0.329086259835008
695.409056	1.13443015402124	0.329369384586286
695.429056	1.13478764427599	0.329673980051591
695.449056	1.1351858530247	0.330104092870735
695.469056	1.13547503078522	0.330466465845287
695.489056	1.13594245814207	0.330805098003782
695.509056	1.13626231635336	0.331243345206827
695.529056	1.13655952171683	0.331679904522245
695.549056	1.13680507858726	0.331985981933896
695.569056	1.1370234520403	0.332292518707371
695.589056	1.13722732767073	0.332644813022399
695.609056	1.13743281731656	0.33301858220589
695.629056	1.13768219685506	0.333374814331891
695.649056	1.1379422515481	0.333781700891434
695.669056	1.13817874727939	0.33411313994232
695.689056	1.1382690755101	0.33450708187562
695.709056	1.13859102910982	0.334882855870786
695.729056	1.13878131303155	0.335238487977663
695.749056	1.13899515591502	0.335556106409989
695.769056	1.13921805993762	0.335960865898767
695.789056	1.13943874114953	0.336339622778329
695.809056	1.13971823481761	0.336793723305672
695.829056	1.13994566940978	0.337171239196122
695.849056	1.13994566940978	0.337528051756054
695.869056	1.14041413030281	0.337752181748603
695.889056	1.14063250375584	0.338127420415135
695.909056	1.14083184881671	0.338418564413116
695.929056	1.14104116113061	0.338877566580372
695.949056	1.14121722331132	0.339277552623234
695.969056	1.14143985125234	0.339509218761034
695.989056	1.14163466574364	0.339762757406084
696.009056	1.14179686013407	0.340066863835031
696.029056	1.14196358509406	0.340225550792105
696.049056	1.14211671834536	0.340474203821491
696.069056	1.14226985159666	0.340763756077341
696.089056	1.14242298484796	0.341120959154171
696.109056	1.14255346525144	0.341391790932023
696.129056	1.14267850897143	0.34176604559093
696.149056	1.14280355269143	0.342020225799456
696.169056	1.14291047413317	0.34223562376294
696.189056	1.14301195889142	0.342607997649732
696.209056	1.14311434976359	0.343112609579352
696.229056	1.14323486291403	0.343424402306703
696.249056	1.14334631492533	0.34371111767688
696.269056	1.14345776693663	0.344035767193848
696.289056	1.14357924283309	0.344347117770607
696.309056	1.14370924186355	0.344777006250255
696.329056	1.14385192648879	0.345127899927167
696.349056	1.14397697020879	0.345442628653146
696.369056	1.14408842222009	0.34566509687166
696.389056	1.14419534366182	0.346076060119007
696.409056	1.14430226510356	0.3463121620065
696.429056	1.14440374986182	0.346555031468752
696.449056	1.14451520187312	0.346790784977188
696.469056	1.1446095934584	0.347017569060269
696.489056	1.14473810589572	0.347350729234262
696.509056	1.14485861904615	0.34761477385216
696.529056	1.14497460162702	0.34781140623235
696.549056	1.14510508203049	0.348040942925422
696.569056	1.14523012575049	0.348207656251086
696.589056	1.14533704719222	0.348289048756358
696.609056	1.14545302977309	0.348468474059902
696.629056	1.14556901235396	0.348651933319918
696.649056	1.14565680629731	0.348877320325826
696.669056	1.14577288798439	0.349029007653266
696.689056	1.1458331445596	0.349160650424898
696.709056	1.14596770247568	0.349409088017149
696.729056	1.14605559552525	0.349655893509902
696.749056	1.14616251696698	0.349888467688514
696.769056	1.14624134887742	0.350019469490159
696.789056	1.14631565021828	0.350299208376839
696.809056	1.14638182484999	0.35065305526361
696.829056	1.14644391489008	0.350798662872043
696.849056	1.14653311755741	0.351130664552136
696.869056	1.14661194946784	0.351395624926225
696.889056	1.14670527920088	0.351662314732293
696.909056	1.14677504997218	0.351929030651953
696.929056	1.14681673121218	0.352113561162731
696.949056	1.14689556312261	0.352189897127009
696.969056	1.14695688155007	0.352348159738213
696.989056	1.14701154570348	0.35259667448426
697.009056	1.1470758797913	0.352836333161679
697.029056	1.14712057669167	0.35299313281824
697.049056	1.14719186237217	0.353070409465322
697.069056	1.14724804143478	0.35312507708316
697.089056	1.14730331438347	0.353271874640501
697.109056	1.14736402401564	0.353342703010833
697.129056	1.14741476639477	0.353566433584122
697.149056	1.14746097820434	0.353893648168014
697.169056	1.14750132858953	0.35411748972407
697.189056	1.14755430793738	0.354341394190144
697.209056	1.14760958088607	0.354695847624436
697.229056	1.14763767041737	0.354956621514937
697.249056	1.14769294336607	0.355347102803809
697.269056	1.1477300940365	0.355622692003327
697.289056	1.1477717752765	0.3557225937039
697.309056	1.14782575984447	0.356006891786344
697.329056	1.14786694555343	0.356254844496673
697.349056	1.14791584738867	0.356508539823276
697.369056	1.14796205919823	0.356665909230934
697.389056	1.14797655702084	0.35672213416844
697.409056	1.1480363605391	0.356821860789248
697.429056	1.14805991950084	0.356932612687289
697.449056	1.14811066187997	0.357055950149686
697.469056	1.14813875141127	0.357312928666989
697.489056	1.14817137151214	0.357515729789796
697.509056	1.14819353590794	0.357798541177969
697.529056	1.14825020342257	0.357759064548778
697.549056	1.1482592645617	0.357934518212377
697.569056	1.14831544362431	0.358094077007329
697.589056	1.14832903533301	0.358330402640826
697.609056	1.148370716573	0.358440318310434
697.629056	1.14839880610431	0.358694829093294
697.649056	1.1484259895217	0.358753468944567
697.669056	1.1484499095132	0.359022349918399
697.689056	1.14849122972344	0.359041558839267
697.709056	1.1485238498243	0.359286373170631
697.729056	1.14853064567865	0.359411265578732
697.749056	1.14857006163387	0.359535184662041
697.769056	1.14859362059561	0.359526379040126
697.789056	1.148620804013	0.3595748298426
697.809056	1.14864436297474	0.359779640525006
697.829056	1.14867003856194	0.359835195411482
697.849056	1.14868689369653	0.360039997785018
697.869056	1.1487322560243	0.360195490575
697.889056	1.14874805638566	0.360306007450713
697.909056	1.14876940669473	0.360392975207874
697.929056	1.1488020267956	0.360521711655413
697.949056	1.14882558575734	0.360485706946974
697.969056	1.14885276917473	0.360661365958365
697.989056	1.14887632813647	0.360940878725079
698.009056	1.14888022159469	0.36128443151519
698.029056	1.14890170640505	0.361458618076087
698.049056	1.14893160108516	0.36157404074615
698.069056	1.1489551600469	0.361787177509966
698.089056	1.14899231071733	0.361995701663851
698.109056	1.14900590242603	0.362083814858114
698.129056	1.1490249308182	0.362159827963436
698.149056	1.14904758366603	0.362265529255391
698.169056	1.14906512546506	0.362496916452549
698.189056	1.14907567319733	0.362705543873822
698.209056	1.14909923215907	0.362795957438143
698.229056	1.14912641557646	0.362976428472348
698.249056	1.14912641557646	0.363129444625526
698.269056	1.14915903567733	0.363091981116881
698.289056	1.14918259463907	0.363034042178155
698.309056	1.1491916557782	0.363063434806405
698.329056	1.14919611555761	0.363153326692377
698.349056	1.14922880644863	0.363206737890346
698.369056	1.14925236541037	0.363299740854709
698.389056	1.14926595711907	0.363404650430034
698.409056	1.1492895160808	0.363449774123493
698.429056	1.14929312637843	0.363594619096342
698.449056	1.14929857721993	0.363780413742368
698.469056	1.14931669949819	0.36400208015491
698.489056	1.1493311973208	0.364092579181896
698.509056	1.14935838073819	0.364107342857219
698.529056	1.14935838073819	0.364126459193533
698.549056	1.14936531109382	0.364190029172275
698.569056	1.14938193969993	0.364076414868458
698.589056	1.14939553140863	0.364140444802513
698.609056	1.14941909037036	0.364133312824448
698.629056	1.14943268207906	0.364021800071294
698.649056	1.14943268207906	0.363832155450922
698.669056	1.14943268207906	0.363790301891369
698.689056	1.14945171047123	0.363680837868206
698.709056	1.14946530217993	0.363543921931469
698.729056	1.1494843305721	0.363360943992432
698.749056	1.14949339171123	0.36332627582511
698.769056	1.1494979222808	0.363141243221177
698.789056	1.1494979222808	0.363071534767847
698.809056	1.14949339171123	0.362869959796883
698.829056	1.1495260118121	0.362789572664903
698.849056	1.1495260118121	0.362637970206638
698.869056	1.14955863191297	0.362633625261025
698.889056	1.14955863191297	0.362520703560886
698.909056	1.14955863191297	0.362357331588014
698.929056	1.14955863191297	0.362247168432774
698.949056	1.14956316248253	0.362078236638772
698.969056	1.14958581533036	0.361959141448091
698.989056	1.14958581533036	0.361855563665956
699.009056	1.14961390486166	0.36179537005596
699.029056	1.14962296600079	0.361779135710616
699.049056	1.14962296600079	0.361583733636704
699.069056	1.1496374638234	0.361371413516129
699.089056	1.14965558610166	0.361139346772087
699.109056	1.14966011667123	0.360952773466228
699.129056	1.14966011667123	0.360850298983355
699.149056	1.14966011667123	0.360697780175406
699.169056	1.14966464724079	0.360568273376903
699.189056	1.14966464724079	0.360330899638784
699.209056	1.14966464724079	0.360187054104317
699.229056	1.14968367563297	0.360039159182622
699.249056	1.1496927367721	0.359952695299089
699.269056	1.1496927367721	0.359751537552106
699.289056	1.14968820620253	0.359610604870128
699.309056	1.1497208263034	0.359348803053687
699.329056	1.14972535687296	0.359284182596358
699.349056	1.14972535687296	0.359123218415366
699.369056	1.14972535687296	0.358880970931396
699.389056	1.14972535687296	0.358698483809191
699.409056	1.14972535687296	0.358564589333744
699.429056	1.14972535687296	0.358433159625285
699.449056	1.14972535687296	0.358451897314515
699.469056	1.14975344640427	0.358280140504654
699.489056	1.14975797697383	0.358150354172018
699.509056	1.14975797697383	0.35812956834629
699.529056	1.14975797697383	0.3579047688962
699.549056	1.14978062982166	0.357820740105119
699.569056	1.14978062982166	0.357702515565335
699.589056	1.14978062982166	0.357655779357572
699.609056	1.1497905970747	0.35753302529656
699.629056	1.1497905970747	0.357357652347699
699.649056	1.1497905970747	0.357215995607034
699.669056	1.1497905970747	0.357036569116508
699.689056	1.14978969096079	0.356726737282519
699.709056	1.14978969096079	0.356512116791887
699.729056	1.14978969096079	0.35622698366799
699.749056	1.14981324992253	0.35595414529799
699.769056	1.14981778049209	0.355781292310755
699.789056	1.14981778049209	0.355503273953692
699.809056	1.14981778049209	0.355328809045643
699.829056	1.14981778049209	0.355027824971411
699.849056	1.14981778049209	0.354772257181565
699.869056	1.1498458700234	0.354578059893829
699.889056	1.1498458700234	0.354319148377227
699.909056	1.14985040059296	0.354160609792835
699.929056	1.14985040059296	0.353934032244528
699.949056	1.14985040059296	0.353792092408787
699.969056	1.14985040059296	0.353616422121072
699.989056	1.14985946173209	0.353393648254833
700.009056	1.14985040059296	0.35310896855785
700.029056	1.1498458700234	0.352688676229766
700.049056	1.14985040059296	0.352542455545412
700.069056	1.14985040059296	0.352530818379238
700.089056	1.14985946173209	0.352457981636286
700.109056	1.14985946173209	0.35234000873657
700.129056	1.14985946173209	0.352141483714451
700.149056	1.14985946173209	0.351843897968122
700.169056	1.14988302069383	0.351569428685606
700.189056	1.14988755126339	0.351276124381379
700.209056	1.14988755126339	0.351008901620639
700.229056	1.14988755126339	0.350713812689796
700.249056	1.14988755126339	0.35051837559993
700.269056	1.14988755126339	0.350200621851719
700.289056	1.14988755126339	0.349853197128105
700.309056	1.14989208183296	0.349547745849171
700.329056	1.14988755126339	0.349220336600322
700.349056	1.14988755126339	0.349044966618914
700.369056	1.14991111022513	0.348619989868523
700.389056	1.14991111022513	0.348410009288393
700.409056	1.14991111022513	0.348081749567335
700.429056	1.14991111022513	0.347922988423918
700.449056	1.14991111022513	0.34776306522566
700.469056	1.14991312774439	0.347371287753043
700.489056	1.1499156407947	0.347135743153343
700.509056	1.1499156407947	0.346854382849996
700.529056	1.1499156407947	0.346542254800384
700.549056	1.1499156407947	0.346420680598936
700.569056	1.1499156407947	0.346155495885351
700.589056	1.1499156407947	0.345916287667394
700.609056	1.1499156407947	0.345636421773698
700.629056	1.1499156407947	0.345408794933785
700.649056	1.1499156407947	0.345275730158375
700.669056	1.1499156407947	0.345188266836457
700.689056	1.1499156407947	0.345000859676126
700.709056	1.1499156407947	0.344869942743656
700.729056	1.1499156407947	0.344590628202846
700.749056	1.1499156407947	0.344366371796771
700.769056	1.1499156407947	0.344159911803634
700.789056	1.1499156407947	0.343896133069581
700.809056	1.1499156407947	0.343672699835145
700.829056	1.1499156407947	0.34340232148421
700.849056	1.1499156407947	0.343133545558237
700.869056	1.14991794147456	0.342806256788007
700.889056	1.14993829364252	0.34248178116382
700.909056	1.14993829364252	0.342252171471388
700.929056	1.14993829364252	0.342100271080777
700.949056	1.14993829364252	0.34188793256199
700.969056	1.14993829364252	0.34158684462688
700.989056	1.14993829364252	0.341396724620437
701.009056	1.14993829364252	0.341331194935314
701.029056	1.14993829364252	0.341145846000824
701.049056	1.14993829364252	0.340934541342884
701.069056	1.14993829364252	0.340813158245451
701.089056	1.14998450545209	0.340552238356231
701.109056	1.14998450545209	0.340394657665872
701.129056	1.14998450545209	0.340224503280972
701.149056	1.14998450545209	0.340199066861907
701.169056	1.14998450545209	0.340062784179775
701.189056	1.14998450545209	0.33988175763825
701.209056	1.14998450545209	0.339654806784275
701.229056	1.14998450545209	0.339449944468175
701.249056	1.14998450545209	0.339174770118674
701.269056	1.14998450545209	0.338932974874638
701.289056	1.14999356659122	0.338750273502281
701.309056	1.14999356659122	0.33851154423134
701.329056	1.14999356659122	0.33829570114981
701.349056	1.14999356659122	0.33801929293309
701.369056	1.14999356659122	0.337742868098627
701.389056	1.14999356659122	0.337534625852837
701.409056	1.14999356659122	0.337295284692956
701.429056	1.14999356659122	0.337047126634836
701.449056	1.14999356659122	0.336755279350345
701.469056	1.14999356659122	0.336581797856431
701.489056	1.14999356659122	0.336546372988431
701.509056	1.14999356659122	0.336401037198751
701.529056	1.14999356659122	0.336353004213749
701.549056	1.14999356659122	0.33627693650728
701.569056	1.14999356659122	0.336104077585138
701.589056	1.14999356659122	0.335837018034347
701.609056	1.14999356659122	0.335609912279292
701.629056	1.14999356659122	0.335357236569759
701.649056	1.14999356659122	0.335178462325542
701.669056	1.14999356659122	0.33492877484182
701.689056	1.14999356659122	0.334763150571639
701.709056	1.14999356659122	0.334636215961946
701.729056	1.14999356659122	0.33452381119223
701.749056	1.14999356659122	0.334311306496039
701.769056	1.14999356659122	0.334112484135067
701.789056	1.14999356659122	0.334020250928178
701.809056	1.14999356659122	0.333899458947508
701.829056	1.14999356659122	0.333803690316359
701.849056	1.14999356659122	0.333751229890534
701.869056	1.14999356659122	0.33367484051209
701.889056	1.15000262773035	0.333660453109888
701.909056	1.15000262773035	0.333608737514926
701.929056	1.15000262773035	0.333621490443666
701.949056	1.15000262773035	0.333461779121598
701.969056	1.15000262773035	0.333299458814294
701.989056	1.15000262773035	0.333230545045047
702.009056	1.15000262773035	0.333162176100287
702.029056	1.15000262773035	0.333039204821669
702.049056	1.15000262773035	0.333161825940758
702.069056	1.15000262773035	0.332921406408227
702.089056	1.15000262773035	0.332800185927253
702.109056	1.15000262773035	0.332503339076878
702.129056	1.15000262773035	0.332373534939521
702.149056	1.15000262773035	0.33222958673116
702.169056	1.15000262773035	0.332120312625028
702.189056	1.15000262773035	0.332029665225361
702.209056	1.15000262773035	0.331856906009661
702.229056	1.15000262773035	0.331693136991493
702.249056	1.15000262773035	0.331589443478668
702.269056	1.15000262773035	0.331472719876932
702.289056	1.15000715829991	0.331146478617833
702.309056	1.15000715829991	0.331081449838884
702.329056	1.15000715829991	0.331080351881039
702.349056	1.15000715829991	0.331043804722076
702.369056	1.15000715829991	0.331005251564455
702.389056	1.15000715829991	0.330943699454185
702.409056	1.15000715829991	0.330918978191445
702.429056	1.15000715829991	0.330754689868892
702.449056	1.15000715829991	0.330571901253397
702.469056	1.15000715829991	0.3305310233926
702.489056	1.15000439748408	0.330347088153021
702.509056	1.15000262773035	0.330153020839753
702.529056	1.15000262773035	0.329969833398491
702.549056	1.15000262773035	0.329906087153003
702.569056	1.15000262773035	0.329762079595569
702.589056	1.15000262773035	0.329676682808364
702.609056	1.15000262773035	0.32957983402409
702.629056	1.15000262773035	0.329485082636047
702.649056	1.15000262773035	0.329400057374035
702.669056	1.15000262773035	0.329367997004967
702.689056	1.15000262773035	0.329316656496145
702.709056	1.15000262773035	0.329135848952697
702.729056	1.15000262773035	0.32898970008072
702.749056	1.15000262773035	0.32897477556941
702.769056	1.15000262773035	0.328939647446774
702.789056	1.15000262773035	0.328785117298752
702.809056	1.15000262773035	0.328881263390004
702.829056	1.15000262773035	0.328763307108029
702.849056	1.15000262773035	0.328746919642077
702.869056	1.15000262773035	0.328640172619461
702.889056	1.15000262773035	0.328609786487733
702.909056	1.15000262773035	0.328684058884754
702.929056	1.15000262773035	0.328652464405906
702.949056	1.15000262773035	0.328602807036784
702.969056	1.15000262773035	0.328588658217855
702.989056	1.15000262773035	0.328564484747056
703.009056	1.15000262773035	0.328535860095806
703.029056	1.15000262773035	0.328409863794953
703.049056	1.15000262773035	0.328283985005265
703.069056	1.15000262773035	0.328173398097644
703.089056	1.15000262773035	0.32820443588219
703.109056	1.15000262773035	0.32814615806026
703.129056	1.15000262773035	0.328066011292025
703.149056	1.15000262773035	0.32802574057224
703.169056	1.15000262773035	0.327992293808834
703.189056	1.15000262773035	0.328060411707016
703.209056	1.15000262773035	0.328037800303811
703.229056	1.15000262773035	0.327979761065154
703.249056	1.15000262773035	0.328065169722174
703.269056	1.15000262773035	0.327999339730744
703.289056	1.15000262773035	0.327988217714521
703.309056	1.15000262773035	0.327989664644913
703.329056	1.15000262773035	0.328009946597015
703.349056	1.15000262773035	0.328045167304204
703.369056	1.15000262773035	0.32804315477715
703.389056	1.15000262773035	0.328081313263436
703.409056	1.15000262773035	0.328076431802208
703.429056	1.15000262773035	0.328127779432919
703.449056	1.15000262773035	0.328107554455928
703.469056	1.15000262773035	0.328167526693883
703.489056	1.15000262773035	0.32816452006986
703.509056	1.15000172161643	0.328045439716448
703.529056	1.15000172161643	0.328019787860249
703.549056	1.15000172161643	0.327791869022899
703.569056	1.15000172161643	0.327780061524887
703.589056	1.15000172161643	0.327652742926695
703.609056	1.15000172161643	0.327552200256136
703.629056	1.15000172161643	0.327642873175905
703.649056	1.15000172161643	0.327611951715541
703.669056	1.15000172161643	0.327571041212753
703.689056	1.15000172161643	0.327489406563265
703.709056	1.15000172161643	0.327444455575608
703.729056	1.15000172161643	0.327312450181145
703.749056	1.15000172161643	0.327271579442235
703.769056	1.15000172161643	0.327258914943613
703.789056	1.15000172161643	0.327273888714654
703.809056	1.15000172161643	0.327290407935546
703.829056	1.15000172161643	0.327359843976633
703.849056	1.15000172161643	0.3272653863665
703.869056	1.15000172161643	0.32720850502825
703.889056	1.15000172161643	0.327113711502364
703.909056	1.15000172161643	0.327077820744144
703.929056	1.15000172161643	0.327213433375246
703.949056	1.15000172161643	0.327242719175166
703.969056	1.15000172161643	0.327317589810839
703.989056	1.15000172161643	0.327245284242088
704.009056	1.15000172161643	0.327131618304577
704.029056	1.15000172161643	0.327058688383581
704.049056	1.15000172161643	0.326997496522182
704.069056	1.15000172161643	0.327043879009472
704.089056	1.15000172161643	0.32705143770737
704.109056	1.15000172161643	0.32711147938374
704.129056	1.15000172161643	0.327126927353871
704.149056	1.15000172161643	0.327132632580229
704.169056	1.15000172161643	0.327124464367355
704.189056	1.15000172161643	0.327121530149201
704.209056	1.15000172161643	0.32713491099113
704.229056	1.15000172161643	0.327209890235606
704.249056	1.15000172161643	0.327301870615446
704.269056	1.15000172161643	0.327336288329682
704.289056	1.15000172161643	0.32733905518345
704.309056	1.15000172161643	0.327343180537493
704.329056	1.15000172161643	0.327262714471247
704.349056	1.15000172161643	0.327316691265879
704.369056	1.15000172161643	0.327324526530455
704.389056	1.15000172161643	0.327373416516067
704.409056	1.15000172161643	0.327423228786269
704.429056	1.15000172161643	0.327453122914183
704.449056	1.15000172161643	0.327521498980832
704.469056	1.15000172161643	0.327612297127144
704.489056	1.15000172161643	0.327767405928625
704.509056	1.15000172161643	0.327736011456152
704.529056	1.15000172161643	0.327742291775024
704.549056	1.15000172161643	0.327795543323988
704.569056	1.15000172161643	0.327851317208541
704.589056	1.15000172161643	0.327870760558246
704.609056	1.15000172161643	0.327941951551412
704.629056	1.15000172161643	0.327989205283089
704.649056	1.15000172161643	0.328051952683684
704.669056	1.15000172161643	0.328113757027514
704.689056	1.15000172161643	0.328200879685753
704.709056	1.15000172161643	0.328312593632263
704.729056	1.15000172161643	0.328255220883692
704.749056	1.15000172161643	0.328280423467411
704.769056	1.15000172161643	0.328329709904828
704.789056	1.15000172161643	0.328371786023404
704.809056	1.15000172161643	0.32839865216163
704.829056	1.15000172161643	0.328475875394545
704.849056	1.15000172161643	0.328549883094702
704.869056	1.15000172161643	0.328509535814613
704.889056	1.15000172161643	0.328572725365799
704.909056	1.15000172161643	0.328716751321445
704.929056	1.15000172161643	0.32892486715371
704.949056	1.15000172161643	0.329091001825916
704.969056	1.15000172161643	0.32919038303512
704.989056	1.15000172161643	0.329274185112743
705.009056	1.15000172161643	0.329313591710029
705.029056	1.15000172161643	0.329341031753789
705.049056	1.15000172161643	0.329345405186955
705.069056	1.15000172161643	0.329368434407632
705.089056	1.15000172161643	0.329372677272838
705.109056	1.15000081550252	0.329390221452217
705.129056	1.15000081550252	0.32935623520574
705.149056	1.15000081550252	0.32937929172699
705.169056	1.15000081550252	0.329299098666478
705.189056	1.15000081550252	0.329310864026649
705.209056	1.15000081550252	0.329349609475265
705.229056	1.15000081550252	0.329310215934775
705.249056	1.15000081550252	0.329219466454703
705.269056	1.15000081550252	0.329146639207602
705.289056	1.15000081550252	0.329135691677653
705.309056	1.15000081550252	0.329179297221833
705.329056	1.15000081550252	0.329184070667749
705.349056	1.15000081550252	0.329263787155208
705.369056	1.15000081550252	0.329335828620586
705.389056	1.15000081550252	0.329414220436742
705.409056	1.15000081550252	0.329449118878467
705.429056	1.15000081550252	0.329414981291854
705.449056	1.15000081550252	0.329489606815857
705.469056	1.15000081550252	0.329522657127458
705.489056	1.15000081550252	0.329584532096684
705.509056	1.15000081550252	0.329606836071692
705.529056	1.15000081550252	0.329706652309599
705.549056	1.15000081550252	0.329739913310408
705.569056	1.15000081550252	0.329772471618196
705.589056	1.15000081550252	0.329871973306018
705.609056	1.15000081550252	0.329950715875194
705.629056	1.15000081550252	0.329915007318627
705.649056	1.15000081550252	0.329963034368723
705.669056	1.15000081550252	0.329978336340133
705.689056	1.15000081550252	0.329890952545974
705.709056	1.15000081550252	0.329963077100054
705.729056	1.15000081550252	0.330032980811834
705.749056	1.15000081550252	0.330171861202878
705.769056	1.15000081550252	0.330320792952873
705.789056	1.15000081550252	0.330297840885991
705.809056	1.15000081550252	0.330268525411535
705.829056	1.15000081550252	0.330268063675749
705.849056	1.15000081550252	0.330416329529149
705.869056	1.15000081550252	0.330447985731032
705.889056	1.15000081550252	0.33051778202099
705.909056	1.15000081550252	0.330511192493449
705.929056	1.15000081550252	0.33038160676068
705.949056	1.15000081550252	0.330310370068727
705.969056	1.15000081550252	0.330124323782634
705.989056	1.15000081550252	0.330085889916649
706.009056	1.15000081550252	0.330106062072967
706.029056	1.15000081550252	0.330036714461998
706.049056	1.15000081550252	0.329997865152504
706.069056	1.15000081550252	0.329922845550659
706.089056	1.15000081550252	0.329843813951499
706.109056	1.15000045447276	0.329824406211238
706.129056	1.14999990938861	0.329882851397553
706.149056	1.14999990938861	0.329742563839996
706.169056	1.14999990938861	0.329808939249404
706.189056	1.14999990938861	0.32981083070435
706.209056	1.14999990938861	0.329757534643582
706.229056	1.14999990938861	0.329642989152814
706.249056	1.14999990938861	0.329556469481153
706.269056	1.14999990938861	0.329453778967655
706.289056	1.14999990938861	0.329396575957431
706.309056	1.14999990938861	0.329312524020212
706.329056	1.14999990938861	0.329318777632002
706.349056	1.14999990938861	0.329201751943487
706.369056	1.14999990938861	0.329205455325622
706.389056	1.14999990938861	0.329141901964621
706.409056	1.14999990938861	0.329017775753048
706.429056	1.14999990938861	0.328860892414294
706.449056	1.14999990938861	0.328789256896572
706.469056	1.14999990938861	0.328668944456411
706.489056	1.14999990938861	0.328539730842327
706.509056	1.14999990938861	0.328556980056814
706.529056	1.14999990938861	0.328520006771509
706.549056	1.14999990938861	0.32844621747594
706.569056	1.14999990938861	0.328410558772594
706.589056	1.14999990938861	0.328377390356339
706.609056	1.14999990938861	0.328325966165323
706.629056	1.14999990938861	0.328339746426511
706.649056	1.14999990938861	0.328320693593705
706.669056	1.14999990938861	0.328214963220705
706.689056	1.14999990938861	0.328113584321713
706.709056	1.14999990938861	0.328045977419046
706.729056	1.15000443995817	0.328069181719487
706.749056	1.15000443995817	0.328032741982345
706.769056	1.15000443995817	0.328054648318567
706.789056	1.15000443995817	0.328048702134973
706.809056	1.15000443995817	0.328145781193648
706.829056	1.15000443995817	0.328220114126723
706.849056	1.15000443995817	0.328127870830491
706.869056	1.15000443995817	0.328095977825807
706.889056	1.15000443995817	0.328007918045711
706.909056	1.15000443995817	0.327918757340314
706.929056	1.14999990938861	0.327817045493025
706.949056	1.14999990938861	0.327806129418085
706.969056	1.14999990938861	0.327771333650256
706.989056	1.14999990938861	0.327678605472101
707.009056	1.14999990938861	0.327530747940321
707.029056	1.14999990938861	0.327562708009456
707.049056	1.14999990938861	0.327484442606825
707.069056	1.14999990938861	0.327354221245487
707.089056	1.14999990938861	0.327266563852102
707.109056	1.14999990938861	0.327320687238943
707.129056	1.14999990938861	0.327338181565102
707.149056	1.14999990938861	0.327333504264682
707.169056	1.14999990938861	0.32722934011371
707.189056	1.14999990938861	0.327216087465778
707.209056	1.14999990938861	0.327163289343729
707.229056	1.14999990938861	0.327163101800659
707.249056	1.14999990938861	0.327073688861705
707.269056	1.14999990938861	0.326947721641896
707.289056	1.14999990938861	0.326921669772948
707.309056	1.14999990938861	0.326898620967077
707.329056	1.14999990938861	0.326861898134858
707.349056	1.14999990938861	0.326663301893853
707.369056	1.14999990938861	0.326485187017833
707.389056	1.14999990938861	0.326454333215413
707.409056	1.14999990938861	0.326330063972575
707.429056	1.14999990938861	0.326204360856141
707.449056	1.14999990938861	0.326073767376116
707.469056	1.14999990938861	0.325982016083697
707.489056	1.14999990938861	0.32584075698182
707.509056	1.14999990938861	0.325713139857791
707.529056	1.14999990938861	0.325680156017152
707.549056	1.14999990938861	0.325549226027886
707.569056	1.14999990938861	0.325558229282213
707.589056	1.14999990938861	0.32541760284145
707.609056	1.14999990938861	0.325478947229967
707.629056	1.14999990938861	0.325473682373728
707.649056	1.14999990938861	0.325533077145206
707.669056	1.14999990938861	0.325488700656572
707.689056	1.14999990938861	0.325459148379316
707.709056	1.14999990938861	0.325282728512813
707.729056	1.1499990032747	0.325175798101562
707.749056	1.1499990032747	0.325002656084344
707.769056	1.1499990032747	0.324964917789491
707.789056	1.1499990032747	0.324970392741447
707.809056	1.1499990032747	0.324930835991007
707.829056	1.1499990032747	0.324889331997491
707.849056	1.1499990032747	0.324857091207242
707.869056	1.1499990032747	0.324772694451911
707.889056	1.1499990032747	0.324688715514052
707.909056	1.1499990032747	0.324470700256462
707.929056	1.1499990032747	0.324400185249233
707.949056	1.1499990032747	0.324302713299697
707.969056	1.1499990032747	0.324324663554232
707.989056	1.1499990032747	0.324266287212842
708.009056	1.1499990032747	0.324240872159443
708.029056	1.1499990032747	0.32427804248367
708.049056	1.1499990032747	0.324200315377129
708.069056	1.1499990032747	0.32414320673193
708.089056	1.1499990032747	0.324049252995423
708.109056	1.1499990032747	0.324005071765239
708.129056	1.1499990032747	0.324027652306926
708.149056	1.1499990032747	0.324007258185077
708.169056	1.1499990032747	0.323888529771666
708.189056	1.1499990032747	0.323744816585632
708.209056	1.1499990032747	0.323698716006437
708.229056	1.1499990032747	0.32361989865743
708.249056	1.1499990032747	0.323417867885588
708.269056	1.1499990032747	0.323297537047215
708.289056	1.1499990032747	0.323138175884675
708.309056	1.1499990032747	0.323057443341091
708.329056	1.1499990032747	0.322912082031309
708.349056	1.1499990032747	0.322849329289298
708.369056	1.1499990032747	0.322850427840634
708.389056	1.1499990032747	0.322814185735904
708.409056	1.1499990032747	0.322797952577541
708.429056	1.1499990032747	0.322839187719757
708.449056	1.1499990032747	0.322780443414115
708.469056	1.1499990032747	0.322726477302316
708.489056	1.1499990032747	0.322726946159991
708.509056	1.1499990032747	0.322715642535606
708.529056	1.1499990032747	0.3227257615525
708.549056	1.1499990032747	0.322697587360711
708.569056	1.1499990032747	0.322513407009463
708.589056	1.1499990032747	0.322456664548044
708.609056	1.1499990032747	0.322327097213487
708.629056	1.1499990032747	0.322250425333457
708.649056	1.1499990032747	0.322175852036638
708.669056	1.1499990032747	0.322141148853362
708.689056	1.1499990032747	0.322151903498825
708.709056	1.1499990032747	0.322162843906885
708.729056	1.15000353384426	0.32211457174512
708.749056	1.15000353384426	0.322005790236292
708.769056	1.15000353384426	0.322063055563042
708.789056	1.15000353384426	0.322040650101119
708.809056	1.15000353384426	0.322138342235715
708.829056	1.15000353384426	0.322090443973108
708.849056	1.15000353384426	0.3220740921166
708.869056	1.15000353384426	0.322067297834758
708.889056	1.15000353384426	0.322108794706384
708.909056	1.15000353384426	0.322095274394134
708.929056	1.15000353384426	0.322028300746074
708.949056	1.15000353384426	0.321971177857098
708.969056	1.15000353384426	0.321911607412365
708.989056	1.15000353384426	0.321748097156153
709.009056	1.15000353384426	0.321603532310927
709.029056	1.15000353384426	0.321483037075622
709.049056	1.15000353384426	0.321373086983553
709.069056	1.15000353384426	0.321240078589761
709.089056	1.15000353384426	0.321182994277682
709.109056	1.15000353384426	0.321170257373192
709.129056	1.15000353384426	0.32102264257912
709.149056	1.15000353384426	0.321020937480261
709.169056	1.15000353384426	0.320901221498281
709.189056	1.15000353384426	0.320856205226643
709.209056	1.15000353384426	0.320874739942045
709.229056	1.15000353384426	0.32086103564767
709.249056	1.15000353384426	0.320881543719739
709.269056	1.15000353384426	0.320837389196637
709.289056	1.15000353384426	0.320800882395043
709.309056	1.15000353384426	0.320670250931612
709.329056	1.15000353384426	0.320589907124455
709.349056	1.15000353384426	0.320569717756907
709.369056	1.15000353384426	0.32064215567409
709.389056	1.15000353384426	0.320616221909796
709.409056	1.15000353384426	0.320570602058089
709.429056	1.15000353384426	0.320518894771997
709.449056	1.15000353384426	0.320480662099369
709.469056	1.15000353384426	0.320368867438121
709.489056	1.15000353384426	0.320240844366435
709.509056	1.15000353384426	0.32008278413557
709.529056	1.15000320820957	0.320038854545453
709.549056	1.15000262773035	0.319939159973145
709.569056	1.15000262773035	0.319905664543499
709.589056	1.15000262773035	0.319786726627861
709.609056	1.15000262773035	0.319628460455713
709.629056	1.15000262773035	0.319559124121068
709.649056	1.15000262773035	0.319473802707184
709.669056	1.15000262773035	0.319326414626569
709.689056	1.15000262773035	0.319190402576209
709.709056	1.15000262773035	0.319035492000631
709.729056	1.15000262773035	0.318977734670068
709.749056	1.15000262773035	0.318958174996181
709.769056	1.15000262773035	0.318911226912228
709.789056	1.15000262773035	0.318821027598059
709.809056	1.15000262773035	0.318818653041661
709.829056	1.15000262773035	0.318753810618801
709.849056	1.15000262773035	0.318677401061672
709.869056	1.15000262773035	0.318624807693926
709.889056	1.15000262773035	0.318516051111707
709.909056	1.15000262773035	0.318478090851322
709.929056	1.15000262773035	0.318383194651541
709.949056	1.15000715829991	0.31823655971066
709.969056	1.15000715829991	0.318201114070485
709.989056	1.15000715829991	0.318217252863822
710.009056	1.15000715829991	0.318294048783413
710.029056	1.15000715829991	0.318233917489943
710.049056	1.15000715829991	0.318233516290212
710.069056	1.15000715829991	0.318256034515373
710.089056	1.15000715829991	0.318127903428374
710.109056	1.15000715829991	0.318034109934364
710.129056	1.15000715829991	0.317934534653692
710.149056	1.15000262773035	0.317836375441894
710.169056	1.15000262773035	0.317702812134273
710.189056	1.15000262773035	0.317640409551791
710.209056	1.15000262773035	0.317649003891007
710.229056	1.15000262773035	0.317660823258833
710.249056	1.15000262773035	0.317711034354804
710.269056	1.15000262773035	0.317691204049145
710.289056	1.15000262773035	0.317771008966722
710.309056	1.15000262773035	0.317803650363211
710.329056	1.15000262773035	0.317813656023377
710.349056	1.15000262773035	0.317721583652474
710.369056	1.15000262773035	0.317682999039845
710.389056	1.15000262773035	0.317583230281196
710.409056	1.15000262773035	0.317548280205778
710.429056	1.15000262773035	0.317499067361211
710.449056	1.15000262773035	0.317418185851455
710.469056	1.15000262773035	0.317373891858033
710.489056	1.15000262773035	0.317312375950697
710.509056	1.15000262773035	0.317215478500185
710.529056	1.15000262773035	0.317115716863424
710.549056	1.15000262773035	0.317060907994793
710.569056	1.15000262773035	0.317075640808598
710.589056	1.15000262773035	0.317016415775468
710.609056	1.15000262773035	0.317005422546733
710.629056	1.15000262773035	0.316867235946349
710.649056	1.15000262773035	0.316765332995046
710.669056	1.15000262773035	0.316737689977457
710.689056	1.15000262773035	0.316645392080079
710.709056	1.15000262773035	0.316582113505284
710.729056	1.15000262773035	0.316401786689326
710.749056	1.15000262773035	0.31638572267582
710.769056	1.15000262773035	0.316321607279101
710.789056	1.15000262773035	0.316192010270007
710.809056	1.15000262773035	0.316155936716643
710.829056	1.15000262773035	0.315991349274762
710.849056	1.15000262773035	0.315952655459839
710.869056	1.15000262773035	0.315767389020561
710.889056	1.15000262773035	0.315573582249721
710.909056	1.15000262773035	0.315469697632881
710.929056	1.15000262773035	0.315484087409046
710.949056	1.15000172161643	0.315378440718237
710.969056	1.15000172161643	0.315268976695073
710.989056	1.15000172161643	0.315146436290724
711.009056	1.15000172161643	0.315026088241118
711.029056	1.15000172161643	0.314999921828458
711.049056	1.15000172161643	0.314855162911764
711.069056	1.15000172161643	0.314838861501968
711.089056	1.15000172161643	0.314709458564342
711.109056	1.15000172161643	0.314624620251911
711.129056	1.15000172161643	0.314427135025545
711.149056	1.15000172161643	0.31436880378945
711.169056	1.15000172161643	0.314380341842672
711.189056	1.15000172161643	0.314379491370461
711.209056	1.15000172161643	0.31416445602981
711.229056	1.15000172161643	0.314048545510371
711.249056	1.15000172161643	0.313905328482585
711.269056	1.15000172161643	0.313876480678821
711.289056	1.15000172161643	0.313736233478633
711.309056	1.15000172161643	0.313651847406135
711.329056	1.15000172161643	0.313565659495791
711.349056	1.15000172161643	0.313446377949022
711.369056	1.15000172161643	0.313314902541777
711.389056	1.15000172161643	0.313148871730448
711.409056	1.15000172161643	0.313065707655357
711.429056	1.15000172161643	0.312995069795548
711.449056	1.15000172161643	0.312880880399216
711.469056	1.15000172161643	0.312829528020579
711.489056	1.15000172161643	0.312774327448067
711.509056	1.15000172161643	0.312811442577657
711.529056	1.15000172161643	0.312680574904917
711.549056	1.15000172161643	0.312656211517086
711.569056	1.15000172161643	0.312623920280126
711.589056	1.15000172161643	0.312544756926024
711.609056	1.15000172161643	0.31238491800345
711.629056	1.15000172161643	0.312209573542144
711.649056	1.15000172161643	0.31208009048327
711.669056	1.15000172161643	0.311935036008194
711.689056	1.15000172161643	0.311851242832932
711.709056	1.15000172161643	0.311637183191036
711.729056	1.15000172161643	0.311589242790588
711.749056	1.15000172161643	0.311424377001557
711.769056	1.15000172161643	0.311300462072683
711.789056	1.15000172161643	0.311193856300859
711.809056	1.15000172161643	0.311232011226203
711.829056	1.15000172161643	0.311276382373419
711.849056	1.15000172161643	0.311235096191001
711.869056	1.15000172161643	0.311148480373842
711.889056	1.15000172161643	0.311094295263965
711.909056	1.15000172161643	0.310970242051751
711.929056	1.15000172161643	0.310957255881155
711.949056	1.15000172161643	0.310840580945659
711.969056	1.15000172161643	0.310861264690983
711.989056	1.15000172161643	0.310923739679334
712.009056	1.15000172161643	0.310831131979796
712.029056	1.15000172161643	0.31077897245377
712.049056	1.15000172161643	0.310724313144801
712.069056	1.15000172161643	0.310587815025536
712.089056	1.15000172161643	0.310455882036941
712.109056	1.15000172161643	0.31040555580377
712.129056	1.15000172161643	0.310140434593694
712.149056	1.15000172161643	0.310049037021748
712.169056	1.15000172161643	0.309962139296493
712.189056	1.15000172161643	0.30990736959825
712.209056	1.15000172161643	0.309773163540171
712.229056	1.15000172161643	0.309723229604371
712.249056	1.15000172161643	0.309538547159967
712.269056	1.15000172161643	0.309482849242227
712.289056	1.15000172161643	0.309480159542253
712.309056	1.15000172161643	0.309410038019377
712.329056	1.15000172161643	0.309322376471556
712.349056	1.15000172161643	0.30923724022678
712.369056	1.15000172161643	0.309218712633267
712.389056	1.15000172161643	0.30923023525573
712.409056	1.15000172161643	0.309178320841374
712.429056	1.15000172161643	0.309129994671953
712.449056	1.15000172161643	0.309003372831873
712.469056	1.15000172161643	0.309003273718922
712.489056	1.15000172161643	0.309032591567341
712.509056	1.15000172161643	0.309048587922904
712.529056	1.15000172161643	0.308946307511498
712.549056	1.15000172161643	0.308895635273234
712.569056	1.15000172161643	0.308802296986611
712.589056	1.15000172161643	0.308801018014094
712.609056	1.15000172161643	0.308770036017676
712.629056	1.15000172161643	0.308701453416255
712.649056	1.15000172161643	0.308743393031964
712.669056	1.15000172161643	0.308895765247703
712.689056	1.15000172161643	0.308958072871669
712.709056	1.15000172161643	0.308956399227819
712.729056	1.15000172161643	0.308940653918834
712.749056	1.15000172161643	0.308878646601176
712.769056	1.15000172161643	0.308865777941744
712.789056	1.15000172161643	0.308835490922968
712.809056	1.15000172161643	0.308735774984994
712.829056	1.15000172161643	0.30858602777874
712.849056	1.15000172161643	0.308492374942031
712.869056	1.15000172161643	0.308446001357102
712.889056	1.15000172161643	0.308342281137193
712.909056	1.15000172161643	0.308290880092315
712.929056	1.15000172161643	0.308267767189447
712.949056	1.15000172161643	0.308128797181303
712.969056	1.15000172161643	0.308032540700775
712.989056	1.15000172161643	0.307861259276986
713.009056	1.15000172161643	0.307763838961143
713.029056	1.15000172161643	0.307630354587789
713.049056	1.15000172161643	0.307627239948453
713.069056	1.15000172161643	0.307655352417206
713.089056	1.15000172161643	0.307692337572326
713.109056	1.15000172161643	0.307599201666042
713.129056	1.15000172161643	0.307518703551296
713.149056	1.15000172161643	0.307470213578435
713.169056	1.15000172161643	0.307412696611616
713.189056	1.15000172161643	0.307333665605946
713.209056	1.15000172161643	0.307365032184355
713.229056	1.15000172161643	0.307223036560486
713.249056	1.15000172161643	0.307107701727051
713.269056	1.15000172161643	0.307005374429879
713.289056	1.15000172161643	0.306855646215328
713.309056	1.15000172161643	0.306711430936139
713.329056	1.15000172161643	0.306576923978262
713.349056	1.15000172161643	0.306690811287814
713.369056	1.15000172161643	0.306643034097315
713.389056	1.15000172161643	0.306621554480926
713.409056	1.15000172161643	0.30668357426189
713.429056	1.15000172161643	0.30671218288889
713.449056	1.15000172161643	0.306735118931523
713.469056	1.15000172161643	0.306632730504805
713.489056	1.15000172161643	0.306651642086818
713.509056	1.15000172161643	0.306599149612495
713.529056	1.15000172161643	0.306517609328032
713.549056	1.15000172161643	0.306447800574768
713.569056	1.15000172161643	0.306450223203916
713.589056	1.15000172161643	0.306453591857281
713.609056	1.15000172161643	0.306479096527781
713.629056	1.15000172161643	0.306375576907737
713.649056	1.15000172161643	0.306314292461784
713.669056	1.15000172161643	0.306275502501364
713.689056	1.15000172161643	0.306259777964554
713.709056	1.15000172161643	0.306246409585931
713.729056	1.15000172161643	0.306185421885341
713.749056	1.15000172161643	0.306144130954997
713.769056	1.15000172161643	0.306016338751204
713.789056	1.15000172161643	0.305969811452176
713.809056	1.15000172161643	0.305888125762486
713.829056	1.15000172161643	0.305823310046708
713.849056	1.15000172161643	0.305741424350641
713.869056	1.15000172161643	0.305762688529897
713.889056	1.15000172161643	0.305726207248404
713.909056	1.15000172161643	0.305649666529825
713.929056	1.15000172161643	0.305627090736063
713.949056	1.15000172161643	0.305572821943994
713.969056	1.15000172161643	0.305556153163438
713.989056	1.15000172161643	0.305491762980511
714.009056	1.15000172161643	0.305446585279396
714.029056	1.15000172161643	0.305278331845296
714.049056	1.15000172161643	0.305192421688611
714.069056	1.15000172161643	0.305003990756776
714.089056	1.15000172161643	0.304894183102481
714.109056	1.15000172161643	0.304692217021128
714.129056	1.15000172161643	0.304542345181822
714.149056	1.15000172161643	0.304443210864759
714.169056	1.15000172161643	0.304350204932943
714.189056	1.15000172161643	0.304253957948268
714.209056	1.15000172161643	0.304156756630503
714.229056	1.15000172161643	0.304134833083051
714.249056	1.15000172161643	0.304097540499734
714.269056	1.15000172161643	0.304143067173397
714.289056	1.15000172161643	0.304016692818951
714.309056	1.15000172161643	0.303801043215398
714.329056	1.15000172161643	0.303695697424387
714.349056	1.15000172161643	0.303517773652382
714.369056	1.15000172161643	0.303333285872938
714.389056	1.15000172161643	0.303214574670757
714.409056	1.15000172161643	0.302991642935985
714.429056	1.15000172161643	0.302811757677127
714.449056	1.15000172161643	0.302654736055033
714.469056	1.15000172161643	0.302625640172146
714.489056	1.15000172161643	0.302527088069487
714.509056	1.15000172161643	0.302352560844913
714.529056	1.15000172161643	0.302213278660646
714.549056	1.15000172161643	0.302102027636903
714.569056	1.15000172161643	0.301976988636592
714.589056	1.15000172161643	0.301843417020101
714.609056	1.15000172161643	0.301783109459884
714.629056	1.15000172161643	0.301679240273803
714.649056	1.15000172161643	0.301668953892524
714.669056	1.15000172161643	0.301470362399444
714.689056	1.15000172161643	0.301235642751854
714.709056	1.15000172161643	0.30114993734947
714.729056	1.15000172161643	0.301079864492833
714.749056	1.15000172161643	0.301001551610945
714.769056	1.15000172161643	0.300901576317522
714.789056	1.15000172161643	0.300836973071424
714.809056	1.15000172161643	0.300740092238652
714.829056	1.15000172161643	0.300628298170894
714.849056	1.15000172161643	0.300537773623808
714.869056	1.15000172161643	0.300458321239722
714.889056	1.15000172161643	0.30038691302895
714.909056	1.15000172161643	0.30033265966764
714.929056	1.15000172161643	0.300226103155547
714.949056	1.15000172161643	0.300254649466021
714.969056	1.15000172161643	0.300170305531365
714.989056	1.15000172161643	0.300119549017417
715.009056	1.15000172161643	0.30002024021408
715.029056	1.15000172161643	0.299952257631784
715.049056	1.15000172161643	0.299892716861587
715.069056	1.15000172161643	0.299889441386265
715.089056	1.15000172161643	0.299858141278817
715.109056	1.15000172161643	0.299861248202773
715.129056	1.15000172161643	0.299705499024798
715.149056	1.15000172161643	0.299636770424658
715.169056	1.15000172161643	0.299514932713328
715.189056	1.15000081550252	0.299488492701444
715.209056	1.15000081550252	0.299428539455193
715.229056	1.15000081550252	0.299177192571395
715.249056	1.15000081550252	0.299097749089672
715.269056	1.15000081550252	0.298874936053045
715.289056	1.15000081550252	0.298784960484881
715.309056	1.15000081550252	0.298798899801584
715.329056	1.15000081550252	0.298754395712445
715.349056	1.15000081550252	0.298626829035127
715.369056	1.15000081550252	0.298521664258789
715.389056	1.15000081550252	0.298414038869897
715.409056	1.15000081550252	0.298296379926776
715.429056	1.15000081550252	0.298166432758153
715.449056	1.15000081550252	0.298076288638623
715.469056	1.15000081550252	0.298039695780873
715.489056	1.15000081550252	0.297966700575896
715.509056	1.15000081550252	0.297830772801219
715.529056	1.15000081550252	0.29764229735758
715.549056	1.15000081550252	0.297491126367072
715.569056	1.15000081550252	0.297344586978196
715.589056	1.15000081550252	0.297129098804122
715.609056	1.15000081550252	0.296978639408996
715.629056	1.15000081550252	0.296932083028922
715.649056	1.15000081550252	0.296731389985179
715.669056	1.15000081550252	0.296635307397434
715.689056	1.15000081550252	0.296517406903587
715.709056	1.15000081550252	0.296379623876897
715.729056	1.15000081550252	0.296303967459501
715.749056	1.15000081550252	0.296194940839002
715.769056	1.15000081550252	0.296049286344802
715.789056	1.15000081550252	0.295992123098457
715.809056	1.15000081550252	0.295885584984576
715.829056	1.15000081550252	0.295753572468224
715.849056	1.15000081550252	0.295657406791778
715.869056	1.15000081550252	0.295586232416353
715.889056	1.15000081550252	0.295484226197664
715.909056	1.15000081550252	0.295335188212827
715.929056	1.15000081550252	0.295001152046522
715.949056	1.15000081550252	0.294891001354587
715.969056	1.15000081550252	0.294701461782075
715.989056	1.15000081550252	0.29455369802183
716.009056	1.15000081550252	0.29437365548793
716.029056	1.15000081550252	0.294237406041278
716.049056	1.15000081550252	0.294161539528165
716.069056	1.15000081550252	0.293898598803019
716.089056	1.15000081550252	0.293655498472874
716.109056	1.15000081550252	0.293552418629461
716.129056	1.15000081550252	0.293404812737748
716.149056	1.15000081550252	0.293330009166527
716.169056	1.15000081550252	0.293252337848113
716.189056	1.15000534607209	0.293111754732174
716.209056	1.15000534607209	0.29293753137485
716.229056	1.15000534607209	0.292856587548569
716.249056	1.15000534607209	0.292779763734913
716.269056	1.15000534607209	0.292773347506665
716.289056	1.15000534607209	0.292785768674088
716.309056	1.15000534607209	0.292702455632825
716.329056	1.15000534607209	0.292562743167781
716.349056	1.15000534607209	0.29243036328067
716.369056	1.15000534607209	0.292285774102323
716.389056	1.15000081550252	0.292138575938741
716.409056	1.15000081550252	0.292090234338562
716.429056	1.15000081550252	0.291900754708613
716.449056	1.15000081550252	0.29183129789535
716.469056	1.15000081550252	0.291782681508964
716.489056	1.15000081550252	0.291598761106653
716.509056	1.15000081550252	0.291513942379416
716.529056	1.15000081550252	0.291412734999244
716.549056	1.15000081550252	0.291351596552011
716.569056	1.15000081550252	0.29114892955811
716.589056	1.15000081550252	0.29087847524036
716.609056	1.15000081550252	0.290783796258185
716.629056	1.15000081550252	0.290641772146761
716.649056	1.15000081550252	0.290416690195085
716.669056	1.15000081550252	0.290340118614989
716.689056	1.15000081550252	0.2900832991532
716.709056	1.15000081550252	0.290044243902424
716.729056	1.15000081550252	0.290006572672023
716.749056	1.15000081550252	0.28972155765278
716.769056	1.15000081550252	0.289522623715551
716.789056	1.15000081550252	0.289387701314165
716.809056	1.15000081550252	0.289275597444248
716.829056	1.15000081550252	0.289068811031211
716.849056	1.15000081550252	0.288853168549547
716.869056	1.15000081550252	0.288611998844737
716.889056	1.15000081550252	0.288463078964556
716.909056	1.15000081550252	0.288374806121288
716.929056	1.15000081550252	0.288282816839087
716.949056	1.15000081550252	0.288123252109228
716.969056	1.15000081550252	0.287936458024819
716.989056	1.14999990938861	0.28775924169376
717.009056	1.14999990938861	0.287560574233867
717.029056	1.14999990938861	0.287437008871031
717.049056	1.14999990938861	0.287311170438711
717.069056	1.14999990938861	0.287143728899925
717.089056	1.14999990938861	0.287127921867904
717.109056	1.14999990938861	0.287041744640393
717.129056	1.14999990938861	0.286881369202202
717.149056	1.14999990938861	0.286733670725937
717.169056	1.14999990938861	0.286563647502487
717.189056	1.14999990938861	0.286345857177883
717.209056	1.14999990938861	0.28620558149014
717.229056	1.14999990938861	0.286058638527571
717.249056	1.14999990938861	0.285932508097814
717.269056	1.14999990938861	0.285783141319115
717.289056	1.14999990938861	0.285680368310406
717.309056	1.14999990938861	0.285528777721955
717.329056	1.14999990938861	0.285384566597201
717.349056	1.14999990938861	0.285210892218801
717.369056	1.14999990938861	0.285148887868597
717.389056	1.14999990938861	0.285129846312114
717.409056	1.14999990938861	0.285231994375087
717.429056	1.14999990938861	0.285001953214898
717.449056	1.14999990938861	0.284862030060646
717.469056	1.14999990938861	0.284666352013546
717.489056	1.14999990938861	0.28448178173889
717.509056	1.14999990938861	0.284289747724851
717.529056	1.14999990938861	0.284056489844921
717.549056	1.14999990938861	0.283826810714075
717.569056	1.14999990938861	0.283707772498504
717.589056	1.14999990938861	0.283479120700107
717.609056	1.14999990938861	0.283325394732019
717.629056	1.14999990938861	0.283217786554358
717.649056	1.14999990938861	0.283078109698758
717.669056	1.14999990938861	0.282841238647283
717.689056	1.14999990938861	0.282659913579923
717.709056	1.14999990938861	0.282542183417913
717.729056	1.14999990938861	0.282400027551547
717.749056	1.14999990938861	0.282188086671547
717.769056	1.14999990938861	0.282037884257906
717.789056	1.14999990938861	0.281858597237701
717.809056	1.14999990938861	0.281716373713392
717.829056	1.14999990938861	0.281575861222849
717.849056	1.14999990938861	0.28144635798529
717.869056	1.14999990938861	0.281328709131511
717.889056	1.14999990938861	0.281210676882723
717.909056	1.14999990938861	0.281056442293083
717.929056	1.14999990938861	0.280955462813351
717.949056	1.14999990938861	0.280783119634651
717.969056	1.14999990938861	0.280668150391503
717.989056	1.14999990938861	0.280500790160947
718.009056	1.14999990938861	0.280353488729978
718.029056	1.14999990938861	0.280099431374033
718.049056	1.14999990938861	0.280025471153135
718.069056	1.14999990938861	0.279925701800995
718.089056	1.14999990938861	0.279796889386642
718.109056	1.14999990938861	0.279652496060236
718.129056	1.14999990938861	0.279648390884878
718.149056	1.14999990938861	0.279670687144507
718.169056	1.14999990938861	0.279510150276838
718.189056	1.14999990938861	0.279518075158514
718.209056	1.14999990938861	0.279513739708754
718.229056	1.14999990938861	0.279371182049166
718.249056	1.14999990938861	0.279325319459753
718.269056	1.14999990938861	0.279258484095031
718.289056	1.14999990938861	0.27926722740042
718.309056	1.14999990938861	0.279171232649303
718.329056	1.14999990938861	0.279105942734435
718.349056	1.14999990938861	0.279155308106119
718.369056	1.14999990938861	0.279060968007149
718.389056	1.14999990938861	0.279032316648816
718.409056	1.14999990938861	0.279049721357873
718.429056	1.14999990938861	0.278918989001019
718.449056	1.14999990938861	0.278758881227145
718.469056	1.14999990938861	0.278591848009979
718.489056	1.14999990938861	0.278475344593303
718.509056	1.14999990938861	0.278484093833599
718.529056	1.14999990938861	0.27852241078191
718.549056	1.14999990938861	0.278504976991807
718.569056	1.14999990938861	0.278267646578509
718.589056	1.14999990938861	0.278142560692432
718.609056	1.14999990938861	0.278135483315513
718.629056	1.14999990938861	0.278038919406789
718.649056	1.14999990938861	0.27795914535073
718.669056	1.14999990938861	0.27789597716521
718.689056	1.14999990938861	0.27780326145036
718.709056	1.14999990938861	0.277714615301424
718.729056	1.14999990938861	0.2776733487042
718.749056	1.14999990938861	0.277560454304634
718.769056	1.14999990938861	0.277557394859937
718.789056	1.14999990938861	0.277577293417029
718.809056	1.14999990938861	0.277399272312544
718.829056	1.14999990938861	0.277346865894376
718.849056	1.14999990938861	0.277209210468192
718.869056	1.14999990938861	0.277153812856759
718.889056	1.14999990938861	0.277121974453223
718.909056	1.14999990938861	0.277133184306073
718.929056	1.14999990938861	0.277059724397858
718.949056	1.14999990938861	0.276992702677048
718.969056	1.14999990938861	0.276930517905662
718.989056	1.14999990938861	0.276899330561454
719.009056	1.14999990938861	0.276834732063282
719.029056	1.14999990938861	0.276727269290849
719.049056	1.14999990938861	0.276593735657764
719.069056	1.14999990938861	0.276531875525806
719.089056	1.14999990938861	0.276443920793567
719.109056	1.14999990938861	0.276353580822097
719.129056	1.14999990938861	0.276291189515938
719.149056	1.14999990938861	0.276277865055628
719.169056	1.14999990938861	0.276227491343199
719.189056	1.14999990938861	0.276128790867859
719.209056	1.14999990938861	0.276086691603144
719.229056	1.14999990938861	0.276011168721162
719.249056	1.14999990938861	0.275995538549378
719.269056	1.14999990938861	0.275964792168779
719.289056	1.14999990938861	0.275999474579879
719.309056	1.14999990938861	0.275979785525013
719.329056	1.14999990938861	0.276016688184923
719.349056	1.14999990938861	0.275907549988168
719.369056	1.14999990938861	0.276002262799314
719.389056	1.14999990938861	0.275968465282888
719.409056	1.14999990938861	0.276062099721384
719.429056	1.14999990938861	0.27609775901822
719.449056	1.14999990938861	0.276190102614385
719.469056	1.14999990938861	0.276217621592411
719.489056	1.14999990938861	0.27627762943981
719.509056	1.14999990938861	0.276440864909814
719.529056	1.14999990938861	0.276683560479283
719.549056	1.14999990938861	0.276713922871382
719.569056	1.14999990938861	0.276776054822093
719.589056	1.14999990938861	0.276833935598727
719.609056	1.14999990938861	0.276977435721589
719.629056	1.14999990938861	0.277141202365794
719.649056	1.14999990938861	0.277159556660014
719.669056	1.14999990938861	0.277349368051281
719.689056	1.14999990938861	0.277391092823346
719.709056	1.14999990938861	0.277481108155389
719.729056	1.14999990938861	0.277601030672142
719.749056	1.14999990938861	0.277681661728812
719.769056	1.14999990938861	0.277648539604834
719.789056	1.14999990938861	0.277692819947969
719.809056	1.14999990938861	0.277834664231703
719.829056	1.14999990938861	0.278011084098206
719.849056	1.14999990938861	0.278118064362678
719.869056	1.14999990938861	0.278238829042773
719.889056	1.14999990938861	0.278299683207949
719.909056	1.14999990938861	0.278331268784436
719.929056	1.14999990938861	0.278375467225851
719.949056	1.14999990938861	0.27839000774866
719.969056	1.14999990938861	0.278439649687024
719.989056	1.14999990938861	0.278501235032775
720.009056	1.14999990938861	0.278562352707833
720.029056	1.14999990938861	0.278679733303803
720.049056	1.14999990938861	0.278742436786084
720.069056	1.14999990938861	0.278832129852662
720.089056	1.14999990938861	0.278866331536273
720.109056	1.14999990938861	0.278974000249988
720.129056	1.14999990938861	0.279089541024705
720.149056	1.14999990938861	0.279144520225175
720.169056	1.14999990938861	0.279200845462614
720.189056	1.14999990938861	0.279329945126478
720.209056	1.15000344889608	0.279406108978445
720.229056	1.15000443995817	0.279466424254041
720.249056	1.15000443995817	0.279472722377635
720.269056	1.15000443995817	0.279556703689457
720.289056	1.15000443995817	0.279709857532484
720.309056	1.15000443995817	0.279696074303841
720.329056	1.15000443995817	0.279748957888554
720.349056	1.15000443995817	0.279860062913579
720.369056	1.15000443995817	0.279782277644945
720.389056	1.15000443995817	0.279751399509405
720.409056	1.15000443995817	0.279827799570682
720.429056	1.14999990938861	0.279979106470566
720.449056	1.14999990938861	0.280002253795897
720.469056	1.14999990938861	0.280024769647095
720.489056	1.14999990938861	0.279981106534315
720.509056	1.14999990938861	0.280046068248812
720.529056	1.14999990938861	0.280053502907149
720.549056	1.14999990938861	0.280068877284429
720.569056	1.14999990938861	0.280119772081717
720.589056	1.14999990938861	0.280236263035087
720.609056	1.14999990938861	0.280250579811893
720.629056	1.14999990938861	0.280298175394229
720.649056	1.14999990938861	0.280337714933438
720.669056	1.14999990938861	0.280410050770216
720.689056	1.14999990938861	0.280512921704896
720.709056	1.14999990938861	0.280527185661026
720.729056	1.14999990938861	0.280625187597781
720.749056	1.14999990938861	0.280718487307507
720.769056	1.14999990938861	0.280807606468551
720.789056	1.14999990938861	0.280864842714257
720.809056	1.14999990938861	0.280800389621313
720.829056	1.14999990938861	0.280854257213651
720.849056	1.14999990938861	0.280914384946177
720.869056	1.14999990938861	0.281049187462436
720.889056	1.14999990938861	0.28107783110539
720.909056	1.14999990938861	0.281212110756319
720.929056	1.14999990938861	0.281269275783136
720.949056	1.14999990938861	0.281396275676809
720.969056	1.14999990938861	0.281572053386345
720.989056	1.14999990938861	0.281705348436159
721.009056	1.14999990938861	0.281801736671627
721.029056	1.14999990938861	0.281856790651928
721.049056	1.14999990938861	0.28187370929208
721.069056	1.14999990938861	0.281969015593954
721.089056	1.14999990938861	0.282028924921892
721.109056	1.14999990938861	0.282124120241
721.129056	1.14999990938861	0.282155366934281
721.149056	1.14999990938861	0.282271049553282
721.169056	1.14999990938861	0.282322318249727
721.189056	1.14999990938861	0.282418600250356
721.209056	1.14999990938861	0.282466062890769
721.229056	1.1499990032747	0.28258015376764
721.249056	1.1499990032747	0.282744964362034
721.269056	1.1499990032747	0.282947582689696
721.289056	1.1499990032747	0.28299789586607
721.309056	1.1499990032747	0.283140476671796
721.329056	1.1499990032747	0.283250179278233
721.349056	1.1499990032747	0.283355409338552
721.369056	1.1499990032747	0.283399635674031
721.389056	1.1499990032747	0.283375047353215
721.409056	1.1499990032747	0.283458601351713
721.429056	1.1499990032747	0.283568955017477
721.449056	1.1499990032747	0.283718804304136
721.469056	1.1499990032747	0.283755588859391
721.489056	1.1499990032747	0.283727419415528
721.509056	1.1499990032747	0.283663230425958
721.529056	1.1499990032747	0.283748120372083
721.549056	1.1499990032747	0.283829664217491
721.569056	1.1499990032747	0.283879694892278
721.589056	1.1499990032747	0.283979467211872
721.609056	1.1499990032747	0.284084133456
721.629056	1.1499990032747	0.284239295671646
721.649056	1.1499990032747	0.28431232114465
721.669056	1.1499990032747	0.28440140410276
721.689056	1.1499990032747	0.284489894757126
721.709056	1.1499990032747	0.284524282796825
721.729056	1.1499990032747	0.284605842666482
721.749056	1.1499990032747	0.284707536115558
721.769056	1.1499990032747	0.284863284700043
721.789056	1.1499990032747	0.284950681550998
721.809056	1.1499990032747	0.28512686342772
721.829056	1.1499990032747	0.285235497157358
721.849056	1.1499990032747	0.285279131782582
721.869056	1.1499990032747	0.28533459942592
721.889056	1.1499990032747	0.285459728636821
721.909056	1.1499990032747	0.285538382182388
721.929056	1.1499990032747	0.285625202160357
721.949056	1.1499990032747	0.285764969226547
721.969056	1.1499990032747	0.285857267717417
721.989056	1.1499990032747	0.28596530261491
722.009056	1.1499990032747	0.285979463897145
722.029056	1.1499990032747	0.286001284177211
722.049056	1.1499990032747	0.286136906304165
722.069056	1.1499990032747	0.286201616972084
722.089056	1.1499990032747	0.28626649737835
722.109056	1.1499990032747	0.286323927102032
722.129056	1.1499990032747	0.28640427150268
722.149056	1.1499990032747	0.286451918125219
722.169056	1.1499990032747	0.286455880269312
722.189056	1.1499990032747	0.286613231278759
722.209056	1.1499990032747	0.286658617888609
722.229056	1.1499990032747	0.286710227842222
722.249056	1.1499990032747	0.286821001699421
722.269056	1.1499990032747	0.286948043137444
722.289056	1.1499990032747	0.2870016151714
722.309056	1.1499990032747	0.287092895232182
722.329056	1.1499990032747	0.287216544277211
722.349056	1.1499990032747	0.287241361685448
722.369056	1.1499990032747	0.28729740382781
722.389056	1.1499990032747	0.287297917790779
722.409056	1.1499990032747	0.287233030262623
722.429056	1.1499990032747	0.28720166783865
722.449056	1.1499990032747	0.287292226214708
722.469056	1.1499990032747	0.287318413993033
722.489056	1.1499990032747	0.28741704681043
722.509056	1.1499990032747	0.28754313747631
722.529056	1.1499990032747	0.287655179029701
722.549056	1.1499990032747	0.287862278212351
722.569056	1.1499990032747	0.287957195777798
722.589056	1.1499990032747	0.288101616998269
722.609056	1.1499990032747	0.288140910832317
722.629056	1.1499990032747	0.28824336869745
722.649056	1.1499990032747	0.288436665066264
722.669056	1.1499990032747	0.288621559386857
722.689056	1.1499990032747	0.288724108056071
722.709056	1.1499990032747	0.288751195566337
722.729056	1.1499990032747	0.28880811904243
722.749056	1.1499990032747	0.288872949001985
722.769056	1.1499990032747	0.288951336663706
722.789056	1.1499990032747	0.289119383563034
722.809056	1.1499990032747	0.289143209841757
722.829056	1.1499990032747	0.289193129533779
722.849056	1.1499990032747	0.289353996382293
722.869056	1.1499990032747	0.289465705580877
722.889056	1.1499990032747	0.289585030452469
722.909056	1.1499990032747	0.289705793352093
722.929056	1.1499990032747	0.289848471490298
722.949056	1.1499990032747	0.289905742751955
722.969056	1.1499990032747	0.289966237855241
722.989056	1.1499990032747	0.29011290306415
723.009056	1.1499990032747	0.290124461296057
723.029056	1.1499990032747	0.290161376419271
723.049056	1.1499990032747	0.290252660040997
723.069056	1.1499990032747	0.290410418778574
723.089056	1.1499990032747	0.290491770332986
723.109056	1.1499990032747	0.2906142490143
723.129056	1.1499990032747	0.290717543701358
723.149056	1.1499990032747	0.290767736399115
723.169056	1.1499990032747	0.290919653407466
723.189056	1.1499990032747	0.291032724073779
723.209056	1.1499990032747	0.291037190684989
723.229056	1.1499990032747	0.291098246637012
723.249056	1.1499990032747	0.291139529851977
723.269056	1.1499990032747	0.291189013921806
723.289056	1.1499990032747	0.291258523555743
723.309056	1.1499990032747	0.291296945551913
723.329056	1.1499990032747	0.291426209612709
723.349056	1.1499990032747	0.291570021911693
723.369056	1.1499990032747	0.291581806263567
723.389056	1.1499990032747	0.29170377751031
723.409056	1.1499990032747	0.291782503461746
723.429056	1.1499990032747	0.291835065967976
723.449056	1.1499990032747	0.291961393436654
723.469056	1.1499990032747	0.291958614713071
723.489056	1.1499990032747	0.291916010387748
723.509056	1.1499990032747	0.291918361798008
723.529056	1.1499990032747	0.291858241187371
723.549056	1.1499990032747	0.291783063716992
723.569056	1.1499990032747	0.291852186394976
723.589056	1.1499990032747	0.291853579317711
723.609056	1.1499990032747	0.291845336325006
723.629056	1.1499990032747	0.291707691581655
723.649056	1.1499990032747	0.291562636513088
723.669056	1.1499990032747	0.29150125770211
723.689056	1.1499990032747	0.291426304571225
723.709056	1.1499990032747	0.291335232232198
723.729056	1.1499990032747	0.291307243209517
723.749056	1.1499990032747	0.291303250203905
723.769056	1.1499990032747	0.291232716204974
723.789056	1.1499990032747	0.291203224463772
723.809056	1.1499990032747	0.291072460651909
723.829056	1.1499990032747	0.291021276824638
723.849056	1.1499990032747	0.291035096849705
723.869056	1.1499990032747	0.291081235412306
723.889056	1.1499990032747	0.291134513668353
723.909056	1.1499990032747	0.291051622005505
723.929056	1.1499990032747	0.291045431897223
723.949056	1.1499990032747	0.291042197372762
723.969056	1.1499990032747	0.290967654937461
723.989056	1.1499990032747	0.290889794888995
724.009056	1.1499990032747	0.290926268455109
724.029056	1.1499990032747	0.290911151059313
724.049056	1.1499990032747	0.29089593039613
724.069056	1.1499990032747	0.29097618636666
724.089056	1.1499990032747	0.290888912961775
724.109056	1.1499990032747	0.290946986029404
724.129056	1.1499990032747	0.290792769837977
724.149056	1.1499990032747	0.290855713090511
724.169056	1.1499990032747	0.290831873754992
724.189056	1.1499990032747	0.290868606083063
724.209056	1.1499990032747	0.290900920466163
724.229056	1.1499990032747	0.290833260742821
724.249056	1.1499990032747	0.290864975106795
724.269056	1.1499990032747	0.290839269836431
724.289056	1.1499990032747	0.290714884862901
724.309056	1.1499990032747	0.290718119980854
724.329056	1.1499990032747	0.290787467591823
724.349056	1.1499990032747	0.290907954518258
724.369056	1.1499990032747	0.290833514163361
724.389056	1.1499990032747	0.29088970052397
724.409056	1.1499990032747	0.290973243246145
724.429056	1.1499990032747	0.290903641027655
724.449056	1.1499990032747	0.290879547678105
724.469056	1.1499990032747	0.290797256034382
724.489056	1.1499990032747	0.290717263573735
724.509056	1.1499990032747	0.290566267662992
724.529056	1.1499990032747	0.290517352157278
724.549056	1.1499990032747	0.290446949319798
724.569056	1.1499990032747	0.29044325246606
724.589056	1.1499990032747	0.290428250207465
724.609056	1.1499990032747	0.290535688646778
724.629056	1.1499990032747	0.290610000214187
724.649056	1.1499990032747	0.290584916328613
724.669056	1.1499990032747	0.290440066607838
724.689056	1.1499990032747	0.290451617124365
724.709056	1.1499990032747	0.290395402869693
724.729056	1.1499990032747	0.290320624225082
724.749056	1.1499990032747	0.290257305886408
724.769056	1.1499990032747	0.290208836685721
724.789056	1.1499990032747	0.290133399266404
724.809056	1.1499990032747	0.290001138670928
724.829056	1.1499990032747	0.289985817707813
724.849056	1.15000353384426	0.289902066076902
724.869056	1.15000353384426	0.289891640225301
724.889056	1.15000353384426	0.289925626471779
724.909056	1.15000353384426	0.2899493120932
724.929056	1.15000353384426	0.289803197643685
724.949056	1.15000353384426	0.289675014922994
724.969056	1.15000353384426	0.289469860015966
724.989056	1.15000353384426	0.289330251411799
725.009056	1.15000353384426	0.289158448309661
725.029056	1.15000353384426	0.289030971842935
725.049056	1.15000443995817	0.288865329174542
725.069056	1.15000443995817	0.288648029073278
725.089056	1.15000443995817	0.288516623697939
725.109056	1.15000443995817	0.288524264891048
725.129056	1.15000443995817	0.288484133641584
725.149056	1.15000443995817	0.288462951957541
725.169056	1.15000443995817	0.288488290450636
725.189056	1.15000443995817	0.288413647121911
725.209056	1.15000443995817	0.288468892799717
725.229056	1.15000443995817	0.288446543719413
725.249056	1.15000443995817	0.288415492878071
725.269056	1.15000443995817	0.288376626357347
725.289056	1.15000443995817	0.288346784456616
725.309056	1.15000443995817	0.288242820312019
725.329056	1.15000443995817	0.288262092142903
725.349056	1.15000443995817	0.288105052716087
725.369056	1.15000443995817	0.288015570338717
725.389056	1.15000443995817	0.288017508679431
725.409056	1.15000443995817	0.287855513011555
725.429056	1.15000443995817	0.28780750198571
725.449056	1.14999990938861	0.287817870268708
725.469056	1.14999990938861	0.287845324556246
725.489056	1.14999990938861	0.287825024205931
725.509056	1.14999990938861	0.287737365032074
725.529056	1.14999990938861	0.287612497550584
725.549056	1.14999990938861	0.28751744407576
725.569056	1.14999990938861	0.287482307050764
725.589056	1.14999990938861	0.287494489634915
725.609056	1.14999990938861	0.287459209578653
725.629056	1.14999990938861	0.287445899955612
725.649056	1.14999990938861	0.287387111138165
725.669056	1.14999990938861	0.287304574382772
725.689056	1.14999990938861	0.287286109699276
725.709056	1.14999990938861	0.287245260919524
725.729056	1.14999990938861	0.287165520692436
725.749056	1.14999990938861	0.287162557986728
725.769056	1.14999990938861	0.287053749770817
725.789056	1.14999990938861	0.287039361775124
725.809056	1.14999990938861	0.286990728177506
725.829056	1.14999990938861	0.28709871440876
725.849056	1.14999990938861	0.287143722965018
725.869056	1.14999990938861	0.287158770922399
725.889056	1.14999990938861	0.287231170262685
725.909056	1.14999990938861	0.287292163898182
725.929056	1.14999990938861	0.287325625498856
725.949056	1.14999990938861	0.28744681333784
725.969056	1.14999990938861	0.287439777505273
725.989056	1.14999990938861	0.287398464615772
726.009056	1.14999990938861	0.28740133711089
726.029056	1.14999990938861	0.287523617566302
726.049056	1.14999990938861	0.287539728465575
726.069056	1.14999990938861	0.28753945545984
726.089056	1.14999990938861	0.287637771946681
726.109056	1.14999990938861	0.287649035807187
726.129056	1.14999990938861	0.287724655428158
726.149056	1.14999990938861	0.287724517144819
726.169056	1.14999990938861	0.287731363060354
726.189056	1.14999990938861	0.28767478024794
726.209056	1.14999990938861	0.287637212878417
726.229056	1.14999990938861	0.28752239912984
726.249056	1.14999990938861	0.287532836851254
726.269056	1.14999990938861	0.287470623592314
726.289056	1.14999990938861	0.287364667692837
726.309056	1.14999990938861	0.287347591777642
726.329056	1.14999990938861	0.287273437485276
726.349056	1.14999990938861	0.287120816596922
726.369056	1.14999990938861	0.287074322533375
726.389056	1.14999990938861	0.286996890391724
726.409056	1.14999990938861	0.286850286905851
726.429056	1.14999990938861	0.286925614529384
726.449056	1.14999990938861	0.286933332876288
726.469056	1.14999990938861	0.286977582951395
726.489056	1.14999990938861	0.286980197278048
726.509056	1.14999990938861	0.286979949792415
726.529056	1.14999990938861	0.286996983569768
726.549056	1.14999990938861	0.286949073437347
726.569056	1.14999990938861	0.286845597142127
726.589056	1.14999990938861	0.286758687547057
726.609056	1.14999990938861	0.286762535740931
726.629056	1.14999990938861	0.286778837150727
726.649056	1.14999990938861	0.286756080935785
726.669056	1.14999990938861	0.286766832613794
726.689056	1.14999990938861	0.286851255482717
726.709056	1.14999990938861	0.286812883933259
726.729056	1.14999990938861	0.28673420486759
726.749056	1.14999990938861	0.286608255452505
726.769056	1.14999990938861	0.286531454191497
726.789056	1.14999990938861	0.28655444008735
726.809056	1.14999990938861	0.286457454206719
726.829056	1.14999990938861	0.286482582010607
726.849056	1.14999990938861	0.286518126763733
726.869056	1.14999990938861	0.286529924765893
726.889056	1.14999990938861	0.286503196911006
726.909056	1.14999990938861	0.28650004013383
726.929056	1.14999990938861	0.286448066370401
726.949056	1.14999990938861	0.286466626012413
726.969056	1.14999990938861	0.286421657220035
726.989056	1.14999990938861	0.286419279696182
727.009056	1.14999990938861	0.286483699553645
727.029056	1.14999990938861	0.286483249094184
727.049056	1.14999990938861	0.286486637332744
727.069056	1.14999990938861	0.286499843094908
727.089056	1.14999990938861	0.286462651998506
727.109056	1.14999990938861	0.286500774281859
727.129056	1.14999990938861	0.286534980713395
727.149056	1.14999990938861	0.286510807242598
727.169056	1.14999990938861	0.286429606434831
727.189056	1.14999990938861	0.286340313381002
727.209056	1.14999990938861	0.286309013867046
727.229056	1.14999990938861	0.286277467460947
727.249056	1.14999990938861	0.286355999340915
727.269056	1.14999990938861	0.286357459328103
727.289056	1.14999990938861	0.28644071776822
727.309056	1.14999990938861	0.286436315254008
727.329056	1.14999990938861	0.286423999134443
727.349056	1.14999990938861	0.286477429917606
727.369056	1.14999990938861	0.28645423036509
727.389056	1.14999990938861	0.286539117343762
727.409056	1.14999990938861	0.28660758243402
727.429056	1.14999990938861	0.286590694061894
727.449056	1.14999990938861	0.286450779810004
727.469056	1.14999990938861	0.286406435963361
727.489056	1.14999990938861	0.286360429155701
727.509056	1.14999990938861	0.286318607644647
727.529056	1.14999990938861	0.286310480976123
727.549056	1.14999990938861	0.286306000121134
727.569056	1.14999990938861	0.286402047099435
727.589056	1.14999990938861	0.286423141540342
727.609056	1.14999990938861	0.286495172916378
727.629056	1.14999990938861	0.286582278956878
727.649056	1.14999990938861	0.286663565227309
727.669056	1.14999990938861	0.286799632472307
727.689056	1.14999990938861	0.28679273611006
727.709056	1.14999990938861	0.286778607469816
727.729056	1.14999990938861	0.286887617472574
727.749056	1.14999990938861	0.287023691839461
727.769056	1.14999990938861	0.287103775104188
727.789056	1.14999990938861	0.287134638995951
727.809056	1.14999990938861	0.287159818433531
727.829056	1.14999990938861	0.28723497869268
727.849056	1.14999990938861	0.287287954268455
727.869056	1.14999990938861	0.28735030996517
727.889056	1.14999990938861	0.28741768303249
727.909056	1.14999990938861	0.287517761593299
727.929056	1.14999990938861	0.287552721164568
727.949056	1.14999990938861	0.287590365687886
727.969056	1.14999990938861	0.28757816292505
727.989056	1.14999990938861	0.287577780123531
728.009056	1.14999990938861	0.28751697047016
728.029056	1.14999990938861	0.287436311519427
728.049056	1.14999990938861	0.287413238973928
728.069056	1.14999990938861	0.287420549592701
728.089056	1.14999990938861	0.287474072960418
728.109056	1.14999990938861	0.287478892105121
728.129056	1.14999990938861	0.287689449558236
728.149056	1.14999990938861	0.287741038146183
728.169056	1.14999990938861	0.287826143529442
728.189056	1.14999990938861	0.287916568963578
728.209056	1.14999990938861	0.287889560387577
728.229056	1.14999990938861	0.287965191284871
728.249056	1.14999990938861	0.287977070595261
728.269056	1.14999990938861	0.288038953279867
728.289056	1.14999990938861	0.287958158419757
728.309056	1.14999990938861	0.287903199397972
728.329056	1.14999990938861	0.288055719986393
728.349056	1.14999990938861	0.288114224521781
728.369056	1.14999990938861	0.288258421996247
728.389056	1.14999990938861	0.288280114082316
728.409056	1.14999990938861	0.288320937935458
728.429056	1.14999990938861	0.288309361305339
728.449056	1.14999990938861	0.288339488081619
728.469056	1.14999990938861	0.28839392127062
728.489056	1.14999990938861	0.288395764059327
728.509056	1.14999990938861	0.288464676048102
728.529056	1.14999990938861	0.288582334991224
728.549056	1.14999990938861	0.288629047459358
728.569056	1.14999990938861	0.288803031639918
728.589056	1.14999990938861	0.288926488987441
728.609056	1.14999990938861	0.289022895027632
728.629056	1.14999990938861	0.289136391820286
728.649056	1.14999990938861	0.289205074128149
728.669056	1.14999990938861	0.289297041451193
728.689056	1.14999990938861	0.289411721664356
728.709056	1.14999990938861	0.289367917894274
728.729056	1.14999990938861	0.289485822542556
728.749056	1.14999990938861	0.289516587321368
[truncated: 13,001 more rows]
