# Supplementary material for: Unraveling the Local Relation Between Tissue Composition and Human Brain Mechanics Through Machine Learning
Source: Front Bioeng Biotechnol. 2021 Aug 17;9:704738. doi: 10.3389/fbioe.2021.704738 (PMC8415910; doi:10.3389/fbioe.2021.704738)
Supplement: Supplementary file 2 [file DataSheet4.ZIP › Mechanics_tensRelax/tensRelax_HBE_04_23_P2a_WM_29.txt]

651.417632	1.00000543668348	0.110933945050102
651.437632	1.00000543668348	0.0935185768989491
651.457632	1.00000543668348	0.0917666383778979
651.477632	1.00000543668348	0.0930506343490989
651.497632	1.00000543668348	0.0933105207676124
651.517632	1.00000543668348	0.0915013466650629
651.537632	1.00000543668348	0.0901910360781777
651.557632	1.00000543668348	0.0908083428192022
651.577632	1.00000543668348	0.0907747770945251
651.597632	1.00000543668348	0.0916821274433713
651.617632	0.999997932927636	0.0919775225763122
651.637632	0.999996375544348	0.0923395859600466
651.657632	0.999996375544348	0.091643553506084
651.677632	0.999996375544348	0.0917524594756787
651.697632	0.999996375544348	0.09178886214068
651.717632	0.999996375544348	0.0918390445258924
651.737632	0.999996375544348	0.091709818652572
651.757632	0.999996375544348	0.091952682520087
651.777632	0.999996375544348	0.0920912070171199
651.797632	0.999996375544348	0.092227511087213
651.817632	0.999996375544348	0.0922469310919663
651.837632	0.999996375544348	0.0922028521304438
651.857632	0.999996375544348	0.0916796134935379
651.877632	0.999996375544348	0.0923725662548122
651.897632	0.999996375544348	0.0928170083006569
651.917632	0.999996375544348	0.0928812459526875
651.937632	0.999996375544348	0.0928617173593466
651.957632	0.999996375544348	0.0932188161096467
651.977632	0.999996375544348	0.0933204998633142
651.997632	0.999996375544348	0.0932425193660844
652.017632	1.00000076453361	0.0933674686726229
652.037632	1.00000543668348	0.0931861154916506
652.057632	1.00000543668348	0.0928494548529204
652.077632	1.00000090611391	0.092509467393793
652.097632	1.00000996725304	0.0924876396588357
652.117632	1.00003520394132	0.0926891823399991
652.137632	1.00008879916348	0.0924090181306067
652.157632	1.00021384288347	0.0929691351260207
652.177632	1.00039053509651	0.0934174417343492
652.197632	1.00061796968868	0.093701229464089
652.217632	1.00090067722954	0.093684473668748
652.237632	1.00123956383301	0.0943235511488874
652.257632	1.00163372338517	0.0944166379370839
652.277632	1.0020740947469	0.0948097106480061
652.297632	1.00258514299384	0.0950121319013886
652.317632	1.00307625673469	0.0954228733261219
652.337632	1.00335620345972	0.0955770929862523
652.357632	1.00390716319293	0.0959953435757603
652.377632	1.00425058036596	0.0962087651706343
652.397632	1.00461211981725	0.0964975587743087
652.417632	1.00501080993898	0.0965747580493255
652.437632	1.00538231664332	0.0967009909435954
652.457632	1.00579550458765	0.0966196254431415
652.477632	1.00620161351704	0.096928596268534
652.497632	1.00687649848588	0.0972468509771395
652.517632	1.00718510106342	0.0972397278497293
652.537632	1.00804991600324	0.0977080812988506
652.557632	1.00823421815734	0.0980155861701458
652.577632	1.00913544047103	0.0981006010734236
652.597632	1.00954862841537	0.0981410274710521
652.617632	1.00993047048153	0.0983781049234874
652.637632	1.01030235945267	0.0984999351974413
652.657632	1.01070240874527	0.0989189169650164
652.677632	1.01123218806575	0.0993149194624344
652.697632	1.01164084544053	0.0997256236944501
652.717632	1.01212742861182	0.0997616009057589
652.737632	1.01226678610004	0.0997926717279765
652.757632	1.01318123909265	0.100088386971575
652.777632	1.01369138122568	0.100478452680638
652.797632	1.01421058449784	0.100731227114329
652.817632	1.01459905252198	0.101030066042963
652.837632	1.01514841239781	0.101165413609187
652.857632	1.01535432678455	0.101555037890429
652.877632	1.01585789959171	0.101853987613807
652.897632	1.01623393686561	0.102157403451004
652.917632	1.01663262698733	0.102285323771653
652.937632	1.0170131948308	0.102451133631402
652.957632	1.01741641552209	0.102687222660837
652.977632	1.01783145816835	0.102870113394075
652.997632	1.01844213647163	0.103064690802862
653.017632	1.01898036813596	0.103323701979755
653.037632	1.01958837057159	0.103744071218731
653.057632	1.02018187518462	0.10384736168673
653.077632	1.02070560902634	0.104097917368766
653.097632	1.02112785810981	0.104244782286047
653.117632	1.02151748709241	0.104465463530232
653.137632	1.02190674796623	0.104658419702251
653.157632	1.02229482664455	0.104962499202055
653.177632	1.02277970377324	0.10520884878793
653.197632	1.02316933275584	0.105357878549472
653.217632	1.02366588318017	0.105606589665464
653.237632	1.0242041148445	0.106022047248418
653.257632	1.0247332853697	0.106209019613796
653.277632	1.02527151703404	0.106774406612753
653.297632	1.0258188098375	0.107106041464338
653.317632	1.02630086243922	0.107526211361307
653.337632	1.02675573162356	0.107834363845356
653.357632	1.02712180164442	0.108170038158863
653.377632	1.02745162710875	0.108535388507919
653.397632	1.02781769712961	0.108933840091196
653.417632	1.02820823222612	0.109247195897785
653.437632	1.02857883281655	0.109685933250923
653.457632	1.02900108190001	0.110001037881275
653.477632	1.02947114265042	0.11023628364381
653.497632	1.03007754522868	0.11043921118014
653.517632	1.03063842974083	0.110740513365404
653.537632	1.0312554933156	0.110966371009459
653.557632	1.03182181451123	0.111288785440349
653.577632	1.03233195664426	0.111514559402212
653.597632	1.0327451445886	0.111788025091909
653.617632	1.03313024300163	0.112015415722514
653.637632	1.03355249208509	0.112268579874915
653.657632	1.03395446686976	0.112528061142614
653.677632	1.03441511253029	0.112750976259645
653.697632	1.03467981105713	0.113005419978054
653.717632	1.03532938146852	0.113167825748022
653.737632	1.03584858474068	0.113299872093346
653.757632	1.03637775526588	0.113558873227046
653.777632	1.03689242796847	0.113697207013131
653.797632	1.03740710067107	0.113985866065437
653.817632	1.03786412187594	0.114144345300756
653.837632	1.03834039800148	0.114423504346998
653.857632	1.03870193745277	0.114727956781038
653.877632	1.03890846771381	0.114927037310476
653.897632	1.03942592246927	0.115185176102151
653.917632	1.03982914316056	0.115437356840417
653.937632	1.0402006498649	0.115701230532986
653.957632	1.04059933998663	0.115994305156301
653.977632	1.04109589041096	0.116166994933586
653.997632	1.04157104805213	0.116392135047352
654.017632	1.04218141487875	0.116570650529613
654.037632	1.04279394788395	0.116779242934931
654.057632	1.04337839135785	0.11708460044233
654.077632	1.04389759463001	0.117316741372713
654.097632	1.04402160481383	0.117645702006322
654.117632	1.04470041155694	0.117861354577328
654.137632	1.04512719120997	0.11798156196963
654.157632	1.04555718473578	0.118221850340711
654.177632	1.04596715880734	0.118451471309468
654.197632	1.04625060256575	0.11864606445552
654.217632	1.0468623993534	0.118849019885913
654.237632	1.0473915698786	0.11906567723672
654.257632	1.04792980154293	0.119283174970397
654.277632	1.04845353538465	0.119701847662286
654.297632	1.04900988932725	0.119949572472177
654.317632	1.04949284804288	0.12022136095708
654.337632	1.04993321940461	0.120663307981317
654.357632	1.05021004428405	0.120886354853289
654.377632	1.05062911488981	0.121034884216571
654.397632	1.05100515216371	0.121296050997934
654.417632	1.05139931171587	0.121560752610067
654.437632	1.05151250516485	0.121810059072744
654.457632	1.05218853693411	0.122054323238205
654.477632	1.0527168013454	0.122247292000137
654.497632	1.05326521263322	0.12246229707276
654.517632	1.05376559280464	0.122656946006943
654.537632	1.05446107062796	0.122905317721723
654.557632	1.05502286125403	0.123119624849252
654.577632	1.05552847281749	0.123399287175628
654.597632	1.05593622407835	0.123614040608183
654.617632	1.05632132249138	0.123783807443637
654.637632	1.05675806939745	0.124048365431016
654.657632	1.05720750189831	0.124278035659501
654.677632	1.05760709813395	0.124552712663771
654.697632	1.05802934721741	0.1247820920818
654.717632	1.05852499152783	0.124986081373041
654.737632	1.05905416205304	0.12535943273906
654.757632	1.0595733653252	0.125727457525808
654.777632	1.0600889441417	0.125957104014664
654.797632	1.06061267798343	0.126259206818916
654.817632	1.0610911061295	0.126496454143512
654.837632	1.06152733626748	0.12679071574828
654.857632	1.06190751476513	0.126992685984068
654.877632	1.0621570288049	0.127162191090113
654.897632	1.06262153252858	0.127453116090014
654.917632	1.06302565933379	0.127686257052271
654.937632	1.06339172935465	0.127794627272025
654.957632	1.06380038672942	0.128004146709859
654.977632	1.06430146772332	0.128191706990798
654.997632	1.06483426270417	0.12832585844773
655.017632	1.06537793105198	0.128600765726403
655.037632	1.06599408851283	0.128842652961501
655.057632	1.06657943810064	0.129067109373951
655.077632	1.06710317194236	0.129300751835871
655.097632	1.06728195954382	0.1294916024294
655.117632	1.06789692773017	0.129689357694046
655.137632	1.0683237073832	0.12995715436032
655.157632	1.06877313988405	0.130161790556452
655.177632	1.06915059296094	0.130284947597668
655.197632	1.06950305003606	0.130498213742461
655.217632	1.06992302675573	0.130674759428998
655.237632	1.07058717993791	0.13093794882676
655.257632	1.07112088103268	0.131143092457465
655.277632	1.07165005155788	0.131445745427621
655.297632	1.07220640550047	0.131653172810643
655.317632	1.07268936421611	0.131826408005905
655.337632	1.07312973557784	0.132017539320548
655.357632	1.0734560640088	0.132229235088877
655.377632	1.07382110049347	0.132505372080336
655.397632	1.07420166833694	0.132702723771287
655.417632	1.0745958278891	0.132902498091385
655.437632	1.074971865163	0.13305534747367
655.457632	1.07539864481603	0.133335817540927
655.477632	1.07591784808819	0.133532098574605
655.497632	1.07649323042296	0.133678577427426
655.517632	1.07704958436555	0.133864878914532
655.537632	1.07757597991689	0.134178028361685
655.557632	1.07821937742725	0.134341853761473
655.577632	1.07853255304844	0.134533064010381
655.597632	1.07912367911244	0.134656963508496
655.617632	1.07951330809504	0.134877175868758
655.637632	1.0799491488872	0.135134703958474
655.657632	1.08039948750197	0.135387213490605
655.677632	1.08080361430718	0.135574395124458
655.697632	1.08118786323842	0.135681659670988
655.717632	1.0817169771315	0.135832063871477
655.737632	1.08225520879583	0.136034315421869
655.757632	1.08276988149842	0.136169444358028
655.777632	1.08328546031493	0.136372186131761
655.797632	1.08380466358709	0.136631138599222
655.817632	1.08428762230273	0.136935037306414
655.837632	1.08472799366445	0.137138201645545
655.857632	1.08508388406182	0.137262347442312
655.877632	1.08542841971921	0.137605506748071
655.897632	1.08580898756268	0.137771823621931
655.917632	1.08621220825397	0.137938832505976
655.937632	1.08657918438874	0.138102167682424
655.957632	1.08699690290265	0.138259794665059
655.977632	1.08749345332698	0.138395416198521
655.997632	1.08804074613044	0.138542179926891
656.017632	1.08858350836434	0.138637934314264
656.037632	1.08915718465651	0.138947966154628
656.057632	1.08977595427387	0.139305327693483
656.077632	1.09029968811559	0.139630371288293
656.097632	1.09070834549036	0.139957108705639
656.117632	1.09109344390339	0.140202299903616
656.137632	1.09152022355642	0.140486238924171
656.157632	1.09195606434859	0.14069889733446
656.177632	1.09234569333118	0.140877253167714
656.197632	1.09274982013639	0.141174914880857
656.217632	1.09325090113029	0.141268965356353
656.237632	1.09365877981341	0.141459772625058
656.257632	1.09432192777547	0.141775712665609
656.277632	1.09485562887024	0.142078716982276
656.297632	1.0954029216737	0.142386809888435
656.317632	1.09588588038934	0.142564588255212
656.337632	1.09632625175107	0.142713543151345
656.357632	1.09668416674671	0.142890095366282
656.377632	1.09700102345567	0.143207728635876
656.397632	1.09739818451016	0.143427304774078
656.417632	1.09779234406233	0.14362825005138
656.437632	1.09816385076666	0.143781653754002
656.457632	1.09859516098926	0.143994910996436
656.477632	1.09912886208403	0.144233314440968
656.497632	1.09969971384923	0.14445275229583
656.517632	1.10025606779182	0.144655806245685
656.537632	1.10086860079702	0.144798734836977
656.557632	1.1013637566554	0.145070473468659
656.577632	1.10192150516394	0.145262915804318
656.597632	1.10233016253871	0.145525904008722
656.617632	1.10271073038218	0.145746632112424
656.637632	1.10314204060478	0.145964248544246
656.657632	1.10359690978911	0.146121669585599
656.677632	1.1040001304804	0.146237143889355
656.697632	1.10442237956387	0.14638007426112
656.717632	1.10492346055777	0.146583868887402
656.737632	1.10536543177687	0.146832835279892
656.757632	1.10597183435513	0.146996915287201
656.777632	1.10647744591859	0.147121776240293
656.797632	1.10700208587423	0.1473550548924
656.817632	1.10748413847595	0.1476327444556
656.837632	1.10791997926811	0.147865192814177
656.857632	1.10828242483332	0.147962866550561
656.877632	1.10862131143679	0.148147874227882
656.897632	1.10896428971089	0.148260898601917
656.917632	1.10940963054111	0.148386326338655
656.937632	1.10978113724545	0.14859457333237
656.957632	1.11020338632892	0.148734792045004
656.977632	1.11070899789238	0.14903297899744
656.997632	1.11125176012628	0.149258768983552
657.017632	1.11179452236017	0.149494732587706
657.037632	1.11239708811233	0.149538275815359
657.057632	1.11297700101666	0.149653734688357
657.077632	1.11351070211143	0.149830031702279
657.097632	1.11391482891663	0.149957249407048
657.117632	1.11430445789923	0.150168910752915
657.137632	1.11472670698269	0.150409787273308
657.157632	1.11516254777486	0.150401179283804
657.177632	1.11555670732702	0.150470417098988
657.197632	1.11595086687918	0.150560544007288
657.217632	1.11645194787308	0.150687011539778
657.237632	1.11699017953741	0.150788497860591
657.257632	1.11741067302516	0.150966176520926
657.277632	1.11805758172694	0.150962210815888
657.297632	1.11860487453041	0.151202162677727
657.317632	1.11909689438517	0.151532889539739
657.337632	1.11954179631647	0.151679063338326
657.357632	1.11988974405906	0.151687871927695
657.377632	1.12022410009297	0.151741166207992
657.397632	1.12060466793643	0.151828632497363
657.417632	1.12098976634947	0.151809683525434
657.437632	1.12126298093129	0.151838006683394
657.457632	1.1217925832764	0.151929626814362
657.477632	1.12231631711812	0.151930528326777
657.497632	1.12288716888332	0.151909019629342
657.517632	1.12344805339548	0.15195841348858
657.537632	1.12405605583111	0.151872472470378
657.557632	1.12461331588762	0.151944816616027
657.577632	1.12512798859021	0.151905418327611
657.597632	1.12544258001439	0.151933097548133
657.617632	1.12590271598584	0.152009254278212
657.637632	1.12614195837494	0.152122710713496
657.657632	1.12679342596234	0.152218081112368
657.677632	1.12719211608407	0.152219081737733
657.697632	1.1276053040284	0.152324767005439
657.717632	1.12808826274404	0.152481252111916
657.737632	1.12857807394615	0.152441663312977
657.757632	1.1290949553014	0.15255151844653
657.777632	1.12943898126972	0.152662053720456
657.797632	1.13003640765703	0.152792127302603
657.817632	1.13046771787962	0.152909939366333
657.837632	1.13086187743178	0.153021944716789
657.857632	1.13120982517438	0.153075564823494
657.877632	1.13148890825959	0.153076044957493
657.897632	1.13176708523089	0.153162210908681
657.917632	1.13204289073217	0.153225372565802
657.937632	1.13240680165348	0.153182297008842
657.957632	1.13269494587782	0.153062639188953
657.977632	1.13298218398824	0.153110221121003
657.997632	1.13329751162997	0.152979627640978
658.017632	1.13365995719518	0.152893217171611
658.037632	1.13403599446908	0.152942046621168
658.057632	1.13443015402124	0.152986350110443
658.077632	1.13478764427599	0.153178038119387
658.097632	1.1351858530247	0.153128721413941
658.117632	1.13547503078522	0.153286281332125
658.137632	1.13594245814207	0.15321860202359
658.157632	1.13626231635336	0.1532329057436
658.177632	1.13655952171683	0.15331812685755
658.197632	1.13680507858726	0.15332467543423
658.217632	1.1370234520403	0.153414394614401
658.237632	1.13722732767073	0.153420025060927
658.257632	1.13743281731656	0.153412941749102
658.277632	1.13768219685506	0.153372445502841
658.297632	1.1379422515481	0.15342677008304
658.317632	1.13817874727939	0.153399163861875
658.337632	1.1382690755101	0.153342215459174
658.357632	1.13859102910982	0.153283784516637
658.377632	1.13878131303155	0.153330975931787
658.397632	1.13899515591502	0.153519362945307
658.417632	1.13921805993762	0.153476209047573
658.437632	1.13943874114953	0.153422242935774
658.457632	1.13971823481761	0.153572502918016
658.477632	1.13994566940978	0.153588259503325
658.497632	1.13994566940978	0.153586365674416
658.517632	1.14041413030281	0.153620102654787
658.537632	1.14063250375584	0.153555144501235
658.557632	1.14083184881671	0.153549960359736
658.577632	1.14104116113061	0.153725981993961
658.597632	1.14121722331132	0.153797086930972
658.617632	1.14143985125234	0.153801533363498
658.637632	1.14163466574364	0.153874472780346
658.657632	1.14179686013407	0.153868240534222
658.677632	1.14196358509406	0.153811004882009
658.697632	1.14211671834536	0.153948135068899
658.717632	1.14226985159666	0.154027236106474
658.737632	1.14242298484796	0.154095739773629
658.757632	1.14255346525144	0.154195628417405
658.777632	1.14267850897143	0.154286182639029
658.797632	1.14280355269143	0.154261114777704
658.817632	1.14291047413317	0.154366633868006
658.837632	1.14301195889142	0.154351412017843
658.857632	1.14311434976359	0.154317580672446
658.877632	1.14323486291403	0.154358192649399
658.897632	1.14334631492533	0.154401432603289
658.917632	1.14345776693663	0.154359865699757
658.937632	1.14357924283309	0.154262438262025
658.957632	1.14370924186355	0.154304747622458
658.977632	1.14385192648879	0.154259194241712
658.997632	1.14397697020879	0.154256623239882
659.017632	1.14408842222009	0.154232839692492
659.037632	1.14419534366182	0.154109915299642
659.057632	1.14430226510356	0.154026310854431
659.077632	1.14440374986182	0.154046539985857
659.097632	1.14451520187312	0.153936478911023
659.117632	1.1446095934584	0.154026263968663
659.137632	1.14473810589572	0.153940911099771
659.157632	1.14485861904615	0.153940269536296
659.177632	1.14497460162702	0.153871194931061
659.197632	1.14510508203049	0.153840329852317
659.217632	1.14523012575049	0.153719457156908
659.237632	1.14533704719222	0.153589580020192
659.257632	1.14545302977309	0.153525636142293
659.277632	1.14556901235396	0.153514802562563
659.297632	1.14565680629731	0.153409348756241
659.317632	1.14577288798439	0.153323365006706
659.337632	1.1458331445596	0.153264165493677
659.357632	1.14596770247568	0.153071692296501
659.377632	1.14605559552525	0.152910066373348
659.397632	1.14616251696698	0.15291936696653
659.417632	1.14624134887742	0.152853913841711
659.437632	1.14631565021828	0.152707180381369
659.457632	1.14638182484999	0.152745464094199
659.477632	1.14644391489008	0.152772816301331
659.497632	1.14653311755741	0.152741625396178
659.517632	1.14661194946784	0.152629673459886
659.537632	1.14670527920088	0.152761553627806
659.557632	1.14677504997218	0.152793614590366
659.577632	1.14681673121218	0.152949456352894
659.597632	1.14689556312261	0.152890632519495
659.617632	1.14695688155007	0.152897768058505
659.637632	1.14701154570348	0.152915135971137
659.657632	1.1470758797913	0.153019203383122
659.677632	1.14712057669167	0.152925927413025
659.697632	1.14719186237217	0.152910434337598
659.717632	1.14724804143478	0.152835325712144
659.737632	1.14730331438347	0.15283737206817
659.757632	1.14736402401564	0.152854925743401
659.777632	1.14741476639477	0.15289012271096
659.797632	1.14746097820434	0.152989514009507
659.817632	1.14750132858953	0.153002751820171
659.837632	1.14755430793738	0.152977380685086
659.857632	1.14760958088607	0.152932992920129
659.877632	1.14763767041737	0.152998767123431
659.897632	1.14769294336607	0.153010837537835
659.917632	1.1477300940365	0.15300333937599
659.937632	1.1477717752765	0.153049376451678
659.957632	1.14782575984447	0.152969801808503
659.977632	1.14786694555343	0.153016140970971
659.997632	1.14791584738867	0.153038564237615
660.017632	1.14796205919823	0.153090364108261
660.037632	1.14797655702084	0.153098874171794
660.057632	1.1480363605391	0.152987681903633
660.077632	1.14805991950084	0.15301107790158
660.097632	1.14811066187997	0.152992671973665
660.117632	1.14813875141127	0.152885535621131
660.137632	1.14817137151214	0.152917761574113
660.157632	1.14819353590794	0.152778700761888
660.177632	1.14825020342257	0.152665424747785
660.197632	1.1482592645617	0.152527528364367
660.217632	1.14831544362431	0.152417788368014
660.237632	1.14832903533301	0.152309746348632
660.257632	1.148370716573	0.152344969429783
660.277632	1.14839880610431	0.152256596286582
660.297632	1.1484259895217	0.152120062557873
660.317632	1.1484499095132	0.152139413916515
660.337632	1.14849122972344	0.151950057139145
660.357632	1.1485238498243	0.1518369502699
660.377632	1.14853064567865	0.15172284396227
660.397632	1.14857006163387	0.151735568996946
660.417632	1.14859362059561	0.151733288212082
660.437632	1.148620804013	0.151644743550059
660.457632	1.14864436297474	0.151508800344625
660.477632	1.14867003856194	0.151555016654511
660.497632	1.14868689369653	0.151580048906391
660.517632	1.1487322560243	0.151463936006613
660.537632	1.14874805638566	0.151427912306471
660.557632	1.14876940669473	0.151410699294918
660.577632	1.1488020267956	0.151403182734861
660.597632	1.14882558575734	0.151357607394959
660.617632	1.14885276917473	0.15126628816379
660.637632	1.14887632813647	0.151184652920811
660.657632	1.14888022159469	0.151095390135009
660.677632	1.14890170640505	0.151136682845826
660.697632	1.14893160108516	0.151057146779548
660.717632	1.1489551600469	0.151025593251561
660.737632	1.14899231071733	0.150908655399672
660.757632	1.14900590242603	0.150863763761088
660.777632	1.1490249308182	0.150701778776046
660.797632	1.14904758366603	0.1506418890333
660.817632	1.14906512546506	0.150639761369045
660.837632	1.14907567319733	0.150564148276472
660.857632	1.14909923215907	0.150525298373488
660.877632	1.14912641557646	0.150387365193644
660.897632	1.14912641557646	0.150357080548829
660.917632	1.14915903567733	0.150299564175503
660.937632	1.14918259463907	0.150210646207814
660.957632	1.1491916557782	0.150097306690203
660.977632	1.14919611555761	0.150184563477347
660.997632	1.14922880644863	0.150338674027427
661.017632	1.14925236541037	0.150318654398225
661.037632	1.14926595711907	0.150289582848458
661.057632	1.1492895160808	0.150228137566518
661.077632	1.14929312637843	0.150169968946882
661.097632	1.14929857721993	0.150062356614785
661.117632	1.14931669949819	0.150140737154617
661.137632	1.1493311973208	0.150183771760718
661.157632	1.14935838073819	0.150168891761212
661.177632	1.14935838073819	0.150116093639164
661.197632	1.14936531109382	0.150074249575462
661.217632	1.14938193969993	0.150084968611482
661.237632	1.14939553140863	0.150002450847792
661.257632	1.14941909037036	0.149926893543347
661.277632	1.14943268207906	0.149847707043108
661.297632	1.14943268207906	0.149799757146808
661.317632	1.14943268207906	0.149852921452634
661.337632	1.14945171047123	0.149769138960206
661.357632	1.14946530217993	0.149640899264405
661.377632	1.1494843305721	0.149594960114687
661.397632	1.14949339171123	0.149420720733115
661.417632	1.1494979222808	0.149291910692725
661.437632	1.1494979222808	0.149354489541953
661.457632	1.14949339171123	0.149346247142738
661.477632	1.1495260118121	0.149328285739379
661.497632	1.1495260118121	0.149360689146087
661.517632	1.14955863191297	0.149408691863062
661.537632	1.14955863191297	0.149330656141342
661.557632	1.14955863191297	0.149390038449514
661.577632	1.14955863191297	0.149412211263073
661.597632	1.14956316248253	0.14951432252962
661.617632	1.14958581533036	0.149452727688018
661.637632	1.14958581533036	0.149546428003984
661.657632	1.14961390486166	0.149654989327753
661.677632	1.14962296600079	0.149697623921102
661.697632	1.14962296600079	0.149691980417781
661.717632	1.1496374638234	0.149698320085725
661.737632	1.14965558610166	0.149708714482316
661.757632	1.14966011667123	0.149637643374277
661.777632	1.14966011667123	0.149471265964364
661.797632	1.14966011667123	0.149456025122496
661.817632	1.14966464724079	0.149414787012827
661.837632	1.14966464724079	0.149381391289623
661.857632	1.14966464724079	0.149334399880847
661.877632	1.14968367563297	0.149356897927323
661.897632	1.1496927367721	0.149346381271642
661.917632	1.1496927367721	0.14930416152831
661.937632	1.14968820620253	0.149285362116045
661.957632	1.1497208263034	0.149302306276297
661.977632	1.14972535687296	0.149343164551902
661.997632	1.14972535687296	0.149337885451886
662.017632	1.14972535687296	0.149318728164712
662.037632	1.14972535687296	0.149393690197958
662.057632	1.14972535687296	0.149474565772805
662.077632	1.14972535687296	0.149563360887914
662.097632	1.14972535687296	0.149688244987145
662.117632	1.14975344640427	0.149725290084828
662.137632	1.14975797697383	0.149761423580755
662.157632	1.14975797697383	0.149731698004207
662.177632	1.14975797697383	0.14975323815665
662.197632	1.14978062982166	0.149689535235985
662.217632	1.14978062982166	0.149668910246243
662.237632	1.14978062982166	0.149638884363387
662.257632	1.1497905970747	0.149538838444568
662.277632	1.1497905970747	0.149460348702443
662.297632	1.1497905970747	0.149500776697269
662.317632	1.1497905970747	0.149514266741492
662.337632	1.14978969096079	0.149624336718688
662.357632	1.14978969096079	0.149684733896004
662.377632	1.14978969096079	0.149803238563412
662.397632	1.14981324992253	0.149793517185305
662.417632	1.14981778049209	0.149895749523961
662.437632	1.14981778049209	0.149919287366191
662.457632	1.14981778049209	0.149974548474756
662.477632	1.14981778049209	0.14985002759185
662.497632	1.14981778049209	0.149780266911334
662.517632	1.1498458700234	0.149686663334358
662.537632	1.1498458700234	0.14971715154649
662.557632	1.14985040059296	0.149637977509556
662.577632	1.14985040059296	0.149576852712609
662.597632	1.14985040059296	0.149631916782253
662.617632	1.14985040059296	0.149636007120343
662.637632	1.14985946173209	0.149673164981265
662.657632	1.14985040059296	0.149628099449897
662.677632	1.1498458700234	0.149526725892322
662.697632	1.14985040059296	0.149490108107962
662.717632	1.14985040059296	0.149458523124965
662.737632	1.14985946173209	0.149444466297099
662.757632	1.14985946173209	0.149532466728124
662.777632	1.14985946173209	0.149536438368068
662.797632	1.14985946173209	0.149494900545582
662.817632	1.14988302069383	0.149432530011599
662.837632	1.14988755126339	0.14935125383051
662.857632	1.14988755126339	0.149251605550478
662.877632	1.14988755126339	0.149279268746751
662.897632	1.14988755126339	0.149320046901107
662.917632	1.14988755126339	0.149237437146355
662.937632	1.14988755126339	0.149246287873566
662.957632	1.14989208183296	0.149243976227184
662.977632	1.14988755126339	0.149234846559331
662.997632	1.14988755126339	0.149158850071749
663.017632	1.14991111022513	0.14907763917464
663.037632	1.14991111022513	0.149086180693182
663.057632	1.14991111022513	0.149142080397769
663.077632	1.14991111022513	0.149233914185399
663.097632	1.14991111022513	0.149322430359866
663.117632	1.14991312774439	0.149389277000912
663.137632	1.1499156407947	0.149415648761363
663.157632	1.1499156407947	0.149383247728617
663.177632	1.1499156407947	0.149272536781435
663.197632	1.1499156407947	0.149242436712238
663.217632	1.1499156407947	0.149119311719522
663.237632	1.1499156407947	0.149022278953124
663.257632	1.1499156407947	0.148897961044047
663.277632	1.1499156407947	0.148840730733249
663.297632	1.1499156407947	0.148771876313075
663.317632	1.1499156407947	0.14866925405101
663.337632	1.1499156407947	0.148531354700138
663.357632	1.1499156407947	0.148417284001952
663.377632	1.1499156407947	0.148261321167315
663.397632	1.1499156407947	0.148122252046219
663.417632	1.1499156407947	0.148015777435847
663.437632	1.1499156407947	0.147850234473896
663.457632	1.1499156407947	0.147758172785827
663.477632	1.1499156407947	0.147619381418392
663.497632	1.1499156407947	0.147544567164338
663.517632	1.14991794147456	0.147470179630116
663.537632	1.14993829364252	0.147461495080309
663.557632	1.14993829364252	0.147258828086408
663.577632	1.14993829364252	0.14712592117953
663.597632	1.14993829364252	0.146983470941764
663.617632	1.14993829364252	0.146978739040197
663.637632	1.14993829364252	0.14682674309758
663.657632	1.14993829364252	0.146708996317831
663.677632	1.14993829364252	0.146642849402352
663.697632	1.14993829364252	0.146583869480892
663.717632	1.14993829364252	0.146592560559098
663.737632	1.14998450545209	0.146529567453342
663.757632	1.14998450545209	0.146408974292067
663.777632	1.14998450545209	0.146340150139919
663.797632	1.14998450545209	0.146252739638677
663.817632	1.14998450545209	0.14621944718286
663.837632	1.14998450545209	0.146173029086126
663.857632	1.14998450545209	0.146072266230508
663.877632	1.14998450545209	0.145958034696335
663.897632	1.14998450545209	0.145884756396282
663.917632	1.14998450545209	0.145707595853352
663.937632	1.14999356659122	0.145706503830414
663.957632	1.14999356659122	0.145609786801083
663.977632	1.14999356659122	0.145577306834071
663.997632	1.14999356659122	0.145520755476665
664.017632	1.14999356659122	0.145471773499991
664.037632	1.14999356659122	0.14531182300116
664.057632	1.14999356659122	0.145293098368725
664.077632	1.14999356659122	0.145180641371825
664.097632	1.14999356659122	0.14504710002336
664.117632	1.14999356659122	0.144973707179598
664.137632	1.14999356659122	0.144840687509482
664.157632	1.14999356659122	0.14475845343436
664.177632	1.14999356659122	0.14462761840361
664.197632	1.14999356659122	0.144506936218725
664.217632	1.14999356659122	0.144436904906439
664.237632	1.14999356659122	0.144314600117908
664.257632	1.14999356659122	0.144329709798324
664.277632	1.14999356659122	0.144275366226423
664.297632	1.14999356659122	0.144249679947762
664.317632	1.14999356659122	0.144092613220372
664.337632	1.14999356659122	0.144019943248315
664.357632	1.14999356659122	0.143850979999305
664.377632	1.14999356659122	0.143796661354014
664.397632	1.14999356659122	0.143782406300244
664.417632	1.14999356659122	0.143747580857879
664.437632	1.14999356659122	0.14361754703961
664.457632	1.14999356659122	0.143596688214522
664.477632	1.14999356659122	0.143543292447312
664.497632	1.14999356659122	0.143335388491236
664.517632	1.14999356659122	0.143288440407283
664.537632	1.15000262773035	0.143158335963618
664.557632	1.15000262773035	0.143036047792826
664.577632	1.15000262773035	0.142774038848121
664.597632	1.15000262773035	0.142638379924744
664.617632	1.15000262773035	0.142570350456679
664.637632	1.15000262773035	0.14247217403365
664.657632	1.15000262773035	0.14232985851828
664.677632	1.15000262773035	0.142216824054902
664.697632	1.15000262773035	0.142110520963349
664.717632	1.15000262773035	0.141888991647165
664.737632	1.15000262773035	0.141827230034668
664.757632	1.15000262773035	0.141732388436033
664.777632	1.15000262773035	0.141535518659553
664.797632	1.15000262773035	0.141442324591177
664.817632	1.15000262773035	0.141393622148635
664.837632	1.15000262773035	0.14130149042866
664.857632	1.15000262773035	0.14126831014259
664.877632	1.15000262773035	0.141128867715827
664.897632	1.15000262773035	0.14102339432431
664.917632	1.15000262773035	0.140866086046196
664.937632	1.15000715829991	0.140793659998827
664.957632	1.15000715829991	0.140716449822709
664.977632	1.15000715829991	0.140611457158681
664.997632	1.15000715829991	0.140544923880738
665.017632	1.15000715829991	0.140568442137775
665.037632	1.15000715829991	0.14045947545984
665.057632	1.15000715829991	0.140322802260809
665.077632	1.15000715829991	0.140124389408439
665.097632	1.15000715829991	0.139898158458715
665.117632	1.15000715829991	0.139665481606207
665.137632	1.15000439748408	0.139485995766608
665.157632	1.15000262773035	0.139353467506815
665.177632	1.15000262773035	0.139115296710648
665.197632	1.15000262773035	0.138927466391429
665.217632	1.15000262773035	0.138781852254597
665.237632	1.15000262773035	0.138637289783333
665.257632	1.15000262773035	0.138419305387261
665.277632	1.15000262773035	0.1382027667346
665.297632	1.15000262773035	0.13796134420274
665.317632	1.15000262773035	0.137750147560111
665.337632	1.15000262773035	0.137600627660805
665.357632	1.15000262773035	0.13756175283121
665.377632	1.15000262773035	0.137383610654618
665.397632	1.15000262773035	0.137195678254994
665.417632	1.15000262773035	0.13699732771915
665.437632	1.15000262773035	0.136968132723311
665.457632	1.15000262773035	0.136849477309258
665.477632	1.15000262773035	0.136737879686932
665.497632	1.15000262773035	0.136603586979207
665.517632	1.15000262773035	0.136435477169862
665.537632	1.15000262773035	0.13630769386843
665.557632	1.15000262773035	0.136254801974846
665.577632	1.15000262773035	0.13613384144281
665.597632	1.15000262773035	0.135928795738076
665.617632	1.15000262773035	0.135867225229593
665.637632	1.15000262773035	0.135693236301108
665.657632	1.15000262773035	0.13559296248185
665.677632	1.15000262773035	0.135420371224025
665.697632	1.15000262773035	0.135307169396264
665.717632	1.15000262773035	0.135219767203891
665.737632	1.15000262773035	0.135060055288333
665.757632	1.15000262773035	0.134962861685948
665.777632	1.15000262773035	0.134875402518465
665.797632	1.15000262773035	0.134617237019708
665.817632	1.15000262773035	0.134436652628774
665.837632	1.15000262773035	0.134315389416468
665.857632	1.15000262773035	0.1341730928928
665.877632	1.15000262773035	0.134058639986586
665.897632	1.15000262773035	0.133925749697448
665.917632	1.15000262773035	0.13383200724364
665.937632	1.15000262773035	0.133725464381834
665.957632	1.15000262773035	0.133565766710053
665.977632	1.15000262773035	0.13350069401279
665.997632	1.15000262773035	0.133386651208668
666.017632	1.15000262773035	0.133204559944778
666.037632	1.15000262773035	0.133102605953272
666.057632	1.15000262773035	0.133000967698833
666.077632	1.15000262773035	0.132816894175916
666.097632	1.15000262773035	0.13272385500862
666.117632	1.15000262773035	0.132536653196079
666.137632	1.15000262773035	0.132372976168974
666.157632	1.15000172161643	0.132284609554171
666.177632	1.15000172161643	0.132120286809155
666.197632	1.15000172161643	0.131992937349444
666.217632	1.15000172161643	0.131874227927736
666.237632	1.15000172161643	0.131732168800359
666.257632	1.15000172161643	0.131571762500649
666.277632	1.15000172161643	0.131496010531246
666.297632	1.15000172161643	0.13147396116376
666.317632	1.15000172161643	0.131451184176642
666.337632	1.15000172161643	0.131432381203431
666.357632	1.15000172161643	0.131415631708136
666.377632	1.15000172161643	0.131233853807351
666.397632	1.15000172161643	0.131197345225284
666.417632	1.15000172161643	0.131094555598835
666.437632	1.15000172161643	0.131028313131349
666.457632	1.15000172161643	0.130935684066145
666.477632	1.15000172161643	0.130810093712949
666.497632	1.15000172161643	0.130689329626344
666.517632	1.15000172161643	0.130738599446021
666.537632	1.15000172161643	0.130667863066751
666.557632	1.15000172161643	0.130515382242209
666.577632	1.15000172161643	0.130397942297166
666.597632	1.15000172161643	0.130337824653982
666.617632	1.15000172161643	0.130210286464221
666.637632	1.15000172161643	0.130150584858037
666.657632	1.15000172161643	0.130124663557048
666.677632	1.15000172161643	0.13000435408434
666.697632	1.15000172161643	0.129866861868106
666.717632	1.15000172161643	0.129740282759359
666.737632	1.15000172161643	0.129701892811688
666.757632	1.15000172161643	0.1296828387919
666.777632	1.15000172161643	0.12965406695495
666.797632	1.15000172161643	0.129650577822966
666.817632	1.15000172161643	0.129585708693022
666.837632	1.15000172161643	0.129562805885871
666.857632	1.15000172161643	0.129516450699154
666.877632	1.15000172161643	0.129492636883737
666.897632	1.15000172161643	0.129447370752504
666.917632	1.15000172161643	0.129434969763765
666.937632	1.15000172161643	0.129466115563622
666.957632	1.15000172161643	0.129356982708284
666.977632	1.15000172161643	0.129229652240277
666.997632	1.15000172161643	0.129197463677212
667.017632	1.15000172161643	0.129116592256799
667.037632	1.15000172161643	0.129032561685245
667.057632	1.15000172161643	0.128943764196175
667.077632	1.15000172161643	0.129030844123082
667.097632	1.15000172161643	0.129059569667756
667.117632	1.15000172161643	0.129087539105244
667.137632	1.15000172161643	0.129119429142473
667.157632	1.15000172161643	0.129103368096421
667.177632	1.15000172161643	0.129085894542439
667.197632	1.15000172161643	0.129101964490852
667.217632	1.15000172161643	0.129115707955615
667.237632	1.15000172161643	0.129091343380803
667.257632	1.15000172161643	0.12909502242982
667.277632	1.15000172161643	0.129182163486272
667.297632	1.15000172161643	0.129275208588476
667.317632	1.15000172161643	0.129334835414828
667.337632	1.15000172161643	0.129457391249937
667.357632	1.15000172161643	0.129545282478668
667.377632	1.15000172161643	0.129582099082422
667.397632	1.15000172161643	0.129633515558059
667.417632	1.15000172161643	0.129776411507361
667.437632	1.15000172161643	0.129926853691256
667.457632	1.15000172161643	0.130050586418476
667.477632	1.15000172161643	0.130186581257606
667.497632	1.15000172161643	0.130350537818844
667.517632	1.15000172161643	0.130528546460024
667.537632	1.15000172161643	0.130626109807132
667.557632	1.15000172161643	0.13077217084248
667.577632	1.15000172161643	0.13091396230554
667.597632	1.15000172161643	0.13093845685482
667.617632	1.15000172161643	0.130907042203664
667.637632	1.15000172161643	0.130961818430305
667.657632	1.15000172161643	0.131006475640052
667.677632	1.15000172161643	0.131055888490994
667.697632	1.15000172161643	0.13106211420872
667.717632	1.15000172161643	0.131047773692284
667.737632	1.15000172161643	0.130978367919225
667.757632	1.15000081550252	0.130915929133809
667.777632	1.15000081550252	0.130979223732853
667.797632	1.15000081550252	0.130985159827104
667.817632	1.15000081550252	0.131019855294999
667.837632	1.15000081550252	0.131083949919544
667.857632	1.15000081550252	0.131153253018709
667.877632	1.15000081550252	0.131274490117423
667.897632	1.15000081550252	0.131336461232147
667.917632	1.15000081550252	0.131365448506231
667.937632	1.15000081550252	0.131534003433621
667.957632	1.15000081550252	0.131611748938376
667.977632	1.15000081550252	0.131630338848415
667.997632	1.15000081550252	0.131632265912805
668.017632	1.15000081550252	0.131665657481574
668.037632	1.15000081550252	0.1317167226107
668.057632	1.15000081550252	0.131828958829049
668.077632	1.15000081550252	0.131739210567833
668.097632	1.15000081550252	0.13181862378153
668.117632	1.15000081550252	0.13181727655758
668.137632	1.15000081550252	0.131810719672029
668.157632	1.15000081550252	0.131844112427779
668.177632	1.15000081550252	0.131828630035185
668.197632	1.15000081550252	0.131828701847564
668.217632	1.15000081550252	0.131867431271931
668.237632	1.15000081550252	0.131955979494897
668.257632	1.15000081550252	0.132085583032388
668.277632	1.15000081550252	0.132209975721298
668.297632	1.15000081550252	0.132313401569806
668.317632	1.15000081550252	0.132396519946111
668.337632	1.15000081550252	0.132416706939696
668.357632	1.15000081550252	0.132406339250188
668.377632	1.15000081550252	0.132394408306105
668.397632	1.15000081550252	0.132378701574017
668.417632	1.15000081550252	0.132457750384408
668.437632	1.15000081550252	0.132507443956463
668.457632	1.15000081550252	0.132606372332243
668.477632	1.15000081550252	0.132686933950497
668.497632	1.15000081550252	0.132651211743644
668.517632	1.15000081550252	0.132592300667108
668.537632	1.15000081550252	0.132597192217679
668.557632	1.15000081550252	0.132528686770052
668.577632	1.15000081550252	0.132483836675818
668.597632	1.15000081550252	0.132519086464053
668.617632	1.15000081550252	0.132548533099961
668.637632	1.15000081550252	0.13251503351588
668.657632	1.15000081550252	0.13258528085879
668.677632	1.15000081550252	0.132665940996504
668.697632	1.15000081550252	0.132631073416297
668.717632	1.15000081550252	0.132712788780524
668.737632	1.15000081550252	0.13283327570696
668.757632	1.15000045447276	0.132884951538043
668.777632	1.14999990938861	0.132853903070665
668.797632	1.14999990938861	0.132865496912015
668.817632	1.14999990938861	0.133019558202363
668.837632	1.14999990938861	0.133058432438467
668.857632	1.14999990938861	0.133055058443684
668.877632	1.14999990938861	0.133106144344986
668.897632	1.14999990938861	0.133207047857904
668.917632	1.14999990938861	0.133206606300804
668.937632	1.14999990938861	0.133264145226779
668.957632	1.14999990938861	0.133275197804586
668.977632	1.14999990938861	0.133458907517688
668.997632	1.14999990938861	0.133581141087333
669.017632	1.14999990938861	0.133619230728696
669.037632	1.14999990938861	0.133686183011091
669.057632	1.14999990938861	0.133588557940947
669.077632	1.14999990938861	0.133532623220405
669.097632	1.14999990938861	0.133447009215594
669.117632	1.14999990938861	0.133479963975189
669.137632	1.14999990938861	0.133600106083512
669.157632	1.14999990938861	0.133683072526191
669.177632	1.14999990938861	0.133819678660769
669.197632	1.14999990938861	0.133899877656188
669.217632	1.14999990938861	0.134001278514337
669.237632	1.14999990938861	0.134021298737028
669.257632	1.14999990938861	0.134116029946387
669.277632	1.14999990938861	0.134203619088339
669.297632	1.14999990938861	0.134208635865454
669.317632	1.14999990938861	0.134260931300856
669.337632	1.14999990938861	0.13433734501242
669.357632	1.14999990938861	0.134504676755421
669.377632	1.15000443995817	0.134540946754215
669.397632	1.15000443995817	0.134677561791154
669.417632	1.15000443995817	0.134691905868533
669.437632	1.15000443995817	0.134787671532229
669.457632	1.15000443995817	0.134840361638966
669.477632	1.15000443995817	0.13494336788953
669.497632	1.15000443995817	0.135105018145803
669.517632	1.15000443995817	0.135227321153863
669.537632	1.15000443995817	0.135261837387558
669.557632	1.15000443995817	0.135337981654333
669.577632	1.14999990938861	0.135530014481389
669.597632	1.14999990938861	0.135635984031153
669.617632	1.14999990938861	0.135697831106314
669.637632	1.14999990938861	0.135758612865621
669.657632	1.14999990938861	0.135762178557909
669.677632	1.14999990938861	0.135781869986737
669.697632	1.14999990938861	0.135828953386576
669.717632	1.14999990938861	0.135991440464774
669.737632	1.14999990938861	0.136116604098137
669.757632	1.14999990938861	0.1361836032663
669.777632	1.14999990938861	0.136226576742854
669.797632	1.14999990938861	0.136226253290408
669.817632	1.14999990938861	0.136200131983044
669.837632	1.14999990938861	0.136181150962616
669.857632	1.14999990938861	0.136310345584996
669.877632	1.14999990938861	0.136452851610891
669.897632	1.14999990938861	0.136511049905064
669.917632	1.14999990938861	0.136594352856986
669.937632	1.14999990938861	0.136683803185856
669.957632	1.14999990938861	0.136768380362369
669.977632	1.14999990938861	0.1367584453276
669.997632	1.14999990938861	0.136977565071434
670.017632	1.14999990938861	0.137149885697486
670.037632	1.14999990938861	0.137342669290311
670.057632	1.14999990938861	0.137400901413455
670.077632	1.14999990938861	0.137440299108381
670.097632	1.14999990938861	0.137612954463204
670.117632	1.14999990938861	0.137665801844982
670.137632	1.14999990938861	0.137770085881082
670.157632	1.14999990938861	0.137837397225366
670.177632	1.14999990938861	0.137879157606875
670.197632	1.14999990938861	0.137964693270911
670.217632	1.14999990938861	0.138069418864112
670.237632	1.14999990938861	0.138102085187212
670.257632	1.14999990938861	0.13808647341364
670.277632	1.14999990938861	0.138244235712161
670.297632	1.14999990938861	0.138363120807125
670.317632	1.14999990938861	0.138362390813531
670.337632	1.14999990938861	0.138433642936242
670.357632	1.14999990938861	0.138456660287104
670.377632	1.1499990032747	0.138475449610028
670.397632	1.1499990032747	0.138493892334367
670.417632	1.1499990032747	0.138503348422119
670.437632	1.1499990032747	0.138628777939329
670.457632	1.1499990032747	0.138626231864109
670.477632	1.1499990032747	0.138668202341336
670.497632	1.1499990032747	0.138617842279194
670.517632	1.1499990032747	0.138626675201683
670.537632	1.1499990032747	0.138564862548983
670.557632	1.1499990032747	0.138608001015961
670.577632	1.1499990032747	0.138624784933718
670.597632	1.1499990032747	0.138590135758098
670.617632	1.1499990032747	0.138559808381953
670.637632	1.1499990032747	0.138559921145191
670.657632	1.1499990032747	0.138635369247341
670.677632	1.1499990032747	0.138710888568379
670.697632	1.1499990032747	0.13866796850599
670.717632	1.1499990032747	0.138693914140098
670.737632	1.1499990032747	0.138618599573361
670.757632	1.1499990032747	0.138622518986122
670.777632	1.1499990032747	0.138591415324106
670.797632	1.1499990032747	0.138605423485733
670.817632	1.1499990032747	0.138620061934513
670.837632	1.1499990032747	0.138628966075889
670.857632	1.1499990032747	0.138625702470381
670.877632	1.1499990032747	0.138673260069311
670.897632	1.1499990032747	0.138638974110017
670.917632	1.1499990032747	0.138644786758196
670.937632	1.1499990032747	0.138552990360482
670.957632	1.1499990032747	0.138530721401426
670.977632	1.1499990032747	0.138555941196376
670.997632	1.1499990032747	0.138566471502344
671.017632	1.1499990032747	0.138541735402336
671.037632	1.1499990032747	0.13858904314167
671.057632	1.1499990032747	0.138606808099599
671.077632	1.1499990032747	0.138708242786719
671.097632	1.1499990032747	0.138635642253076
671.117632	1.1499990032747	0.13874169311107
671.137632	1.1499990032747	0.138698349296301
671.157632	1.1499990032747	0.138702942914527
671.177632	1.1499990032747	0.138671083145325
671.197632	1.1499990032747	0.138650554301081
671.217632	1.1499990032747	0.13861899009026
671.237632	1.1499990032747	0.138605215170488
671.257632	1.1499990032747	0.138567443046664
671.277632	1.1499990032747	0.138527247700201
671.297632	1.1499990032747	0.138399402082243
671.317632	1.1499990032747	0.138358874974465
671.337632	1.1499990032747	0.13833614071868
671.357632	1.1499990032747	0.138348092434938
671.377632	1.15000353384426	0.138367642019483
671.397632	1.15000353384426	0.138337131254702
671.417632	1.15000353384426	0.138339670801523
671.437632	1.15000353384426	0.138258100842524
671.457632	1.15000353384426	0.138212910678104
671.477632	1.15000353384426	0.138191800806438
671.497632	1.15000353384426	0.13816675371729
671.517632	1.15000353384426	0.138193112420944
671.537632	1.15000353384426	0.138146209442287
671.557632	1.15000353384426	0.138227506395551
671.577632	1.15000353384426	0.138269292297161
671.597632	1.15000353384426	0.138238008807454
671.617632	1.15000353384426	0.138187045165243
671.637632	1.15000353384426	0.138209442911786
671.657632	1.15000353384426	0.138110326992937
671.677632	1.15000353384426	0.138050506688608
671.697632	1.15000353384426	0.13802892143087
671.717632	1.15000353384426	0.138114175780301
671.737632	1.15000353384426	0.138073953133265
671.757632	1.15000353384426	0.138074281333638
671.777632	1.15000353384426	0.138117164006111
671.797632	1.15000353384426	0.138165528158939
671.817632	1.15000353384426	0.138137276219866
671.837632	1.15000353384426	0.138162101936972
671.857632	1.15000353384426	0.138210413269125
671.877632	1.15000353384426	0.138216508418891
671.897632	1.15000353384426	0.138162122115657
671.917632	1.15000353384426	0.138086060937585
671.937632	1.15000353384426	0.138008232344129
671.957632	1.15000353384426	0.137935939238683
671.977632	1.15000353384426	0.137818730755023
671.997632	1.15000353384426	0.137826879382704
672.017632	1.15000353384426	0.137780972874977
672.037632	1.15000353384426	0.137643639714257
672.057632	1.15000353384426	0.137542090483428
672.077632	1.15000353384426	0.137503324262636
672.097632	1.15000353384426	0.137569797004523
672.117632	1.15000353384426	0.137606128726353
672.137632	1.15000353384426	0.137653481570982
672.157632	1.15000353384426	0.137612492133927
672.177632	1.15000320820957	0.137560570597682
672.197632	1.15000262773035	0.137464593057797
672.217632	1.15000262773035	0.13751275779774
672.237632	1.15000262773035	0.137505568251074
672.257632	1.15000262773035	0.137526588505641
672.277632	1.15000262773035	0.137601246078142
672.297632	1.15000262773035	0.137526467433532
672.317632	1.15000262773035	0.137428444131111
672.337632	1.15000262773035	0.137276514065963
672.357632	1.15000262773035	0.137217461738635
672.377632	1.15000262773035	0.137095562304269
672.397632	1.15000262773035	0.137082776140048
672.417632	1.15000262773035	0.136923352660983
672.437632	1.15000262773035	0.136780609832288
672.457632	1.15000262773035	0.136692969056644
672.477632	1.15000262773035	0.136703705897384
672.497632	1.15000262773035	0.136731775041313
672.517632	1.15000262773035	0.136677586370492
672.537632	1.15000262773035	0.136661397723934
672.557632	1.15000262773035	0.136531833950321
672.577632	1.15000262773035	0.136409685249851
672.597632	1.15000715829991	0.136453721668298
672.617632	1.15000715829991	0.136435583998192
672.637632	1.15000715829991	0.136496392464582
672.657632	1.15000715829991	0.136537949278771
672.677632	1.15000715829991	0.136613465038865
672.697632	1.15000715829991	0.136586152595612
672.717632	1.15000715829991	0.136441323053521
672.737632	1.15000715829991	0.136361331186366
672.757632	1.15000715829991	0.136386787190625
672.777632	1.15000715829991	0.136337394518367
672.797632	1.15000262773035	0.136312537939743
672.817632	1.15000262773035	0.136207769021719
672.837632	1.15000262773035	0.136181561064708
672.857632	1.15000262773035	0.136155335302977
672.877632	1.15000262773035	0.136091954647777
672.897632	1.15000262773035	0.136182106482687
672.917632	1.15000262773035	0.13614314025552
672.937632	1.15000262773035	0.136120186408165
672.957632	1.15000262773035	0.136144581251005
672.977632	1.15000262773035	0.136113751781704
672.997632	1.15000262773035	0.136065559147697
673.017632	1.15000262773035	0.136062385159289
673.037632	1.15000262773035	0.136050413264346
673.057632	1.15000262773035	0.135993232806769
673.077632	1.15000262773035	0.13592378667634
673.097632	1.15000262773035	0.135808895773969
673.117632	1.15000262773035	0.135730226204153
673.137632	1.15000262773035	0.135595235551334
673.157632	1.15000262773035	0.135695069000472
673.177632	1.15000262773035	0.135639530138246
673.197632	1.15000262773035	0.135666636640217
673.217632	1.15000262773035	0.13560587090516
673.237632	1.15000262773035	0.135489728924337
673.257632	1.15000262773035	0.135422635391149
673.277632	1.15000262773035	0.135292776059154
673.297632	1.15000262773035	0.135264316991817
673.317632	1.15000262773035	0.13514291430919
673.337632	1.15000262773035	0.135217050203343
673.357632	1.15000262773035	0.135193771716561
673.377632	1.15000262773035	0.135244890853343
673.397632	1.15000262773035	0.135196567057885
673.417632	1.15000262773035	0.135126155911534
673.437632	1.15000262773035	0.135121568228214
673.457632	1.15000262773035	0.135045487464949
673.477632	1.15000262773035	0.135021235653375
673.497632	1.15000262773035	0.134978390964308
673.517632	1.15000262773035	0.134898945702111
673.537632	1.15000262773035	0.134773066912422
673.557632	1.15000262773035	0.134628360816403
673.577632	1.15000262773035	0.134545280423504
673.597632	1.15000172161643	0.13440625344025
673.617632	1.15000172161643	0.134370013115992
673.637632	1.15000172161643	0.134336725408101
673.657632	1.15000172161643	0.13424583823818
673.677632	1.15000172161643	0.134184213722041
673.697632	1.15000172161643	0.134124483628302
673.717632	1.15000172161643	0.134070947203789
673.737632	1.15000172161643	0.133943649377772
673.757632	1.15000172161643	0.133965886288329
673.777632	1.15000172161643	0.133917536972768
673.797632	1.15000172161643	0.133862236100325
673.817632	1.15000172161643	0.133828671232264
673.837632	1.15000172161643	0.133732081803439
673.857632	1.15000172161643	0.133647781193606
673.877632	1.15000172161643	0.133606839235808
673.897632	1.15000172161643	0.133528381542182
673.917632	1.15000172161643	0.133603873562647
673.937632	1.15000172161643	0.133631297582156
673.957632	1.15000172161643	0.133516336054388
673.977632	1.15000172161643	0.133430016389102
673.997632	1.15000172161643	0.133435430211513
674.017632	1.15000172161643	0.133398078279123
674.037632	1.15000172161643	0.133376859205164
674.057632	1.15000172161643	0.133398929344826
674.077632	1.15000172161643	0.133253118762563
674.097632	1.15000172161643	0.133040107225292
674.117632	1.15000172161643	0.132905565844953
674.137632	1.15000172161643	0.132836440199516
674.157632	1.15000172161643	0.132802502025788
674.177632	1.15000172161643	0.132763923941557
674.197632	1.15000172161643	0.132714084370782
674.217632	1.15000172161643	0.132677619707029
674.237632	1.15000172161643	0.132652480033327
674.257632	1.15000172161643	0.132638146638781
674.277632	1.15000172161643	0.132630878157849
674.297632	1.15000172161643	0.132617271195953
674.317632	1.15000172161643	0.132587385376908
674.337632	1.15000172161643	0.132499675756339
674.357632	1.15000172161643	0.132465310862778
674.377632	1.15000172161643	0.132447046185657
674.397632	1.15000172161643	0.132382860163541
674.417632	1.15000172161643	0.132405453168533
674.437632	1.15000172161643	0.132333846731858
674.457632	1.15000172161643	0.132395557304152
674.477632	1.15000172161643	0.132360955607791
674.497632	1.15000172161643	0.132333276387269
674.517632	1.15000172161643	0.132257758253213
674.537632	1.15000172161643	0.132280166089098
674.557632	1.15000172161643	0.132329119578217
674.577632	1.15000172161643	0.132314154116048
674.597632	1.15000172161643	0.132329698231677
674.617632	1.15000172161643	0.13229305908165
674.637632	1.15000172161643	0.132260589797471
674.657632	1.15000172161643	0.132211069524708
674.677632	1.15000172161643	0.132253588387366
674.697632	1.15000172161643	0.132249622682328
674.717632	1.15000172161643	0.132087702387774
674.737632	1.15000172161643	0.131981502563609
674.757632	1.15000172161643	0.131865041878265
674.777632	1.15000172161643	0.13179117483541
674.797632	1.15000172161643	0.131862132586721
674.817632	1.15000172161643	0.13189034001399
674.837632	1.15000172161643	0.131917860178998
674.857632	1.15000172161643	0.131856242784747
674.877632	1.15000172161643	0.13193751362442
674.897632	1.15000172161643	0.131884062069081
674.917632	1.15000172161643	0.131873710403822
674.937632	1.15000172161643	0.131820094451552
674.957632	1.15000172161643	0.13180676049539
674.977632	1.15000172161643	0.131682241986447
674.997632	1.15000172161643	0.131597060042884
675.017632	1.15000172161643	0.131602397304991
675.037632	1.15000172161643	0.131610239097966
675.057632	1.15000172161643	0.131550514345644
675.077632	1.15000172161643	0.131425172665062
675.097632	1.15000172161643	0.131377943859994
675.117632	1.15000172161643	0.13124783882284
675.137632	1.15000172161643	0.131202966175959
675.157632	1.15000172161643	0.131242698006163
675.177632	1.15000172161643	0.131144087147922
675.197632	1.15000172161643	0.131229014483963
675.217632	1.15000172161643	0.131225925958221
675.237632	1.15000172161643	0.131287095266972
675.257632	1.15000172161643	0.131255029556487
675.277632	1.15000172161643	0.131121610467112
675.297632	1.15000172161643	0.131038248759609
675.317632	1.15000172161643	0.130979765589887
675.337632	1.15000172161643	0.130882965471853
675.357632	1.15000172161643	0.130788644958077
675.377632	1.15000172161643	0.130735752471004
675.397632	1.15000172161643	0.130694349964403
675.417632	1.15000172161643	0.130608314581175
675.437632	1.15000172161643	0.130611933687627
675.457632	1.15000172161643	0.130451227081611
675.477632	1.15000172161643	0.130471867502111
675.497632	1.15000172161643	0.130437655135667
675.517632	1.15000172161643	0.130421252238957
675.537632	1.15000172161643	0.130424224440517
675.557632	1.15000172161643	0.130512015369316
675.577632	1.15000172161643	0.130563346975778
675.597632	1.15000172161643	0.130538607908317
675.617632	1.15000172161643	0.130531975055953
675.637632	1.15000172161643	0.130527566013342
675.657632	1.15000172161643	0.130471916168351
675.677632	1.15000172161643	0.130358447269762
675.697632	1.15000172161643	0.130497597699087
675.717632	1.15000172161643	0.130468561758762
675.737632	1.15000172161643	0.130515074814013
675.757632	1.15000172161643	0.13059477409024
675.777632	1.15000172161643	0.130574128328323
675.797632	1.15000172161643	0.130599374830355
675.817632	1.15000172161643	0.130561478666969
675.837632	1.15000172161643	0.13052243706648
675.857632	1.15000172161643	0.130525230627332
675.877632	1.15000172161643	0.13050381392096
675.897632	1.15000172161643	0.130486843647115
675.917632	1.15000172161643	0.13048790896297
675.937632	1.15000172161643	0.130470822958432
675.957632	1.15000172161643	0.130435723916842
675.977632	1.15000172161643	0.130342848552986
675.997632	1.15000172161643	0.13029086885465
676.017632	1.15000172161643	0.130229153534429
676.037632	1.15000172161643	0.130281159346357
676.057632	1.15000172161643	0.130216050446161
676.077632	1.15000172161643	0.13018590645865
676.097632	1.15000172161643	0.130061792710382
676.117632	1.15000172161643	0.130035001945477
676.137632	1.15000172161643	0.130047869417928
676.157632	1.15000172161643	0.13016601858439
676.177632	1.15000172161643	0.130173563632002
676.197632	1.15000172161643	0.130077886991915
676.217632	1.15000172161643	0.130025221811789
676.237632	1.15000172161643	0.130035197797419
676.257632	1.15000172161643	0.129980072598229
676.277632	1.15000172161643	0.130032370407595
676.297632	1.15000172161643	0.130004587326195
676.317632	1.15000172161643	0.130005161825219
676.337632	1.15000172161643	0.129881682518539
676.357632	1.15000172161643	0.129860623093585
676.377632	1.15000172161643	0.129769897353142
676.397632	1.15000172161643	0.12982893306273
676.417632	1.15000172161643	0.129814176509296
676.437632	1.15000172161643	0.129822683605376
676.457632	1.15000172161643	0.12977044336461
676.477632	1.15000172161643	0.129756485649694
676.497632	1.15000172161643	0.129752344271402
676.517632	1.15000172161643	0.12979151584636
676.537632	1.15000172161643	0.129777607984666
676.557632	1.15000172161643	0.129743006881796
676.577632	1.15000172161643	0.129693570884715
676.597632	1.15000172161643	0.129704100597192
676.617632	1.15000172161643	0.129629627006815
676.637632	1.15000172161643	0.12967679764979
676.657632	1.15000172161643	0.129717885012816
676.677632	1.15000172161643	0.129700077323554
676.697632	1.15000172161643	0.129582401762692
676.717632	1.15000172161643	0.129513852396751
676.737632	1.15000172161643	0.129471072398173
676.757632	1.15000172161643	0.12933293505752
676.777632	1.15000172161643	0.12933323773779
676.797632	1.15000172161643	0.129349155159087
676.817632	1.15000172161643	0.129395642100745
676.837632	1.15000172161643	0.129387725527938
676.857632	1.15000172161643	0.129411367231046
676.877632	1.15000172161643	0.129409462719303
676.897632	1.15000172161643	0.129429215871167
676.917632	1.15000172161643	0.129521200998933
676.937632	1.15000172161643	0.129567431552596
676.957632	1.15000172161643	0.129597482955554
676.977632	1.15000172161643	0.12965418921404
676.997632	1.15000172161643	0.129628787810927
677.017632	1.15000172161643	0.129647761709467
677.037632	1.15000172161643	0.129692463431019
677.057632	1.15000172161643	0.129569790084745
677.077632	1.15000172161643	0.129490489040795
677.097632	1.15000172161643	0.129418486745805
677.117632	1.15000172161643	0.129376735860148
677.137632	1.15000172161643	0.12937724388821
677.157632	1.15000172161643	0.129379935962148
677.177632	1.15000172161643	0.129430724524595
677.197632	1.15000172161643	0.12944629059938
677.217632	1.15000172161643	0.129479667330881
677.237632	1.15000172161643	0.129577079931344
677.257632	1.15000172161643	0.129533483883016
677.277632	1.15000172161643	0.129572099950654
677.297632	1.15000172161643	0.129622046943251
677.317632	1.15000172161643	0.129608015041995
677.337632	1.15000172161643	0.129661283802189
677.357632	1.15000172161643	0.129650593847216
677.377632	1.15000172161643	0.129643111116131
677.397632	1.15000172161643	0.129618496681723
677.417632	1.15000172161643	0.129628318953253
677.437632	1.15000172161643	0.129566001833436
677.457632	1.15000172161643	0.12949404405025
677.477632	1.15000172161643	0.129468736418673
677.497632	1.15000172161643	0.129428996279597
677.517632	1.15000172161643	0.129367064335262
677.537632	1.15000172161643	0.129293734995007
677.557632	1.15000172161643	0.129322302671147
677.577632	1.15000172161643	0.129293433501717
677.597632	1.15000172161643	0.129303210667953
677.617632	1.15000172161643	0.129346546173852
677.637632	1.15000172161643	0.129288449960083
677.657632	1.15000172161643	0.129204951156222
677.677632	1.15000172161643	0.129195620888504
677.697632	1.15000172161643	0.12909492509734
677.717632	1.15000172161643	0.129024789924177
677.737632	1.15000172161643	0.129066257121267
677.757632	1.15000172161643	0.129022680658133
677.777632	1.15000172161643	0.128955969926464
677.797632	1.15000172161643	0.128976652484807
677.817632	1.15000172161643	0.128974220953299
677.837632	1.15000081550252	0.128863192488577
677.857632	1.15000081550252	0.128779656888291
677.877632	1.15000081550252	0.12877502647364
677.897632	1.15000081550252	0.128730507547232
677.917632	1.15000081550252	0.12861721550888
677.937632	1.15000081550252	0.128590092389168
677.957632	1.15000081550252	0.128541458791551
677.977632	1.15000081550252	0.128573287105745
677.997632	1.15000081550252	0.128520477113882
678.017632	1.15000081550252	0.128488101007747
678.037632	1.15000081550252	0.12842405326897
678.057632	1.15000081550252	0.128411841010282
678.077632	1.15000081550252	0.12839423688834
678.097632	1.15000081550252	0.128367725657569
678.117632	1.15000081550252	0.128310408103635
678.137632	1.15000081550252	0.128234864449477
678.157632	1.15000081550252	0.128280797070797
678.177632	1.15000081550252	0.128307279814013
678.197632	1.15000081550252	0.128290166508903
678.217632	1.15000081550252	0.128327069168811
678.237632	1.15000081550252	0.128310146374224
678.257632	1.15000081550252	0.128379326027317
678.277632	1.15000081550252	0.128339723578091
678.297632	1.15000081550252	0.128336802416733
678.317632	1.15000081550252	0.12840341344196
678.337632	1.15000081550252	0.128295326910773
678.357632	1.15000081550252	0.128247761002973
678.377632	1.15000081550252	0.1282477337024
678.397632	1.15000081550252	0.12817461327088
678.417632	1.15000081550252	0.128221706760061
678.437632	1.15000081550252	0.128318886118669
678.457632	1.15000081550252	0.128290671569511
678.477632	1.15000081550252	0.128289000893115
678.497632	1.15000081550252	0.128308002685719
678.517632	1.15000081550252	0.128289345117737
678.537632	1.15000081550252	0.12827402296764
678.557632	1.15000081550252	0.128241925208655
678.577632	1.15000081550252	0.128235809286715
678.597632	1.15000081550252	0.128192728388338
678.617632	1.15000081550252	0.128208162114691
678.637632	1.15000081550252	0.128112201786036
678.657632	1.15000081550252	0.128113433872786
678.677632	1.15000081550252	0.128148237355994
678.697632	1.15000081550252	0.12812601825016
678.717632	1.15000081550252	0.128218862159007
678.737632	1.15000081550252	0.128209763352672
678.757632	1.15000081550252	0.128144708460132
678.777632	1.15000081550252	0.128172804311145
678.797632	1.15000081550252	0.128238596319168
678.817632	1.15000081550252	0.128224999446614
678.837632	1.15000534607209	0.128247566338015
678.857632	1.15000534607209	0.128295640273878
678.877632	1.15000534607209	0.12838225965198
678.897632	1.15000534607209	0.128424196300236
678.917632	1.15000534607209	0.128408245643459
678.937632	1.15000534607209	0.128410623167311
678.957632	1.15000534607209	0.128481725136868
678.977632	1.15000534607209	0.128549589021019
678.997632	1.15000534607209	0.128555716219284
679.017632	1.15000534607209	0.128599989440531
679.037632	1.15000081550252	0.128573046742001
679.057632	1.15000081550252	0.128606989070164
679.077632	1.15000081550252	0.128591192720977
679.097632	1.15000081550252	0.128554314394187
679.117632	1.15000081550252	0.128556258076318
679.137632	1.15000081550252	0.128595353090972
679.157632	1.15000081550252	0.128670326400542
679.177632	1.15000081550252	0.128659141474302
679.197632	1.15000081550252	0.128595861119034
679.217632	1.15000081550252	0.128617487921124
679.237632	1.15000081550252	0.128613844481551
679.257632	1.15000081550252	0.128557837355142
679.277632	1.15000081550252	0.128586727296747
679.297632	1.15000081550252	0.12853811803225
679.317632	1.15000081550252	0.128487153796547
679.337632	1.15000081550252	0.128524497420067
679.357632	1.15000081550252	0.128595345969084
679.377632	1.15000081550252	0.128622029312166
679.397632	1.15000081550252	0.128627803383448
679.417632	1.15000081550252	0.128704861625941
679.437632	1.15000081550252	0.128738020546345
679.457632	1.15000081550252	0.128718538026252
679.477632	1.15000081550252	0.128679766464044
679.497632	1.15000081550252	0.128699126131556
679.517632	1.15000081550252	0.128726952537779
679.537632	1.15000081550252	0.128823113466299
679.557632	1.15000081550252	0.128768160972912
679.577632	1.15000081550252	0.128858618455546
679.597632	1.15000081550252	0.128850827109283
679.617632	1.15000081550252	0.128877758531489
679.637632	1.14999990938861	0.128904675709918
679.657632	1.14999990938861	0.128902660215409
679.677632	1.14999990938861	0.128956778854325
679.697632	1.14999990938861	0.129018928609758
679.717632	1.14999990938861	0.129019255029658
679.737632	1.14999990938861	0.128950614266145
679.757632	1.14999990938861	0.129074571926352
679.777632	1.14999990938861	0.129029682661729
679.797632	1.14999990938861	0.128990388827681
679.817632	1.14999990938861	0.129020838462917
679.837632	1.14999990938861	0.128969226728832
679.857632	1.14999990938861	0.128983820072316
679.877632	1.14999990938861	0.129024758469168
679.897632	1.14999990938861	0.128966624271994
679.917632	1.14999990938861	0.128893279500979
679.937632	1.14999990938861	0.128877322909296
679.957632	1.14999990938861	0.128783058777139
679.977632	1.14999990938861	0.128694627471846
679.997632	1.14999990938861	0.128741227770233
680.017632	1.14999990938861	0.128734260782591
680.037632	1.14999990938861	0.12879027740485
680.057632	1.14999990938861	0.128774703614685
680.077632	1.14999990938861	0.128784065930903
680.097632	1.14999990938861	0.128877826189433
680.117632	1.14999990938861	0.128933479595368
680.137632	1.14999990938861	0.129023848647885
680.157632	1.14999990938861	0.129063887906285
680.177632	1.14999990938861	0.129108430572322
680.197632	1.14999990938861	0.129025562649104
680.217632	1.14999990938861	0.12906291220753
680.237632	1.14999990938861	0.128978605069298
680.257632	1.14999990938861	0.128931541848145
680.277632	1.14999990938861	0.128953216722982
680.297632	1.14999990938861	0.129006245712924
680.317632	1.14999990938861	0.128923769493585
680.337632	1.14999990938861	0.128851889457684
680.357632	1.14999990938861	0.128864942099241
680.377632	1.14999990938861	0.128827348616126
680.397632	1.14999990938861	0.128797124507367
680.417632	1.14999990938861	0.128723665786133
680.437632	1.14999990938861	0.128800216594055
680.457632	1.14999990938861	0.128793037730222
680.477632	1.14999990938861	0.128731567521671
680.497632	1.14999990938861	0.128744256353413
680.517632	1.14999990938861	0.128757490603132
680.537632	1.14999990938861	0.12883022585917
680.557632	1.14999990938861	0.128869430669609
680.577632	1.14999990938861	0.128882125436258
680.597632	1.14999990938861	0.128935936053487
680.617632	1.14999990938861	0.128975863735631
680.637632	1.14999990938861	0.12906550042059
680.657632	1.14999990938861	0.12910392241676
680.677632	1.14999990938861	0.129185389701863
680.697632	1.14999990938861	0.129223458571051
680.717632	1.14999990938861	0.12931062930204
680.737632	1.14999990938861	0.129349564667689
680.757632	1.14999990938861	0.129297121453095
680.777632	1.14999990938861	0.129425359368424
680.797632	1.14999990938861	0.129438524179728
680.817632	1.14999990938861	0.129561458661922
680.837632	1.14999990938861	0.129627634658446
680.857632	1.14999990938861	0.129623148462041
680.877632	1.14999990938861	0.129626229865895
680.897632	1.14999990938861	0.129750925828565
680.917632	1.14999990938861	0.129798363542368
680.937632	1.14999990938861	0.129723004463826
680.957632	1.14999990938861	0.129703769429367
680.977632	1.14999990938861	0.129648327899621
680.997632	1.14999990938861	0.129747708515334
681.017632	1.14999990938861	0.129672636092814
681.037632	1.14999990938861	0.129614027103058
681.057632	1.14999990938861	0.129558760653077
681.077632	1.14999990938861	0.129537359377464
681.097632	1.14999990938861	0.129547544865319
681.117632	1.14999990938861	0.12952512575311
681.137632	1.14999990938861	0.129537067380026
681.157632	1.14999990938861	0.129630248985098
681.177632	1.14999990938861	0.129715913436621
681.197632	1.14999990938861	0.129812836407235
681.217632	1.14999990938861	0.129746344080153
681.237632	1.14999990938861	0.129676363214579
681.257632	1.14999990938861	0.12967951583732
681.277632	1.14999990938861	0.129618350683004
681.297632	1.14999990938861	0.129602633861573
681.317632	1.14999990938861	0.129618069368399
681.337632	1.14999990938861	0.12956812000184
681.357632	1.14999990938861	0.129598375565608
681.377632	1.14999990938861	0.129641025589717
681.397632	1.14999990938861	0.129634114983692
681.417632	1.14999990938861	0.129629717217406
681.437632	1.14999990938861	0.129607832840341
681.457632	1.14999990938861	0.129562949510627
681.477632	1.14999990938861	0.129595774889243
681.497632	1.14999990938861	0.129650268614298
681.517632	1.14999990938861	0.129540857411808
681.537632	1.14999990938861	0.129557822937728
681.557632	1.14999990938861	0.129608978277444
681.577632	1.14999990938861	0.129643493324159
681.597632	1.14999990938861	0.129680412601809
681.617632	1.14999990938861	0.129636240867476
681.637632	1.14999990938861	0.129562005860371
681.657632	1.14999990938861	0.129525165516988
681.677632	1.14999990938861	0.129554570608544
681.697632	1.14999990938861	0.129630574218016
681.717632	1.14999990938861	0.129672434305967
681.737632	1.14999990938861	0.129726627131224
681.757632	1.14999990938861	0.129854431204831
681.777632	1.14999990938861	0.129861899098648
681.797632	1.14999990938861	0.13000650964266
681.817632	1.14999990938861	0.129926578905048
681.837632	1.14999990938861	0.129993341863902
681.857632	1.14999990938861	0.12998341276404
681.877632	1.14999990938861	0.129914433710813
681.897632	1.14999990938861	0.129892733315874
681.917632	1.14999990938861	0.129881162620662
681.937632	1.14999990938861	0.129907508861011
681.957632	1.14999990938861	0.1298355463299
681.977632	1.14999990938861	0.129847464217188
681.997632	1.14999990938861	0.129855290579403
682.017632	1.14999990938861	0.129826240988793
682.037632	1.14999990938861	0.129865014331475
682.057632	1.14999990938861	0.129894720322828
682.077632	1.14999990938861	0.129849405525355
682.097632	1.14999990938861	0.129828021460973
682.117632	1.14999990938861	0.129756084449963
682.137632	1.14999990938861	0.129716967476152
682.157632	1.14999990938861	0.129648726725389
682.177632	1.14999990938861	0.129588418571683
682.197632	1.14999990938861	0.12955300794746
682.217632	1.14999990938861	0.129526013021746
682.237632	1.14999990938861	0.129478884516612
682.257632	1.14999990938861	0.129399535399913
682.277632	1.14999990938861	0.129339176206004
682.297632	1.14999990938861	0.129244634320187
682.317632	1.14999990938861	0.129212327058976
682.337632	1.14999990938861	0.129060521626882
682.357632	1.14999990938861	0.129014643013218
682.377632	1.14999990938861	0.128886486406118
682.397632	1.14999990938861	0.128852534582104
682.417632	1.14999990938861	0.128759988605602
682.437632	1.14999990938861	0.128764295567807
682.457632	1.14999990938861	0.128730623871415
682.477632	1.14999990938861	0.128699486380427
682.497632	1.14999990938861	0.12868249058648
682.517632	1.14999990938861	0.12855386749567
682.537632	1.14999990938861	0.12857169892456
682.557632	1.14999990938861	0.128517496009961
682.577632	1.14999990938861	0.128414396581352
682.597632	1.14999990938861	0.128399847156182
682.617632	1.14999990938861	0.128450757384228
682.637632	1.14999990938861	0.128387007577796
682.657632	1.14999990938861	0.128356603641346
682.677632	1.14999990938861	0.128419413358467
682.697632	1.14999990938861	0.128409996441103
682.717632	1.14999990938861	0.128379749186205
682.737632	1.14999990938861	0.128303971696701
682.757632	1.14999990938861	0.128313435499832
682.777632	1.14999990938861	0.128344513048257
682.797632	1.14999990938861	0.128324841798114
682.817632	1.14999990938861	0.128238197493399
682.837632	1.14999990938861	0.128325530840847
682.857632	1.15000344889608	0.128227849389084
682.877632	1.15000443995817	0.128143418804782
682.897632	1.15000443995817	0.128089663382191
682.917632	1.15000443995817	0.128073218347639
682.937632	1.15000443995817	0.1280600173334
682.957632	1.15000443995817	0.127965577527987
682.977632	1.15000443995817	0.127802523072654
682.997632	1.15000443995817	0.127579435249822
683.017632	1.15000443995817	0.127465413217875
683.037632	1.15000443995817	0.12732833585166
683.057632	1.15000443995817	0.127133482163177
683.077632	1.14999990938861	0.126983457796754
683.097632	1.14999990938861	0.126801598587739
683.117632	1.14999990938861	0.12673928799632
683.137632	1.14999990938861	0.126643140124596
683.157632	1.14999990938861	0.126669860857594
683.177632	1.14999990938861	0.126629039971906
683.197632	1.14999990938861	0.126609104024897
683.217632	1.14999990938861	0.126653846697309
683.237632	1.14999990938861	0.126601264605886
683.257632	1.14999990938861	0.126547275941439
683.277632	1.14999990938861	0.126599033080753
683.297632	1.14999990938861	0.126696233805025
683.317632	1.14999990938861	0.12662130322679
683.337632	1.14999990938861	0.126587664172387
683.357632	1.14999990938861	0.12656848017813
683.377632	1.14999990938861	0.126625062397054
683.397632	1.14999990938861	0.126650109486202
683.417632	1.14999990938861	0.12665561886062
683.437632	1.14999990938861	0.126611438817417
683.457632	1.14999990938861	0.126566410082475
683.477632	1.14999990938861	0.126503801558711
683.497632	1.14999990938861	0.126497201941827
683.517632	1.14999990938861	0.126522069203285
683.537632	1.14999990938861	0.126549659400199
683.557632	1.14999990938861	0.126579353521738
683.577632	1.14999990938861	0.126611377687873
683.597632	1.14999990938861	0.126599449117752
683.617632	1.14999990938861	0.126465706575931
683.637632	1.14999990938861	0.1264006190414
683.657632	1.14999990938861	0.126446923781405
683.677632	1.14999990938861	0.126399250451784
683.697632	1.14999990938861	0.126346474288892
683.717632	1.14999990938861	0.126226983239897
683.737632	1.14999990938861	0.126195392915484
683.757632	1.14999990938861	0.12607878504444
683.777632	1.14999990938861	0.12595310982207
683.797632	1.14999990938861	0.12579928296056
683.817632	1.14999990938861	0.125704998649718
683.837632	1.14999990938861	0.125671766136464
683.857632	1.14999990938861	0.125544206581036
683.877632	1.1499990032747	0.125438061951507
683.897632	1.1499990032747	0.12541784884433
683.917632	1.1499990032747	0.125358312228568
683.937632	1.1499990032747	0.125416982347869
683.957632	1.1499990032747	0.125321416097057
683.977632	1.1499990032747	0.125278347661986
683.997632	1.1499990032747	0.125337548361996
684.017632	1.1499990032747	0.125344923077769
684.037632	1.1499990032747	0.125334101961345
684.057632	1.1499990032747	0.12536198000126
684.077632	1.1499990032747	0.12536885381086
684.097632	1.1499990032747	0.125304134834071
684.117632	1.1499990032747	0.125187691359958
684.137632	1.1499990032747	0.125112260469038
684.157632	1.1499990032747	0.125075827260294
684.177632	1.1499990032747	0.125029239425212
684.197632	1.1499990032747	0.124896799595536
684.217632	1.1499990032747	0.124923694221318
684.237632	1.1499990032747	0.124772717302278
684.257632	1.1499990032747	0.124743173333891
684.277632	1.1499990032747	0.124708895089977
684.297632	1.1499990032747	0.124717779052668
684.317632	1.1499990032747	0.124595256453039
684.337632	1.1499990032747	0.124592996440351
684.357632	1.1499990032747	0.124562258962113
684.377632	1.1499990032747	0.124489767037273
684.397632	1.1499990032747	0.124473866827209
684.417632	1.1499990032747	0.124460710918265
684.437632	1.1499990032747	0.124467944383244
684.457632	1.1499990032747	0.124381371890908
684.477632	1.1499990032747	0.124317668376753
684.497632	1.1499990032747	0.124301686264968
684.517632	1.1499990032747	0.124292669360354
684.537632	1.1499990032747	0.124232154078383
684.557632	1.1499990032747	0.12425545274385
684.577632	1.1499990032747	0.124329181503365
684.597632	1.1499990032747	0.124234816477784
684.617632	1.1499990032747	0.124219367914162
684.637632	1.1499990032747	0.124187445828433
684.657632	1.1499990032747	0.12419133853411
684.677632	1.1499990032747	0.124081418116578
684.697632	1.1499990032747	0.123908924784724
684.717632	1.1499990032747	0.123867916355966
684.737632	1.1499990032747	0.123760715906434
684.757632	1.1499990032747	0.12369920237306
684.777632	1.1499990032747	0.123618957085365
684.797632	1.1499990032747	0.123492923988086
684.817632	1.1499990032747	0.123417059848936
684.837632	1.1499990032747	0.123287828430131
684.857632	1.1499990032747	0.123127121824113
684.877632	1.1499990032747	0.123051797761525
684.897632	1.1499990032747	0.1230024733407
684.917632	1.1499990032747	0.122948880534569
684.937632	1.1499990032747	0.122870278029205
684.957632	1.1499990032747	0.122785138816975
684.977632	1.1499990032747	0.122755517101303
684.997632	1.1499990032747	0.122653055675226
685.017632	1.1499990032747	0.122505884218727
685.037632	1.1499990032747	0.122634398700734
685.057632	1.1499990032747	0.122682207939732
685.077632	1.1499990032747	0.122746557765289
685.097632	1.1499990032747	0.122665905936445
685.117632	1.1499990032747	0.122665472094724
685.137632	1.1499990032747	0.122712541250785
685.157632	1.1499990032747	0.12281984259374
685.177632	1.1499990032747	0.122840427819604
685.197632	1.1499990032747	0.122806186965605
685.217632	1.1499990032747	0.122835207475169
685.237632	1.1499990032747	0.122862910435321
685.257632	1.1499990032747	0.122756052429938
685.277632	1.1499990032747	0.122724550535644
685.297632	1.1499990032747	0.122647700014906
685.317632	1.1499990032747	0.122655764366903
685.337632	1.1499990032747	0.122676192317724
685.357632	1.1499990032747	0.122686720249729
685.377632	1.1499990032747	0.122652570199811
685.397632	1.1499990032747	0.12264630709217
685.417632	1.1499990032747	0.122732495596006
685.437632	1.1499990032747	0.122772187662332
685.457632	1.1499990032747	0.122692628449915
685.477632	1.1499990032747	0.122613891222156
685.497632	1.1499990032747	0.122672313262333
685.517632	1.1499990032747	0.122701777109471
685.537632	1.1499990032747	0.122717781773904
685.557632	1.1499990032747	0.122747182117534
685.577632	1.1499990032747	0.122752491485577
685.597632	1.1499990032747	0.122683990785876
685.617632	1.1499990032747	0.122758522538344
685.637632	1.1499990032747	0.122734436904173
685.657632	1.1499990032747	0.122712542437766
685.677632	1.1499990032747	0.122656760244343
685.697632	1.1499990032747	0.122689582655505
685.717632	1.1499990032747	0.122720648334115
685.737632	1.1499990032747	0.122879272974662
685.757632	1.1499990032747	0.122851193147899
685.777632	1.1499990032747	0.122848047053556
685.797632	1.1499990032747	0.122793676181081
685.817632	1.1499990032747	0.122771601886984
685.837632	1.1499990032747	0.122824862338309
685.857632	1.1499990032747	0.122789016091893
685.877632	1.1499990032747	0.122794543271033
685.897632	1.1499990032747	0.12284539652397
685.917632	1.1499990032747	0.122774001963483
685.937632	1.1499990032747	0.122712350146771
685.957632	1.1499990032747	0.122693703855113
685.977632	1.1499990032747	0.122735731307449
685.997632	1.1499990032747	0.122768119876889
686.017632	1.1499990032747	0.122881013089474
686.037632	1.1499990032747	0.122926778939899
686.057632	1.1499990032747	0.123040002133327
686.077632	1.1499990032747	0.123017290430189
686.097632	1.1499990032747	0.12303375861088
686.117632	1.1499990032747	0.123102224294628
686.137632	1.1499990032747	0.123142149009319
686.157632	1.1499990032747	0.123267809394421
686.177632	1.1499990032747	0.12328826880025
686.197632	1.1499990032747	0.123350052965395
686.217632	1.1499990032747	0.123381862287885
686.237632	1.1499990032747	0.123472266949845
686.257632	1.1499990032747	0.123486863854273
686.277632	1.1499990032747	0.123543076921965
686.297632	1.1499990032747	0.123655452017145
686.317632	1.1499990032747	0.123660201129941
686.337632	1.1499990032747	0.123811801214244
686.357632	1.1499990032747	0.123895045410584
686.377632	1.1499990032747	0.123936014075465
686.397632	1.1499990032747	0.123906264165795
686.417632	1.1499990032747	0.123867628512963
686.437632	1.1499990032747	0.123975712076697
686.457632	1.1499990032747	0.123905477790582
686.477632	1.1499990032747	0.123858850785112
686.497632	1.1499990032747	0.123800279185272
686.517632	1.1499990032747	0.123859017556007
686.537632	1.1499990032747	0.123941547783002
686.557632	1.1499990032747	0.124009837793495
686.577632	1.1499990032747	0.124014272949697
686.597632	1.1499990032747	0.124062311276116
686.617632	1.1499990032747	0.124073905710957
686.637632	1.1499990032747	0.123954483506885
686.657632	1.1499990032747	0.123971771891761
686.677632	1.1499990032747	0.123943405408977
686.697632	1.1499990032747	0.124005037047005
686.717632	1.1499990032747	0.123949084521743
686.737632	1.1499990032747	0.123900773783081
686.757632	1.1499990032747	0.123877343956163
686.777632	1.1499990032747	0.123827526344545
686.797632	1.1499990032747	0.123782770615338
686.817632	1.1499990032747	0.123778728349997
686.837632	1.1499990032747	0.123752395759934
686.857632	1.1499990032747	0.123693632462589
686.877632	1.1499990032747	0.123616904200941
686.897632	1.1499990032747	0.12369536426853
686.917632	1.1499990032747	0.123600379045139
686.937632	1.1499990032747	0.123555878516945
686.957632	1.1499990032747	0.123659880051458
686.977632	1.1499990032747	0.123722334861125
686.997632	1.1499990032747	0.123685035155919
687.017632	1.1499990032747	0.12373417737509
687.037632	1.1499990032747	0.123783865012237
687.057632	1.1499990032747	0.123771492511054
687.077632	1.1499990032747	0.123831146044489
687.097632	1.1499990032747	0.123954428905739
687.117632	1.1499990032747	0.124070002322446
687.137632	1.1499990032747	0.124184258189739
687.157632	1.1499990032747	0.12424848872366
687.177632	1.1499990032747	0.12445768530254
687.197632	1.1499990032747	0.124615380536608
687.217632	1.1499990032747	0.12470176192493
687.237632	1.1499990032747	0.124746076690528
687.257632	1.1499990032747	0.124740457520326
687.277632	1.1499990032747	0.124756623020745
687.297632	1.1499990032747	0.124754570729811
687.317632	1.1499990032747	0.124688064752443
687.337632	1.1499990032747	0.124673590107104
687.357632	1.1499990032747	0.12466531565939
687.377632	1.1499990032747	0.124680410502538
687.397632	1.1499990032747	0.124707862416112
687.417632	1.1499990032747	0.124685842129671
687.437632	1.1499990032747	0.124760316313539
687.457632	1.1499990032747	0.124675029915608
687.477632	1.1499990032747	0.124513495390027
687.497632	1.15000353384426	0.124403720377721
687.517632	1.15000353384426	0.124333263532584
687.537632	1.15000353384426	0.124225248220285
687.557632	1.15000353384426	0.124278759124696
687.577632	1.15000353384426	0.124346398669352
687.597632	1.15000353384426	0.124327124464505
687.617632	1.15000353384426	0.124249106547507
687.637632	1.15000353384426	0.124178714986349
687.657632	1.15000353384426	0.12411969470752
687.677632	1.15000353384426	0.124157560009388
687.697632	1.15000443995817	0.124208837014704
687.717632	1.15000443995817	0.12419221927435
687.737632	1.15000443995817	0.124296312799926
687.757632	1.15000443995817	0.124301200789553
687.777632	1.15000443995817	0.124330636742627
687.797632	1.15000443995817	0.124395396076786
687.817632	1.15000443995817	0.124359158719981
687.837632	1.15000443995817	0.124392464826085
687.857632	1.15000443995817	0.124428673101844
687.877632	1.15000443995817	0.124567495330797
687.897632	1.15000443995817	0.124652241058676
687.917632	1.15000443995817	0.124679564184762
687.937632	1.15000443995817	0.124680122066045
687.957632	1.15000443995817	0.124733958203374
687.977632	1.15000443995817	0.124809722636083
687.997632	1.15000443995817	0.124831049131864
688.017632	1.15000443995817	0.124804142636268
688.037632	1.15000443995817	0.124624279930058
688.057632	1.15000443995817	0.124728079677724
688.077632	1.15000443995817	0.124672320036948
688.097632	1.14999990938861	0.124738734023254
688.117632	1.14999990938861	0.124842902328662
688.137632	1.14999990938861	0.124919302389938
688.157632	1.14999990938861	0.125002925826852
688.177632	1.14999990938861	0.125006826841401
688.197632	1.14999990938861	0.125054935793216
688.217632	1.14999990938861	0.125080788842771
688.237632	1.14999990938861	0.125094074726184
688.257632	1.14999990938861	0.125166817697601
688.277632	1.14999990938861	0.125199527939015
688.297632	1.14999990938861	0.125285949091216
688.317632	1.14999990938861	0.125255249596385
688.337632	1.14999990938861	0.125266263003804
688.357632	1.14999990938861	0.125283025555895
688.377632	1.14999990938861	0.125241088314149
688.397632	1.14999990938861	0.12521482397552
688.417632	1.14999990938861	0.125239294785172
688.437632	1.14999990938861	0.125210354396855
688.457632	1.14999990938861	0.125103002013698
688.477632	1.14999990938861	0.12498012925454
688.497632	1.14999990938861	0.124958792075926
688.517632	1.14999990938861	0.125001274142159
688.537632	1.14999990938861	0.124935882146885
688.557632	1.14999990938861	0.124935822204322
688.577632	1.14999990938861	0.124888043233351
688.597632	1.14999990938861	0.124811252655176
688.617632	1.14999990938861	0.124734717278014
688.637632	1.14999990938861	0.124749914201567
688.657632	1.14999990938861	0.124760250436067
688.677632	1.14999990938861	0.124707632141709
688.697632	1.14999990938861	0.12475682362061
688.717632	1.14999990938861	0.124753503039993
688.737632	1.14999990938861	0.124653067197767
688.757632	1.14999990938861	0.124635972290868
688.777632	1.14999990938861	0.124553232561647
688.797632	1.14999990938861	0.124514008166014
688.817632	1.14999990938861	0.124402260390533
688.837632	1.14999990938861	0.124283983030074
688.857632	1.14999990938861	0.124257593464901
688.877632	1.14999990938861	0.124101306584327
688.897632	1.14999990938861	0.124099054287019
688.917632	1.14999990938861	0.124081812787911
688.937632	1.14999990938861	0.124068106119573
688.957632	1.14999990938861	0.124043246573494
688.977632	1.14999990938861	0.12404490063215
688.997632	1.14999990938861	0.124025720198837
689.017632	1.14999990938861	0.123956005217109
689.037632	1.14999990938861	0.124013494289863
689.057632	1.14999990938861	0.123973929824043
689.077632	1.14999990938861	0.123848061123697
689.097632	1.14999990938861	0.123830636235953
689.117632	1.14999990938861	0.123782105312231
689.137632	1.14999990938861	0.123593025101542
689.157632	1.14999990938861	0.123457130562345
689.177632	1.14999990938861	0.123502825193883
689.197632	1.14999990938861	0.123439650479965
689.217632	1.14999990938861	0.123389733161905
689.237632	1.14999990938861	0.123310122315796
689.257632	1.14999990938861	0.12322230824086
689.277632	1.14999990938861	0.123216184010048
689.297632	1.14999990938861	0.1231604546373
689.317632	1.14999990938861	0.12308250971966
689.337632	1.14999990938861	0.123008295484731
689.357632	1.14999990938861	0.123048083103064
689.377632	1.14999990938861	0.123062326880511
689.397632	1.14999990938861	0.123094769457607
689.417632	1.14999990938861	0.123117008742126
689.437632	1.14999990938861	0.123145036935196
689.457632	1.14999990938861	0.123244298259274
689.477632	1.14999990938861	0.123295653605365
689.497632	1.14999990938861	0.123288997606862
689.517632	1.14999990938861	0.123221620385107
689.537632	1.14999990938861	0.123156206430677
689.557632	1.14999990938861	0.123133840139142
689.577632	1.14999990938861	0.123153909621563
689.597632	1.14999990938861	0.123017567590358
689.617632	1.14999990938861	0.123059022324143
689.637632	1.14999990938861	0.123079429502789
689.657632	1.14999990938861	0.123145458313612
689.677632	1.14999990938861	0.123139451593965
689.697632	1.14999990938861	0.123188177776136
689.717632	1.14999990938861	0.123166585396509
689.737632	1.14999990938861	0.123120353655863
689.757632	1.14999990938861	0.123187280418157
689.777632	1.14999990938861	0.123263124972114
689.797632	1.14999990938861	0.123307116285264
689.817632	1.14999990938861	0.123210865739645
689.837632	1.14999990938861	0.123269113887038
689.857632	1.14999990938861	0.123178876589464
689.877632	1.14999990938861	0.123171323826473
689.897632	1.14999990938861	0.123177808306155
689.917632	1.14999990938861	0.123160185192509
689.937632	1.14999990938861	0.123028312739969
689.957632	1.14999990938861	0.122955449289934
689.977632	1.14999990938861	0.12297206881076
689.997632	1.14999990938861	0.122900149010982
690.017632	1.14999990938861	0.122864414340822
690.037632	1.14999990938861	0.122896487766687
690.057632	1.14999990938861	0.122811422740797
690.077632	1.14999990938861	0.122710306164707
690.097632	1.14999990938861	0.122565544280559
690.117632	1.14999990938861	0.12245442679223
690.137632	1.14999990938861	0.122431408254386
690.157632	1.14999990938861	0.122451233218628
690.177632	1.14999990938861	0.122351937472089
690.197632	1.14999990938861	0.122322076579655
690.217632	1.14999990938861	0.122241707252396
690.237632	1.14999990938861	0.12222325859315
690.257632	1.14999990938861	0.122170747127123
690.277632	1.14999990938861	0.122095681826491
690.297632	1.14999990938861	0.121965109712133
690.317632	1.14999990938861	0.121936363988775
690.337632	1.14999990938861	0.121723061641046
690.357632	1.14999990938861	0.121691613754409
690.377632	1.14999990938861	0.12167918012368
690.397632	1.14999990938861	0.121637923615798
690.417632	1.14999990938861	0.121653807208123
690.437632	1.14999990938861	0.121498069306471
690.457632	1.14999990938861	0.121486419083501
690.477632	1.14999990938861	0.121382119616643
690.497632	1.14999990938861	0.121467142504691
690.517632	1.14999990938861	0.12154393605032
690.537632	1.14999990938861	0.121583561645684
690.557632	1.14999990938861	0.121628634892431
690.577632	1.14999990938861	0.12167077154706
690.597632	1.14999990938861	0.121664079939115
690.617632	1.14999990938861	0.121684284143931
690.637632	1.14999990938861	0.121743976847754
690.657632	1.14999990938861	0.12178823285777
690.677632	1.14999990938861	0.121810636539221
690.697632	1.14999990938861	0.121735908341322
690.717632	1.14999990938861	0.121753802680229
690.737632	1.14999990938861	0.121741272310512
690.757632	1.14999990938861	0.121758691856838
690.777632	1.14999990938861	0.121812506628501
690.797632	1.14999990938861	0.121801625569514
690.817632	1.14999990938861	0.121850125631718
690.837632	1.14999990938861	0.121880371106143
690.857632	1.14999990938861	0.121977520790214
690.877632	1.14999990938861	0.122021780954665
690.897632	1.14999990938861	0.122089943364652
690.917632	1.14999990938861	0.122174368014048
690.937632	1.14999990938861	0.122257586690286
690.957632	1.14999990938861	0.122311057830819
690.977632	1.14999990938861	0.122334453235274
690.997632	1.14999990938861	0.122271760435826
691.017632	1.14999990938861	0.122347201416088
691.037632	1.14999990938861	0.122361236878289
691.057632	1.14999990938861	0.1223391940392
691.077632	1.14999990938861	0.122410865166365
691.097632	1.14999990938861	0.122463010448614
691.117632	1.14999990938861	0.122503305501518
691.137632	1.14999990938861	0.122606384751442
691.157632	1.14999990938861	0.12263855907073
691.177632	1.14999990938861	0.122551670841327
691.197632	1.14999990938861	0.122548303968433
691.217632	1.14999990938861	0.122526434428637
691.237632	1.14999990938861	0.122423648363132
691.257632	1.14999990938861	0.122385391357384
691.277632	1.14999990938861	0.122346020369541
691.297632	1.14999990938861	0.122260801036063
691.317632	1.14999990938861	0.122183017547902
691.337632	1.14999990938861	0.122193919379065
691.357632	1.14999990938861	0.122226158982333
691.377632	1.14999990938861	0.122243720372942
691.397632	1.14999990938861	0.122258652006141
[truncated: 13,001 more rows]
