# Supplementary material for: Unraveling the Local Relation Between Tissue Composition and Human Brain Mechanics Through Machine Learning
Source: Front Bioeng Biotechnol. 2021 Aug 17;9:704738. doi: 10.3389/fbioe.2021.704738 (PMC8415910; doi:10.3389/fbioe.2021.704738)
Supplement: Supplementary file 2 [file DataSheet4.ZIP › Mechanics_tensRelax/tensRelax_HBE_03_12_P1_Pa_26.txt]

592.885436	1.00036845272257	0.0448518064440949
592.905436	1.00135314165809	0.010867008731737
592.925436	1.00148385257874	0.017963729551991
592.945436	1.00332395578027	0.0172828565848139
592.965436	1.00455195048211	0.0189570541369936
592.985436	1.0057863841753	0.0189868071046491
593.005436	1.00777612905269	0.0144903452133787
593.025436	1.00803970527064	0.0176873176959909
593.045436	1.01080099459062	0.0185160958120851
593.065436	1.01204232590995	0.0242167656345104
593.085436	1.01211413846561	0.0239338701176125
593.105436	1.01486878965019	0.0259983656991714
593.125436	1.01688780267001	0.0262085530991103
593.145436	1.01764538288957	0.0256592379653728
593.165436	1.02025331317786	0.0270295520229262
593.185436	1.02064037078355	0.0282670997185507
593.205436	1.02347669517219	0.028198759874852
593.225436	1.02546572192402	0.0294582996649199
593.245436	1.02546572192402	0.0308053256769706
593.265436	1.02859807697802	0.0314174265822397
593.285436	1.03103422439157	0.0317520505206677
593.305436	1.03195528378197	0.0315242584275421
593.325436	1.03365888278104	0.0316815919928143
593.345436	1.03549620400037	0.0324994555861751
593.365436	1.03870684680941	0.0329640490651214
593.385436	1.04066883824617	0.0351102684489321
593.405436	1.04066883824617	0.0353447813014516
593.425436	1.04384312821188	0.0350327305344243
593.445436	1.04544781295888	0.0355302473343177
593.465436	1.04691989793396	0.0366848285785771
593.485436	1.04842399079099	0.0368354812453635
593.505436	1.04994380395959	0.0371267006475836
593.525436	1.05242224836494	0.037837211177851
593.545436	1.0526554339921	0.038168786202378
593.565436	1.05574064018081	0.0391681013426056
593.585436	1.05700161434625	0.0394054646844293
593.605436	1.05714415925191	0.039897544907552
593.625436	1.05970458462942	0.0399724357480381
593.645436	1.06092121001573	0.0408332476055716
593.665436	1.06277986378836	0.0409712927573934
593.685436	1.06325708537675	0.0412631016252242
593.705436	1.06456872661927	0.0409923625425507
593.725436	1.06574020665023	0.0406538880418441
593.745436	1.06807708980089	0.040711895239013
593.765436	1.06812744910988	0.0402593097032137
593.785436	1.07038691349781	0.0404169377541734
593.805436	1.07070584573031	0.0404999179045026
593.825436	1.07295209419413	0.0399289469084379
593.845436	1.07346972392309	0.0400966883177751
593.865436	1.07542775661728	0.0403108462780558
593.885436	1.07644428446404	0.0401758408603461
593.905436	1.07646838089553	0.0397812476097343
593.925436	1.0785154309854	0.0401394488996833
593.945436	1.0795473351676	0.0405306288074769
593.965436	1.08068805649299	0.0407473697373937
593.985436	1.08115979256768	0.0412529864413138
594.005436	1.08193626733446	0.0418347856939631
594.025436	1.08354762039019	0.0418685577980276
594.045436	1.08377167556385	0.0415996425060861
594.065436	1.08546944507312	0.0414184346759399
594.085436	1.08625890041194	0.0414107698261682
594.105436	1.08697437674908	0.0416161732239128
594.125436	1.08803239294208	0.0416842522582295
594.145436	1.08865215340147	0.0414561017524655
594.165436	1.08946758195369	0.0413654215401047
594.185436	1.090579119622	0.0416423168103119
594.205436	1.0907555733302	0.0418712534136395
594.225436	1.09196718994163	0.0419559153740835
594.245436	1.0928609002142	0.0421578481687503
594.265436	1.0928609002142	0.0423107269912754
594.285436	1.0944419833725	0.0425631786743962
594.305436	1.09500951377565	0.0428395139950625
594.325436	1.09555458314247	0.0430234230385667
594.345436	1.09610274829426	0.0431611296117739
594.365436	1.09644037592992	0.0431398610777242
594.385436	1.09784080525072	0.0428843245022199
594.405436	1.09791271436108	0.0427917295578561
594.425436	1.09928749030591	0.0429940750775142
594.445436	1.09930380201498	0.0429590353962968
594.465436	1.10025689342602	0.0427966247447235
594.485436	1.10070616242972	0.0426965026352962
594.505436	1.10138397640049	0.0426755239387382
594.525436	1.10160333660203	0.0427332455240274
594.545436	1.10257430270129	0.0427723605973782
594.565436	1.10267942662731	0.0428564312554079
594.585436	1.10389517095202	0.0429518328433418
594.605436	1.10442781493631	0.0429838045168841
594.625436	1.10489238785944	0.0431307340991291
594.645436	1.10520464574854	0.0433401224580229
594.665436	1.10560825645004	0.0433640079179655
594.685436	1.10620939392231	0.0435561554704749
594.705436	1.10636067702802	0.0436472394988856
594.725436	1.10677056981947	0.0436511166619289
594.745436	1.10721986899651	0.04375456817569
594.765436	1.1082292940384	0.0437195076032273
594.785436	1.10869733086127	0.0436919689991166
594.805436	1.10911762138663	0.0437048939622493
594.825436	1.10947475307102	0.0437734393032587
594.845436	1.10993486033942	0.0437970137033991
594.865436	1.11005919865009	0.0438980424486922
594.885436	1.11034707647827	0.0439218133321407
594.905436	1.11065485060864	0.0440582555577792
594.925436	1.11124723177685	0.0440828404319384
594.945436	1.11124723177685	0.0442816974713417
594.965436	1.11201855897136	0.044459651511374
594.985436	1.11255651346397	0.0444932745415266
595.005436	1.11279453286065	0.0445623265941134
595.025436	1.11296822269066	0.0446882849115602
595.045436	1.11378237189316	0.044862247132963
595.065436	1.11386217434997	0.0449735023111406
595.085436	1.11441113607801	0.0450322774782997
595.105436	1.11464642176984	0.045023584619623
595.125436	1.11464827441308	0.0452632806869579
595.145436	1.11517430440065	0.0455512144935954
595.165436	1.11536432404374	0.045783596381213
595.185436	1.11573586651661	0.0460008359464233
595.205436	1.11596528047595	0.046059199231018
595.225436	1.1162263643758	0.046270592912568
595.245436	1.11627402618795	0.0463391476199263
595.265436	1.11680800986866	0.0462061487219854
595.285436	1.11710057059963	0.0460086955441202
595.305436	1.11712007464837	0.0463054640537185
595.325436	1.1174166906766	0.0463157308498043
595.345436	1.11769785795336	0.0462605819109868
595.365436	1.11809846338993	0.046205608645423
595.385436	1.11850428278013	0.0465135294392727
595.405436	1.11856366391859	0.046589213750733
595.425436	1.11898705626358	0.0466293699268067
595.445436	1.11898705626358	0.0470066050961434
595.465436	1.11936413856217	0.0469686656079345
595.485436	1.1195135569553	0.0470063249685198
595.505436	1.1195524805674	0.0472401241119929
595.525436	1.11987304216042	0.047107935328895
595.545436	1.11994180720847	0.0470278200156678
595.565436	1.12022913588181	0.0470776518710631
595.585436	1.12041452089946	0.0470762607287993
595.605436	1.12058059497777	0.0470175205775931
595.625436	1.12073393590545	0.0471332198143341
595.645436	1.1208803369643	0.0469584551934683
595.665436	1.12090888094651	0.0473523846634624
595.685436	1.12118319283981	0.0472775810922412
595.705436	1.12146271868673	0.0473013438674551
595.725436	1.1215337829435	0.0473647055309532
595.745436	1.12170928920874	0.0473265446707023
595.765436	1.12204822636747	0.0475084703506804
595.785436	1.12204971089593	0.0474274523380571
595.805436	1.12239647501975	0.0476214994726411
595.825436	1.12254435457241	0.0474407845137475
595.845436	1.12258198073077	0.0475276448490854
595.865436	1.12284530349265	0.0474523605503751
595.885436	1.12299550035803	0.0474066487076062
595.905436	1.12314208245694	0.0475647498893325
595.925436	1.12340076455871	0.0471924816438898
595.945436	1.12340880273721	0.0472188409410348
595.965436	1.12363950811561	0.0472598547112094
595.985436	1.12364562726952	0.047234008190052
596.005436	1.12386661683157	0.0474740241488895
596.025436	1.12396311118157	0.0473791160792938
596.045436	1.12405908655008	0.0475099172810716
596.065436	1.12420718938547	0.0474837520553943
596.085436	1.12429833701915	0.0472925251887453
596.105436	1.12430931408123	0.0472475670791986
596.125436	1.12447985984893	0.0473205106504824
596.145436	1.12455828036664	0.0470675939837141
596.165436	1.12464438905209	0.0471329189145352
596.185436	1.1247316744979	0.0472682591333934
596.205436	1.1248189599437	0.0472053437749231
596.225436	1.12490624538951	0.0471341622776085
596.245436	1.12506922971753	0.0472223935765263
596.265436	1.12518046072812	0.0471828077450409
596.285436	1.12527469811209	0.0470329477755484
596.305436	1.12535486264901	0.0469746877583402
596.325436	1.12543502718594	0.0468624818080179
596.345436	1.12552419544833	0.046858065050028
596.365436	1.12557503149614	0.0468569730270906
596.385436	1.12564259564515	0.0468058604187061
596.405436	1.12575360940767	0.046853038183571
596.425436	1.12577392210199	0.0467842870307832
596.445436	1.12590423473451	0.0465575403376189
596.465436	1.12590599082306	0.0464180249114964
596.485436	1.12606176372216	0.0465073155913618
596.505436	1.12613247796815	0.0465376969751632
596.525436	1.12621033726169	0.0464349227794734
596.545436	1.12628823276325	0.0464227158622025
596.565436	1.12641404353304	0.0464913269511774
596.585436	1.12641404353304	0.0467797907450358
596.605436	1.12657239323561	0.0469187732164847
596.625436	1.12657816841341	0.046815117687065
596.645436	1.12663959530451	0.0468013593850335
596.665436	1.1267756106988	0.0469073627637686
596.685436	1.1267855860059	0.0470824650808584
596.705436	1.1268527880748	0.0470836384120253
596.725436	1.1269956890259	0.0469880312103546
596.745436	1.12701520514397	0.0468945439575582
596.765436	1.12711387197465	0.0467922421804865
596.785436	1.12712212740122	0.0468876986355134
596.805436	1.12721660617193	0.0470528071622527
596.825436	1.12727450278193	0.0470076134368887
596.845436	1.12732426465874	0.0470094384208741
596.865436	1.12737336272201	0.0469377287168119
596.885436	1.12742419876982	0.0468398721852852
596.905436	1.12749004907296	0.0468804277806179
596.925436	1.12753330557708	0.0470226851338985
596.945436	1.12753998595515	0.046932786126038
596.965436	1.12762059102288	0.0470785907733924
596.985436	1.12766283370269	0.0471965233157397
597.005436	1.127663847527	0.0471546893413803
597.025436	1.12776470494236	0.0470259885032846
597.045436	1.12778203047575	0.0469272197765104
597.065436	1.12784796526425	0.0468609221143873
597.085436	1.12787631613707	0.0468283644000899
597.105436	1.12790614550368	0.0467244696939072
597.125436	1.12798827130788	0.0465976971071831
597.145436	1.12802766562413	0.0464617794218479
597.165436	1.12802766562413	0.0463989548674589
597.185436	1.12805161118891	0.0462516261359173
597.205436	1.12811157165556	0.0461791080974853
597.225436	1.12815175047872	0.0462508783376015
597.245436	1.12819373970244	0.0462613576033666
597.265436	1.12822540964296	0.0462996472511046
597.285436	1.12823318229604	0.0462865322930212
597.305436	1.12826415824967	0.0463143023176241
597.325436	1.12832378680955	0.0464346284080727
597.345436	1.12834839618787	0.0464923436007936
597.365436	1.1283816351422	0.0465206643847916
597.385436	1.12840908081474	0.0464292145856618
597.405436	1.12843474022538	0.0463502969367214
597.425436	1.1284664101659	0.0463790248553582
597.445436	1.128476403577	0.0464690947885478
597.465436	1.12851816348332	0.0465109186735648
597.485436	1.12854983342384	0.0465071090565886
597.505436	1.12856778656275	0.0464816043860901
597.525436	1.12856914436318	0.0463826896605967
597.545436	1.12861854415987	0.0461815503118266
597.565436	1.1286208976806	0.0460880511892171
597.585436	1.12865974284201	0.0459309524133291
597.605436	1.12868061676051	0.0456820121344305
597.625436	1.12870124929225	0.0455339029625829
597.645436	1.12874371525479	0.0454206815496264
597.665436	1.12874371525479	0.0452876304245024
597.685436	1.12877152300744	0.0451707056294107
597.705436	1.12880991556871	0.0450856738390011
597.725436	1.12883011963899	0.0449558204419137
597.745436	1.12884644945207	0.0446786062647854
597.765436	1.12884958747971	0.0444685966036102
597.785436	1.12888584376832	0.0443904896630032
597.805436	1.12891365152097	0.0442554598397958
597.825436	1.12891751370884	0.0441092444968574
597.845436	1.12893996267582	0.0439481479674327
597.865436	1.12897377492366	0.0439366965638561
597.885436	1.12898356919071	0.0438479619848024
597.905436	1.12898471577773	0.0438487572623765
597.925436	1.12899956106235	0.0439151807445332
597.945436	1.12901638571825	0.0441006003044198
597.965436	1.12902380836056	0.0440294953674088
597.985436	1.12907586341141	0.043959505599474
598.005436	1.12907586341141	0.0437928290702343
598.025436	1.12908358778714	0.0436781880274592
598.045436	1.12909896412259	0.043642474129476
598.065436	1.12912420714111	0.0435495542538156
598.085436	1.12914113438637	0.043398266939125
598.105436	1.12914692766817	0.0434068149860649
598.125436	1.12915266060329	0.0433942608767187
598.145436	1.12916915335242	0.0432857149837087
598.165436	1.12919018417229	0.0432324503779492
598.185436	1.12920551826506	0.043122400579438
598.205436	1.12922185411281	0.0430579403646053
598.225436	1.12922957848854	0.0429716705525399
598.245436	1.12924966186545	0.0428577250808966
598.265436	1.12925738624119	0.0428607495096417
598.285436	1.12924966186545	0.0427937277888313
598.305436	1.12928133180597	0.042732695576438
598.325436	1.12929678055744	0.042598146480719
598.345436	1.12930913955861	0.0424803854571923
598.365436	1.12931300174648	0.042342405391581
598.385436	1.12931300174648	0.0422333241699354
598.405436	1.12933308512339	0.042126919591469
598.425436	1.129344671687	0.0420664399189423
598.445436	1.129344671687	0.041894520492621
598.465436	1.12936475506391	0.0417287828657119
598.485436	1.12937247943964	0.0416394832834855
598.505436	1.12938020381538	0.0416146314527863
598.525436	1.12938020381538	0.0414639322874065
598.545436	1.12938666091072	0.0413305060761427
598.565436	1.12939958717074	0.0411966964698696
598.585436	1.12941959813163	0.040998262251833
598.605436	1.12942333962612	0.0408050317604896
598.625436	1.12942732250736	0.0406863466719011
598.645436	1.12944354369641	0.0405781794259751
598.665436	1.12944740588427	0.0404317237192929
598.685436	1.12947135144905	0.0404870607946711
598.705436	1.12947135144905	0.0404384942615059
598.725436	1.12948643812041	0.0404061691955737
598.745436	1.12949066238839	0.0404173754874789
598.765436	1.12949066238839	0.0403033077567461
598.785436	1.12949529701383	0.0402462436233527
598.805436	1.12950012474867	0.0400067333186146
598.825436	1.1295107457653	0.0400197515377097
598.845436	1.12953082914222	0.0399811918516909
598.865436	1.12953454046337	0.0399265123640384
598.885436	1.12953855351795	0.039888552697144
598.905436	1.12954135963882	0.0398766763542079
598.925436	1.12955400226942	0.0398162655266055
598.945436	1.12956249908273	0.039803674620833
598.965436	1.12956249908273	0.0397772423243287
598.985436	1.1295779478342	0.0396785839868297
599.005436	1.1295779478342	0.0396262499745294
599.025436	1.1295779478342	0.0396465610076772
599.045436	1.1295779478342	0.0394278400896127
599.065436	1.12958567220994	0.0394482092848512
599.085436	1.12960189339898	0.0393215755749574
599.105436	1.12960575558685	0.0393115105657193
599.125436	1.12962120433832	0.0393174152049616
599.145436	1.12962583896376	0.0392091808945836
599.165436	1.12962583896376	0.0391646257652416
599.185436	1.12962583896376	0.0391428713626461
599.205436	1.12962583896376	0.0392194061463178
599.225436	1.12962583896376	0.0391031585241454
599.245436	1.12963718414062	0.0390689954174313
599.265436	1.12964128771523	0.0389763087836263
599.285436	1.12964128771523	0.0387943647054369
599.305436	1.12967295765574	0.0386923341536275
599.325436	1.12967295765574	0.038681786636429
599.345436	1.12967295765574	0.0385810754145051
599.365436	1.12967681984361	0.0385361701256341
599.385436	1.12967681984361	0.0384594673840871
599.405436	1.12967681984361	0.0383615212354602
599.425436	1.12967681984361	0.0383632287082815
599.445436	1.12967681984361	0.0383496644777178
599.465436	1.12968917884479	0.0382970444028873
599.485436	1.12969304103266	0.0382003600155461
599.505436	1.12969304103266	0.0379633750138515
599.525436	1.12970462759626	0.0379055221312817
599.545436	1.12970848978413	0.0378876788325767
599.565436	1.12970848978413	0.0378287730974578
599.585436	1.12971422271924	0.0378357578898228
599.605436	1.12971621415986	0.0378244394281695
599.625436	1.12971621415986	0.0378362356498583
599.645436	1.12971621415986	0.0378648383419511
599.665436	1.12971621415986	0.0378852467075777
599.685436	1.12971621415986	0.0379084800890649
599.705436	1.1297208487853	0.037904136923925
599.725436	1.12973153014862	0.0378353098043243
599.745436	1.12973243534891	0.0377111539182149
599.765436	1.12973750447048	0.0374833864209998
599.785436	1.12973629753677	0.0373775943249631
599.805436	1.12974329775228	0.037359281575094
599.825436	1.12975638091369	0.0372676685660134
599.845436	1.12976024310155	0.0372057894423524
599.865436	1.12976024310155	0.037195252014496
599.885436	1.12976024310155	0.0372007851285431
599.905436	1.12976024310155	0.0370944393056584
599.925436	1.12976024310155	0.0370062008848516
599.945436	1.12976024310155	0.0370735911634028
599.965436	1.12976024310155	0.0370256329582326
599.985436	1.12976024310155	0.0368538963270554
600.005436	1.12976024310155	0.036818353947892
600.025436	1.12976024310155	0.0368156547520669
600.045436	1.12976024310155	0.0367819219261295
600.065436	1.12977182966516	0.0367163233960827
600.085436	1.12977569185302	0.036636095319618
600.105436	1.12977569185302	0.0364266512551056
600.125436	1.12977569185302	0.0362795949358077
600.145436	1.12977569185302	0.0360827281267805
600.165436	1.12977569185302	0.0360785796265992
600.185436	1.12979577522994	0.0360462937310546
600.205436	1.12979577522994	0.0359947134519779
600.225436	1.12979577522994	0.036030123482709
600.245436	1.12979577522994	0.0359415449917161
600.265436	1.12979577522994	0.0357828562541704
600.285436	1.12979824944404	0.0356982090457526
600.305436	1.1297996374178	0.0356262352383172
600.325436	1.1297996374178	0.035632794497831
600.345436	1.1297996374178	0.035536698853291
600.365436	1.1297996374178	0.0355406574364398
600.385436	1.1297996374178	0.0355396704613606
600.405436	1.1297996374178	0.0355344008571964
600.425436	1.1297996374178	0.0354951924858128
600.445436	1.1297996374178	0.0354481892072221
600.465436	1.1297996374178	0.0354116070323054
600.485436	1.12980144781837	0.035322674227348
600.505436	1.12980349960567	0.0352781291873486
600.525436	1.12980349960567	0.0353408326696293
600.545436	1.12980349960567	0.0353595151642217
600.565436	1.12980349960567	0.0353845183350566
600.585436	1.12980349960567	0.0353861545889903
600.605436	1.12980349960567	0.0353010676039442
600.625436	1.12980349960567	0.0352542572098396
600.645436	1.12980349960567	0.035221930363435
600.665436	1.12980349960567	0.0351080264361427
600.685436	1.12981175503224	0.0350799982430731
600.705436	1.12983130735832	0.0349657043923738
600.725436	1.12983130735832	0.0349256977759623
600.745436	1.12983130735832	0.0349142196653035
600.765436	1.12983130735832	0.0348189893302436
600.785436	1.12983130735832	0.0347899118455685
600.805436	1.12983130735832	0.0347519046994165
600.825436	1.12983130735832	0.0348305374728079
600.845436	1.12983130735832	0.0349277654976549
600.865436	1.12983130735832	0.0349144819882049
600.885436	1.12983372122573	0.0348328283470137
600.905436	1.12985061829766	0.0348635616708165
600.925436	1.12985061829766	0.0349639257006647
600.945436	1.12985061829766	0.0348862110574281
600.965436	1.12985061829766	0.0349546506275843
600.985436	1.12985061829766	0.0349874849085608
601.005436	1.12985061829766	0.0349245380950819
601.025436	1.12985061829766	0.0349102414969611
601.045436	1.12985061829766	0.0348861428059944
601.065436	1.12985061829766	0.0349236603222969
601.085436	1.12985061829766	0.034873660509026
601.105436	1.1298668394867	0.0349323134170952
601.125436	1.1298668394867	0.0348664626534898
601.145436	1.1298668394867	0.0348433361003338
601.165436	1.1298668394867	0.034794986191284
601.185436	1.1298668394867	0.0347074985362467
601.205436	1.1298668394867	0.0347024313124203
601.225436	1.1298668394867	0.0346145561079388
601.245436	1.1298668394867	0.0345997360509967
601.265436	1.1298668394867	0.0345043864243004
601.285436	1.1298668394867	0.0344905290093173
601.305436	1.12987070167457	0.0344291537592835
601.325436	1.12987070167457	0.0344518013654224
601.345436	1.12987070167457	0.0345252084529635
601.365436	1.12987070167457	0.0344911628574137
601.385436	1.12987070167457	0.0344515853347986
601.405436	1.12987070167457	0.0343636846102153
601.425436	1.12987070167457	0.0343050536613029
601.445436	1.12987070167457	0.0342305729490374
601.465436	1.12987070167457	0.0341907882981578
601.485436	1.12987070167457	0.0341493988483531
601.505436	1.12987070167457	0.0340798458895927
601.525436	1.12987070167457	0.0339810409598843
601.545436	1.12987070167457	0.0339759250698181
601.565436	1.12987070167457	0.0340356337978908
601.585436	1.12987070167457	0.0340834412564166
601.605436	1.12987070167457	0.0340053028608009
601.625436	1.12987070167457	0.0339616183823551
601.645436	1.12987070167457	0.0338484076522319
601.665436	1.12987070167457	0.0338931188696351
601.685436	1.12987070167457	0.0339351190213981
601.705436	1.12987070167457	0.0339625222687322
601.725436	1.12987070167457	0.0340298282716
601.745436	1.12987070167457	0.0340600500063966
601.765436	1.12987070167457	0.0341155045929387
601.785436	1.12987070167457	0.0339988023568693
601.805436	1.12987070167457	0.034093083700257
601.825436	1.12987070167457	0.034101902972459
601.845436	1.12987070167457	0.0341138594366436
601.865436	1.12987070167457	0.0341270984342891
601.885436	1.12987070167457	0.0341635820897451
601.905436	1.12987070167457	0.0342646167641146
601.925436	1.12987070167457	0.0342601026736458
601.945436	1.12987070167457	0.0342496026357053
601.965436	1.12987070167457	0.034268106489589
601.985436	1.12987070167457	0.0343267493083162
602.005436	1.12987070167457	0.0343297856068749
602.025436	1.12987070167457	0.0343421082548384
602.045436	1.12987070167457	0.0342750800056305
602.065436	1.12987070167457	0.0342363980605218
602.085436	1.12987070167457	0.0343181887980712
602.105436	1.12987456386244	0.0343650911832382
602.125436	1.12987456386244	0.0345162900678096
602.145436	1.12987456386244	0.0346346160945088
602.165436	1.12987456386244	0.0347532531103479
602.185436	1.12987456386244	0.0348020855273592
602.205436	1.12987456386244	0.0349031558111726
602.225436	1.12987456386244	0.0349392477627488
602.245436	1.12987456386244	0.0349738987188402
602.265436	1.12987456386244	0.035028373452192
602.285436	1.12987456386244	0.0350572485565292
602.305436	1.12987456386244	0.0351277594093222
602.325436	1.12987456386244	0.0352405659722605
602.345436	1.12987456386244	0.0353125587713986
602.365436	1.12987456386244	0.0353963477922258
602.385436	1.12987456386244	0.0354256804779131
602.405436	1.12987456386244	0.0355247839334574
602.425436	1.12987456386244	0.0356111860939549
602.445436	1.12987456386244	0.0357074093390013
602.465436	1.12987456386244	0.0357968857814637
602.485436	1.12987456386244	0.0358945975012537
602.505436	1.12987456386244	0.0359856009953568
602.525436	1.12987456386244	0.0360763516624105
602.545436	1.12987456386244	0.0362076300307334
602.565436	1.12987456386244	0.0363147723181736
602.585436	1.12987456386244	0.0364694520258592
602.605436	1.12987456386244	0.0365227670783306
602.625436	1.12987456386244	0.0365873976250018
602.645436	1.12987456386244	0.0365931028513598
602.665436	1.12987456386244	0.0366543742405162
602.685436	1.12987456386244	0.0368345704885147
602.705436	1.12987456386244	0.0369045721262644
602.725436	1.12987456386244	0.036996731146813
602.745436	1.12987456386244	0.037021168127494
602.765436	1.12987456386244	0.0370557312469576
602.785436	1.12987456386244	0.0369892128062844
602.805436	1.12987456386244	0.0369626813968281
602.825436	1.12987456386244	0.0369411068219231
602.845436	1.12987456386244	0.0369217922597062
602.865436	1.12987456386244	0.0369440362921514
602.885436	1.12987456386244	0.0369402973005715
602.905436	1.12987070167457	0.0369451811357633
602.925436	1.12987070167457	0.0369587655450123
602.945436	1.12987070167457	0.0368631547823954
602.965436	1.12987070167457	0.0367420310404105
602.985436	1.12987070167457	0.0366954883106236
603.005436	1.12987070167457	0.0366745938760916
603.025436	1.12987070167457	0.0366246824929391
603.045436	1.12987070167457	0.0365790276252796
603.065436	1.12987070167457	0.0365670652261879
603.085436	1.12987070167457	0.0364465735518268
603.105436	1.12987070167457	0.0364255835652879
603.125436	1.12987070167457	0.0364163755566597
603.145436	1.12987070167457	0.0364555394162386
603.165436	1.12987070167457	0.0364369661239394
603.185436	1.12987070167457	0.0364589383376316
603.205436	1.12987070167457	0.0363163106461384
603.225436	1.12987070167457	0.0361939779635418
603.245436	1.12987070167457	0.0361566117873747
603.265436	1.12987070167457	0.0361837503378446
603.285436	1.12987070167457	0.036158691378882
603.305436	1.12987435264904	0.0361075122995365
603.325436	1.12987456386244	0.0362072056848634
603.345436	1.12987456386244	0.0361517327001088
603.365436	1.12987456386244	0.0361933488633711
603.385436	1.12987456386244	0.0361518478373096
603.405436	1.12987456386244	0.0361111230971191
603.425436	1.12987456386244	0.0360407802022014
603.445436	1.12987456386244	0.0360074462020332
603.465436	1.12987456386244	0.0360018644217466
603.485436	1.12987456386244	0.0358279793541382
603.505436	1.12987157670151	0.0357438864660591
603.525436	1.12987070167457	0.0357074651271293
603.545436	1.12987070167457	0.035733445777191
603.565436	1.12987070167457	0.0357228294150679
603.585436	1.12987070167457	0.0356896491289978
603.605436	1.12987070167457	0.0357093619234927
603.625436	1.12987070167457	0.035562061086015
603.645436	1.12987070167457	0.0354303108925643
603.665436	1.12987070167457	0.0352944187273306
603.685436	1.12987070167457	0.0352432651680862
603.705436	1.12987070167457	0.0351604162365708
603.725436	1.12987070167457	0.0350412456725681
603.745436	1.12987070167457	0.035008167466903
603.765436	1.12987070167457	0.0348605372420721
603.785436	1.12987070167457	0.0347723195934411
603.805436	1.12987070167457	0.0346845791113544
603.825436	1.12987070167457	0.0345846578255886
603.845436	1.12987070167457	0.0346094099498454
603.865436	1.12987070167457	0.0345496044827842
603.885436	1.12987070167457	0.034565715975548
603.905436	1.12987070167457	0.0346006844491782
603.925436	1.12987456386244	0.0344436076324469
603.945436	1.12987456386244	0.0344616420351658
603.965436	1.12987456386244	0.0344365118573157
603.985436	1.12987456386244	0.0343876693509622
604.005436	1.12987456386244	0.0343333228116074
604.025436	1.12987456386244	0.0342485485961739
604.045436	1.12987456386244	0.0342349457887128
604.065436	1.12987456386244	0.0341889870538009
604.085436	1.12987456386244	0.0342262903199514
604.105436	1.12987456386244	0.0341587884651437
604.125436	1.12987456386244	0.0341279299147972
604.145436	1.12987456386244	0.0340952297627253
604.165436	1.12987456386244	0.0340369952656187
604.185436	1.12987456386244	0.034003026823863
604.205436	1.12987456386244	0.0340258898671362
604.225436	1.12987456386244	0.0340514900896416
604.245436	1.12987456386244	0.0340340562995385
604.265436	1.12987456386244	0.0340129594846687
604.285436	1.12987456386244	0.0340107677234141
604.305436	1.12987456386244	0.0340146491527682
604.325436	1.12987379142486	0.0339933736971895
604.345436	1.12987379142486	0.0339759571183176
604.365436	1.12987379142486	0.0339199933167315
604.385436	1.12987379142486	0.033858502336006
604.405436	1.12987379142486	0.0338109797530291
604.425436	1.12987379142486	0.0337378118422514
604.445436	1.12987379142486	0.0338248377615031
604.465436	1.12987379142486	0.0336830000061665
604.485436	1.12987379142486	0.0336232823757331
604.505436	1.12987379142486	0.0335135014285207
604.525436	1.12987379142486	0.0333923978652203
604.545436	1.12987379142486	0.0333448865585673
604.565436	1.12987379142486	0.0333872985928947
604.585436	1.12987379142486	0.033380455644813
604.605436	1.12987379142486	0.0332968102487422
604.625436	1.12987379142486	0.033252694896029
604.645436	1.12987379142486	0.0330990994959014
604.665436	1.12987379142486	0.0329018403895041
604.685436	1.12987379142486	0.032845817832336
604.705436	1.12987379142486	0.0327569063930453
604.725436	1.12987379142486	0.0327170576451677
604.745436	1.12987379142486	0.0327277559090107
604.765436	1.12987379142486	0.0326912324896764
604.785436	1.12987379142486	0.0326782006202945
604.805436	1.12987379142486	0.0326611935500243
604.825436	1.12987379142486	0.0325483033048934
604.845436	1.12987379142486	0.0324611017123867
604.865436	1.12987379142486	0.0324283244065206
604.885436	1.12987379142486	0.0323734834893899
604.905436	1.12987379142486	0.0323244285133563
604.925436	1.12987379142486	0.0321436874408703
604.945436	1.12987379142486	0.0320549214068076
604.965436	1.12987379142486	0.0320118126143673
604.985436	1.12987379142486	0.0319656698973302
605.005436	1.12987379142486	0.0318591038893855
605.025436	1.12987379142486	0.0317829566551586
605.045436	1.12987379142486	0.0317319959804008
605.065436	1.12987379142486	0.0316379431309428
605.085436	1.12987379142486	0.0315097610037425
605.105436	1.12987379142486	0.0313882781998672
605.125436	1.12987379142486	0.0313296662426577
605.145436	1.12987379142486	0.0313198659302846
605.165436	1.12987379142486	0.0312565018928244
605.185436	1.12987379142486	0.0311439831728889
605.205436	1.12987379142486	0.0311447487759266
605.225436	1.12987379142486	0.0311433659425329
605.245436	1.12987379142486	0.0310845794990498
605.265436	1.12987379142486	0.031063401969441
605.285436	1.12987379142486	0.0310258393478435
605.305436	1.12987379142486	0.0310322342104259
605.325436	1.12987379142486	0.0310590415930703
605.345436	1.12987379142486	0.030981513305922
605.365436	1.12987379142486	0.0309104338890124
605.385436	1.12987379142486	0.0308412684796967
605.405436	1.12987379142486	0.0309302090000331
605.425436	1.12987379142486	0.030818878448533
605.445436	1.12987379142486	0.0307716187819482
605.465436	1.12987379142486	0.0308066863685297
605.485436	1.12987379142486	0.0308250638088896
605.505436	1.12987379142486	0.0307426831415571
605.525436	1.12987456386244	0.0307268743290642
605.545436	1.12987456386244	0.0305604405375326
605.565436	1.12987456386244	0.030559169280395
605.585436	1.12987456386244	0.0305355685281478
605.605436	1.12987456386244	0.0305231384583636
605.625436	1.12987456386244	0.0306336161636893
605.645436	1.12987456386244	0.0305528355473573
605.665436	1.12987456386244	0.0305312206150828
605.685436	1.12987456386244	0.0305091961742068
605.705436	1.12987456386244	0.0305216636339072
605.725436	1.12987456386244	0.0305386653627613
605.745436	1.12987456386244	0.0306426134831094
605.765436	1.12987456386244	0.0306343396288854
605.785436	1.12987456386244	0.0307185120447218
605.805436	1.12987456386244	0.0306517930041826
605.825436	1.12987456386244	0.030666600004329
605.845436	1.12987456386244	0.0305789384565088
605.865436	1.12987456386244	0.0305741163443526
605.885436	1.12987456386244	0.0305789337085833
605.905436	1.12987456386244	0.0305667000842289
605.925436	1.12987456386244	0.0304732282621924
605.945436	1.12987456386244	0.0304178009762236
605.965436	1.12987456386244	0.0303033154280192
605.985436	1.12987456386244	0.0301416776350512
606.005436	1.12987456386244	0.0300371099103844
606.025436	1.12987456386244	0.0299987045319547
606.045436	1.12987456386244	0.0299490964225637
606.065436	1.12987456386244	0.0298545147728676
606.085436	1.12987456386244	0.0297827611504921
606.105436	1.12987456386244	0.0295771047437995
606.125436	1.12987456386244	0.029511376832774
606.145436	1.12987456386244	0.0294461070965902
606.165436	1.12987456386244	0.0293942027715763
606.185436	1.12987456386244	0.0293248545671172
606.205436	1.12987456386244	0.0292603706126558
606.225436	1.12987456386244	0.0290060562752253
606.245436	1.12987456386244	0.0288964468468333
606.265436	1.12987456386244	0.0287786288481972
606.285436	1.12987456386244	0.0286952095720932
606.305436	1.12987456386244	0.0286582748636846
606.325436	1.12987456386244	0.0285773601184484
606.345436	1.12987456386244	0.0285277935534078
606.365436	1.12987456386244	0.0283754308335206
606.385436	1.12987456386244	0.0282550525158886
606.405436	1.12987456386244	0.0281818863855827
606.425436	1.12987456386244	0.0281421272548048
606.445436	1.12987456386244	0.0279633156206725
606.465436	1.12987456386244	0.0278753929369324
606.485436	1.12987456386244	0.02780311110781
606.505436	1.12987456386244	0.0276991588330269
606.525436	1.12987456386244	0.0275635082185186
606.545436	1.12987456386244	0.0274145853708845
606.565436	1.12987456386244	0.0271887413771158
606.585436	1.12987456386244	0.0270187062838523
606.605436	1.12987456386244	0.0268035896349724
606.625436	1.12987456386244	0.0266068694181549
606.645436	1.12987456386244	0.0263062942590332
606.665436	1.12987456386244	0.0262158895970735
606.685436	1.12987456386244	0.0259912112190924
606.705436	1.12987456386244	0.0258377576632485
606.725436	1.12987456386244	0.0257331056628985
606.745436	1.12987456386244	0.0256412600054533
606.765436	1.12987456386244	0.0254981794805351
606.785436	1.12987456386244	0.0253619502125681
606.805436	1.12987456386244	0.025316019371721
606.825436	1.12987456386244	0.0252396193104443
606.845436	1.12987456386244	0.0252275417741517
606.865436	1.12987456386244	0.0251706117696623
606.885436	1.12987456386244	0.0250457816780874
606.905436	1.12987456386244	0.024902956354182
606.925436	1.12987456386244	0.0248944913959435
606.945436	1.12987456386244	0.0248659367765993
606.965436	1.12987456386244	0.024863304645225
606.985436	1.12987456386244	0.024822425003955
607.005436	1.12987456386244	0.0248169660762488
607.025436	1.12987456386244	0.0247945849474462
607.045436	1.12987456386244	0.0246680295783278
607.065436	1.12987456386244	0.0246612774343275
607.085436	1.12987456386244	0.0245548687014256
607.105436	1.12987456386244	0.024422472790064
607.125436	1.12987456386244	0.0243241966605934
607.145436	1.12987456386244	0.0242011600979949
607.165436	1.12987456386244	0.0241153247211419
607.185436	1.12987456386244	0.0240955371468156
607.205436	1.12987456386244	0.0240011335443377
607.225436	1.12987456386244	0.0239167599351451
607.245436	1.12987456386244	0.0238179787450656
607.265436	1.12987456386244	0.0237517807893846
607.285436	1.12987456386244	0.0236827518829363
607.305436	1.12987456386244	0.0237846494928227
607.325436	1.12987456386244	0.0237620707316079
607.345436	1.12987456386244	0.0236344227460616
607.365436	1.12987456386244	0.0235485422639131
607.385436	1.12987456386244	0.0233909924350724
607.405436	1.12987456386244	0.0232351910299136
607.425436	1.12987456386244	0.0232143256764268
607.445436	1.12987456386244	0.0231598485691121
607.465436	1.12987456386244	0.0230241166463745
607.485436	1.12987456386244	0.0229906918421248
607.505436	1.12987456386244	0.0229447782125087
607.525436	1.12987456386244	0.0228413268438993
607.545436	1.12987456386244	0.0228094053516608
607.565436	1.12987456386244	0.0229384800889144
607.585436	1.12987456386244	0.0229183684686517
607.605436	1.12987456386244	0.0228561095109252
607.625436	1.12987456386244	0.0226990463444806
607.645436	1.12987456386244	0.0226337938195283
607.665436	1.12987456386244	0.0225782947211811
607.685436	1.12987456386244	0.0224867921013765
607.705436	1.12987456386244	0.0224403662892629
607.725436	1.12987456386244	0.0224059456075739
607.745436	1.12987456386244	0.0223510827312865
607.765436	1.12987456386244	0.0223614231202216
607.785436	1.12987456386244	0.0222641238764873
607.805436	1.12987456386244	0.0221204480803699
607.825436	1.12987456386244	0.022059379071551
607.845436	1.12987456386244	0.0220831305704423
607.865436	1.12987456386244	0.0221492478113846
607.885436	1.12987456386244	0.0220841976667693
607.905436	1.12987456386244	0.0220917765433521
607.925436	1.12987456386244	0.0221305504795232
607.945436	1.12987533630001	0.0222071469862306
607.965436	1.12987533630001	0.0222817256244661
607.985436	1.12987533630001	0.0223819762975858
608.005436	1.12987533630001	0.0223475330632488
608.025436	1.12987533630001	0.0223698744281732
608.045436	1.12987533630001	0.0223575499997379
608.065436	1.12987533630001	0.0223109318966288
608.085436	1.12987533630001	0.0223162086226816
608.105436	1.12987533630001	0.0223993163161538
608.125436	1.12987533630001	0.0224969407928069
608.145436	1.12987533630001	0.0224912391273935
608.165436	1.12987533630001	0.0224587912088805
608.185436	1.12987533630001	0.022519667333213
608.205436	1.12987533630001	0.0225565426925487
608.225436	1.12987533630001	0.0225739034832927
608.245436	1.12987533630001	0.0225585095208178
608.265436	1.12987533630001	0.0225730773442006
608.285436	1.12987533630001	0.0226183025245736
608.305436	1.12987533630001	0.0227021235938995
608.325436	1.12987533630001	0.0226644381197218
608.345436	1.12987533630001	0.0226318857468407
608.365436	1.12987533630001	0.0225277690751261
608.385436	1.12987533630001	0.0226430944127093
608.405436	1.12987533630001	0.0226297758873065
608.425436	1.12987533630001	0.0226676601808779
608.445436	1.12987533630001	0.0226552627530836
608.465436	1.12987533630001	0.0226220652557823
608.485436	1.12987533630001	0.0226110215803355
608.505436	1.12987533630001	0.022550393535127
608.525436	1.12987533630001	0.0224857594275117
608.545436	1.12987533630001	0.022359499023285
608.565436	1.12987533630001	0.0222784198811174
608.585436	1.12987533630001	0.022305185719411
608.605436	1.12987533630001	0.0221939127365112
608.625436	1.12987533630001	0.022182259546088
608.645436	1.12987533630001	0.0220193398131502
608.665436	1.12987533630001	0.0219437516471882
608.685436	1.12987533630001	0.0219188084189168
608.705436	1.12987533630001	0.0219243314436214
608.725436	1.12987533630001	0.0219183561789826
608.745436	1.12987533630001	0.0219251397779916
608.765436	1.12987533630001	0.0218994772389595
608.785436	1.12987533630001	0.0218845218661321
608.805436	1.12987533630001	0.0218462945349201
608.825436	1.12987533630001	0.0217639423551431
608.845436	1.12987533630001	0.0216879773225696
608.865436	1.12987533630001	0.0216025567957344
608.885436	1.12987533630001	0.0214704938326706
608.905436	1.12987533630001	0.0214606139925394
608.925436	1.12987533630001	0.0213585056934448
608.945436	1.12987533630001	0.0213308591149125
608.965436	1.12987533630001	0.0213223466774163
608.985436	1.12987533630001	0.0212803293144225
609.005436	1.12987533630001	0.0212131562534774
609.025436	1.12987533630001	0.021214213260462
609.045436	1.12987533630001	0.0211861785389946
609.065436	1.12987533630001	0.0211243267159068
609.085436	1.12987533630001	0.0210969032898879
609.105436	1.12987533630001	0.0211642929749482
609.125436	1.12987533630001	0.0210981686121178
609.145436	1.12987533630001	0.0211488835817146
609.165436	1.12987533630001	0.0211464039774576
609.185436	1.12987533630001	0.021153727059537
609.205436	1.12987533630001	0.0211337234545862
609.225436	1.12987533630001	0.0211652722346481
609.245436	1.12987533630001	0.0211422697210538
609.265436	1.12987533630001	0.0211290722677592
609.285436	1.12987533630001	0.021071910208396
609.305436	1.12987533630001	0.0210507771905917
609.325436	1.12987533630001	0.0210184034584195
609.345436	1.12987456386244	0.0209971309702947
609.365436	1.12987456386244	0.020934144392937
609.385436	1.12987456386244	0.0208498129215859
609.405436	1.12987456386244	0.0207345653312877
609.425436	1.12987456386244	0.0207449324273057
609.445436	1.12987456386244	0.0208535151167403
609.465436	1.12987456386244	0.0209366524847489
609.485436	1.12987456386244	0.0209173818408458
609.505436	1.12987456386244	0.0209605517628313
609.525436	1.12987456386244	0.0210009999363432
609.545436	1.12987456386244	0.0209678730644386
609.565436	1.12987456386244	0.0208884337371496
609.585436	1.12987456386244	0.0208460116134798
609.605436	1.12987456386244	0.0208581395964844
609.625436	1.12987456386244	0.0209027077826226
609.645436	1.12987456386244	0.0209486457453587
609.665436	1.12987456386244	0.021029371167053
609.685436	1.12987456386244	0.0208745531760285
609.705436	1.12987456386244	0.0208336219010646
609.725436	1.12987456386244	0.0207629614886083
609.745436	1.12987456386244	0.0206920891999624
609.765436	1.12987456386244	0.0206071713597727
609.785436	1.12987456386244	0.020617031021219
609.805436	1.12987456386244	0.0205900657700413
609.825436	1.12987456386244	0.0206635725640242
609.845436	1.12987456386244	0.0206371758769629
609.865436	1.12987456386244	0.020559305739156
609.885436	1.12987456386244	0.020523277884578
609.905436	1.12987456386244	0.0205089332137084
609.925436	1.12987456386244	0.0205124098823864
609.945436	1.12987456386244	0.020461835570092
609.965436	1.12987456386244	0.0204259276006412
609.985436	1.12987456386244	0.0203813540730864
610.005436	1.12987456386244	0.0203453351208695
610.025436	1.12987456386244	0.0204145931147381
610.045436	1.12987456386244	0.0205393318087412
610.065436	1.12987456386244	0.0206337152325341
610.085436	1.12987456386244	0.0207933968800662
610.105436	1.12987456386244	0.0208571187924342
610.125436	1.12987456386244	0.0209026276613745
610.145436	1.12987456386244	0.0208410713966692
610.165436	1.12987456386244	0.0208481926919013
610.185436	1.12987456386244	0.0208471629854901
610.205436	1.12987456386244	0.0208905679298036
610.225436	1.12987456386244	0.020880956347481
610.245436	1.12987456386244	0.0209669288206922
610.265436	1.12987456386244	0.0209540589742787
610.285436	1.12987456386244	0.0209439666644675
610.305436	1.12987456386244	0.0209672107287872
610.325436	1.12987456386244	0.0208660021616348
610.345436	1.12987456386244	0.0209829174608754
610.365436	1.12987456386244	0.0209642996567724
610.385436	1.12987456386244	0.021026587102053
610.405436	1.12987456386244	0.0210094797318497
610.425436	1.12987456386244	0.021022609527201
610.445436	1.12987456386244	0.0210372657807026
610.465436	1.12987456386244	0.0210755126971082
610.485436	1.12987456386244	0.0211395539074872
610.505436	1.12987456386244	0.0211536362554559
610.525436	1.12987456386244	0.0212587873815074
610.545436	1.12987456386244	0.0212403897624642
610.565436	1.12987456386244	0.0211571164850786
610.585436	1.12987456386244	0.0211942885897777
610.605436	1.12987456386244	0.0211815220107512
610.625436	1.12987456386244	0.0212488143633323
610.645436	1.12987456386244	0.0213486050811383
610.665436	1.12987456386244	0.0214007960621731
610.685436	1.12987456386244	0.0214006411610934
610.705436	1.12987456386244	0.0214155674528755
610.725436	1.12987456386244	0.0214217682439903
610.745436	1.12987456386244	0.0214725443431319
610.765436	1.12987456386244	0.0215781079452388
610.785436	1.12987456386244	0.02170987475643
610.805436	1.12987456386244	0.0217319905948779
610.825436	1.12987456386244	0.0217323360064808
610.845436	1.12987456386244	0.0217365925219745
610.865436	1.12987456386244	0.0218762877757866
610.885436	1.12987456386244	0.0219142634669301
610.905436	1.12987456386244	0.0219538765989891
610.925436	1.12987456386244	0.0219624584749004
610.945436	1.12987456386244	0.0219262650364096
610.965436	1.12987456386244	0.0219642971091725
610.985436	1.12987456386244	0.0220333812102584
611.005436	1.12987456386244	0.022121523485567
611.025436	1.12987456386244	0.0221416143336547
611.045436	1.12987456386244	0.0222574625365683
611.065436	1.12987456386244	0.0222158683324628
611.085436	1.12987456386244	0.0222755865563873
611.105436	1.12987456386244	0.0222276467494294
611.125436	1.12987456386244	0.0222913532310386
611.145436	1.12987456386244	0.0223183926685572
611.165436	1.12987456386244	0.022266950079329
611.185436	1.12987456386244	0.0224299908843752
611.205436	1.12987456386244	0.0224702669455762
611.225436	1.12987456386244	0.0225653868913614
611.245436	1.12987456386244	0.0226334199203699
611.265436	1.12987456386244	0.0227014755020261
611.285436	1.12987456386244	0.022829165031923
611.305436	1.12987456386244	0.0229253847160252
611.325436	1.12987456386244	0.0230413771371854
611.345436	1.12987456386244	0.0231667763863675
611.365436	1.12987456386244	0.0232741715008575
611.385436	1.12987456386244	0.0234707255402713
611.405436	1.12987456386244	0.0235549828252819
611.425436	1.12987456386244	0.0235497256844228
611.445436	1.12987456386244	0.023742414318732
611.465436	1.12987456386244	0.0238719234911985
611.485436	1.12987456386244	0.024051415265704
611.505436	1.12987456386244	0.0242242836836972
611.525436	1.12987456386244	0.0242093395871935
611.545436	1.12987456386244	0.024330338696126
611.565436	1.12987456386244	0.024420729114308
611.585436	1.12987456386244	0.0245555779228444
611.605436	1.12987456386244	0.0246743039622925
611.625436	1.12987456386244	0.0248220742509354
611.645436	1.12987456386244	0.0248605615310856
611.665436	1.12987456386244	0.024931291381957
611.685436	1.12987456386244	0.0249508516493346
611.705436	1.12987456386244	0.0250951452692993
611.725436	1.12987456386244	0.0250737956273798
611.745436	1.12987456386244	0.0251193169596254
611.765436	1.12987456386244	0.0251966945001291
611.785436	1.12987456386244	0.0252714221045372
611.805436	1.12987456386244	0.0252901170624354
611.825436	1.12987456386244	0.0253692827904995
611.845436	1.12987456386244	0.02537548002067
611.865436	1.12987456386244	0.0253980184245155
611.885436	1.12987456386244	0.0255616556877422
611.905436	1.12987456386244	0.0256709517530308
611.925436	1.12987456386244	0.0256987069403659
611.945436	1.12987456386244	0.0257456544308282
611.965436	1.12987456386244	0.0258285247280095
611.985436	1.12987456386244	0.0258990427026919
612.005436	1.12987456386244	0.0260164832412258
612.025436	1.12987456386244	0.0260313608667683
612.045436	1.12987456386244	0.0259778208813113
612.065436	1.12987456386244	0.0258892079678563
612.085436	1.12987456386244	0.0258270196355263
612.105436	1.12987456386244	0.0258277508161019
612.125436	1.12987456386244	0.0258158655708046
612.145436	1.12987456386244	0.0258541207960804
612.165436	1.12987456386244	0.0258282635920899
612.185436	1.12987456386244	0.0258467122513364
612.205436	1.12987456386244	0.025815882188545
612.225436	1.12987456386244	0.0257812514111384
612.245436	1.12987456386244	0.0258550751291692
612.265436	1.12987456386244	0.0258907504502554
612.285436	1.12987456386244	0.0257534208504809
612.305436	1.12987456386244	0.0257066068954319
612.325436	1.12987456386244	0.0257087725430945
612.345436	1.12987456386244	0.0257614163575539
612.365436	1.12987456386244	0.0257539561791167
612.385436	1.12987456386244	0.02578139978382
612.405436	1.12987456386244	0.0257120723515362
612.425436	1.12987456386244	0.0258116891765592
612.445436	1.12987456386244	0.0257964809766818
612.465436	1.12987456386244	0.0257731710348916
612.485436	1.12987456386244	0.0255799233323169
612.505436	1.12987456386244	0.0255333188794948
612.525436	1.12987456386244	0.0254829481345197
612.545436	1.12987456386244	0.0254889228056673
612.565436	1.12987190860828	0.0255306161227243
612.585436	1.12987070167457	0.0255627275319951
612.605436	1.12987070167457	0.0256149784555933
612.625436	1.12987070167457	0.0256893956643512
612.645436	1.12987070167457	0.0257177864802547
612.665436	1.12987070167457	0.0257437089682255
612.685436	1.12987070167457	0.0257936737655433
612.705436	1.12987070167457	0.0258491514982244
612.725436	1.12987070167457	0.0259112858228976
612.745436	1.12987070167457	0.0259318870730104
612.765436	1.12987269311519	0.0259713720110725
612.785436	1.12987456386244	0.0258985554468052
612.805436	1.12987456386244	0.0258314399544607
612.825436	1.12987456386244	0.0257777314176371
612.845436	1.12987456386244	0.025873834184066
612.865436	1.12987456386244	0.0258636552246087
612.885436	1.12987456386244	0.0258969945661933
612.905436	1.12987456386244	0.0259468816162262
612.925436	1.12987456386244	0.0259623735046711
612.945436	1.12987456386244	0.0259820975754895
612.965436	1.12987456386244	0.0259707797073271
612.985436	1.12987456386244	0.0260440425766212
613.005436	1.12987456386244	0.0261310756177613
613.025436	1.12987456386244	0.0262457285303508
613.045436	1.12987456386244	0.0263209083746924
613.065436	1.12987456386244	0.0263856439692226
613.085436	1.12987456386244	0.0264225792711217
613.105436	1.12987456386244	0.0265326729879469
613.125436	1.12987456386244	0.0265635297578214
613.145436	1.12987456386244	0.0266808207366922
613.165436	1.12987456386244	0.0267610755202403
613.185436	1.12987456386244	0.0267457266630605
613.205436	1.12987456386244	0.0267213009587031
613.225436	1.12987456386244	0.0266480808207415
613.245436	1.12987456386244	0.0266095478418055
613.265436	1.12987456386244	0.0266555184465313
613.285436	1.12987456386244	0.0267832970000375
613.305436	1.12987456386244	0.0268626235640886
613.325436	1.12987456386244	0.0267740634713081
613.345436	1.12987456386244	0.0267503072244908
613.365436	1.12987456386244	0.0267012837034656
613.385436	1.12987533630001	0.0267597983281955
613.405436	1.12987533630001	0.0267949246703593
613.425436	1.12987533630001	0.0268217356139479
613.445436	1.12987533630001	0.026828228995991
613.465436	1.12987533630001	0.0269140839580383
613.485436	1.12987533630001	0.0269328625981287
613.505436	1.12987533630001	0.0268623422494844
613.525436	1.12987533630001	0.026840345702672
613.545436	1.12987533630001	0.0268091227490194
613.565436	1.12987533630001	0.0267494775244545
613.585436	1.12987533630001	0.0267339696117601
613.605436	1.12987533630001	0.0266448783447793
613.625436	1.12987533630001	0.0266826676798343
613.645436	1.12987533630001	0.0268049724683659
613.665436	1.12987533630001	0.0268388323013183
613.685436	1.12987533630001	0.026801436450615
613.705436	1.12987533630001	0.026776667115127
613.725436	1.12987533630001	0.026797095659438
613.745436	1.12987533630001	0.026701658789605
613.765436	1.12987533630001	0.0266290155246299
613.785436	1.12987533630001	0.0266898186496029
613.805436	1.12987533630001	0.0266690666528454
613.825436	1.12987533630001	0.0266015072294369
613.845436	1.12987533630001	0.02656708832822
613.865436	1.12987533630001	0.0265316883868313
613.885436	1.12987533630001	0.0264561399847475
613.905436	1.12987533630001	0.0263569475055944
613.925436	1.12987533630001	0.0262522509934398
613.945436	1.12987533630001	0.0262136462021258
613.965436	1.12987533630001	0.0261804208107604
613.985436	1.12987533630001	0.0262080483975892
614.005436	1.12987533630001	0.0262120764191532
614.025436	1.12987533630001	0.0262299066610618
614.045436	1.12987533630001	0.0262991783052173
614.065436	1.12987533630001	0.0264301486518526
614.085436	1.12987533630001	0.026427753323279
614.105436	1.12987533630001	0.0264776451212376
614.125436	1.12987533630001	0.0264567346624561
614.145436	1.12987533630001	0.0264490566729219
614.165436	1.12987533630001	0.0263803619017529
614.185436	1.12987533630001	0.0263825821505621
614.205436	1.12987533630001	0.0264178491500281
614.225436	1.12987533630001	0.026365365578065
614.245436	1.12987533630001	0.0264758403159371
614.265436	1.12987533630001	0.0265170006783213
614.285436	1.12987533630001	0.0265478390499829
614.305436	1.12987533630001	0.0266953232760951
614.325436	1.12987533630001	0.0267248334155097
614.345436	1.12987533630001	0.0267156117565951
614.365436	1.12987533630001	0.0267036184959853
614.385436	1.12987533630001	0.026785264421797
614.405436	1.12987533630001	0.0268999131799514
614.425436	1.12987533630001	0.0269733576574081
614.445436	1.12987533630001	0.0270134254033639
614.465436	1.12987533630001	0.027022788906563
614.485436	1.12987533630001	0.0270356658748648
614.505436	1.12987533630001	0.0270225722824475
614.525436	1.12987533630001	0.0269900003243724
614.545436	1.12987533630001	0.0269614908103233
614.565436	1.12987533630001	0.0269706525266749
614.585436	1.12987533630001	0.0269293236129242
614.605436	1.12987533630001	0.0269127313926717
614.625436	1.12987533630001	0.0269346561271054
614.645436	1.12987533630001	0.026980651658442
614.665436	1.12987533630001	0.0269455075115566
614.685436	1.12987533630001	0.0269382325022259
614.705436	1.12987533630001	0.0270424696525581
614.725436	1.12987533630001	0.0270372730477531
614.745436	1.12987533630001	0.0270521209987595
614.765436	1.12987533630001	0.0271311858333998
614.785436	1.12987533630001	0.0272184396530904
614.805436	1.12987533630001	0.0272030065202276
614.825436	1.12987533630001	0.0272243270811014
614.845436	1.12987533630001	0.0272805425227554
614.865436	1.12987533630001	0.0273164926300484
614.885436	1.12987533630001	0.0272639342782533
614.905436	1.12987533630001	0.0272668934230175
614.925436	1.12987533630001	0.0273861399538334
614.945436	1.12987533630001	0.027466683173875
614.965436	1.12987533630001	0.0274697544883867
614.985436	1.12987533630001	0.0275136235424486
615.005436	1.12987533630001	0.0275606392843445
615.025436	1.12987533630001	0.0275910788302376
615.045436	1.12987533630001	0.0276335341893879
615.065436	1.12987533630001	0.0276016583959356
615.085436	1.12987533630001	0.0276185414266445
615.105436	1.12987533630001	0.0275511665788522
615.125436	1.12987533630001	0.027512851411013
615.145436	1.12987533630001	0.0274757113548131
615.165436	1.12987533630001	0.0274881159044962
615.185436	1.12987533630001	0.0274638148331918
615.205436	1.12987533630001	0.0275417472875252
615.225436	1.12987533630001	0.0274925124838013
615.245436	1.12987533630001	0.0276632633268807
615.265436	1.12987533630001	0.0276008880449725
615.285436	1.12987533630001	0.0274724608061016
615.305436	1.12987533630001	0.0274826261152725
615.325436	1.12987533630001	0.0273524498592294
615.345436	1.12987533630001	0.0273112800009936
615.365436	1.12987533630001	0.0272379275145998
615.385436	1.12987533630001	0.0271463702936483
615.405436	1.12987533630001	0.027135621583093
615.425436	1.12987533630001	0.0270881969260866
615.445436	1.12987533630001	0.0270556973738799
615.465436	1.12987533630001	0.0269740751876973
615.485436	1.12987533630001	0.0268055101709647
615.505436	1.12987533630001	0.0267244648577685
615.525436	1.12987533630001	0.0267164319607797
615.545436	1.12987533630001	0.0266340590088275
615.565436	1.12987533630001	0.0265904077658621
615.585436	1.12987533630001	0.0264306246314161
615.605436	1.12987533630001	0.026376069776816
615.625436	1.12987533630001	0.0263923551623626
615.645436	1.12987533630001	0.026349202451608
615.665436	1.12987533630001	0.0262939496519133
615.685436	1.12987533630001	0.0262990774117939
615.705436	1.12987533630001	0.0261691990880959
615.725436	1.12987533630001	0.0261541719028901
615.745436	1.12987533630001	0.0260545473624877
615.765436	1.12987533630001	0.0259571080549416
615.785436	1.12987533630001	0.0259595799438193
615.805436	1.12987533630001	0.0259298371560397
615.825436	1.12987533630001	0.0259024707051305
615.845436	1.12987533630001	0.0259443242646838
615.865436	1.12987533630001	0.0258750514335468
615.885436	1.12987533630001	0.0258383446255779
615.905436	1.12987533630001	0.025867742001754
615.925436	1.12987533630001	0.0258707385364343
615.945436	1.12987533630001	0.0258336922517693
615.965436	1.12987533630001	0.0258054343777882
615.985436	1.12987533630001	0.0257589551515093
616.005436	1.12987533630001	0.0257781492351088
616.025436	1.12987533630001	0.0257643125923012
616.045436	1.12987533630001	0.0256943376616344
616.065436	1.12987533630001	0.0255888856357841
616.085436	1.12987533630001	0.0254917590978513
616.105436	1.12987533630001	0.0254660004133214
616.125436	1.12987533630001	0.025479473839804
616.145436	1.12987533630001	0.0255227209155841
616.165436	1.12987533630001	0.0255397891153993
616.185436	1.12987533630001	0.0255253761930963
616.205436	1.12987533630001	0.0255582431160626
616.225436	1.12987533630001	0.0255821263698953
616.245436	1.12987533630001	0.0255749332622849
616.265436	1.12987533630001	0.0255754139897737
616.285436	1.12987533630001	0.0255444456436434
616.305436	1.12987533630001	0.0253797205119137
616.325436	1.12987533630001	0.0253795442451677
616.345436	1.12987533630001	0.0253538312594239
616.365436	1.12987533630001	0.0253870542768263
616.385436	1.12987533630001	0.0254723691623119
616.405436	1.12987533630001	0.0254517198394501
616.425436	1.12987533630001	0.0254444293993607
616.445436	1.12987533630001	0.0254234162666834
616.465436	1.12987533630001	0.0253760996249886
616.485436	1.12987533630001	0.0254071249462292
616.505436	1.12987533630001	0.0254187193810707
616.525436	1.12987533630001	0.0254016470268198
616.545436	1.12987533630001	0.025397715150754
616.565436	1.12987533630001	0.025505547074419
616.585436	1.12987533630001	0.0255231084650286
616.605436	1.12987533630001	0.0255086664616799
616.625436	1.12987533630001	0.0254217390618892
616.645436	1.12987533630001	0.0253841402373571
616.665436	1.12987533630001	0.0253265864741139
616.685436	1.12987533630001	0.025288899219464
616.705436	1.12987533630001	0.0253052623522955
616.725436	1.12987533630001	0.0253165036601542
616.745436	1.12987533630001	0.0252812265713459
616.765436	1.12987533630001	0.0253087621671122
616.785436	1.12987533630001	0.0253879379845184
616.805436	1.12987533630001	0.0254218197766279
616.825436	1.12987533630001	0.0253963275694343
616.845436	1.12987533630001	0.0254436424306568
616.865436	1.12987533630001	0.0254691963608859
616.885436	1.12987533630001	0.0255821691012275
616.905436	1.12987533630001	0.0257043320454757
616.925436	1.12987533630001	0.025704370028882
616.945436	1.12987533630001	0.0257080021921308
616.965436	1.12987533630001	0.0257915098983525
616.985436	1.12987533630001	0.0258550448611421
617.005436	1.12987147411214	0.0259116834616843
617.025436	1.12987147411214	0.0259617200713806
617.045436	1.12987147411214	0.0259791574224281
617.065436	1.12987147411214	0.0260167681167744
617.085436	1.12987147411214	0.0260518398577914
617.105436	1.12987147411214	0.0260979279736811
617.125436	1.12987147411214	0.026104348356365
617.145436	1.12987147411214	0.0260348618685662
617.165436	1.12987147411214	0.0261496328858104
617.185436	1.12987147411214	0.0261753797005257
617.205436	1.12987147411214	0.0261408765236254
617.225436	1.12987147411214	0.0261661805942584
617.245436	1.12987147411214	0.0262134675614168
617.265436	1.12987147411214	0.0262810958297494
617.285436	1.12987147411214	0.0262507459009561
617.305436	1.12987147411214	0.0263008270224568
617.325436	1.12987147411214	0.0263706737591266
617.345436	1.12987147411214	0.0263223422482891
617.365436	1.12987147411214	0.0264359221296446
617.385436	1.12987147411214	0.0263068064415304
617.405436	1.12987533630001	0.026261612716166
617.425436	1.12987533630001	0.0262206666039343
617.445436	1.12987533630001	0.0262310182691932
617.465436	1.12987533630001	0.0262779200608697
617.485436	1.12987533630001	0.0263404164148867
617.505436	1.12987533630001	0.0263522013602512
617.525436	1.12987533630001	0.026386372775835
617.545436	1.12987533630001	0.0264283658057093
617.565436	1.12987533630001	0.0264524935777214
617.585436	1.12987533630001	0.0264911001495075
617.605436	1.12987533630001	0.0264139131195272
617.625436	1.12987533630001	0.0263100528358066
617.645436	1.12987533630001	0.0262982453377947
617.665436	1.12987533630001	0.0262481962647933
617.685436	1.12987533630001	0.0262013461068104
617.705436	1.12987533630001	0.0261757079008979
617.725436	1.12987533630001	0.0260175159150906
617.745436	1.12987533630001	0.0259709767462486
617.765436	1.12987533630001	0.0258900602205395
617.785436	1.12987533630001	0.0258875099908862
617.805436	1.12987533630001	0.0259320366326734
617.825436	1.12987533630001	0.0258554822638079
617.845436	1.12987533630001	0.0259310561859927
617.865436	1.12987533630001	0.0260601184599411
617.885436	1.12987533630001	0.0259860988899704
617.905436	1.12987533630001	0.0260326232215443
617.925436	1.12987533630001	0.0260537805724682
617.945436	1.12987533630001	0.0261120269393899
617.965436	1.12987533630001	0.0261718864141073
617.985436	1.12987533630001	0.026118724482243
618.005436	1.12987533630001	0.0261834274347831
618.025436	1.12987533630001	0.0262870912730729
618.045436	1.12987533630001	0.0263168655158608
618.065436	1.12987533630001	0.0262966969204881
618.085436	1.12987533630001	0.0262749057214678
618.105436	1.12987533630001	0.0263579208303868
618.125436	1.12987533630001	0.0263188086045011
618.145436	1.12987533630001	0.0263064930784268
618.165436	1.12987533630001	0.0261824778496204
618.185436	1.12987533630001	0.0261504174805517
618.205436	1.12987533630001	0.0260650794489274
618.225436	1.12987533630001	0.0260449874138584
618.245436	1.12987533630001	0.0260506350716158
618.265436	1.12987533630001	0.0259433669641416
618.285436	1.12987533630001	0.0258653947459291
618.305436	1.12987533630001	0.0258960669401871
618.325436	1.12987533630001	0.0259408606528014
618.345436	1.12987533630001	0.0258914958746084
618.365436	1.12987533630001	0.0258938929836544
618.385436	1.12987533630001	0.0259221520446169
618.405436	1.12987533630001	0.0258344904967969
618.425436	1.12987533630001	0.0258405826791085
618.445436	1.12987533630001	0.0257654544684599
618.465436	1.12987533630001	0.0257448573727821
618.485436	1.12987533630001	0.025622099157335
618.505436	1.12987533630001	0.0256770664879904
618.525436	1.12987533630001	0.0256378480272645
618.545436	1.12987533630001	0.0256311872808362
618.565436	1.12987533630001	0.0255914061909016
618.585436	1.12987533630001	0.0257197040487936
618.605436	1.12987533630001	0.0257975456990456
618.625436	1.12987533630001	0.0258821828181215
618.645436	1.12987533630001	0.0258933386633154
618.665436	1.12987533630001	0.025958635106582
618.685436	1.12987533630001	0.0259677410348052
618.705436	1.12987533630001	0.0259845118957667
618.725436	1.12987533630001	0.0259770161078855
618.745436	1.12987533630001	0.0260864178145234
618.765436	1.12987533630001	0.0261625306262883
618.785436	1.12987533630001	0.0261092820447778
618.805436	1.12987533630001	0.0260843667105712
618.825436	1.12987533630001	0.0260793006737261
618.845436	1.12987533630001	0.0260780697739586
618.865436	1.12987533630001	0.0259249729060419
618.885436	1.12987533630001	0.0260574127357171
618.905436	1.12987533630001	0.0260666379555765
618.925436	1.12987533630001	0.0261886050478847
618.945436	1.12987533630001	0.0261430202121315
618.965436	1.12987533630001	0.02616730822664
618.985436	1.12987533630001	0.0262757912096325
619.005436	1.12987533630001	0.0262452988430648
619.025436	1.12987533630001	0.026270743571
619.045436	1.12987533630001	0.0262699963661748
619.065436	1.12987533630001	0.0263280943604146
619.085436	1.12987533630001	0.0262967248145525
619.105436	1.12987533630001	0.0262321037637331
619.125436	1.12987533630001	0.0262785853639748
619.145436	1.12987533630001	0.0263427791014708
619.165436	1.12987533630001	0.0263278617120496
619.185436	1.12987533630001	0.0263594211749443
619.205436	1.12987533630001	0.0264250375097128
619.225436	1.12987533630001	0.0264244440189859
619.245436	1.12987533630001	0.0264168473376813
619.265436	1.12987533630001	0.0264512116377515
619.285436	1.12987533630001	0.0264623158492525
619.305436	1.12987533630001	0.0264894478713241
619.325436	1.12987533630001	0.0263940074405465
619.345436	1.12987533630001	0.0263972852898313
619.365436	1.12987533630001	0.0263966805227805
619.385436	1.12987533630001	0.0263661383029916
619.405436	1.12987533630001	0.02636183430824
619.425436	1.12987533630001	0.0263722844929597
619.445436	1.12987533630001	0.0263963149324928
619.465436	1.12987533630001	0.0264780967676811
619.485436	1.12987533630001	0.0265260045261396
619.505436	1.12987533630001	0.0264731375591668
619.525436	1.12987533630001	0.026543709541505
619.545436	1.12987533630001	0.0264964753950216
619.565436	1.12987533630001	0.0265618074477318
619.585436	1.12987533630001	0.02659785192005
619.605436	1.12987533630001	0.0265936434773054
619.625436	1.12987533630001	0.0266474653708577
619.645436	1.12987533630001	0.0265895377084565
619.665436	1.12987533630001	0.0266853312662168
619.685436	1.12987533630001	0.0266083098201491
619.705436	1.12987533630001	0.0264746954723249
619.725436	1.12987533630001	0.0264749192183289
619.745436	1.12987533630001	0.0265058222804798
619.765436	1.12987533630001	0.0264961733082415
619.785436	1.12987533630001	0.0264934028935281
619.805436	1.12987533630001	0.0265142106784143
619.825436	1.12987533630001	0.0264699214329177
619.845436	1.12987533630001	0.0264768634939505
619.865436	1.12987533630001	0.0265540119470338
619.885436	1.12987533630001	0.0264553399592479
619.905436	1.12987533630001	0.0264696128177395
619.925436	1.12987533630001	0.0265337911244763
619.945436	1.12987533630001	0.0265333157384045
619.965436	1.12987533630001	0.0264954896069241
619.985436	1.12987533630001	0.0265184363323899
620.005436	1.12987533630001	0.0265616661969388
620.025436	1.12987533630001	0.0265153549285359
620.045436	1.12987533630001	0.0264549055240358
620.065436	1.12987533630001	0.0264218801390456
620.085436	1.12987533630001	0.0264152496606446
620.105436	1.12987533630001	0.0264263277585531
620.125436	1.12987533630001	0.0263895764387792
620.145436	1.12987533630001	0.0264610891039193
620.165436	1.12987533630001	0.0264543963089921
620.185436	1.12987533630001	0.0264649141516548
620.205436	1.12987533630001	0.0264177138341428
620.225436	1.12987147411214	0.0263702826487378
620.245436	1.12987147411214	0.0263339176914273
620.265436	1.12987147411214	0.0262381181987601
620.285436	1.12987147411214	0.026226466195318
620.305436	1.12987147411214	0.0262396316001133
620.325436	1.12987147411214	0.0261876649585735
620.345436	1.12987147411214	0.0261573494522422
620.365436	1.12987147411214	0.0260860522242358
620.385436	1.12987147411214	0.0260948068059485
620.405436	1.12987147411214	0.0260378465334323
620.425436	1.12987147411214	0.0259080376481495
620.445436	1.12987147411214	0.0258707314145457
620.465436	1.12987147411214	0.0258437169036378
620.485436	1.12987147411214	0.025830191249971
620.505436	1.12987147411214	0.0257848010791762
620.525436	1.12987147411214	0.0257836710728323
620.545436	1.12987147411214	0.0257879198729459
620.565436	1.12987147411214	0.0257613558214999
620.585436	1.12987147411214	0.0256630897813715
620.605436	1.12987147411214	0.0256403762977611
620.625436	1.12987533630001	0.0255995708428318
620.645436	1.12987533630001	0.0255179913879817
620.665436	1.12987533630001	0.0254820602723921
620.685436	1.12987533630001	0.0254355590869563
620.705436	1.12987533630001	0.0254972827160469
620.725436	1.12987533630001	0.0254693678797062
620.745436	1.12987533630001	0.025528782829869
620.765436	1.12987533630001	0.02551764716336
620.785436	1.12987533630001	0.025568802503076
620.805436	1.12987533630001	0.025448773751482
620.825436	1.12987533630001	0.0253961863186416
620.845436	1.12987533630001	0.025415262891077
620.865436	1.12987533630001	0.0253890276334935
620.885436	1.12987533630001	0.0254057029424478
620.905436	1.12987533630001	0.0254995047453284
620.925436	1.12987533630001	0.0254592678545154
620.945436	1.12987533630001	0.0253939209645367
620.965436	1.12987533630001	0.0253105165257012
620.985436	1.12987533630001	0.0252232104788266
621.005436	1.12987533630001	0.0251842774871409
621.025436	1.12987533630001	0.0251708645967122
621.045436	1.12987533630001	0.0252343645435483
621.065436	1.12987533630001	0.0251692669196753
621.085436	1.12987533630001	0.0251111689254356
621.105436	1.12987533630001	0.0250919653459847
621.125436	1.12987533630001	0.0250701290416689
621.145436	1.12987533630001	0.0250428967196642
621.165436	1.12987533630001	0.0250841283009357
621.185436	1.12987533630001	0.0249987030261746
621.205436	1.12987533630001	0.0249561740741742
621.225436	1.12987070167457	0.0250255466117533
621.245436	1.12987070167457	0.0249226845794354
621.265436	1.12987070167457	0.0248882573693481
621.285436	1.12987070167457	0.0248959846186125
621.305436	1.12987070167457	0.0248848495455942
621.325436	1.12987070167457	0.0248167168101435
621.345436	1.12987070167457	0.0247984153365973
621.365436	1.12987070167457	0.0247933582021135
621.385436	1.12987070167457	0.0247070806746688
621.405436	1.12987070167457	0.0246458757564735
621.425436	1.12987533630001	0.0245355327735428
621.445436	1.12987533630001	0.0245897813869279
621.465436	1.12987533630001	0.0244949920154775
621.485436	1.12987533630001	0.024491500509531
621.505436	1.12987533630001	0.0244910714157355
621.525436	1.12987533630001	0.0245128649887186
621.545436	1.12987533630001	0.0244551349587297
621.565436	1.12987533630001	0.0244015273153299
621.585436	1.12987533630001	0.0244489519723366
621.605436	1.12987533630001	0.0243646038832452
621.625436	1.12987070167457	0.0242460374928023
621.645436	1.12987070167457	0.0242438392031496
621.665436	1.12987070167457	0.024212718329902
621.685436	1.12987070167457	0.0242208343155924
621.705436	1.12987070167457	0.024302568078032
621.725436	1.12987070167457	0.0243367074451165
621.745436	1.12987070167457	0.0244249642641357
621.765436	1.12987070167457	0.0245291931055976
621.785436	1.12987070167457	0.0245135018042685
621.805436	1.12987070167457	0.0245261746117607
621.825436	1.12987456386244	0.0245512988547035
621.845436	1.12987456386244	0.0247104879049319
621.865436	1.12987456386244	0.0247639068182807
621.885436	1.12987456386244	0.0248028184443005
621.905436	1.12987456386244	0.0248872104517057
621.925436	1.12987456386244	0.0248632049387834
621.945436	1.12987456386244	0.0247575220450407
621.965436	1.12987456386244	0.024684088250417
621.985436	1.12987456386244	0.0247137918678087
622.005436	1.12987456386244	0.0246641196614191
622.025436	1.1298747630065	0.0246961794369964
622.045436	1.12987533630001	0.0247979257067478
622.065436	1.12987533630001	0.0248340865032481
622.085436	1.12987533630001	0.0249302314075189
622.105436	1.12987533630001	0.0249795795679717
622.125436	1.12987533630001	0.024961284029333
622.145436	1.12987533630001	0.0250201725532209
622.165436	1.12987533630001	0.025137525848618
622.185436	1.12987533630001	0.0251112057218607
622.205436	1.12987533630001	0.0251043295382985
622.225436	1.12987533630001	0.0251890093887063
622.245436	1.12987533630001	0.0251909661276327
622.265436	1.12987533630001	0.025259008652493
622.285436	1.12987533630001	0.0253969881246134
622.305436	1.12987533630001	0.0253920710539411
622.325436	1.12987533630001	0.0253587222165046
622.345436	1.12987533630001	0.0254593533171798
622.365436	1.12987533630001	0.0256503611857511
622.385436	1.12987533630001	0.025728029536711
622.405436	1.12987533630001	0.0258086332928064
622.425436	1.12987533630001	0.0258224693421229
622.445436	1.12987070167457	0.0259719085266897
622.465436	1.12987070167457	0.0259750658973568
622.485436	1.12987070167457	0.025878643832917
622.505436	1.12987070167457	0.0259191038762433
622.525436	1.12987070167457	0.0259077141957027
622.545436	1.12987070167457	0.0260528108086207
622.565436	1.12987070167457	0.0260763213502769
622.585436	1.12987070167457	0.0261202764604941
622.605436	1.12987070167457	0.0261774331784412
622.625436	1.12987070167457	0.0262199929919593
622.645436	1.12987533630001	0.026235787560675
622.665436	1.12987533630001	0.0262760600609316
622.685436	1.12987533630001	0.0261996783978675
622.705436	1.12987533630001	0.0261151492941043
622.725436	1.12987533630001	0.026184711748716
622.745436	1.12987533630001	0.0261875225207987
622.765436	1.12987533630001	0.0261776361522696
622.785436	1.12987533630001	0.0261668019790497
622.805436	1.12987533630001	0.0261905065921738
622.825436	1.12987533630001	0.0261993033117281
622.845436	1.12987533630001	0.0261991810526383
622.865436	1.12987533630001	0.0261438730583057
622.885436	1.12987533630001	0.0262065925648362
622.905436	1.12987533630001	0.0262104888314584
622.925436	1.12987533630001	0.0261589601860749
622.945436	1.12987533630001	0.0262310859271362
622.965436	1.12987533630001	0.0262302134957676
622.985436	1.12987533630001	0.026147121233054
623.005436	1.12987533630001	0.026182836318019
623.025436	1.12987533630001	0.0262840282674312
623.045436	1.12987533630001	0.026329720525006
623.065436	1.12987533630001	0.0262375330169028
623.085436	1.12987533630001	0.0262717163023013
623.105436	1.12987533630001	0.0263133069454622
623.125436	1.12987533630001	0.0262905928683617
623.145436	1.12987533630001	0.0262398078668591
623.165436	1.12987533630001	0.0262800156766265
623.185436	1.12987533630001	0.026284682887703
623.205436	1.12987533630001	0.0262863482226826
623.225436	1.12987533630001	0.026244087528491
623.245436	1.12987070167457	0.0262762398886218
623.265436	1.12987070167457	0.0261777044037037
623.285436	1.12987070167457	0.0261667337276161
623.305436	1.12987070167457	0.026265696525858
623.325436	1.12987070167457	0.0262158759467865
623.345436	1.12987070167457	0.0262075854748223
623.365436	1.12987070167457	0.0261124649355465
623.385436	1.12987070167457	0.0260949593330654
623.405436	1.12987070167457	0.0261124791793239
623.425436	1.12987070167457	0.0261938461644943
623.445436	1.12987533630001	0.0261285366644315
623.465436	1.12987533630001	0.0261713712641563
623.485436	1.12987533630001	0.0262903649679227
623.505436	1.12987533630001	0.0262712421032101
623.525436	1.12987533630001	0.0263318832052151
623.545436	1.12987533630001	0.0263388086485075
623.565436	1.12987533630001	0.0263935884360932
623.585436	1.12987533630001	0.0264876466269679
623.605436	1.12987533630001	0.0265220020246771
623.625436	1.12987533630001	0.0265073855350546
623.645436	1.12987533630001	0.0264893790263998
623.665436	1.12987533630001	0.0264939043931922
623.685436	1.12987533630001	0.0264985425232234
623.705436	1.12987533630001	0.0265554547229907
623.725436	1.12987533630001	0.0265441048063289
623.745436	1.12987533630001	0.0265545027638647
623.765436	1.12987533630001	0.0265506082777145
623.785436	1.12987533630001	0.0266388336417252
623.805436	1.12987533630001	0.0267344966315254
623.825436	1.12987533630001	0.0267758113014986
623.845436	1.12987533630001	0.0267969282950532
623.865436	1.12987533630001	0.0268524719052043
623.885436	1.12987533630001	0.0268649565761359
623.905436	1.12987533630001	0.0269457716149304
623.925436	1.12987533630001	0.0268462473744604
623.945436	1.12987533630001	0.0268240448863666
623.965436	1.12987533630001	0.0267638316911758
623.985436	1.12987533630001	0.0269607139309616
624.005436	1.12987533630001	0.026932151596238
624.025436	1.12987533630001	0.0269692002548661
624.045436	1.12987533630001	0.0270223574388041
624.065436	1.12987533630001	0.0271063512139317
624.085436	1.12987533630001	0.0271511686661752
624.105436	1.12987533630001	0.027117777690897
624.125436	1.12987533630001	0.0272387809542649
624.145436	1.12987533630001	0.0272980748323194
624.165436	1.12987533630001	0.0272835645775371
624.185436	1.12987533630001	0.0272697279347298
624.205436	1.12987533630001	0.0272676875136103
624.225436	1.12987533630001	0.0272583738636326
624.245436	1.12987533630001	0.0272161107954775
624.265436	1.12987533630001	0.0272650838697913
624.285436	1.12987533630001	0.0272091883196388
624.305436	1.12987533630001	0.0271820295904844
624.325436	1.12987533630001	0.0271484338609056
624.345436	1.12987533630001	0.0272009750014692
624.365436	1.12987533630001	0.0272180954284687
624.385436	1.12987533630001	0.0272648197664178
624.405436	1.12987533630001	0.0272966071297516
624.425436	1.12987533630001	0.027379643010846
624.445436	1.12987533630001	0.027341422801523
624.465436	1.12987533630001	0.0273771159273307
624.485436	1.12987533630001	0.0275030540660929
624.505436	1.12987533630001	0.0275655201520829
624.525436	1.12987533630001	0.0276907645001847
624.545436	1.12987533630001	0.0277481479315896
624.565436	1.12987533630001	0.0278060785614444
624.585436	1.12987533630001	0.027799051631238
624.605436	1.12987533630001	0.0277998848922183
624.625436	1.12987533630001	0.0277983560601058
624.645436	1.12987533630001	0.0277994077256736
624.665436	1.12987533630001	0.0278036666151302
624.685436	1.12987533630001	0.027871863447579
624.705436	1.12987533630001	0.0279621784924394
624.725436	1.12987533630001	0.0280235715471949
624.745436	1.12987533630001	0.0281466092967744
624.765436	1.12987533630001	0.0281457143127584
624.785436	1.12987533630001	0.0282177035509524
624.805436	1.12987533630001	0.0283232368850315
624.825436	1.12987533630001	0.0283640844778033
624.845436	1.12987533630001	0.0283829942793445
624.865436	1.12987533630001	0.0284860895535177
624.885436	1.12987533630001	0.0284983926162871
624.905436	1.12987533630001	0.0284978638160495
624.925436	1.12987533630001	0.0285931244191369
624.945436	1.12987533630001	0.028653268769403
624.965436	1.12987533630001	0.0286133636399062
624.985436	1.12987533630001	0.0286154907106716
625.005436	1.12987533630001	0.0286802987110698
625.025436	1.12987533630001	0.0287729058171169
625.045436	1.12987533630001	0.0288524929235974
625.065436	1.12987533630001	0.0289563217523094
625.085436	1.12987533630001	0.0290438651954744
625.105436	1.12987533630001	0.0291720520706011
625.125436	1.12987533630001	0.0291937619613917
625.145436	1.12987533630001	0.0292768928010023
625.165436	1.12987533630001	0.0294693268277903
625.185436	1.12987533630001	0.0295819102382149
625.205436	1.12987533630001	0.0297715109402725
625.225436	1.12987533630001	0.0299078648412919
625.245436	1.12987533630001	0.0299985555657818
625.265436	1.12987533630001	0.0300977278662505
625.285436	1.12987533630001	0.0301323984075359
625.305436	1.12987533630001	0.0301427257396749
625.325436	1.12987533630001	0.0301382181776043
625.345436	1.12987533630001	0.0301646949859136
625.365436	1.12987533630001	0.0301774585974866
625.385436	1.12987533630001	0.030176155885341
625.405436	1.12987533630001	0.0302867131184242
625.425436	1.12987533630001	0.0303099055490507
625.445436	1.12987147411214	0.0303770044236551
625.465436	1.12987147411214	0.0304329866234533
625.485436	1.12987147411214	0.0305419046351484
625.505436	1.12987147411214	0.0306328107967729
625.525436	1.12987147411214	0.0307782136509058
625.545436	1.12987147411214	0.0309415523882967
625.565436	1.12987147411214	0.0310801841067263
625.585436	1.12987147411214	0.03117020834113
625.605436	1.12987147411214	0.0312873740934575
625.625436	1.12987147411214	0.0313911049961995
625.645436	1.12987147411214	0.0313962096099416
625.665436	1.12987147411214	0.0313981728772667
625.685436	1.12987147411214	0.031462978503702
625.705436	1.12987147411214	0.0315279847300032
625.725436	1.12987147411214	0.0316406435137502
625.745436	1.12987147411214	0.0316295351478144
625.765436	1.12987147411214	0.0316735727532428
625.785436	1.12987147411214	0.0317009160580135
625.805436	1.12987147411214	0.0318067841208631
625.825436	1.12987147411214	0.0318169245034239
625.845436	1.12987485352653	0.0319732760744864
625.865436	1.12987533630001	0.0320085537567854
625.885436	1.12987533630001	0.0321457254880262
625.905436	1.12987533630001	0.0322742251327661
625.925436	1.12987533630001	0.0323083609389065
625.945436	1.12987533630001	0.0322569325934555
625.965436	1.12987533630001	0.0323052403646642
625.985436	1.12987533630001	0.0324408078904704
626.005436	1.12987533630001	0.0325535343321601
626.025436	1.12987533630001	0.032620004700085
626.045436	1.12987533630001	0.03275628975618
626.065436	1.12987533630001	0.0327336860683548
626.085436	1.12987533630001	0.032823489524208
626.105436	1.12987533630001	0.0329918551280563
626.125436	1.12987533630001	0.0331132981680527
626.145436	1.12987533630001	0.0331551606299666
626.165436	1.12987533630001	0.0331347611667009
626.185436	1.12987533630001	0.0331323480334053
626.205436	1.12987533630001	0.033192284661917
626.225436	1.12987533630001	0.0332729637913349
626.245436	1.12987533630001	0.0333061375490068
626.265436	1.12987533630001	0.0334169517635746
626.285436	1.12987533630001	0.0334432161022039
626.305436	1.12987533630001	0.0334227834034574
626.325436	1.12987533630001	0.0334715457885626
626.345436	1.12987533630001	0.0335360611980327
626.365436	1.12987533630001	0.0335360451737831
626.385436	1.12987533630001	0.0335548350901972
626.405436	1.12987533630001	0.0337022332601539
626.425436	1.12987533630001	0.0337494496019158
626.445436	1.12987394832624	0.0337099842490479
626.465436	1.12987147411214	0.0336041690068729
626.485436	1.12987147411214	0.0335372808214765
626.505436	1.12987147411214	0.0335599177447823
626.525436	1.12987147411214	0.0335660295122885
626.545436	1.12987147411214	0.0335975836337668
626.565436	1.12987147411214	0.0337022023986361
626.585436	1.12987147411214	0.0338071932821916
626.605436	1.12987147411214	0.0338733674982434
626.625436	1.12987147411214	0.033860082801812
626.645436	1.12987219827237	0.0339161273181366
626.665436	1.12987533630001	0.0338537947675601
626.685436	1.12987533630001	0.033885230190893
626.705436	1.12987533630001	0.0337847124469466
626.725436	1.12987533630001	0.0337286174839101
626.745436	1.12987533630001	0.0337943293706852
626.765436	1.12987533630001	0.0338738054943998
626.785436	1.12987533630001	0.0339113099539061
626.805436	1.12987533630001	0.0339261834250135
626.825436	1.12987533630001	0.0339598005202586
626.845436	1.12987533630001	0.0340167774105152
626.865436	1.12987533630001	0.0339824973861282
626.885436	1.12987533630001	0.0340409835233035
626.905436	1.12987533630001	0.0340920824814006
626.925436	1.12987533630001	0.03403618811823
626.945436	1.12987533630001	0.0340477190495633
626.965436	1.12987533630001	0.0340293700967594
626.985436	1.12987533630001	0.0340798820925274
627.005436	1.12987533630001	0.0340432435359915
627.025436	1.12987533630001	0.0340827171977296
627.045436	1.12987533630001	0.0341536684206426
627.065436	1.12987533630001	0.0341771623445585
627.085436	1.12987533630001	0.0341051232531437
627.105436	1.12987533630001	0.034101081581293
627.125436	1.12987533630001	0.0340351578183279
627.145436	1.12987533630001	0.0340920071080781
627.165436	1.12987533630001	0.0342371488262914
627.185436	1.12987533630001	0.0342335427766347
627.205436	1.12987533630001	0.0342358906259504
627.225436	1.12987533630001	0.0341672243423363
627.245436	1.12987533630001	0.0341342553389655
627.265436	1.12987533630001	0.0341416822819217
627.285436	1.12987533630001	0.0341413261874856
627.305436	1.12987533630001	0.0341802390004872
627.325436	1.12987533630001	0.0341775303088092
627.345436	1.12987533630001	0.034188957972756
627.365436	1.12987533630001	0.0342753458894759
627.385436	1.12987533630001	0.034320670776291
627.405436	1.12987533630001	0.0342647497060374
627.425436	1.12987533630001	0.0344031036708069
627.445436	1.12987533630001	0.0343856686937221
627.465436	1.12987533630001	0.034360784221033
627.485436	1.12987533630001	0.0343601272267986
627.505436	1.12987533630001	0.0343446531430752
627.525436	1.12987533630001	0.0343926813801514
627.545436	1.12987533630001	0.0343295927223888
627.565436	1.12987533630001	0.0343571858867556
627.585436	1.12987533630001	0.0344268118448749
627.605436	1.12987533630001	0.0344519972173627
627.625436	1.12987533630001	0.0344784016198035
627.645436	1.12987533630001	0.0344246550995734
627.665436	1.12987533630001	0.0343269172661918
627.685436	1.12987533630001	0.0341811802767797
627.705436	1.12987533630001	0.0340996447402434
627.725436	1.12987533630001	0.0341445405332625
627.745436	1.12987533630001	0.0341819351969845
627.765436	1.12987533630001	0.0341485572785021
627.785436	1.12987533630001	0.034080095749189
627.805436	1.12987533630001	0.0340722735414081
627.825436	1.12987533630001	0.0340145031540495
627.845436	1.12987533630001	0.0339836357013424
627.865436	1.12987533630001	0.033923263450637
627.885436	1.12987533630001	0.0339319948862113
627.905436	1.12987533630001	0.0339968586747382
627.925436	1.12987533630001	0.033967798994785
627.945436	1.12987533630001	0.0339221916063841
627.965436	1.12987533630001	0.0339684375908073
627.985436	1.12987533630001	0.0339737778203679
628.005436	1.12987533630001	0.0340972037128831
628.025436	1.12987533630001	0.034149857023194
628.045436	1.12987533630001	0.034266023337137
628.065436	1.12987533630001	0.0343889465430066
628.085436	1.12987533630001	0.0343327578084353
628.105436	1.12987533630001	0.0343924356749901
628.125436	1.12987533630001	0.0344573125203129
628.145436	1.12987533630001	0.0344500072429554
628.165436	1.12987533630001	0.0344125277100593
628.185436	1.12987533630001	0.0343652983115017
628.205436	1.12987533630001	0.0343231112101599
628.225436	1.12987533630001	0.0344000317628038
628.245436	1.12987533630001	0.0343697916297953
628.265436	1.12987533630001	0.0343985889868469
628.285436	1.12987533630001	0.0344330280667488
628.305436	1.12987533630001	0.0344517598210718
628.325436	1.12987533630001	0.0344231654378483
628.345436	1.12987533630001	0.034487558588229
628.365436	1.12987533630001	0.03452743463668
628.385436	1.12987533630001	0.034518919825221
628.405436	1.12987533630001	0.0346078906135845
628.425436	1.12987533630001	0.0346326350224621
628.445436	1.12987533630001	0.0346625570444412
628.465436	1.12987147411214	0.0346977296788815
628.485436	1.12987147411214	0.0346159264780271
628.505436	1.12987147411214	0.0345844376405285
628.525436	1.12987147411214	0.0345991734217874
628.545436	1.12987147411214	0.0345838293125337
628.565436	1.12987147411214	0.0345399715347953
628.585436	1.12987147411214	0.034492046565106
628.605436	1.12987147411214	0.0344823637638963
628.625436	1.12987147411214	0.0343645267735568
628.645436	1.12987147411214	0.0344118558785566
628.665436	1.12987533630001	0.0344469537331654
628.685436	1.12987533630001	0.0344799696223039
628.705436	1.12987533630001	0.0344727889779989
628.725436	1.12987533630001	0.034512419321289
628.745436	1.12987533630001	0.0345403899457582
628.765436	1.12987533630001	0.0345666619997668
628.785436	1.12987533630001	0.0345665290578438
628.805436	1.12987533630001	0.0345818767280422
628.825436	1.12987533630001	0.0346179004281847
628.845436	1.12987533630001	0.0346251493239234
628.865436	1.12987533630001	0.0346463019269217
628.885436	1.12987533630001	0.0347581054905313
628.905436	1.12987533630001	0.034822756215887
628.925436	1.12987533630001	0.0348835516254807
628.945436	1.12987533630001	0.0347740709845764
628.965436	1.12987533630001	0.0347199891420855
628.985436	1.12987533630001	0.0347490304238259
629.005436	1.12987533630001	0.0346838265651129
629.025436	1.12987533630001	0.0346558559406436
629.045436	1.12987533630001	0.0346256288644308
629.065436	1.12987147411214	0.0345813948135721
629.085436	1.12987147411214	0.0345213311780445
629.105436	1.12987147411214	0.0344892892071887
629.125436	1.12987147411214	0.034466105678923
629.145436	1.12987147411214	0.0344499615441694
629.165436	1.12987147411214	0.0344547688190574
629.185436	1.12987147411214	0.0344541545561552
629.205436	1.12987147411214	0.0344134535555936
629.225436	1.12987147411214	0.0344060230516926
629.245436	1.12987147411214	0.0343058548737845
629.265436	1.12987147411214	0.0341643209857001
629.285436	1.12987147411214	0.0340910337832865
629.305436	1.12987147411214	0.0339868654778784
629.325436	1.12987147411214	0.0339332863220334
629.345436	1.12987147411214	0.0339497835837695
629.365436	1.12987147411214	0.0339417566216879
629.385436	1.12987147411214	0.0339330418038539
629.405436	1.12987147411214	0.0339074421748388
629.425436	1.12987147411214	0.0339732579224915
629.445436	1.12987147411214	0.0340207573593299
629.465436	1.12987403884627	0.0341005284479352
629.485436	1.12987533630001	0.0341479044387027
629.505436	1.12987533630001	0.0342495450671043
629.525436	1.12987533630001	0.034267450088845
629.545436	1.12987533630001	0.0343916024140097
629.565436	1.12987533630001	0.0343124782302967
629.585436	1.12987533630001	0.0342294334468415
629.605436	1.12987533630001	0.0342082766894081
629.625436	1.12987533630001	0.0341942085852172
629.645436	1.12987533630001	0.0341169574582384
629.665436	1.12987533630001	0.0340977520983149
629.685436	1.12987533630001	0.0341141348163412
629.705436	1.12987533630001	0.0340509933379035
629.725436	1.12987533630001	0.0340317143851303
629.745436	1.12987533630001	0.0341617766909534
629.765436	1.12987533630001	0.0342426564202372
629.785436	1.12987533630001	0.0342502133376631
629.805436	1.12987533630001	0.0342226450999068
629.825436	1.12987533630001	0.0342104144430064
629.845436	1.12987533630001	0.0341342612738724
629.865436	1.12987533630001	0.0340745709440119
629.885436	1.12987533630001	0.0340397692412761
629.905436	1.12987533630001	0.0339384259517285
629.925436	1.12987533630001	0.033842313689448
629.945436	1.12987533630001	0.0337479296721641
629.965436	1.12987533630001	0.0336740780600689
629.985436	1.12987533630001	0.0335437397810578
630.005436	1.12987533630001	0.0333922506795201
630.025436	1.12987533630001	0.033374775345066
630.045436	1.12987533630001	0.0331590503681907
630.065436	1.12987533630001	0.0330461132372928
630.085436	1.12987533630001	0.0329535731956975
630.105436	1.12987533630001	0.0328955078434477
630.125436	1.12987533630001	0.0328216853123981
630.145436	1.12987533630001	0.0328455893384063
630.165436	1.12987533630001	0.0327689382305522
630.185436	1.12987533630001	0.0327469778866748
630.205436	1.12987533630001	0.0326077330923251
630.225436	1.12987533630001	0.0324075053453106
630.245436	1.12987533630001	0.032235515887084
630.265436	1.12987533630001	0.0321334615956458
630.285436	1.12987533630001	0.0320985322924032
630.305436	1.12987533630001	0.0320692809149455
630.325436	1.12987533630001	0.0320651104556076
630.345436	1.12987533630001	0.0318685813428039
630.365436	1.12987533630001	0.0317559575750096
630.385436	1.12987533630001	0.0316967562815087
630.405436	1.12987533630001	0.0315983086332175
630.425436	1.12987533630001	0.031545252936194
630.445436	1.12987533630001	0.0314585581847678
630.465436	1.12987533630001	0.0314090414729486
630.485436	1.12987533630001	0.0313375715391405
630.505436	1.12987533630001	0.0311637048697445
630.525436	1.12987533630001	0.031155143172518
630.545436	1.12987533630001	0.0311332706652681
630.565436	1.12987533630001	0.03112128690051
630.585436	1.12987533630001	0.0310143030750936
630.605436	1.12987533630001	0.0308972607688379
630.625436	1.12987533630001	0.0307843746781418
630.645436	1.12987533630001	0.0307091028427372
630.665436	1.12987533630001	0.0306232472871989
630.685436	1.12987533630001	0.0304894934690544
630.705436	1.12987533630001	0.0304753529589945
630.725436	1.12987533630001	0.030386865865574
630.745436	1.12987533630001	0.0302677196346906
630.765436	1.12987533630001	0.0302612131958514
630.785436	1.12987533630001	0.0301784538814358
630.805436	1.12987533630001	0.0301288635767664
630.825436	1.12987533630001	0.0300598364507906
630.845436	1.12987533630001	0.0298821447336592
630.865436	1.12987533630001	0.0297584933146683
630.885436	1.12987533630001	0.0296830855698866
630.905436	1.12987533630001	0.0295351164618509
630.925436	1.12987533630001	0.0293572876483621
630.945436	1.12987533630001	0.0291428677575955
630.965436	1.12987533630001	0.0289831558420365
630.985436	1.12987533630001	0.0288477663634484
631.005436	1.12987533630001	0.0287512991937128
631.025436	1.12987533630001	0.0286172628739822
631.045436	1.12987533630001	0.0285921404115115
631.065436	1.12987533630001	0.0285575903488443
631.085436	1.12987147411214	0.0283891986314036
631.105436	1.12987147411214	0.0283514496537176
631.125436	1.12987147411214	0.028288918877239
631.145436	1.12987147411214	0.0281690521486131
631.165436	1.12987147411214	0.028207785133924
631.185436	1.12987147411214	0.0281632941015803
631.205436	1.12987147411214	0.0280544283170692
631.225436	1.12987147411214	0.0278655427713378
631.245436	1.12987147411214	0.0277905967623419
631.265436	1.12987147411214	0.0275813532976958
631.285436	1.12987533630001	0.0273953924742669
631.305436	1.12987533630001	0.0273675714094604
631.325436	1.12987533630001	0.0273352172624823
631.345436	1.12987533630001	0.0272601489943969
631.365436	1.12987533630001	0.0271113620561392
631.385436	1.12987533630001	0.0270331987339131
631.405436	1.12987533630001	0.0269467206066032
631.425436	1.12987533630001	0.0268283494746087
631.445436	1.12987533630001	0.0267763436626808
631.465436	1.12987533630001	0.0266255032465083
631.485436	1.12987533630001	0.0266305396088165
631.505436	1.12987533630001	0.0265293096759979
631.525436	1.12987533630001	0.0264867652932383
631.545436	1.12987533630001	0.0265177888340067
631.565436	1.12987533630001	0.0264630031115138
631.585436	1.12987533630001	0.0264657444451815
631.605436	1.12987533630001	0.0265464918260326
631.625436	1.12987533630001	0.0265938636623645
631.645436	1.12987533630001	0.0266367012295434
631.665436	1.12987533630001	0.0266645205138771
631.685436	1.12987533630001	0.0266883788410995
631.705436	1.12987533630001	0.0265845375490822
631.725436	1.12987533630001	0.0266822860652967
631.745436	1.12987533630001	0.0267548575178938
631.765436	1.12987533630001	0.0267904877336848
631.785436	1.12987533630001	0.0268836960458384
631.805436	1.12987533630001	0.0269586379003987
631.825436	1.12987533630001	0.026888643978029
631.845436	1.12987533630001	0.0268973896573805
631.865436	1.12987533630001	0.0269337581756358
631.885436	1.12987533630001	0.0270285214334941
631.905436	1.12987533630001	0.0270531548596055
631.925436	1.12987533630001	0.0271034710034341
631.945436	1.12987533630001	0.027123035425247
631.965436	1.12987533630001	0.0271730755958873
631.985436	1.12987533630001	0.0272179678279625
632.005436	1.12987533630001	0.0272946486103531
632.025436	1.12987533630001	0.0273833814089346
632.045436	1.12987533630001	0.0273352208234267
632.065436	1.12987533630001	0.0273344243588711
632.085436	1.12987533630001	0.0272425187588634
632.105436	1.12987533630001	0.0271846385757201
632.125436	1.12987533630001	0.0271552969876716
632.145436	1.12987533630001	0.0272506270291742
632.165436	1.12987533630001	0.0271864908602788
632.185436	1.12987533630001	0.027240074170559
632.205436	1.12987533630001	0.0271802544597203
632.225436	1.12987533630001	0.0271150256743965
632.245436	1.12987533630001	0.0271672736305411
632.265436	1.12987533630001	0.027169627414764
632.285436	1.12987533630001	0.0272875979405172
632.305436	1.12987533630001	0.0272580504111864
632.325436	1.12987533630001	0.0272203839287118
632.345436	1.12987533630001	0.027220576813198
632.365436	1.12987533630001	0.0271771766168107
632.385436	1.12987533630001	0.0271245203390459
632.405436	1.12987533630001	0.0271897740509801
632.425436	1.12987533630001	0.0272226943881116
632.445436	1.12987533630001	0.0272741518146081
632.465436	1.12987533630001	0.0272314970425736
632.485436	1.12987533630001	0.0272749660838855
632.505436	1.12987533630001	0.0272939815267759
632.525436	1.12987533630001	0.0273570897697325
632.545436	1.12987533630001	0.0274283045025279
632.565436	1.12987533630001	0.02750546838637
632.585436	1.12987533630001	0.0275549109118483
632.605436	1.12987533630001	0.0275259568732449
632.625436	1.12987533630001	0.0275473166045067
632.645436	1.12987533630001	0.0275975876430395
632.665436	1.12987533630001	0.02766941841921
632.685436	1.12987533630001	0.0276931349021484
632.705436	1.12987533630001	0.0278333844762992
632.725436	1.12987533630001	0.0279039095728702
632.745436	1.12987533630001	0.0278740967531848
632.765436	1.12987533630001	0.0278040974893978
632.785436	1.12987533630001	0.0278427010937306
632.805436	1.12987533630001	0.0278091196079293
632.825436	1.12987533630001	0.0278193490140982
632.845436	1.12987533630001	0.0278182605521052
632.865436	1.12987533630001	0.0279094978815549
[truncated: 13,001 more rows]
