# Supplementary material for: Unraveling the Local Relation Between Tissue Composition and Human Brain Mechanics Through Machine Learning
Source: Front Bioeng Biotechnol. 2021 Aug 17;9:704738. doi: 10.3389/fbioe.2021.704738 (PMC8415910; doi:10.3389/fbioe.2021.704738)
Supplement: Supplementary file 2 [file DataSheet4.ZIP › Mechanics_tensRelax/tensRelax_HBE_05_23_P2a_Am_15.txt]

646.195232	1.00000592814412	0.13961435722855
646.215232	1.00000592814412	0.13229660394043
646.235232	1.00000592814412	0.131627386551244
646.255232	1.00000592814412	0.131868063166122
646.275232	1.00000592814412	0.131864582993324
646.295232	1.00000592814412	0.12864128090531
646.315232	1.00000592814412	0.128742623500909
646.335232	1.00000592814412	0.130593833873255
646.355232	1.00000592814412	0.132059062651723
646.375232	1.00000592814412	0.133039465633818
646.395232	0.999998914937907	0.135056745863207
646.415232	0.999997459366807	0.136632845700714
646.435232	0.999997459366807	0.136996510548049
646.455232	0.999997459366807	0.137498656477315
646.475232	0.999997459366807	0.137786604215501
646.495232	0.999997459366807	0.138459141587445
646.515232	0.999997459366807	0.139401758810538
646.535232	0.999997459366807	0.139519366259721
646.555232	0.999997459366807	0.139553954064021
646.575232	0.999997459366807	0.140638142012717
646.595232	1.00000301700192	0.141706812716579
646.615232	1.00000592814412	0.143116295595561
646.635232	1.00000592814412	0.143771210215446
646.655232	1.00000592814412	0.144172076560807
646.675232	1.00000592814412	0.144503213146697
646.695232	1.00000592814412	0.14446630209894
646.715232	1.00000592814412	0.144908362888175
646.735232	1.00000592814412	0.145291395785366
646.755232	1.00000592814412	0.146157093113422
646.775232	1.00000592814412	0.146446316822633
646.795232	1.00000592814412	0.146934083619743
646.815232	1.00000592814412	0.147463280639028
646.835232	1.00000592814412	0.148078594084859
646.855232	1.00000592814412	0.148902490447049
646.875232	1.00000592814412	0.149865075741897
646.895232	1.00000592814412	0.150975241308212
646.915232	1.00000592814412	0.151496735043554
646.935232	1.00000592814412	0.152204465126889
646.955232	1.00000592814412	0.152910013350409
646.975232	1.00000592814412	0.153886636170106
646.995232	1.00000328165121	0.155123610218779
647.015232	0.999997459366807	0.156334414958604
647.035232	0.999997459366807	0.157085509149533
647.055232	0.999997459366807	0.157820949873409
647.075232	0.999997459366807	0.158916624555155
647.095232	0.999997459366807	0.160178629649149
647.115232	0.999997459366807	0.16101165296352
647.135232	0.999997459366807	0.161794983979074
647.155232	0.999997459366807	0.162572661972454
647.175232	0.999997459366807	0.163512363668099
647.195232	0.999997459366807	0.164411221365223
647.215232	0.999997459366807	0.165437079887108
647.235232	0.999997459366807	0.166312729594989
647.255232	0.999997459366807	0.167185883282611
647.275232	0.999997459366807	0.16770604940022
647.295232	0.999997459366807	0.168578211395495
647.315232	0.999997459366807	0.169546988256671
647.335232	0.999997459366807	0.170551627389736
647.355232	0.999997459366807	0.17150814172887
647.375232	0.999997459366807	0.172562298716294
647.395232	0.999997459366807	0.173354191926602
647.415232	0.999997459366807	0.173979518497076
647.435232	0.999997459366807	0.174611757528669
647.455232	0.999997459366807	0.175347432283825
647.475232	0.999997459366807	0.176155466786693
647.495232	0.999997459366807	0.17719763469106
647.515232	0.999997459366807	0.178058965936007
647.535232	0.999997459366807	0.178770337041951
647.555232	0.999997459366807	0.179462123211326
647.575232	0.999997459366807	0.180200965882772
647.595232	0.999997459366807	0.181187374207944
647.615232	1.00000592814412	0.182097315721563
647.635232	1.00000592814412	0.183030590519811
647.655232	1.00000592814412	0.183646974868703
647.675232	1.00000592814412	0.184138672035463
647.695232	1.00000592814412	0.184564714258038
647.715232	1.00000592814412	0.185230658332598
647.735232	1.00000592814412	0.186071204553619
647.755232	1.00000592814412	0.186827265188454
647.775232	1.00000592814412	0.187507070583291
647.795232	1.00000592814412	0.188133285095793
647.815232	1.00000592814412	0.188779195905057
647.835232	1.00000592814412	0.189518971539409
647.855232	1.00000592814412	0.190367794084049
647.875232	1.00000592814412	0.191119431385751
647.895232	1.00000592814412	0.191873097289009
647.915232	1.00000592814412	0.192447819547777
647.935232	1.00000592814412	0.192973447462256
647.955232	1.00000592814412	0.193734197735798
647.975232	1.00000592814412	0.194480898193572
647.995232	1.00000592814412	0.195301794147547
648.015232	0.999997459366807	0.196132872096317
648.035232	0.999997459366807	0.196864468299768
648.055232	0.999997459366807	0.197588939983905
648.075232	0.999997459366807	0.198310666367944
648.095232	0.999997459366807	0.199109971877133
648.115232	0.999997459366807	0.199773863820644
648.135232	1.00000592814412	0.200387912449827
648.155232	1.00002794696513	0.201044007617078
648.175232	1.00011432849371	0.201744526137554
648.195232	1.000236278887	0.20242674270075
648.215232	1.00042259198786	0.203033664191441
648.235232	1.00063939268704	0.203659427830961
648.255232	1.00092563736018	0.204328618140567
648.275232	1.00125083840895	0.204993419152295
648.295232	1.00161923022202	0.205561143479306
648.315232	1.00206130039769	0.206344225412432
648.335232	1.00252115500572	0.207090234947301
648.355232	1.00296745957006	0.20788363827766
648.375232	1.00332738260581	0.208547107496192
648.395232	1.00364834926593	0.209189533907513
648.415232	1.00399133474705	0.209937650334464
648.435232	1.00437242972609	0.210801822686082
648.455232	1.00472388398453	0.211592876980143
648.475232	1.0051007445749	0.212369692244684
648.495232	1.00558261800394	0.213171043602863
648.515232	1.00610260093089	0.213993390288991
648.535232	1.00664460267884	0.214655010190418
648.555232	1.00719507320411	0.215395732909891
648.575232	1.00773284056341	0.21607588693323
648.595232	1.00820963272607	0.216678273492657
648.615232	1.0086042777488	0.217492312495595
648.635232	1.00894726322992	0.218160139123043
648.655232	1.00934190825265	0.218725920954905
648.675232	1.00977127526236	0.219413798073073
648.695232	1.01014390146408	0.220227558135365
648.715232	1.0105165276658	0.220880329090053
648.735232	1.01095436345282	0.221611458031931
648.755232	1.01144894004783	0.222323224932329
648.775232	1.0119477510315	0.223072669591526
648.795232	1.01242454319415	0.223789486504519
648.815232	1.01292758856647	0.224532967175401
648.835232	1.01339591195182	0.225285322906615
648.855232	1.01382104457287	0.225890820544434
648.875232	1.01418520199728	0.226723272597171
648.895232	1.01450616865739	0.227511511371224
648.915232	1.01484830726079	0.228415426235879
648.935232	1.01524295228352	0.229330740870418
648.955232	1.01558932527557	0.230112285069075
648.975232	1.01596279835502	0.230942382150607
648.995232	1.0164221501294	0.231586516034746
649.015232	1.01691214829168	0.232311702947462
649.035232	1.01741942805266	0.233047727000851
649.055232	1.01796142980061	0.233594926044563
649.075232	1.01852545036958	0.234286098816742
649.095232	1.01901071130954	0.235057906206527
649.115232	1.01941805949824	0.235728361997897
649.135232	1.01976951375668	0.236441683250509
649.155232	1.02015992439076	0.237031465847368
649.175232	1.02058082262315	0.237845130951146
649.195232	1.02094921443622	0.238633273579703
649.215232	1.02130913747197	0.239390418781081
649.235232	1.02174697325899	0.240219804860723
649.255232	1.0222279998103	0.241077140792657
649.275232	1.02274374834859	0.241853713319491
649.295232	1.0232383249436	0.242737957527498
649.315232	1.02375830787054	0.243627433949748
649.335232	1.02423594691093	0.244371337779519
649.355232	1.02466954830929	0.245219008714966
649.375232	1.02502947134505	0.246178037502486
649.395232	1.02533265357281	0.247128383520671
649.415232	1.02567987344259	0.248005363402181
649.435232	1.02606520281028	0.248862790138196
649.455232	1.02640818829141	0.249710642681805
649.475232	1.02679351765909	0.250487123217576
649.495232	1.02728385986545	0.251328850343393
649.515232	1.02779113962643	0.25216895130462
649.535232	1.02833314137438	0.252920776455125
649.555232	1.02887514312234	0.253700538401125
649.575232	1.02941714487029	0.254506919593208
649.595232	1.02988970264429	0.255322069017292
649.615232	1.03028011327837	0.256019004584425
649.635232	1.03062733314815	0.256698991243383
649.655232	1.03100842812718	0.257538724833847
649.675232	1.03144202952555	0.258421901945522
649.695232	1.03181973699365	0.259258602798372
649.715232	1.03219659758403	0.260044147124525
649.735232	1.03264290214836	0.260906361550235
649.755232	1.03313324435471	0.261758094929712
649.775232	1.03363205533838	0.262470476686503
649.795232	1.03410884750103	0.263247351893607
649.815232	1.03461189287335	0.264005691791819
649.835232	1.03507598187004	0.264623621279893
649.855232	1.03550534887975	0.265276383332222
649.875232	1.0358652719155	0.266020831392991
649.895232	1.03619047296428	0.26672797737459
649.915232	1.03652837717902	0.267510697278373
649.935232	1.03692302220175	0.268411499284166
649.955232	1.0372693951938	0.269208332397435
649.975232	1.03764286827325	0.269952518135307
649.995232	1.03810695726994	0.270669296471401
650.015232	1.03859645259856	0.271515266462424
650.035232	1.03911220113685	0.272247740847776
650.055232	1.03966351853985	0.273010594242966
650.075232	1.04021398906511	0.273841507967737
650.095232	1.04069925000508	0.274764856686251
650.115232	1.04110236380512	0.275631278961215
650.135232	1.04144958367491	0.276492255365268
650.155232	1.04183999430898	0.277363328233568
650.175232	1.04225581127499	0.278068699677893
650.195232	1.04262504996579	0.278957998646417
650.215232	1.04298920739019	0.279743686597328
650.235232	1.04342280878856	0.280464084633369
650.255232	1.04390383533987	0.281243425794443
650.275232	1.04441111510085	0.281990871576872
650.295232	1.04490992608451	0.282858357387218
650.315232	1.04543414340011	0.283723101270411
650.335232	1.0459117824405	0.284457113983725
650.355232	1.04634030257248	0.285322474503779
650.375232	1.04670022560823	0.286076766795233
650.395232	1.04700848910238	0.286883943858382
650.415232	1.04735994336082	0.287694204699348
650.435232	1.04773680395119	0.288294851737456
650.455232	1.04808402382098	0.288940134619645
650.475232	1.04846935318866	0.289767102818065
650.495232	1.04895969539502	0.290559844999753
650.515232	1.04946274076734	0.291228082322785
650.535232	1.0499911924716	0.291918731042647
650.555232	1.05055097865191	0.292678025273953
650.575232	1.05109298039986	0.293498983191781
650.595232	1.0515613037852	0.29418244592592
650.615232	1.05194239876424	0.29482121524738
650.635232	1.05228961863402	0.295666158499446
650.655232	1.05268002926809	0.296541858814948
650.675232	1.0531093962778	0.297321081277878
650.695232	1.05348202247952	0.298231910902992
650.715232	1.05386396433629	0.299034935311524
650.735232	1.05431450328927	0.299820127697676
650.755232	1.05480484549563	0.300659613802508
650.775232	1.05530789086795	0.3013013060658
650.795232	1.0557846830306	0.302029554203686
650.815232	1.05628772840292	0.30277835195799
650.835232	1.05674758301096	0.30350955152526
650.855232	1.05716763436562	0.304170098395453
650.875232	1.05752332301272	0.304833375322989
650.895232	1.05784428967283	0.305692922007887
650.915232	1.05819574393127	0.306695837060699
650.935232	1.05858530768762	0.307327751564262
650.955232	1.0589325275574	0.308067499771962
650.975232	1.05931870380282	0.308842602222266
650.995232	1.05978702718816	0.309555137693158
651.015232	1.06028583817183	0.310408102565892
651.035232	1.06080158671012	0.311039888875455
651.055232	1.06135205723538	0.311777234039204
651.075232	1.06190252776065	0.312410867885402
651.095232	1.062370851146	0.312985490355133
651.115232	1.06276549616873	0.313496330376445
651.135232	1.06312541920448	0.314283944798253
651.155232	1.06351582983855	0.314969311450646
651.175232	1.06392317802725	0.315636986144469
651.195232	1.06428733545166	0.316376165788053
651.215232	1.06464725848741	0.317228398886717
651.235232	1.06510711309544	0.317947288862825
651.255232	1.06559660842406	0.318714964963661
651.275232	1.06610896945143	0.319356524285027
651.295232	1.06659846478005	0.319988901117867
651.315232	1.06713199775069	0.320560772758078
651.335232	1.06760032113604	0.321126183658238
651.355232	1.06802545375709	0.321655320405168
651.375232	1.06836759236049	0.322159369112088
651.395232	1.06868009024329	0.322726439412319
651.415232	1.06904001327904	0.323465388781501
651.435232	1.06940417070345	0.324235052482783
651.455232	1.06975477808416	0.325115660373104
651.475232	1.07015873876193	0.325888733678613
651.495232	1.0706439997019	0.32664715132411
651.515232	1.07116398262884	0.32730237280201
651.535232	1.07169328121083	0.327791815702141
651.555232	1.07224798612476	0.328380476008035
651.575232	1.07278575348406	0.329029782163863
651.595232	1.07324137370343	0.329751300710395
651.615232	1.07361823429381	0.330286816889148
651.635232	1.07398239171821	0.330836746583694
651.655232	1.07436433357498	0.331289974679668
651.675232	1.07479370058468	0.331897394040459
651.695232	1.07516209239775	0.332694590370058
651.715232	1.07555250303182	0.333295915768064
651.735232	1.07601574515078	0.334049332660696
651.755232	1.07649761857982	0.334619504543466
651.775232	1.07700066395214	0.335127473256637
651.795232	1.07747322172614	0.335773440433637
651.815232	1.07797626709846	0.336356984849464
651.835232	1.07843104044011	0.336980334688348
651.855232	1.07884770428385	0.337397407329237
651.875232	1.0792076273196	0.337948659914614
651.895232	1.07952808452983	0.338493082015215
651.915232	1.07987920136042	0.33910541013781
651.935232	1.0802696119945	0.339704907584378
651.955232	1.08061683186428	0.340252510201784
651.975232	1.08100216123197	0.340831762492676
651.995232	1.08147895339462	0.341338225519874
652.015232	1.08197352998963	0.341896329955693
652.035232	1.08248504413927	0.342529940655758
652.055232	1.08304059593092	0.343159039639311
652.075232	1.08358259767888	0.343788034168498
652.095232	1.08405938984153	0.344292953526315
652.115232	1.08444471920922	0.344793768302264
652.135232	1.08480464224497	0.345217884491103
652.155232	1.08519081849039	0.345700374053878
652.175232	1.08560748233413	0.346162818467351
652.195232	1.08596655849215	0.346707080325455
652.215232	1.0863264815279	0.347100681001586
652.235232	1.08679057052459	0.347680274549645
652.255232	1.08728091273094	0.34828321305545
652.275232	1.08779242688058	0.34886274072604
652.295232	1.08827768782054	0.349558163485309
652.315232	1.08881545517984	0.350216623642106
652.335232	1.08927954417653	0.350759966183074
652.355232	1.08970044240893	0.351333969641976
652.375232	1.09004681540098	0.351865948022509
652.395232	1.09036354767244	0.352506509092473
652.415232	1.09071923631954	0.352938163207032
652.435232	1.09109186252126	0.353333620322156
652.455232	1.09143908239104	0.35366823454843
652.475232	1.09184219619108	0.354114044010318
652.495232	1.09232322274239	0.354626294165595
652.515232	1.09285252132438	0.354925243753615
652.535232	1.09338520741729	0.355336999904574
652.555232	1.09393652482029	0.355736074345679
652.575232	1.09447429217959	0.356082228999138
652.595232	1.09493753429855	0.356317364090239
652.615232	1.09531947615531	0.3566816629422
652.635232	1.09567093041375	0.357031572017996
652.655232	1.09605625978144	0.357404000505935
652.675232	1.09648139240249	0.357761407743575
652.695232	1.09685401860421	0.358221455641493
652.715232	1.09723172607232	0.358529196014162
652.735232	1.09768649941396	0.359013930158866
652.755232	1.09817260723166	0.359368656598892
652.775232	1.09867141821532	0.359643000061374
652.795232	1.09915244476663	0.359962912928851
652.815232	1.0996377057066	0.360185306367534
652.835232	1.10010602909194	0.360612404253783
652.855232	1.10053963049031	0.360833292599983
652.875232	1.10088685036009	0.361102690504238
652.895232	1.10121205140887	0.361406123321209
652.915232	1.10155927127865	0.361698112449984
652.935232	1.10194883503499	0.362063072450617
652.955232	1.10230875807074	0.362255511818821
652.975232	1.10268646553885	0.362367629339024
652.995232	1.10315055453554	0.362619138839279
653.015232	1.1036493655192	0.362820479974896
653.035232	1.10415664528018	0.363043885908759
653.055232	1.10470288141679	0.36326019488051
653.075232	1.1052491175534	0.363492937610489
653.095232	1.10573861288203	0.363734934641373
653.115232	1.1061290235161	0.363985862520715
653.135232	1.1064847121632	0.364325919650444
653.155232	1.10687088840862	0.364651792351802
653.175232	1.10728670537462	0.364853399371266
653.195232	1.10765509718769	0.365097581041515
653.215232	1.10802010148983	0.365413211279906
653.235232	1.10846640605416	0.365754854216857
653.255232	1.10894743260547	0.366131285206259
653.275232	1.10946826241015	0.366452811181532
653.295232	1.10995352335011	0.366706655474307
653.315232	1.11047858754344	0.366911057241602
653.335232	1.1109553797061	0.367095793100171
653.355232	1.11138474671581	0.367305772493319
653.375232	1.1117404353629	0.36738974490278
653.395232	1.11204361759067	0.367555918151883
653.415232	1.11239507184911	0.367708464260406
653.435232	1.11277193243948	0.367820755079902
653.455232	1.11311915230927	0.367868922193808
653.475232	1.113513797332	0.367855977567563
653.495232	1.11400329266062	0.367940678190147
653.515232	1.11452412246529	0.368044239948031
653.535232	1.11506188982459	0.36806582579926
653.555232	1.11561659473852	0.368348665081499
653.575232	1.11615012770916	0.368445815952551
653.595232	1.11660490105081	0.36857794835403
653.615232	1.11699531168488	0.368748564474715
653.635232	1.11734253155466	0.368790374115955
653.655232	1.11772786092235	0.368927981469389
653.675232	1.1181529935434	0.369149357664966
653.695232	1.11852138535647	0.369158159725937
653.715232	1.11889909282457	0.369239214534985
653.735232	1.11935386616622	0.369345134825019
653.755232	1.11984844276123	0.369432165492196
653.775232	1.12034725374489	0.369486128636541
653.795232	1.12081981151889	0.369578396859383
653.815232	1.12131862250256	0.369673609983212
653.835232	1.12179118027656	0.369744003324842
653.855232	1.12220699724257	0.369702658980333
653.875232	1.12256692027832	0.369770478946171
653.895232	1.12288788693844	0.369888125425986
653.915232	1.12323934119688	0.369946317191761
653.935232	1.12362551744229	0.369988722104199
653.955232	1.123976124823	0.370065980353067
653.975232	1.12435806667977	0.370132749840317
653.995232	1.12482215567645	0.370127404269341
654.015232	1.12531673227146	0.370090950288421
654.035232	1.12581977764378	0.370072945560238
654.055232	1.12637448255771	0.370043871043017
654.075232	1.12692495308297	0.370107191162164
654.095232	1.12740597963428	0.369991608843095
654.115232	1.12780062465701	0.369952868142405
654.135232	1.12816562895915	0.369928421665872
654.155232	1.12854672393818	0.369815127253557
654.175232	1.12895830651554	0.369649516040172
654.195232	1.12931907642902	0.369543309687609
654.215232	1.12967815258704	0.369504596287491
654.235232	1.13010751959675	0.369387165838299
654.255232	1.13056313981613	0.369413533444315
654.275232	1.13102299442416	0.369255245906501
654.295232	1.13145236143387	0.369038126819908
654.315232	1.13191136916417	0.36894691560405
654.335232	1.13233650178522	0.368896732995635
654.355232	1.13270065920963	0.368724634335115
654.375232	1.13304787907941	0.368525109281122
654.395232	1.13332988936389	0.368372491360222
654.415232	1.1335636276177	0.36817336631898
654.435232	1.13381515030386	0.368072663405925
654.455232	1.13410562936565	0.36795664131023
654.475232	1.13437917087283	0.367959669893409
654.495232	1.1346391623363	0.367992870358164
654.515232	1.13490762257708	0.368121600277305
654.535232	1.13521165168258	0.368084889314901
654.555232	1.13556734032967	0.367829168404447
654.575232	1.13592218209904	0.367636903522517
654.595232	1.13627787074613	0.367458388633748
654.615232	1.13661154057222	0.367339277418817
654.635232	1.13694605727603	0.367221164455289
654.655232	1.13727549271346	0.367022367020927
654.675232	1.13756597177526	0.366850832176598
654.695232	1.1378522164484	0.366757201299047
654.715232	1.13810373913456	0.366550756143178
654.735232	1.13832053983374	0.366427653703109
654.755232	1.13852379048922	0.36622255577119
654.775232	1.13870163481277	0.366051412630739
654.795232	1.13887947913632	0.365703759413196
654.815232	1.13907934228088	0.365471952618094
654.835232	1.13928682732502	0.365193782327404
654.855232	1.1395036280242	0.365128636630783
654.875232	1.13971619433473	0.364959777242648
654.895232	1.13990758870197	0.364833504968608
654.915232	1.14008543302552	0.364571694843297
654.935232	1.14025819608268	0.364323867359512
654.955232	1.14044027479489	0.364243384082035
654.975232	1.14063590355079	0.363934435955735
654.995232	1.14084423547266	0.363674773673366
655.015232	1.1410652705605	0.363400608851593
655.035232	1.14126005243867	0.363219898640625
655.055232	1.14146414997188	0.362976245770613
655.075232	1.14166740062737	0.36275416984947
655.095232	1.14185371372823	0.36249513785425
655.115232	1.14203155805177	0.36215921201347
655.135232	1.14220093359801	0.361792705969495
655.155232	1.14235675910055	0.361504909852706
655.175232	1.14253036903544	0.361304393075708
655.195232	1.14268196014932	0.361155298709254
655.215232	1.14285133569556	0.361030873378354
655.235232	1.14298598925482	0.360767827605351
655.255232	1.1431375803687	0.360594425639194
655.275232	1.14327223392795	0.360391021529809
655.295232	1.14339757183217	0.360206190712724
655.315232	1.14352799100277	0.360043569505622
655.335232	1.14364909451833	0.359878456230957
655.355232	1.14376172925658	0.359812017911532
655.375232	1.14388791403852	0.359580371952417
655.395232	1.1439878456108	0.359420349641208
655.415232	1.14407846152804	0.359407714817122
655.435232	1.14417839310032	0.35921205338776
655.455232	1.14426900901755	0.359083903309059
655.475232	1.14435623742387	0.359037973061703
655.495232	1.1444604033848	0.358898074240572
655.515232	1.14455525369069	0.358527795376046
655.535232	1.14464671648566	0.358308670884287
655.555232	1.14475511683525	0.357937883398207
655.575232	1.14485504840753	0.357622773651183
655.595232	1.1449846207004	0.357328703150429
655.615232	1.14508031788403	0.357107990477485
655.635232	1.14518871823362	0.35694728565194
655.655232	1.1452750997622	0.356719212507
655.675232	1.14535724690212	0.35653429682074
655.695232	1.14544024091978	0.356320418193517
655.715232	1.14552662244836	0.356171692978296
655.735232	1.14561808524332	0.356095443663664
655.755232	1.14569599799459	0.356018421624106
655.775232	1.14578237952317	0.355896934665795
655.795232	1.14586537354083	0.355761154076818
655.815232	1.14596869262403	0.355525834410102
655.835232	1.14605592103035	0.355226144739146
655.855232	1.14615585260262	0.355109088189112
655.875232	1.14624646851986	0.354844500527199
655.895232	1.14633793131483	0.354669839173719
655.915232	1.14642854723206	0.354399986655568
655.935232	1.14652001002703	0.354257164299116
655.955232	1.14658013834595	0.354072392831103
655.975232	1.14666736675226	0.353870870680814
655.995232	1.14674104511487	0.353676927407107
656.015232	1.1468231922548	0.353503510010191
656.035232	1.14687993306278	0.353346651004558
656.055232	1.1469536114254	0.353189921379901
656.075232	1.14701373974431	0.353005963587676
656.095232	1.14707894932961	0.352776909996056
656.115232	1.14713992452626	0.352506365467715
656.135232	1.14722207166618	0.352220086313225
656.155232	1.14728304686283	0.351923813961872
656.175232	1.14734317518174	0.351655132400925
656.195232	1.14737789716872	0.35148711161519
656.215232	1.14743887236536	0.351392668842324
656.235232	1.14748629751831	0.351307028723919
656.255232	1.14753880393764	0.351169608320065
656.275232	1.1475946978679	0.351056899683096
656.295232	1.14764296989858	0.350762461811581
656.315232	1.14770309821749	0.350480910997712
656.335232	1.14775560463682	0.350219379813042
656.355232	1.1477903266238	0.349913015151878
656.375232	1.14784198616541	0.34962758706309
656.395232	1.14787670815238	0.349252217828599
656.415232	1.14791143013936	0.349027777440399
656.435232	1.14796817094735	0.348746739402517
656.455232	1.14799442415702	0.348386450173905
656.475232	1.14804184930996	0.348168490704443
656.495232	1.14810282450661	0.347888150018166
656.515232	1.14812399644989	0.347689416680803
656.535232	1.14816295282552	0.347543267808827
656.555232	1.1481976748125	0.34747371722403
656.575232	1.14823239679948	0.347336657662535
656.595232	1.14827135317511	0.347165950737769
656.615232	1.14830607516209	0.347080229311136
656.635232	1.14834079714907	0.346854713517739
656.655232	1.14836705035874	0.346653845394231
656.675232	1.14839753795706	0.346512154231105
656.695232	1.14842802555538	0.346404410144067
656.715232	1.14847121631967	0.346281027576374
656.735232	1.14847968509698	0.346093619229062
656.755232	1.14852711024993	0.345994290840533
656.775232	1.14853642590497	0.345888835847229
656.795232	1.14857114789195	0.345675042682669
656.815232	1.14861433865624	0.345367013873509
656.835232	1.14862280743355	0.34517564872352
656.855232	1.14865329503188	0.344995778301931
656.875232	1.14867531385289	0.344757113127989
656.895232	1.14869648579617	0.344658634024689
656.915232	1.14872697339449	0.34458246186385
656.935232	1.14875746099281	0.344385618794452
656.955232	1.14878371420248	0.34412209229396
656.975232	1.14881335492307	0.344085666800595
656.995232	1.14883537374408	0.34386441405109
657.015232	1.14886162695375	0.343662137574087
657.035232	1.14887009573106	0.343487812136358
657.055232	1.14889634894073	0.3433257897614
657.075232	1.14893530531636	0.343130171063371
657.095232	1.14894800848233	0.342895562992038
657.115232	1.14894800848233	0.342723120700387
657.135232	1.14897849608065	0.342506023572951
657.155232	1.14901745245628	0.342309249941967
657.175232	1.14902168684494	0.342177651088652
657.195232	1.14903015562225	0.341905153975821
657.215232	1.14905217444326	0.341787033296914
657.235232	1.14905217444326	0.341528087951342
657.255232	1.1490911308189	0.341349208065776
657.275232	1.14912161841722	0.341147148806378
657.295232	1.14912585280588	0.34101989074424
657.315232	1.14912585280588	0.340827327336474
657.335232	1.1491563404042	0.340606047286395
657.355232	1.14919106239118	0.340307438955542
657.375232	1.14919529677983	0.340065698312652
657.395232	1.14919953116849	0.33976405308975
657.415232	1.1492215499895	0.339594479138781
657.435232	1.14923848754412	0.339406535462834
657.455232	1.14925119071009	0.339295341414201
657.475232	1.14926474075379	0.339011915169632
657.495232	1.14928591269707	0.338771369223576
657.515232	1.14929522835211	0.338523993386235
657.535232	1.14931640029539	0.338376420730005
657.555232	1.14932063468405	0.338235050051871
657.575232	1.14932063468405	0.338004335873197
657.595232	1.14935535667103	0.337847252528067
657.615232	1.14937314110338	0.33774612289518
657.635232	1.14938160988069	0.33753034391065
657.655232	1.14938160988069	0.337306120740056
657.675232	1.14938160988069	0.33712725687874
657.695232	1.14940786309036	0.336858319523289
657.715232	1.14942480064498	0.336695212247281
657.735232	1.14943326942229	0.336602173673475
657.755232	1.14944258507734	0.336465914730972
657.775232	1.14944681946599	0.336309145342437
657.795232	1.14946799140927	0.33615197356719
657.815232	1.14946799140927	0.335952528040953
657.835232	1.14947222579793	0.335768218902217
657.855232	1.14949001023028	0.33560103671888
657.875232	1.14949001023028	0.335370104135617
657.895232	1.14952049782861	0.335115296607393
657.915232	1.14952049782861	0.334941870901607
657.935232	1.14952473221726	0.33475676945275
657.955232	1.14954675103827	0.334525293825473
657.975232	1.14955521981558	0.334327085727402
657.995232	1.14957215737021	0.334092482403995
658.015232	1.14957639175886	0.333963747143438
658.035232	1.14958147302525	0.333688531249587
658.055232	1.14960687935719	0.333482238027343
658.075232	1.14960687935719	0.333207725420004
658.095232	1.14960687935719	0.333107418365266
658.115232	1.14960687935719	0.33299990395914
658.135232	1.14960687935719	0.332832203064906
658.155232	1.1496288981782	0.332602014719015
658.175232	1.14963313256685	0.332385711088682
658.195232	1.14965515138786	0.332222286295134
658.215232	1.14965938577652	0.332040078113572
658.235232	1.14965938577652	0.331808618510545
658.255232	1.14966362016518	0.331719060166362
658.275232	1.14966785455383	0.331670342293061
658.295232	1.1496805577198	0.331478767047355
658.315232	1.14968987337484	0.331340557300833
658.335232	1.14968987337484	0.331117678386735
658.355232	1.14970681092947	0.330967656394275
658.375232	1.14971527970678	0.33079871332395
658.395232	1.14971527970678	0.330640964675715
658.415232	1.14971527970678	0.330390694977588
658.435232	1.14971951409543	0.330298027928978
658.455232	1.14971951409543	0.330253310776667
658.475232	1.14971951409543	0.330098617418695
658.495232	1.14974153291644	0.329931482121124
658.515232	1.14974153291644	0.32973900239555
658.535232	1.14974153291644	0.329547068087955
658.555232	1.14975847047107	0.329395387882403
658.575232	1.14977202051477	0.329120215906866
658.595232	1.14977202051477	0.328948330309517
658.615232	1.14977202051477	0.328793898680955
658.635232	1.14977202051477	0.328579008152042
658.655232	1.14977202051477	0.328441127199382
658.675232	1.14977202051477	0.328317506641909
658.695232	1.14977202051477	0.32816982062895
658.715232	1.14978895806939	0.327966865198555
658.735232	1.14979827372443	0.327745491970431
658.755232	1.14979827372443	0.327641067277029
658.775232	1.14979827372443	0.327502295494789
658.795232	1.14982368005637	0.327331669878253
658.815232	1.14982791444502	0.32709843395748
658.835232	1.14982791444502	0.326908018392655
658.855232	1.14983214883368	0.326808532729083
658.875232	1.14983214883368	0.326761132998686
658.895232	1.14983214883368	0.326769651371089
658.915232	1.14983214883368	0.3266881704357
658.935232	1.14983214883368	0.326583523183275
658.955232	1.14983214883368	0.326395708888304
658.975232	1.14983214883368	0.326215116188501
658.995232	1.14983214883368	0.3260322065009
659.015232	1.14983214883368	0.325981929527459
659.035232	1.14983214883368	0.325896240149325
659.055232	1.14984993326603	0.325762256056778
659.075232	1.14984993326603	0.325726079236028
659.095232	1.14984993326603	0.325589665392444
659.115232	1.14984993326603	0.325472169659273
659.135232	1.149862636432	0.325319903678374
659.155232	1.14987110520931	0.325118772044984
659.175232	1.14988042086436	0.324957632784227
659.195232	1.14988042086436	0.324831399087082
659.215232	1.14988042086436	0.324735400181531
659.235232	1.14988465525301	0.324650075800193
659.255232	1.14988465525301	0.324596820096794
659.275232	1.14988888964167	0.324497238881215
659.295232	1.14988465525301	0.324299883035829
659.315232	1.14988465525301	0.324285558543643
659.335232	1.14988465525301	0.324226763791291
659.355232	1.14988465525301	0.32417552298891
659.375232	1.14988465525301	0.324066134932559
659.395232	1.14988465525301	0.323949711637131
659.415232	1.14988465525301	0.323814348272134
659.435232	1.14988465525301	0.323550123826546
659.455232	1.14988888964167	0.323434963479385
659.475232	1.14988465525301	0.32329527416048
659.495232	1.14988888964167	0.323112418480535
659.515232	1.14991514285134	0.32297772576006
659.535232	1.14991514285134	0.322889238666639
659.555232	1.14991514285134	0.322721518187211
659.575232	1.14991514285134	0.322669108801588
659.595232	1.14991514285134	0.322567114452713
659.615232	1.14991514285134	0.32237812920054
659.635232	1.14991514285134	0.322174345850581
659.655232	1.14991514285134	0.321947843675595
659.675232	1.14991514285134	0.321825951363119
659.695232	1.14991514285134	0.321685235898748
659.715232	1.14991514285134	0.321506374411394
659.735232	1.14991514285134	0.321347707039514
659.755232	1.14991514285134	0.321213320560254
659.775232	1.14991514285134	0.321115667002556
659.795232	1.14991514285134	0.320993351531191
659.815232	1.14991937723999	0.320809798499641
659.835232	1.14991937723999	0.32065389738804
659.855232	1.14991937723999	0.320513523774327
659.875232	1.14991937723999	0.320361621009752
659.895232	1.14991937723999	0.32008441988942
659.915232	1.14991937723999	0.320014211716897
659.935232	1.14991937723999	0.319830024837251
659.955232	1.14991937723999	0.319727834636436
659.975232	1.14991937723999	0.319534728184655
659.995232	1.14991937723999	0.319465257721106
660.015232	1.14994563044966	0.319389229185024
660.035232	1.14994563044966	0.319131753915982
660.055232	1.14994563044966	0.318977859990019
660.075232	1.14994563044966	0.318870745003153
660.095232	1.14994563044966	0.318712788039672
660.115232	1.14994563044966	0.318546284809725
660.135232	1.14994563044966	0.318338766622623
660.155232	1.14994563044966	0.318309289718689
660.175232	1.14994563044966	0.318260218124915
660.195232	1.14994563044966	0.318200502868444
660.215232	1.14997188365932	0.318076082878961
660.235232	1.14997188365932	0.318042538189585
660.255232	1.14997188365932	0.318060942930518
660.275232	1.14997188365932	0.318069061290172
660.295232	1.14997188365932	0.318023726314014
660.315232	1.14997188365932	0.317911033701295
660.335232	1.14997188365932	0.317902152112567
660.355232	1.14997188365932	0.317819420098725
660.375232	1.14997188365932	0.317794760559022
660.395232	1.14997188365932	0.317736630516282
660.415232	1.14998882121395	0.317720497064362
660.435232	1.14998882121395	0.317577836137387
660.455232	1.14998882121395	0.317491939630989
660.475232	1.14998882121395	0.317342964556171
660.495232	1.14998882121395	0.317293986733932
660.515232	1.14998882121395	0.317195592499806
660.535232	1.14998882121395	0.317027939678321
660.555232	1.14998882121395	0.316986684950911
660.575232	1.14998882121395	0.316896560416575
660.595232	1.14998882121395	0.316746944371771
660.615232	1.1499930556026	0.316683877079675
660.635232	1.1499930556026	0.316629532914283
660.655232	1.1499930556026	0.316524498112414
660.675232	1.1499930556026	0.316465708107986
660.695232	1.1499930556026	0.31640821784825
660.715232	1.1499930556026	0.3162758468635
660.735232	1.1499930556026	0.316140805763968
660.755232	1.1499930556026	0.316044977783746
660.775232	1.1499930556026	0.315894646582616
660.795232	1.1499930556026	0.315737365605075
660.815232	1.1499930556026	0.315634934447025
660.835232	1.1499930556026	0.315588797071405
660.855232	1.1499930556026	0.315412250791377
660.875232	1.1499930556026	0.315258547969428
660.895232	1.1499930556026	0.315124217871787
660.915232	1.1499930556026	0.31496602588598
660.935232	1.1499930556026	0.314754163940247
660.955232	1.1499930556026	0.314626602604347
660.975232	1.1499930556026	0.314637562597601
660.995232	1.1499930556026	0.314579274092838
661.015232	1.1499930556026	0.314406139790998
661.035232	1.1499930556026	0.314426605725225
661.055232	1.1499930556026	0.314295187886582
661.075232	1.1499930556026	0.314086007331953
661.095232	1.1499930556026	0.313970041617875
661.115232	1.1499930556026	0.313812615828595
661.135232	1.1499930556026	0.313716152219804
661.155232	1.1499930556026	0.313598953231997
661.175232	1.1499930556026	0.313578659410081
661.195232	1.1499930556026	0.313590894814907
661.215232	1.1499930556026	0.313474833548822
661.235232	1.1499930556026	0.31350729215017
661.255232	1.1499930556026	0.31337160830018
661.275232	1.1499930556026	0.313242813690549
661.295232	1.1499930556026	0.313069412317883
661.315232	1.1499930556026	0.312900348175449
661.335232	1.1499930556026	0.312786908951396
661.355232	1.1499930556026	0.312770004555021
661.375232	1.1499930556026	0.312708985399423
661.395232	1.1499930556026	0.312592627981466
661.415232	1.1499930556026	0.312563278084548
661.435232	1.1499930556026	0.312509079917875
661.455232	1.1499930556026	0.312484588929537
661.475232	1.1499930556026	0.312401433756806
661.495232	1.1499930556026	0.312350207791694
661.515232	1.1499930556026	0.312276582299566
661.535232	1.1499930556026	0.312236954330239
661.555232	1.1499930556026	0.312173884664179
661.575232	1.1499930556026	0.312198821957542
661.595232	1.1499930556026	0.31217087329223
661.615232	1.15000129281179	0.312090719995597
661.635232	1.15000575876857	0.312043390297106
661.655232	1.15000575876857	0.312000181798224
661.675232	1.15000575876857	0.311880252753072
661.695232	1.15000575876857	0.311722053051885
661.715232	1.15000575876857	0.311638631995309
661.735232	1.15000575876857	0.311615821772711
661.755232	1.15000575876857	0.311477419735192
661.775232	1.15000575876857	0.311330499325271
661.795232	1.15000575876857	0.311262240176295
661.815232	1.14999970491604	0.311128962337712
661.835232	1.1499930556026	0.310857805920434
661.855232	1.1499930556026	0.310738507162434
661.875232	1.1499930556026	0.310582322955757
661.895232	1.1499930556026	0.310416026260583
661.915232	1.1499930556026	0.310376818482689
661.935232	1.1499930556026	0.31030854805739
661.955232	1.1499930556026	0.310267644676491
661.975232	1.1499930556026	0.310241320395299
661.995232	1.1499930556026	0.31015547255514
662.015232	1.14999718413154	0.310158499951338
662.035232	1.1500066056463	0.310095893208045
662.055232	1.1500066056463	0.310144610487856
662.075232	1.1500066056463	0.310134273066375
662.095232	1.1500066056463	0.310123799142026
662.115232	1.1500066056463	0.310094478326153
662.135232	1.1500066056463	0.310100810278718
662.155232	1.1500066056463	0.309998286536115
662.175232	1.1500066056463	0.310041906324071
662.195232	1.1500066056463	0.309945493161992
662.215232	1.1500066056463	0.309921041344043
662.235232	1.1500066056463	0.309948261202743
662.255232	1.1500066056463	0.309846876368844
662.275232	1.1500066056463	0.309769081604359
662.295232	1.1500066056463	0.309701303776363
662.315232	1.1500066056463	0.309636356899135
662.335232	1.1500066056463	0.309671963375297
662.355232	1.1500066056463	0.309579157449856
662.375232	1.1500066056463	0.309571539996375
662.395232	1.1500066056463	0.309503959800792
662.415232	1.1500066056463	0.309596791839825
662.435232	1.1500066056463	0.309563657846032
662.455232	1.1500066056463	0.309541991873555
662.475232	1.1500066056463	0.309547376021429
662.495232	1.1500066056463	0.309512269857951
662.515232	1.1500066056463	0.309498846284689
662.535232	1.1500066056463	0.309331103846104
662.555232	1.1500066056463	0.309282894000866
662.575232	1.1500066056463	0.30925475541852
662.595232	1.1500066056463	0.309262259515272
662.615232	1.1500066056463	0.309261068379383
662.635232	1.1499930556026	0.309200065248034
662.655232	1.1499930556026	0.309229754028158
662.675232	1.1499930556026	0.309132624522772
662.695232	1.1499930556026	0.309055777562978
662.715232	1.1499930556026	0.308999765688643
662.735232	1.1499930556026	0.309031045617405
662.755232	1.1499930556026	0.309067589808916
662.775232	1.1499930556026	0.309033450441831
662.795232	1.1499930556026	0.309028504883604
662.815232	1.1499930556026	0.309026775451625
662.835232	1.1500066056463	0.309016172146297
662.855232	1.1500066056463	0.309006799147248
662.875232	1.1500066056463	0.309034954940824
662.895232	1.1500066056463	0.308984132549405
662.915232	1.1500066056463	0.308978984017349
662.935232	1.1500066056463	0.308971147565791
662.955232	1.1500066056463	0.308891143828821
662.975232	1.1500066056463	0.308858675731623
662.995232	1.1500066056463	0.308791965593445
663.015232	1.1500066056463	0.308774016653391
663.035232	1.1500066056463	0.30869632337582
663.055232	1.1500066056463	0.308691529157727
663.075232	1.1500066056463	0.308641603530798
663.095232	1.1500066056463	0.308662667703678
663.115232	1.1500066056463	0.308543614650839
663.135232	1.1500066056463	0.308328095615246
663.155232	1.1500066056463	0.30822972571424
663.175232	1.1500066056463	0.308173956577613
663.195232	1.1500066056463	0.308066463537153
663.215232	1.1500066056463	0.308038586090728
663.235232	1.1500066056463	0.308043528681502
663.255232	1.1500066056463	0.308021761815601
663.275232	1.1500066056463	0.308023482938709
663.295232	1.1500066056463	0.307964351083624
663.315232	1.1500066056463	0.307947114925932
663.335232	1.1500066056463	0.307853429447233
663.355232	1.1500066056463	0.307880541884112
663.375232	1.1500066056463	0.307836590928329
663.395232	1.1500066056463	0.307774594293504
663.415232	1.1500066056463	0.307678566900397
663.435232	1.14999390248034	0.307537779623648
663.455232	1.14999390248034	0.307533402036047
663.475232	1.14999390248034	0.307505116268001
663.495232	1.14999390248034	0.307454992415168
663.515232	1.14999390248034	0.307441028765346
663.535232	1.14999390248034	0.307442885204339
663.555232	1.14999390248034	0.307402212097842
663.575232	1.14999390248034	0.307381396004086
663.595232	1.14999390248034	0.307281321597712
663.615232	1.14999390248034	0.307262015937856
663.635232	1.1500066056463	0.307271561049217
663.655232	1.1500066056463	0.307174331243898
663.675232	1.1500066056463	0.30715848563498
663.695232	1.1500066056463	0.307194819137282
663.715232	1.1500066056463	0.307223160693456
663.735232	1.1500066056463	0.307170634983651
663.755232	1.1500066056463	0.307151961984909
663.775232	1.1500066056463	0.307143777154295
663.795232	1.1500066056463	0.30702400894513
663.815232	1.1500066056463	0.307120309937461
663.835232	1.1500066056463	0.307092671074308
663.855232	1.1500066056463	0.307080078388064
663.875232	1.1500066056463	0.306984380382311
663.895232	1.1500066056463	0.306956454269647
663.915232	1.1500066056463	0.306902754041694
663.935232	1.1500066056463	0.306907685356144
663.955232	1.1500066056463	0.306827862633845
663.975232	1.1500066056463	0.306796913872909
663.995232	1.1500066056463	0.306731844143099
664.015232	1.1500066056463	0.306582971742177
664.035232	1.1500066056463	0.306613398824765
664.055232	1.1500066056463	0.306509263161347
664.075232	1.1500066056463	0.306571036643659
664.095232	1.1500066056463	0.306516815924337
664.115232	1.1500066056463	0.306457533916098
664.135232	1.1500066056463	0.306507544412201
664.155232	1.1500066056463	0.306346389720686
664.175232	1.1500066056463	0.306277952524492
664.195232	1.1500066056463	0.306289483455825
664.215232	1.1500066056463	0.306344690556734
664.235232	1.1499930556026	0.306220701441519
664.255232	1.1499930556026	0.306049519724172
664.275232	1.1499930556026	0.305957715017588
664.295232	1.1499930556026	0.30586587529505
664.315232	1.1499930556026	0.305745975330943
664.335232	1.1499930556026	0.305605452751059
664.355232	1.1499930556026	0.305558806160395
664.375232	1.1499930556026	0.305502886870613
664.395232	1.1499930556026	0.305327311541414
664.415232	1.1499930556026	0.305135875766028
664.435232	1.1499930556026	0.304919661752795
664.455232	1.1499930556026	0.304764071036844
664.475232	1.1499930556026	0.304661941965574
664.495232	1.1499930556026	0.304561962517717
664.515232	1.1499930556026	0.304496227484803
664.535232	1.1499930556026	0.304403455981824
664.555232	1.1499930556026	0.304320570847374
664.575232	1.1499930556026	0.304259850811103
664.595232	1.1499930556026	0.304239739784331
664.615232	1.1499930556026	0.304175639224879
664.635232	1.1499930556026	0.304209655739383
664.655232	1.1499930556026	0.304101248129713
664.675232	1.1499930556026	0.303908315570715
664.695232	1.1499930556026	0.303699256088193
664.715232	1.1499930556026	0.303579280750765
664.735232	1.1499930556026	0.303456088693596
664.755232	1.1499930556026	0.303297941219593
664.775232	1.1499930556026	0.303203218912595
664.795232	1.1499930556026	0.303111773861391
664.815232	1.1499930556026	0.303081053594385
664.835232	1.1499930556026	0.303074451603538
664.855232	1.1499930556026	0.303022068331508
664.875232	1.1499930556026	0.302902308431213
664.895232	1.1499930556026	0.302799007809248
664.915232	1.1499930556026	0.302710983638594
664.935232	1.1499930556026	0.302591201779142
664.955232	1.1499930556026	0.302553478321558
664.975232	1.1499930556026	0.302444130029086
664.995232	1.1499930556026	0.302408614357005
665.015232	1.1499930556026	0.302511810524602
665.035232	1.1499930556026	0.302514858692976
665.055232	1.1500066056463	0.302389948480153
665.075232	1.1500066056463	0.30222537528205
665.095232	1.1500066056463	0.302050048625464
665.115232	1.1500066056463	0.302010645589123
665.135232	1.1500066056463	0.301864231426792
665.155232	1.1500066056463	0.301793629769918
665.175232	1.1500066056463	0.301720907570675
665.195232	1.1500066056463	0.301597441914282
665.215232	1.1500066056463	0.301527269351202
665.235232	1.1500066056463	0.301408741537658
665.255232	1.1500066056463	0.301277540916619
665.275232	1.1500066056463	0.301167892317839
665.295232	1.1500066056463	0.301011528283471
665.315232	1.1500066056463	0.300828331346357
665.335232	1.1500066056463	0.300626094633232
665.355232	1.1500066056463	0.300527462409325
665.375232	1.1500066056463	0.300482121498261
665.395232	1.1500066056463	0.300352385018847
665.415232	1.1500066056463	0.30025386733865
665.435232	1.1500066056463	0.300184344054425
665.455232	1.1499930556026	0.299931146666544
665.475232	1.1499930556026	0.299927464650074
665.495232	1.1499930556026	0.29985807964919
665.515232	1.1499930556026	0.299740644452072
665.535232	1.1499930556026	0.299648566739753
665.555232	1.1499930556026	0.29952448919442
665.575232	1.1499930556026	0.299505291549877
665.595232	1.1499930556026	0.299502519354691
665.615232	1.1499930556026	0.299357034598838
665.635232	1.1499930556026	0.299227067251531
665.655232	1.1500066056463	0.299067387977962
665.675232	1.1500066056463	0.298997946595458
665.695232	1.1500066056463	0.298873045878487
665.715232	1.1500066056463	0.29875538218744
665.735232	1.1500066056463	0.298607572134918
665.755232	1.1500066056463	0.298610229786394
665.775232	1.1500066056463	0.29865532677277
665.795232	1.1500066056463	0.298625820787789
665.815232	1.1500066056463	0.298526578455415
665.835232	1.1500066056463	0.29847566051199
665.855232	1.1500066056463	0.298398390986798
665.875232	1.1500066056463	0.29826095218473
665.895232	1.1500066056463	0.298194889544935
665.915232	1.1500066056463	0.298062243180486
665.935232	1.1500066056463	0.297968537523103
665.955232	1.1500066056463	0.297862962051182
665.975232	1.1500066056463	0.297640651701202
665.995232	1.1500066056463	0.297467179703139
666.015232	1.1500066056463	0.297255993149852
666.035232	1.1500066056463	0.297110596230627
666.055232	1.1499930556026	0.296985757830182
666.075232	1.1499930556026	0.296861323003431
666.095232	1.1499930556026	0.296838222563867
666.115232	1.1499930556026	0.296696588969341
666.135232	1.1499930556026	0.296637023272534
666.155232	1.1499930556026	0.296521800015355
666.175232	1.1499930556026	0.29639889639468
666.195232	1.1499930556026	0.296302622702922
666.215232	1.1499930556026	0.296171384098478
666.235232	1.1499930556026	0.296082813916355
666.255232	1.1499930556026	0.295952536173398
666.275232	1.1499930556026	0.29589186777082
666.295232	1.1499930556026	0.295781302228867
666.315232	1.1499930556026	0.295661142315822
666.335232	1.1499930556026	0.29559557227333
666.355232	1.1499930556026	0.295591801233251
666.375232	1.1499930556026	0.295617487511913
666.395232	1.1499930556026	0.295591740697197
666.415232	1.1499930556026	0.295398123843391
666.435232	1.1499930556026	0.295249506643481
666.455232	1.1499930556026	0.295131259551048
666.475232	1.1499930556026	0.29500014795362
666.495232	1.1499930556026	0.294809779274562
666.515232	1.1499930556026	0.294613229983074
666.535232	1.1499930556026	0.294465993836086
666.555232	1.1499930556026	0.29442896298218
666.575232	1.1499930556026	0.294325022577211
666.595232	1.1499930556026	0.294269131181494
666.615232	1.1499930556026	0.294179987687329
666.635232	1.1499930556026	0.294128534415268
666.655232	1.1500066056463	0.294076957103645
666.675232	1.1500066056463	0.293995634036788
666.695232	1.1500066056463	0.293891372553336
666.715232	1.1500066056463	0.293897073031769
666.735232	1.1500066056463	0.293836373767673
666.755232	1.1500066056463	0.29375429459363
666.775232	1.1500066056463	0.293678604347263
666.795232	1.1500066056463	0.293620165689346
666.815232	1.1500066056463	0.293550977133892
666.835232	1.1500066056463	0.293494015674394
666.855232	1.14999390248034	0.293372488358714
666.875232	1.14999390248034	0.293407040795345
666.895232	1.14999390248034	0.293333970217047
666.915232	1.14999390248034	0.293300314544905
666.935232	1.14999390248034	0.293184994548738
666.955232	1.14999390248034	0.29300015304882
666.975232	1.14999390248034	0.29297846867813
666.995232	1.14999390248034	0.292999481217317
667.015232	1.14999390248034	0.292932000728175
667.035232	1.14999390248034	0.292797998237415
667.055232	1.1499930556026	0.292689843454795
667.075232	1.1499930556026	0.292665735267977
667.095232	1.1499930556026	0.292563044754479
667.115232	1.1499930556026	0.292530821768952
667.135232	1.1499930556026	0.292475167176035
667.155232	1.1499930556026	0.292419161236606
667.175232	1.1499930556026	0.292244133699349
667.195232	1.1499930556026	0.292191880401788
667.215232	1.1499930556026	0.292162940606962
667.235232	1.1499930556026	0.292131104577389
667.255232	1.14999390248034	0.292118120780756
667.275232	1.14999390248034	0.292043227592435
667.295232	1.14999390248034	0.291978058156184
667.315232	1.14999390248034	0.291921208272943
667.335232	1.14999390248034	0.29184859112156
667.355232	1.14999390248034	0.291888391796688
667.375232	1.14999390248034	0.29186474059773
667.395232	1.14999390248034	0.291834250011634
667.415232	1.14999390248034	0.29186212033617
667.435232	1.14999390248034	0.291946633415684
667.455232	1.14999390248034	0.291862077011347
667.475232	1.14999390248034	0.291812229131703
667.495232	1.14999390248034	0.291793423784529
667.515232	1.14999390248034	0.291771341181562
667.535232	1.14999390248034	0.291690013960271
667.555232	1.14999390248034	0.291561151692697
667.575232	1.14999390248034	0.29158754125787
667.595232	1.14999390248034	0.291545786217776
667.615232	1.14999390248034	0.291483884541468
667.635232	1.14999390248034	0.29139933525902
667.655232	1.1500066056463	0.291405965737422
667.675232	1.1500066056463	0.291330389441274
667.695232	1.1500066056463	0.29136247236299
667.715232	1.1500066056463	0.291236687938326
667.735232	1.1500066056463	0.29115530789636
667.755232	1.1500066056463	0.291078344612384
667.775232	1.1500066056463	0.290956793557075
667.795232	1.1500066056463	0.290795161699015
667.815232	1.1500066056463	0.290871280445687
667.835232	1.1500066056463	0.290787789357204
667.855232	1.1499930556026	0.290741618746104
667.875232	1.1499930556026	0.290832131423376
667.895232	1.1499930556026	0.290786991112177
667.915232	1.1499930556026	0.290656921090974
667.935232	1.1499930556026	0.290585243435412
667.955232	1.1499930556026	0.290471875430246
667.975232	1.1499930556026	0.29034622810194
667.995232	1.1499930556026	0.290270875551796
668.015232	1.1499930556026	0.290221994468546
668.035232	1.1499930556026	0.290305403655307
668.055232	1.15000544118942	0.290239740434772
668.075232	1.1500066056463	0.290129850285265
668.095232	1.1500066056463	0.290073130969985
668.115232	1.1500066056463	0.29003948182624
668.135232	1.1500066056463	0.290055387377722
668.155232	1.1500066056463	0.290052498264863
668.175232	1.1500066056463	0.28994839939787
668.195232	1.1500066056463	0.289856715169903
668.215232	1.1500066056463	0.289698041269625
668.235232	1.1500066056463	0.28978613131775
668.255232	1.14999654897325	0.289738542263812
668.275232	1.1499930556026	0.289716632366646
668.295232	1.1499930556026	0.289650692579432
668.315232	1.1499930556026	0.28961139577793
668.335232	1.1499930556026	0.289535893668124
668.355232	1.1499930556026	0.289432575834927
668.375232	1.1499930556026	0.289318517006556
668.395232	1.1499930556026	0.289202677706003
668.415232	1.1499930556026	0.289117026311275
668.435232	1.1499930556026	0.289079455974298
668.455232	1.1499930556026	0.28899892343709
668.475232	1.1499930556026	0.288956712596119
668.495232	1.1499930556026	0.288935744568736
668.515232	1.1499930556026	0.288977791012776
668.535232	1.1499930556026	0.288925235628435
668.555232	1.1499930556026	0.288862546983423
668.575232	1.1499930556026	0.288786759998067
668.595232	1.1499930556026	0.288794357272862
668.615232	1.1499930556026	0.288815741337244
668.635232	1.1499930556026	0.288814001815924
668.655232	1.1499930556026	0.288805146340787
668.675232	1.1499930556026	0.288782857796537
668.695232	1.1499930556026	0.288692105349011
668.715232	1.1499930556026	0.288696441985753
668.735232	1.1499930556026	0.288501001334941
668.755232	1.1499930556026	0.288528330989427
668.775232	1.1499930556026	0.288470591463586
668.795232	1.1499930556026	0.288542653107649
668.815232	1.1499930556026	0.288511392170589
668.835232	1.1499930556026	0.288399771402124
668.855232	1.1499930556026	0.288245645421286
668.875232	1.1499930556026	0.28826040197472
668.895232	1.1499930556026	0.28826243408697
668.915232	1.1499930556026	0.288185093936381
668.935232	1.1499930556026	0.288142820778884
668.955232	1.1499930556026	0.288203480279102
668.975232	1.1499930556026	0.288303315508713
668.995232	1.1499930556026	0.288275033895102
669.015232	1.1499930556026	0.288274070659652
669.035232	1.1499930556026	0.28833571832193
669.055232	1.14999375030699	0.288323344040273
669.075232	1.15000575876857	0.288435062734709
669.095232	1.15000575876857	0.288504826976168
669.115232	1.15000575876857	0.288508361213447
669.135232	1.15000575876857	0.288537996579405
669.155232	1.15000575876857	0.288521650657804
669.175232	1.15000575876857	0.288532064046099
669.195232	1.15000575876857	0.288640805791048
669.215232	1.15000575876857	0.288703725303953
669.235232	1.15000575876857	0.288684946070372
669.255232	1.15000575876857	0.288822181898611
669.275232	1.1499930556026	0.288879120805461
669.295232	1.1499930556026	0.289059323581858
669.315232	1.1499930556026	0.289145485378612
669.335232	1.1499930556026	0.289256180895034
669.355232	1.1499930556026	0.289322480931119
669.375232	1.1499930556026	0.289379267904343
669.395232	1.1499930556026	0.289527631683713
669.415232	1.1499930556026	0.289662594442469
669.435232	1.1499930556026	0.28986371005161
669.455232	1.1499930556026	0.289911083074924
669.475232	1.15000575876857	0.289864060211139
669.495232	1.15000575876857	0.289924403380798
669.515232	1.15000575876857	0.289990110519648
669.535232	1.15000575876857	0.290143156347363
669.555232	1.15000575876857	0.2902733456602
669.575232	1.15000575876857	0.290283867657299
669.595232	1.15000575876857	0.290388092344325
669.615232	1.15000575876857	0.290453253471706
669.635232	1.15000575876857	0.290530386494031
669.655232	1.15000575876857	0.290587305815687
669.675232	1.1499930556026	0.290568845880116
669.695232	1.1499930556026	0.290572997941242
669.715232	1.1499930556026	0.290575574877978
669.735232	1.1499930556026	0.290603328878332
669.755232	1.1499930556026	0.290588249465943
669.775232	1.1499930556026	0.290615753606701
669.795232	1.1499930556026	0.290751841623875
669.815232	1.1499930556026	0.29076239507598
669.835232	1.1499930556026	0.2906778926793
669.855232	1.1499930556026	0.29067230852505
669.875232	1.15000575876857	0.290567669581495
669.895232	1.15000575876857	0.290475254766444
669.915232	1.15000575876857	0.290471350784442
669.935232	1.15000575876857	0.290430466395246
669.955232	1.15000575876857	0.290453885539331
669.975232	1.15000575876857	0.290505820132371
669.995232	1.15000575876857	0.290583839829842
670.015232	1.15000575876857	0.290615378520561
670.035232	1.15000575876857	0.290653972629042
670.055232	1.15000575876857	0.290672803496316
670.075232	1.1499930556026	0.290765233148636
670.095232	1.1499930556026	0.290851339750753
670.115232	1.1499930556026	0.290974023186368
670.135232	1.1499930556026	0.290971703824607
670.155232	1.1499930556026	0.290930637827248
670.175232	1.1499930556026	0.290865523585635
670.195232	1.1499930556026	0.290788020818587
670.215232	1.1499930556026	0.290825080160048
670.235232	1.1499930556026	0.290823016592791
670.255232	1.1499930556026	0.290868616265813
670.275232	1.1499930556026	0.290905797866364
670.295232	1.1499930556026	0.290851478034092
670.315232	1.1499930556026	0.290904512365449
670.335232	1.1499930556026	0.290932577948434
670.355232	1.1499930556026	0.290942807948095
670.375232	1.1499930556026	0.290837102501704
670.395232	1.1499930556026	0.29074948665267
670.415232	1.1499930556026	0.290650209304343
670.435232	1.1499930556026	0.290612475757417
670.455232	1.1499930556026	0.290448510887307
670.475232	1.15000575876857	0.290409033071134
670.495232	1.15000575876857	0.290265274779806
670.515232	1.15000575876857	0.290328032269743
670.535232	1.15000575876857	0.290215109382623
670.555232	1.15000575876857	0.290179057788416
670.575232	1.15000575876857	0.290187586843651
670.595232	1.15000575876857	0.290094823649543
670.615232	1.15000575876857	0.29003286855907
670.635232	1.15000575876857	0.290017491807826
670.655232	1.15000575876857	0.289956426953442
670.675232	1.1499930556026	0.289968186972197
670.695232	1.1499930556026	0.289934296277725
670.715232	1.1499930556026	0.289804891559628
670.735232	1.1499930556026	0.289768216800158
670.755232	1.1499930556026	0.289656616210377
670.775232	1.1499930556026	0.289600686831253
670.795232	1.1499930556026	0.289423652108356
670.815232	1.1499930556026	0.289313922794838
670.835232	1.1499930556026	0.289322516540564
670.855232	1.1499930556026	0.289343717216311
670.875232	1.1500066056463	0.289341281530367
670.895232	1.1500066056463	0.289318255870634
670.915232	1.1500066056463	0.28922238515908
670.935232	1.1500066056463	0.289106165430972
670.955232	1.1500066056463	0.288956558288529
670.975232	1.1500066056463	0.288934820503674
670.995232	1.1500066056463	0.28887365712983
671.015232	1.1500066056463	0.288801928434065
671.035232	1.1500066056463	0.288804549882606
671.055232	1.1500066056463	0.288753185040662
671.075232	1.1500066056463	0.288782271427699
671.095232	1.1500066056463	0.28881026045038
671.115232	1.1500066056463	0.288847323946277
671.135232	1.1500066056463	0.288866453932877
671.155232	1.1500066056463	0.288922950095646
671.175232	1.1500066056463	0.28886288824059
671.195232	1.1500066056463	0.288844853837871
671.215232	1.1500066056463	0.288834824438077
671.235232	1.1500066056463	0.288824917297372
671.255232	1.1500066056463	0.288858859032045
671.275232	1.1499930556026	0.288757303272817
671.295232	1.1499930556026	0.288737159010564
671.315232	1.1499930556026	0.288624566697778
671.335232	1.1499930556026	0.288642664604005
671.355232	1.1499930556026	0.288593084388679
671.375232	1.1499930556026	0.288575816182487
671.395232	1.1499930556026	0.28861588986335
671.415232	1.1499930556026	0.288624630201286
671.435232	1.1499930556026	0.288594422116776
671.455232	1.1499930556026	0.288585949443159
671.475232	1.1500066056463	0.288622007565763
671.495232	1.1500066056463	0.288618448995365
671.515232	1.1500066056463	0.288554702156386
671.535232	1.1500066056463	0.28844863230669
671.555232	1.1500066056463	0.288487579542153
671.575232	1.1500066056463	0.288531340580903
671.595232	1.1500066056463	0.288589602972074
671.615232	1.1500066056463	0.288587735850247
671.635232	1.1500066056463	0.288584214076274
671.655232	1.1500066056463	0.288615720125003
671.675232	1.14999707827183	0.2886078801125
671.695232	1.1499930556026	0.288533082476184
671.715232	1.1499930556026	0.288556737829579
671.735232	1.1499930556026	0.288441643359889
671.755232	1.1499930556026	0.288418028363865
671.775232	1.1499930556026	0.288457557813732
671.795232	1.1499930556026	0.288494573236879
671.815232	1.1499930556026	0.288510256229338
671.835232	1.1499930556026	0.28860233572213
671.855232	1.1499930556026	0.28855203500906
671.875232	1.1499930556026	0.288629146072227
671.895232	1.1499930556026	0.288710288124412
671.915232	1.1499930556026	0.288680646823547
671.935232	1.1499930556026	0.288810230775844
671.955232	1.1499930556026	0.288754412972977
671.975232	1.1499930556026	0.288736269367964
671.995232	1.1499930556026	0.288768555856999
672.015232	1.1499930556026	0.28870504522733
672.035232	1.1499930556026	0.288734526285699
672.055232	1.1499930556026	0.288740636272734
672.075232	1.14999944688298	0.288768494133964
672.095232	1.15001084003496	0.288727198455694
672.115232	1.15001084003496	0.28877862264671
672.135232	1.15001084003496	0.288722628577097
672.155232	1.15001084003496	0.288767467395007
672.175232	1.15001084003496	0.288758951990057
672.195232	1.15001084003496	0.288733025941142
672.215232	1.15001084003496	0.288614311178017
672.235232	1.15001084003496	0.288534548398282
672.255232	1.15001084003496	0.288491143453968
672.275232	1.1500066056463	0.288430680399182
672.295232	1.1500066056463	0.288395012793475
672.315232	1.1500066056463	0.288325973204194
672.335232	1.1500066056463	0.288407311108318
672.355232	1.1500066056463	0.288374177708016
672.375232	1.1500066056463	0.288297996051326
672.395232	1.1500066056463	0.288206428741032
672.415232	1.1500066056463	0.28819520879884
672.435232	1.1500066056463	0.288120911475209
672.455232	1.1500066056463	0.288049986365889
672.475232	1.1499930556026	0.288042462683943
672.495232	1.1499930556026	0.288009788645464
672.515232	1.1499930556026	0.288042971898987
672.535232	1.1499930556026	0.287996684370213
672.555232	1.1499930556026	0.287910354022094
672.575232	1.1499930556026	0.287795302283736
672.595232	1.1499930556026	0.287679738956371
672.615232	1.1499930556026	0.287742063198077
672.635232	1.1499930556026	0.287712868795729
672.655232	1.1499930556026	0.287811742570362
672.675232	1.1499930556026	0.287766281774171
672.695232	1.1499930556026	0.287782096521571
672.715232	1.1499930556026	0.287734868309994
672.735232	1.1499930556026	0.28766722223694
672.755232	1.1499930556026	0.287646498727738
672.775232	1.1499930556026	0.287588082028977
672.795232	1.1499930556026	0.287605005417056
672.815232	1.1499930556026	0.287583567938508
672.835232	1.1499930556026	0.28766801395357
672.855232	1.1499930556026	0.287778091052655
672.875232	1.1499930556026	0.28783125357801
672.895232	1.1500066056463	0.287867692128171
672.915232	1.1500066056463	0.287943291570456
672.935232	1.1500066056463	0.287971789808182
672.955232	1.1500066056463	0.288004178971112
672.975232	1.1500066056463	0.287882253423155
672.995232	1.1500066056463	0.287810767465098
673.015232	1.1500066056463	0.287764246100977
673.035232	1.1500066056463	0.28777674026776
673.055232	1.1500066056463	0.287752016037568
673.075232	1.1500066056463	0.287769811857014
673.095232	1.1500066056463	0.28768232657594
673.115232	1.1500066056463	0.287578174888273
673.135232	1.1500066056463	0.287461423392473
673.155232	1.1500066056463	0.287311957500824
673.175232	1.1500066056463	0.287261265677365
673.195232	1.1500066056463	0.287198008468236
673.215232	1.1500066056463	0.287153714474814
673.235232	1.1500066056463	0.287178073114719
673.255232	1.1500066056463	0.287193973324784
673.275232	1.1500066056463	0.287135599357356
673.295232	1.1499930556026	0.28702355364953
673.315232	1.1499930556026	0.286974840524155
673.335232	1.1499930556026	0.286924672753008
673.355232	1.1499930556026	0.286934251693341
673.375232	1.1499930556026	0.286842152615356
673.395232	1.1499930556026	0.286799601704198
673.415232	1.1499930556026	0.286693569837907
673.435232	1.1499930556026	0.286560251641956
673.455232	1.1499930556026	0.286484832027361
673.475232	1.1499930556026	0.286376768048822
673.495232	1.15001084003496	0.286268600209405
673.515232	1.15001084003496	0.286217877524428
673.535232	1.15001084003496	0.28617841157807
673.555232	1.15001084003496	0.286140029345779
673.575232	1.15001084003496	0.286224458149609
673.595232	1.15001084003496	0.286231879157658
673.615232	1.15001084003496	0.286191819720572
673.635232	1.15001084003496	0.28593983067981
673.655232	1.15001084003496	0.285938334489687
673.675232	1.15001084003496	0.285831943561508
673.695232	1.1499930556026	0.285711761689306
673.715232	1.1499930556026	0.285559139613971
673.735232	1.1499930556026	0.285512622404285
673.755232	1.1499930556026	0.28544661614611
673.775232	1.1499930556026	0.285380816422707
673.795232	1.1499930556026	0.285429884455536
673.815232	1.1499930556026	0.285569257443883
673.835232	1.1499930556026	0.285535728778757
673.855232	1.1499930556026	0.285439156561162
673.875232	1.1499930556026	0.285406830901739
673.895232	1.1500066056463	0.28543935003914
673.915232	1.1500066056463	0.28544094237476
673.935232	1.1500066056463	0.285458238475015
673.955232	1.1500066056463	0.28536587054573
673.975232	1.1500066056463	0.285419070461001
673.995232	1.1500066056463	0.285388024367584
674.015232	1.1500066056463	0.285417638961367
674.035232	1.1500066056463	0.285441989292402
674.055232	1.1500066056463	0.285446284384792
674.075232	1.1500066056463	0.28541658788929
674.095232	1.1500066056463	0.285385688388083
674.115232	1.1500066056463	0.285439121545209
674.135232	1.1500066056463	0.285488009156858
674.155232	1.1500066056463	0.285555964438581
674.175232	1.1500066056463	0.285519691472333
674.195232	1.1500066056463	0.285466222705764
674.215232	1.1500066056463	0.285432441807078
674.235232	1.1500066056463	0.285364611158407
674.255232	1.1500066056463	0.285376385420938
674.275232	1.1500066056463	0.285377474476422
674.295232	1.1499930556026	0.285222114628364
674.315232	1.1499930556026	0.285095783598741
674.335232	1.1499930556026	0.284960014286088
674.355232	1.1499930556026	0.284881135807535
674.375232	1.1499930556026	0.284913104185541
674.395232	1.1499930556026	0.284930431147313
674.415232	1.1499930556026	0.28484405688088
674.435232	1.1499930556026	0.284783663264509
674.455232	1.1499930556026	0.284765375441249
674.475232	1.1499930556026	0.28479982164304
674.495232	1.1499930556026	0.284872422176683
674.515232	1.1499930556026	0.284882189847067
674.535232	1.1499930556026	0.284861808782013
674.555232	1.1499930556026	0.284804897175736
674.575232	1.1499930556026	0.284784344591863
674.595232	1.1499930556026	0.284786606978514
674.615232	1.1499930556026	0.28477255252461
674.635232	1.1499930556026	0.284793667144201
674.655232	1.1499930556026	0.284731836093289
674.675232	1.1499930556026	0.284796157431292
674.695232	1.1500066056463	0.284720213170893
674.715232	1.1500066056463	0.284677782144863
674.735232	1.1500066056463	0.284611840577176
674.755232	1.1500066056463	0.284543183195921
674.775232	1.1500066056463	0.284515273700999
674.795232	1.1500066056463	0.284481839994387
674.815232	1.1500066056463	0.28448684668216
674.835232	1.1500066056463	0.28448980226598
674.855232	1.1500066056463	0.284472212387816
674.875232	1.1500066056463	0.284364024963205
674.895232	1.1499930556026	0.284424730162208
674.915232	1.1499930556026	0.284349242296179
674.935232	1.1499930556026	0.284303539949262
674.955232	1.1499930556026	0.284264554730392
674.975232	1.1499930556026	0.284210836697717
674.995232	1.1499930556026	0.284221458994747
675.015232	1.1499930556026	0.284226512568287
675.035232	1.1499930556026	0.284257857781029
675.055232	1.1499930556026	0.284303670517222
675.075232	1.1499930556026	0.28428682606341
675.095232	1.1500066056463	0.28422018773761
675.115232	1.1500066056463	0.284252841597406
675.135232	1.1500066056463	0.284209991566921
675.155232	1.1500066056463	0.28408434839305
675.175232	1.1500066056463	0.283970947745895
675.195232	1.1500066056463	0.283852016952146
675.215232	1.1500066056463	0.283716137843708
675.235232	1.1500066056463	0.283639208982194
675.255232	1.1500066056463	0.283563046317208
675.275232	1.1500066056463	0.2835661253471
675.295232	1.1499930556026	0.283498048993268
675.315232	1.1499930556026	0.283423617540733
675.335232	1.1499930556026	0.283351446100885
675.355232	1.1499930556026	0.283273010959906
675.375232	1.1499930556026	0.283238854975081
675.395232	1.1499930556026	0.2832664255868
675.415232	1.1499930556026	0.283220099481129
675.435232	1.1499930556026	0.28322373342485
675.455232	1.1499930556026	0.283215598447456
675.475232	1.1499930556026	0.283165653235332
675.495232	1.1499930556026	0.28308386071731
675.515232	1.1499930556026	0.28304926732982
675.535232	1.1499930556026	0.282898730187409
675.555232	1.1499930556026	0.282879163391634
675.575232	1.1499930556026	0.282743434436348
675.595232	1.1499930556026	0.282594411288781
675.615232	1.1499930556026	0.282530780180495
675.635232	1.1499930556026	0.282269662658862
675.655232	1.1499930556026	0.282240271217592
675.675232	1.1499930556026	0.282056827388336
675.695232	1.1500066056463	0.28203066394313
675.715232	1.1500066056463	0.281906142466733
675.735232	1.1500066056463	0.281851659424511
675.755232	1.1500066056463	0.281728415733649
675.775232	1.1500066056463	0.281546304884566
675.795232	1.1500066056463	0.281559928464201
675.815232	1.1500066056463	0.281579805655628
675.835232	1.1500066056463	0.281531734093729
675.855232	1.1500066056463	0.281552417839053
675.875232	1.1500066056463	0.281535165657112
675.895232	1.14999337318175	0.281432024090661
675.915232	1.1499930556026	0.281371060723192
675.935232	1.1499930556026	0.281273579871296
675.955232	1.1499930556026	0.281168400257689
675.975232	1.1499930556026	0.281103962002014
675.995232	1.1499930556026	0.280911740444906
676.015232	1.1499930556026	0.280857667504776
676.035232	1.1499930556026	0.280825820792369
676.055232	1.1499930556026	0.280657715730951
676.075232	1.1499930556026	0.280653808188005
676.095232	1.1499930556026	0.280598608208985
676.115232	1.1499930556026	0.28054327410106
676.135232	1.1499930556026	0.280528962665671
676.155232	1.1499930556026	0.280484646713092
676.175232	1.1499930556026	0.280537745734938
676.195232	1.1499930556026	0.280425686970316
676.215232	1.1499930556026	0.28040561333346
676.235232	1.1499930556026	0.280292458984955
676.255232	1.1499930556026	0.280280839623504
676.275232	1.1499930556026	0.280256713038473
676.295232	1.1499930556026	0.280353950559172
676.315232	1.1500066056463	0.280272352706109
676.335232	1.1500066056463	0.280283401129481
676.355232	1.1500066056463	0.280295695883379
676.375232	1.1500066056463	0.280169072262829
676.395232	1.1500066056463	0.280245869962892
676.415232	1.1500066056463	0.280113292443368
676.435232	1.1500066056463	0.280077564301607
676.455232	1.1500066056463	0.279966535836887
676.475232	1.1500066056463	0.279931592883357
676.495232	1.1500066056463	0.279887294735501
676.515232	1.1500066056463	0.279774328523557
676.535232	1.1500066056463	0.279821365037628
676.555232	1.1500066056463	0.279887862112635
676.575232	1.1500066056463	0.279993148554573
676.595232	1.1500066056463	0.280030911182545
676.615232	1.1500066056463	0.280045560907649
676.635232	1.1500066056463	0.280164615147469
676.655232	1.1500066056463	0.280265769113475
676.675232	1.1500066056463	0.280396874182505
676.695232	1.1500066056463	0.280318821249555
676.715232	1.14999390248034	0.280354223564906
676.735232	1.14999390248034	0.280323550183666
676.755232	1.14999390248034	0.28036806614262
676.775232	1.14999390248034	0.280444573032227
676.795232	1.14999390248034	0.280360076570454
676.815232	1.14999390248034	0.280347785377501
676.835232	1.14999390248034	0.280341404165204
676.855232	1.14999390248034	0.280291466074969
676.875232	1.14999390248034	0.28032856696078
676.895232	1.14999390248034	0.280212879593854
676.915232	1.14999390248034	0.280250730651944
676.935232	1.14999390248034	0.280200212127778
676.955232	1.14999390248034	0.280236390729001
676.975232	1.14999390248034	0.2801951674566
676.995232	1.14999390248034	0.280224759497735
677.015232	1.14999390248034	0.28027650239327
677.035232	1.14999390248034	0.280273844741795
677.055232	1.14999390248034	0.280272535501251
677.075232	1.14999390248034	0.280284578615083
677.095232	1.14999390248034	0.280263108494545
677.115232	1.1500066056463	0.280300824830241
677.135232	1.1500066056463	0.280248371526305
677.155232	1.1500066056463	0.280248786376323
677.175232	1.1500066056463	0.280225935796356
677.195232	1.1500066056463	0.28025757597399
677.215232	1.1500066056463	0.280350576564389
677.235232	1.1500066056463	0.280355897208755
677.255232	1.1500066056463	0.28039184909652
677.275232	1.1500066056463	0.28037682606575
677.295232	1.1500066056463	0.280375450354244
677.315232	1.14999390248034	0.280399962708248
677.335232	1.14999390248034	0.280346600770009
677.355232	1.14999390248034	0.280385499339233
677.375232	1.14999390248034	0.280421629867707
677.395232	1.14999390248034	0.280346192448389
677.415232	1.14999390248034	0.280383775842162
677.435232	1.14999390248034	0.28020065427837
677.455232	1.14999390248034	0.280121314064033
677.475232	1.14999390248034	0.280066069573208
677.495232	1.14999390248034	0.280010297469127
677.515232	1.1500066056463	0.279994045912552
677.535232	1.1500066056463	0.279991490341481
677.555232	1.1500066056463	0.279995102326045
677.575232	1.1500066056463	0.27999650237067
677.595232	1.1500066056463	0.279855259293043
677.615232	1.1500066056463	0.279813674584789
677.635232	1.1500066056463	0.279754522551017
677.655232	1.1500066056463	0.279671686082808
677.675232	1.1500066056463	0.279651523422342
677.695232	1.1500066056463	0.279598550220529
677.715232	1.14999390248034	0.279595194030468
677.735232	1.14999390248034	0.279582768708609
677.755232	1.14999390248034	0.279565247675369
677.775232	1.14999390248034	0.279608373085551
677.795232	1.14999390248034	0.279513268570524
677.815232	1.14999390248034	0.279533355264177
677.835232	1.14999390248034	0.27956943653292
677.855232	1.14999390248034	0.279539024881091
677.875232	1.14999390248034	0.279554912627851
677.895232	1.14999390248034	0.279501120408835
677.915232	1.15000745252403	0.279418961707035
677.935232	1.15000745252403	0.279403554094274
677.955232	1.15000745252403	0.279321929534127
677.975232	1.15000745252403	0.279250168196372
677.995232	1.15000745252403	0.279163660988016
678.015232	1.15000745252403	0.279101155731639
678.035232	1.15000745252403	0.279094700926493
678.055232	1.15000745252403	0.279019291401239
678.075232	1.15000745252403	0.278991426418119
678.095232	1.15000745252403	0.278926079528141
678.115232	1.15000745252403	0.278883358878636
678.135232	1.15000745252403	0.278888324615548
678.155232	1.15000745252403	0.278869826103081
678.175232	1.15000745252403	0.278906232011253
678.195232	1.15000745252403	0.278869729957583
678.215232	1.15000745252403	0.278743258864148
678.235232	1.15000745252403	0.278670548534721
678.255232	1.15000745252403	0.278684505656146
678.275232	1.15000745252403	0.278745835207394
678.295232	1.15000745252403	0.278802457783687
678.315232	1.14999390248034	0.278816734796613
678.335232	1.14999390248034	0.278826823545481
678.355232	1.14999390248034	0.278851678343633
678.375232	1.14999390248034	0.278808062710111
678.395232	1.14999390248034	0.278944554894471
678.415232	1.14999390248034	0.278943574447789
678.435232	1.14999390248034	0.278926614856777
678.455232	1.14999390248034	0.278935725532926
678.475232	1.14999390248034	0.278908825565728
678.495232	1.14999390248034	0.27884854115165
678.515232	1.15000745252403	0.278816049908314
678.535232	1.15000745252403	0.278762084390007
678.555232	1.15000745252403	0.278696703671057
678.575232	1.15000745252403	0.278755469935854
678.595232	1.15000745252403	0.278709587167756
678.615232	1.15000745252403	0.278689909389215
678.635232	1.15000745252403	0.278662963723231
678.655232	1.15000745252403	0.278688793033158
678.675232	1.15000745252403	0.278835991196739
678.695232	1.15000745252403	0.278884440812232
678.715232	1.14999390248034	0.278896476210683
678.735232	1.14999390248034	0.278975319079791
678.755232	1.14999390248034	0.279012177227895
678.775232	1.14999390248034	0.278996776737023
678.795232	1.14999390248034	0.27905242302107
678.815232	1.14999390248034	0.279077336574804
678.835232	1.14999390248034	0.279066559970185
678.855232	1.14999390248034	0.279067253167355
678.875232	1.14999390248034	0.279050742255331
678.895232	1.14999390248034	0.279186106807309
678.915232	1.15000745252403	0.279208513456213
678.935232	1.15000745252403	0.279285112336883
678.955232	1.15000745252403	0.279292158852284
678.975232	1.15000745252403	0.279367263916795
678.995232	1.15000745252403	0.279434946786275
679.015232	1.15000745252403	0.279531005040898
679.035232	1.15000745252403	0.279563318830507
679.055232	1.15000745252403	0.279528783605108
679.075232	1.15000745252403	0.279490262495985
679.095232	1.15000745252403	0.279559347784053
679.115232	1.14999390248034	0.27950978715392
679.135232	1.14999390248034	0.27953431315821
679.155232	1.14999390248034	0.279493597913871
679.175232	1.14999390248034	0.279448645739233
679.195232	1.14999390248034	0.279331762488491
679.215232	1.14999390248034	0.279392738319267
679.235232	1.14999390248034	0.279445472937806
679.255232	1.14999390248034	0.279481753025943
679.275232	1.14999390248034	0.279471787129657
679.295232	1.14999390248034	0.279391943041692
679.315232	1.15000745252403	0.27931886949594
679.335232	1.15000745252403	0.279281267703954
679.355232	1.15000745252403	0.27932063335038
679.375232	1.15000745252403	0.279237996295054
679.395232	1.15000745252403	0.279184329896072
679.415232	1.15000745252403	0.27921350055879
679.435232	1.15000745252403	0.279246400717238
679.455232	1.15000745252403	0.279270084558186
679.475232	1.15000745252403	0.279190993609954
679.495232	1.15000745252403	0.279151276617018
679.515232	1.14999390248034	0.279157835283041
679.535232	1.14999390248034	0.27916197428737
679.555232	1.14999390248034	0.279126787409153
679.575232	1.14999390248034	0.279114671295963
679.595232	1.14999390248034	0.279012418185131
679.615232	1.14999390248034	0.279051684718606
679.635232	1.14999390248034	0.278999519257672
679.655232	1.14999390248034	0.278935722565472
679.675232	1.14999390248034	0.278973574217053
679.695232	1.14999390248034	0.279066824667049
679.715232	1.15000194781878	0.279135917670496
679.735232	1.15000745252403	0.279132459993521
679.755232	1.15000745252403	0.278987106992609
679.775232	1.15000745252403	0.278835116391407
679.795232	1.15000745252403	0.278758913369053
679.815232	1.15000745252403	0.278757135864325
679.835232	1.15000745252403	0.278719012987481
679.855232	1.15000745252403	0.278611728855757
679.875232	1.15000745252403	0.27859225879897
679.895232	1.15000745252403	0.27847113980491
679.915232	1.15000745252403	0.27832773167311
679.935232	1.14999390248034	0.278178808825477
679.955232	1.14999390248034	0.278098168272956
679.975232	1.14999390248034	0.277981372858842
679.995232	1.14999390248034	0.277889892198195
680.015232	1.14999390248034	0.277927956912948
680.035232	1.14999390248034	0.277780769432199
680.055232	1.14999390248034	0.277734164385886
680.075232	1.14999390248034	0.277781812788896
680.095232	1.14999390248034	0.27776323356169
680.115232	1.14999390248034	0.277709374871713
680.135232	1.14999390248034	0.277605758512681
680.155232	1.14999390248034	0.277492082485828
680.175232	1.14999390248034	0.277377678839344
680.195232	1.14999390248034	0.277379348922249
680.215232	1.14999390248034	0.27727187249953
680.235232	1.14999390248034	0.277259891108735
680.255232	1.14999390248034	0.277157515145322
680.275232	1.14999390248034	0.277107195440549
680.295232	1.14999390248034	0.277023927504581
680.315232	1.14999390248034	0.276943998547442
680.335232	1.14999390248034	0.276853067459207
680.355232	1.14999390248034	0.276791349171532
680.375232	1.14999390248034	0.276655485493854
680.395232	1.14999390248034	0.276636505066917
680.415232	1.14999390248034	0.276587044736717
680.435232	1.14999390248034	0.276552609217759
680.455232	1.14999390248034	0.27644552509241
680.475232	1.14999390248034	0.27645353424977
680.495232	1.14999390248034	0.276478600924112
680.515232	1.14999390248034	0.276425780249416
680.535232	1.1500066056463	0.2763666567032
680.555232	1.1500066056463	0.276293010438896
680.575232	1.1500066056463	0.276304661255356
680.595232	1.1500066056463	0.276341245804237
680.615232	1.1500066056463	0.27630892548623
680.635232	1.1500066056463	0.276320099729636
680.655232	1.1500066056463	0.276201820588705
680.675232	1.1500066056463	0.276164288235134
680.695232	1.1500066056463	0.276063945570952
680.715232	1.1500066056463	0.275888063407048
680.735232	1.1500066056463	0.275721369666577
680.755232	1.1500066056463	0.275539268906836
680.775232	1.1500066056463	0.275401748203048
680.795232	1.1500066056463	0.275353862403745
680.815232	1.1500066056463	0.275214073378398
680.835232	1.1500066056463	0.275188860111847
680.855232	1.1500066056463	0.275037538374695
680.875232	1.1500066056463	0.274933465621294
680.895232	1.1500066056463	0.27490396438424
680.915232	1.1500066056463	0.274942274210663
680.935232	1.1500066056463	0.274987066142805
680.955232	1.1500066056463	0.275076206076025
680.975232	1.1500066056463	0.275039051776048
680.995232	1.1500066056463	0.275110448117006
681.015232	1.1500066056463	0.275109566783277
681.035232	1.1500066056463	0.275077497511847
681.055232	1.1500066056463	0.275031030155384
681.075232	1.1500066056463	0.275008650213562
681.095232	1.1500066056463	0.275015460519653
681.115232	1.1500066056463	0.275000862428243
681.135232	1.14999390248034	0.275035880161604
681.155232	1.14999390248034	0.275056879643995
681.175232	1.14999390248034	0.275000248758832
681.195232	1.14999390248034	0.274985258370051
681.215232	1.14999390248034	0.274816649435005
681.235232	1.14999390248034	0.274834648228281
681.255232	1.14999390248034	0.274728911920372
681.275232	1.14999390248034	0.274650775305228
681.295232	1.14999390248034	0.274568107388385
681.315232	1.14999390248034	0.274582682927147
681.335232	1.14999390248034	0.274617616384824
681.355232	1.14999390248034	0.274541800911913
681.375232	1.14999390248034	0.274509900191851
681.395232	1.14999390248034	0.274428216282632
681.415232	1.14999390248034	0.274309301513133
681.435232	1.14999390248034	0.274291842796419
681.455232	1.14999390248034	0.274147745028395
681.475232	1.14999390248034	0.274153971339612
681.495232	1.14999390248034	0.274228825357544
681.515232	1.14999390248034	0.274287497257316
681.535232	1.14999390248034	0.274303170753924
681.555232	1.14999390248034	0.274427860188196
681.575232	1.14999390248034	0.274486630013939
681.595232	1.14999390248034	0.274483406172311
681.615232	1.14999390248034	0.274490464557526
681.635232	1.14999390248034	0.274546546463766
681.655232	1.14999390248034	0.274690940977154
681.675232	1.14999390248034	0.274741942602772
681.695232	1.14999390248034	0.274773398204789
681.715232	1.14999390248034	0.274760855965257
681.735232	1.15000745252403	0.274782829365931
681.755232	1.15000745252403	0.274696954818689
681.775232	1.15000745252403	0.274685282043073
681.795232	1.15000745252403	0.274704828066673
681.815232	1.15000745252403	0.274712006337015
681.835232	1.15000745252403	0.274774208319632
681.855232	1.15000745252403	0.274650359268228
681.875232	1.15000745252403	0.274659672918206
681.895232	1.15000745252403	0.274724863126633
681.915232	1.15000745252403	0.274728618735952
681.935232	1.14999390248034	0.274649653014264
681.955232	1.14999390248034	0.27462458574643
681.975232	1.14999390248034	0.274563603387258
681.995232	1.14999390248034	0.274527344664787
682.015232	1.14999390248034	0.274466495841028
682.035232	1.14999390248034	0.274387763954686
682.055232	1.14999390248034	0.274480918852674
682.075232	1.14999390248034	0.274412916091692
682.095232	1.14999390248034	0.274431756454818
682.115232	1.14999390248034	0.274475213626316
682.135232	1.15000745252403	0.274544602781635
682.155232	1.15000745252403	0.274608785836299
682.175232	1.15000745252403	0.274597019289147
682.195232	1.15000745252403	0.274635482236177
682.215232	1.15000745252403	0.274636477520126
682.235232	1.15000745252403	0.27457610467593
682.255232	1.15000745252403	0.274449412803945
682.275232	1.15000745252403	0.274375542793637
682.295232	1.15000745252403	0.274285347633904
682.315232	1.15000745252403	0.274228455612821
682.335232	1.15000745252403	0.274185107643617
682.355232	1.15000745252403	0.274090648253012
682.375232	1.15000745252403	0.274001562920937
682.395232	1.15000745252403	0.273942223344097
682.415232	1.15000745252403	0.273872747539131
682.435232	1.15000745252403	0.273859618930761
682.455232	1.15000745252403	0.273799945218641
682.475232	1.15000745252403	0.273772106349114
682.495232	1.15000745252403	0.2737957878161
682.515232	1.15000745252403	0.273711488393248
682.535232	1.14999474935807	0.273676194686698
682.555232	1.14999474935807	0.273573112469321
682.575232	1.14999474935807	0.273503805809213
682.595232	1.14999474935807	0.273485897820019
682.615232	1.14999474935807	0.273524208833423
682.635232	1.14999474935807	0.273569900497507
682.655232	1.14999474935807	0.273613279921719
682.675232	1.14999474935807	0.273510613147851
682.695232	1.14999474935807	0.273418059455969
682.715232	1.14999474935807	0.273418416737386
682.735232	1.14999474935807	0.273298348221913
682.755232	1.14999474935807	0.273260466302305
682.775232	1.14999474935807	0.27306196027189
682.795232	1.14999474935807	0.273041156047948
682.815232	1.14999474935807	0.272894318726729
682.835232	1.14999474935807	0.272734218074743
682.855232	1.14999474935807	0.272696507080464
682.875232	1.14999474935807	0.272625602149828
682.895232	1.14999474935807	0.272574268762894
682.915232	1.14999474935807	0.272433187708235
682.935232	1.15000745252403	0.272373505687245
682.955232	1.15000745252403	0.272242374504622
682.975232	1.15000745252403	0.272111924649353
682.995232	1.15000745252403	0.271981458176346
683.015232	1.15000745252403	0.271971402662959
683.035232	1.15000745252403	0.271807961845163
683.055232	1.15000745252403	0.27173322177745
683.075232	1.15000745252403	0.271612397154791
683.095232	1.15000745252403	0.271427756848229
683.115232	1.15000745252403	0.271245667364812
683.135232	1.14999474935807	0.271095028141995
683.155232	1.14999474935807	0.271049036765094
683.175232	1.14999474935807	0.27103226412366
683.195232	1.14999474935807	0.270830857704063
683.215232	1.14999474935807	0.270721737312029
683.235232	1.14999474935807	0.270500656081344
683.255232	1.14999474935807	0.270387866729637
683.275232	1.14999474935807	0.270378353073285
683.295232	1.14999474935807	0.270237354513836
683.315232	1.14999474935807	0.270063277155232
683.335232	1.14999474935807	0.269947058614105
683.355232	1.14999474935807	0.269835258017949
683.375232	1.14999474935807	0.269785160872199
683.395232	1.14999474935807	0.269649649728012
683.415232	1.14999474935807	0.269589548109078
683.435232	1.14999474935807	0.269503859917925
683.455232	1.14999474935807	0.269397760393692
683.475232	1.14999474935807	0.269392399985446
683.495232	1.14999474935807	0.26926267062792
683.515232	1.14999474935807	0.269224195217584
683.535232	1.14999474935807	0.269163008697602
683.555232	1.14999474935807	0.269085923748026
683.575232	1.14999474935807	0.269015104280055
683.595232	1.14999474935807	0.268895549727552
683.615232	1.14999474935807	0.268863713104488
683.635232	1.14999474935807	0.268767786604803
683.655232	1.14999474935807	0.268721956657381
683.675232	1.14999474935807	0.268623862729563
683.695232	1.14999474935807	0.268584995021857
683.715232	1.14999474935807	0.268400230675733
683.735232	1.14999524557549	0.268399276936135
683.755232	1.15000745252403	0.268245108817456
683.775232	1.15000745252403	0.268064312550331
683.795232	1.15000745252403	0.267977442125652
683.815232	1.15000745252403	0.267965874397893
683.835232	1.15000745252403	0.267964894544703
683.855232	1.15000745252403	0.2679348461092
683.875232	1.15000745252403	0.26803998892638
683.895232	1.15000745252403	0.268013588678375
683.915232	1.15000745252403	0.268020482073168
683.935232	1.15000745252403	0.268012649776045
683.955232	1.14999474935807	0.267983324805737
683.975232	1.14999474935807	0.267947275585493
683.995232	1.14999474935807	0.26801018026113
684.015232	1.14999474935807	0.26799625934264
684.035232	1.14999474935807	0.267969266197398
684.055232	1.14999474935807	0.26795611503638
684.075232	1.14999474935807	0.267971811085635
684.095232	1.14999474935807	0.267918833729387
684.115232	1.14999474935807	0.267925309900199
684.135232	1.14999474935807	0.268003704090318
684.155232	1.15000745252403	0.268033447471588
684.175232	1.15000745252403	0.267952387321124
684.195232	1.15000745252403	0.267911177699008
684.215232	1.15000745252403	0.267810329380729
684.235232	1.15000745252403	0.267856861427682
684.255232	1.15000745252403	0.267912926716182
684.275232	1.15000745252403	0.267910605573949
684.295232	1.15000745252403	0.267894696461523
684.315232	1.15000745252403	0.267983895743816
684.335232	1.15000745252403	0.267987671531821
684.355232	1.15000745252403	0.267976316867234
684.375232	1.15000745252403	0.267946088010549
684.395232	1.15000745252403	0.268059098140806
684.415232	1.15000745252403	0.267971844321117
684.435232	1.15000745252403	0.267944833371151
684.455232	1.15000745252403	0.267981492106372
684.475232	1.15000745252403	0.26802587215595
684.495232	1.15000745252403	0.26790942334042
684.515232	1.15000745252403	0.267873600240143
684.535232	1.15000745252403	0.267858625875612
684.555232	1.14999474935807	0.267846179781578
684.575232	1.14999474935807	0.267723811489539
684.595232	1.14999474935807	0.267754949574017
684.615232	1.14999474935807	0.26771212921807
684.635232	1.14999474935807	0.267724014463367
684.655232	1.14999474935807	0.267785485858899
684.675232	1.14999474935807	0.267740136045473
684.695232	1.14999474935807	0.26768276151643
684.715232	1.14999474935807	0.267743687493983
684.735232	1.14999474935807	0.267794226790325
684.755232	1.14999474935807	0.267771301430526
684.775232	1.14999474935807	0.267718705095324
684.795232	1.14999474935807	0.267761366395757
684.815232	1.14999474935807	0.267636718505835
684.835232	1.14999474935807	0.267741406115629
684.855232	1.14999474935807	0.267841238377786
684.875232	1.14999474935807	0.267830036833805
684.895232	1.14999474935807	0.267870552665261
684.915232	1.14999474935807	0.267817802615961
684.935232	1.14999474935807	0.267848493208432
684.955232	1.15000745252403	0.267900974406432
684.975232	1.15000745252403	0.267787263363626
684.995232	1.15000745252403	0.267797818596204
685.015232	1.15000745252403	0.26777159876938
685.035232	1.15000745252403	0.267715355433662
685.055232	1.15000745252403	0.267709746946292
685.075232	1.15000745252403	0.267654972500123
685.095232	1.15000745252403	0.267607932425107
685.115232	1.15000745252403	0.267570860620341
685.135232	1.15000745252403	0.267611166949569
685.155232	1.14999474935807	0.267541463837655
685.175232	1.14999474935807	0.267499953315742
685.195232	1.14999474935807	0.267413845526645
685.215232	1.14999474935807	0.267353187213411
685.235232	1.14999474935807	0.267365239823092
685.255232	1.14999474935807	0.26730900954417
685.275232	1.14999474935807	0.267353461406125
685.295232	1.14999474935807	0.267403849362332
685.315232	1.14999474935807	0.267427689291341
685.335232	1.14999474935807	0.267321134559721
685.355232	1.15000745252403	0.267341477641367
685.375232	1.15000745252403	0.267432571346061
685.395232	1.15000745252403	0.267377095393853
685.415232	1.15000745252403	0.267383218437683
685.435232	1.15000745252403	0.267341824239952
685.455232	1.15000745252403	0.267446761709342
685.475232	1.15000745252403	0.267454474714829
685.495232	1.15000745252403	0.267535004878075
685.515232	1.15000745252403	0.267629199571816
685.535232	1.15000745252403	0.267661005926853
685.555232	1.15000745252403	0.267630962239275
685.575232	1.15000745252403	0.267558422835177
685.595232	1.15000745252403	0.267547308534334
685.615232	1.15000745252403	0.267467276309808
685.635232	1.15000745252403	0.267330888579818
685.655232	1.15000745252403	0.267308164413375
685.675232	1.15000745252403	0.267231283031118
685.695232	1.15000745252403	0.267166809166
685.715232	1.15000745252403	0.267010593504313
685.735232	1.15000745252403	0.266798610486471
685.755232	1.15000745252403	0.266651727466465
685.775232	1.15000745252403	0.266628591417458
685.795232	1.15000745252403	0.266662900522891
685.815232	1.15000745252403	0.266479635927833
685.835232	1.15000745252403	0.26646866762571
685.855232	1.15000745252403	0.266512013814441
685.875232	1.15000745252403	0.266430848022627
685.895232	1.15000745252403	0.266312823489218
685.915232	1.15000745252403	0.266118800094263
685.935232	1.15000745252403	0.266085237006675
685.955232	1.14999474935807	0.26608340430731
685.975232	1.14999474935807	0.265920086935585
685.995232	1.14999474935807	0.265735090534587
686.015232	1.14999474935807	0.265694252437667
686.035232	1.14999474935807	0.265616360340702
686.055232	1.14999474935807	0.265503890880497
686.075232	1.14999474935807	0.265493596783839
686.095232	1.14999474935807	0.265495544620405
686.115232	1.14999474935807	0.265493707173114
686.135232	1.14999474935807	0.265497021818824
686.155232	1.15000745252403	0.265518134064453
686.175232	1.15000745252403	0.265399408618496
[truncated: 13,001 more rows]
