# Supplementary material for: Unraveling the Local Relation Between Tissue Composition and Human Brain Mechanics Through Machine Learning
Source: Front Bioeng Biotechnol. 2021 Aug 17;9:704738. doi: 10.3389/fbioe.2021.704738 (PMC8415910; doi:10.3389/fbioe.2021.704738)
Supplement: Supplementary file 2 [file DataSheet4.ZIP › Mechanics_tensRelax/tensRelax_HBE_01_21_P1_PfC_GM.txt]

522.92174	1.0000123448357	0.163469444801565
522.94174	1.0000123448357	0.1903515132901
522.96174	1.00001549534065	0.192351715945077
522.98174	1.00001645978094	0.193613691620549
523.00174	1.00001645978094	0.194407018364657
523.02174	1.00001645978094	0.192165006010993
523.04174	1.00001645978094	0.192179126291694
523.06174	1.00001645978094	0.189835964668871
523.08174	1.00001645978094	0.18967742985851
523.10174	1.00001645978094	0.188827365097576
523.12174	1.00003785749615	0.189098171504427
523.14174	1.00003785749615	0.189063998965119
523.16174	1.00003785749615	0.1890638319868
523.18174	1.00003785749615	0.189928624415421
523.20174	1.00003785749615	0.189743892464232
523.22174	1.00003291956187	0.190576078786259
523.24174	1.00003291956187	0.190688979131199
523.26174	1.00003291956187	0.190697662140249
523.28174	1.00003291956187	0.190663355457209
523.30174	1.00003291956187	0.190146912123275
523.32174	1.00003291956187	0.189864170737377
523.34174	1.00003291956187	0.189875916368105
523.36174	1.00003291956187	0.190071335806411
523.38174	1.00003291956187	0.19001406643046
523.40174	1.00003291956187	0.189575709142256
523.42174	1.00003785749615	0.189816520557123
523.44174	1.00003785749615	0.189739694659711
523.46174	1.00003785749615	0.189394504944809
523.48174	1.00003785749615	0.188987650490266
523.50174	1.00003785749615	0.188961536068878
523.52174	1.00003785749615	0.188561005853661
523.54174	1.00003785749615	0.188462227454253
523.56174	1.00003785749615	0.188570808452848
523.58174	1.00003785749615	0.18883486072943
523.60174	1.00003785749615	0.188797179270471
523.62174	1.00006254716756	0.188514383902797
523.64174	1.00006254716756	0.188612697765234
523.66174	1.00006254716756	0.188796468099025
523.68174	1.00006254716756	0.189249352068434
523.70174	1.00006254716756	0.189549910487869
523.72174	1.00006254716756	0.18973539327617
523.74174	1.00006254716756	0.189594659999069
523.76174	1.00006254716756	0.189670416850795
523.78174	1.00006254716756	0.189856041918552
523.80174	1.00006254716756	0.189725794566866
523.82174	1.00008394488278	0.190301663293192
523.84174	1.00008394488278	0.190463589521429
523.86174	1.00008394488278	0.190712826793218
523.88174	1.00008394488278	0.191112067787959
523.90174	1.00008394488278	0.191439930441472
523.92174	1.00008394488278	0.191588890850898
523.94174	1.00008394488278	0.191483296680158
523.96174	1.00008394488278	0.19177252402661
523.98174	1.00008394488278	0.191688434482327
524.00174	1.00008394488278	0.192121048057371
524.02174	1.00010040466371	0.192374829404754
524.04174	1.00010040466371	0.192251234233079
524.06174	1.00010040466371	0.192825237557998
524.08174	1.00010040466371	0.192736608263645
524.10174	1.00010040466371	0.192924718474274
524.12174	1.00010040466371	0.192740097873948
524.14174	1.00010040466371	0.193490521525294
524.16174	1.00010040466371	0.193466107993306
524.18174	1.00010040466371	0.193282443100309
524.20174	1.00010040466371	0.193722610572851
524.22174	1.00010071971421	0.194332004772637
524.24174	1.00010122765276	0.194251519631276
524.26174	1.00010122765276	0.194420401002733
524.28174	1.00010122765276	0.194989200843887
524.30174	1.00010122765276	0.194973096252133
524.32174	1.00010122765276	0.195562186214929
524.34174	1.00010122765276	0.196073495145562
524.36174	1.00010122765276	0.196267822348755
524.38174	1.00010122765276	0.196546991700779
524.40174	1.00010122765276	0.196741259175708
524.42174	1.00010122765276	0.19730553371149
524.44174	1.00010122765276	0.197678397357212
524.46174	1.00010122765276	0.198227591090386
524.48174	1.00010122765276	0.198170279455542
524.50174	1.00010122765276	0.198568262168347
524.52174	1.00010122765276	0.198835295366169
524.54174	1.00010122765276	0.198873571106379
524.56174	1.00010122765276	0.199231317866061
524.58174	1.00010122765276	0.199233641727087
524.60174	1.00010122765276	0.199231862562483
524.62174	1.00010122765276	0.199507438740062
524.64174	1.00010122765276	0.199692342808824
524.66174	1.00010122765276	0.19988336425068
524.68174	1.00010122765276	0.200132171107407
524.70174	1.00010122765276	0.200523426368582
524.72174	1.00010122765276	0.200468332601652
524.74174	1.00010122765276	0.200594710531704
524.76174	1.00010122765276	0.200928007306667
524.78174	1.00010122765276	0.201137065285398
524.80174	1.00010122765276	0.201302614729027
524.82174	1.00010122765276	0.201462013139863
524.84174	1.00009299776229	0.201736496655174
524.86174	1.00009299776229	0.201957581760105
524.88174	1.00009299776229	0.202136883604794
524.90174	1.00009299776229	0.202046578576558
524.92174	1.00009299776229	0.202028534151311
524.94174	1.00009299776229	0.202015916128686
524.96174	1.00009299776229	0.202129507698678
524.98174	1.00009299776229	0.202286243466588
525.00174	1.00009299776229	0.202381469647213
525.02174	1.00009299776229	0.202506205967253
525.04174	1.00011357248846	0.202611253825919
525.06174	1.00011357248846	0.202620021464427
525.08174	1.00011357248846	0.20261495364711
525.10174	1.00011357248846	0.202688647390672
525.12174	1.00011357248846	0.202679063702414
525.14174	1.00011357248846	0.202790797827608
525.16174	1.00011357248846	0.202824280200458
525.18174	1.00011357248846	0.202732899246253
525.20174	1.00011357248846	0.202811810960286
525.22174	1.00011357248846	0.202896045692648
525.24174	1.00010122765276	0.203058393300526
525.26174	1.00010122765276	0.203124944383189
525.28174	1.00010122765276	0.203232142458758
525.30174	1.00010122765276	0.203455228501119
525.32174	1.00010122765276	0.203399833263649
525.34174	1.00010122765276	0.203540408070719
525.36174	1.00010122765276	0.203539857904815
525.38174	1.00010122765276	0.203550392365217
525.40174	1.00010122765276	0.203566540060915
525.42174	1.00010122765276	0.203772004770104
525.44174	1.00010122765276	0.203889143815348
525.46174	1.00010122765276	0.203852333739992
525.48174	1.00010122765276	0.203820281086304
525.50174	1.00010122765276	0.203842674678412
525.52174	1.00010122765276	0.20383098172411
525.54174	1.00010122765276	0.203756186461759
525.56174	1.00010122765276	0.203843405858988
525.58174	1.00010122765276	0.203888948556899
525.60174	1.00010122765276	0.20380917450084
525.62174	1.00010122765276	0.203751261082217
525.64174	1.00010122765276	0.203661519942889
525.66174	1.00010122765276	0.20375964117128
525.68174	1.00010122765276	0.203722187751977
525.70174	1.00010122765276	0.203811349050864
525.72174	1.00010122765276	0.203849734844099
525.74174	1.00010122765276	0.203929668549164
525.76174	1.00010122765276	0.203902238594747
525.78174	1.00010441673532	0.203973522172467
525.80174	1.00011542421382	0.204000142012042
525.82174	1.00012312044733	0.20377273654417
525.84174	1.00026075893581	0.203820688220943
525.86174	1.00037751407723	0.203889210286309
525.88174	1.00040902555628	0.203860631333846
525.90174	1.00067566114825	0.203972611164201
525.92174	1.00086255681711	0.204028113230002
525.94174	1.00099910870286	0.20399258034669
525.96174	1.00134707875923	0.20405685123798
525.98174	1.00163818541614	0.204252656292097
526.00174	1.00195953692052	0.204387454060431
526.02174	1.00283018860646	0.204365467602961
526.04174	1.00292078812723	0.204443963873485
526.06174	1.00397613655816	0.204599986650685
526.08174	1.00461367659658	0.204756542382559
526.10174	1.00499389753622	0.204695018759843
526.12174	1.00581750382485	0.204678478173284
526.14174	1.00694026663199	0.204538516442135
526.16174	1.00695087547517	0.204541202581165
526.18174	1.00761923259563	0.204507316634621
526.20174	1.00918075143838	0.204409087984408
526.22174	1.0093845441011	0.204336893398423
526.24174	1.01085990627801	0.20428120972446
526.26174	1.01125519820457	0.204286522653447
526.28174	1.01284850499925	0.204294242780823
526.30174	1.01305168042019	0.204290631389749
526.32174	1.01398951501667	0.204347693742671
526.34174	1.01636860275183	0.204434303031432
526.36174	1.01734886629145	0.204332126480904
526.38174	1.01834182829486	0.204193898336169
526.40174	1.01865057777946	0.204100209296527
526.42174	1.02070418620581	0.204031856376016
526.44174	1.02141006005351	0.203950383749497
526.46174	1.02282971615932	0.20395355417696
526.48174	1.02390430838882	0.203863194026805
526.50174	1.0268673004231	0.203741397859826
526.52174	1.0268673004231	0.20376971567637
526.54174	1.02948958785121	0.203856273331438
526.56174	1.0298086632765	0.203747656813032
526.58174	1.03231676097437	0.203869112316333
526.60174	1.03436802259599	0.20385149869854
526.62174	1.034949554372	0.203912622901996
526.64174	1.03655582324419	0.203918049187712
526.66174	1.03974049509375	0.203818599727074
526.68174	1.03974049509375	0.203767512638792
526.70174	1.04167451935382	0.203690313738997
526.72174	1.04509979976676	0.203758502262575
526.74174	1.04641840824867	0.203524612315022
526.76174	1.04824567539832	0.203400412510599
526.78174	1.05128127049757	0.203361172684207
526.80174	1.05183762395246	0.203271196522553
526.82174	1.05362657710421	0.203205473952943
526.84174	1.05512740693434	0.203091861429598
526.86174	1.05892581643602	0.202964683488708
526.88174	1.05910213540968	0.202824157941369
526.90174	1.06092258718129	0.202705624192916
526.92174	1.0638122560352	0.202551497618588
526.94174	1.06608437448306	0.202300802981101
526.96174	1.06793445386035	0.202249560398248
526.98174	1.06830508826353	0.20212915240608
527.00174	1.07128401928099	0.202212372269299
527.02174	1.07128401928099	0.202034958305828
527.04174	1.07434755743024	0.201920225271991
527.06174	1.07457103753406	0.201812539940535
527.08174	1.07725068987057	0.201804397247761
527.10174	1.07813000223031	0.20176632422414
527.12174	1.07954356307347	0.201579508180572
527.14174	1.08078105569744	0.201339642374889
527.16174	1.08324698806584	0.20118510629196
527.18174	1.08330311849067	0.201156214569882
527.20174	1.08468392694162	0.201001207255316
527.22174	1.08581306791388	0.200856254860645
527.24174	1.08790021957348	0.20060112091252
527.26174	1.08919224165141	0.200481381784401
527.28174	1.09035843641957	0.200516134227407
527.30174	1.09137284114542	0.200420920510087
527.32174	1.09239921779007	0.200175932285939
527.34174	1.09350554653469	0.200195622527786
527.36174	1.09569849086441	0.200146495145884
527.38174	1.09650104020673	0.199848321843735
527.40174	1.09662138306601	0.199453024971105
527.42174	1.098266403149	0.199413347148557
527.44174	1.09935746158905	0.199234905259148
527.46174	1.1003818707755	0.19899810602005
527.48174	1.10098240202521	0.199185253824933
527.50174	1.10283248140251	0.19914763660219
527.52174	1.10288186074532	0.198817490174107
527.54174	1.1048729155745	0.198730277305277
527.56174	1.10570785082172	0.198265886835712
527.58174	1.10588330179914	0.197994588574148
527.60174	1.10659518732465	0.198097634588591
527.62174	1.1076772636108	0.197720033235476
527.64174	1.10843287042943	0.197494925763699
527.66174	1.10930291130319	0.197467091048606
527.68174	1.11020157676472	0.19719783024071
527.70174	1.11101957644046	0.196910431762707
527.72174	1.11236896985639	0.196843450992758
527.74174	1.11297827751273	0.196513822682081
527.76174	1.11314371117035	0.196161845884591
527.78174	1.11437401549936	0.195952543664364
527.80174	1.1147575926912	0.195699894068422
527.82174	1.11577529580284	0.195416339629858
527.84174	1.11637692651449	0.195200469247755
527.86174	1.11688057652235	0.19504899913792
527.88174	1.11738704269585	0.194647231435896
527.90174	1.11840346631671	0.194340172984074
527.92174	1.1185071307886	0.19425177432077
527.94174	1.11963362919447	0.193927349143297
527.96174	1.12030747076538	0.193500688066223
527.98174	1.12095802431809	0.193165036418158
528.00174	1.12151479569709	0.192940863694277
528.02174	1.12195806531324	0.192585728339139
528.04174	1.12294057278392	0.192076951291596
528.06174	1.12294057278392	0.191863597903666
528.08174	1.12385229033737	0.191666749492851
528.10174	1.1239857688734	0.191516529274488
528.12174	1.12516922712276	0.191281690335262
528.14174	1.12541696611466	0.190908785274268
528.16174	1.12592659565231	0.190686064228705
528.18174	1.12675348103792	0.190542860851205
528.20174	1.12677667904168	0.190513786927475
528.22174	1.12745918128638	0.190393602681311
528.24174	1.12747853438819	0.190031210121564
528.26174	1.12812418858424	0.189862918110566
528.28174	1.12845143603359	0.189753373372663
528.30174	1.12860356041521	0.189730963162814
528.32174	1.12924763935879	0.189455568034764
528.34174	1.12970073340669	0.189278508385257
528.36174	1.13015263154863	0.188939189557991
528.38174	1.13111120804093	0.188655686159629
528.40174	1.13111120804093	0.18843148316772
528.42174	1.13182656555149	0.188145465742639
528.44174	1.13190786143827	0.187845853818968
528.46174	1.13253086414673	0.18765944491004
528.48174	1.13285100688595	0.187359477485422
528.50174	1.13295381622079	0.186947674448696
528.52174	1.13324614450206	0.18663279913051
528.54174	1.13379497532267	0.186377351225791
528.56174	1.13408442314229	0.186342827870206
528.58174	1.13439792410272	0.186067112257163
528.60174	1.13471752032577	0.185853507822655
528.62174	1.13502753001236	0.185726755414616
528.64174	1.13533028710796	0.18547986623967
528.66174	1.13562684606731	0.185354804093221
528.68174	1.13615530790901	0.18517046646693
528.70174	1.13619618731807	0.184953123634333
528.72174	1.13674950600082	0.184864625264588
528.74174	1.13698389713913	0.184663169585261
528.76174	1.13701039352867	0.184475970740175
528.78174	1.13738103436144	0.184221982229154
528.80174	1.13744904669064	0.184057829222486
528.82174	1.13772179040444	0.183802160539216
528.84174	1.13789556968536	0.183643410078635
528.86174	1.13826215986891	0.18339747701725
528.88174	1.13827861964985	0.183290667678108
528.90174	1.13847284506491	0.183160441568844
528.92174	1.13884612203446	0.183114054333628
528.94174	1.13902425415589	0.182956617861516
528.96174	1.13921579842694	0.182857424195381
528.98174	1.13942557061946	0.182849150934648
529.00174	1.13955178370531	0.182732435048291
529.02174	1.13988107576808	0.182691522765031
529.04174	1.14009983011449	0.182601594082635
529.06174	1.1403112740035	0.182389834217306
529.08174	1.14054595447389	0.182242532192847
529.10174	1.14078215233033	0.182005640369196
529.12174	1.14116684827292	0.181824804931684
529.14174	1.14135824466312	0.181726849287206
529.16174	1.14153703903355	0.181579667147874
529.18174	1.14170164970212	0.181620508805738
529.20174	1.14181911852935	0.18153807413075
529.22174	1.14216888887426	0.181449365071797
529.24174	1.14216888887426	0.18133465755806
529.26174	1.14241797165297	0.181310586761158
529.28174	1.14252503738428	0.181329507245532
529.30174	1.14267420414902	0.181283122384279
529.32174	1.14273963177824	0.181273368957673
529.34174	1.14285672768856	0.181191921851254
529.36174	1.14297566246503	0.181122990277286
529.38174	1.14309482227757	0.180984395355281
529.40174	1.14321722260948	0.180946027960258
529.42174	1.14347841875823	0.180908413704967
529.44174	1.14349143227253	0.180923305574286
529.46174	1.14361817258574	0.18082192252086
529.48174	1.14375314278942	0.180782395444957
529.50174	1.14391272550929	0.180732985561468
529.52174	1.14401350308991	0.180600109516109
529.54174	1.14418685801711	0.180518446379065
529.56174	1.14419758259312	0.18062955971296
529.58174	1.14442020113029	0.180549323327625
529.60174	1.14442305587355	0.180685817885946
529.62174	1.14463467979142	0.180683386354438
529.64174	1.14467159856569	0.18066741017756
529.66174	1.14487301870531	0.180627220766006
529.68174	1.14498018088065	0.180614250026168
529.70174	1.14516868394999	0.180636827006911
529.72174	1.14518720120354	0.180701512154729
529.74174	1.14538842202549	0.180787115476708
529.76174	1.14538842202549	0.180660791568974
529.78174	1.14549376462349	0.180669563361918
529.80174	1.14564858943792	0.18061928045357
529.82174	1.14567893715903	0.180596964608746
529.84174	1.14583201312174	0.180710510661131
529.86174	1.14591782258907	0.180537169231028
529.88174	1.14605833510962	0.1804949939995
529.90174	1.14613816504716	0.180439058091979
529.92174	1.14613816504716	0.180578965815471
529.94174	1.14622704786422	0.180663392245339
529.96174	1.14638814797014	0.180592516395748
529.98174	1.14644820688175	0.180586208182812
530.00174	1.1465083943854	0.180531699026998
530.02174	1.14656996425347	0.180555853506093
530.04174	1.14669450564282	0.180505862001692
530.06174	1.14670355209274	0.180458346540604
530.08174	1.1468171310108	0.180329087227734
530.10174	1.1468171310108	0.180211130945758
530.12174	1.14693209229328	0.180260460707999
530.14174	1.14698424922413	0.180185523007873
530.16174	1.14700230354634	0.180115837700681
530.18174	1.14708437741496	0.180073932507434
530.20174	1.14713765952614	0.180129173437315
530.22174	1.14717924619141	0.180333880258845
530.24174	1.14723765269533	0.180480045155071
530.26174	1.14729775661416	0.180515973303207
530.28174	1.14735207389125	0.180725895127753
530.30174	1.14744014657846	0.180761401897473
530.32174	1.1474952739854	0.180819066049992
530.34174	1.14752198255181	0.180800512936378
530.36174	1.14756502230712	0.180660359507724
530.38174	1.14763847407955	0.180608647473706
530.40174	1.14764724405658	0.180448236426071
530.42174	1.14773147184184	0.18042374247028
530.44174	1.14773147184184	0.180514707387486
530.46174	1.14777344428323	0.180593255291703
530.48174	1.14780718683415	0.180776891411955
530.50174	1.14788450922694	0.180911507572126
530.52174	1.14791793029777	0.180913025127915
530.54174	1.14795135136859	0.18100016855833
530.56174	1.14798477243941	0.181100559888752
530.58174	1.14805655251534	0.181028622284251
530.60174	1.14805655251534	0.180956245496613
530.62174	1.1480944100115	0.181030970133567
530.64174	1.14815713720791	0.181081124254427
530.66174	1.14816601005857	0.180955058515159
530.68174	1.14822230765306	0.180859627580232
530.70174	1.14825981152111	0.18085748626569
530.72174	1.14828837824247	0.180925941860096
530.74174	1.14831527326734	0.180869024318913
530.76174	1.1483808101998	0.181002224410208
530.78174	1.14841659736413	0.18098245167315
530.80174	1.14841866769595	0.180886922218764
530.82174	1.14848225002942	0.180969101692739
530.84174	1.14851197407914	0.180835318200058
530.86174	1.14853812969978	0.180830999368038
530.88174	1.14856724293731	0.180789524455568
530.90174	1.14859867083154	0.180856629858571
530.92174	1.14862585518849	0.180851135914911
530.94174	1.1486592119633	0.181000322272429
530.96174	1.14871133031653	0.181009314250432
530.98174	1.14871412076377	0.181136949179182
531.00174	1.14875966806383	0.181248015033818
531.02174	1.14878884559738	0.181319949670866
531.04174	1.14882769325223	0.181447950189904
531.06174	1.14883421286859	0.181532248425774
531.08174	1.14887789558409	0.181603297574657
531.10174	1.1488806153057	0.181679245396
531.12174	1.14892834224082	0.181697026378178
531.14174	1.14892892090499	0.181675262479731
531.16174	1.14897269363492	0.181690175121227
531.18174	1.14897500829161	0.18186071705557
531.20174	1.14901725077628	0.181970867747505
531.22174	1.14903581946665	0.182056427151171
531.24174	1.14906800605391	0.182199518358922
531.26174	1.14908940376913	0.182368285755992
531.28174	1.14911409344053	0.182524807065404
531.30174	1.14911409344053	0.182653031923936
531.32174	1.14915688887097	0.182676354922523
531.34174	1.14916235403261	0.182692010614408
531.36174	1.14918132135829	0.182710434347044
531.38174	1.14919474636712	0.182815114241459
531.40174	1.14921506390921	0.182886348559448
531.42174	1.14923662236448	0.183043363059653
531.44174	1.14925452880585	0.183124169789577
531.46174	1.14929497743158	0.183133262661004
531.48174	1.14929597401988	0.183351975270198
531.50174	1.14932066369129	0.1834764516413
531.52174	1.14933119537925	0.183567561963734
531.54174	1.14935050347384	0.183680806522829
531.56174	1.14936345912172	0.183842500103925
531.58174	1.14938814879313	0.183823072184979
531.60174	1.1493923794712	0.183919293056063
531.62174	1.14940543156311	0.183921600548009
531.64174	1.1494350591688	0.184116450675546
531.66174	1.14943830611777	0.184223904545618
531.68174	1.14945563389497	0.184254223612894
531.70174	1.14948114655542	0.184304463196419
531.72174	1.14948114655542	0.184413922471657
531.74174	1.14950254427064	0.184521938377447
531.76174	1.14951077416111	0.184528662033892
531.78174	1.14951254230164	0.18472637812815
531.80174	1.14953134888728	0.184764483200272
531.82174	1.149554418299	0.184815581564878
531.84174	1.14955686154773	0.184919095843505
531.86174	1.14958018814353	0.185041919936423
531.88174	1.14958648915342	0.185189078336126
531.90174	1.14958648915342	0.185417572265991
531.92174	1.14959435898618	0.185551393742079
531.94174	1.14961856000784	0.185586530173584
531.96174	1.14964574436479	0.185764398750952
531.98174	1.14964574436479	0.18592824967084
532.00174	1.14964574436479	0.186054774771931
532.02174	1.14965693187214	0.186152352956307
532.04174	1.14966220414572	0.186182672023583
532.06174	1.14969183175141	0.186348711143782
532.08174	1.14969453218422	0.186501215114462
532.10174	1.14970499957616	0.186591558646877
532.12174	1.14970499957616	0.186777349731958
532.14174	1.14972107358098	0.186965622201769
532.16174	1.1497214593571	0.186949241264215
532.18174	1.14972756747893	0.187040849525369
532.20174	1.14972968924757	0.187089597073206
532.22174	1.14975931685325	0.187183731824384
532.24174	1.14975931685325	0.187226212703636
532.26174	1.14977659962324	0.18726005710583
532.28174	1.14978894445894	0.187365131078087
532.30174	1.14978894445894	0.187391766941911
532.32174	1.14978894445894	0.187312710416141
532.34174	1.14978894445894	0.187397237739432
532.36174	1.14978894445894	0.187448464298035
532.38174	1.14981445711939	0.187519737786413
532.40174	1.14981857206462	0.187556495041094
532.42174	1.14981857206462	0.187659314342079
532.44174	1.14983996977984	0.187841981885465
532.46174	1.14985231461554	0.18791056686085
532.48174	1.14985231461554	0.187990156341293
532.50174	1.14985231461554	0.188129818359623
532.52174	1.14985540082447	0.188286853038514
532.54174	1.14985231461554	0.188406186812467
532.56174	1.14985443638418	0.188598967437839
532.58174	1.14985642956078	0.188711468353053
532.60174	1.14987371233076	0.188848575393804
532.62174	1.14988194222123	0.188980552894204
532.64174	1.14988194222123	0.189054494123399
532.66174	1.14988194222123	0.189227751277818
532.68174	1.14988862900724	0.189238679222573
532.70174	1.1498901721117	0.18933374338023
532.72174	1.1498901721117	0.189272478519471
532.74174	1.14989624165592	0.18918337894362
532.76174	1.14991568477215	0.189173948375969
532.78174	1.14991568477215	0.189158306927861
532.80174	1.14991568477215	0.189228497295662
532.82174	1.1499238503666	0.189242949981844
532.84174	1.14992391466262	0.18927464950855
532.86174	1.14994324847562	0.189384843525308
532.88174	1.14995206345986	0.189408663275634
532.90174	1.14995354226831	0.189411094807142
532.92174	1.14995354226831	0.189424413332544
532.94174	1.14995354226831	0.189386694622886
532.96174	1.14995354226831	0.189364831611487
532.98174	1.14995354226831	0.189447180823811
533.00174	1.14995354226831	0.189441980658061
533.02174	1.14995428167253	0.189542828382852
533.04174	1.14995354226831	0.189613622924213
533.06174	1.14995765721354	0.189587249976781
533.08174	1.14996259514782	0.18963784446776
533.10174	1.14996259514782	0.189587058872767
533.12174	1.14996259514782	0.189500921409133
533.14174	1.14997905492876	0.189500336820767
533.16174	1.14999139976446	0.189581593416662
533.18174	1.14998776703937	0.189670294166745
533.20174	1.14999202986545	0.189718771676302
533.22174	1.14999222275351	0.189656842105929
533.24174	1.14999222275351	0.189747967859122
533.26174	1.14999222275351	0.189750636786921
533.28174	1.14999633769874	0.189720281516711
533.30174	1.14999633769874	0.189712692550785
533.32174	1.14999222275351	0.189762356448305
533.34174	1.15001556220851	0.189752788784297
533.36174	1.15002032011393	0.189726195058314
533.38174	1.15001691242491	0.189734373954022
533.40174	1.15002151601989	0.189702480355848
533.42174	1.15001949712489	0.189672665162199
533.44174	1.15002185035919	0.189660947874778
533.46174	1.15002185035919	0.189627654231979
533.48174	1.15002185035919	0.189608172305377
533.50174	1.15002596530443	0.189575968905043
533.52174	1.15002230043133	0.189603222592714
533.54174	1.15002596530443	0.189689157082519
533.56174	1.15002596530443	0.189736055313251
533.58174	1.15002596530443	0.189665876221774
533.60174	1.15002596530443	0.189683891039299
533.62174	1.15002596530443	0.189587903410071
533.64174	1.15002596530443	0.189590856619928
533.66174	1.15002596530443	0.189523307879353
533.68174	1.1500298873616	0.189512403080736
533.70174	1.15003008024966	0.189437673102366
533.72174	1.15003303786655	0.189454178079481
533.74174	1.1500341951949	0.189348407942601
533.76174	1.1500341951949	0.189298487657088
533.78174	1.1500341951949	0.189316863316975
533.80174	1.1500341951949	0.189342753756446
533.82174	1.1500341951949	0.189301915066036
533.84174	1.15003831014013	0.189351685791886
533.86174	1.15003831014013	0.189350120756839
533.88174	1.15003831014013	0.189352109544265
533.90174	1.15003831014013	0.189299278186736
533.92174	1.15003831014013	0.189306643406657
533.94174	1.15003831014013	0.189321719851593
533.96174	1.15003831014013	0.189325623240104
533.98174	1.15003831014013	0.189423014474901
534.00174	1.15003831014013	0.189489059903465
534.02174	1.15003831014013	0.18947240002527
534.04174	1.15003831014013	0.189450289528238
534.06174	1.15003831014013	0.189481143924149
534.08174	1.15003831014013	0.189486731045853
534.10174	1.15003831014013	0.189539133309586
534.12174	1.15003831014013	0.189463768889628
534.14174	1.15003831014013	0.189449297211743
534.16174	1.15003831014013	0.189327895122607
534.18174	1.15003831014013	0.189299894823601
534.20174	1.15003831014013	0.189345474317938
534.22174	1.15003831014013	0.189382520602603
534.24174	1.15006793774582	0.189342265907068
534.26174	1.15006793774582	0.189372335114748
534.28174	1.15006793774582	0.189396742420893
534.30174	1.15006793774582	0.189406180703923
534.32174	1.15006793774582	0.189310445308254
534.34174	1.15006793774582	0.18935651443244
534.36174	1.15006793774582	0.18925533257237
534.38174	1.15006793774582	0.189293334970596
534.40174	1.15006793774582	0.189318678211618
534.42174	1.15006793774582	0.189314667401285
534.44174	1.1500975653515	0.189248668858488
534.46174	1.1500975653515	0.189295529105814
534.48174	1.1500975653515	0.189403439370255
534.50174	1.1500975653515	0.189525840897775
534.52174	1.1500975653515	0.18956571160481
534.54174	1.1500975653515	0.189624778175916
534.56174	1.1500975653515	0.189653260982882
534.58174	1.1500975653515	0.189743960609733
534.60174	1.1500975653515	0.189874568927025
534.62174	1.1500975653515	0.190003126733856
534.64174	1.15010579524197	0.189957100934493
534.66174	1.15010579524197	0.189935586895642
534.68174	1.15010579524197	0.189969228324007
534.70174	1.15010579524197	0.190001840639451
534.72174	1.15010579524197	0.190002335610717
534.74174	1.15010579524197	0.190082861026037
534.76174	1.15010579524197	0.190131289275863
534.78174	1.15010579524197	0.190192697167887
534.80174	1.15010579524197	0.190204026312373
534.82174	1.15010579524197	0.190150496416258
534.84174	1.15011484812149	0.190255585225783
534.86174	1.15011484812149	0.190277505212291
534.88174	1.15011484812149	0.190373553377573
534.90174	1.15011484812149	0.190439354881449
534.92174	1.15011484812149	0.190500810846221
534.94174	1.15011484812149	0.190676458581289
534.96174	1.15011484812149	0.190721665363449
534.98174	1.15011484812149	0.190766546912691
535.00174	1.15011484812149	0.19079037734585
535.02174	1.15011484812149	0.190701730603423
535.04174	1.15011484812149	0.19073798635844
535.06174	1.15011484812149	0.190770618259078
535.08174	1.15011484812149	0.190804811040328
535.10174	1.15011484812149	0.190793525814156
535.12174	1.15011484812149	0.190708369984185
535.14174	1.15011484812149	0.190615483937496
535.16174	1.15011484812149	0.190544589096202
535.18174	1.15011484812149	0.190509719142033
535.20174	1.15011484812149	0.190460188779927
535.22174	1.15011484812149	0.190508053213562
535.24174	1.15012719295719	0.190501295134655
535.26174	1.15012719295719	0.190550805911567
535.28174	1.15012719295719	0.190442279603751
535.30174	1.15012719295719	0.19039685204304
535.32174	1.15012719295719	0.190371244698646
535.34174	1.15012719295719	0.190283719060203
535.36174	1.15012719295719	0.19022616589045
535.38174	1.15012719295719	0.190073877950394
535.40174	1.15012719295719	0.190161457596493
535.42174	1.15012719295719	0.190266862143086
535.44174	1.15011484812149	0.190265246067836
535.46174	1.15011484812149	0.190317513015684
535.48174	1.15011484812149	0.19033930065376
535.50174	1.15011484812149	0.190364687813095
535.52174	1.15011484812149	0.190456301415665
535.54174	1.15011484812149	0.190513729952365
535.56174	1.15011484812149	0.190593571072876
535.58174	1.15011484812149	0.190608469470595
535.60174	1.15011484812149	0.19060177074076
535.62174	1.15011484812149	0.190658702525721
535.64174	1.15012307801195	0.190772662834632
535.66174	1.15012307801195	0.19088411386475
535.68174	1.15012307801195	0.190953767716934
535.70174	1.15012307801195	0.191026538582415
535.72174	1.15012307801195	0.191095536033855
535.74174	1.15012307801195	0.191197916151702
535.76174	1.15012307801195	0.191295245663464
535.78174	1.15012307801195	0.19147822419599
535.80174	1.15012307801195	0.191559873682747
535.82174	1.15012307801195	0.191720396900129
535.84174	1.15012307801195	0.191805929003221
535.86174	1.15012307801195	0.19180754507847
535.88174	1.15012307801195	0.191858276072317
535.90174	1.15012307801195	0.191903576032522
535.92174	1.15012307801195	0.192019774394964
535.94174	1.15012307801195	0.192134070026136
535.96174	1.15012307801195	0.192172714581329
535.98174	1.15012307801195	0.192182407471881
536.00174	1.15012307801195	0.19213911113637
536.02174	1.15012307801195	0.192170721045977
536.04174	1.15012307801195	0.192211042212473
536.06174	1.15012307801195	0.192264997641439
536.08174	1.15012307801195	0.192353830146463
536.10174	1.15012307801195	0.192481076338788
536.12174	1.15012307801195	0.192592447841148
536.14174	1.15012307801195	0.192594650285235
536.16174	1.15012307801195	0.192560614185537
536.18174	1.15012307801195	0.19258082373177
536.20174	1.15012307801195	0.192636959645667
536.22174	1.15012307801195	0.192545565041175
536.24174	1.15012307801195	0.192670871705803
536.26174	1.15012307801195	0.19268869185837
536.28174	1.15012307801195	0.192762900751883
536.30174	1.15012307801195	0.192774421593874
536.32174	1.15012307801195	0.192851550461763
536.34174	1.15012307801195	0.192918894448038
536.36174	1.15012307801195	0.193032025056913
536.38174	1.15012307801195	0.193062940582369
536.40174	1.15012307801195	0.193058183754192
536.42174	1.15012307801195	0.193112682227173
536.44174	1.15011664841003	0.193011428554726
536.46174	1.15011484812149	0.193093102374602
536.48174	1.15011484812149	0.193192214139016
536.50174	1.15011484812149	0.193273814366042
536.52174	1.15011484812149	0.193288906835227
536.54174	1.15011484812149	0.19332386106508
536.56174	1.15011484812149	0.193438617245056
536.58174	1.15011484812149	0.193526356540161
536.60174	1.15011484812149	0.19368628923427
536.62174	1.15011484812149	0.193743961695659
536.64174	1.15012237075574	0.193804028298641
536.66174	1.15012719295719	0.193784072766438
536.68174	1.15012719295719	0.193756378115157
536.70174	1.15012719295719	0.193810897360314
536.72174	1.15012719295719	0.193933300074816
536.74174	1.15012719295719	0.193986504144521
536.76174	1.15012719295719	0.193984544438141
536.78174	1.15012719295719	0.193958548950811
536.80174	1.15012719295719	0.194026354672871
536.82174	1.15012719295719	0.194094533107108
536.84174	1.15012719295719	0.19414673833192
536.86174	1.15012719295719	0.194232075770053
536.88174	1.15012719295719	0.194336035760215
536.90174	1.15012719295719	0.194355496321151
536.92174	1.15012719295719	0.194458299597888
536.94174	1.15012719295719	0.194574056403229
536.96174	1.15012719295719	0.194687922347115
536.98174	1.15012719295719	0.194840417415434
537.00174	1.15012719295719	0.194950471961872
537.02174	1.15012719295719	0.195057690809616
537.04174	1.15012391386021	0.19518852109244
537.06174	1.15011484812149	0.195224612450526
537.08174	1.15011484812149	0.195375976325519
537.10174	1.15011484812149	0.195390020690082
537.12174	1.15011484812149	0.195445148856724
537.14174	1.15011484812149	0.195493921331171
537.16174	1.15011484812149	0.195574439624602
537.18174	1.15011484812149	0.195651393412727
537.20174	1.15011484812149	0.195728896773265
537.22174	1.15011484812149	0.195774057263148
537.24174	1.15011569682894	0.195826207886814
537.26174	1.150123901001	0.195845943233956
537.28174	1.150123901001	0.195919229249389
537.30174	1.150123901001	0.195900781777124
537.32174	1.150123901001	0.195959966452884
537.34174	1.150123901001	0.195957245891392
537.36174	1.150123901001	0.195898244604266
537.38174	1.150123901001	0.195884930233299
537.40174	1.150123901001	0.195961621105031
537.42174	1.150123901001	0.196001926840769
537.44174	1.150123901001	0.196040829564428
537.46174	1.15012801594624	0.196113542861308
537.48174	1.15012801594624	0.19615850571878
537.50174	1.15012801594624	0.196268166780865
537.52174	1.15012801594624	0.196208185640549
537.54174	1.15012801594624	0.196214535397836
537.56174	1.15012801594624	0.196241971880651
537.58174	1.15012801594624	0.196307403639804
537.60174	1.15012801594624	0.19634193589775
537.62174	1.15012801594624	0.1963303100079
537.64174	1.15012801594624	0.196337720926607
537.66174	1.15011484812149	0.196216828052515
537.68174	1.15011484812149	0.196259924975141
537.70174	1.15011484812149	0.196400071281905
537.72174	1.15011484812149	0.196472863513053
537.74174	1.15011484812149	0.196589340222646
537.76174	1.15011484812149	0.196798410981491
537.78174	1.15011484812149	0.196920497958926
537.80174	1.15011484812149	0.196996937190591
537.82174	1.15011484812149	0.197126254072061
537.84174	1.15011484812149	0.197306618277935
537.86174	1.150123901001	0.197459851055229
537.88174	1.150123901001	0.197494792821776
537.90174	1.150123901001	0.197534161435656
537.92174	1.150123901001	0.197642367851969
537.94174	1.150123901001	0.197527031831553
537.96174	1.150123901001	0.197508094135948
537.98174	1.150123901001	0.19762539461067
538.00174	1.150123901001	0.197728391958874
538.02174	1.150123901001	0.197805376608516
538.04174	1.150123901001	0.197869575093938
538.06174	1.150123901001	0.197986277923498
538.08174	1.150123901001	0.198055564404922
538.10174	1.150123901001	0.198128704421636
538.12174	1.150123901001	0.198234550525329
538.14174	1.150123901001	0.198278719885699
538.16174	1.150123901001	0.1983463309428
538.18174	1.150123901001	0.198417345669221
538.20174	1.150123901001	0.198550206877312
538.22174	1.150123901001	0.198699371275672
538.24174	1.150123901001	0.198793111949008
538.26174	1.15012801594624	0.198919728447671
538.28174	1.15012801594624	0.199005428508638
538.30174	1.15012801594624	0.199156450532974
538.32174	1.15012801594624	0.199306090910897
538.34174	1.15012801594624	0.199477621600791
538.36174	1.15012801594624	0.199604270147954
538.38174	1.15012801594624	0.199618314512516
538.40174	1.15012801594624	0.199697130081051
538.42174	1.15012801594624	0.199786042113832
538.44174	1.15012801594624	0.199842464090259
538.46174	1.15012801594624	0.200024573752361
538.48174	1.15012801594624	0.200207407473151
538.50174	1.15012801594624	0.20030502126697
538.52174	1.15012801594624	0.200468943405746
538.54174	1.15012801594624	0.200618573694327
538.56174	1.15012801594624	0.200685415587446
538.58174	1.15012801594624	0.200787889476829
538.60174	1.15012801594624	0.200853558632272
538.62174	1.15012801594624	0.201000057070287
538.64174	1.15012801594624	0.201108632637832
538.66174	1.15011567111053	0.201044368868431
538.68174	1.15011567111053	0.200995013586089
538.70174	1.15011567111053	0.201012087127322
538.72174	1.15011567111053	0.20094490872496
538.74174	1.15011567111053	0.201072902715599
538.76174	1.15011567111053	0.201185903943496
538.78174	1.15011567111053	0.201250418165985
538.80174	1.15011567111053	0.201438859187162
538.82174	1.15011567111053	0.201462937105953
538.84174	1.15011567111053	0.201513667506309
538.86174	1.15011567111053	0.201572200529251
538.88174	1.15011567111053	0.20161085754775
538.90174	1.15011567111053	0.201736357690355
538.92174	1.15011567111053	0.201801880847079
538.94174	1.15011567111053	0.201806957566757
538.96174	1.15011567111053	0.201837872498723
538.98174	1.15011567111053	0.201870131093694
539.00174	1.15011567111053	0.201990769953755
539.02174	1.15011567111053	0.202056635554629
539.04174	1.15011567111053	0.202172286718621
539.06174	1.15012883893528	0.20228767377924
539.08174	1.15012883893528	0.202350147580609
539.10174	1.15012883893528	0.202426712632308
539.12174	1.15012883893528	0.202492025099824
539.14174	1.15012883893528	0.202535384345352
539.16174	1.15012883893528	0.202530404958153
539.18174	1.15012883893528	0.202673879560914
539.20174	1.15012883893528	0.202791213271117
539.22174	1.15012883893528	0.202965753552488
539.24174	1.15012883893528	0.203097466356023
539.26174	1.15012883893528	0.203213556703153
539.28174	1.15012883893528	0.203312474989591
539.30174	1.15012883893528	0.203434085987463
539.32174	1.15012883893528	0.203505752366701
539.34174	1.15012883893528	0.203577580768909
539.36174	1.15012883893528	0.203658849234618
539.38174	1.15012883893528	0.203747641975764
539.40174	1.15012883893528	0.203837107735393
539.42174	1.15012883893528	0.203936155402809
539.44174	1.15012883893528	0.204077240018413
539.46174	1.15011649409958	0.20420950120738
539.48174	1.15011649409958	0.204388641041884
539.50174	1.15011649409958	0.204399095381039
539.52174	1.15011649409958	0.204418155335734
539.54174	1.15011649409958	0.204440486017825
539.56174	1.15011649409958	0.204448222762942
539.58174	1.15011649409958	0.204451025226154
539.60174	1.15011649409958	0.204498749002487
539.62174	1.15011649409958	0.204591195866038
539.64174	1.15011649409958	0.204671645908035
539.66174	1.15012883893528	0.204730987858839
539.68174	1.15012883893528	0.204820733152601
539.70174	1.15012883893528	0.204730729690373
539.72174	1.15012883893528	0.204770967768168
539.74174	1.15012883893528	0.204726404923446
539.76174	1.15012883893528	0.204728404987195
539.78174	1.15012883893528	0.204748118968671
539.80174	1.15012883893528	0.204856447050584
539.82174	1.15012883893528	0.20488149176577
539.84174	1.15012883893528	0.204776763798607
539.86174	1.15011649409958	0.204720101458435
539.88174	1.15011649409958	0.204733867475846
539.90174	1.15011649409958	0.204746375292916
539.92174	1.15011649409958	0.204681900240815
539.94174	1.15011649409958	0.20462671213161
539.96174	1.15011649409958	0.204708162205482
539.98174	1.15011649409958	0.204714155274842
540.00174	1.15011649409958	0.204823986668766
540.02174	1.15011649409958	0.204785891685986
540.04174	1.15011649409958	0.204709306455603
540.06174	1.15011649409958	0.204693031752889
540.08174	1.15011649409958	0.204615076745908
540.10174	1.15011649409958	0.204700617751361
540.12174	1.15011649409958	0.204795583389557
540.14174	1.15011649409958	0.204789910805189
540.16174	1.15011649409958	0.204921777322822
540.18174	1.15011649409958	0.204940388005037
540.20174	1.15011649409958	0.204791896625161
540.22174	1.15011649409958	0.20494108476315
540.24174	1.15011649409958	0.205017486011409
540.26174	1.15011649409958	0.205115789441453
540.28174	1.15011649409958	0.205165641475533
540.30174	1.15011649409958	0.205236136897567
540.32174	1.15011649409958	0.205371643293829
540.34174	1.15011649409958	0.205451560381153
540.36174	1.15011649409958	0.205531509516977
540.38174	1.15011649409958	0.205544156804367
540.40174	1.15011649409958	0.205655945530709
540.42174	1.15011649409958	0.205774015169413
540.44174	1.15011649409958	0.205854935849557
540.46174	1.15011649409958	0.205889054444466
540.48174	1.15011649409958	0.206031809142976
540.50174	1.15011649409958	0.206158605469328
540.52174	1.15011649409958	0.206283960800196
540.54174	1.15011649409958	0.206297619989277
540.56174	1.15011649409958	0.206352800976594
540.58174	1.15011649409958	0.206441252460571
540.60174	1.15011649409958	0.206584416667682
540.62174	1.15011649409958	0.206630211599153
540.64174	1.15011649409958	0.206626082090675
540.66174	1.15011649409958	0.206676164992648
540.68174	1.15011649409958	0.206776600834874
540.70174	1.15011649409958	0.206783989794424
540.72174	1.15011649409958	0.206775404357569
540.74174	1.15011649409958	0.206908128469302
540.76174	1.15011649409958	0.206960575838331
540.78174	1.15011649409958	0.206975958524482
540.80174	1.15011649409958	0.206974108613886
540.82174	1.15011649409958	0.206994431516848
540.84174	1.15011649409958	0.207136232475759
540.86174	1.15011649409958	0.207260385987905
540.88174	1.15012472399005	0.207439332937924
540.90174	1.15012472399005	0.207496159081536
540.92174	1.15012472399005	0.207635146894401
540.94174	1.15012472399005	0.207706496349592
540.96174	1.15012472399005	0.20773622904803
540.98174	1.15012472399005	0.207837038789413
541.00174	1.15012472399005	0.207863306095496
541.02174	1.15012472399005	0.20787806205544
541.04174	1.15012472399005	0.207846480633388
541.06174	1.15012472399005	0.207772093692657
541.08174	1.15011649409958	0.207870708111842
541.10174	1.15011649409958	0.207922744785288
541.12174	1.15011649409958	0.208011734565355
541.14174	1.15011649409958	0.208129718741395
541.16174	1.15011649409958	0.208159600406005
541.18174	1.15011649409958	0.208231740984334
541.20174	1.15011649409958	0.208280575181817
541.22174	1.15011649409958	0.208477034262715
541.24174	1.15011649409958	0.208540360316768
541.26174	1.15011649409958	0.208595065918013
541.28174	1.15011649409958	0.208647902023468
541.30174	1.15011649409958	0.208804271992743
541.32174	1.15011649409958	0.208876945525746
541.34174	1.15011649409958	0.208963223646681
541.36174	1.15011649409958	0.209087195550665
541.38174	1.15011649409958	0.209220964206078
541.40174	1.15011649409958	0.209316247361813
541.42174	1.15011649409958	0.209470027931047
541.44174	1.15011649409958	0.209601078992422
541.46174	1.15011649409958	0.209706099550513
541.48174	1.15012966192433	0.20981307506706
541.50174	1.15012966192433	0.209843477816527
541.52174	1.15012966192433	0.209884426896213
541.54174	1.15012966192433	0.209968658661122
541.56174	1.15012966192433	0.209967043179363
541.58174	1.15012966192433	0.210000156400981
541.60174	1.15012966192433	0.21002775965469
541.62174	1.15012966192433	0.210133348183408
541.64174	1.15012966192433	0.210223172411436
541.66174	1.15012966192433	0.210281852620079
541.68174	1.15011649409958	0.210319601597765
541.70174	1.15011649409958	0.210360849796777
541.72174	1.15011649409958	0.210390983101455
541.74174	1.15011649409958	0.210416954255665
541.76174	1.15011649409958	0.210554254774394
541.78174	1.15011649409958	0.210512997673021
541.80174	1.15011649409958	0.210525330410327
541.82174	1.15011649409958	0.21045130609243
541.84174	1.15011649409958	0.210346241022534
541.86174	1.15011649409958	0.210204626419711
541.88174	1.15011649409958	0.210176804167923
541.90174	1.15011649409958	0.210099779754402
541.92174	1.15011649409958	0.210031495085325
541.94174	1.15011649409958	0.210014799004195
541.96174	1.15011649409958	0.209924603844463
541.98174	1.15011649409958	0.209968465776635
542.00174	1.15011649409958	0.210024677063855
542.02174	1.15011649409958	0.210086997744616
542.04174	1.15011649409958	0.210178423210626
542.06174	1.15011649409958	0.210248202882844
542.08174	1.15011731708863	0.210197470702016
542.10174	1.15011731708863	0.21023299705693
542.12174	1.15011731708863	0.210183793114724
542.14174	1.15011731708863	0.210079820661256
542.16174	1.15011731708863	0.210038876922987
542.18174	1.15011731708863	0.210019831212069
542.20174	1.15011731708863	0.209966285885196
542.22174	1.15011731708863	0.209938420308585
542.24174	1.15011731708863	0.210042982691836
542.26174	1.15011731708863	0.209943032918515
542.28174	1.15011731708863	0.209963983141175
542.30174	1.15011731708863	0.209890365364426
542.32174	1.15011731708863	0.209713952619812
542.34174	1.15011731708863	0.209699622786211
542.36174	1.15011731708863	0.20963227405201
542.38174	1.15011731708863	0.209553386077606
542.40174	1.15011731708863	0.209358666518029
542.42174	1.15011731708863	0.209204719771391
542.44174	1.15011731708863	0.209023001219678
542.46174	1.15011731708863	0.208969558566701
542.48174	1.15011731708863	0.208939575415176
542.50174	1.15011731708863	0.20897041556731
542.52174	1.15011731708863	0.208954495772051
542.54174	1.15011731708863	0.208870328697632
542.56174	1.15011731708863	0.208835983982755
542.58174	1.15011731708863	0.20861523748084
542.60174	1.15011731708863	0.208545431101539
542.62174	1.15011731708863	0.208440919165
542.64174	1.15011731708863	0.208343371248651
542.66174	1.15011731708863	0.208270256158548
542.68174	1.15011731708863	0.208221684283967
542.70174	1.15011731708863	0.208048489446073
542.72174	1.15011731708863	0.20791679385377
542.74174	1.15011731708863	0.207811991106775
542.76174	1.15011731708863	0.207657231871332
542.78174	1.15011731708863	0.207553651715234
542.80174	1.15011731708863	0.207465898769843
542.82174	1.15011731708863	0.20746809290506
542.84174	1.15011731708863	0.207331498046805
542.86174	1.15011731708863	0.207145184689884
542.88174	1.15011731708863	0.207179564420713
542.90174	1.15011731708863	0.207030461745389
542.92174	1.15011731708863	0.207077856727859
542.94174	1.15011731708863	0.207195442671621
542.96174	1.15011731708863	0.207160160834887
542.98174	1.15011731708863	0.207113469732419
543.00174	1.15011731708863	0.206949869265617
543.02174	1.15011731708863	0.206897158980197
543.04174	1.15011731708863	0.206836169499135
543.06174	1.15011731708863	0.206824372090465
543.08174	1.15011731708863	0.206735479049388
543.10174	1.15011731708863	0.206817765945184
543.12174	1.15011731708863	0.206764548225192
543.14174	1.15011731708863	0.20669363083125
543.16174	1.15011731708863	0.206644682090057
543.18174	1.15011731708863	0.206683096964338
543.20174	1.15011731708863	0.206619182167484
543.22174	1.15011731708863	0.206541980300235
543.24174	1.15011731708863	0.206567796553365
543.26174	1.15011731708863	0.20656048474761
543.28174	1.15011731708863	0.206464399785903
543.30174	1.15011731708863	0.206466820634578
543.32174	1.15011731708863	0.206439825708864
543.34174	1.15011731708863	0.20638698248152
543.36174	1.15011731708863	0.206395202328088
543.38174	1.15011731708863	0.206404732602181
543.40174	1.15011731708863	0.206353774301386
543.42174	1.15011731708863	0.206287581687122
543.44174	1.15011731708863	0.206285788751636
543.46174	1.15011731708863	0.206216396035372
543.48174	1.15011731708863	0.206194645193721
543.50174	1.15011731708863	0.206081441585487
543.52174	1.15011731708863	0.206042144190494
543.54174	1.15011731708863	0.20605265669174
543.56174	1.15011731708863	0.206017920272984
543.58174	1.15011731708863	0.205997218722938
543.60174	1.15011731708863	0.205923751099344
543.62174	1.15011731708863	0.20594696786309
543.64174	1.15011731708863	0.205941929720309
543.66174	1.15011731708863	0.206033237675155
543.68174	1.15011731708863	0.20593211694463
543.70174	1.15011731708863	0.205796935187797
543.72174	1.15011731708863	0.205679245976648
543.74174	1.15011731708863	0.20561041351563
543.76174	1.15011731708863	0.205545495719448
543.78174	1.15011731708863	0.205421780203458
543.80174	1.15011731708863	0.205444062219309
543.82174	1.15011731708863	0.205326975401249
543.84174	1.15011731708863	0.205294430150256
543.86174	1.15011731708863	0.205206414288472
543.88174	1.15011731708863	0.205108820673338
543.90174	1.15011731708863	0.204978404647041
543.92174	1.15011731708863	0.204930849422074
543.94174	1.15011731708863	0.204867540579252
543.96174	1.15011731708863	0.20497922841217
543.98174	1.15011731708863	0.204914358688736
544.00174	1.15011731708863	0.204816016088303
544.02174	1.15011731708863	0.20474165170022
544.04174	1.15011731708863	0.204671299309451
544.06174	1.15011731708863	0.204446016164419
544.08174	1.15011731708863	0.204362350589663
544.10174	1.15011731708863	0.204271105544834
544.12174	1.15011731708863	0.20428000137734
544.14174	1.15011731708863	0.204316158019405
544.16174	1.15011731708863	0.204313229736158
544.18174	1.15011731708863	0.204332065351359
544.20174	1.15011731708863	0.204227567658598
544.22174	1.15011731708863	0.204227286937484
544.24174	1.15011731708863	0.204172796773373
544.26174	1.15011731708863	0.204116414560825
544.28174	1.15011801148564	0.204061551684538
544.30174	1.15011814007767	0.203953770207585
544.32174	1.15011814007767	0.203855864416327
544.34174	1.15011814007767	0.203812207831945
544.36174	1.15011814007767	0.203834287467459
544.38174	1.15011814007767	0.203776835784621
544.40174	1.15011814007767	0.203720287394669
544.42174	1.15011814007767	0.203606406613515
544.44174	1.15011814007767	0.203547985166829
544.46174	1.15011814007767	0.203583331694052
544.48174	1.15012366953533	0.203571773462146
544.50174	1.15012636996814	0.203561607559484
544.52174	1.15012636996814	0.203527571459786
544.54174	1.15012636996814	0.203471252157255
544.56174	1.15012636996814	0.203550201261203
544.58174	1.15012636996814	0.203510806533732
544.60174	1.15012636996814	0.203503884057893
544.62174	1.15012636996814	0.203533768096466
544.64174	1.15012636996814	0.203579633653333
544.66174	1.15012636996814	0.20360584695176
544.68174	1.15012636996814	0.203533278466616
544.70174	1.15011814007767	0.20357171173911
544.72174	1.15011814007767	0.203638037888788
544.74174	1.15011814007767	0.203692497191381
544.76174	1.15011814007767	0.203692077593437
544.78174	1.15011814007767	0.203717366826802
544.80174	1.15011814007767	0.203757088567664
544.82174	1.15011814007767	0.203767732823851
544.84174	1.15011814007767	0.203811260027254
544.86174	1.15011814007767	0.203819400346065
544.88174	1.15011814007767	0.203845259924019
544.90174	1.15011814007767	0.203837630600724
544.92174	1.15011814007767	0.203818813977227
544.94174	1.15011814007767	0.203778278560578
544.96174	1.15011814007767	0.203713424267903
544.98174	1.15011814007767	0.203678481907865
545.00174	1.15011814007767	0.203614002701329
545.02174	1.15011814007767	0.203623024353869
545.04174	1.15011814007767	0.203529636807516
545.06174	1.15011814007767	0.203465024065567
545.08174	1.15011814007767	0.203410167124186
545.10174	1.15011814007767	0.203438324104744
545.12174	1.15011814007767	0.203375770775617
545.14174	1.15011814007767	0.203341307362595
545.16174	1.15011814007767	0.203196949645633
545.18174	1.15011814007767	0.203059171366869
545.20174	1.15011814007767	0.202968626641097
545.22174	1.15011814007767	0.202927134517397
545.24174	1.15011814007767	0.202849702969237
545.26174	1.15011814007767	0.202781017693919
545.28174	1.15011814007767	0.202673270045938
545.30174	1.15011814007767	0.202617948994809
545.32174	1.15011814007767	0.202561814861385
545.34174	1.15011814007767	0.202600342498904
545.36174	1.15011814007767	0.202448200557567
545.38174	1.15011814007767	0.202419343257952
545.40174	1.15011814007767	0.20237567005583
545.42174	1.15011814007767	0.20230460666317
545.44174	1.15011814007767	0.202277094807033
545.46174	1.15011814007767	0.202200835403058
545.48174	1.15011814007767	0.202183685301523
545.50174	1.15011814007767	0.20213784763872
545.52174	1.15011814007767	0.202126238960101
545.54174	1.15011814007767	0.202122633503935
545.56174	1.15011814007767	0.202154689718568
545.58174	1.15011814007767	0.202172748454407
545.60174	1.15011814007767	0.202183091810796
545.62174	1.15011814007767	0.202142414549863
545.64174	1.15011814007767	0.202227684330053
545.66174	1.15011814007767	0.202326423975782
545.68174	1.15011814007767	0.202181818179696
545.70174	1.15011814007767	0.202195314752317
545.72174	1.15011814007767	0.202221547635937
545.74174	1.15011814007767	0.202201083482183
545.76174	1.15011814007767	0.202141951033605
545.78174	1.15011814007767	0.202269376460129
545.80174	1.15011814007767	0.202265330633843
545.82174	1.15011814007767	0.202390437885588
545.84174	1.15011814007767	0.202414064157936
545.86174	1.15011814007767	0.202494111219729
545.88174	1.15011814007767	0.202556630126394
545.90174	1.15011814007767	0.20260729524277
545.92174	1.15011814007767	0.202719842450261
545.94174	1.15011814007767	0.202817728656324
545.96174	1.15011814007767	0.202950840910993
545.98174	1.15011814007767	0.202885446541756
546.00174	1.15011814007767	0.20293817581888
546.02174	1.15011814007767	0.202941703527761
546.04174	1.15011814007767	0.202934576891112
546.06174	1.15011814007767	0.203096706687893
546.08174	1.15011814007767	0.20304948975264
546.10174	1.15011814007767	0.203043156613093
546.12174	1.15011814007767	0.202923559329258
546.14174	1.15011814007767	0.202957963986697
546.16174	1.15011814007767	0.203029351425294
546.18174	1.15011814007767	0.203084674256895
546.20174	1.15011814007767	0.203046141277959
546.22174	1.15011814007767	0.203053807397679
546.24174	1.15011814007767	0.203084477217974
546.26174	1.15011814007767	0.203104077249231
546.28174	1.15011814007767	0.203059473453648
546.30174	1.15011814007767	0.202979051305716
546.32174	1.15011814007767	0.203069495138063
546.34174	1.15011814007767	0.203016926696926
546.36174	1.15011814007767	0.203024153633508
546.38174	1.15011814007767	0.202951264663372
546.40174	1.15011814007767	0.203056267416742
546.42174	1.15011814007767	0.203115612334999
546.44174	1.15011814007767	0.203172426608796
546.46174	1.15011814007767	0.203235267780925
546.48174	1.15011814007767	0.203389011553734
546.50174	1.15011814007767	0.203589593614712
546.52174	1.15011814007767	0.203678902099299
546.54174	1.15011814007767	0.203778423965806
546.56174	1.15011814007767	0.203844030211232
546.58174	1.15011814007767	0.203756894496196
546.60174	1.15011814007767	0.203790160244931
546.62174	1.15011814007767	0.203770855178566
546.64174	1.15011814007767	0.203919388102793
546.66174	1.15011814007767	0.203938696136611
546.68174	1.15011814007767	0.204057549183075
546.70174	1.15012636996814	0.204227109483757
546.72174	1.15012636996814	0.20432595892527
546.74174	1.15012636996814	0.204404343026047
546.76174	1.15012636996814	0.204414051940848
546.78174	1.15012636996814	0.204542009135063
546.80174	1.15012636996814	0.204593811973163
546.82174	1.15012636996814	0.204737525159196
546.84174	1.15012636996814	0.204847663387826
546.86174	1.15012636996814	0.204973125547025
546.88174	1.15012636996814	0.20499532862861
546.90174	1.15012719295719	0.205083889908372
546.92174	1.15012719295719	0.205168644538611
546.94174	1.15012719295719	0.205266106992295
546.96174	1.15012719295719	0.205299814298131
546.98174	1.15012719295719	0.205383374231537
547.00174	1.15012719295719	0.205420954064366
547.02174	1.15012719295719	0.205409884275327
547.04174	1.15012719295719	0.205505854099833
547.06174	1.15012719295719	0.205616723509039
547.08174	1.15012719295719	0.205788823356541
547.10174	1.15011814007767	0.205935956829633
547.12174	1.15011814007767	0.206048824522116
547.14174	1.15011814007767	0.206151755992849
547.16174	1.15011814007767	0.206194082564512
547.18174	1.15011814007767	0.206222576054311
547.20174	1.15011814007767	0.206305451099419
547.22174	1.15011814007767	0.206439997227684
547.24174	1.15011814007767	0.20650950626813
547.26174	1.15011814007767	0.206591994950774
547.28174	1.15011814007767	0.206638203545282
547.30174	1.15011814007767	0.206751558493652
547.32174	1.15011814007767	0.206842428452341
547.34174	1.15011814007767	0.206904728954418
547.36174	1.15011814007767	0.206928152252938
547.38174	1.15011814007767	0.207073534928386
547.40174	1.15011814007767	0.207186194899114
547.42174	1.15011814007767	0.207269880652555
547.44174	1.15011814007767	0.207347567401727
547.46174	1.15011814007767	0.207512792846139
547.48174	1.15011814007767	0.207639460385005
547.50174	1.15011814007767	0.207717246247129
547.52174	1.15011814007767	0.207879577237266
547.54174	1.15011814007767	0.207992179045903
547.56174	1.15011814007767	0.208180035478714
547.58174	1.15011814007767	0.2082776706382
547.60174	1.15011814007767	0.208414680346472
547.62174	1.15011814007767	0.208512580202822
547.64174	1.15011814007767	0.208575160239032
547.66174	1.15011814007767	0.208538313960742
547.68174	1.15011814007767	0.208563956321089
547.70174	1.15012542481666	0.208637707039761
547.72174	1.15012719295719	0.208616265406779
547.74174	1.15012719295719	0.208701909679618
547.76174	1.15012719295719	0.208707696214205
547.78174	1.15012719295719	0.208805304666608
547.80174	1.15012719295719	0.208876147874209
547.82174	1.15012719295719	0.208903188498709
547.84174	1.15012719295719	0.208951985306276
547.86174	1.15012719295719	0.209023740115633
547.88174	1.15012719295719	0.209198218673969
547.90174	1.15012719295719	0.209251260127215
547.92174	1.15012719295719	0.209314642562887
547.94174	1.15012719295719	0.209314323264876
547.96174	1.15012719295719	0.209353808202939
547.98174	1.15012719295719	0.209461119041745
548.00174	1.15012719295719	0.209510216749111
548.02174	1.15012719295719	0.209609430593931
548.04174	1.15012719295719	0.209729231445086
548.06174	1.15012719295719	0.209804020179039
548.08174	1.15012719295719	0.209932509140945
548.10174	1.15012719295719	0.210046452238625
548.12174	1.15011896306672	0.21017126571246
548.14174	1.15011896306672	0.210256896928502
548.16174	1.15011896306672	0.210444403201785
548.18174	1.15011896306672	0.210628625097384
548.20174	1.15011896306672	0.210737705132048
548.22174	1.15011896306672	0.210729158865581
548.24174	1.15011896306672	0.210737683766382
548.26174	1.15011896306672	0.210781159929583
548.28174	1.15011896306672	0.210869528918349
548.30174	1.15011896306672	0.210949986082235
548.32174	1.15012719295719	0.211020467853983
548.34174	1.15012719295719	0.211103222420472
548.36174	1.15012719295719	0.211171779501793
548.38174	1.15012719295719	0.211143208858199
548.40174	1.15012719295719	0.211248967718755
548.42174	1.15012719295719	0.21127205272756
548.44174	1.15012719295719	0.211316035731841
548.46174	1.15012719295719	0.211365726336443
548.48174	1.15012719295719	0.211480062324985
548.50174	1.15012719295719	0.211527356414032
548.52174	1.15011896306672	0.211566996846664
548.54174	1.15011896306672	0.211610930591215
548.56174	1.15011896306672	0.211625454496285
548.58174	1.15011896306672	0.211667957928184
548.60174	1.15011896306672	0.211629014253665
548.62174	1.15011896306672	0.211684896747021
548.64174	1.15011896306672	0.211631702766658
548.66174	1.15011896306672	0.211529779043179
548.68174	1.15011896306672	0.211551409406212
548.70174	1.15011896306672	0.211545297638706
548.72174	1.15012719295719	0.211548650861314
548.74174	1.15012719295719	0.211608351280516
548.76174	1.15012719295719	0.211590779207074
548.78174	1.15012719295719	0.211550601665333
548.80174	1.15012719295719	0.211492359452847
548.82174	1.15012719295719	0.211317600766888
548.84174	1.15012719295719	0.211259245791164
548.86174	1.15012719295719	0.211269509619795
548.88174	1.15012719295719	0.21133678891558
548.90174	1.15012719295719	0.21132676248324
548.92174	1.15012719295719	0.21135132943839
548.94174	1.15012719295719	0.211352062992928
548.96174	1.15012719295719	0.211334242840362
548.98174	1.15012719295719	0.211351614907429
549.00174	1.15012719295719	0.211413007368694
549.02174	1.15012719295719	0.211398251408751
549.04174	1.15012719295719	0.211416643092887
549.06174	1.15012719295719	0.211427358567962
549.08174	1.15012719295719	0.211600982499651
549.10174	1.15012719295719	0.211665478917417
549.12174	1.15011896306672	0.211647322255609
549.14174	1.15011896306672	0.211728243529243
549.16174	1.15011896306672	0.211758072373178
549.18174	1.15011896306672	0.211742380478358
549.20174	1.15011896306672	0.211731686962441
549.22174	1.15011896306672	0.21180082269722
549.24174	1.15011896306672	0.211907014806006
549.26174	1.15011896306672	0.211932930765579
549.28174	1.15011896306672	0.211970438786029
549.30174	1.15011896306672	0.212017761956122
549.32174	1.15011896306672	0.212012281069259
549.34174	1.15011896306672	0.212004249359251
549.36174	1.15011896306672	0.212017491917841
549.38174	1.15011896306672	0.212052522707998
549.40174	1.15011896306672	0.211993324975441
549.42174	1.15011896306672	0.212013691203226
549.44174	1.15011896306672	0.212038639179422
549.46174	1.15011896306672	0.212171617898678
549.48174	1.15011896306672	0.212208735995722
549.50174	1.15011896306672	0.212195902352243
549.52174	1.15011896306672	0.212238747634801
549.54174	1.15011896306672	0.21226070145028
549.56174	1.15011896306672	0.212326240037763
549.58174	1.15011896306672	0.212373521663505
549.60174	1.15011896306672	0.212445396357989
549.62174	1.15011896306672	0.212470569267171
549.64174	1.15011896306672	0.212460983798441
549.66174	1.15011896306672	0.212462001041546
549.68174	1.15011896306672	0.212499565443616
549.70174	1.15011896306672	0.212522682500921
549.72174	1.15011896306672	0.212583169295336
549.74174	1.15011896306672	0.212604061355905
549.76174	1.15011896306672	0.212661309471424
549.78174	1.15011896306672	0.212760754777627
549.80174	1.15011896306672	0.21274706532052
549.82174	1.15011896306672	0.212789907635624
549.84174	1.15011896306672	0.212956807317377
549.86174	1.15011896306672	0.212973117629534
549.88174	1.15011896306672	0.213012823346147
549.90174	1.15011896306672	0.213094731001369
549.92174	1.15011896306672	0.213132903137943
549.94174	1.15011896306672	0.213152095441071
549.96174	1.15011896306672	0.213141290348896
549.98174	1.15011896306672	0.213178587680139
550.00174	1.15011896306672	0.213230408916451
550.02174	1.15011896306672	0.213324772161559
550.04174	1.15011896306672	0.213293048301733
550.06174	1.15011896306672	0.213292124236671
550.08174	1.15011896306672	0.21344178538677
550.10174	1.15011896306672	0.213440126580188
550.12174	1.15011896306672	0.213528963239647
550.14174	1.15011896306672	0.213572125446253
550.16174	1.15011896306672	0.213472267070504
550.18174	1.15011896306672	0.213535442971404
550.20174	1.15011896306672	0.213548045153499
550.22174	1.15011896306672	0.213680336610493
550.24174	1.15011896306672	0.213715466513601
550.26174	1.15011896306672	0.21376205197472
550.28174	1.15011896306672	0.21378336185276
550.30174	1.15011896306672	0.213855472163063
550.32174	1.15011896306672	0.213895628932628
550.34174	1.15011896306672	0.21393405270927
550.36174	1.15011896306672	0.214007471073135
550.38174	1.15011896306672	0.214007647933371
550.40174	1.15011896306672	0.214070054670289
550.42174	1.15011896306672	0.214070820866817
550.44174	1.15011896306672	0.214083169628372
550.46174	1.15011896306672	0.214148672606412
550.48174	1.15011896306672	0.214133892906839
550.50174	1.15011896306672	0.214128805504328
550.52174	1.15011896306672	0.214192198622833
550.54174	1.15011896306672	0.214206086305843
550.56174	1.15011896306672	0.214081767803275
550.58174	1.15011896306672	0.214103286590052
550.60174	1.15011896306672	0.214062212283823
550.62174	1.15011896306672	0.214012893204416
550.64174	1.15011896306672	0.213916520993198
550.66174	1.15011896306672	0.213864477197863
550.68174	1.15011896306672	0.213892265027188
550.70174	1.15011896306672	0.213975967398368
550.72174	1.15011896306672	0.214032633892975
550.74174	1.15011896306672	0.214041092322815
550.76174	1.15011896306672	0.214054862494661
550.78174	1.15011896306672	0.214002793179225
550.80174	1.15011896306672	0.213984592005612
550.82174	1.15011896306672	0.213949471004865
550.84174	1.15011896306672	0.213987384972973
550.86174	1.15011896306672	0.214005150524393
550.88174	1.15011896306672	0.214026350013158
550.90174	1.15011896306672	0.214001644774668
550.92174	1.15011896306672	0.214021446592772
550.94174	1.15011896306672	0.21409159363575
550.96174	1.15011896306672	0.214083797541561
550.98174	1.15011896306672	0.214130234629999
551.00174	1.15011896306672	0.214196664047063
551.02174	1.15011896306672	0.214213731653388
551.04174	1.15011896306672	0.214226148666376
551.06174	1.15011896306672	0.214325736410354
551.08174	1.15011896306672	0.21424672617686
551.10174	1.15011896306672	0.214228076917748
551.12174	1.15011896306672	0.214156853876082
551.14174	1.15011896306672	0.214057038825157
551.16174	1.15011896306672	0.21397598520309
551.18174	1.15011896306672	0.21395438154714
551.20174	1.15011896306672	0.213967287002996
551.22174	1.15011896306672	0.213911229429876
551.24174	1.15011896306672	0.213982299944425
551.26174	1.15011896306672	0.213933700769269
551.28174	1.15011896306672	0.213899156641509
551.30174	1.15011896306672	0.213794940263352
551.32174	1.15011896306672	0.213710103731392
551.34174	1.15011896306672	0.213495577605786
551.36174	1.15011896306672	0.213410657985124
551.38174	1.15011896306672	0.213366977067623
551.40174	1.15011896306672	0.213363773404679
551.42174	1.15011896306672	0.213352968905995
551.44174	1.15011896306672	0.213231868903639
551.46174	1.15011896306672	0.213172975038334
551.48174	1.15011896306672	0.213050123051352
551.50174	1.15011896306672	0.213000300098318
551.52174	1.15011931026522	0.212988130570962
551.54174	1.15011978605577	0.212988083685195
551.56174	1.15011978605577	0.212918679099117
551.58174	1.15011978605577	0.212785833321784
551.60174	1.15011978605577	0.212773753411528
551.62174	1.15011978605577	0.212721498333495
551.64174	1.15011978605577	0.212649241430983
551.66174	1.15011978605577	0.212503496132701
551.68174	1.15011978605577	0.212456044768611
551.70174	1.15011978605577	0.212407834923373
551.72174	1.15011978605577	0.212429903876053
551.74174	1.15012801594624	0.21246465750604
551.76174	1.15012801594624	0.212541836227151
551.78174	1.15012801594624	0.21254169675683
551.80174	1.15012801594624	0.212615659351691
551.82174	1.15012801594624	0.212626189657659
551.84174	1.15012801594624	0.212502211225277
551.86174	1.15012801594624	0.21250004973205
551.88174	1.15012801594624	0.212498107830391
551.90174	1.15012801594624	0.212548002595803
551.92174	1.15012801594624	0.21250228719209
551.94174	1.15012801594624	0.212518169003943
551.96174	1.15012801594624	0.212548851287543
551.98174	1.15012801594624	0.212571127961978
552.00174	1.15012801594624	0.212617516977666
552.02174	1.15012801594624	0.212626127341132
552.04174	1.15012801594624	0.212674070709035
552.06174	1.15012801594624	0.212759203986358
552.08174	1.15012801594624	0.212664358826779
552.10174	1.15012801594624	0.212687811206344
552.12174	1.15012801594624	0.212639693352169
552.14174	1.15012801594624	0.212639520646367
552.16174	1.15012801594624	0.212614007073507
552.18174	1.15012801594624	0.212495990255477
552.20174	1.15012801594624	0.212490506401161
552.22174	1.15012801594624	0.212466369133297
552.24174	1.15012801594624	0.212444337570532
552.26174	1.15012801594624	0.212444982694952
552.28174	1.15012801594624	0.212384781963067
552.30174	1.15012801594624	0.21243454675401
552.32174	1.15012801594624	0.212524501549999
552.34174	1.15011978605577	0.212502039706457
552.36174	1.15011978605577	0.212555363067799
552.38174	1.15011978605577	0.212614140608921
552.40174	1.15011978605577	0.212681662642413
552.42174	1.15011978605577	0.212659642355972
552.44174	1.15011978605577	0.212660104685249
552.46174	1.15011978605577	0.212698342699293
552.48174	1.15011978605577	0.212752832863404
552.50174	1.15011978605577	0.212761233131153
552.52174	1.15011978605577	0.212845219190901
552.54174	1.15011978605577	0.212837505591923
552.56174	1.15011978605577	0.212843908763376
552.58174	1.15011978605577	0.212894899706161
552.60174	1.15011978605577	0.212865378883913
552.62174	1.15011978605577	0.212798565478349
552.64174	1.15011978605577	0.212749979359989
552.66174	1.15011978605577	0.212774935051566
552.68174	1.15011978605577	0.212884289872436
552.70174	1.15011978605577	0.212942438906878
552.72174	1.15011978605577	0.212997107711698
552.74174	1.15011978605577	0.213038163619714
552.76174	1.15011978605577	0.213103610809625
552.78174	1.15011978605577	0.213123449424154
552.80174	1.15011978605577	0.213276026987684
552.82174	1.15011978605577	0.213229211845655
552.84174	1.15011978605577	0.213284312118233
552.86174	1.15011978605577	0.21330763571031
552.88174	1.15011978605577	0.213285960835472
552.90174	1.15011978605577	0.213423537920879
552.92174	1.15011978605577	0.213571134316739
552.94174	1.15011978605577	0.213640927045753
552.96174	1.15011978605577	0.2136745951812
552.98174	1.15011978605577	0.213720967579149
553.00174	1.15011978605577	0.213683071415762
553.02174	1.15011978605577	0.213665972354429
553.04174	1.15011978605577	0.213690998077911
553.06174	1.15011978605577	0.213808606574321
553.08174	1.15011978605577	0.21378587587948
553.10174	1.15011978605577	0.213810552630414
553.12174	1.15011978605577	0.213833574729202
553.14174	1.15011978605577	0.213790623805296
553.16174	1.15011978605577	0.213697400655873
553.18174	1.15011978605577	0.213635767237373
553.20174	1.15011978605577	0.213619183325991
553.22174	1.15011978605577	0.213605871328986
553.24174	1.15011978605577	0.213634794506072
553.26174	1.15011978605577	0.213608300486531
553.28174	1.15011978605577	0.21360812778073
553.30174	1.15011978605577	0.213719873182248
553.32174	1.15011978605577	0.213740967623155
553.34174	1.15012883893528	0.213772768043285
553.36174	1.15012883893528	0.213941778771553
553.38174	1.15012883893528	0.213945463755477
553.40174	1.15012883893528	0.213955853997633
553.42174	1.15012883893528	0.214003230581891
553.44174	1.15012883893528	0.214186647110574
553.46174	1.15012883893528	0.214290510361748
553.48174	1.15012883893528	0.214372702892519
553.50174	1.15012883893528	0.214481721204148
553.52174	1.15012883893528	0.214639325040645
553.54174	1.15011978605577	0.214631372264904
553.56174	1.15011978605577	0.214594616197204
553.58174	1.15011978605577	0.214586299018157
553.60174	1.15011978605577	0.214590401226061
553.62174	1.15011978605577	0.214585053281121
553.64174	1.15011978605577	0.214542313046422
553.66174	1.15011978605577	0.214521546805887
553.68174	1.15011978605577	0.214466908862585
553.70174	1.15011978605577	0.214433531537594
553.72174	1.15011978605577	0.214391103479017
553.74174	1.15011978605577	0.214473961906384
553.76174	1.15011978605577	0.214503148593352
553.78174	1.15011978605577	0.214540566996703
553.80174	1.15011978605577	0.214529218267023
553.82174	1.15011978605577	0.214486356960216
553.84174	1.15011978605577	0.214498629754958
553.86174	1.15011978605577	0.214516908082365
553.88174	1.15011978605577	0.214508130354514
553.90174	1.15011978605577	0.21448728339924
553.92174	1.15011978605577	0.214465890432498
553.94174	1.15012060904481	0.21445144902264
553.96174	1.15012060904481	0.214423662380296
553.98174	1.15012060904481	0.214363486575021
554.00174	1.15012060904481	0.214348032669983
554.02174	1.15012060904481	0.214236439202091
554.04174	1.15012060904481	0.214150141495961
554.06174	1.15012060904481	0.214175716791856
554.08174	1.15012060904481	0.214251724555762
554.10174	1.15012060904481	0.214245466196047
554.12174	1.15012060904481	0.214213713848666
554.14174	1.15012883893528	0.214255150777729
554.16174	1.15012883893528	0.214218299158022
554.18174	1.15012883893528	0.214244996151391
554.20174	1.15012883893528	0.214316288037981
554.22174	1.15012883893528	0.214315123609175
554.24174	1.15012883893528	0.214428669068068
554.26174	1.15012883893528	0.214535055841813
554.28174	1.15012883893528	0.214563716695998
554.30174	1.15012883893528	0.21457145047366
554.32174	1.15012883893528	0.214621059770033
554.34174	1.15012883893528	0.21468008598377
554.36174	1.15012060904481	0.21472115316811
554.38174	1.15012060904481	0.214763944443011
554.40174	1.15012060904481	0.214813005353952
554.42174	1.15012060904481	0.214895514808772
554.44174	1.15012060904481	0.214866126334956
554.46174	1.15012060904481	0.214894930220406
554.48174	1.15012060904481	0.214981783433856
554.50174	1.15012060904481	0.215049755333319
554.52174	1.15012060904481	0.215243394146283
554.54174	1.15012060904481	0.215346627110305
554.56174	1.15012060904481	0.215433332544564
554.58174	1.15012060904481	0.215553535782431
554.60174	1.15012060904481	0.215621393138185
554.62174	1.15012060904481	0.215705770308322
554.64174	1.15012060904481	0.215684852727652
554.66174	1.15012060904481	0.215799353706615
554.68174	1.15012060904481	0.215923978450399
554.70174	1.15012060904481	0.216002480062339
554.72174	1.15012060904481	0.216087111246507
554.74174	1.15012060904481	0.216162603266972
554.76174	1.15012883893528	0.216303162049791
554.78174	1.15012883893528	0.216306632783563
554.80174	1.15012883893528	0.216185420611459
554.82174	1.15012883893528	0.216183536871892
554.84174	1.15012883893528	0.216053235982796
554.86174	1.15012883893528	0.215978612832756
554.88174	1.15012883893528	0.215914790026964
554.90174	1.15012883893528	0.215989604874509
554.92174	1.15012883893528	0.216049380667034
554.94174	1.15012883893528	0.216078136479735
554.96174	1.15012060904481	0.216120363344955
554.98174	1.15012060904481	0.216220180769844
555.00174	1.15012060904481	0.216160161646121
555.02174	1.15012060904481	0.216206449174895
555.04174	1.15012060904481	0.216354820669644
555.06174	1.15012060904481	0.216364988946269
555.08174	1.15012060904481	0.216445096544116
555.10174	1.15012060904481	0.216467915075585
555.12174	1.15012060904481	0.216529818532365
555.14174	1.15012060904481	0.216540325692195
555.16174	1.15012060904481	0.21653371657946
555.18174	1.15012060904481	0.216645656052446
555.20174	1.15012060904481	0.216766205888899
555.22174	1.15012060904481	0.216782842027465
555.24174	1.15012060904481	0.216897113325517
555.26174	1.15012060904481	0.217016188931004
555.28174	1.15012060904481	0.217100679457869
555.30174	1.15012060904481	0.217172476998559
555.32174	1.15012060904481	0.217170252001824
555.34174	1.15012060904481	0.217129184817484
555.36174	1.15012060904481	0.217185200846253
555.38174	1.15012060904481	0.21714329802697
555.40174	1.15012060904481	0.217233451642352
555.42174	1.15012060904481	0.217387566346866
555.44174	1.15012060904481	0.217602144699656
555.46174	1.15012060904481	0.217707180095016
555.48174	1.15012060904481	0.217710717893239
555.50174	1.15012060904481	0.217682752016696
555.52174	1.15012060904481	0.217741827490163
555.54174	1.15012060904481	0.217849884346813
555.56174	1.15012060904481	0.217961123500742
555.58174	1.15012060904481	0.218044354046794
555.60174	1.15012060904481	0.218117071498111
555.62174	1.15012060904481	0.218080697044948
555.64174	1.15012060904481	0.218123706724437
555.66174	1.15012060904481	0.218187438726148
555.68174	1.15012060904481	0.218272444996456
555.70174	1.15012060904481	0.218340346270523
555.72174	1.15012060904481	0.21837626789026
555.74174	1.15012060904481	0.218449669636385
555.76174	1.15012143203386	0.218514112046495
555.78174	1.15012143203386	0.218458481786698
555.80174	1.15012143203386	0.218445870108751
555.82174	1.15012143203386	0.218480516316916
555.84174	1.15012143203386	0.218598571711843
555.86174	1.15012143203386	0.218675737376158
555.88174	1.15012143203386	0.218673302877196
555.90174	1.15012143203386	0.218736615280962
555.92174	1.15012143203386	0.218740481279558
555.94174	1.15012143203386	0.218742991151842
555.96174	1.15012143203386	0.218808284034164
555.98174	1.15012143203386	0.218762848164583
556.00174	1.15012143203386	0.218785415649474
556.02174	1.15012143203386	0.218818174557128
556.04174	1.15012143203386	0.21887171869702
556.06174	1.15012143203386	0.218881728511621
556.08174	1.15012143203386	0.218923194521729
556.10174	1.15012143203386	0.218815065852701
556.12174	1.15012143203386	0.218843637089785
556.14174	1.15012143203386	0.218892906315971
556.16174	1.15011237915435	0.218931141362563
556.18174	1.15011237915435	0.218907906200604
556.20174	1.15011237915435	0.218870978020593
556.22174	1.15011237915435	0.218945118069182
556.24174	1.15011237915435	0.218861816897732
556.26174	1.15011237915435	0.218951470793923
556.28174	1.15011237915435	0.218982195808855
556.30174	1.15011237915435	0.219023931263754
556.32174	1.15011237915435	0.219020785762901
556.34174	1.15011237915435	0.218953903512412
556.36174	1.15011320214339	0.218986556778717
556.38174	1.15011320214339	0.218888571459702
556.40174	1.15011320214339	0.218935729045882
556.42174	1.15011320214339	0.218935448324768
556.44174	1.15011320214339	0.218933745599872
556.46174	1.15011320214339	0.218918568855004
556.48174	1.15011320214339	0.218976530346376
556.50174	1.15011320214339	0.218910963864829
556.52174	1.15011320214339	0.21886770195178
556.54174	1.15011320214339	0.218950191227915
556.56174	1.15012143203386	0.218945623723281
556.58174	1.15012143203386	0.21904735218831
556.60174	1.15012143203386	0.219037646834453
556.62174	1.15012143203386	0.219086983718582
556.64174	1.15012143203386	0.21918028520878
556.66174	1.15012143203386	0.219176727231872
556.68174	1.15012143203386	0.219242284811058
556.70174	1.15012143203386	0.219407397492232
556.72174	1.15012143203386	0.219552401520596
556.74174	1.15012143203386	0.219651147694723
556.76174	1.15012143203386	0.219755521347923
556.78174	1.15012143203386	0.219690642128637
556.80174	1.15012143203386	0.219742558323465
556.82174	1.15012143203386	0.219690072377539
556.84174	1.15012143203386	0.219791012093393
556.86174	1.15012143203386	0.219813108346647
556.88174	1.15012143203386	0.219813618155181
556.90174	1.15012143203386	0.219760071641326
556.92174	1.15012143203386	0.219697204949096
556.94174	1.15012143203386	0.219712076639731
556.96174	1.15011320214339	0.219797676994256
556.98174	1.15011320214339	0.219785192916815
557.00174	1.15011320214339	0.219737104143685
557.02174	1.15011320214339	0.219694565695833
557.04174	1.15011320214339	0.219745887806443
557.06174	1.15011320214339	0.219660882129626
557.08174	1.15011320214339	0.219697283289871
557.10174	1.15011320214339	0.219721227079758
557.12174	1.15011320214339	0.219739282254653
557.14174	1.15011320214339	0.219683095894044
557.16174	1.15011320214339	0.219575665170111
557.18174	1.15011320214339	0.219602524186448
557.20174	1.15011320214339	0.219558522783954
557.22174	1.15011320214339	0.2196002232229
557.24174	1.15011320214339	0.219716495771683
557.26174	1.15011320214339	0.219695739027
557.28174	1.15011320214339	0.219755974774838
557.30174	1.15011320214339	0.219838172053535
557.32174	1.15011320214339	0.219975416784136
557.34174	1.15011320214339	0.220025764382973
557.36174	1.15012143203386	0.220033597867077
557.38174	1.15012143203386	0.220027026144258
557.40174	1.15012143203386	0.220015071460546
557.42174	1.15012143203386	0.220054460846601
557.44174	1.15012143203386	0.220076762447647
557.46174	1.15012143203386	0.219978299962087
557.48174	1.15012143203386	0.219956125961548
557.50174	1.15012143203386	0.219885689888586
557.52174	1.15012143203386	0.219819002303056
557.54174	1.15012143203386	0.219665882882491
557.56174	1.15012143203386	0.219514098816063
557.58174	1.15012143203386	0.219412527626076
557.60174	1.15012143203386	0.219366778986882
557.62174	1.15012143203386	0.21926763636095
557.64174	1.15012143203386	0.219360085598464
557.66174	1.15012143203386	0.219297191012169
557.68174	1.15012143203386	0.219344650091638
557.70174	1.15012143203386	0.219364831150316
557.72174	1.15012143203386	0.219406700734119
557.74174	1.15012143203386	0.219445967267594
557.76174	1.15012143203386	0.21941364932355
557.78174	1.15012143203386	0.21940199910058
557.80174	1.15012143203386	0.219371399905682
557.82174	1.15012143203386	0.219312239563041
557.84174	1.15012143203386	0.219214264926859
557.86174	1.15012143203386	0.219170223760486
557.88174	1.15012143203386	0.21919297285354
557.90174	1.15012143203386	0.219187812451669
557.92174	1.15012143203386	0.219306152722145
557.94174	1.15012143203386	0.219303282007499
557.96174	1.15012143203386	0.219366604500608
557.98174	1.15012143203386	0.219305800188654
558.00174	1.15012143203386	0.219356613677711
558.02174	1.15012143203386	0.219405127983692
558.04174	1.15012143203386	0.219473411465788
558.06174	1.15012143203386	0.219518354738066
558.08174	1.15012143203386	0.219440801524307
558.10174	1.15012143203386	0.219397272540431
558.12174	1.15012143203386	0.21942327574314
558.14174	1.15012143203386	0.219456686897103
558.16174	1.15012143203386	0.219398497505292
558.18174	1.15012143203386	0.219352624826536
558.20174	1.15012143203386	0.219327025791011
558.22174	1.15012143203386	0.219254608646003
558.24174	1.15012143203386	0.219235716055693
558.26174	1.15012143203386	0.219167586287696
558.28174	1.15012143203386	0.219077170942903
558.30174	1.15012143203386	0.219030258468394
558.32174	1.15012143203386	0.218946410691985
558.34174	1.15012143203386	0.218856533049791
558.36174	1.15012143203386	0.218811647939604
558.38174	1.15012143203386	0.21874515323856
558.40174	1.15012143203386	0.218676765302097
558.42174	1.15012143203386	0.218687150796327
558.44174	1.15012143203386	0.218621778386248
558.46174	1.15012143203386	0.218547343372768
558.48174	1.15012143203386	0.218496771434436
558.50174	1.15012143203386	0.218495945888835
558.52174	1.15012143203386	0.218536788140189
558.54174	1.15012143203386	0.218386964373632
558.56174	1.15012143203386	0.218393411463398
558.58174	1.15012143203386	0.218346267527506
558.60174	1.15012143203386	0.218320118919568
558.62174	1.15012143203386	0.218208831692891
558.64174	1.15012143203386	0.218095464874706
558.66174	1.15012143203386	0.217989778420019
558.68174	1.15012143203386	0.218049100192138
558.70174	1.15012143203386	0.217958388695472
558.72174	1.15012143203386	0.218002253595099
558.74174	1.15012143203386	0.218091915800159
558.76174	1.15012143203386	0.218070515711528
558.78174	1.15012143203386	0.21803308365789
558.80174	1.15012143203386	0.217991866320396
558.82174	1.15012143203386	0.218006170040406
558.84174	1.15012143203386	0.217989995637625
558.86174	1.15012143203386	0.217997130583144
558.88174	1.15012143203386	0.218021673798665
558.90174	1.15012143203386	0.218134296972969
558.92174	1.15012143203386	0.21825366220193
558.94174	1.15012143203386	0.218273792220406
558.96174	1.15012143203386	0.218335226819512
558.98174	1.15012143203386	0.218554953704359
559.00174	1.15012143203386	0.218546445421298
559.02174	1.15012143203386	0.218458685354017
559.04174	1.15012143203386	0.218420345259568
559.06174	1.15012143203386	0.218440409994063
559.08174	1.15012143203386	0.218475437816766
559.10174	1.15012143203386	0.218414518961101
559.12174	1.15012143203386	0.218395404405259
559.14174	1.15012143203386	0.218376796690498
559.16174	1.15012143203386	0.218417743396221
559.18174	1.15012143203386	0.218383355950012
559.20174	1.15012143203386	0.218410676108645
559.22174	1.15012143203386	0.21835269740604
559.24174	1.15012143203386	0.218425746025182
559.26174	1.15012143203386	0.218491399156376
559.28174	1.15012143203386	0.218502622066022
559.30174	1.15012143203386	0.2185769739908
559.32174	1.15012143203386	0.218472415761985
559.34174	1.15012143203386	0.218436457345822
559.36174	1.15012143203386	0.21846768445391
559.38174	1.15012143203386	0.218404550690852
559.40174	1.15012143203386	0.218522271357009
559.42174	1.15012143203386	0.218534646232156
559.44174	1.15012143203386	0.218594437455439
559.46174	1.15012143203386	0.218743486123108
559.48174	1.15012143203386	0.218795633185829
559.50174	1.15012143203386	0.218855582277646
559.52174	1.15012143203386	0.218763981138381
559.54174	1.15012143203386	0.218839405500902
559.56174	1.15012143203386	0.2188918356587
559.58174	1.15012143203386	0.218996958297197
559.60174	1.15012143203386	0.219034534569081
559.62174	1.15012143203386	0.218939684661577
559.64174	1.15012143203386	0.218986623249678
559.66174	1.15012143203386	0.218998886548568
559.68174	1.15012143203386	0.218976357047084
559.70174	1.15012143203386	0.218989897538019
559.72174	1.15012143203386	0.219097017272811
559.74174	1.15012143203386	0.219144366556496
559.76174	1.15012143203386	0.219124563551411
559.78174	1.15012143203386	0.219204311493878
559.80174	1.15012143203386	0.219280481874243
559.82174	1.15012143203386	0.219371238476204
559.84174	1.15012143203386	0.219418038780966
559.86174	1.15012143203386	0.219571294110907
559.88174	1.15012143203386	0.219593987415832
559.90174	1.15012143203386	0.219642481543129
559.92174	1.15012143203386	0.219591644314442
559.94174	1.15012143203386	0.219594180893809
559.96174	1.15012143203386	0.219664776615776
559.98174	1.15011320214339	0.219757412802869
560.00174	1.15011320214339	0.219850852576406
560.02174	1.15011320214339	0.220036470955686
560.04174	1.15011320214339	0.220171833727192
560.06174	1.15011320214339	0.220272511120144
560.08174	1.15011320214339	0.220380240369914
560.10174	1.15011320214339	0.220498824565078
560.12174	1.15011320214339	0.220582410612076
560.14174	1.15011320214339	0.220639434981591
560.16174	1.15011320214339	0.220664040513638
560.18174	1.15012143203386	0.220736474869877
560.20174	1.15012143203386	0.22078495712736
560.22174	1.15012143203386	0.220869438751865
560.24174	1.15012143203386	0.220880214762994
560.26174	1.15012143203386	0.220974980394815
560.28174	1.15012143203386	0.22105008130489
560.30174	1.15012143203386	0.221120919764565
560.32174	1.15012143203386	0.221160207070215
560.34174	1.15012143203386	0.221201648153713
560.36174	1.15012143203386	0.221205153309946
560.38174	1.15012143203386	0.221254560225981
560.40174	1.15012143203386	0.221348171518338
560.42174	1.15012143203386	0.221423567393305
560.44174	1.15012143203386	0.221544762947668
560.46174	1.15012143203386	0.221617719575747
560.48174	1.15012143203386	0.221583006303129
560.50174	1.15012143203386	0.221540291588531
560.52174	1.15012143203386	0.221583287617734
560.54174	1.15012143203386	0.221641930436461
560.56174	1.15012143203386	0.221643182701895
560.58174	1.15012143203386	0.221647330015094
560.60174	1.15012143203386	0.221782558064205
560.62174	1.15012143203386	0.221711924358831
560.64174	1.15012143203386	0.221644636754176
560.66174	1.15012143203386	0.221693450772975
560.68174	1.15012143203386	0.221727330191121
560.70174	1.15012143203386	0.221798765108976
560.72174	1.15012143203386	0.221836593020929
560.74174	1.15012143203386	0.22171977683464
560.76174	1.15012143203386	0.221709045928806
560.78174	1.15011320214339	0.221645399983251
560.80174	1.15011320214339	0.221548257421068
560.82174	1.15011320214339	0.221634517143791
560.84174	1.15011320214339	0.221639180200433
560.86174	1.15011320214339	0.221645779223826
560.88174	1.15011320214339	0.221669200148382
560.90174	1.15011320214339	0.221693344538134
560.92174	1.15011320214339	0.221835791808447
560.94174	1.15011320214339	0.221758316341974
560.96174	1.15011320214339	0.221795659965493
560.98174	1.15012136773784	0.221870506268046
561.00174	1.15012143203386	0.221892747926528
561.02174	1.15012143203386	0.221966557400782
561.04174	1.15012143203386	0.221907218417432
561.06174	1.15012143203386	0.221875175259595
561.08174	1.15012143203386	0.221952353387214
561.10174	1.15012143203386	0.221996598714397
561.12174	1.15012143203386	0.222001328242
561.14174	1.15012143203386	0.221914471467606
561.16174	1.15012143203386	0.221873447608089
561.18174	1.15012143203386	0.221851129982794
561.20174	1.15012143203386	0.22192710510471
561.22174	1.15012143203386	0.221938395672299
561.24174	1.15012143203386	0.222022230985402
561.26174	1.15012143203386	0.222179143998693
561.28174	1.15012143203386	0.222193716570002
561.30174	1.15012143203386	0.222194491668891
561.32174	1.15012143203386	0.222283331295804
561.34174	1.15012143203386	0.222259389286389
561.36174	1.15012143203386	0.22231963512357
561.38174	1.15012143203386	0.222349088881366
561.40174	1.15012143203386	0.222486288506671
561.42174	1.15012143203386	0.222423244360713
561.44174	1.15012143203386	0.222547133175995
561.46174	1.15012143203386	0.222629685362147
561.48174	1.15012143203386	0.222659452483046
561.50174	1.15012143203386	0.222693163943317
561.52174	1.15012143203386	0.222679284569177
561.54174	1.15012143203386	0.2227999002831
561.56174	1.15012143203386	0.222827899395124
561.58174	1.15012182423958	0.222862798430339
561.60174	1.15012225502291	0.222968397641889
561.62174	1.15012225502291	0.222947672945706
561.64174	1.15012225502291	0.223172608305172
561.66174	1.15012225502291	0.223244553031561
561.68174	1.15012225502291	0.223235142049104
561.70174	1.15012225502291	0.223321524030917
561.72174	1.15012225502291	0.223347293991771
561.74174	1.15012225502291	0.223397799459141
561.76174	1.15012225502291	0.223489884886839
561.78174	1.15012225502291	0.223612653191629
561.80174	1.15012225502291	0.223737606729275
561.82174	1.15012225502291	0.223810991857659
561.84174	1.15012225502291	0.223893063316322
561.86174	1.15012225502291	0.223966667442784
561.88174	1.15012225502291	0.224019678628003
561.90174	1.15012225502291	0.224156469931689
561.92174	1.15012225502291	0.224329004807893
561.94174	1.15012225502291	0.224401907428316
561.96174	1.15012225502291	0.224546154756004
561.98174	1.15012225502291	0.224618010458784
562.00174	1.15012225502291	0.224593797817598
562.02174	1.15012225502291	0.224524416971149
562.04174	1.15012225502291	0.224537867251493
562.06174	1.15012225502291	0.224543732126856
562.08174	1.15012225502291	0.224677713845441
562.10174	1.15012225502291	0.224604048589433
562.12174	1.15012225502291	0.224565996337986
562.14174	1.15012225502291	0.224531628476972
562.16174	1.15012225502291	0.224533633288647
562.18174	1.15012225502291	0.224574908194741
562.20174	1.15011402513244	0.224668874394554
562.22174	1.15011402513244	0.224782365845791
562.24174	1.15011402513244	0.224977575035217
562.26174	1.15011402513244	0.225118735024144
562.28174	1.15011402513244	0.225199868173968
562.30174	1.15011402513244	0.225262531298879
562.32174	1.15011402513244	0.225367868781018
562.34174	1.15011402513244	0.225368763171544
562.36174	1.15011402513244	0.225417458492197
562.38174	1.15011402513244	0.225477978522094
562.40174	1.15012225502291	0.225563181831323
562.42174	1.15012225502291	0.225549533918566
562.44174	1.15012225502291	0.22560636184265
562.46174	1.15012225502291	0.225696693505251
562.48174	1.15012225502291	0.225748085054276
562.50174	1.15012225502291	0.225806776539243
562.52174	1.15012225502291	0.225875272491018
562.54174	1.15012225502291	0.225899279784413
562.56174	1.15012225502291	0.226013795600645
562.58174	1.15012225502291	0.226038928745949
562.60174	1.15012225502291	0.226093066970058
562.62174	1.15012225502291	0.226129088296238
562.64174	1.15012225502291	0.22614581049096
562.66174	1.15012225502291	0.226175309947542
562.68174	1.15012225502291	0.226226512173025
562.70174	1.15012225502291	0.226150912730739
562.72174	1.15012225502291	0.22618009288931
562.74174	1.15012225502291	0.22620430849795
562.76174	1.15012225502291	0.2261821095708
562.78174	1.15012225502291	0.226175808479752
562.80174	1.15012225502291	0.226244117481949
562.82174	1.15012225502291	0.226275479905922
562.84174	1.15012225502291	0.226123558149645
562.86174	1.15012225502291	0.22614465911895
562.88174	1.15012225502291	0.226072983243859
562.90174	1.15012225502291	0.226023879008096
[truncated: 13,001 more rows]
