# Supplementary material for: Unraveling the Local Relation Between Tissue Composition and Human Brain Mechanics Through Machine Learning
Source: Front Bioeng Biotechnol. 2021 Aug 17;9:704738. doi: 10.3389/fbioe.2021.704738 (PMC8415910; doi:10.3389/fbioe.2021.704738)
Supplement: Supplementary file 2 [file DataSheet4.ZIP › Mechanics_tensRelax/tensRelax_HBE_04_11_P2a_C_20.txt]

703.154208	1.00000543668348	0.165427517306355
703.174208	1.00000543668348	0.154716702968483
703.194208	1.00000543668348	0.152112584833853
703.214208	1.00000543668348	0.158662660086516
703.234208	1.00000543668348	0.15985526217838
703.254208	1.00000543668348	0.161589508913012
703.274208	1.00000543668348	0.160404629314006
703.294208	1.00000543668348	0.160844240497449
703.314208	1.00000543668348	0.160718294759186
703.334208	1.00000543668348	0.160637593187298
703.354208	0.999997932927636	0.160022640293535
703.374208	0.999996375544348	0.159312195711246
703.394208	0.999996375544348	0.158769554818433
703.414208	0.999996375544348	0.158965598329673
703.434208	0.999996375544348	0.158926042339469
703.454208	0.999996375544348	0.158309965536013
703.474208	0.999996375544348	0.158725217890126
703.494208	0.999996375544348	0.15893805061461
703.514208	0.999996375544348	0.159515457187335
703.534208	0.999996375544348	0.159822244966988
703.554208	0.999996375544348	0.15995878846577
703.574208	0.999996375544348	0.160157886197538
703.594208	0.999996375544348	0.159803461718471
703.614208	0.999996375544348	0.159850567912863
703.634208	0.999996375544348	0.160036671697611
703.654208	0.999996375544348	0.160933823852688
703.674208	0.999996375544348	0.160675241800895
703.694208	0.999996375544348	0.160009618823085
703.714208	0.999996375544348	0.159686339724384
703.734208	0.999996375544348	0.159564434958404
703.754208	1.00000076453361	0.159244653993985
703.774208	1.00000543668348	0.158860179871342
703.794208	1.00000543668348	0.158589711457878
703.814208	1.00000090611391	0.158376903172941
703.834208	1.00000996725304	0.15774819578056
703.854208	1.00003520394132	0.157197719607551
703.874208	1.00008879916348	0.156787379099732
703.894208	1.00021384288347	0.156627166984718
703.914208	1.00039053509651	0.156161312960365
703.934208	1.00061796968868	0.156312462719512
703.954208	1.00090067722954	0.156214105311766
703.974208	1.00123956383301	0.156177775461683
703.994208	1.00163372338517	0.155786865539448
704.014208	1.0020740947469	0.155614845833972
704.034208	1.00258514299384	0.155280017942061
704.054208	1.00307625673469	0.155311632074718
704.074208	1.00335620345972	0.155208088644181
704.094208	1.00390716319293	0.155584472385135
704.114208	1.00425058036596	0.15597155437699
704.134208	1.00461211981725	0.156440336496606
704.154208	1.00501080993898	0.156791752918249
704.174208	1.00538231664332	0.156998062347492
704.194208	1.00579550458765	0.157174549282907
704.214208	1.00620161351704	0.157317760917949
704.234208	1.00687649848588	0.157552791347887
704.254208	1.00718510106342	0.157902486281685
704.274208	1.00804991600324	0.15824599268705
704.294208	1.00823421815734	0.158549117063405
704.314208	1.00913544047103	0.158613013400632
704.334208	1.00954862841537	0.158642419201255
704.354208	1.00993047048153	0.159134329982532
704.374208	1.01030235945267	0.159280944352978
704.394208	1.01070240874527	0.159467451713931
704.414208	1.01123218806575	0.159790812527228
704.434208	1.01164084544053	0.159803283923335
704.454208	1.01212742861182	0.15970176483535
704.474208	1.01226678610004	0.159672823199482
704.494208	1.01318123909265	0.159838570972731
704.514208	1.01369138122568	0.160049321364367
704.534208	1.01421058449784	0.160410026979683
704.554208	1.01459905252198	0.160637510966014
704.574208	1.01514841239781	0.160708842876548
704.594208	1.01535432678455	0.160959247782764
704.614208	1.01585789959171	0.161198952418336
704.634208	1.01623393686561	0.161525412080896
704.654208	1.01663262698733	0.161696459753917
704.674208	1.0170131948308	0.161590428371562
704.694208	1.01741641552209	0.16161602896605
704.714208	1.01783145816835	0.16184238624176
704.734208	1.01844213647163	0.162145615150957
704.754208	1.01898036813596	0.162473440818673
704.774208	1.01958837057159	0.162885938109453
704.794208	1.02018187518462	0.163161573517275
704.814208	1.02070560902634	0.163383913685282
704.834208	1.02112785810981	0.163620555349745
704.854208	1.02151748709241	0.164129832091139
704.874208	1.02190674796623	0.164311367912378
704.894208	1.02229482664455	0.164450947895749
704.914208	1.02277970377324	0.164700365771221
704.934208	1.02316933275584	0.165054368169241
704.954208	1.02366588318017	0.165321350494221
704.974208	1.0242041148445	0.165385146172616
704.994208	1.0247332853697	0.165597923692448
705.014208	1.02527151703404	0.165806377980157
705.034208	1.0258188098375	0.16614824942378
705.054208	1.02630086243922	0.166429840629761
705.074208	1.02675573162356	0.166611003498264
705.094208	1.02712180164442	0.16689311125743
705.114208	1.02745162710875	0.167058315709382
705.134208	1.02781769712961	0.167380985587603
705.154208	1.02820823222612	0.167586628563187
705.174208	1.02857883281655	0.167741574418624
705.194208	1.02900108190001	0.167886605372387
705.214208	1.02947114265042	0.167968562690937
705.234208	1.03007754522868	0.168224425445677
705.254208	1.03063842974083	0.168426658597854
705.274208	1.0312554933156	0.168666762393319
705.294208	1.03182181451123	0.168800866370993
705.314208	1.03233195664426	0.168908907796884
705.334208	1.0327451445886	0.169050111704123
705.354208	1.03313024300163	0.169095060911309
705.374208	1.03355249208509	0.169139066468238
705.394208	1.03395446686976	0.169281180790253
705.414208	1.03441511253029	0.169429298864461
705.434208	1.03467981105713	0.169470168416389
705.454208	1.03532938146852	0.16959159899308
705.474208	1.03584858474068	0.169695309123646
705.494208	1.03637775526588	0.169848149010079
705.514208	1.03689242796847	0.170057058339446
705.534208	1.03740710067107	0.170118279875382
705.554208	1.03786412187594	0.170262695754436
705.574208	1.03834039800148	0.170444839245509
705.594208	1.03870193745277	0.170747193096341
705.614208	1.03890846771381	0.170895272000161
705.634208	1.03942592246927	0.171080017948072
705.654208	1.03982914316056	0.17123587632834
705.674208	1.0402006498649	0.171393678984231
705.694208	1.04059933998663	0.171507569261236
705.714208	1.04109589041096	0.171677762816523
705.734208	1.04157104805213	0.171705081788174
705.754208	1.04218141487875	0.171780998154508
705.774208	1.04279394788395	0.172038339888136
705.794208	1.04337839135785	0.172216346155354
705.814208	1.04389759463001	0.172244090066365
705.834208	1.04402160481383	0.172478366376382
705.854208	1.04470041155694	0.172526971486444
705.874208	1.04512719120997	0.172694013605971
705.894208	1.04555718473578	0.172879094876143
705.914208	1.04596715880734	0.172953950674549
705.934208	1.04625060256575	0.173134800355838
705.954208	1.0468623993534	0.173156542295128
705.974208	1.0473915698786	0.173246607480392
705.994208	1.04792980154293	0.173364425479028
706.014208	1.04845353538465	0.173516833897701
706.034208	1.04900988932725	0.1735540956195
706.054208	1.04949284804288	0.173703662998064
706.074208	1.04993321940461	0.173846734027131
706.094208	1.05021004428405	0.174017916931459
706.114208	1.05062911488981	0.174081647152698
706.134208	1.05100515216371	0.174241380433923
706.154208	1.05139931171587	0.174451734913211
706.174208	1.05151250516485	0.174542772829775
706.194208	1.05218853693411	0.174536821304766
706.214208	1.0527168013454	0.174704356615087
706.234208	1.05326521263322	0.174861343221228
706.254208	1.05376559280464	0.175064661867948
706.274208	1.05446107062796	0.175293666793329
706.294208	1.05502286125403	0.1754764696526
706.314208	1.05552847281749	0.175785623126688
706.334208	1.05593622407835	0.176000821083797
706.354208	1.05632132249138	0.17618907100096
706.374208	1.05675806939745	0.176346979298201
706.394208	1.05720750189831	0.176634539205681
706.414208	1.05760709813395	0.176879786191785
706.434208	1.05802934721741	0.177121777287761
706.454208	1.05852499152783	0.177192794388144
706.474208	1.05905416205304	0.177386315096455
706.494208	1.0595733653252	0.177508609795643
706.514208	1.0600889441417	0.177728519475633
706.534208	1.06061267798343	0.177840607321301
706.554208	1.0610911061295	0.178173623277047
706.574208	1.06152733626748	0.178447675929073
706.594208	1.06190751476513	0.178783731744324
706.614208	1.0621570288049	0.179099909181165
706.634208	1.06262153252858	0.17936375616665
706.654208	1.06302565933379	0.179581484768219
706.674208	1.06339172935465	0.17974268456503
706.694208	1.06380038672942	0.180077038248875
706.714208	1.06430146772332	0.180339574806837
706.734208	1.06483426270417	0.180667721764659
706.754208	1.06537793105198	0.180837689199978
706.774208	1.06599408851283	0.180980115698115
706.794208	1.06657943810064	0.181177606265896
706.814208	1.06710317194236	0.181341858385517
706.834208	1.06728195954382	0.181626424132279
706.854208	1.06789692773017	0.181867964768794
706.874208	1.0683237073832	0.182136509233383
706.894208	1.06877313988405	0.182395585740406
706.914208	1.06915059296094	0.182606353289239
706.934208	1.06950305003606	0.182847003096175
706.954208	1.06992302675573	0.183014222669429
706.974208	1.07058717993791	0.18316993742494
706.994208	1.07112088103268	0.183379462797683
707.014208	1.07165005155788	0.183598523785933
707.034208	1.07220640550047	0.183802453134611
707.054208	1.07268936421611	0.18396233775597
707.074208	1.07312973557784	0.184043400873889
707.094208	1.0734560640088	0.18408328463772
707.114208	1.07382110049347	0.184215887083854
707.134208	1.07420166833694	0.184305269161292
707.154208	1.0745958278891	0.1843750173785
707.174208	1.074971865163	0.18444596622745
707.194208	1.07539864481603	0.184481702084591
707.214208	1.07591784808819	0.184568542241245
707.234208	1.07649323042296	0.184723432044648
707.254208	1.07704958436555	0.184978054997256
707.274208	1.07757597991689	0.185186537606792
707.294208	1.07821937742725	0.185274162951676
707.314208	1.07853255304844	0.185476707092998
707.334208	1.07912367911244	0.185704503671258
707.354208	1.07951330809504	0.185855941732592
707.374208	1.0799491488872	0.185985712040978
707.394208	1.08039948750197	0.186118486599424
707.414208	1.08080361430718	0.186211629034107
707.434208	1.08118786323842	0.186345710459133
707.454208	1.0817169771315	0.186310068967018
707.474208	1.08225520879583	0.18639751982563
707.494208	1.08276988149842	0.186526888340792
707.514208	1.08328546031493	0.186729836649301
707.534208	1.08380466358709	0.186961712882817
707.554208	1.08428762230273	0.187125189310057
707.574208	1.08472799366445	0.187238021393096
707.594208	1.08508388406182	0.187392370526447
707.614208	1.08542841971921	0.187467352144887
707.634208	1.08580898756268	0.187523661358075
707.654208	1.08621220825397	0.187690156872642
707.674208	1.08657918438874	0.187823908316824
707.694208	1.08699690290265	0.188002011323029
707.714208	1.08749345332698	0.188139101746041
707.734208	1.08804074613044	0.188343358108112
707.754208	1.08858350836434	0.188759754169572
707.774208	1.08915718465651	0.188989532413369
707.794208	1.08977595427387	0.189242552941014
707.814208	1.09029968811559	0.189612414581559
707.834208	1.09070834549036	0.189960051181364
707.854208	1.09109344390339	0.190176663426876
707.874208	1.09152022355642	0.190380815928065
707.894208	1.09195606434859	0.190624024273522
707.914208	1.09234569333118	0.190710768284679
707.934208	1.09274982013639	0.190876263767371
707.954208	1.09325090113029	0.19085522392761
707.974208	1.09365877981341	0.190970136195649
707.994208	1.09432192777547	0.191185708051917
708.014208	1.09485562887024	0.191389583986428
708.034208	1.0954029216737	0.191588787961938
708.054208	1.09588588038934	0.191767721261669
708.074208	1.09632625175107	0.192030797302703
708.094208	1.09668416674671	0.192240138099827
708.114208	1.09700102345567	0.192401571138495
708.134208	1.09739818451016	0.192510988275891
708.154208	1.09779234406233	0.192776645408094
708.174208	1.09816385076666	0.192831918386474
708.194208	1.09859516098926	0.192939909959145
708.214208	1.09912886208403	0.19313236713207
708.234208	1.09969971384923	0.193250189285141
708.254208	1.10025606779182	0.193402775157542
708.274208	1.10086860079702	0.193592669044019
708.294208	1.1013637566554	0.193728570111612
708.314208	1.10192150516394	0.193885354930908
708.334208	1.10233016253871	0.194093733679566
708.354208	1.10271073038218	0.194142690136138
708.374208	1.10314204060478	0.19427533946804
708.394208	1.10359690978911	0.194363950601023
708.414208	1.1040001304804	0.194374888041629
708.434208	1.10442237956387	0.19444743812856
708.454208	1.10492346055777	0.194471252537468
708.474208	1.10536543177687	0.194581924314262
708.494208	1.10597183435513	0.194606275832278
708.514208	1.10647744591859	0.194774793369753
708.534208	1.10700208587423	0.194787851946218
708.554208	1.10748413847595	0.194918291118651
708.574208	1.10791997926811	0.194949410211427
708.594208	1.10828242483332	0.194952769368942
708.614208	1.10862131143679	0.194962735858719
708.634208	1.10896428971089	0.195040258210961
708.654208	1.10940963054111	0.195207573929713
708.674208	1.10978113724545	0.195357684352291
708.694208	1.11020338632892	0.195369525679274
708.714208	1.11070899789238	0.195453629250187
708.734208	1.11125176012628	0.195488866575116
708.754208	1.11179452236017	0.195528474365758
708.774208	1.11239708811233	0.195510072592281
708.794208	1.11297700101666	0.195643047750591
708.814208	1.11351070211143	0.195860825611891
708.834208	1.11391482891663	0.196162557484439
708.854208	1.11430445789923	0.19629028262378
708.874208	1.11472670698269	0.196454227315202
708.894208	1.11516254777486	0.19657890428617
708.914208	1.11555670732702	0.196651947563896
708.934208	1.11595086687918	0.196640934156476
708.954208	1.11645194787308	0.196676947767276
708.974208	1.11699017953741	0.196809874259345
708.994208	1.11741067302516	0.196897918608686
709.014208	1.11805758172694	0.197023252573888
709.034208	1.11860487453041	0.19705832016047
709.054208	1.11909689438517	0.197110032787979
709.074208	1.11954179631647	0.197157345275238
709.094208	1.11988974405906	0.197300702960326
709.114208	1.12022410009297	0.197511303144775
709.134208	1.12060466793643	0.197605334035076
709.154208	1.12098976634947	0.197773932287289
709.174208	1.12126298093129	0.19794638288781
709.194208	1.1217925832764	0.198074420203273
709.214208	1.12231631711812	0.198162286505394
709.234208	1.12288716888332	0.19818733181407
709.254208	1.12344805339548	0.198331033130289
709.274208	1.12405605583111	0.19844216842334
709.294208	1.12461331588762	0.198633328225537
709.314208	1.12512798859021	0.198785833976691
709.334208	1.12544258001439	0.199043325863474
709.354208	1.12590271598584	0.199063497426299
709.374208	1.12614195837494	0.199174189975267
709.394208	1.12679342596234	0.199266768000269
709.414208	1.12719211608407	0.19936426012849
709.434208	1.1276053040284	0.199518139810675
709.454208	1.12808826274404	0.199558502521523
709.474208	1.12857807394615	0.19963116418471
709.494208	1.1290949553014	0.199755797237364
709.514208	1.12943898126972	0.200027385715892
709.534208	1.13003640765703	0.200200473725454
709.554208	1.13046771787962	0.20031326307716
709.574208	1.13086187743178	0.200493250416424
709.594208	1.13120982517438	0.200512544206465
709.614208	1.13148890825959	0.200699833262142
709.634208	1.13176708523089	0.20080040976167
709.654208	1.13204289073217	0.201031983314917
709.674208	1.13240680165348	0.201071941265088
709.694208	1.13269494587782	0.201097388960477
709.714208	1.13298218398824	0.201212012198531
709.734208	1.13329751162997	0.201234661585142
709.754208	1.13365995719518	0.2014301247886
709.774208	1.13403599446908	0.201535269386254
709.794208	1.13443015402124	0.201808230608833
709.814208	1.13478764427599	0.201890736502708
709.834208	1.1351858530247	0.202262087211488
709.854208	1.13547503078522	0.202379854169921
709.874208	1.13594245814207	0.202552394387542
709.894208	1.13626231635336	0.202642806171391
709.914208	1.13655952171683	0.202749461796435
709.934208	1.13680507858726	0.20292659266483
709.954208	1.1370234520403	0.203034781276421
709.974208	1.13722732767073	0.203185396166118
709.994208	1.13743281731656	0.203307613711514
710.014208	1.13768219685506	0.203566265279176
710.034208	1.1379422515481	0.203711120934859
710.054208	1.13817874727939	0.203962487403848
710.074208	1.1382690755101	0.204280641758301
710.094208	1.13859102910982	0.204423050451716
710.114208	1.13878131303155	0.204589510950331
710.134208	1.13899515591502	0.204610167988573
710.154208	1.13921805993762	0.204770078130034
710.174208	1.13943874114953	0.204874772861716
710.194208	1.13971823481761	0.205053516244416
710.214208	1.13994566940978	0.205210071382798
710.234208	1.13994566940978	0.205427099665311
710.254208	1.14041413030281	0.20557395301078
710.274208	1.14063250375584	0.205812384349376
710.294208	1.14083184881671	0.20589482436578
710.314208	1.14104116113061	0.206056900154904
710.334208	1.14121722331132	0.206153257528855
710.354208	1.14143985125234	0.206312295832438
710.374208	1.14163466574364	0.206434556109166
710.394208	1.14179686013407	0.206625350321075
710.414208	1.14196358509406	0.206667128507306
710.434208	1.14211671834536	0.206814258419454
710.454208	1.14226985159666	0.207072743809715
710.474208	1.14242298484796	0.20725351752419
710.494208	1.14255346525144	0.207416552394328
710.514208	1.14267850897143	0.207485593764081
710.534208	1.14280355269143	0.207516340738171
710.554208	1.14291047413317	0.207407905827928
710.574208	1.14301195889142	0.207354107674005
710.594208	1.14311434976359	0.207277475557853
710.614208	1.14323486291403	0.207532924649554
710.634208	1.14334631492533	0.207858150446018
710.654208	1.14345776693663	0.208056443413262
710.674208	1.14357924283309	0.208198342891634
710.694208	1.14370924186355	0.208345729191775
710.714208	1.14385192648879	0.208462917496751
710.734208	1.14397697020879	0.208531935720366
710.754208	1.14408842222009	0.208777502004482
710.774208	1.14419534366182	0.208928318087534
710.794208	1.14430226510356	0.208989038717296
710.814208	1.14440374986182	0.208980598092178
710.834208	1.14451520187312	0.208957412783441
710.854208	1.1446095934584	0.209115678955589
710.874208	1.14473810589572	0.209221085282653
710.894208	1.14485861904615	0.209323245808931
710.914208	1.14497460162702	0.209522874130311
710.934208	1.14510508203049	0.20969488139326
710.954208	1.14523012575049	0.209754189515091
710.974208	1.14533704719222	0.209769728289304
710.994208	1.14545302977309	0.210015497547247
711.014208	1.14556901235396	0.210058219383734
711.034208	1.14565680629731	0.210275588923415
711.054208	1.14577288798439	0.210559779584038
711.074208	1.1458331445596	0.210667582426657
711.094208	1.14596770247568	0.21066516869987
711.114208	1.14605559552525	0.210738762143499
711.134208	1.14616251696698	0.211042939791334
711.154208	1.14624134887742	0.211246254877108
711.174208	1.14631565021828	0.211389736008268
711.194208	1.14638182484999	0.211670409642843
711.214208	1.14644391489008	0.211930128306833
711.234208	1.14653311755741	0.212055526962524
711.254208	1.14661194946784	0.212166089537024
711.274208	1.14670527920088	0.212386942867271
711.294208	1.14677504997218	0.212540166742202
711.314208	1.14681673121218	0.21273439726542
711.334208	1.14689556312261	0.212821966228687
711.354208	1.14695688155007	0.212915103321953
711.374208	1.14701154570348	0.213012163982416
711.394208	1.1470758797913	0.213180783006804
711.414208	1.14712057669167	0.213260306609776
711.434208	1.14719186237217	0.21331547691426
711.454208	1.14724804143478	0.213386921327967
711.474208	1.14730331438347	0.213575663248943
711.494208	1.14736402401564	0.213645097509557
711.514208	1.14741476639477	0.21368053306039
711.534208	1.14746097820434	0.21386335965929
711.554208	1.14750132858953	0.21401024564675
711.574208	1.14755430793738	0.214151723153214
711.594208	1.14760958088607	0.21429548678596
711.614208	1.14763767041737	0.214289716869113
711.634208	1.14769294336607	0.214572233885886
711.654208	1.1477300940365	0.214677516173388
711.674208	1.1477717752765	0.214678225394807
711.694208	1.14782575984447	0.214764619839925
711.714208	1.14786694555343	0.214824265657981
711.734208	1.14791584738867	0.214891611424728
711.754208	1.14796205919823	0.215113149643272
711.774208	1.14797655702084	0.215265848278911
711.794208	1.1480363605391	0.215283501660583
711.814208	1.14805991950084	0.215343192583934
711.834208	1.14811066187997	0.215382424694947
711.854208	1.14813875141127	0.215561044631576
711.874208	1.14817137151214	0.215666319797188
711.894208	1.14819353590794	0.215783192958587
711.914208	1.14825020342257	0.215707828538629
711.934208	1.1482592645617	0.215702098979153
711.954208	1.14831544362431	0.215787493985885
711.974208	1.14832903533301	0.215897187096469
711.994208	1.148370716573	0.215951971631981
712.014208	1.14839880610431	0.215995681630528
712.034208	1.1484259895217	0.216069599120094
712.054208	1.1484499095132	0.216262052732076
712.074208	1.14849122972344	0.216167475236814
712.094208	1.1485238498243	0.216089438328113
712.114208	1.14853064567865	0.216247378080362
712.134208	1.14857006163387	0.216389211681263
712.154208	1.14859362059561	0.216406135662831
712.174208	1.148620804013	0.216296247887289
712.194208	1.14864436297474	0.216402167583831
712.214208	1.14867003856194	0.216448024831829
712.234208	1.14868689369653	0.216500766572258
712.254208	1.1487322560243	0.216592408662383
712.274208	1.14874805638566	0.216633294238562
712.294208	1.14876940669473	0.216737899946635
712.314208	1.1488020267956	0.216975614941925
712.334208	1.14882558575734	0.217236111078766
712.354208	1.14885276917473	0.217481853036136
712.374208	1.14887632813647	0.217629548544947
712.394208	1.14888022159469	0.217689064388534
712.414208	1.14890170640505	0.217737652880855
712.434208	1.14893160108516	0.217707868548725
712.454208	1.1489551600469	0.217728635382751
712.474208	1.14899231071733	0.217770998157348
712.494208	1.14900590242603	0.217932416952237
712.514208	1.1490249308182	0.217934681712851
712.534208	1.14904758366603	0.218108580430746
712.554208	1.14906512546506	0.218160494251612
712.574208	1.14907567319733	0.218109521113549
712.594208	1.14909923215907	0.218225492169043
712.614208	1.14912641557646	0.218397451359243
712.634208	1.14912641557646	0.218493543442839
712.654208	1.14915903567733	0.218535678316997
712.674208	1.14918259463907	0.218469139104147
712.694208	1.1491916557782	0.218546828227283
712.714208	1.14919611555761	0.218668839237905
712.734208	1.14922880644863	0.218671965153563
712.754208	1.14925236541037	0.218664623079781
712.774208	1.14926595711907	0.218756840855912
712.794208	1.1492895160808	0.218895425688573
712.814208	1.14929312637843	0.218971097536728
712.834208	1.14929857721993	0.218946457582218
712.854208	1.14931669949819	0.219011046584539
712.874208	1.1493311973208	0.219158775328831
712.894208	1.14935838073819	0.219195143847085
712.914208	1.14935838073819	0.219148004659118
712.934208	1.14936531109382	0.219140162866143
712.954208	1.14938193969993	0.219183361275684
712.974208	1.14939553140863	0.219134628565115
712.994208	1.14941909037036	0.219118180563108
713.014208	1.14943268207906	0.219142186076031
713.034208	1.14943268207906	0.219187297306185
713.054208	1.14943268207906	0.219165425985916
713.074208	1.14945171047123	0.218898828764399
713.094208	1.14946530217993	0.218909406549627
713.114208	1.1494843305721	0.218879301732504
713.134208	1.14949339171123	0.218986858869963
713.154208	1.1494979222808	0.21897795769604
713.174208	1.1494979222808	0.218909524654282
713.194208	1.14949339171123	0.218843078619477
713.214208	1.1495260118121	0.218775611780622
713.234208	1.1495260118121	0.218683439109787
713.254208	1.14955863191297	0.218611059354695
713.274208	1.14955863191297	0.218559672553595
713.294208	1.14955863191297	0.218554959643733
713.314208	1.14955863191297	0.218622190866769
713.334208	1.14956316248253	0.218792731614131
713.354208	1.14958581533036	0.218754191513306
713.374208	1.14958581533036	0.218762600089925
713.394208	1.14961390486166	0.21880385125639
713.414208	1.14962296600079	0.218595167453499
713.434208	1.14962296600079	0.218444998275339
713.454208	1.1496374638234	0.218477767272335
713.474208	1.14965558610166	0.218472859104023
713.494208	1.14966011667123	0.218448086207591
713.514208	1.14966011667123	0.218412534332577
713.534208	1.14966011667123	0.218429839928684
713.554208	1.14966464724079	0.21836507644009
713.574208	1.14966464724079	0.218383142297816
713.594208	1.14966464724079	0.218227166999874
713.614208	1.14968367563297	0.218259977541221
713.634208	1.1496927367721	0.218231092347541
713.654208	1.1496927367721	0.218197467536917
713.674208	1.14968820620253	0.218067398109205
713.694208	1.1497208263034	0.218058716526852
713.714208	1.14972535687296	0.218068777381655
713.734208	1.14972535687296	0.218109851094393
713.754208	1.14972535687296	0.218007675137357
713.774208	1.14972535687296	0.217948158700279
713.794208	1.14972535687296	0.217935735752383
713.814208	1.14972535687296	0.218067918007083
713.834208	1.14972535687296	0.218070065256532
713.854208	1.14975344640427	0.217980797129314
713.874208	1.14975797697383	0.218032526968054
713.894208	1.14975797697383	0.21792992073024
713.914208	1.14975797697383	0.217833352667081
713.934208	1.14978062982166	0.217671870962174
713.954208	1.14978062982166	0.217796771085655
713.974208	1.14978062982166	0.217601494238285
713.994208	1.1497905970747	0.217487968364586
714.014208	1.1497905970747	0.217508549436014
714.034208	1.1497905970747	0.217438005941231
714.054208	1.1497905970747	0.217483095212228
714.074208	1.14978969096079	0.217481557477754
714.094208	1.14978969096079	0.21741565923489
714.114208	1.14978969096079	0.217235725309794
714.134208	1.14981324992253	0.21718216395867
714.154208	1.14981778049209	0.217118970253049
714.174208	1.14981778049209	0.217144593621693
714.194208	1.14981778049209	0.217066400031439
714.214208	1.14981778049209	0.217073089265423
714.234208	1.14981778049209	0.217081352436814
714.254208	1.1498458700234	0.217037919598436
714.274208	1.1498458700234	0.217009624334539
714.294208	1.14985040059296	0.216971511547038
714.314208	1.14985040059296	0.21684592772224
714.334208	1.14985040059296	0.216683566464076
714.354208	1.14985040059296	0.216550419193454
714.374208	1.14985946173209	0.216468733503763
714.394208	1.14985040059296	0.2164464906583
714.414208	1.1498458700234	0.216455090932424
714.434208	1.14985040059296	0.216339070023709
714.454208	1.14985040059296	0.216268757990309
714.474208	1.14985946173209	0.216288022699305
714.494208	1.14985946173209	0.216094398723609
714.514208	1.14985946173209	0.215986878382576
714.534208	1.14985946173209	0.215808191381496
714.554208	1.14988302069383	0.215559424995381
714.574208	1.14988755126339	0.215341831709697
714.594208	1.14988755126339	0.215246299287857
714.614208	1.14988755126339	0.215272834258258
714.634208	1.14988755126339	0.215360390758219
714.654208	1.14988755126339	0.215517291901696
714.674208	1.14988755126339	0.21576871119136
714.694208	1.14989208183296	0.215754675135667
714.714208	1.14988755126339	0.215548649577742
714.734208	1.14988755126339	0.215387500821133
714.754208	1.14991111022513	0.215170389449921
714.774208	1.14991111022513	0.214982936590803
714.794208	1.14991111022513	0.214858581291809
714.814208	1.14991111022513	0.214833046353285
714.834208	1.14991111022513	0.214689075592276
714.854208	1.14991312774439	0.214494751891014
714.874208	1.1499156407947	0.214416295384369
714.894208	1.1499156407947	0.214346345380311
714.914208	1.1499156407947	0.214262816308423
714.934208	1.1499156407947	0.214140707965322
714.954208	1.1499156407947	0.214123941852287
714.974208	1.1499156407947	0.214122583352013
714.994208	1.1499156407947	0.214015492104775
715.014208	1.1499156407947	0.21381252777202
715.034208	1.1499156407947	0.213661962735544
715.054208	1.1499156407947	0.213663936092211
715.074208	1.1499156407947	0.213593441857158
715.094208	1.1499156407947	0.213508306205872
715.114208	1.1499156407947	0.213406326100773
715.134208	1.1499156407947	0.21328552225029
715.154208	1.1499156407947	0.213205282304011
715.174208	1.1499156407947	0.213205309604584
715.194208	1.1499156407947	0.213261149960099
715.214208	1.1499156407947	0.213169058597493
715.234208	1.1499156407947	0.213033663777488
715.254208	1.14991794147456	0.212898965715597
715.274208	1.14993829364252	0.212766737762111
715.294208	1.14993829364252	0.212529726053333
715.314208	1.14993829364252	0.212421708367071
715.334208	1.14993829364252	0.212276608193208
715.354208	1.14993829364252	0.212167807099186
715.374208	1.14993829364252	0.212033356522927
715.394208	1.14993829364252	0.212023753842967
715.414208	1.14993829364252	0.212000008872473
715.434208	1.14993829364252	0.211904789813737
715.454208	1.14993829364252	0.211707897484609
715.474208	1.14998450545209	0.211609570908426
715.494208	1.14998450545209	0.211513074064154
715.514208	1.14998450545209	0.211333823246884
715.534208	1.14998450545209	0.211217451585149
715.554208	1.14998450545209	0.211138652634354
715.574208	1.14998450545209	0.210986631765125
715.594208	1.14998450545209	0.210926698104067
715.614208	1.14998450545209	0.210806171413753
715.634208	1.14998450545209	0.210629034016961
715.654208	1.14998450545209	0.210455743627061
715.674208	1.14999356659122	0.210349109367683
715.694208	1.14999356659122	0.210250029651766
715.714208	1.14999356659122	0.210256822746628
715.734208	1.14999356659122	0.210058623550919
715.754208	1.14999356659122	0.209836142275608
715.774208	1.14999356659122	0.209809350323723
715.794208	1.14999356659122	0.209802453367986
715.814208	1.14999356659122	0.209616664656867
715.834208	1.14999356659122	0.209450835038894
715.854208	1.14999356659122	0.209432906277526
715.874208	1.14999356659122	0.209135376912814
715.894208	1.14999356659122	0.209085210328649
715.914208	1.14999356659122	0.208863634126695
715.934208	1.14999356659122	0.208629246833914
715.954208	1.14999356659122	0.208256542966278
715.974208	1.14999356659122	0.208122669263006
715.994208	1.14999356659122	0.207949836454457
716.014208	1.14999356659122	0.207824794486692
716.034208	1.14999356659122	0.207691364120994
716.054208	1.14999356659122	0.207499976418356
716.074208	1.14999356659122	0.207306185078277
716.094208	1.14999356659122	0.207181737194731
716.114208	1.14999356659122	0.207029650448031
716.134208	1.14999356659122	0.207059701257499
716.154208	1.14999356659122	0.20690555865892
716.174208	1.14999356659122	0.206878560765752
716.194208	1.14999356659122	0.206755403131045
716.214208	1.14999356659122	0.206546900342827
716.234208	1.14999356659122	0.206416752574339
716.254208	1.14999356659122	0.206385369971682
716.274208	1.15000262773035	0.206408384355087
716.294208	1.15000262773035	0.20616703600957
716.314208	1.15000262773035	0.206093626548067
716.334208	1.15000262773035	0.206042697328317
716.354208	1.15000262773035	0.205903475680106
716.374208	1.15000262773035	0.205785815550001
716.394208	1.15000262773035	0.205577479532675
716.414208	1.15000262773035	0.20537889872243
716.434208	1.15000262773035	0.205224702709688
716.454208	1.15000262773035	0.204951885705356
716.474208	1.15000262773035	0.204685090257938
716.494208	1.15000262773035	0.204636071484839
716.514208	1.15000262773035	0.204456521548241
716.534208	1.15000262773035	0.204373328392105
716.554208	1.15000262773035	0.204312012491144
716.574208	1.15000262773035	0.204119770755352
716.594208	1.15000262773035	0.204090427980322
716.614208	1.15000262773035	0.204031875372186
716.634208	1.15000262773035	0.203967057875935
716.654208	1.15000262773035	0.203951522069177
716.674208	1.15000715829991	0.204059272091122
716.694208	1.15000715829991	0.203823902571186
716.714208	1.15000715829991	0.203737467175207
716.734208	1.15000715829991	0.203635779067548
716.754208	1.15000715829991	0.203540822331712
716.774208	1.15000715829991	0.203586850505038
716.794208	1.15000715829991	0.203394655061523
716.814208	1.15000715829991	0.203222344524813
716.834208	1.15000715829991	0.203191963734502
716.854208	1.15000715829991	0.203174233792525
716.874208	1.15000439748408	0.203025062272276
716.894208	1.15000262773035	0.202906816960317
716.914208	1.15000262773035	0.202792629937949
716.934208	1.15000262773035	0.202788754443501
716.954208	1.15000262773035	0.202622611462426
716.974208	1.15000262773035	0.202478554051771
716.994208	1.15000262773035	0.202430861730446
717.014208	1.15000262773035	0.202379179370965
717.034208	1.15000262773035	0.202206810672163
717.054208	1.15000262773035	0.202198000895814
717.074208	1.15000262773035	0.202026452401196
717.094208	1.15000262773035	0.202076322239998
717.114208	1.15000262773035	0.202104051313741
717.134208	1.15000262773035	0.202088312533154
717.154208	1.15000262773035	0.202106922621877
717.174208	1.15000262773035	0.202105761160526
717.194208	1.15000262773035	0.202073706132874
717.214208	1.15000262773035	0.202127393897521
717.234208	1.15000262773035	0.202111587458992
717.254208	1.15000262773035	0.202144173660844
717.274208	1.15000262773035	0.202148408810671
717.294208	1.15000262773035	0.202268682673935
717.314208	1.15000262773035	0.202198982529475
717.334208	1.15000262773035	0.202172787629261
717.354208	1.15000262773035	0.202148119187196
717.374208	1.15000262773035	0.202123613955082
717.394208	1.15000262773035	0.202098093853825
717.414208	1.15000262773035	0.202060944301772
717.434208	1.15000262773035	0.201978205166042
717.454208	1.15000262773035	0.201896104032842
717.474208	1.15000262773035	0.201821550914708
717.494208	1.15000262773035	0.201803701681095
717.514208	1.15000262773035	0.201891665909187
717.534208	1.15000262773035	0.201791945223286
717.554208	1.15000262773035	0.201810483499632
717.574208	1.15000262773035	0.201687904518384
717.594208	1.15000262773035	0.201649497952973
717.614208	1.15000262773035	0.201708999552783
717.634208	1.15000262773035	0.201622354061087
717.654208	1.15000262773035	0.201762236857969
717.674208	1.15000262773035	0.201782271324437
717.694208	1.15000262773035	0.201761800642284
717.714208	1.15000262773035	0.201769299991109
717.734208	1.15000262773035	0.201733283412856
717.754208	1.15000262773035	0.201620229364284
717.774208	1.15000262773035	0.201609730513325
717.794208	1.15000262773035	0.201489172368002
717.814208	1.15000262773035	0.201345817056878
717.834208	1.15000262773035	0.201332727025405
717.854208	1.15000262773035	0.201351086661042
717.874208	1.15000262773035	0.201326280529129
717.894208	1.15000172161643	0.20122741803082
717.914208	1.15000172161643	0.201173921963676
717.934208	1.15000172161643	0.201181439710714
717.954208	1.15000172161643	0.20113822230947
717.974208	1.15000172161643	0.201048964271595
717.994208	1.15000172161643	0.201019912307022
718.014208	1.15000172161643	0.200938083586066
718.034208	1.15000172161643	0.200880815885353
718.054208	1.15000172161643	0.20090850697569
718.074208	1.15000172161643	0.200937725711158
718.094208	1.15000172161643	0.200796270163849
718.114208	1.15000172161643	0.200744002029021
718.134208	1.15000172161643	0.200642653991547
718.154208	1.15000172161643	0.200507839011982
718.174208	1.15000172161643	0.200427299946376
718.194208	1.15000172161643	0.200332520664267
718.214208	1.15000172161643	0.200303971979831
718.234208	1.15000172161643	0.200208820579037
718.254208	1.15000172161643	0.200216058791943
718.274208	1.15000172161643	0.200042401031283
718.294208	1.15000172161643	0.200013486756557
718.314208	1.15000172161643	0.199924962273221
718.334208	1.15000172161643	0.200021608083665
718.354208	1.15000172161643	0.200085049274919
718.374208	1.15000172161643	0.199951453918799
718.394208	1.15000172161643	0.199920763919819
718.414208	1.15000172161643	0.199863924125919
718.434208	1.15000172161643	0.199857887138246
718.454208	1.15000172161643	0.199865779377932
718.474208	1.15000172161643	0.199848920680344
718.494208	1.15000172161643	0.199939882630096
718.514208	1.15000172161643	0.199854157642518
718.534208	1.15000172161643	0.199914212969176
718.554208	1.15000172161643	0.199757333191364
718.574208	1.15000172161643	0.199707502522951
718.594208	1.15000172161643	0.199743379037393
718.614208	1.15000172161643	0.199752032725683
718.634208	1.15000172161643	0.199777022839722
718.654208	1.15000172161643	0.199845157355644
718.674208	1.15000172161643	0.199835156443404
718.694208	1.15000172161643	0.199864024425853
718.714208	1.15000172161643	0.199872247239874
718.734208	1.15000172161643	0.199939032157884
718.754208	1.15000172161643	0.199920768667744
718.774208	1.15000172161643	0.200006535793165
718.794208	1.15000172161643	0.200090869044988
718.814208	1.15000172161643	0.200106844628375
718.834208	1.15000172161643	0.200022955901106
718.854208	1.15000172161643	0.200062715031884
718.874208	1.15000172161643	0.199985520880014
718.894208	1.15000172161643	0.199989020694831
718.914208	1.15000172161643	0.199958236924316
718.934208	1.15000172161643	0.199906188381056
718.954208	1.15000172161643	0.199896269370537
718.974208	1.15000172161643	0.199938042808844
718.994208	1.15000172161643	0.199954965603429
719.014208	1.15000172161643	0.199945448979624
719.034208	1.15000172161643	0.199970308525703
719.054208	1.15000172161643	0.199770641033935
719.074208	1.15000172161643	0.199657346621619
719.094208	1.15000172161643	0.199665566468187
719.114208	1.15000172161643	0.199720127257695
719.134208	1.15000172161643	0.199696063582681
719.154208	1.15000172161643	0.199612602168735
719.174208	1.15000172161643	0.199525211252687
719.194208	1.15000172161643	0.199571443586823
719.214208	1.15000172161643	0.199506515701297
719.234208	1.15000172161643	0.199490390558248
719.254208	1.15000172161643	0.199464492996887
719.274208	1.15000172161643	0.19938352068305
719.294208	1.15000172161643	0.199310164635712
719.314208	1.15000172161643	0.19925739559471
719.334208	1.15000172161643	0.199193547862307
719.354208	1.15000172161643	0.199156554398317
719.374208	1.15000172161643	0.199037065129793
719.394208	1.15000172161643	0.199064587075273
719.414208	1.15000172161643	0.199041620171123
719.434208	1.15000172161643	0.198958746312997
719.454208	1.15000172161643	0.198923897724494
719.474208	1.15000172161643	0.198743446868972
719.494208	1.15000081550252	0.198562434571224
719.514208	1.15000081550252	0.198416755150413
719.534208	1.15000081550252	0.198272971932474
719.554208	1.15000081550252	0.198130954942938
719.574208	1.15000081550252	0.198052739393527
719.594208	1.15000081550252	0.197893094542421
719.614208	1.15000081550252	0.197817040486238
719.634208	1.15000081550252	0.197719281287191
719.654208	1.15000081550252	0.197590427328487
719.674208	1.15000081550252	0.197475639100011
719.694208	1.15000081550252	0.197341224133197
719.714208	1.15000081550252	0.197345083009904
719.734208	1.15000081550252	0.197351416149451
719.754208	1.15000081550252	0.197316974102095
719.774208	1.15000081550252	0.197195991017413
719.794208	1.15000081550252	0.197116313700342
719.814208	1.15000081550252	0.196937140036865
719.834208	1.15000081550252	0.19685133552153
719.854208	1.15000081550252	0.19683451658782
719.874208	1.15000081550252	0.196705974211748
719.894208	1.15000081550252	0.196673703153472
719.914208	1.15000081550252	0.196652491201401
719.934208	1.15000081550252	0.196604080756297
719.954208	1.15000081550252	0.196393864560349
719.974208	1.15000081550252	0.196379341842261
719.994208	1.15000081550252	0.196258939191509
720.014208	1.15000081550252	0.196186983782286
720.034208	1.15000081550252	0.196107199043394
720.054208	1.15000081550252	0.196071352796979
720.074208	1.15000081550252	0.196009121139826
720.094208	1.15000081550252	0.195908702508831
720.114208	1.15000081550252	0.195811925536936
720.134208	1.15000081550252	0.195767775761761
720.154208	1.15000081550252	0.195684608719215
720.174208	1.15000081550252	0.195478397992184
720.194208	1.15000081550252	0.195481135171416
720.214208	1.15000081550252	0.195524685520958
720.234208	1.15000081550252	0.195577424293934
720.254208	1.15000081550252	0.195436079729392
720.274208	1.15000081550252	0.195399259564693
720.294208	1.15000081550252	0.195411997062675
720.314208	1.15000081550252	0.195413949647166
720.334208	1.15000081550252	0.195406960106875
720.354208	1.15000081550252	0.195412698568714
720.374208	1.15000081550252	0.19530171698976
720.394208	1.15000081550252	0.195256712587938
720.414208	1.15000081550252	0.195264090864656
720.434208	1.15000081550252	0.195220068096495
720.454208	1.15000081550252	0.195085720787623
720.474208	1.15000081550252	0.194986882028944
720.494208	1.15000045447276	0.195031231810494
720.514208	1.14999990938861	0.195001089009964
720.534208	1.14999990938861	0.194889058139407
720.554208	1.14999990938861	0.194906054526844
720.574208	1.14999990938861	0.19500421195817
720.594208	1.14999990938861	0.194952712393831
720.614208	1.14999990938861	0.194993848423096
720.634208	1.14999990938861	0.194998343521862
720.654208	1.14999990938861	0.194996799852481
720.674208	1.14999990938861	0.194944702642981
720.694208	1.14999990938861	0.194818540758214
720.714208	1.14999990938861	0.194783452399458
720.734208	1.14999990938861	0.1948143560551
720.754208	1.14999990938861	0.1948258763036
720.774208	1.14999990938861	0.194851505607151
720.794208	1.14999990938861	0.194913841125182
720.814208	1.14999990938861	0.194983167370484
720.834208	1.14999990938861	0.195060468944175
720.854208	1.14999990938861	0.195142170658115
720.874208	1.14999990938861	0.195189019035626
720.894208	1.14999990938861	0.195330511379359
720.914208	1.14999990938861	0.19540480039412
720.934208	1.14999990938861	0.195261896729437
720.954208	1.14999990938861	0.195298234386176
720.974208	1.14999990938861	0.19529615598165
720.994208	1.14999990938861	0.19538228335594
721.014208	1.14999990938861	0.195561548416988
721.034208	1.14999990938861	0.19548836388847
721.054208	1.14999990938861	0.195485639766034
721.074208	1.14999990938861	0.195531190179325
721.094208	1.14999990938861	0.195588356986614
721.114208	1.15000443995817	0.195619797157873
721.134208	1.15000443995817	0.195746900318932
721.154208	1.15000443995817	0.195826378223119
721.174208	1.15000443995817	0.195937282648276
721.194208	1.15000443995817	0.195903140313739
721.214208	1.15000443995817	0.195894794647136
721.234208	1.15000443995817	0.195878197085467
721.254208	1.15000443995817	0.195918030402586
721.274208	1.15000443995817	0.19605657547137
721.294208	1.15000443995817	0.196127682188853
721.314208	1.14999990938861	0.196180051217105
721.334208	1.14999990938861	0.196281939924631
721.354208	1.14999990938861	0.196171047962778
721.374208	1.14999990938861	0.196109790223908
721.394208	1.14999990938861	0.196157403610967
721.414208	1.14999990938861	0.196281098948271
721.434208	1.14999990938861	0.196265574417836
721.454208	1.14999990938861	0.196265607059826
721.474208	1.14999990938861	0.196210675338614
721.494208	1.14999990938861	0.196166146916354
721.514208	1.14999990938861	0.196101668896801
721.534208	1.14999990938861	0.196062630263766
721.554208	1.14999990938861	0.196063788757665
721.574208	1.14999990938861	0.196033768809715
721.594208	1.14999990938861	0.196009124700769
721.614208	1.14999990938861	0.195904085744466
721.634208	1.14999990938861	0.195788496897
721.654208	1.14999990938861	0.195850016365281
721.674208	1.14999990938861	0.195852508432843
721.694208	1.14999990938861	0.195788843495585
721.714208	1.14999990938861	0.195722227722433
721.734208	1.14999990938861	0.195717118954255
721.754208	1.14999990938861	0.19551740457672
721.774208	1.14999990938861	0.195483218323868
721.794208	1.14999990938861	0.195459586710103
721.814208	1.14999990938861	0.195376149035787
721.834208	1.14999990938861	0.19535681785583
721.854208	1.14999990938861	0.195443447916767
721.874208	1.14999990938861	0.195484067015608
721.894208	1.14999990938861	0.195566412073496
721.914208	1.14999990938861	0.195676989485263
721.934208	1.14999990938861	0.195704637844268
721.954208	1.14999990938861	0.195758240739742
721.974208	1.14999990938861	0.195855204067725
721.994208	1.14999990938861	0.195926398028345
722.014208	1.14999990938861	0.195860119357925
722.034208	1.14999990938861	0.195895232643293
722.054208	1.14999990938861	0.195910921570658
722.074208	1.14999990938861	0.195916455871688
722.094208	1.14999990938861	0.195993415001229
722.114208	1.1499990032747	0.195987582174365
722.134208	1.1499990032747	0.195985370827916
722.154208	1.1499990032747	0.19603063755264
722.174208	1.1499990032747	0.196110078660402
722.194208	1.1499990032747	0.196118897932603
722.214208	1.1499990032747	0.196159649379877
722.234208	1.1499990032747	0.196179466035249
722.254208	1.1499990032747	0.196270045183482
722.274208	1.1499990032747	0.196250092618734
722.294208	1.1499990032747	0.196374036035162
722.314208	1.1499990032747	0.196429129779343
722.334208	1.1499990032747	0.196403029837644
722.354208	1.1499990032747	0.196268372133123
722.374208	1.1499990032747	0.196201569410391
722.394208	1.1499990032747	0.196243243735745
722.414208	1.1499990032747	0.196187870457432
722.434208	1.1499990032747	0.196079696683108
722.454208	1.1499990032747	0.196038509613642
722.474208	1.1499990032747	0.196088639401382
722.494208	1.1499990032747	0.19603921824157
722.514208	1.1499990032747	0.195994136685953
722.534208	1.1499990032747	0.195946621224865
722.554208	1.1499990032747	0.195926757683725
722.574208	1.1499990032747	0.195963103055842
722.594208	1.1499990032747	0.195952024957933
722.614208	1.1499990032747	0.195912223095823
722.634208	1.1499990032747	0.195898084959727
722.654208	1.1499990032747	0.195993083833403
722.674208	1.1499990032747	0.195995072027338
722.694208	1.1499990032747	0.195966828397135
722.714208	1.1499990032747	0.195951864715437
722.734208	1.1499990032747	0.19594543305643
722.754208	1.1499990032747	0.195864031648796
722.774208	1.1499990032747	0.195833577859127
722.794208	1.1499990032747	0.195807012620699
722.814208	1.1499990032747	0.19575812500905
722.834208	1.1499990032747	0.195726847454251
722.854208	1.1499990032747	0.195675986485935
722.874208	1.1499990032747	0.195517662151695
722.894208	1.1499990032747	0.195350482935811
722.914208	1.1499990032747	0.195394938952202
722.934208	1.1499990032747	0.195292935107475
722.954208	1.1499990032747	0.195296591603844
722.974208	1.1499990032747	0.195353417747455
722.994208	1.1499990032747	0.195282132982754
723.014208	1.1499990032747	0.195304773467005
723.034208	1.1499990032747	0.195256652051884
723.054208	1.1499990032747	0.195197132053863
723.074208	1.1499990032747	0.195198583732181
723.094208	1.1499990032747	0.195291536249832
723.114208	1.15000353384426	0.195300886102744
723.134208	1.15000353384426	0.195422527962133
723.154208	1.15000353384426	0.195532405648334
723.174208	1.15000353384426	0.195581124115125
723.194208	1.15000353384426	0.195539501423464
723.214208	1.15000353384426	0.195518634882997
723.234208	1.15000353384426	0.195446423085781
723.254208	1.15000353384426	0.195433051146212
723.274208	1.15000353384426	0.195510622164693
723.294208	1.15000353384426	0.195579650477651
723.314208	1.15000353384426	0.195654351374977
723.334208	1.15000353384426	0.195620575224216
723.354208	1.15000353384426	0.195620131886643
723.374208	1.15000353384426	0.195612314426788
723.394208	1.15000353384426	0.195600818511408
723.414208	1.15000353384426	0.195637278427235
723.434208	1.15000353384426	0.195567239993059
723.454208	1.15000353384426	0.195569618110402
723.474208	1.15000353384426	0.195512630537313
723.494208	1.15000353384426	0.195507398323064
723.514208	1.15000353384426	0.195566257172416
723.534208	1.15000353384426	0.195541861142595
723.554208	1.15000353384426	0.195655664176465
723.574208	1.15000353384426	0.195798954203609
723.594208	1.15000353384426	0.195830031752034
723.614208	1.15000353384426	0.195897097984648
723.634208	1.15000353384426	0.195930471748695
723.654208	1.15000353384426	0.195983597477625
723.674208	1.15000353384426	0.19598595363581
723.694208	1.15000353384426	0.196127954007606
723.714208	1.15000353384426	0.196129293516177
723.734208	1.15000353384426	0.196277908935614
723.754208	1.15000353384426	0.196370736226722
723.774208	1.15000353384426	0.196578085268968
723.794208	1.15000353384426	0.196731764944778
723.814208	1.15000353384426	0.196747360100609
723.834208	1.15000353384426	0.196828603639708
723.854208	1.15000353384426	0.196919277746458
723.874208	1.15000353384426	0.197059979560544
723.894208	1.15000353384426	0.197123450426334
723.914208	1.15000320820957	0.197279876183738
723.934208	1.15000262773035	0.197316058939395
723.954208	1.15000262773035	0.197368352594325
723.974208	1.15000262773035	0.197488558799647
723.994208	1.15000262773035	0.197546474592234
724.014208	1.15000262773035	0.197540933169316
724.034208	1.15000262773035	0.197668374026599
724.054208	1.15000262773035	0.19778164826023
724.074208	1.15000262773035	0.197794300889037
724.094208	1.15000262773035	0.197858360497629
724.114208	1.15000262773035	0.198035393440053
724.134208	1.15000262773035	0.198155811521564
724.154208	1.15000262773035	0.19830548750893
724.174208	1.15000262773035	0.198317412518106
724.194208	1.15000262773035	0.198419213389004
724.214208	1.15000262773035	0.198470879724237
724.234208	1.15000262773035	0.19848374957065
724.254208	1.15000262773035	0.198603063165918
724.274208	1.15000262773035	0.1987162317582
724.294208	1.15000262773035	0.198750417417561
724.314208	1.15000262773035	0.198707868286876
724.334208	1.15000715829991	0.198743626696665
724.354208	1.15000715829991	0.19881286629232
724.374208	1.15000715829991	0.198867417585976
724.394208	1.15000715829991	0.198967408903647
724.414208	1.15000715829991	0.198986500906842
724.434208	1.15000715829991	0.198925914405983
724.454208	1.15000715829991	0.198875024950114
724.474208	1.15000715829991	0.198895481388488
724.494208	1.15000715829991	0.198829783152
724.514208	1.15000715829991	0.198793354691182
724.534208	1.15000262773035	0.198783133593883
724.554208	1.15000262773035	0.198901641822235
724.574208	1.15000262773035	0.198993010313134
724.594208	1.15000262773035	0.198938605611688
724.614208	1.15000262773035	0.199034021115856
724.634208	1.15000262773035	0.199070085173368
724.654208	1.15000262773035	0.199061690840526
724.674208	1.15000262773035	0.199087483947518
724.694208	1.15000262773035	0.199101377565435
724.714208	1.15000262773035	0.199154630301381
724.734208	1.15000262773035	0.199053220540871
724.754208	1.15000262773035	0.199097100871257
724.774208	1.15000262773035	0.199277885862057
724.794208	1.15000262773035	0.199230737178237
724.814208	1.15000262773035	0.199062680189568
724.834208	1.15000262773035	0.198942662714297
724.854208	1.15000262773035	0.198843559258753
724.874208	1.15000262773035	0.198783007773848
724.894208	1.15000262773035	0.198700289410292
724.914208	1.15000262773035	0.198680242480519
724.934208	1.15000262773035	0.198665745876023
724.954208	1.15000262773035	0.198540471853385
724.974208	1.15000262773035	0.198529668541683
724.994208	1.15000262773035	0.19840152499138
725.014208	1.15000262773035	0.198361041801915
725.034208	1.15000262773035	0.198343396135621
725.054208	1.15000262773035	0.198404799279721
725.074208	1.15000262773035	0.198350009996283
725.094208	1.15000262773035	0.198172349140669
725.114208	1.15000262773035	0.198051536387825
725.134208	1.15000262773035	0.198089779149796
725.154208	1.15000262773035	0.1980623094315
725.174208	1.15000262773035	0.197987645924091
725.194208	1.15000262773035	0.197899884076338
725.214208	1.15000262773035	0.197765542108883
725.234208	1.15000262773035	0.19761935644048
725.254208	1.15000262773035	0.197606642682129
725.274208	1.15000262773035	0.197546662135303
725.294208	1.15000262773035	0.197494247408265
725.314208	1.15000262773035	0.197475349476538
725.334208	1.15000172161643	0.197465413254788
725.354208	1.15000172161643	0.197465389515159
725.374208	1.15000172161643	0.19736493586821
725.394208	1.15000172161643	0.197319349251985
725.414208	1.15000172161643	0.197252196963215
725.434208	1.15000172161643	0.197072928341223
725.454208	1.15000172161643	0.196997744935935
725.474208	1.15000172161643	0.196952678811077
725.494208	1.15000172161643	0.196703091627288
725.514208	1.15000172161643	0.196611736193183
725.534208	1.15000172161643	0.196629689881164
725.554208	1.15000172161643	0.1965960739729
725.574208	1.15000172161643	0.196573673852394
725.594208	1.15000172161643	0.19656820008742
725.614208	1.15000172161643	0.196488031953517
725.634208	1.15000172161643	0.196395858689192
725.654208	1.15000172161643	0.196356332800269
725.674208	1.15000172161643	0.196365179966536
725.694208	1.15000172161643	0.196411225944584
725.714208	1.15000172161643	0.196380503897105
725.734208	1.15000172161643	0.196460590129286
725.754208	1.15000172161643	0.196399052856284
725.774208	1.15000172161643	0.196390020520911
725.794208	1.15000172161643	0.196445173020673
725.814208	1.15000172161643	0.196384074337318
725.834208	1.15000172161643	0.196306549017623
725.854208	1.15000172161643	0.196365301038644
725.874208	1.15000172161643	0.196377621906135
725.894208	1.15000172161643	0.196449920352998
725.914208	1.15000172161643	0.196543202258003
725.934208	1.15000172161643	0.196623257035174
725.954208	1.15000172161643	0.196571391880549
725.974208	1.15000172161643	0.196557083412613
725.994208	1.15000172161643	0.196445914884082
726.014208	1.15000172161643	0.196348586559302
726.034208	1.15000172161643	0.196255980046744
726.054208	1.15000172161643	0.196221789045967
726.074208	1.15000172161643	0.196124296324255
726.094208	1.15000172161643	0.196110930319595
726.114208	1.15000172161643	0.19616933514854
726.134208	1.15000172161643	0.196094412879173
726.154208	1.15000172161643	0.195980701242877
726.174208	1.15000172161643	0.195969212449385
726.194208	1.15000172161643	0.195916949655972
726.214208	1.15000172161643	0.195870219383116
726.234208	1.15000172161643	0.195875922829002
726.254208	1.15000172161643	0.195883765808958
726.274208	1.15000172161643	0.195875789887078
726.294208	1.15000172161643	0.195833908433461
726.314208	1.15000172161643	0.195776961811232
726.334208	1.15000172161643	0.195698340314164
726.354208	1.15000172161643	0.195557536419675
726.374208	1.15000172161643	0.195465758420172
726.394208	1.15000172161643	0.195449659984205
726.414208	1.15000172161643	0.195336126988617
726.434208	1.15000172161643	0.195349973720767
726.454208	1.15000172161643	0.195292414022616
726.474208	1.15000172161643	0.195280683678399
726.494208	1.15000172161643	0.195204201121911
726.514208	1.15000172161643	0.195245592945679
726.534208	1.15000172161643	0.195258144087572
726.554208	1.15000172161643	0.195256485874481
726.574208	1.15000172161643	0.195169986974995
726.594208	1.15000172161643	0.195191853547338
726.614208	1.15000172161643	0.195080919447643
726.634208	1.15000172161643	0.195092831993514
726.654208	1.15000172161643	0.195162203344111
726.674208	1.15000172161643	0.195102305292497
726.694208	1.15000172161643	0.195149434391122
726.714208	1.15000172161643	0.195186423107186
726.734208	1.15000172161643	0.195230536085937
726.754208	1.15000172161643	0.195233761114547
726.774208	1.15000172161643	0.195228531867752
726.794208	1.15000172161643	0.195272981355745
726.814208	1.15000172161643	0.195357229144904
726.834208	1.15000172161643	0.19545970540825
726.854208	1.15000172161643	0.195628319091221
726.874208	1.15000172161643	0.195685915585796
726.894208	1.15000172161643	0.195784425550614
726.914208	1.15000172161643	0.195846753946755
726.934208	1.15000172161643	0.195891560122675
726.954208	1.15000172161643	0.196000722059059
726.974208	1.15000172161643	0.19609323420659
726.994208	1.15000172161643	0.196060716849662
727.014208	1.15000172161643	0.196024293136769
727.034208	1.15000172161643	0.196099783970252
727.054208	1.15000172161643	0.196043763787047
727.074208	1.15000172161643	0.195997581306132
727.094208	1.15000172161643	0.195939382418468
727.114208	1.15000172161643	0.195919944410181
727.134208	1.15000172161643	0.196025473589825
727.154208	1.15000172161643	0.196037898318193
727.174208	1.15000172161643	0.195908653842591
727.194208	1.15000172161643	0.195808219780838
727.214208	1.15000172161643	0.195811645409313
727.234208	1.15000172161643	0.195695867238305
727.254208	1.15000172161643	0.19566703427181
727.274208	1.15000172161643	0.195710568003612
727.294208	1.15000172161643	0.195743036100809
727.314208	1.15000172161643	0.195623651286653
727.334208	1.15000172161643	0.195583412021877
727.354208	1.15000172161643	0.195549260784979
727.374208	1.15000172161643	0.195457977756743
727.394208	1.15000172161643	0.195420729685231
727.414208	1.15000172161643	0.195339842834058
727.434208	1.15000172161643	0.1952584942471
727.454208	1.15000172161643	0.195193170503261
727.474208	1.15000172161643	0.195176235245368
727.494208	1.15000172161643	0.195044200176369
727.514208	1.15000172161643	0.195057440954486
727.534208	1.15000172161643	0.195069463296141
727.554208	1.15000172161643	0.19506871134339
727.574208	1.15000172161643	0.195046159882749
727.594208	1.15000172161643	0.194919834194542
727.614208	1.15000172161643	0.194839479704552
727.634208	1.15000172161643	0.194852526411202
727.654208	1.15000172161643	0.194819003087492
727.674208	1.15000172161643	0.194834484293104
727.694208	1.15000172161643	0.194811263968413
727.714208	1.15000172161643	0.194803658384747
727.734208	1.15000172161643	0.194812018888618
727.754208	1.15000172161643	0.194893452344749
727.774208	1.15000172161643	0.194940704295954
727.794208	1.15000172161643	0.194981427849163
727.814208	1.15000172161643	0.194953158105368
727.834208	1.15000172161643	0.194897412114879
727.854208	1.15000172161643	0.194847882346263
727.874208	1.15000172161643	0.194753795667834
727.894208	1.15000172161643	0.19476203035167
727.914208	1.15000172161643	0.194771806924415
727.934208	1.15000172161643	0.19477257846236
727.954208	1.15000172161643	0.194791824179652
727.974208	1.15000172161643	0.194711188968549
727.994208	1.15000172161643	0.194750905367994
728.014208	1.15000172161643	0.194687759141631
728.034208	1.15000172161643	0.194635403763665
728.054208	1.15000172161643	0.194616247663472
728.074208	1.15000172161643	0.194612829750376
728.094208	1.15000172161643	0.194596009629684
728.114208	1.15000172161643	0.194628495531603
728.134208	1.15000172161643	0.194517275369378
728.154208	1.15000172161643	0.194481734770688
728.174208	1.15000172161643	0.194546662062722
728.194208	1.15000172161643	0.194471448389408
728.214208	1.15000172161643	0.194341542171646
728.234208	1.15000172161643	0.194345682956447
728.254208	1.15000172161643	0.194375917748041
728.274208	1.15000172161643	0.194342518463892
728.294208	1.15000172161643	0.194388822016915
728.314208	1.15000172161643	0.194500778701134
728.334208	1.15000172161643	0.194487918350571
728.354208	1.15000172161643	0.19452364471186
728.374208	1.15000172161643	0.1945297926823
728.394208	1.15000172161643	0.194546952279688
728.414208	1.15000172161643	0.194530309612723
728.434208	1.15000172161643	0.194533347098263
728.454208	1.15000172161643	0.194421513266627
728.474208	1.15000172161643	0.194454651414855
728.494208	1.15000172161643	0.194370151392138
728.514208	1.15000172161643	0.194295649314206
728.534208	1.15000172161643	0.194199110332093
728.554208	1.15000172161643	0.194175658546018
728.574208	1.15000172161643	0.194122910870681
728.594208	1.15000172161643	0.194039301677545
728.614208	1.15000172161643	0.194018880255122
728.634208	1.15000172161643	0.194078428147208
728.654208	1.15000172161643	0.19395451025088
728.674208	1.15000172161643	0.193911352198709
728.694208	1.15000172161643	0.193889116475134
728.714208	1.15000172161643	0.193837851933125
728.734208	1.15000172161643	0.193800987850113
728.754208	1.15000172161643	0.193788967288929
728.774208	1.15000172161643	0.193740013206319
728.794208	1.15000172161643	0.193655303681375
728.814208	1.15000172161643	0.193616365348273
728.834208	1.15000172161643	0.193576829963499
728.854208	1.15000172161643	0.193354322574597
728.874208	1.15000172161643	0.19326533279453
728.894208	1.15000172161643	0.193350145586861
728.914208	1.15000172161643	0.193315855473132
728.934208	1.15000172161643	0.193350343812764
728.954208	1.15000172161643	0.193424671997912
728.974208	1.15000172161643	0.19333442876543
728.994208	1.15000172161643	0.193277107650551
729.014208	1.15000172161643	0.19319751104822
729.034208	1.15000172161643	0.193049257064635
729.054208	1.15000172161643	0.193107855371558
729.074208	1.15000172161643	0.193062866993985
729.094208	1.15000172161643	0.19311362944284
729.114208	1.15000172161643	0.193087724759592
729.134208	1.15000172161643	0.193068984696398
729.154208	1.15000172161643	0.192981705950097
729.174208	1.15000172161643	0.193044848615516
729.194208	1.15000172161643	0.193078850886242
729.214208	1.15000172161643	0.192938278453135
729.234208	1.15000172161643	0.192812513613666
729.254208	1.15000172161643	0.19276913062851
729.274208	1.15000172161643	0.192710239730659
729.294208	1.15000172161643	0.192734354445875
729.314208	1.15000172161643	0.192682351601401
729.334208	1.15000172161643	0.192572650775436
729.354208	1.15000172161643	0.192543002352682
729.374208	1.15000172161643	0.192498351077842
729.394208	1.15000172161643	0.192393304999649
729.414208	1.15000172161643	0.19242148928078
729.434208	1.15000172161643	0.192292478047034
729.454208	1.15000172161643	0.192243890148203
729.474208	1.15000172161643	0.19219432180269
729.494208	1.15000172161643	0.192238480480227
729.514208	1.15000172161643	0.192202793289326
729.534208	1.15000172161643	0.192276910191777
729.554208	1.15000172161643	0.192305098033852
729.574208	1.15000081550252	0.192351411082727
729.594208	1.15000081550252	0.192459396126999
729.614208	1.15000081550252	0.192438714755638
729.634208	1.15000081550252	0.192308898748467
729.654208	1.15000081550252	0.192367625249386
729.674208	1.15000081550252	0.192344898708981
729.694208	1.15000081550252	0.192351816436893
729.714208	1.15000081550252	0.192412068802472
729.734208	1.15000081550252	0.192425789714588
729.754208	1.15000081550252	0.192445244934107
729.774208	1.15000081550252	0.192359889691251
729.794208	1.15000081550252	0.192297501352547
729.814208	1.15000081550252	0.192222767813231
729.834208	1.15000081550252	0.192068348647975
729.854208	1.15000081550252	0.192015823531661
729.874208	1.15000081550252	0.191964367885637
729.894208	1.15000081550252	0.191939677484416
729.914208	1.15000081550252	0.191993085714932
729.934208	1.15000081550252	0.192016447290415
729.954208	1.15000081550252	0.191966948383318
729.974208	1.15000081550252	0.191945287752257
729.994208	1.15000081550252	0.191897068411167
730.014208	1.15000081550252	0.191841865464693
730.034208	1.15000081550252	0.191695777722261
730.054208	1.15000081550252	0.191631680723754
730.074208	1.15000081550252	0.191597413756163
730.094208	1.15000081550252	0.191657704698639
730.114208	1.15000081550252	0.191643044884194
730.134208	1.15000081550252	0.191662655598283
730.154208	1.15000081550252	0.19162444369783
730.174208	1.15000081550252	0.191616531279459
730.194208	1.15000081550252	0.191536893132776
730.214208	1.15000081550252	0.191495722681049
730.234208	1.15000081550252	0.191371671249308
730.254208	1.15000081550252	0.191328475213731
730.274208	1.15000081550252	0.191362527931169
730.294208	1.15000081550252	0.191425558426841
730.314208	1.15000081550252	0.19143140371701
730.334208	1.15000081550252	0.191353461766825
730.354208	1.15000081550252	0.191314452808326
730.374208	1.15000081550252	0.191365390930436
730.394208	1.15000081550252	0.191437697092678
730.414208	1.15000081550252	0.191480265215067
730.434208	1.15000081550252	0.191536838531629
730.454208	1.15000081550252	0.191632467692458
730.474208	1.15000081550252	0.191607110207659
730.494208	1.15000081550252	0.191467597155501
730.514208	1.15000081550252	0.191453125477615
730.534208	1.15000081550252	0.191421744655429
730.554208	1.15000081550252	0.19147822657442
730.574208	1.15000534607209	0.191445869459987
730.594208	1.15000534607209	0.191397918970197
730.614208	1.15000534607209	0.191468212011893
730.634208	1.15000534607209	0.19146989040367
730.654208	1.15000534607209	0.191465335955831
730.674208	1.15000534607209	0.191502973950751
730.694208	1.15000534607209	0.191408659965373
730.714208	1.15000534607209	0.191364138665001
730.734208	1.15000534607209	0.191212159340124
730.754208	1.15000534607209	0.191109437371618
730.774208	1.15000081550252	0.191128474180175
730.794208	1.15000081550252	0.190975513815125
730.814208	1.15000081550252	0.190915406854775
730.834208	1.15000081550252	0.190789607592843
730.854208	1.15000081550252	0.190685211386995
730.874208	1.15000081550252	0.190687698113142
730.894208	1.15000081550252	0.190559913624728
730.914208	1.15000081550252	0.19034209659304
730.934208	1.15000081550252	0.190206336182747
730.954208	1.15000081550252	0.190063449135806
730.974208	1.15000081550252	0.18981244469616
730.994208	1.15000081550252	0.189804137606456
731.014208	1.15000081550252	0.189732889638179
731.034208	1.15000081550252	0.189663544401173
731.054208	1.15000081550252	0.189546692605441
731.074208	1.15000081550252	0.189486693660403
731.094208	1.15000081550252	0.189515450066594
731.114208	1.15000081550252	0.189489399978118
731.134208	1.15000081550252	0.189373798667346
731.154208	1.15000081550252	0.189413226630298
731.174208	1.15000081550252	0.189440760445593
731.194208	1.15000081550252	0.189371796229634
731.214208	1.15000081550252	0.189270613182582
731.234208	1.15000081550252	0.189123975867738
731.254208	1.15000081550252	0.189084319410856
731.274208	1.15000081550252	0.189081410712803
731.294208	1.15000081550252	0.189055628882134
731.314208	1.15000081550252	0.189106828733655
731.334208	1.15000081550252	0.189102224432596
731.354208	1.15000081550252	0.189025946630409
731.374208	1.14999990938861	0.188956428687601
731.394208	1.14999990938861	0.188988035629755
731.414208	1.14999990938861	0.189020870504222
731.434208	1.14999990938861	0.189216744403263
731.454208	1.14999990938861	0.189243301926311
731.474208	1.14999990938861	0.189134129307094
731.494208	1.14999990938861	0.189154502063276
731.514208	1.14999990938861	0.189192376860997
731.534208	1.14999990938861	0.189193309234929
731.554208	1.14999990938861	0.189223606343047
731.574208	1.14999990938861	0.189300663398559
731.594208	1.14999990938861	0.189459185365211
731.614208	1.14999990938861	0.189376210613661
731.634208	1.14999990938861	0.189314673934148
731.654208	1.14999990938861	0.189299760699163
731.674208	1.14999990938861	0.189310302281454
731.694208	1.14999990938861	0.189457270170634
731.714208	1.14999990938861	0.189546978074482
731.734208	1.14999990938861	0.189670159448816
731.754208	1.14999990938861	0.189575143957398
731.774208	1.14999990938861	0.189520120245125
731.794208	1.14999990938861	0.189547236836438
731.814208	1.14999990938861	0.189604395334857
731.834208	1.14999990938861	0.189583526420426
731.854208	1.14999990938861	0.18957030344703
731.874208	1.14999990938861	0.189604240433777
731.894208	1.14999990938861	0.189557587908206
731.914208	1.14999990938861	0.189512632766114
731.934208	1.14999990938861	0.189507924604177
731.954208	1.14999990938861	0.189476825096595
731.974208	1.14999990938861	0.189471306226326
731.994208	1.14999990938861	0.189474971031565
732.014208	1.14999990938861	0.18943195660415
732.034208	1.14999990938861	0.189315901272973
732.054208	1.14999990938861	0.189334252006249
732.074208	1.14999990938861	0.189313615146693
732.094208	1.14999990938861	0.189247696131653
732.114208	1.14999990938861	0.189293916002485
732.134208	1.14999990938861	0.189321947163008
732.154208	1.14999990938861	0.189392524486762
732.174208	1.14999990938861	0.189341936524181
732.194208	1.14999990938861	0.189324597099103
732.214208	1.14999990938861	0.189382815571961
732.234208	1.14999990938861	0.189313698235394
732.254208	1.14999990938861	0.18921789340131
732.274208	1.14999990938861	0.189209231997642
732.294208	1.14999990938861	0.189178380569185
732.314208	1.14999990938861	0.189202969483491
732.334208	1.14999990938861	0.189051104702324
732.354208	1.14999990938861	0.189042164358013
732.374208	1.14999990938861	0.189046017299812
732.394208	1.14999990938861	0.188941973627457
732.414208	1.14999990938861	0.188811169458225
732.434208	1.14999990938861	0.188820965616164
732.454208	1.14999990938861	0.188725533494256
732.474208	1.14999990938861	0.18864010406506
732.494208	1.14999990938861	0.188564358624055
732.514208	1.14999990938861	0.188543615529659
732.534208	1.14999990938861	0.188440914926819
732.554208	1.14999990938861	0.188440363573933
732.574208	1.14999990938861	0.188282591779561
732.594208	1.14999990938861	0.188247530127886
732.614208	1.14999990938861	0.188249882725128
732.634208	1.14999990938861	0.188224539484107
732.654208	1.14999990938861	0.188204959631535
732.674208	1.14999990938861	0.188236913765763
732.694208	1.14999990938861	0.188260728768162
732.714208	1.14999990938861	0.188297782174716
732.734208	1.14999990938861	0.188218649682133
732.754208	1.14999990938861	0.188248180593723
732.774208	1.14999990938861	0.188344748656882
732.794208	1.14999990938861	0.188368196288521
732.814208	1.14999990938861	0.188349976123205
732.834208	1.14999990938861	0.188372248643204
732.854208	1.14999990938861	0.188367752357457
732.874208	1.14999990938861	0.188397255968474
732.894208	1.14999990938861	0.188402612222284
732.914208	1.14999990938861	0.188460465104854
732.934208	1.14999990938861	0.188473436438182
732.954208	1.14999990938861	0.188497850272724
732.974208	1.14999990938861	0.18855133981147
732.994208	1.14999990938861	0.188539458720607
733.014208	1.14999990938861	0.18844647652842
733.034208	1.14999990938861	0.188386854449994
733.054208	1.14999990938861	0.188315196379626
733.074208	1.14999990938861	0.188357316416516
733.094208	1.14999990938861	0.188370902012745
733.114208	1.14999990938861	0.188387850327434
733.134208	1.14999990938861	0.188391364386028
733.154208	1.14999990938861	0.188492553961477
733.174208	1.14999990938861	0.188394711673728
733.194208	1.14999990938861	0.18846725463877
733.214208	1.14999990938861	0.188518294841286
733.234208	1.14999990938861	0.188507678479163
733.254208	1.14999990938861	0.188510702314416
733.274208	1.14999990938861	0.188484188116191
733.294208	1.14999990938861	0.188486870694277
733.314208	1.14999990938861	0.18860706206233
733.334208	1.14999990938861	0.188649989246608
733.354208	1.14999990938861	0.188665969577921
733.374208	1.14999990938861	0.188709110418861
733.394208	1.14999990938861	0.188659450675776
733.414208	1.14999990938861	0.188686461032249
733.434208	1.14999990938861	0.188638692744111
733.454208	1.14999990938861	0.188607298271639
733.474208	1.14999990938861	0.188580744309535
733.494208	1.14999990938861	0.188500899628079
733.514208	1.14999990938861	0.188492175314394
733.534208	1.14999990938861	0.188495159979259
733.554208	1.14999990938861	0.188416708220539
733.574208	1.14999990938861	0.188287874440521
733.594208	1.14999990938861	0.188185845075693
733.614208	1.14999990938861	0.188116051159698
733.634208	1.14999990938861	0.188018741826621
733.654208	1.14999990938861	0.187887851601233
733.674208	1.14999990938861	0.187887325174958
733.694208	1.14999990938861	0.187792776167253
733.714208	1.14999990938861	0.187792004629308
733.734208	1.14999990938861	0.187748104120237
733.754208	1.14999990938861	0.187658235380404
733.774208	1.14999990938861	0.187566551745927
733.794208	1.14999990938861	0.187478641525493
733.814208	1.14999990938861	0.187453447250645
733.834208	1.14999990938861	0.187351786443558
733.854208	1.14999990938861	0.187300289846674
733.874208	1.14999990938861	0.187211684648598
733.894208	1.14999990938861	0.187281631685202
733.914208	1.14999990938861	0.18735765013194
733.934208	1.14999990938861	0.187404014221018
733.954208	1.14999990938861	0.187448347384828
733.974208	1.14999990938861	0.187426340748674
733.994208	1.14999990938861	0.187440836166186
734.014208	1.14999990938861	0.187360213418389
734.034208	1.14999990938861	0.187304316681256
734.054208	1.14999990938861	0.18723779646011
734.074208	1.14999990938861	0.187179067585228
734.094208	1.14999990938861	0.187103402265471
734.114208	1.14999990938861	0.187123245034435
734.134208	1.14999990938861	0.187100532144316
734.154208	1.14999990938861	0.187038766377384
734.174208	1.14999990938861	0.186928327842446
734.194208	1.14999990938861	0.18692340008894
734.214208	1.14999990938861	0.186777644701317
734.234208	1.14999990938861	0.186785196277325
734.254208	1.14999990938861	0.186700672514978
734.274208	1.14999990938861	0.186702396012049
734.294208	1.14999990938861	0.186593718364098
734.314208	1.14999990938861	0.186557140343617
734.334208	1.14999990938861	0.186597809295679
734.354208	1.14999990938861	0.186621517469746
734.374208	1.14999990938861	0.186509829043339
734.394208	1.14999990938861	0.186363283719557
734.414208	1.14999990938861	0.186292320033339
734.434208	1.14999990938861	0.186217753858408
734.454208	1.14999990938861	0.186095178438104
734.474208	1.14999990938861	0.185950157198509
734.494208	1.14999990938861	0.185840889027284
734.514208	1.14999990938861	0.185754679157783
734.534208	1.14999990938861	0.185642903488238
734.554208	1.14999990938861	0.185588099367532
734.574208	1.14999990938861	0.185552592597813
734.594208	1.15000344889608	0.185445185613508
734.614208	1.15000443995817	0.185402374753412
734.634208	1.15000443995817	0.185344896363492
734.654208	1.15000443995817	0.185322200684604
734.674208	1.15000443995817	0.185234619851523
734.694208	1.15000443995817	0.185231584739945
734.714208	1.15000443995817	0.185086353998123
734.734208	1.15000443995817	0.185028397848167
734.754208	1.15000443995817	0.184929176287968
734.774208	1.15000443995817	0.184915436977639
734.794208	1.15000443995817	0.184906618892419
734.814208	1.14999990938861	0.184949345476831
734.834208	1.14999990938861	0.184872789920985
734.854208	1.14999990938861	0.1848775378468
734.874208	1.14999990938861	0.184840090955894
734.894208	1.14999990938861	0.184766854200192
734.914208	1.14999990938861	0.184719415299408
734.934208	1.14999990938861	0.184700139907579
734.954208	1.14999990938861	0.184685124592188
734.974208	1.14999990938861	0.184629191058629
734.994208	1.14999990938861	0.184581082106814
735.014208	1.14999990938861	0.184608084747908
735.034208	1.14999990938861	0.184591678290253
735.054208	1.14999990938861	0.184587137492701
735.074208	1.14999990938861	0.184591017141583
735.094208	1.14999990938861	0.184489885134734
735.114208	1.14999990938861	0.184445425557399
735.134208	1.14999990938861	0.18442046749186
735.154208	1.14999990938861	0.18441618189532
735.174208	1.14999990938861	0.18434226084481
735.194208	1.14999990938861	0.184310895453383
735.214208	1.14999990938861	0.184235849737945
735.234208	1.14999990938861	0.184242837497763
735.254208	1.14999990938861	0.184145876543744
735.274208	1.14999990938861	0.184153162235908
735.294208	1.14999990938861	0.18414405274674
735.314208	1.14999990938861	0.184188694525729
735.334208	1.14999990938861	0.184144154233655
735.354208	1.14999990938861	0.184177361226808
735.374208	1.14999990938861	0.184216114390803
735.394208	1.14999990938861	0.18412581299623
735.414208	1.14999990938861	0.184046345181385
735.434208	1.14999990938861	0.184018727090408
735.454208	1.14999990938861	0.183958944175995
735.474208	1.14999990938861	0.183892276769149
735.494208	1.14999990938861	0.183836847702709
735.514208	1.14999990938861	0.183715310891177
735.534208	1.14999990938861	0.183615763504569
735.554208	1.14999990938861	0.183567710934373
735.574208	1.14999990938861	0.18347711576189
735.594208	1.14999990938861	0.183456626088033
735.614208	1.1499990032747	0.183330936028395
735.634208	1.1499990032747	0.183363410060501
735.654208	1.1499990032747	0.18313290301009
735.674208	1.1499990032747	0.182932052691304
735.694208	1.1499990032747	0.182790231553708
735.714208	1.1499990032747	0.182861661130147
735.734208	1.1499990032747	0.182922058307462
735.754208	1.1499990032747	0.18289517911244
735.774208	1.1499990032747	0.182830012643643
735.794208	1.1499990032747	0.182755034586148
735.814208	1.1499990032747	0.182653777946246
735.834208	1.1499990032747	0.182503745864444
735.854208	1.1499990032747	0.182590202032597
735.874208	1.1499990032747	0.182523701396646
735.894208	1.1499990032747	0.182406302402463
735.914208	1.1499990032747	0.182194883794303
735.934208	1.1499990032747	0.182070748086877
735.954208	1.1499990032747	0.182029157443716
735.974208	1.1499990032747	0.181920128449255
735.994208	1.1499990032747	0.181868241928963
736.014208	1.1499990032747	0.181822365095772
736.034208	1.1499990032747	0.181760284778755
736.054208	1.1499990032747	0.181666253888453
736.074208	1.1499990032747	0.181510288679854
736.094208	1.1499990032747	0.181475975419986
736.114208	1.1499990032747	0.181410554937157
736.134208	1.1499990032747	0.181377800183939
736.154208	1.1499990032747	0.181248584195892
736.174208	1.1499990032747	0.18113601977717
736.194208	1.1499990032747	0.181045080973556
736.214208	1.1499990032747	0.180904763147971
736.234208	1.1499990032747	0.18074351409143
736.254208	1.1499990032747	0.180624352429788
736.274208	1.1499990032747	0.180556939598589
736.294208	1.1499990032747	0.180495442682956
736.314208	1.1499990032747	0.180447124822406
736.334208	1.1499990032747	0.180436094203755
736.354208	1.1499990032747	0.180477758439766
736.374208	1.1499990032747	0.180494790436648
736.394208	1.1499990032747	0.180370151449086
736.414208	1.1499990032747	0.180346598769589
736.434208	1.1499990032747	0.180405969801438
736.454208	1.1499990032747	0.180344443804759
736.474208	1.1499990032747	0.180281086295698
736.494208	1.1499990032747	0.180312458215523
736.514208	1.1499990032747	0.180281101726457
736.534208	1.1499990032747	0.180203265417621
736.554208	1.1499990032747	0.180174013446672
736.574208	1.1499990032747	0.18019645570502
736.594208	1.1499990032747	0.180189445392553
736.614208	1.1499990032747	0.18016013229206
736.634208	1.1499990032747	0.180163083721445
736.654208	1.1499990032747	0.180155213440915
736.674208	1.1499990032747	0.180177988647561
736.694208	1.1499990032747	0.180142013020167
736.714208	1.1499990032747	0.180239259443226
736.734208	1.1499990032747	0.180333320601555
736.754208	1.1499990032747	0.180322054960577
736.774208	1.1499990032747	0.18027128301587
736.794208	1.1499990032747	0.180267710201694
736.814208	1.1499990032747	0.180237570962109
736.834208	1.1499990032747	0.180266729755014
736.854208	1.1499990032747	0.180150550384274
736.874208	1.1499990032747	0.180061786724174
736.894208	1.1499990032747	0.180017379374023
736.914208	1.1499990032747	0.180054694509987
736.934208	1.1499990032747	0.180037633432061
736.954208	1.1499990032747	0.17996017755078
736.974208	1.1499990032747	0.180047646214114
736.994208	1.1499990032747	0.180044268064897
737.014208	1.1499990032747	0.180009275258147
737.034208	1.1499990032747	0.180019044709003
737.054208	1.1499990032747	0.179997760351063
737.074208	1.1499990032747	0.179986955852379
737.094208	1.1499990032747	0.179988944046314
737.114208	1.1499990032747	0.179965641226413
737.134208	1.1499990032747	0.179929295260805
737.154208	1.1499990032747	0.179922588222101
737.174208	1.1499990032747	0.179980657135295
737.194208	1.1499990032747	0.179993236171252
737.214208	1.1499990032747	0.180026403400527
737.234208	1.1499990032747	0.180095692849403
737.254208	1.1499990032747	0.180076501139767
737.274208	1.1499990032747	0.180063471050857
737.294208	1.1499990032747	0.180115253116782
737.314208	1.1499990032747	0.1801031684586
737.334208	1.1499990032747	0.18014581195431
737.354208	1.1499990032747	0.180151808584615
737.374208	1.1499990032747	0.180142915126072
737.394208	1.1499990032747	0.180171640670746
737.414208	1.1499990032747	0.18004566810952
737.434208	1.1499990032747	0.179929873914264
737.454208	1.1499990032747	0.179899867616602
737.474208	1.1499990032747	0.179876709014947
737.494208	1.1499990032747	0.179946779497621
737.514208	1.1499990032747	0.17996727213893
737.534208	1.1499990032747	0.179963199605562
737.554208	1.1499990032747	0.179988717332857
737.574208	1.1499990032747	0.179938343026938
737.594208	1.1499990032747	0.179916279415673
737.614208	1.1499990032747	0.179913111955664
737.634208	1.1499990032747	0.179904809613885
737.654208	1.1499990032747	0.179972528686299
737.674208	1.1499990032747	0.17993753706653
737.694208	1.1499990032747	0.179960072502922
737.714208	1.1499990032747	0.179996166828461
737.734208	1.1499990032747	0.180072254120126
737.754208	1.1499990032747	0.180020956936124
737.774208	1.1499990032747	0.179975827307759
737.794208	1.1499990032747	0.179969314934012
737.814208	1.1499990032747	0.179915385025148
737.834208	1.1499990032747	0.180020344453694
737.854208	1.1499990032747	0.180042684631638
737.874208	1.1499990032747	0.180021250120544
737.894208	1.1499990032747	0.180045500151646
737.914208	1.1499990032747	0.180044353527561
737.934208	1.1499990032747	0.180093222740998
737.954208	1.1499990032747	0.180100317329147
737.974208	1.1499990032747	0.180113716569289
737.994208	1.1499990032747	0.180051983444347
738.014208	1.1499990032747	0.18005239473342
738.034208	1.1499990032747	0.180078590820616
738.054208	1.1499990032747	0.180039222206737
738.074208	1.1499990032747	0.180021537370055
738.094208	1.1499990032747	0.179997434524655
738.114208	1.1499990032747	0.180017152660565
738.134208	1.1499990032747	0.180120290666071
738.154208	1.1499990032747	0.180169626363219
738.174208	1.1499990032747	0.180222976431643
738.194208	1.1499990032747	0.180259311120927
738.214208	1.1499990032747	0.180307218285894
738.234208	1.1499990032747	0.180324790952828
738.254208	1.1499990032747	0.180391605545374
738.274208	1.1499990032747	0.180347017180551
738.294208	1.1499990032747	0.180313590595829
738.314208	1.1499990032747	0.180391041135692
738.334208	1.1499990032747	0.180449136162479
738.354208	1.1499990032747	0.18040610274336
738.374208	1.1499990032747	0.180358669183993
738.394208	1.1499990032747	0.180357260830498
738.414208	1.1499990032747	0.180275845179089
738.434208	1.1499990032747	0.180230170726234
738.454208	1.1499990032747	0.180129334277769
738.474208	1.1499990032747	0.180231812321586
738.494208	1.1499990032747	0.180277308727221
738.514208	1.1499990032747	0.180313522937887
738.534208	1.1499990032747	0.180311975114071
738.554208	1.1499990032747	0.180292607137688
738.574208	1.1499990032747	0.180286890041516
738.594208	1.1499990032747	0.180372079106967
738.614208	1.1499990032747	0.180338606229969
738.634208	1.1499990032747	0.180350694449095
738.654208	1.1499990032747	0.180394657274692
738.674208	1.1499990032747	0.180304886460828
738.694208	1.1499990032747	0.18034316245828
738.714208	1.1499990032747	0.180433162359564
738.734208	1.1499990032747	0.180576651799593
738.754208	1.1499990032747	0.180570093727062
738.774208	1.1499990032747	0.180695259734387
738.794208	1.1499990032747	0.180758644544022
738.814208	1.1499990032747	0.180778832724589
738.834208	1.1499990032747	0.180841705945218
738.854208	1.1499990032747	0.180852276015064
738.874208	1.1499990032747	0.180923386886983
738.894208	1.1499990032747	0.180988844759727
738.914208	1.1499990032747	0.181113284927894
738.934208	1.1499990032747	0.181187941313415
738.954208	1.1499990032747	0.181196435352699
738.974208	1.1499990032747	0.18126016023252
738.994208	1.1499990032747	0.181272903071919
739.014208	1.1499990032747	0.181473931437923
739.034208	1.1499990032747	0.181419979569901
739.054208	1.1499990032747	0.181441564234148
739.074208	1.1499990032747	0.181387506131287
739.094208	1.1499990032747	0.181513832412984
739.114208	1.1499990032747	0.181544038123531
739.134208	1.1499990032747	0.181649158981555
739.154208	1.1499990032747	0.181731315309392
739.174208	1.1499990032747	0.181737844300879
739.194208	1.1499990032747	0.181749260095011
739.214208	1.1499990032747	0.181708433274415
739.234208	1.15000353384426	0.18170481950938
739.254208	1.15000353384426	0.181830530341193
739.274208	1.15000353384426	0.181846941546774
739.294208	1.15000353384426	0.181874119267632
739.314208	1.15000353384426	0.182007739550363
739.334208	1.15000353384426	0.182118859412655
739.354208	1.15000353384426	0.182121641103692
739.374208	1.15000353384426	0.182174657630328
739.394208	1.15000353384426	0.182180450099823
739.414208	1.15000353384426	0.182160242334062
739.434208	1.15000443995817	0.182228241534099
739.454208	1.15000443995817	0.182204187948427
739.474208	1.15000443995817	0.182094341717236
739.494208	1.15000443995817	0.182095124531504
739.514208	1.15000443995817	0.1821201941733
739.534208	1.15000443995817	0.182131767835966
739.554208	1.15000443995817	0.182186266308947
739.574208	1.15000443995817	0.182271527186778
739.594208	1.15000443995817	0.182318211167356
739.614208	1.15000443995817	0.18236220426098
739.634208	1.15000443995817	0.182354081746891
739.654208	1.15000443995817	0.182341036820713
739.674208	1.15000443995817	0.18237392095491
739.694208	1.15000443995817	0.182407764763614
739.714208	1.15000443995817	0.182468338207675
739.734208	1.15000443995817	0.182539378454197
739.754208	1.15000443995817	0.18265947189628
739.774208	1.15000443995817	0.182709685366213
739.794208	1.15000443995817	0.182751487885564
739.814208	1.15000443995817	0.182692010025384
739.834208	1.14999990938861	0.182678492087097
739.854208	1.14999990938861	0.182680875545856
739.874208	1.14999990938861	0.182693902667312
739.894208	1.14999990938861	0.182742841912654
739.914208	1.14999990938861	0.182674893159328
739.934208	1.14999990938861	0.182651354723608
739.954208	1.14999990938861	0.182616718011294
739.974208	1.14999990938861	0.182599424878493
739.994208	1.14999990938861	0.182723521415529
740.014208	1.14999990938861	0.182786509773359
740.034208	1.14999990938861	0.182896045608901
740.054208	1.14999990938861	0.182842928782332
740.074208	1.14999990938861	0.182798844884628
740.094208	1.14999990938861	0.182795139128529
740.114208	1.14999990938861	0.182707949405836
740.134208	1.14999990938861	0.182683527855915
740.154208	1.14999990938861	0.182719413272719
740.174208	1.14999990938861	0.182659191175167
740.194208	1.14999990938861	0.182610894680282
740.214208	1.14999990938861	0.182685441270018
740.234208	1.14999990938861	0.182729366112209
740.254208	1.14999990938861	0.182716041058408
740.274208	1.14999990938861	0.182758396117626
740.294208	1.14999990938861	0.182829533696626
740.314208	1.14999990938861	0.182840499624787
740.334208	1.14999990938861	0.18277079354542
740.354208	1.14999990938861	0.182716065985017
740.374208	1.14999990938861	0.182771708708121
740.394208	1.14999990938861	0.182833122535052
740.414208	1.14999990938861	0.182837992719957
740.434208	1.14999990938861	0.182878110319134
740.454208	1.14999990938861	0.182859176777964
740.474208	1.14999990938861	0.182794175299589
740.494208	1.14999990938861	0.182845909886253
740.514208	1.14999990938861	0.182670360077156
740.534208	1.14999990938861	0.182627135554024
740.554208	1.14999990938861	0.182641383485905
740.574208	1.14999990938861	0.182639397665932
740.594208	1.14999990938861	0.18253866211089
740.614208	1.14999990938861	0.182445624130575
740.634208	1.14999990938861	0.182305741927183
740.654208	1.14999990938861	0.182163999723854
740.674208	1.14999990938861	0.182132821282006
740.694208	1.14999990938861	0.182130521505439
740.714208	1.14999990938861	0.182027518222328
740.734208	1.14999990938861	0.181970916418211
740.754208	1.14999990938861	0.182040391036196
740.774208	1.14999990938861	0.182087648922308
740.794208	1.14999990938861	0.182127903617843
740.814208	1.14999990938861	0.182087771774887
740.834208	1.14999990938861	0.181963147031105
740.854208	1.14999990938861	0.181923273950108
740.874208	1.14999990938861	0.181910491346831
740.894208	1.14999990938861	0.181865222841635
740.914208	1.14999990938861	0.181815287125363
740.934208	1.14999990938861	0.181680578380639
740.954208	1.14999990938861	0.181574626635596
740.974208	1.14999990938861	0.181463063435731
740.994208	1.14999990938861	0.181442923921404
741.014208	1.14999990938861	0.181423666334297
741.034208	1.14999990938861	0.181374951428449
741.054208	1.14999990938861	0.181244004821442
741.074208	1.14999990938861	0.181023010240403
741.094208	1.14999990938861	0.180968026292008
741.114208	1.14999990938861	0.181034909729478
741.134208	1.14999990938861	0.18103698457306
741.154208	1.14999990938861	0.180935869183951
741.174208	1.14999990938861	0.180945957339328
741.194208	1.14999990938861	0.18093977079199
741.214208	1.14999990938861	0.180875825727108
741.234208	1.14999990938861	0.180894654813911
741.254208	1.14999990938861	0.180749468583892
741.274208	1.14999990938861	0.180623255065433
741.294208	1.14999990938861	0.180514834992458
741.314208	1.14999990938861	0.180331085515477
741.334208	1.14999990938861	0.180122261055284
741.354208	1.14999990938861	0.17996816949691
741.374208	1.14999990938861	0.179838214019416
741.394208	1.14999990938861	0.179770806529635
741.414208	1.14999990938861	0.179662736616188
741.434208	1.14999990938861	0.179635567797691
741.454208	1.14999990938861	0.179562371992849
741.474208	1.14999990938861	0.179464636533431
741.494208	1.14999990938861	0.179372256734331
741.514208	1.14999990938861	0.179425799687243
741.534208	1.14999990938861	0.179428461493152
741.554208	1.14999990938861	0.179401004831653
741.574208	1.14999990938861	0.179355163014415
741.594208	1.14999990938861	0.179303415964444
741.614208	1.14999990938861	0.179265926342206
741.634208	1.14999990938861	0.179220768819775
741.654208	1.14999990938861	0.179215718213689
741.674208	1.14999990938861	0.179241112494913
741.694208	1.14999990938861	0.179203886976048
741.714208	1.14999990938861	0.179154008234886
741.734208	1.14999990938861	0.179098686590266
741.754208	1.14999990938861	0.179139811936699
741.774208	1.14999990938861	0.17909139021527
741.794208	1.14999990938861	0.179134639071522
741.814208	1.14999990938861	0.179052044154038
741.834208	1.14999990938861	0.178991953217936
741.854208	1.14999990938861	0.179069643528054
741.874208	1.14999990938861	0.179048727727856
741.894208	1.14999990938861	0.179099426079712
741.914208	1.14999990938861	0.179012770498674
741.934208	1.14999990938861	0.1790240011237
741.954208	1.14999990938861	0.179097664599235
741.974208	1.14999990938861	0.179201304104405
741.994208	1.14999990938861	0.179236688615035
742.014208	1.14999990938861	0.179281457401038
742.034208	1.14999990938861	0.17929291355254
742.054208	1.14999990938861	0.179270357343972
742.074208	1.14999990938861	0.179248856361918
742.094208	1.14999990938861	0.179196844615082
742.114208	1.14999990938861	0.179291548523868
742.134208	1.14999990938861	0.17931334921874
742.154208	1.14999990938861	0.179382433319826
742.174208	1.14999990938861	0.179394614716996
742.194208	1.14999990938861	0.179348853614497
742.214208	1.14999990938861	0.179373835419665
742.234208	1.14999990938861	0.179339502574603
742.254208	1.14999990938861	0.179406326663001
742.274208	1.14999990938861	0.179382231532979
742.294208	1.14999990938861	0.179360944207585
742.314208	1.14999990938861	0.179204146331496
742.334208	1.14999990938861	0.179167116664571
742.354208	1.14999990938861	0.179131213443046
742.374208	1.14999990938861	0.179236552112167
742.394208	1.14999990938861	0.179150637207556
742.414208	1.14999990938861	0.179046884939148
742.434208	1.14999990938861	0.179113750571897
742.454208	1.14999990938861	0.179077589181906
742.474208	1.14999990938861	0.179140283168335
742.494208	1.14999990938861	0.179273174644453
742.514208	1.14999990938861	0.179374245521758
742.534208	1.14999990938861	0.179456911064639
742.554208	1.14999990938861	0.179501422275666
742.574208	1.14999990938861	0.179409595016434
742.594208	1.14999990938861	0.179377649784567
742.614208	1.14999990938861	0.179357557749498
742.634208	1.14999990938861	0.179281262142589
742.654208	1.14999990938861	0.179344280174956
742.674208	1.14999990938861	0.179390526159378
742.694208	1.14999990938861	0.17943263966787
742.714208	1.14999990938861	0.179465389079672
742.734208	1.14999990938861	0.179466979634819
742.754208	1.14999990938861	0.179436374505015
742.774208	1.14999990938861	0.179499553373367
742.794208	1.14999990938861	0.179448249067479
742.814208	1.14999990938861	0.179376047359605
742.834208	1.14999990938861	0.179358501399754
742.854208	1.14999990938861	0.179372426472679
742.874208	1.14999990938861	0.179313282154288
742.894208	1.14999990938861	0.179306979282768
742.914208	1.14999990938861	0.179280459743126
742.934208	1.14999990938861	0.179288017254043
742.954208	1.14999990938861	0.179270039232943
742.974208	1.14999990938861	0.179253815570432
742.994208	1.14999990938861	0.179183084532579
743.014208	1.14999990938861	0.179043468213034
743.034208	1.14999990938861	0.178974049976669
743.054208	1.14999990938861	0.178945059735131
743.074208	1.14999990938861	0.178872294804556
743.094208	1.14999990938861	0.178734290999315
743.114208	1.14999990938861	0.178602992452309
743.134208	1.14999990938861	0.178587540327743
[truncated: 13,001 more rows]
