# Supplementary material for: Unraveling the Local Relation Between Tissue Composition and Human Brain Mechanics Through Machine Learning
Source: Front Bioeng Biotechnol. 2021 Aug 17;9:704738. doi: 10.3389/fbioe.2021.704738 (PMC8415910; doi:10.3389/fbioe.2021.704738)
Supplement: Supplementary file 2 [file DataSheet4.ZIP › Mechanics_tensRelax/tensRelax_HBE_02_21_P1_HS.txt]

519.026372	1.00003122426721	0.1361482026119
519.046372	1.00003122426721	0.111752691232179
519.066372	1.00003122426721	0.114394366144298
519.086372	1.00003122426721	0.112297437286729
519.106372	1.00003122426721	0.112400334534199
519.126372	1.00003122426721	0.110419525744811
519.146372	1.00003122426721	0.110548341423098
519.166372	1.00003122426721	0.110939123803713
519.186372	1.00003122426721	0.111334995748397
519.206372	1.00003122426721	0.111593133705666
519.226372	1.00005287248735	0.111263001395424
519.246372	1.00005736551418	0.11206955501673
519.266372	1.00005736551418	0.11184962195355
519.286372	1.00005736551418	0.112468787002032
519.306372	1.00005736551418	0.111873696988947
519.326372	1.00005736551418	0.112293276041773
519.346372	1.00005736551418	0.112471749012559
519.366372	1.00005736551418	0.112527452320493
519.386372	1.00005736551418	0.113017421137503
519.406372	1.00005736551418	0.113041495562424
519.426372	1.00006213084565	0.113485864342688
519.446372	1.00006462697167	0.113577375114349
519.466372	1.00006462697167	0.113857533074629
519.486372	1.00006462697167	0.113858078401993
519.506372	1.00006462697167	0.113954627740463
519.526372	1.00006462697167	0.11364038287826
519.546372	1.00006462697167	0.113906126903685
519.566372	1.00006462697167	0.114177080857288
519.586372	1.00006462697167	0.114514644072665
519.606372	1.00006462697167	0.114687642778698
519.626372	1.00006462697167	0.114772800229652
519.646372	1.00006462697167	0.114504105993581
519.666372	1.00006462697167	0.114012434168212
519.686372	1.00006462697167	0.114146526395999
519.706372	1.00006462697167	0.114310113086801
519.726372	1.00006462697167	0.113972814289485
519.746372	1.00006462697167	0.113863669294008
519.766372	1.00006462697167	0.113494089137707
519.786372	1.00006462697167	0.112976911916823
519.806372	1.00006462697167	0.112488399167241
519.826372	1.00006462697167	0.112274853752242
519.846372	1.00006898384616	0.111944513850388
519.866372	1.00006898384616	0.111891405299348
519.886372	1.00006898384616	0.111622081854752
519.906372	1.00006898384616	0.111478947670818
519.926372	1.00006898384616	0.111230190474754
519.946372	1.00006898384616	0.111041710321629
519.966372	1.00006898384616	0.110783497352108
519.986372	1.00006898384616	0.110654329972281
520.006372	1.00006898384616	0.110703449239318
520.026372	1.00006898384616	0.110507251724912
520.046372	1.00006898384616	0.110507119702459
520.066372	1.00006898384616	0.110437316641462
520.086372	1.00006898384616	0.110285996507853
520.106372	1.00006898384616	0.109997032484218
520.126372	1.00006898384616	0.109858482910696
520.146372	1.00006898384616	0.109857788851536
520.166372	1.00006898384616	0.109898020258128
520.186372	1.00006898384616	0.109777588374569
520.206372	1.00006898384616	0.109775374888163
520.226372	1.00006898384616	0.109724664979375
520.246372	1.00006898384616	0.109624573821714
520.266372	1.00006898384616	0.109601807718921
520.286372	1.00006898384616	0.109394130815278
520.306372	1.00006898384616	0.108940205872453
520.326372	1.00006898384616	0.108790642815083
520.346372	1.00006898384616	0.108606286509637
520.366372	1.00006898384616	0.108484039739356
520.386372	1.00006898384616	0.108419547536199
520.406372	1.00006898384616	0.108426136081232
520.426372	1.00006898384616	0.108314377277461
520.446372	1.00007261457491	0.108307197007808
520.466372	1.00007261457491	0.108346597926971
520.486372	1.00007261457491	0.108392415840899
520.506372	1.00007261457491	0.108515158493745
520.526372	1.00007261457491	0.108973068180062
520.546372	1.00007261457491	0.108914028473469
520.566372	1.00007261457491	0.109210332262745
520.586372	1.00007261457491	0.109551982607096
520.606372	1.00007261457491	0.110121920310173
520.626372	1.00007261457491	0.110196374051402
520.646372	1.00006898384616	0.110598046693706
520.666372	1.00006898384616	0.111065070047709
520.686372	1.00006898384616	0.111996698313807
520.706372	1.00006898384616	0.112420508724515
520.726372	1.00006898384616	0.112976218764215
520.746372	1.00006898384616	0.113612704985548
520.766372	1.00006898384616	0.114265268675399
520.786372	1.00006898384616	0.114876745484867
520.806372	1.00006898384616	0.115695554393666
520.826372	1.00006898384616	0.116042275270677
520.846372	1.00007624530365	0.116594681749136
520.866372	1.00007624530365	0.117349386191949
520.886372	1.00007624530365	0.117899527090635
520.906372	1.00007624530365	0.118266612658294
520.926372	1.00007624530365	0.11802177582975
520.946372	1.00007624530365	0.118417191275177
520.966372	1.00007624530365	0.118524522229341
520.986372	1.00007624530365	0.118862187389737
521.006372	1.00007624530365	0.119015782761767
521.026372	1.00007624530365	0.119422799985646
521.046372	1.00006825770041	0.119908426767933
521.066372	1.00006825770041	0.120195435335701
521.086372	1.00006825770041	0.120519439181191
521.106372	1.00006825770041	0.120821774633808
521.126372	1.00006825770041	0.120999897225207
521.146372	1.00006825770041	0.121135467718467
521.166372	1.00006825770041	0.121382145017223
521.186372	1.00006825770041	0.121685994464686
521.206372	1.00006825770041	0.122077046098144
521.226372	1.00006825770041	0.122434462238146
521.246372	1.00006825770041	0.122582067536367
521.266372	1.00006825770041	0.122735511596359
521.286372	1.00006825770041	0.123106102043517
521.306372	1.00006825770041	0.123259806052447
521.326372	1.00006825770041	0.123573005352821
521.346372	1.00006825770041	0.123794045039156
521.366372	1.00006825770041	0.123977442576135
521.386372	1.00006825770041	0.124196337980474
521.406372	1.00007624530365	0.124343286284459
521.426372	1.00007261457491	0.124498487670494
521.446372	1.00007624530365	0.124825728367975
521.466372	1.00013215852633	0.125065943146207
521.486372	1.00022873591096	0.125243814097537
521.506372	1.00038848797575	0.125413871149957
521.526372	1.0005889042025	0.125667530867115
521.546372	1.00082708000819	0.125855927969979
521.566372	1.00109865851834	0.125966959995643
521.586372	1.00140363973295	0.126226481027221
521.606372	1.0016824797006	0.126355858444745
521.626372	1.00196131966824	0.126742838138326
521.646372	1.00226194400835	0.127090701451588
521.666372	1.00267512093957	0.127252543405366
521.686372	1.00307304881006	0.127585259054803
521.706372	1.00350801011376	0.127716608048524
521.726372	1.00407295150653	0.127872574444105
521.746372	1.00469743685073	0.127869192140451
521.766372	1.00541486885082	0.128027317061807
521.786372	1.00613665772539	0.128087737978752
521.806372	1.00672774036514	0.128207957834359
521.826372	1.00732245373362	0.128309329611463
521.846372	1.00793604689159	0.128421799665158
521.866372	1.0087427948188	0.128636587520176
521.886372	1.00969840262458	0.128715447007025
521.906372	1.01068668698907	0.128950233125576
521.926372	1.01150142251952	0.129135455053051
521.946372	1.01233431169371	0.129274409630435
521.966372	1.01320786502984	0.129566286589463
521.986372	1.01426368094899	0.129836960498781
522.006372	1.01541970498151	0.130210710690569
522.026372	1.01639419257676	0.130360632976587
522.046372	1.01732002840682	0.130651647593589
522.066372	1.01844264973488	0.130740856371734
522.086372	1.01978819780791	0.131034309642133
522.106372	1.02096310162991	0.131147586249727
522.126372	1.02207846150048	0.131248625078531
522.146372	1.02337971468281	0.131420806827753
522.166372	1.02483345847245	0.131529261323191
522.186372	1.02605701405963	0.131682754642913
522.206372	1.02734301818124	0.131885194923357
522.226372	1.0289303727887	0.132024249207184
522.246372	1.03036959366336	0.132271093276834
522.266372	1.03175653204409	0.132406548632894
522.286372	1.03335114810904	0.132512780505559
522.306372	1.03492761053028	0.13274261038305
522.326372	1.03634069015797	0.133032659390639
522.346372	1.03807690464399	0.13332254696875
522.366372	1.03976083663609	0.133479665329832
522.386372	1.04136344030428	0.133611414336302
522.406372	1.0432223734219	0.133805309537259
522.426372	1.04488379489578	0.13401862256782
522.446372	1.04667592260448	0.134127523961775
522.466372	1.04864305143871	0.134397105848155
522.486372	1.05041629935794	0.134650512144772
522.506372	1.05239068964966	0.134892423712992
522.526372	1.05427140713976	0.135248150778385
522.546372	1.05622328691326	0.135663619807331
522.566372	1.05821655699445	0.136031196508578
522.586372	1.06000069709992	0.136300133864029
522.606372	1.06197508739164	0.136606271218243
522.626372	1.06361835522179	0.136865808867561
522.646372	1.06542500584547	0.13705603985677
522.666372	1.06724327480114	0.137342765316289
522.686372	1.06884950919809	0.137627816538466
522.706372	1.07056321316589	0.137952229252634
522.726372	1.07218469662357	0.13815218874184
522.746372	1.07359705010551	0.138315832533464
522.766372	1.0752853389721	0.138690924607785
522.786372	1.07682404181438	0.138965469857115
522.806372	1.07818483894813	0.139313209724305
522.826372	1.07975767064062	0.139614650192906
522.846372	1.08122593734524	0.139965704112316
522.866372	1.08244223147493	0.140174367736522
522.886372	1.08389597526457	0.140484215594761
522.906372	1.08541652446312	0.140763572273413
522.926372	1.08662483098958	0.141157553970591
522.946372	1.08785129115976	0.141507675516069
522.966372	1.08920119610728	0.141835717426032
522.986372	1.0904726773139	0.142325796548222
523.006372	1.09151760104681	0.142616964285832
523.026372	1.09264385310362	0.142872471539623
523.046372	1.09397850899041	0.143167639404731
523.066372	1.09512727156544	0.143538510573004
523.086372	1.09614242332264	0.143948600202001
523.106372	1.0971909777843	0.144232621717767
523.126372	1.09838839212451	0.1445476157341
523.146372	1.09950375199509	0.14484592079119
523.166372	1.1003918282462	0.145086880993774
523.186372	1.10127699991431	0.145435487357426
523.206372	1.10237347999541	0.145691896717122
523.226372	1.10352587329919	0.146031956220813
523.246372	1.10441830642479	0.146321216479228
523.266372	1.10525845705647	0.14650827407352
523.286372	1.10609134623065	0.14657736114206
523.306372	1.10703243112145	0.146625733010267
523.326372	1.10802870308917	0.146828689627643
523.346372	1.10890951788279	0.146997336546096
523.366372	1.10962331915413	0.147212460910355
523.386372	1.11029645626352	0.147513230734434
523.406372	1.11111046564822	0.147793326309043
523.426372	1.11202540929205	0.147874311679675
523.446372	1.11295487585086	0.148091482993452
523.466372	1.11362365608575	0.148330678748105
523.486372	1.11431567298462	0.148715072602589
523.506372	1.11492490926809	0.148864857198759
523.526372	1.11565032887141	0.149189157149689
523.546372	1.11642730482291	0.149385499312913
523.566372	1.11724131420762	0.14954674421502
523.586372	1.11793260496074	0.149838884683931
523.606372	1.11847939270979	0.149938888464907
523.626372	1.11902254973009	0.150203096886245
523.646372	1.11954682696092	0.150567444997939
523.666372	1.12020471500958	0.150697342906831
523.686372	1.12091488555217	0.150753729867305
523.706372	1.12164320973849	0.150950882145372
523.726372	1.12230182393289	0.151247582997027
523.746372	1.12278108012728	0.151538492566171
523.766372	1.12325307486417	0.151785736648571
523.786372	1.12375121084804	0.151975307676093
523.806372	1.12421957485619	0.152074948834235
523.826372	1.12475183969026	0.152200778364194
523.846372	1.12530951962554	0.152392640265921
523.866372	1.12589261466204	0.152587391280507
523.886372	1.12644666386859	0.152798168325192
523.906372	1.1269825594314	0.152902559783112
523.926372	1.12739501021687	0.153057006248942
523.946372	1.12778131975538	0.153308016030005
523.966372	1.12816472471089	0.153411349887451
523.986372	1.12852924987692	0.153536160987322
524.006372	1.12889667962595	0.15373075057243
524.026372	1.12933236707539	0.153756471867044
524.046372	1.12982251545601	0.153682054064796
524.066372	1.13031702071113	0.153667203739827
524.086372	1.13082677502698	0.153806444973233
524.106372	1.13129150830638	0.154040391895897
524.126372	1.13168580544813	0.153987929689599
524.146372	1.13200167884897	0.154061860829452
524.166372	1.13230666006358	0.153907409615697
524.186372	1.13261890273568	0.153898406361369
524.206372	1.13293840686527	0.153952697112596
524.226372	1.13322813901915	0.153866110969974
524.246372	1.13351496659003	0.153601369000471
524.266372	1.13386061196659	0.153692150529042
524.286372	1.13423239859012	0.153871050593294
524.306372	1.13460418521364	0.153779933742462
524.326372	1.13496871037967	0.153521197899116
524.346372	1.13534775846069	0.153458832706549
524.366372	1.13569340383724	0.153303665149487
524.386372	1.13601653869558	0.152874034244814
524.406372	1.13630336626646	0.152722083407491
524.426372	1.13653718519766	0.152553737982328
524.446372	1.13673469684141	0.152308469037067
524.466372	1.13694600525439	0.151973381205193
524.486372	1.1371696581451	0.151968411313846
524.506372	1.13740710780505	0.151716740384113
524.526372	1.13763802215325	0.151632346002744
524.546372	1.13785005671198	0.15134483891594
524.566372	1.1380693527282	0.150968935539795
524.586372	1.13832205144888	0.150811805902388
524.606372	1.13860815287401	0.150755477104006
524.626372	1.13890587263113	0.150194960128381
524.646372	1.13918471259877	0.15004261105878
524.666372	1.13944467277694	0.14986856159424
524.686372	1.13969737149762	0.149470526948889
524.706372	1.13995370094704	0.149276825225908
524.726372	1.1401809845665	0.149203938629734
524.746372	1.14039301912523	0.148835167231655
524.766372	1.14059343535197	0.14843843707892
524.786372	1.14078295939248	0.14832634745278
524.806372	1.14095069906051	0.148113991129272
524.826372	1.14109955893907	0.147851656951648
524.846372	1.14123680048565	0.147986664815698
524.866372	1.14138202963546	0.148189977527511
524.886372	1.14153815097151	0.148284452942367
524.906372	1.14169427230756	0.148116524741184
524.926372	1.14185402437236	0.148103683382326
524.946372	1.14203265622663	0.148099681474354
524.966372	1.14218877756268	0.148086608060622
524.986372	1.14232601910925	0.147860719555048
525.006372	1.14246761753032	0.147833211259855
525.026372	1.14260485907689	0.147947194714905
525.046372	1.14275008822671	0.147918783720316
525.066372	1.14289096050203	0.147801841713993
525.086372	1.14306233089881	0.147536006534572
525.106372	1.14322934442109	0.147420917999789
525.126372	1.1433818350284	0.147459371450968
525.146372	1.1435415870932	0.1472731186301
525.166372	1.1436940777005	0.147302923140916
525.186372	1.14383930685031	0.147241942562215
525.206372	1.14396565621065	0.147090013684049
525.226372	1.14410652848597	0.147066689498481
525.246372	1.14422561638882	0.146961810191183
525.266372	1.14436358408114	0.146874445982217
525.286372	1.14448993344148	0.146528500237494
525.306372	1.14461628280182	0.146271376314963
525.326372	1.14473537070467	0.146170300096243
525.346372	1.14483557881804	0.146242492308265
525.366372	1.14494740526339	0.146097682944859
525.386372	1.14505487483426	0.146030508103442
525.406372	1.14515871367637	0.145956277250772
525.426372	1.14525166033226	0.145804534135203
525.446372	1.14535259459138	0.145651240228366
525.466372	1.14544191051851	0.145584068947893
525.486372	1.1455305002999	0.145598740038662
525.506372	1.14560529331205	0.145571394359928
525.526372	1.14569097851044	0.14540615526523
525.546372	1.14576504537685	0.145346402025352
525.566372	1.14585073057524	0.145210382853103
525.586372	1.14590664379792	0.145160857832413
525.606372	1.14597707993558	0.145095575039434
525.626372	1.14604388534449	0.145076298460623
525.646372	1.14610342929591	0.145091361848763
525.666372	1.14618112689107	0.145046608493519
525.686372	1.14624865844573	0.14487698528282
525.706372	1.14633361749837	0.144785364558361
525.726372	1.14639751832429	0.144646369623607
525.746372	1.14646795446195	0.144527475032791
525.766372	1.14654202132835	0.14446901678968
525.786372	1.14662044506925	0.144366696020906
525.806372	1.14668725047817	0.144461057485541
525.826372	1.14675405588708	0.144521060585014
525.846372	1.14682449202474	0.144623199745627
525.866372	1.14688040524742	0.14467814927156
525.886372	1.14694721065633	0.144750183615051
525.906372	1.14699949315027	0.14489128959632
525.926372	1.14705903710169	0.14501658083019
525.946372	1.14712584251061	0.144979507244951
525.966372	1.14718538646203	0.144902955250048
525.986372	1.14723403822722	0.145006671315522
526.006372	1.14729721290739	0.144930045727769
526.026372	1.14736038758756	0.144829895354583
526.046372	1.14741630081023	0.144902160565965
526.066372	1.14748310621915	0.144865280458703
526.086372	1.14754265017057	0.144740692511345
526.106372	1.14760582485074	0.14454559074374
526.126372	1.14765011974143	0.144463452814115
526.146372	1.14771692515035	0.144425577422904
526.166372	1.14777646910177	0.144394201942135
526.186372	1.1478360130532	0.144436172419361
526.206372	1.14788466481838	0.144449356222369
526.226372	1.14793694731232	0.144404684175354
526.246372	1.14797761147426	0.14441817659354
526.266372	1.14802190636496	0.144474276897993
526.286372	1.14807055813015	0.14445915475427
526.306372	1.14811485302084	0.144431839937055
526.326372	1.14815624332854	0.144493305397679
526.346372	1.14820053821923	0.144440627160758
526.366372	1.14824120238118	0.144528939174414
526.386372	1.14826734362814	0.144473690529155
526.406372	1.1483007463326	0.144426957882336
526.426372	1.1483421366403	0.144378436454465
526.446372	1.14838643153099	0.144437432400175
526.466372	1.1484162035067	0.144492183700205
526.486372	1.14844597548242	0.144507718319983
526.506372	1.14848663964436	0.144477840216317
526.526372	1.14853529140955	0.14443357471045
526.546372	1.14856506338526	0.144385464571653
526.566372	1.14858031244599	0.144384046722307
526.586372	1.14862097660794	0.144299790624278
526.606372	1.14865801004114	0.144195951706224
526.626372	1.14866527149863	0.144027300039846
526.646372	1.14869940034884	0.143856116542025
526.666372	1.14872481545006	0.143845962509178
526.686372	1.14874732596828	0.143863212910647
526.706372	1.14878435940148	0.143859062036503
526.726372	1.14879960846221	0.143842354085559
526.746372	1.14884027262416	0.143883172003794
526.766372	1.14885189095615	0.143861825922818
526.786372	1.1488852936606	0.143767087591571
526.806372	1.14891869636506	0.143758350221089
526.826372	1.14895209906952	0.143679952470026
526.846372	1.14897025271324	0.143676203389103
526.866372	1.14898550177397	0.143647950263049
526.886372	1.14901164302094	0.143559080961599
526.906372	1.14903778426791	0.143524984919337
526.926372	1.14905593791163	0.143431724973491
526.946372	1.14906755624362	0.143366027923983
526.966372	1.14909297134484	0.143489707237039
526.986372	1.14910458967682	0.143415377864908
527.006372	1.14911185113431	0.143281932661942
527.026372	1.14915687217075	0.143242562861081
527.046372	1.1491605028995	0.143194682996686
527.066372	1.14919027487521	0.143093694021102
527.086372	1.14920479779019	0.142889930256338
527.106372	1.14920479779019	0.142855808693975
527.126372	1.14923093903716	0.142863544252109
527.146372	1.14925344955538	0.142876310237646
527.166372	1.14927160319911	0.142741678053225
527.186372	1.14928322153109	0.142566524695933
527.206372	1.14932388569304	0.142476945579575
527.226372	1.14933114715053	0.14230770932483
527.246372	1.14933114715053	0.142283840314774
527.266372	1.14933477787928	0.142246875338339
527.286372	1.1493572883975	0.142231024981495
527.306372	1.14937616818697	0.142270417928494
527.326372	1.14937616818697	0.142193131785562
527.346372	1.14940230943394	0.142239886391539
527.366372	1.14941683234892	0.142327138430757
527.386372	1.14943208140965	0.142456949690003
527.406372	1.14945023505338	0.142576599794513
527.426372	1.14945822265662	0.142636513870377
527.446372	1.14946911484285	0.142633281126388
527.466372	1.14947637630035	0.142646771764102
527.486372	1.14949162536108	0.142611952850135
527.506372	1.14949525608982	0.142639581030454
527.526372	1.14951776660804	0.142701937320659
527.546372	1.14952502806553	0.142723701219108
527.566372	1.14953592025177	0.142563640924491
527.586372	1.14954318170926	0.142515268462793
527.606372	1.14955843076999	0.14251798486985
527.626372	1.14956932295623	0.142468564303528
527.646372	1.14956932295623	0.142374607006077
527.666372	1.14956932295623	0.142448025963433
527.686372	1.14959546420319	0.142459258962421
527.706372	1.14961434399267	0.142570808511999
527.726372	1.14961797472141	0.142634664553272
527.746372	1.14963685451089	0.14280890868277
527.766372	1.14963685451089	0.142797885779499
527.786372	1.14964411596838	0.142811972281903
527.806372	1.14964411596838	0.142884373402661
527.826372	1.14964774669713	0.142876288871979
527.846372	1.14967025721535	0.142821947674041
527.866372	1.14968841085907	0.142812463692224
527.886372	1.14968841085907	0.143035290972628
527.906372	1.14968841085907	0.143170294682244
527.926372	1.14968841085907	0.143438798195973
527.946372	1.14968841085907	0.143499385290322
527.966372	1.14971455210604	0.143521368186847
527.986372	1.14971818283479	0.143584479990748
528.006372	1.14972181356353	0.143699798799933
528.026372	1.14975594241374	0.143837958693235
528.046372	1.14975594241374	0.143838998488988
528.066372	1.14976320387123	0.143809538796286
528.086372	1.14976320387123	0.143797529511426
528.106372	1.14976320387123	0.143799366365226
528.126372	1.14976320387123	0.143874190115132
528.146372	1.14976320387123	0.143769981452355
528.166372	1.14976320387123	0.143902831384123
528.186372	1.14977772678621	0.143909169271595
528.206372	1.14978135751495	0.143933314848329
528.226372	1.1497820836607	0.144002166894541
528.246372	1.14980386803318	0.144050569624266
528.266372	1.14980749876192	0.144135953948167
528.286372	1.14980749876192	0.144181277054509
528.306372	1.14981548636516	0.144213817557576
528.326372	1.14983364000889	0.144307390273035
528.346372	1.14983364000889	0.144413275547117
528.366372	1.14983364000889	0.144436751666311
528.386372	1.14983364000889	0.144462589878597
528.406372	1.14984888906962	0.14458265780058
528.426372	1.14985615052711	0.144753705389023
528.446372	1.14985615052711	0.144852115053907
528.466372	1.14985615052711	0.144898136105345
528.486372	1.1498634119846	0.145074951236673
528.506372	1.1498634119846	0.145213098073178
528.526372	1.14987503031659	0.1454153733632
528.546372	1.14987503031659	0.145565483192288
528.566372	1.14987503031659	0.145764472917645
528.586372	1.14987503031659	0.145965372496162
528.606372	1.14987503031659	0.146177406554205
528.626372	1.14989754083481	0.146243546347795
528.646372	1.14990117156355	0.146407780069203
528.666372	1.1499048022923	0.146599516150896
528.686372	1.1499048022923	0.146561188519752
528.706372	1.1499048022923	0.14679482089233
528.726372	1.1499048022923	0.147036686761762
528.746372	1.1499048022923	0.147316819726286
528.766372	1.14992731281052	0.147494574353434
528.786372	1.14993094353926	0.147647417800811
528.806372	1.14992731281052	0.14781625760375
528.826372	1.14993457426801	0.14793623412816
528.846372	1.14993094353926	0.148064042356202
528.866372	1.14993457426801	0.148283212546747
528.886372	1.14993457426801	0.148565754490131
528.906372	1.14993457426801	0.148752892799163
528.926372	1.14993457426801	0.148848623446906
528.946372	1.14993457426801	0.14880412173173
528.966372	1.1499418357255	0.148920192493665
528.986372	1.14994982332874	0.149013253620119
529.006372	1.14994982332874	0.149066112871712
529.026372	1.14994982332874	0.149212645138698
529.046372	1.14994982332874	0.149280545225784
529.066372	1.14994982332874	0.149391365375259
529.086372	1.14994982332874	0.149460146796074
529.106372	1.14996797697247	0.149507189838544
529.126372	1.14997596457571	0.149567985248138
529.146372	1.14997596457571	0.14958214415641
529.166372	1.14997596457571	0.149635560102305
529.186372	1.14997596457571	0.149709624777571
529.206372	1.14997596457571	0.149731687795344
529.226372	1.14997596457571	0.149848098033976
529.246372	1.14997596457571	0.149840463962756
529.266372	1.14997596457571	0.149756745567326
529.286372	1.14997596457571	0.149811843465941
529.306372	1.14997596457571	0.149834721939973
529.326372	1.14997596457571	0.1498746763292
529.346372	1.14997596457571	0.149893459717216
529.366372	1.14997596457571	0.150063329820057
529.386372	1.14997596457571	0.150209012801813
529.406372	1.14997596457571	0.150260744421025
529.426372	1.14997596457571	0.150295098631753
529.446372	1.14997596457571	0.150451965352767
529.466372	1.14999847509393	0.150511262198275
529.486372	1.15000210582267	0.150612846445058
529.506372	1.15000210582267	0.150607350720927
529.526372	1.15000210582267	0.150603015864657
529.546372	1.15000210582267	0.15064207705034
529.566372	1.15000210582267	0.150711394393282
529.586372	1.15000210582267	0.150769440160338
529.606372	1.15000936728016	0.150755920441578
529.626372	1.15000936728016	0.150888952574999
529.646372	1.15000936728016	0.150882974342907
529.666372	1.15000936728016	0.150983699808608
529.686372	1.15000936728016	0.151062939723013
529.706372	1.15000936728016	0.151152328328848
529.726372	1.15000936728016	0.151167739502554
529.746372	1.15000936728016	0.151166689617458
529.766372	1.15000936728016	0.15126271285613
529.786372	1.15000936728016	0.151299219657724
529.806372	1.15000936728016	0.151445792282079
529.826372	1.15000936728016	0.151523949669399
529.846372	1.15000936728016	0.151555080038498
529.866372	1.15000936728016	0.151626735141414
529.886372	1.15000936728016	0.151719112566549
529.906372	1.15000936728016	0.151645489448383
529.926372	1.15000936728016	0.151683207564552
529.946372	1.15000936728016	0.151679820512973
529.966372	1.15000936728016	0.151702920359046
529.986372	1.15000936728016	0.151745637447607
530.006372	1.15000936728016	0.151705860512108
530.026372	1.15000936728016	0.151732319515695
530.046372	1.15000936728016	0.151833504936709
530.066372	1.15000936728016	0.151811908996138
530.086372	1.15000936728016	0.151826432901208
530.106372	1.15000936728016	0.151751693426985
530.126372	1.15004349613037	0.151774447861455
530.146372	1.15004349613037	0.151711575827808
530.166372	1.15004349613037	0.15175623719199
530.186372	1.15004349613037	0.151778838505853
530.206372	1.15004349613037	0.151746643414389
530.226372	1.15004349613037	0.151831190322874
530.246372	1.15004349613037	0.151854728758595
530.266372	1.15004349613037	0.151907781488165
530.286372	1.15004349613037	0.151871808828225
530.306372	1.15004349613037	0.151828609825194
530.326372	1.15005075758786	0.151702589784712
530.346372	1.15005075758786	0.151641759952656
530.366372	1.15005075758786	0.151558613682286
530.386372	1.15005075758786	0.15139213537895
530.406372	1.15005075758786	0.151378841780157
530.426372	1.15005075758786	0.151298579874721
530.446372	1.15005075758786	0.151193431716123
530.466372	1.15005075758786	0.151199910854388
530.486372	1.15005075758786	0.151231012735933
530.506372	1.15005075758786	0.151251855536771
530.526372	1.15006963737734	0.151252019933703
530.546372	1.15006963737734	0.151213637107921
530.566372	1.15006963737734	0.151143412317658
530.586372	1.15006963737734	0.151118153945811
530.606372	1.15006963737734	0.151131262968986
530.626372	1.15006963737734	0.151147379803167
530.646372	1.15006963737734	0.151240973884293
530.666372	1.15006963737734	0.151227063055145
530.686372	1.15006963737734	0.15132449346033
530.706372	1.15006963737734	0.151349964301857
530.726372	1.15008779102106	0.151372956726109
530.746372	1.15008779102106	0.151392184045189
530.766372	1.15008779102106	0.151287824042277
530.786372	1.15008779102106	0.151206529462975
530.806372	1.15008779102106	0.151117207921592
530.826372	1.15008779102106	0.151110270014994
530.846372	1.15008779102106	0.151116148540644
530.866372	1.15008779102106	0.151126132835143
530.886372	1.15008779102106	0.151225003048832
530.906372	1.15008779102106	0.151274576735761
530.926372	1.15008052956357	0.151286339721969
530.946372	1.15008052956357	0.151191295742997
530.966372	1.15008052956357	0.151278468254457
530.986372	1.15008052956357	0.151304289255514
531.006372	1.15008052956357	0.151219968466996
531.026372	1.15008052956357	0.15118917579412
531.046372	1.15008052956357	0.151158462649002
531.066372	1.15008052956357	0.15106346852325
531.086372	1.15008052956357	0.150976458628249
531.106372	1.15008052956357	0.151024717139727
531.126372	1.15008052956357	0.150937876983074
531.146372	1.15008052956357	0.150751870460858
531.166372	1.15008052956357	0.150751223555965
531.186372	1.15008052956357	0.150675792071556
531.206372	1.15008052956357	0.150616600273906
531.226372	1.15008052956357	0.150542114220224
531.246372	1.15008052956357	0.150423814900608
531.266372	1.15008052956357	0.150454659800668
531.286372	1.15008052956357	0.150390999611335
531.306372	1.15008052956357	0.150424871314102
531.326372	1.1500839050067	0.150434827121046
531.346372	1.15008416029232	0.150494549499405
531.366372	1.15008416029232	0.1504075526612
531.386372	1.15008416029232	0.15040645054892
531.406372	1.15008416029232	0.150439531722039
531.426372	1.15008416029232	0.150463633380458
531.446372	1.15008416029232	0.15053700070412
531.466372	1.15008416029232	0.150596023356912
531.486372	1.15008416029232	0.150613428065971
531.506372	1.15008416029232	0.150593681442504
531.526372	1.15008140888069	0.150668426851634
531.546372	1.15008052956357	0.150678896028057
531.566372	1.15008052956357	0.150691053685598
531.586372	1.15008052956357	0.150702048101314
531.606372	1.15008052956357	0.150700661706976
531.626372	1.15008052956357	0.150768757646001
531.646372	1.15008052956357	0.15087581684474
531.666372	1.15008052956357	0.150855292154931
531.686372	1.15008052956357	0.150804056100476
531.706372	1.15008052956357	0.150802730242192
531.726372	1.15008052956357	0.150866178555335
531.746372	1.15008052956357	0.150882635459702
531.766372	1.15008052956357	0.150868636200435
531.786372	1.15008052956357	0.150944627940092
531.806372	1.15008052956357	0.151043406756209
531.826372	1.15008052956357	0.151110929976682
531.846372	1.15008052956357	0.151106945279942
531.866372	1.15008052956357	0.1511731895279
531.886372	1.15008052956357	0.151302410857363
531.906372	1.15008052956357	0.151366881161537
531.926372	1.15008203291219	0.151407034370158
531.946372	1.15008416029232	0.151423247349836
531.966372	1.15008416029232	0.15149535053825
531.986372	1.15008416029232	0.15149133379301
532.006372	1.15008416029232	0.151453638822981
532.026372	1.15008416029232	0.151409763240521
532.046372	1.15008416029232	0.151450501630998
532.066372	1.15008416029232	0.151436302958847
532.086372	1.15008416029232	0.151440422971473
532.106372	1.15008416029232	0.151409684899745
532.126372	1.15008416029232	0.151366307256005
532.146372	1.15008416029232	0.151422450885281
532.166372	1.15008416029232	0.151362283982367
532.186372	1.15008416029232	0.151502517532268
532.206372	1.15008416029232	0.151541681985337
532.226372	1.15008416029232	0.151627748823574
532.246372	1.15008416029232	0.1517445050673
532.266372	1.15008416029232	0.151831841975692
532.286372	1.15008416029232	0.15204904652495
532.306372	1.15008416029232	0.152075490097779
532.326372	1.15008416029232	0.1521309523997
532.346372	1.15008416029232	0.15210658188998
532.366372	1.15008416029232	0.152286779918451
532.386372	1.15008416029232	0.152388677528338
532.406372	1.15008416029232	0.152454173977979
532.426372	1.15008416029232	0.152470199414588
532.446372	1.15008416029232	0.152522210567932
532.466372	1.15008416029232	0.152586965154165
532.486372	1.15008416029232	0.152597866985328
532.506372	1.15008416029232	0.152704844282346
532.526372	1.15008416029232	0.152744496584793
532.546372	1.15008416029232	0.152842379823403
532.566372	1.15008416029232	0.152911182016394
532.586372	1.15008416029232	0.152921259488937
532.606372	1.15008416029232	0.152885946197194
532.626372	1.15008416029232	0.152888819285803
532.646372	1.15008416029232	0.152970062231412
532.666372	1.15008416029232	0.153007712096146
532.686372	1.15008416029232	0.153001354029989
532.706372	1.15008416029232	0.152937551996372
532.726372	1.15008416029232	0.152947343999876
532.746372	1.15008488643807	0.152956033297609
532.766372	1.15008488643807	0.153025574980045
532.786372	1.15008488643807	0.153171786168548
532.806372	1.15008488643807	0.153141596482251
532.826372	1.15008488643807	0.153149949270742
532.846372	1.15008488643807	0.153136364268002
532.866372	1.15008488643807	0.153173680590948
532.886372	1.15008488643807	0.153111139725126
532.906372	1.15008488643807	0.153138707369392
532.926372	1.15008488643807	0.153120559016454
532.946372	1.15008488643807	0.153141765033618
532.966372	1.15008488643807	0.153105454083962
532.986372	1.15008488643807	0.153030829746941
533.006372	1.15008488643807	0.15303398058921
533.026372	1.15008488643807	0.153023672248775
533.046372	1.15008488643807	0.153069414953061
533.066372	1.15008488643807	0.153084516918098
533.086372	1.15008488643807	0.153053269631326
533.106372	1.15008488643807	0.153017013282819
533.126372	1.15008488643807	0.15301149559953
533.146372	1.15008488643807	0.15296801943633
533.166372	1.15008488643807	0.152926537995462
533.186372	1.15008488643807	0.152885550338879
533.206372	1.15008488643807	0.152914799342374
533.226372	1.15008488643807	0.152921824492109
533.246372	1.15008488643807	0.152942252442929
533.266372	1.15008488643807	0.152985729199621
533.286372	1.15008488643807	0.153051998967679
533.306372	1.15008488643807	0.1531248505479
533.326372	1.15008488643807	0.153103988161867
533.346372	1.15008488643807	0.153098331008258
533.366372	1.15008488643807	0.153071791883423
533.386372	1.15008488643807	0.153083078296576
533.406372	1.15008488643807	0.153006992785385
533.426372	1.15008488643807	0.153013034520985
533.446372	1.15008488643807	0.153024729849249
533.466372	1.15008488643807	0.153005615886898
533.486372	1.15008488643807	0.152943652487554
533.506372	1.15008488643807	0.152998869084315
533.526372	1.15008488643807	0.153017534961167
533.546372	1.15008488643807	0.153032223263168
533.566372	1.15008488643807	0.152979584196634
533.586372	1.15008488643807	0.152936797076168
533.606372	1.15008488643807	0.15299243979927
533.626372	1.15008488643807	0.15305590235619
533.646372	1.15008488643807	0.153122730599023
533.666372	1.15008488643807	0.153172740501637
533.686372	1.15008488643807	0.153136154172285
533.706372	1.15008488643807	0.153155645594739
533.726372	1.15008488643807	0.153084529974894
533.746372	1.15008488643807	0.153161103335463
533.766372	1.15008488643807	0.153101303209819
533.786372	1.15008488643807	0.153031118183434
533.806372	1.15008488643807	0.153004667488717
533.826372	1.15008488643807	0.152957089711103
533.846372	1.15008488643807	0.1528721534727
533.866372	1.15008488643807	0.152814822861971
533.886372	1.15008488643807	0.152750312200427
533.906372	1.15008488643807	0.152686614621178
533.926372	1.15008488643807	0.152607185383231
533.946372	1.15008561258382	0.152569965205783
533.966372	1.15008561258382	0.152437612619245
533.986372	1.15008561258382	0.152408841969276
534.006372	1.15008561258382	0.152397767432312
534.026372	1.15008561258382	0.152305498615978
534.046372	1.15008561258382	0.152277180205943
534.066372	1.15008561258382	0.152292213919547
534.086372	1.15008561258382	0.152217898197703
534.106372	1.15008561258382	0.152212087923487
534.126372	1.15008561258382	0.152162159922594
534.146372	1.15008561258382	0.152122537294683
534.166372	1.15008561258382	0.152131528085705
534.186372	1.15008561258382	0.15214281568584
534.206372	1.15008561258382	0.152138503382218
534.226372	1.15008561258382	0.152016036570719
534.246372	1.15008561258382	0.151950218449102
534.266372	1.15008561258382	0.151930196445939
534.286372	1.15008561258382	0.151865565305777
534.306372	1.15008561258382	0.151836500877899
534.326372	1.15008561258382	0.151835938248689
534.346372	1.15008561258382	0.151908309694912
534.366372	1.15008561258382	0.151909997582539
534.386372	1.15008561258382	0.151959555245219
534.406372	1.15008561258382	0.15198415602934
534.426372	1.15008561258382	0.152128691793521
534.446372	1.15008561258382	0.152120070153731
534.466372	1.15008561258382	0.15221338885516
534.486372	1.15008561258382	0.15229919693144
534.506372	1.15008561258382	0.152232899269317
534.526372	1.15008561258382	0.152367486941933
534.546372	1.15008561258382	0.152328625762625
534.566372	1.15008561258382	0.152347549807943
534.586372	1.15008561258382	0.152295762994094
534.606372	1.15008561258382	0.152347803821975
534.626372	1.15008561258382	0.152348999112299
534.646372	1.15008561258382	0.15229578495325
534.666372	1.15008561258382	0.152279747053337
534.686372	1.15008561258382	0.152420052415617
534.706372	1.15008561258382	0.152342513445635
534.726372	1.15008561258382	0.15228902450038
534.746372	1.15008561258382	0.152257628840926
534.766372	1.15008561258382	0.152203349959514
534.786372	1.15008561258382	0.152180215097488
534.806372	1.15008561258382	0.152070685790344
534.826372	1.15008561258382	0.152097378035787
534.846372	1.15008561258382	0.152064333065603
534.866372	1.15008561258382	0.152046860105112
534.886372	1.15008561258382	0.152038726314699
534.906372	1.15008561258382	0.152037538739754
534.926372	1.15008561258382	0.152085557480979
534.946372	1.15008561258382	0.15206763702848
534.966372	1.15008561258382	0.151979506029495
534.986372	1.15008561258382	0.151861434610318
535.006372	1.15008561258382	0.151743413044362
535.026372	1.15008561258382	0.151681820576722
535.046372	1.15008561258382	0.151673485592954
535.066372	1.15008561258382	0.151608734567665
535.086372	1.15008561258382	0.15151377842532
535.106372	1.15008561258382	0.151504074851935
535.126372	1.15008561258382	0.15139806316433
535.146372	1.15008561258382	0.151307579568103
535.166372	1.15008561258382	0.151323219235739
535.186372	1.15008561258382	0.15116041285953
535.206372	1.15008561258382	0.151070980335381
535.226372	1.15008561258382	0.151154174085009
535.246372	1.15008561258382	0.151138078023004
535.266372	1.15008561258382	0.151077751471084
535.286372	1.15008561258382	0.15097227155117
535.306372	1.15008561258382	0.150863577285479
535.326372	1.15008561258382	0.150917763582337
535.346372	1.15008561258382	0.15091683476935
535.366372	1.15008561258382	0.150819737312462
535.386372	1.15008561258382	0.150888951388018
535.406372	1.15008561258382	0.150723971055276
535.426372	1.15008561258382	0.150723442255038
535.446372	1.15008561258382	0.150658208128298
535.466372	1.15008561258382	0.150663894956444
535.486372	1.15008561258382	0.150564229465181
535.506372	1.15008561258382	0.1504159048562
535.526372	1.15008561258382	0.150211719119528
535.546372	1.15008487509204	0.150080881714815
535.566372	1.15008198185507	0.149969903696806
535.586372	1.15008198185507	0.149864478378039
535.606372	1.15008198185507	0.149737575816846
535.626372	1.15008198185507	0.149547242153741
535.646372	1.15008198185507	0.149413765495765
535.666372	1.15008198185507	0.149350247150716
535.686372	1.15008198185507	0.14927419012708
535.706372	1.15008198185507	0.14906876399479
535.726372	1.15008198185507	0.148827442356353
535.746372	1.15008209531534	0.14876262248614
535.766372	1.15008561258382	0.148675825060818
535.786372	1.15008561258382	0.148802202382718
535.806372	1.15008561258382	0.148643900601126
535.826372	1.15008561258382	0.148540678319938
535.846372	1.15008561258382	0.148419059606686
535.866372	1.15008561258382	0.148270783663944
535.886372	1.15008561258382	0.148034678808997
535.906372	1.15008561258382	0.147940614089725
535.926372	1.15008561258382	0.147757580956051
535.946372	1.15008561258382	0.147632093870242
535.966372	1.15008561258382	0.147488632324277
535.986372	1.15008561258382	0.147381662149147
536.006372	1.15008561258382	0.147203409583279
536.026372	1.15008561258382	0.147133499936592
536.046372	1.15008561258382	0.146922713396056
536.066372	1.15008561258382	0.146729681724107
536.086372	1.15008561258382	0.146581590950471
536.106372	1.15008561258382	0.146429128524142
536.126372	1.15008561258382	0.146253499780778
536.146372	1.15008561258382	0.146075531496967
536.166372	1.15008561258382	0.145915518088119
536.186372	1.15008561258382	0.145777130294379
536.206372	1.15008561258382	0.145676973392794
536.226372	1.15008561258382	0.145571278035746
536.246372	1.15008561258382	0.145495430514336
536.266372	1.15008561258382	0.145210377511687
536.286372	1.15008561258382	0.145118080801289
536.306372	1.15008561258382	0.145078196443968
536.326372	1.15008561258382	0.144928029046279
536.346372	1.15008561258382	0.144855388155267
536.366372	1.15008561258382	0.144695797311816
536.386372	1.15008561258382	0.144525499895652
536.406372	1.15008561258382	0.14439483400976
536.426372	1.15008561258382	0.144183337060823
536.446372	1.15008561258382	0.144036355521357
536.466372	1.15008561258382	0.143898635998174
536.486372	1.15008561258382	0.143852261819754
536.506372	1.15008561258382	0.143790227795013
536.526372	1.15008561258382	0.143819315962521
536.546372	1.15008561258382	0.143813816677445
536.566372	1.15008561258382	0.143784173002617
536.586372	1.15008561258382	0.143799502868094
536.606372	1.15008561258382	0.143624814807531
536.626372	1.15008561258382	0.143668214410428
536.646372	1.15008561258382	0.143648947327469
536.666372	1.15008561258382	0.143594373481166
536.686372	1.15008561258382	0.14353460481053
536.706372	1.15008561258382	0.14358147692767
536.726372	1.15008561258382	0.1435216720541
536.746372	1.15008561258382	0.143411815733565
536.766372	1.15008561258382	0.143343570828367
536.786372	1.15008561258382	0.143340474587245
536.806372	1.15008561258382	0.143424607239202
536.826372	1.15008561258382	0.143432267424015
536.846372	1.15008561258382	0.143518401326704
536.866372	1.15008561258382	0.143330881403135
536.886372	1.15008561258382	0.143175878243003
536.906372	1.15008561258382	0.143151604472272
536.926372	1.15008561258382	0.143137576725451
536.946372	1.15008561258382	0.143051306913385
536.966372	1.15008561258382	0.143057759344568
536.986372	1.15008561258382	0.14295095356637
537.006372	1.15008561258382	0.142856141642273
537.026372	1.15008561258382	0.142731118666212
537.046372	1.15008561258382	0.142670905471021
537.066372	1.15008561258382	0.142587144937749
537.086372	1.15008561258382	0.14260036375671
537.106372	1.15008561258382	0.14250481590411
537.126372	1.15008561258382	0.142497013281523
537.146372	1.15008561258382	0.142437686167989
537.166372	1.15008561258382	0.142456352638331
537.186372	1.15008561258382	0.142418382288604
537.206372	1.15008561258382	0.14236024809143
537.226372	1.15008561258382	0.142412905556176
537.246372	1.15008561258382	0.14234898897885
537.266372	1.15008561258382	0.142370653764345
537.286372	1.15008561258382	0.142342717562338
537.306372	1.15008561258382	0.142290761603631
537.326372	1.15008561258382	0.142192694382896
537.346372	1.15008561258382	0.142157393554459
537.366372	1.15008561258382	0.142049421566982
537.386372	1.15008561258382	0.141919991328783
537.406372	1.15008561258382	0.14185992294533
537.426372	1.15008561258382	0.14179388048422
537.446372	1.15008561258382	0.141782447478856
537.466372	1.15008561258382	0.141693782338217
537.486372	1.15008561258382	0.141643237700459
537.506372	1.15008561258382	0.14169592365276
537.526372	1.15008561258382	0.14168515476352
537.546372	1.15008561258382	0.141579599470284
537.566372	1.15008561258382	0.141542613128182
537.586372	1.15008561258382	0.141536813536798
537.606372	1.15008561258382	0.141551808080014
537.626372	1.15008561258382	0.141416790720111
537.646372	1.15008561258382	0.141324537928028
537.666372	1.15008561258382	0.141384065641429
537.686372	1.15008561258382	0.141390684843506
537.706372	1.15008561258382	0.141418221032763
537.726372	1.15008561258382	0.141359355655013
537.746372	1.15008561258382	0.141234617554501
537.766372	1.15008561258382	0.141151724704672
537.786372	1.15008561258382	0.141097136614591
537.806372	1.15008561258382	0.141169030894269
537.826372	1.15008561258382	0.141052950042991
537.846372	1.15008561258382	0.141020982851966
537.866372	1.15008561258382	0.141034118582225
537.886372	1.15008561258382	0.141038976303825
537.906372	1.15008561258382	0.141053180317393
537.926372	1.15008561258382	0.141085060858771
537.946372	1.15008561258382	0.141140302382141
537.966372	1.15008561258382	0.141290718452445
537.986372	1.15008561258382	0.141231695206162
538.006372	1.15008561258382	0.141206182226793
538.026372	1.15008561258382	0.141132266517699
538.046372	1.15008561258382	0.141001110408466
538.066372	1.15008561258382	0.140959375547058
538.086372	1.15008561258382	0.140985744933546
538.106372	1.15008561258382	0.140922156556592
538.126372	1.15008561258382	0.14089728632768
538.146372	1.15008561258382	0.140764525419522
538.166372	1.15008561258382	0.140650309316107
538.186372	1.15008561258382	0.140566449076393
538.206372	1.15008561258382	0.140462680190244
538.226372	1.15008561258382	0.140345596933128
538.246372	1.15008561258382	0.140329933525863
538.266372	1.15008561258382	0.140335869620113
538.286372	1.15008561258382	0.140328360181946
538.306372	1.15008561258382	0.140336006122981
538.326372	1.15008561258382	0.140404577448079
538.346372	1.15008561258382	0.140360869823494
538.366372	1.15008561258382	0.140336366965343
538.386372	1.15008561258382	0.14024982177358
538.406372	1.15008561258382	0.140168609095999
538.426372	1.15008561258382	0.140116907151323
538.446372	1.15008561258382	0.140111207266382
538.466372	1.15008561258382	0.139973202867651
538.486372	1.15008561258382	0.139959522906395
538.506372	1.15008561258382	0.139876595634104
538.526372	1.15008561258382	0.13974156877835
538.546372	1.15008561258382	0.139720788887528
538.566372	1.15008561258382	0.139686726080747
538.586372	1.15008561258382	0.139618847359328
538.606372	1.15008561258382	0.139518208543273
538.626372	1.15008561258382	0.139395620066174
538.646372	1.15008561258382	0.139294133745361
538.666372	1.15008561258382	0.139242189656469
538.686372	1.15008561258382	0.139139549589683
538.706372	1.15008561258382	0.139017098802432
538.726372	1.15008561258382	0.138982991483846
538.746372	1.15008561258382	0.138955544318199
538.766372	1.15008561258382	0.138894075890121
538.786372	1.15008561258382	0.13876105265906
538.806372	1.15008561258382	0.138763625441362
538.826372	1.15008561258382	0.138711376298236
538.846372	1.15008561258382	0.138733775825251
538.866372	1.15008561258382	0.138686842578566
538.886372	1.15008561258382	0.138571066781522
538.906372	1.15008561258382	0.138565740795738
538.926372	1.15008561258382	0.138478492317464
538.946372	1.15008561258382	0.138493010881117
538.966372	1.15008561258382	0.13842582001545
538.986372	1.15008561258382	0.138355020726163
539.006372	1.15008561258382	0.138209179875874
539.026372	1.15008561258382	0.138028552160117
539.046372	1.15008561258382	0.137880303517948
539.066372	1.15008561258382	0.137925607632587
539.086372	1.15008561258382	0.137997602805689
539.106372	1.15008561258382	0.137971178224564
539.126372	1.15008561258382	0.137951171652159
539.146372	1.15008561258382	0.137917087479712
539.166372	1.15008201022014	0.137821626276759
539.186372	1.15008198185507	0.13779361529492
539.206372	1.15008198185507	0.137835646308201
539.226372	1.15008198185507	0.137873014858331
539.246372	1.15008198185507	0.13789868333227
539.266372	1.15008198185507	0.137909751934327
539.286372	1.15008198185507	0.137970531913162
539.306372	1.15008198185507	0.137931219680902
539.326372	1.15008198185507	0.137815170284632
539.346372	1.15008198185507	0.137824695217308
539.366372	1.15008496018724	0.13775711976965
539.386372	1.15008561258382	0.137744042201482
539.406372	1.15008561258382	0.137864688183432
539.426372	1.15008561258382	0.137858004290865
539.446372	1.15008561258382	0.137830544068422
539.466372	1.15008561258382	0.137745505749615
539.486372	1.15008561258382	0.137720865795105
539.506372	1.15008561258382	0.137699065100233
539.526372	1.15008561258382	0.137639999716109
539.546372	1.15008561258382	0.137649166773877
539.566372	1.15008561258382	0.137614521159202
539.586372	1.15008561258382	0.137605822959108
539.606372	1.15008561258382	0.137718173721168
539.626372	1.15008561258382	0.137675648330112
539.646372	1.15008561258382	0.137710205514668
539.666372	1.15008561258382	0.137677362331331
539.686372	1.15008561258382	0.137669369198221
539.706372	1.15008561258382	0.137705419011955
539.726372	1.15008561258382	0.137734225864859
539.746372	1.15008561258382	0.137684071150508
539.766372	1.15008561258382	0.137731202029605
539.786372	1.15008561258382	0.137699886491399
539.806372	1.15008561258382	0.137836349001222
539.826372	1.15008561258382	0.137839014961567
539.846372	1.15008561258382	0.137874403033141
539.866372	1.15008561258382	0.137743365622054
539.886372	1.15008561258382	0.137635844687529
539.906372	1.15008561258382	0.137574980433011
539.926372	1.15008561258382	0.137570257433807
539.946372	1.15008561258382	0.137680232452486
539.966372	1.15008583383135	0.137739131659207
539.986372	1.15008633872956	0.137778792270525
540.006372	1.15008633872956	0.137810223539423
540.026372	1.15008633872956	0.137731332004074
540.046372	1.15008633872956	0.137793516775459
540.066372	1.15008633872956	0.137670169223721
540.086372	1.15008633872956	0.137596340757764
540.106372	1.15008633872956	0.137600899360037
540.126372	1.15008633872956	0.137615848797958
540.146372	1.15008633872956	0.137592977445814
540.166372	1.15008633872956	0.137623525600511
540.186372	1.15008633872956	0.137685945394224
540.206372	1.15008633872956	0.137641068592907
540.226372	1.15008633872956	0.137662313780459
540.246372	1.15008633872956	0.137720046184411
540.266372	1.15008633872956	0.13773327984064
540.286372	1.15008633872956	0.137733921404116
540.306372	1.15008633872956	0.137652127105622
540.326372	1.15008633872956	0.137613411925033
540.346372	1.15008633872956	0.137748773509557
540.366372	1.15008633872956	0.137776798735173
540.386372	1.15008633872956	0.137811192116289
540.406372	1.15008633872956	0.137690414972888
540.426372	1.15008633872956	0.137808613992571
540.446372	1.15008633872956	0.13778363812231
540.466372	1.15008633872956	0.137872544813675
540.486372	1.15008633872956	0.137935852469516
540.506372	1.15008633872956	0.138054893652541
540.526372	1.15008633872956	0.138158574108571
540.546372	1.15008633872956	0.13817506602889
540.566372	1.15008633872956	0.138150663470671
540.586372	1.15008996945831	0.138034646122901
540.606372	1.15008996945831	0.137909385157059
540.626372	1.15008996945831	0.137855157909339
540.646372	1.15008996945831	0.137737952393133
540.666372	1.15008996945831	0.137732251914701
540.686372	1.15008996945831	0.137805032276034
540.706372	1.15008996945831	0.137708674902084
540.726372	1.15008996945831	0.137565511288463
540.746372	1.15008996945831	0.137379727918762
540.766372	1.15008996945831	0.137453147469607
540.786372	1.15008996945831	0.137309013498649
540.806372	1.15008996945831	0.137195532730245
540.826372	1.15008996945831	0.137062294655542
540.846372	1.15008996945831	0.136971287600494
540.866372	1.15008996945831	0.136756010709118
540.886372	1.15008996945831	0.136712615854147
540.906372	1.15008996945831	0.136483109429102
540.926372	1.15008996945831	0.136363072962129
540.946372	1.15008996945831	0.136326116888054
540.966372	1.15008996945831	0.136353671475523
540.986372	1.15008996945831	0.136262399723611
541.006372	1.15008996945831	0.136174388609753
541.026372	1.15008996945831	0.13614952490924
541.046372	1.15008996945831	0.136099500169358
541.066372	1.15008996945831	0.136066892008349
541.086372	1.15008996945831	0.136015494524416
541.106372	1.15008996945831	0.135969842030719
541.126372	1.15008996945831	0.135994772795686
541.146372	1.15008996945831	0.13594744725163
541.166372	1.15008996945831	0.135876614726863
541.186372	1.15008270800082	0.135716307540105
541.206372	1.15008270800082	0.135581711558618
541.226372	1.15008270800082	0.135529206027498
541.246372	1.15008270800082	0.135395099082371
541.266372	1.15008270800082	0.135338291930462
541.286372	1.15008270800082	0.135301425473487
541.306372	1.15008270800082	0.135298250298098
541.326372	1.15008270800082	0.135129626525784
541.346372	1.15008270800082	0.135105752767803
541.366372	1.15008270800082	0.135059448621288
541.386372	1.15008270800082	0.135009664245151
541.406372	1.15008270800082	0.134928306755833
541.426372	1.15008270800082	0.134950357903792
541.446372	1.15008270800082	0.134815785661934
541.466372	1.15008270800082	0.134717157592462
541.486372	1.15008270800082	0.134781572701999
541.506372	1.15008270800082	0.134749214400586
541.526372	1.15008270800082	0.134696586016886
541.546372	1.15008270800082	0.134614826734345
541.566372	1.15008270800082	0.134644986152615
541.586372	1.15008270800082	0.134555487157505
541.606372	1.15008270800082	0.134379494010834
541.626372	1.15008270800082	0.134299643987962
541.646372	1.15008270800082	0.134187175121247
541.666372	1.15008270800082	0.134065892917238
541.686372	1.15008270800082	0.133918442520097
541.706372	1.15008270800082	0.13374532602298
541.726372	1.15008270800082	0.133623916811955
541.746372	1.15008270800082	0.133487265572082
541.766372	1.15008270800082	0.13338417979376
541.786372	1.15008996945831	0.133196328108874
541.806372	1.15008996945831	0.132953844415595
541.826372	1.15008996945831	0.132873857296365
541.846372	1.15008996945831	0.132757849444445
541.866372	1.15008996945831	0.132681219702258
541.886372	1.15008996945831	0.132577026470239
541.906372	1.15008996945831	0.132338163070394
541.926372	1.15008996945831	0.132201361083875
541.946372	1.15008996945831	0.131944625304279
541.966372	1.15008996945831	0.131789279699998
541.986372	1.15008996945831	0.131586537926266
542.006372	1.15008996945831	0.131371924557522
542.026372	1.15008996945831	0.131210636330592
542.046372	1.15008996945831	0.130967715828137
542.066372	1.15008996945831	0.130701230182879
542.086372	1.15008996945831	0.130445040414752
542.106372	1.15008996945831	0.130353699817916
542.126372	1.15008996945831	0.130227700549609
542.146372	1.15008996945831	0.13004656480579
542.166372	1.15008996945831	0.129859981410588
542.186372	1.15008270800082	0.129628796000277
542.206372	1.15008270800082	0.129521259634994
542.226372	1.15008270800082	0.129330703412866
542.246372	1.15008270800082	0.129235646970589
542.266372	1.15008270800082	0.129072671449523
542.286372	1.15008270800082	0.128964085199143
542.306372	1.15008270800082	0.128858405866345
542.326372	1.15008270800082	0.12876858519926
542.346372	1.15008270800082	0.128606120080219
542.366372	1.15008270800082	0.128356167306141
542.386372	1.15008270800082	0.128192806016102
542.406372	1.15008270800082	0.127905372522147
542.426372	1.15008270800082	0.127737445507946
542.446372	1.15008270800082	0.127587831837105
542.466372	1.15008270800082	0.127444950725071
542.486372	1.15008270800082	0.127411188818089
542.506372	1.15008270800082	0.12739880444709
542.526372	1.15008270800082	0.12731291446909
542.546372	1.15008270800082	0.127144388029255
542.566372	1.15008270800082	0.127082565880704
542.586372	1.15008270800082	0.126894823991603
542.606372	1.15008270800082	0.126747818119017
542.626372	1.15008270800082	0.126637468607688
542.646372	1.15008270800082	0.126367999484547
542.666372	1.15008270800082	0.126262663782879
542.686372	1.15008270800082	0.126141734705852
542.706372	1.15008270800082	0.126090082614397
542.726372	1.15008270800082	0.125933852708933
542.746372	1.15008270800082	0.125860992819843
542.766372	1.15008270800082	0.125663442309498
542.786372	1.15008838101448	0.125551955076446
542.806372	1.15008996945831	0.125425793785171
542.826372	1.15008996945831	0.125256172354944
542.846372	1.15008996945831	0.125109561747182
542.866372	1.15008996945831	0.124884959336013
542.886372	1.15008996945831	0.124784976920702
542.906372	1.15008996945831	0.124718465008427
542.926372	1.15008996945831	0.124583279097159
542.946372	1.15008996945831	0.124444864596335
542.966372	1.15008996945831	0.124315015947173
542.986372	1.15008554450765	0.124206880749747
543.006372	1.15008270800082	0.124061867225531
543.026372	1.15008270800082	0.123936651364983
543.046372	1.15008270800082	0.123850034360843
543.066372	1.15008270800082	0.123809981452155
543.086372	1.15008270800082	0.123784126622127
543.106372	1.15008270800082	0.123833925242042
543.126372	1.15008270800082	0.123815572728293
543.146372	1.15008270800082	0.123744068372023
543.166372	1.15008270800082	0.123613595964108
543.186372	1.15008111955699	0.123531392157012
543.206372	1.15007907727207	0.123424935351361
543.226372	1.15007907727207	0.123304878112212
543.246372	1.15007907727207	0.123268411074497
543.266372	1.15007907727207	0.123148018513087
543.286372	1.15007907727207	0.123079865598952
543.306372	1.15007907727207	0.122847404777068
543.326372	1.15007907727207	0.122804817662977
543.346372	1.15007907727207	0.122702000735955
543.366372	1.15007907727207	0.122597937478405
543.386372	1.15007907727207	0.122483959364772
543.406372	1.15007907727207	0.122262748753108
543.426372	1.15007907727207	0.122180001901998
543.446372	1.15007907727207	0.122020420554398
543.466372	1.15007907727207	0.121975031570585
543.486372	1.15007907727207	0.121802197575054
543.506372	1.15007907727207	0.121630165978986
543.526372	1.15007907727207	0.121466865818492
543.546372	1.15007907727207	0.121362951527115
543.566372	1.15007907727207	0.121158482101876
543.586372	1.15007941765289	0.121066565819035
543.606372	1.15008270800082	0.120948987590652
543.626372	1.15008270800082	0.120801194749362
543.646372	1.15008270800082	0.120650026132817
543.666372	1.15008270800082	0.120565320168817
543.686372	1.15008270800082	0.120387322210472
543.706372	1.15008270800082	0.120231178954653
543.726372	1.15008270800082	0.120238325769987
543.746372	1.15008270800082	0.120029008712491
543.766372	1.15008270800082	0.119940480668209
543.786372	1.15008270800082	0.119942095556477
543.806372	1.15008270800082	0.119852628609866
543.826372	1.15008270800082	0.119838830543956
543.846372	1.15008270800082	0.119783961732761
543.866372	1.15008270800082	0.119677252693551
543.886372	1.15008270800082	0.119718078920656
543.906372	1.15008270800082	0.119689864371498
543.926372	1.15008270800082	0.119738545448374
543.946372	1.15008270800082	0.119872746165036
543.966372	1.15008270800082	0.119928555659033
543.986372	1.15008270800082	0.119992720315483
544.006372	1.15008270800082	0.120008392031619
544.026372	1.15008270800082	0.119995654533638
544.046372	1.15008270800082	0.119977820137293
544.066372	1.15008270800082	0.119903433196562
544.086372	1.15008270800082	0.119753052735703
544.106372	1.15008270800082	0.119781625159769
544.126372	1.15008270800082	0.119858263210827
544.146372	1.15008270800082	0.119795781100588
544.166372	1.15008270800082	0.119787914381002
544.186372	1.15008270800082	0.119844585030043
544.206372	1.15008270800082	0.119776267125486
544.226372	1.15008270800082	0.119757223195041
544.246372	1.15008270800082	0.119706718321162
544.266372	1.15008270800082	0.119636043071437
544.286372	1.15008270800082	0.119625159044996
544.306372	1.15008270800082	0.119614927858354
544.326372	1.15008270800082	0.119559085128877
544.346372	1.15008270800082	0.119673320223994
544.366372	1.15008270800082	0.119669272617237
544.386372	1.15008270800082	0.119657457403845
544.406372	1.15008270800082	0.119738924688948
544.426372	1.15008270800082	0.11968049315292
544.446372	1.15008270800082	0.119597431158234
544.466372	1.15008270800082	0.119630486811251
544.486372	1.15008270800082	0.119638675796301
544.506372	1.15008270800082	0.119651807372125
544.526372	1.15008270800082	0.119577635275038
544.546372	1.15008270800082	0.119472295418935
544.566372	1.15008270800082	0.119451858565753
544.586372	1.15008270800082	0.119356543361519
544.606372	1.15007907727207	0.119314397211037
544.626372	1.15007907727207	0.119299751046878
544.646372	1.15007907727207	0.119100708500847
544.666372	1.15007907727207	0.119064744149776
544.686372	1.15007907727207	0.119016007284772
544.706372	1.15007907727207	0.11895899241111
544.726372	1.15007907727207	0.118950500152297
544.746372	1.15007907727207	0.11893334055491
544.766372	1.15007907727207	0.118869295783587
544.786372	1.15007907727207	0.118707129190381
544.806372	1.15008270800082	0.118750750758809
544.826372	1.15008270800082	0.118882211328785
544.846372	1.15008270800082	0.118873366536483
544.866372	1.15008270800082	0.118871533243627
544.886372	1.15008270800082	0.118915029585512
544.906372	1.15008270800082	0.118942532539289
544.926372	1.15008270800082	0.118968615863246
544.946372	1.15008270800082	0.119016451809327
544.966372	1.15008270800082	0.11900562831894
544.986372	1.15008270800082	0.119008521586233
545.006372	1.15007907727207	0.118934150076262
545.026372	1.15007907727207	0.11890003741626
545.046372	1.15007907727207	0.11874878333705
545.066372	1.15007907727207	0.118568644064161
545.086372	1.15007907727207	0.118500823504833
545.106372	1.15007907727207	0.11850287816973
545.126372	1.15007907727207	0.118445176627295
545.146372	1.15007907727207	0.118396217203269
545.166372	1.15007907727207	0.118439874381141
545.186372	1.15007907727207	0.118453013078854
545.206372	1.15008270800082	0.118520109579495
545.226372	1.15008270800082	0.118555383107359
545.246372	1.15008270800082	0.118567938997178
545.266372	1.15008270800082	0.118637244470305
545.286372	1.15008270800082	0.118778045397341
545.306372	1.15008270800082	0.11891446398885
545.326372	1.15008270800082	0.118857232491071
545.346372	1.15008270800082	0.11886288964468
545.366372	1.15008270800082	0.118817358816583
545.386372	1.15008270800082	0.118767531115623
545.406372	1.15008270800082	0.118778974803819
545.426372	1.15008270800082	0.11876575657835
545.446372	1.15008270800082	0.118796240042557
545.466372	1.15008270800082	0.118828914674527
545.486372	1.15008270800082	0.118744487057678
545.506372	1.15008270800082	0.118763005155339
545.526372	1.15008270800082	0.118794413278099
545.546372	1.15008270800082	0.118832825778417
545.566372	1.15008270800082	0.118771934816817
545.586372	1.15008270800082	0.118823002319905
545.606372	1.15008270800082	0.118870059012661
545.626372	1.15008270800082	0.118933913866952
545.646372	1.15008270800082	0.118975760304617
545.666372	1.15008270800082	0.118882508074149
545.686372	1.15008270800082	0.11884152338502
545.706372	1.15008270800082	0.118833016882431
545.726372	1.15008270800082	0.118984286985891
545.746372	1.15008270800082	0.119095827633108
545.766372	1.15008270800082	0.11914497103926
545.786372	1.15008270800082	0.119266230690621
545.806372	1.15008343414657	0.11935627451022
545.826372	1.15008343414657	0.119296418002956
545.846372	1.15008343414657	0.119344764351062
545.866372	1.15008343414657	0.119515913426419
545.886372	1.15008343414657	0.119591135408603
545.906372	1.15008343414657	0.119581739856905
545.926372	1.15008343414657	0.119670955756939
545.946372	1.15008343414657	0.119670315973935
545.966372	1.15008343414657	0.119741605486562
545.986372	1.15008343414657	0.119846985106543
546.006372	1.15008343414657	0.120012009357599
546.026372	1.15008343414657	0.12014371029132
546.046372	1.15008343414657	0.120318587081933
546.066372	1.15008343414657	0.120330549481025
546.086372	1.15008343414657	0.120454105348009
546.106372	1.15008343414657	0.12049942726737
546.126372	1.15008343414657	0.120604119031599
546.146372	1.15008343414657	0.120790046619548
546.166372	1.15008343414657	0.120964325171508
546.186372	1.15008343414657	0.121036274052333
546.206372	1.15008343414657	0.12114552857327
546.226372	1.15008343414657	0.121315008159213
546.246372	1.15008343414657	0.121496128472272
546.266372	1.15008343414657	0.121694846972368
546.286372	1.15008343414657	0.121776736229378
546.306372	1.15008343414657	0.121909085254972
546.326372	1.15008343414657	0.121961439445957
546.346372	1.15008343414657	0.122117310289532
546.366372	1.15008343414657	0.122183314173745
546.386372	1.15008343414657	0.122273139588755
546.406372	1.15008343414657	0.122355954691299
546.426372	1.15008343414657	0.122471373800417
546.446372	1.15008343414657	0.122595146885007
546.466372	1.15008343414657	0.122763571837928
546.486372	1.15008343414657	0.122933001570649
546.506372	1.15008343414657	0.123097370014452
546.526372	1.15008343414657	0.123207358683418
546.546372	1.15008343414657	0.123321737996783
546.566372	1.15008343414657	0.123433387252804
546.586372	1.15008343414657	0.123441415401867
546.606372	1.15008343414657	0.123529582010295
546.626372	1.15008343414657	0.123568461587816
546.646372	1.15008343414657	0.12364248293826
546.666372	1.15008343414657	0.123673674436903
546.686372	1.15008343414657	0.123713201512807
546.706372	1.15008343414657	0.123800884426293
546.726372	1.15008343414657	0.123877531973202
546.746372	1.15008343414657	0.124060305157937
546.766372	1.15008343414657	0.124139143872611
546.786372	1.15008343414657	0.124303554454255
546.806372	1.15008343414657	0.124317976278919
546.826372	1.15008343414657	0.124350658626269
546.846372	1.15008343414657	0.124563628025699
546.866372	1.15008343414657	0.124688494913699
546.886372	1.15008343414657	0.124843445846647
546.906372	1.15008343414657	0.124902074421596
546.926372	1.15008343414657	0.125041166095339
546.946372	1.15008343414657	0.125237103497888
546.966372	1.15008343414657	0.125472610114182
546.986372	1.15008343414657	0.125516126041261
547.006372	1.15008343414657	0.12552172562627
547.026372	1.15008343414657	0.125641959132164
547.046372	1.15008343414657	0.125607863683394
547.066372	1.15008343414657	0.125674272328283
547.086372	1.15008343414657	0.125780670378351
547.106372	1.15008343414657	0.125879823093626
547.126372	1.15008343414657	0.125998998405554
547.146372	1.15008343414657	0.126122856359319
547.166372	1.15008343414657	0.126168634673049
547.186372	1.15008343414657	0.126224050089203
547.206372	1.15008343414657	0.126290264662624
547.226372	1.15008343414657	0.126499073692059
547.246372	1.15008343414657	0.126574136618727
547.266372	1.15008343414657	0.126549377966072
547.286372	1.15008343414657	0.126741312273668
547.306372	1.15008343414657	0.126885550105504
547.326372	1.15008343414657	0.126977507932696
547.346372	1.15008343414657	0.127178084058767
547.366372	1.15008343414657	0.127301315286323
547.386372	1.15008343414657	0.127390970369495
547.406372	1.15008343414657	0.12753586104113
547.426372	1.15007980341782	0.127568254358496
547.446372	1.15007980341782	0.127705561999114
547.466372	1.15007980341782	0.127858381113371
547.486372	1.15007980341782	0.127995749290042
547.506372	1.15007980341782	0.128123638232824
547.526372	1.15007980341782	0.128323543120881
547.546372	1.15007980341782	0.128509104525052
547.566372	1.15007980341782	0.128663391935367
547.586372	1.15007980341782	0.128802487170054
547.606372	1.15007980341782	0.128810477929201
547.626372	1.15007980341782	0.128958362761554
547.646372	1.15007980341782	0.129100202297362
547.666372	1.15007980341782	0.129253763275028
547.686372	1.15007980341782	0.129336754050827
547.706372	1.15007980341782	0.129491994013758
547.726372	1.15007980341782	0.129581582625968
547.746372	1.15007980341782	0.129645424423463
547.766372	1.15007980341782	0.129737502135782
547.786372	1.15007980341782	0.129866974511823
547.806372	1.15007980341782	0.129923255830948
547.826372	1.15008343414657	0.130053366209519
547.846372	1.15008343414657	0.130239217830656
547.866372	1.15008343414657	0.130229587850121
547.886372	1.15008343414657	0.130186460659468
547.906372	1.15008343414657	0.130300448268952
547.926372	1.15008343414657	0.130303572404139
547.946372	1.15008343414657	0.130302280968317
547.966372	1.15008343414657	0.130326513194697
547.986372	1.15008343414657	0.130294921683303
548.006372	1.15008343414657	0.130227474429642
548.026372	1.15008343414657	0.130125770891223
548.046372	1.15008343414657	0.13000364414991
548.066372	1.15008343414657	0.12991626035575
548.086372	1.15008343414657	0.129865236177484
548.106372	1.15008343414657	0.12986405691141
548.126372	1.15008343414657	0.129914353470044
548.146372	1.15008343414657	0.129938390437975
548.166372	1.15008343414657	0.129920992257316
548.186372	1.15008343414657	0.12996305116466
548.206372	1.15008343414657	0.129928336111571
548.226372	1.15008343414657	0.129884907427628
548.246372	1.15008343414657	0.129989097098702
548.266372	1.15008343414657	0.130099384293504
548.286372	1.15008343414657	0.130090135334017
548.306372	1.15008343414657	0.130137024662387
548.326372	1.15008343414657	0.130215995132002
548.346372	1.15008343414657	0.130307754139801
548.366372	1.15008343414657	0.130233482929762
548.386372	1.15008343414657	0.130228426982259
548.406372	1.15008343414657	0.130180827838978
548.426372	1.15008343414657	0.130140902530797
548.446372	1.15008343414657	0.129962540762636
548.466372	1.15008343414657	0.129941258185168
548.486372	1.15008343414657	0.130036883785052
548.506372	1.15008343414657	0.129982362165932
548.526372	1.15008343414657	0.130031531092186
548.546372	1.15008343414657	0.13013514923169
548.566372	1.15008343414657	0.130040721296092
548.586372	1.15008343414657	0.13001611160961
548.606372	1.15008343414657	0.129961975165972
548.626372	1.15008343414657	0.129944344336947
548.646372	1.15008343414657	0.130029988609787
548.666372	1.15008343414657	0.130011724526157
548.686372	1.15008343414657	0.129974779134915
548.706372	1.15008343414657	0.130048810574701
548.726372	1.15008343414657	0.130031074104326
548.746372	1.15008343414657	0.130031316842034
548.766372	1.15008343414657	0.130104037854294
548.786372	1.15008343414657	0.130147498586736
548.806372	1.15008343414657	0.130237228449739
548.826372	1.15008343414657	0.130267297063928
548.846372	1.15008343414657	0.130237001736282
548.866372	1.15008343414657	0.130308647936836
548.886372	1.15008343414657	0.130312797623998
548.906372	1.15008343414657	0.130186679657546
548.926372	1.15008343414657	0.130047996898914
548.946372	1.15008343414657	0.130004163454296
548.966372	1.15008343414657	0.130009761852323
548.986372	1.15008343414657	0.129976802344803
549.006372	1.15008343414657	0.129966477980117
549.026372	1.15008343414657	0.13004896488229
549.046372	1.15008343414657	0.130027168935343
549.066372	1.15008343414657	0.130115702914532
549.086372	1.15008343414657	0.130097426367596
549.106372	1.15008343414657	0.130192290518878
549.126372	1.15008343414657	0.130214710818069
549.146372	1.15008343414657	0.130357980073038
549.166372	1.15008343414657	0.130469827554962
549.186372	1.15008343414657	0.130466017937985
549.206372	1.15008343414657	0.130584943983809
549.226372	1.15008343414657	0.130658482232801
549.246372	1.15008343414657	0.130737192159986
549.266372	1.15008343414657	0.130712031714109
549.286372	1.15008343414657	0.130605449088425
549.306372	1.15008343414657	0.130579324813607
549.326372	1.15008343414657	0.130503861280697
549.346372	1.15008343414657	0.130431775897005
549.366372	1.15008343414657	0.13036001396576
549.386372	1.15008343414657	0.130289194497788
549.406372	1.15008343414657	0.130423624895362
549.426372	1.15008343414657	0.130431661946786
549.446372	1.15008270800082	0.130411823925748
549.466372	1.15008270800082	0.13044435315249
549.486372	1.15008270800082	0.130427468341309
549.506372	1.15008270800082	0.130398167704121
549.526372	1.15008270800082	0.130476732226079
549.546372	1.15008270800082	0.130455574875155
549.566372	1.15008270800082	0.13045992219473
549.586372	1.15008270800082	0.1304308737911
549.606372	1.15008270800082	0.130377052491039
549.626372	1.15008270800082	0.130301160457825
549.646372	1.15007907727207	0.130340956385027
549.666372	1.15007907727207	0.130390381105784
549.686372	1.15007907727207	0.130299060094142
549.706372	1.15007907727207	0.130167494476308
549.726372	1.15007907727207	0.13012207819192
549.746372	1.15007907727207	0.130120235996704
549.766372	1.15007907727207	0.130175242497748
549.786372	1.15007907727207	0.130303211561777
549.806372	1.15007907727207	0.130281813847109
549.826372	1.15007907727207	0.13013332840214
549.846372	1.15008270800082	0.130100215180522
549.866372	1.15008270800082	0.130018337199836
549.886372	1.15008270800082	0.129997611910162
549.906372	1.15008270800082	0.129963283813025
549.926372	1.15008270800082	0.129982850015311
549.946372	1.15008270800082	0.129994313882192
549.966372	1.15008270800082	0.129915212844617
549.986372	1.15008270800082	0.12990787551876
550.006372	1.15008270800082	0.129880805813214
550.026372	1.15008270800082	0.129922230872463
550.046372	1.15007907727207	0.129924152595437
550.066372	1.15007907727207	0.129862233707897
550.086372	1.15007907727207	0.129751455696264
550.106372	1.15007907727207	0.12967754058066
550.126372	1.15007907727207	0.129603122184921
550.146372	1.15007907727207	0.129595979524022
550.166372	1.15007907727207	0.129545437260227
550.186372	1.15007907727207	0.129505949354711
550.206372	1.15007907727207	0.129382147189075
550.226372	1.15007907727207	0.12936974085892
550.246372	1.15008270800082	0.129307558461497
550.266372	1.15008270800082	0.129275900479142
550.286372	1.15008270800082	0.129362928772356
550.306372	1.15008270800082	0.129275397199006
550.326372	1.15008270800082	0.129220127781571
550.346372	1.15008270800082	0.129104397089821
550.366372	1.15008270800082	0.129128898760991
550.386372	1.15008270800082	0.129195605931715
550.406372	1.15008270800082	0.129160019040748
550.426372	1.15008270800082	0.129248788635755
550.446372	1.15007907727207	0.129264467473778
550.466372	1.15007907727207	0.129134478760805
550.486372	1.15007907727207	0.129233340665624
550.506372	1.15007907727207	0.129234201820668
550.526372	1.15007907727207	0.129179570999255
550.546372	1.15007907727207	0.129118789239949
550.566372	1.15007907727207	0.129030693256917
550.586372	1.15007907727207	0.128929815857589
550.606372	1.15007907727207	0.128893405201493
550.626372	1.15007907727207	0.128890197977604
550.646372	1.15008343414657	0.12888903532927
550.666372	1.15008343414657	0.128905870880721
550.686372	1.15008343414657	0.128903228066514
550.706372	1.15008343414657	0.128881768035319
550.726372	1.15008343414657	0.12892690181812
550.746372	1.15008343414657	0.128925026387423
550.766372	1.15008343414657	0.128876764908491
550.786372	1.15008343414657	0.128910834837161
550.806372	1.15008343414657	0.128853183147948
550.826372	1.15008343414657	0.128898903299587
550.846372	1.15008343414657	0.128936209533191
550.866372	1.15008343414657	0.128878330537029
550.886372	1.15008343414657	0.128895401704298
550.906372	1.15008343414657	0.128978364586033
550.926372	1.15008343414657	0.129032486192403
550.946372	1.15008343414657	0.129106261837684
550.966372	1.15008343414657	0.12912420306236
550.986372	1.15008343414657	0.12911189999959
551.006372	1.15008343414657	0.129125034542868
551.026372	1.15008343414657	0.129133237178205
551.046372	1.15008343414657	0.129168251944112
551.066372	1.15008343414657	0.129276752731826
551.086372	1.15008343414657	0.129293755054171
551.106372	1.15008343414657	0.129410046001167
551.126372	1.15008343414657	0.129531871249191
551.146372	1.15008343414657	0.129646492706772
551.166372	1.15008343414657	0.129735397617665
551.186372	1.15008343414657	0.129737999481012
551.206372	1.15008343414657	0.129842095974042
551.226372	1.15008343414657	0.129859718494196
551.246372	1.15008343414657	0.129907134842333
551.266372	1.15008343414657	0.129935484707376
551.286372	1.15008343414657	0.129919814771713
551.306372	1.15008343414657	0.129861218838754
551.326372	1.15008343414657	0.129848490836624
551.346372	1.15008343414657	0.129900501989969
551.366372	1.15008343414657	0.1298942406628
551.386372	1.15008343414657	0.129795179938588
551.406372	1.15008343414657	0.129743698178972
551.426372	1.15008343414657	0.129761760475755
551.446372	1.15007980341782	0.129666713529329
551.466372	1.15007980341782	0.129558422243842
551.486372	1.15007980341782	0.129546185652034
551.506372	1.15007980341782	0.129562848497683
551.526372	1.15007980341782	0.129511509175841
551.546372	1.15007980341782	0.129501904121917
551.566372	1.15007980341782	0.129554889787035
551.586372	1.15007980341782	0.12959749648632
551.606372	1.15007980341782	0.12947860545645
551.626372	1.15007980341782	0.12946012949663
551.646372	1.15008295194041	0.129449749343817
551.666372	1.15008343414657	0.129367044037057
551.686372	1.15008343414657	0.129362693750028
551.706372	1.15008343414657	0.129412232421005
551.726372	1.15008343414657	0.129398975025147
551.746372	1.15008343414657	0.129336681051468
551.766372	1.15008343414657	0.129334393738206
551.786372	1.15008343414657	0.129286686579613
551.806372	1.15008343414657	0.129291531837908
551.826372	1.15008343414657	0.129319237172022
551.846372	1.15008343414657	0.129232372088758
551.866372	1.15008343414657	0.129280629413254
551.886372	1.15008343414657	0.129206698273401
551.906372	1.15008343414657	0.129127382985674
551.926372	1.15008343414657	0.129013606065398
551.946372	1.15008343414657	0.129001097654837
551.966372	1.15008343414657	0.12894802296611
551.986372	1.15008343414657	0.128917633866928
552.006372	1.15008343414657	0.128826162702133
552.026372	1.15008343414657	0.128767331153354
552.046372	1.15008343414657	0.128697237524542
552.066372	1.15008343414657	0.128605156251279
552.086372	1.15008343414657	0.128542355436518
552.106372	1.15008343414657	0.128495819828621
552.126372	1.15008343414657	0.128491713466281
552.146372	1.15008343414657	0.128583588798262
552.166372	1.15008343414657	0.128513815060952
552.186372	1.15008343414657	0.128576474031428
552.206372	1.15008343414657	0.128462286415568
552.226372	1.15008343414657	0.128324428015556
552.246372	1.15008471057464	0.128232726576358
552.266372	1.15008706487531	0.128264471208359
552.286372	1.15008706487531	0.128248447552223
552.306372	1.15008706487531	0.128259428911144
552.326372	1.15008706487531	0.128262032554963
552.346372	1.15008706487531	0.128021163749951
552.366372	1.15008706487531	0.127948292584537
552.386372	1.15008706487531	0.127821155001015
552.406372	1.15008706487531	0.127651143647382
552.426372	1.15008706487531	0.127517884800503
552.446372	1.15008641247874	0.127430423852548
552.466372	1.15008343414657	0.12753458681654
552.486372	1.15008343414657	0.12746006990134
552.506372	1.15008343414657	0.1274542163023
552.526372	1.15008343414657	0.127484805407856
552.546372	1.15008343414657	0.127551157077635
552.566372	1.15008343414657	0.127383533930687
552.586372	1.15008343414657	0.127280520558233
552.606372	1.15008343414657	0.127228250049441
552.626372	1.15008343414657	0.127239659908666
552.646372	1.15008343414657	0.127224987037425
552.666372	1.15008343414657	0.127202252188148
552.686372	1.15008343414657	0.127256143520116
552.706372	1.15008343414657	0.127262027387182
552.726372	1.15008343414657	0.127171089177059
552.746372	1.15008343414657	0.127114491527377
552.766372	1.15008343414657	0.127142568980177
552.786372	1.15008343414657	0.1271132036525
552.806372	1.15008343414657	0.127023388920322
552.826372	1.15008343414657	0.127010202149861
552.846372	1.15008343414657	0.126987578876841
552.866372	1.15008343414657	0.126861565958248
552.886372	1.15008343414657	0.126828282998282
552.906372	1.15008343414657	0.126794807747321
552.926372	1.15008343414657	0.126717678285941
552.946372	1.15008343414657	0.12670000116464
552.966372	1.15008343414657	0.126553636262038
552.986372	1.15008343414657	0.126512460468895
553.006372	1.15008343414657	0.126505946314677
553.026372	1.15008343414657	0.126472081733798
553.046372	1.15008343414657	0.126463717668984
553.066372	1.15007980341782	0.126460830336597
553.086372	1.15007980341782	0.126307655127905
553.106372	1.15007980341782	0.12627335255087
553.126372	1.15007980341782	0.126156884743638
553.146372	1.15007980341782	0.126082234293024
553.166372	1.15007980341782	0.125942412625687
553.186372	1.15007980341782	0.125835327906847
553.206372	1.15007980341782	0.125726634828137
553.226372	1.15007980341782	0.125718591841806
553.246372	1.15007980341782	0.125661595366355
553.266372	1.15007980341782	0.125556026422832
553.286372	1.15007980341782	0.125438519413337
553.306372	1.15007980341782	0.125360305050908
553.326372	1.15007980341782	0.125284102028553
553.346372	1.15007980341782	0.125187179057939
553.366372	1.15007980341782	0.125092052583756
553.386372	1.15007980341782	0.125051542687209
553.406372	1.15007980341782	0.124886304186001
553.426372	1.15007980341782	0.124762201714057
553.446372	1.15007980341782	0.124755338587291
553.466372	1.15008416029232	0.124716740324374
553.486372	1.15008416029232	0.1245748218543
553.506372	1.15008416029232	0.124473912406473
553.526372	1.15008416029232	0.124335666457016
553.546372	1.15008416029232	0.124298576254037
553.566372	1.15008416029232	0.124223910372665
553.586372	1.15008416029232	0.124094016618208
553.606372	1.15008416029232	0.12400280540235
553.626372	1.15008416029232	0.123905104958884
553.646372	1.15008416029232	0.123825675127447
553.666372	1.15008416029232	0.123737093669
553.686372	1.15008416029232	0.123672681526917
553.706372	1.15008416029232	0.123613225032403
553.726372	1.15008416029232	0.123655067909123
553.746372	1.15008416029232	0.123503654774399
553.766372	1.15008416029232	0.123365376776442
553.786372	1.15008416029232	0.12336913060529
553.806372	1.15008416029232	0.123403168485461
553.826372	1.15008416029232	0.123404551318854
553.846372	1.15008416029232	0.123244757501575
553.866372	1.15008779102106	0.123195635461089
553.886372	1.15008779102106	0.123075787130676
553.906372	1.15008779102106	0.123105422496634
553.926372	1.15008779102106	0.12306053916692
553.946372	1.15008779102106	0.122926946778253
553.966372	1.15008779102106	0.12286403735469
553.986372	1.15008779102106	0.122814771095958
554.006372	1.15008779102106	0.122759204339668
554.026372	1.15008779102106	0.1226703107051
554.046372	1.15008779102106	0.122504675752086
554.066372	1.15008416029232	0.122487821802423
554.086372	1.15008416029232	0.122477986474096
554.106372	1.15008416029232	0.122439938970575
554.126372	1.15008416029232	0.12245890990166
554.146372	1.15008416029232	0.122411192653725
554.166372	1.15008416029232	0.122403242845438
554.186372	1.15008416029232	0.122442815026637
554.206372	1.15008416029232	0.122411273961955
554.226372	1.15008416029232	0.122389758142632
554.246372	1.15008416029232	0.122446782512147
554.266372	1.15008779102106	0.12237066791991
554.286372	1.15008779102106	0.122362604754894
554.306372	1.15008779102106	0.122416569679711
554.326372	1.15008779102106	0.122369223956971
554.346372	1.15008779102106	0.122323599357339
554.366372	1.15008779102106	0.122333125476998
554.386372	1.15008779102106	0.122196849916753
554.406372	1.15008779102106	0.122232703285058
554.426372	1.15008779102106	0.122203772392592
554.446372	1.15008779102106	0.122240304120797
554.466372	1.15008416029232	0.12215014694447
554.486372	1.15008416029232	0.122103303314885
554.506372	1.15008416029232	0.122014366948984
554.526372	1.15008416029232	0.121899946091269
554.546372	1.15008416029232	0.121961970026667
554.566372	1.15008416029232	0.121915634425144
554.586372	1.15008416029232	0.121831964695953
554.606372	1.15008416029232	0.121831328473894
554.626372	1.15008416029232	0.121842965640067
554.646372	1.15008416029232	0.121777836561186
554.666372	1.15008416029232	0.121790601953231
554.686372	1.15008416029232	0.121808385309373
554.706372	1.15008416029232	0.121764470556524
554.726372	1.15008416029232	0.121727859300562
554.746372	1.15008416029232	0.121651205225255
554.766372	1.15008416029232	0.121671372040156
554.786372	1.15008416029232	0.121576550026715
554.806372	1.15008416029232	0.121467287196908
554.826372	1.15008416029232	0.121251225710791
554.846372	1.15008416029232	0.121188548342102
554.866372	1.15008416029232	0.12116108990013
554.886372	1.15008052956357	0.121185493051839
554.906372	1.15008052956357	0.121015434218948
554.926372	1.15008052956357	0.120894265371667
554.946372	1.15008052956357	0.120773633040004
554.966372	1.15008052956357	0.120666547134182
554.986372	1.15008052956357	0.120548651388261
555.006372	1.15008052956357	0.120473720216533
555.026372	1.15008052956357	0.12044712530357
555.046372	1.15008052956357	0.120277535921842
555.066372	1.15008052956357	0.120163794017519
555.086372	1.15008052956357	0.119974418841937
555.106372	1.15008052956357	0.119889403075778
555.126372	1.15008052956357	0.119806795694989
555.146372	1.15008052956357	0.119589038605865
555.166372	1.15008052956357	0.119457794066513
555.186372	1.15008052956357	0.119295287996612
555.206372	1.15008052956357	0.119106686139448
555.226372	1.15008052956357	0.118951691288187
555.246372	1.15008052956357	0.11885982782602
555.266372	1.15008052956357	0.118761295902046
555.286372	1.15008851716681	0.118619653405159
555.306372	1.15008851716681	0.118495147359521
555.326372	1.15008851716681	0.118383681492135
555.346372	1.15008851716681	0.118209019545165
555.366372	1.15008851716681	0.118105444730484
555.386372	1.15008851716681	0.11801097050261
555.406372	1.15008851716681	0.117957378883459
555.426372	1.15008851716681	0.117910291922676
555.446372	1.15008851716681	0.117863678567493
555.466372	1.15008851716681	0.117860560960704
555.486372	1.15008416029232	0.117690224374152
555.506372	1.15008416029232	0.11763140588217
555.526372	1.15008416029232	0.117511251310542
555.546372	1.15008416029232	0.117436388390248
555.566372	1.15008416029232	0.117386259195998
555.586372	1.15008416029232	0.117362143887291
555.606372	1.15008416029232	0.117301493289435
555.626372	1.15008416029232	0.117203840918718
555.646372	1.15008416029232	0.117172064831708
555.666372	1.15008416029232	0.117035071147685
555.686372	1.15008416029232	0.117035658110014
555.706372	1.15008416029232	0.117139828195894
555.726372	1.15008416029232	0.117012119080803
555.746372	1.15008416029232	0.116979294889169
555.766372	1.15008416029232	0.11701931812332
555.786372	1.15008416029232	0.116952680391011
555.806372	1.15008416029232	0.116995153554883
555.826372	1.15008416029232	0.116976078169429
555.846372	1.15008416029232	0.117058043986742
555.866372	1.15008416029232	0.117041432181296
555.886372	1.15008416029232	0.117022978180633
555.906372	1.15008416029232	0.11693379551608
555.926372	1.15008416029232	0.116901430092778
555.946372	1.15008416029232	0.116922057456483
555.966372	1.15008416029232	0.116940281182744
555.986372	1.15008416029232	0.116975536905886
556.006372	1.15008416029232	0.117125056211701
556.026372	1.15008416029232	0.117090012958239
556.046372	1.15008416029232	0.117085195000518
556.066372	1.15008416029232	0.117152907544534
556.086372	1.15008416029232	0.11713507314819
556.106372	1.15008416029232	0.117165262834487
556.126372	1.15008416029232	0.117249357503037
556.146372	1.15008416029232	0.117299165025313
556.166372	1.15008416029232	0.11735288424497
556.186372	1.15008416029232	0.117420525570098
556.206372	1.15008416029232	0.117473139710021
556.226372	1.15008416029232	0.117427693751098
556.246372	1.15008416029232	0.117385968385542
556.266372	1.15008416029232	0.117463685402742
556.286372	1.15008416029232	0.117479677010379
556.306372	1.15008416029232	0.117508154475928
556.326372	1.15008416029232	0.117537522771059
556.346372	1.15008416029232	0.117621391319644
556.366372	1.15008416029232	0.117595153094606
556.386372	1.15008416029232	0.117644182550539
556.406372	1.15008416029232	0.117750155067756
556.426372	1.15008416029232	0.117844197234382
556.446372	1.15008416029232	0.117963697779229
556.466372	1.15008416029232	0.11798277138421
556.486372	1.15008416029232	0.118011826909728
556.506372	1.15008416029232	0.118098359638186
556.526372	1.15008416029232	0.118132519777446
556.546372	1.15008416029232	0.118212570993674
556.566372	1.15008416029232	0.118198681530192
556.586372	1.15008416029232	0.1182429636538
556.606372	1.15008416029232	0.118270888579483
556.626372	1.15008416029232	0.118284563792814
556.646372	1.15008416029232	0.118269683199817
556.666372	1.15008416029232	0.118337350045047
556.686372	1.15008052956357	0.118560760133344
556.706372	1.15008052956357	0.118570958677996
556.726372	1.15008052956357	0.118661048789871
556.746372	1.15008052956357	0.118687808693257
556.766372	1.15008052956357	0.118704739796715
556.786372	1.15008052956357	0.118644347367324
556.806372	1.15008052956357	0.118694118093175
556.826372	1.15008052956357	0.118662055943634
556.846372	1.15008052956357	0.118669796843185
556.866372	1.15008052956357	0.118634051490194
556.886372	1.15008052956357	0.118556862679741
556.906372	1.15008052956357	0.118521609924053
556.926372	1.15008052956357	0.1185269958524
556.946372	1.15008052956357	0.118561011773413
556.966372	1.15008052956357	0.11860111334834
556.986372	1.15008052956357	0.118664873837605
557.006372	1.15008052956357	0.118696911654026
557.026372	1.15008052956357	0.118758831728547
557.046372	1.15008052956357	0.118842620749374
557.066372	1.15008052956357	0.118923291569922
557.086372	1.15008485239998	0.11887765866142
557.106372	1.15008488643807	0.118980642952827
557.126372	1.15008488643807	0.118920275450048
557.146372	1.15008488643807	0.118929752309975
557.166372	1.15008488643807	0.118937765028279
557.186372	1.15008488643807	0.11891791810488
557.206372	1.15008488643807	0.11889400398953
557.226372	1.15008488643807	0.118872937442687
557.246372	1.15008488643807	0.11892619670703
557.266372	1.15008488643807	0.119034807290529
557.286372	1.15008488643807	0.119019590781781
557.306372	1.15008488643807	0.118879975055727
557.326372	1.15008488643807	0.118732205954066
557.346372	1.15008488643807	0.118683662567039
557.366372	1.15008488643807	0.11865610857306
557.386372	1.15008488643807	0.11862797414515
557.406372	1.15008488643807	0.118458555095262
557.426372	1.15008488643807	0.118400379947227
557.446372	1.15008488643807	0.118333424697379
557.466372	1.15008488643807	0.118339880689506
557.486372	1.15008488643807	0.118271935497126
557.506372	1.15008488643807	0.118369046010809
557.526372	1.15008488643807	0.118411146462505
557.546372	1.15008488643807	0.11836574026746
557.566372	1.15008488643807	0.118317195693451
557.586372	1.15008488643807	0.118378074191747
557.606372	1.15008488643807	0.118331610989718
557.626372	1.15008488643807	0.118336069292058
557.646372	1.15008488643807	0.118348302322921
557.666372	1.15008488643807	0.118499414557846
557.686372	1.15008488643807	0.118557438365746
557.706372	1.15008488643807	0.118584950815374
557.726372	1.15008488643807	0.118610974196769
557.746372	1.15008488643807	0.118676101495178
557.766372	1.15008488643807	0.118693479497153
557.786372	1.15008488643807	0.118704978379987
557.806372	1.15008488643807	0.118671344073511
557.826372	1.15008488643807	0.118664958113289
557.846372	1.15008488643807	0.118765509092716
557.866372	1.15008488643807	0.118797475096759
557.886372	1.15008488643807	0.118764346444382
557.906372	1.15008488643807	0.118633526844391
557.926372	1.15008488643807	0.118673974424412
557.946372	1.15008488643807	0.118734110465808
557.966372	1.15008488643807	0.118814765855597
557.986372	1.15008488643807	0.118888578297304
558.006372	1.15008488643807	0.118881518131617
558.026372	1.15008488643807	0.119030872447009
558.046372	1.15008488643807	0.118975286699017
558.066372	1.15008488643807	0.118981260183183
558.086372	1.15008430779067	0.11897390149166
558.106372	1.15008052956357	0.118933437887389
558.126372	1.15008052956357	0.119057376555892
558.146372	1.15008052956357	0.118990333469416
558.166372	1.15008052956357	0.118949884702414
558.186372	1.15008052956357	0.118926820465784
558.206372	1.15008052956357	0.1188369101816
558.226372	1.15008052956357	0.118775228690351
558.246372	1.15008052956357	0.118743581984319
558.266372	1.15008052956357	0.118763882334634
558.286372	1.15008052956357	0.118614135721871
558.306372	1.15008488643807	0.118558761256577
558.326372	1.15008488643807	0.118513413817114
558.346372	1.15008488643807	0.118418946711128
558.366372	1.15008488643807	0.118372796278712
558.386372	1.15008488643807	0.118382423291794
558.406372	1.15008488643807	0.118394233163769
558.426372	1.15008488643807	0.118382598965049
558.446372	1.15008488643807	0.118402185346019
558.466372	1.15008488643807	0.118395634395375
558.486372	1.15008488643807	0.118368455487536
558.506372	1.15008488643807	0.11831226319202
558.526372	1.15008488643807	0.118289877908782
558.546372	1.15008488643807	0.118297563613696
558.566372	1.15008488643807	0.118265832631981
558.586372	1.15008488643807	0.118244257463585
558.606372	1.15008488643807	0.118287281980343
558.626372	1.15008488643807	0.11828889627512
558.646372	1.15008488643807	0.118223903699105
558.666372	1.15008488643807	0.118265646869383
558.686372	1.15008488643807	0.118218105888194
558.706372	1.15008488643807	0.118137496790682
558.726372	1.15008488643807	0.118127433561916
558.746372	1.15008488643807	0.118159974658474
558.766372	1.15008488643807	0.118085525401216
558.786372	1.15008488643807	0.118051879818416
558.806372	1.15008488643807	0.118034465020016
558.826372	1.15008488643807	0.118056182626187
558.846372	1.15008488643807	0.118003047401406
558.866372	1.15008488643807	0.117894721099965
558.886372	1.15008488643807	0.117810955818767
558.906372	1.15008125570932	0.117815627777769
558.926372	1.15008125570932	0.117842874343552
558.946372	1.15008125570932	0.117801875410645
558.966372	1.15008125570932	0.11787301714408
558.986372	1.15008125570932	0.117888931004433
559.006372	1.15008125570932	0.117818783367965
[truncated: 13,001 more rows]
