# Supplementary material for: Unraveling the Local Relation Between Tissue Composition and Human Brain Mechanics Through Machine Learning
Source: Front Bioeng Biotechnol. 2021 Aug 17;9:704738. doi: 10.3389/fbioe.2021.704738 (PMC8415910; doi:10.3389/fbioe.2021.704738)
Supplement: Supplementary file 2 [file DataSheet4.ZIP › Mechanics_tensRelax/tensRelax_HBE_02_16_P1_PfC_WM.txt]

546.961124	1.00003122426721	0.0399944514946673
546.981124	1.00003122426721	0.0527503660326807
547.001124	1.00003122426721	0.0667240479957298
547.021124	1.00003122426721	0.0716904877882882
547.041124	1.00003122426721	0.070848721327502
547.061124	1.00003122426721	0.0677242640098876
547.081124	1.00003122426721	0.0663711210741371
547.101124	1.00003122426721	0.0653689174075186
547.121124	1.00003122426721	0.0655015128645182
547.141124	1.00003122426721	0.0660387594184321
547.161124	1.00005287248735	0.0659541167277014
547.181124	1.00005736551418	0.0695103924950656
547.201124	1.00005736551418	0.07035534494437
547.221124	1.00005736551418	0.0718713377212291
547.241124	1.00005736551418	0.0714288649051996
547.261124	1.00005736551418	0.0738061447857482
547.281124	1.00005736551418	0.0752894720061611
547.301124	1.00005736551418	0.0767179189533257
547.321124	1.00005736551418	0.0765116257675102
547.341124	1.00005736551418	0.0779078219644098
547.361124	1.00006213084565	0.0787320773670698
547.381124	1.00006462697167	0.079104679557283
547.401124	1.00006462697167	0.0803564902726669
547.421124	1.00006462697167	0.0805735325271422
547.441124	1.00006462697167	0.0805434681885456
547.461124	1.00006462697167	0.0813623281967024
547.481124	1.00006462697167	0.0813424706505649
547.501124	1.00006462697167	0.0813677319345602
547.521124	1.00006462697167	0.0808800970442746
547.541124	1.00006462697167	0.0810404795076041
547.561124	1.00006462697167	0.0822732746369099
547.581124	1.00006462697167	0.0826129130174648
547.601124	1.00006462697167	0.0836290773703597
547.621124	1.00006462697167	0.0837985124959666
547.641124	1.00006462697167	0.0841263216503869
547.661124	1.00006462697167	0.0844758213353425
547.681124	1.00006462697167	0.0848471675412434
547.701124	1.00006462697167	0.0854106992312948
547.721124	1.00006462697167	0.0854087015533339
547.741124	1.00006462697167	0.0850297371002114
547.761124	1.00006462697167	0.0855354084845809
547.781124	1.00006898384616	0.0857670117581237
547.801124	1.00006898384616	0.086386258668767
547.821124	1.00006898384616	0.085938178836783
547.841124	1.00006898384616	0.0855914444380939
547.861124	1.00006898384616	0.0860823001012379
547.881124	1.00006898384616	0.0859905451818617
547.901124	1.00006898384616	0.0861026212634808
547.921124	1.00006898384616	0.0867315890799025
547.941124	1.00006898384616	0.0867156980747325
547.961124	1.00006898384616	0.0867988153233815
547.981124	1.00006898384616	0.0871439943014421
548.001124	1.00006898384616	0.0875782298572064
548.021124	1.00006898384616	0.087684682502755
548.041124	1.00006898384616	0.0878152962970925
548.061124	1.00006898384616	0.0881317520394131
548.081124	1.00006898384616	0.088533528137644
548.101124	1.00006898384616	0.0886304825510811
548.121124	1.00006898384616	0.0889046338976002
548.141124	1.00006898384616	0.0891879554855269
548.161124	1.00006898384616	0.0893235011178634
548.181124	1.00006898384616	0.0895597691192714
548.201124	1.00006898384616	0.0899420838134891
548.221124	1.00006898384616	0.090058617620653
548.241124	1.00006898384616	0.0900707008859722
548.261124	1.00006898384616	0.0901763067594273
548.281124	1.00006898384616	0.0903667156637238
548.301124	1.00006898384616	0.090320582320592
548.321124	1.00006898384616	0.0904109405939468
548.341124	1.00006898384616	0.0905701517307867
548.361124	1.00006898384616	0.0901497377130382
548.381124	1.00007261457491	0.090016647340405
548.401124	1.00007261457491	0.0900638284248919
548.421124	1.00007261457491	0.0901589972261115
548.441124	1.00007261457491	0.0904152415472174
548.461124	1.00007261457491	0.0906099691272695
548.481124	1.00007261457491	0.0907639459271198
548.501124	1.00007261457491	0.0906614673760033
548.521124	1.00007261457491	0.0904864437057439
548.541124	1.00007261457491	0.0904413335644887
548.561124	1.00007261457491	0.0904732643471454
548.581124	1.00006898384616	0.0905609765644762
548.601124	1.00006898384616	0.0905586032187845
548.621124	1.00006898384616	0.0906022362613852
548.641124	1.00006898384616	0.0907478563792993
548.661124	1.00006898384616	0.0906892853157744
548.681124	1.00006898384616	0.0908069934348364
548.701124	1.00006898384616	0.0909302067879368
548.721124	1.00006898384616	0.0908768159913067
548.741124	1.00006898384616	0.0908195326918731
548.761124	1.00006898384616	0.0909686455859066
548.781124	1.00007624530365	0.0909149719972003
548.801124	1.00007624530365	0.0910850853199131
548.821124	1.00007624530365	0.0911575842607469
548.841124	1.00007624530365	0.0912954819875972
548.861124	1.00007624530365	0.0914298896334339
548.881124	1.00007624530365	0.0913505587905221
548.901124	1.00007624530365	0.0914072482115074
548.921124	1.00007624530365	0.0914884631769604
548.941124	1.00007624530365	0.0915089002994694
548.961124	1.00007624530365	0.0914039341309536
548.981124	1.00006825770041	0.0913729927047314
549.001124	1.00006825770041	0.0913988442572398
549.021124	1.00006825770041	0.0915194279184964
549.041124	1.00006825770041	0.0916690623615122
549.061124	1.00006825770041	0.0918795195146953
549.081124	1.00006825770041	0.0918661570709786
549.101124	1.00006825770041	0.091782870143307
549.121124	1.00006825770041	0.0918754903061502
549.141124	1.00006825770041	0.0919689063400584
549.161124	1.00006825770041	0.0921039676182753
549.181124	1.00006825770041	0.0922872773186267
549.201124	1.00006825770041	0.0923162046501474
549.221124	1.00006825770041	0.0925148501508826
549.241124	1.00006825770041	0.0924950602025941
549.261124	1.00006825770041	0.0925547368821674
549.281124	1.00006825770041	0.092690379187805
549.301124	1.00006825770041	0.0928748663737596
549.321124	1.00006825770041	0.093033353917949
549.341124	1.00007624530365	0.093048232730473
549.361124	1.00007261457491	0.0931915702368758
549.381124	1.00007624530365	0.0934890533093103
549.401124	1.00013215852633	0.0935393035756681
549.421124	1.00022873591096	0.093540806294189
549.441124	1.00038848797575	0.0934411354615098
549.461124	1.0005889042025	0.0935554738240137
549.481124	1.00082708000819	0.0937065563844033
549.501124	1.00109865851834	0.09364440722246
549.521124	1.00140363973295	0.0938263584225396
549.541124	1.0016824797006	0.0939220528673481
549.561124	1.00196131966824	0.0941523201475045
549.581124	1.00226194400835	0.0942566053705863
549.601124	1.00267512093957	0.0941643870009653
549.621124	1.00307304881006	0.094090852906409
549.641124	1.00350801011376	0.0941189802124296
549.661124	1.00407295150653	0.0940989682986082
549.681124	1.00469743685073	0.0941771541734825
549.701124	1.00541486885082	0.0941374721964994
549.721124	1.00613665772539	0.0943790407270768
549.741124	1.00672774036514	0.0944716490201067
549.761124	1.00732245373362	0.0943161591975792
549.781124	1.00793604689159	0.0944263983196321
549.801124	1.0087427948188	0.0943087144499007
549.821124	1.00969840262458	0.0940779510114966
549.841124	1.01068668698907	0.0940560725693378
549.861124	1.01150142251952	0.0941484618642896
549.881124	1.01233431169371	0.0938258088501271
549.901124	1.01320786502984	0.0940544998189116
549.921124	1.01426368094899	0.093911270327822
549.941124	1.01541970498151	0.0938463092068157
549.961124	1.01639419257676	0.0940605296846981
549.981124	1.01732002840682	0.0937384369257814
550.001124	1.01844264973488	0.0939092904427565
550.021124	1.01978819780791	0.0939876407145625
550.041124	1.02096310162991	0.0939649788646451
550.061124	1.02207846150048	0.0942343257286976
550.081124	1.02337971468281	0.0942607865127574
550.101124	1.02483345847245	0.0942533014077095
550.121124	1.02605701405963	0.0945731311864841
550.141124	1.02734301818124	0.0946545302201541
550.161124	1.0289303727887	0.0947112768360087
550.181124	1.03036959366336	0.094776741830642
550.201124	1.03175653204409	0.0945491138037475
550.221124	1.03335114810904	0.0943955403627771
550.241124	1.03492761053028	0.0943979279759718
550.261124	1.03634069015797	0.0943861792335415
550.281124	1.03807690464399	0.0942024807967636
550.301124	1.03976083663609	0.0942488478532937
550.321124	1.04136344030428	0.0942860715916872
550.341124	1.0432223734219	0.0942077646447055
550.361124	1.04488379489578	0.0940706712542392
550.381124	1.04667592260448	0.0941517308112137
550.401124	1.04864305143871	0.0941937006949495
550.421124	1.05041629935794	0.0940604839859123
550.441124	1.05239068964966	0.0940666924924065
550.461124	1.05427140713976	0.094132168763364
550.481124	1.05622328691326	0.094160764333568
550.501124	1.05821655699445	0.0939033234869886
550.521124	1.06000069709992	0.0939676020936583
550.541124	1.06197508739164	0.0941737730568114
550.561124	1.06361835522179	0.0942193656079442
550.581124	1.06542500584547	0.0941545309004632
550.601124	1.06724327480114	0.0941286814118521
550.621124	1.06884950919809	0.0941749766560058
550.641124	1.07056321316589	0.0941593636954532
550.661124	1.07218469662357	0.0940516605592752
550.681124	1.07359705010551	0.0938693568257051
550.701124	1.0752853389721	0.0938489870369756
550.721124	1.07682404181438	0.0939358978190262
550.741124	1.07818483894813	0.0941091721846768
550.761124	1.07975767064062	0.0941483698732269
550.781124	1.08122593734524	0.0940742405074717
550.801124	1.08244223147493	0.0940394453331339
550.821124	1.08389597526457	0.0939868015186742
550.841124	1.08541652446312	0.0939933975746129
550.861124	1.08662483098958	0.0940710872912394
550.881124	1.08785129115976	0.0939558177417845
550.901124	1.08920119610728	0.0939092488984062
550.921124	1.0904726773139	0.0936808285613913
550.941124	1.09151760104681	0.0936146792719501
550.961124	1.09264385310362	0.0935923711425065
550.981124	1.09397850899041	0.0936936722942124
551.001124	1.09512727156544	0.093597040727546
551.021124	1.09614242332264	0.093537747442982
551.041124	1.0971909777843	0.0934321618817185
551.061124	1.09838839212451	0.0932707490217363
551.081124	1.09950375199509	0.0931999396431075
551.101124	1.1003918282462	0.0932011129742743
551.121124	1.10127699991431	0.0933335332187557
551.141124	1.10237347999541	0.0933154988160364
551.161124	1.10352587329919	0.0933335723891437
551.181124	1.10441830642479	0.0933559701356869
551.201124	1.10525845705647	0.0932819944840301
551.221124	1.10609134623065	0.0931567542903627
551.241124	1.10703243112145	0.0930437625583178
551.261124	1.10802870308917	0.0929363051273014
551.281124	1.10890951788279	0.092921451241388
551.301124	1.10962331915413	0.0929044103421459
551.321124	1.11029645626352	0.092814601544876
551.341124	1.11111046564822	0.0927062693085282
551.361124	1.11202540929205	0.092636207728215
551.381124	1.11295487585086	0.0927033499276427
551.401124	1.11362365608575	0.0925974504097841
551.421124	1.11431567298462	0.0924871768652685
551.441124	1.11492490926809	0.0925165196402982
551.461124	1.11565032887141	0.0924506445435727
551.481124	1.11642730482291	0.0923655094857772
551.501124	1.11724131420762	0.0922921451295689
551.521124	1.11793260496074	0.0922528744416594
551.541124	1.11847939270979	0.0922544917038899
551.561124	1.11902254973009	0.092303079009231
551.581124	1.11954682696092	0.0922125425923299
551.601124	1.12020471500958	0.0922723907907231
551.621124	1.12091488555217	0.0922224924643667
551.641124	1.12164320973849	0.0920702514100785
551.661124	1.12230182393289	0.092048270887516
551.681124	1.12278108012728	0.0920701718823209
551.701124	1.12325307486417	0.0919615268763599
551.721124	1.12375121084804	0.0919734257719437
551.741124	1.12421957485619	0.0920108892805901
551.761124	1.12475183969026	0.091968362109062
551.781124	1.12530951962554	0.0920383097391548
551.801124	1.12589261466204	0.0923533820962634
551.821124	1.12644666386859	0.0925041898704463
551.841124	1.1269825594314	0.092528296870283
551.861124	1.12739501021687	0.0925156543308182
551.881124	1.12778131975538	0.0925942574296732
551.901124	1.12816472471089	0.0925358597226163
551.921124	1.12852924987692	0.0924246045444385
551.941124	1.12889667962595	0.0923989977935347
551.961124	1.12933236707539	0.0921656645402825
551.981124	1.12982251545601	0.0920374040723061
552.001124	1.13031702071113	0.0918981474081407
552.021124	1.13082677502698	0.0918630964393
552.041124	1.13129150830638	0.0917349552629599
552.061124	1.13168580544813	0.0916759658456484
552.081124	1.13200167884897	0.0915687007056271
552.101124	1.13230666006358	0.0917657135133727
552.121124	1.13261890273568	0.0918024387195549
552.141124	1.13293840686527	0.0918761929991708
552.161124	1.13322813901915	0.091951255332349
552.181124	1.13351496659003	0.0918727715251302
552.201124	1.13386061196659	0.0918847867448969
552.221124	1.13423239859012	0.0919027261890999
552.241124	1.13460418521364	0.091806168215283
552.261124	1.13496871037967	0.0917397441396353
552.281124	1.13534775846069	0.0917872429829829
552.301124	1.13569340383724	0.0917433074579596
552.321124	1.13601653869558	0.091808402114379
552.341124	1.13630336626646	0.0917351926592503
552.361124	1.13653718519766	0.0916588460121392
552.381124	1.13673469684141	0.0916225386234292
552.401124	1.13694600525439	0.0916143757519706
552.421124	1.1371696581451	0.091618455407228
552.441124	1.13740710780505	0.0915110229028223
552.461124	1.13763802215325	0.0915146408222933
552.481124	1.13785005671198	0.0914211043097676
552.501124	1.1380693527282	0.0914999347155706
552.521124	1.13832205144888	0.0916350031156754
552.541124	1.13860815287401	0.0916812431651919
552.561124	1.13890587263113	0.091810498323626
552.581124	1.13918471259877	0.0918220541815704
552.601124	1.13944467277694	0.0918091119292884
552.621124	1.13969737149762	0.0917257051164902
552.641124	1.13995370094704	0.0917734692501924
552.661124	1.1401809845665	0.0918162996954827
552.681124	1.14039301912523	0.0917578414523712
552.701124	1.14059343535197	0.0917445852434947
552.721124	1.14078295939248	0.0916945587231409
552.741124	1.14095069906051	0.0917223809749288
552.761124	1.14109955893907	0.0915814595692745
552.781124	1.14123680048565	0.091518308001495
552.801124	1.14138202963546	0.0914705515831721
552.821124	1.14153815097151	0.0914106986368525
552.841124	1.14169427230756	0.0915038642176743
552.861124	1.14185402437236	0.0914711812768328
552.881124	1.14203265622663	0.0914508761785928
552.901124	1.14218877756268	0.091468820964212
552.921124	1.14232601910925	0.0914299283298954
552.941124	1.14246761753032	0.0913795136666065
552.961124	1.14260485907689	0.0913478533102883
552.981124	1.14275008822671	0.09147170948358
553.001124	1.14289096050203	0.0915361275605706
553.021124	1.14306233089881	0.0916239351071091
553.041124	1.14322934442109	0.0916493774610819
553.061124	1.1433818350284	0.0916130783812421
553.081124	1.1435415870932	0.0916756631653773
553.101124	1.1436940777005	0.0917510453900572
553.121124	1.14383930685031	0.0918924688888658
553.141124	1.14396565621065	0.0919042841022578
553.161124	1.14410652848597	0.0919758187265549
553.181124	1.14422561638882	0.0919977203148504
553.201124	1.14436358408114	0.0919653851595761
553.221124	1.14448993344148	0.0919562732964453
553.241124	1.14461628280182	0.0919743504304963
553.261124	1.14473537070467	0.0920181856555872
553.281124	1.14483557881804	0.091986463576233
553.301124	1.14494740526339	0.0920729903697825
553.321124	1.14505487483426	0.0921767260204509
553.341124	1.14515871367637	0.0923280946433707
553.361124	1.14525166033226	0.0924382548311574
553.381124	1.14535259459138	0.0924678628965422
553.401124	1.14544191051851	0.0924658343452376
553.421124	1.1455305002999	0.0924246027639661
553.441124	1.14560529331205	0.0924706333112555
553.461124	1.14569097851044	0.092469614881168
553.481124	1.14576504537685	0.0923925073789449
553.501124	1.14585073057524	0.0923681309343182
553.521124	1.14590664379792	0.0923519802711668
553.541124	1.14597707993558	0.0923477083249145
553.561124	1.14604388534449	0.0922511094002375
553.581124	1.14610342929591	0.0922486042758787
553.601124	1.14618112689107	0.0921667043360367
553.621124	1.14624865844573	0.0920928972357456
553.641124	1.14633361749837	0.091991109421643
553.661124	1.14639751832429	0.0919575498949988
553.681124	1.14646795446195	0.0919357343628588
553.701124	1.14654202132835	0.0920174111501883
553.721124	1.14662044506925	0.0919363456583073
553.741124	1.14668725047817	0.0919824361481602
553.761124	1.14675405588708	0.0918930766233703
553.781124	1.14682449202474	0.0918277421966973
553.801124	1.14688040524742	0.0919073880587593
553.821124	1.14694721065633	0.092028251851806
553.841124	1.14699949315027	0.0920687427566505
553.861124	1.14705903710169	0.0921144670627243
553.881124	1.14712584251061	0.0921392791295452
553.901124	1.14718538646203	0.0921302242415244
553.921124	1.14723403822722	0.0922183261594638
553.941124	1.14729721290739	0.0922771761064548
553.961124	1.14736038758756	0.0922897824429851
553.981124	1.14741630081023	0.0924227706580918
554.001124	1.14748310621915	0.0925140887022806
554.021124	1.14754265017057	0.0924786044852091
554.041124	1.14760582485074	0.0924256431532109
554.061124	1.14765011974143	0.0924280562865062
554.081124	1.14771692515035	0.0925702400469362
554.101124	1.14777646910177	0.0925185808335932
554.121124	1.1478360130532	0.0925575820767124
554.141124	1.14788466481838	0.092584868999864
554.161124	1.14793694731232	0.092694747279555
554.181124	1.14797761147426	0.0926478401464626
554.201124	1.14802190636496	0.092669031326358
554.221124	1.14807055813015	0.0926788779310087
554.241124	1.14811485302084	0.0926324544928578
554.261124	1.14815624332854	0.0925488530151007
554.281124	1.14820053821923	0.0926132479459535
554.301124	1.14824120238118	0.092591208667809
554.321124	1.14826734362814	0.0925727540736553
554.341124	1.1483007463326	0.0924330018447336
554.361124	1.1483421366403	0.0923769745396399
554.381124	1.14838643153099	0.0923930100655907
554.401124	1.1484162035067	0.0923701220957069
554.421124	1.14844597548242	0.0921952162240485
554.441124	1.14848663964436	0.0920275746788873
554.461124	1.14853529140955	0.0919334755371519
554.481124	1.14856506338526	0.0919400787149796
554.501124	1.14858031244599	0.0919092011729303
554.521124	1.14862097660794	0.0919495638837773
554.541124	1.14865801004114	0.0919950234929874
554.561124	1.14866527149863	0.0920775477850752
554.581124	1.14869940034884	0.0920795252961771
554.601124	1.14872481545006	0.0921595634556097
554.621124	1.14874732596828	0.092210619682374
554.641124	1.14878435940148	0.0921661037234203
554.661124	1.14879960846221	0.0920155125733531
554.681124	1.14884027262416	0.0919518238964654
554.701124	1.14885189095615	0.0919752934872614
554.721124	1.1488852936606	0.0919008442300043
554.741124	1.14891869636506	0.0917728294671886
554.761124	1.14895209906952	0.0917198366801819
554.781124	1.14897025271324	0.0917023981421525
554.801124	1.14898550177397	0.0917012580464664
554.821124	1.14901164302094	0.0916640622021382
554.841124	1.14903778426791	0.0918326390886846
554.861124	1.14905593791163	0.0918477505495739
554.881124	1.14906755624362	0.0918055224973721
554.901124	1.14909297134484	0.0918625990940709
554.921124	1.14910458967682	0.0918748220355917
554.941124	1.14911185113431	0.0919589368828274
554.961124	1.14915687217075	0.0920900799352654
554.981124	1.1491605028995	0.0921789729763429
555.001124	1.14919027487521	0.0922145681761807
555.021124	1.14920479779019	0.0923299944071874
555.041124	1.14920479779019	0.0923087266669883
555.061124	1.14923093903716	0.0924625191060366
555.081124	1.14925344955538	0.0925633508065778
555.101124	1.14927160319911	0.0925350436728668
555.121124	1.14928322153109	0.0925470820387715
555.141124	1.14932388569304	0.0925755143990264
555.161124	1.14933114715053	0.0925570218214661
555.181124	1.14933114715053	0.0924225397901998
555.201124	1.14933477787928	0.092346460807406
555.221124	1.1493572883975	0.0922058592932539
555.241124	1.14937616818697	0.0922610503699135
555.261124	1.14937616818697	0.0922771404970109
555.281124	1.14940230943394	0.0922140007990456
555.301124	1.14941683234892	0.0923432684207858
555.321124	1.14943208140965	0.0923932195678173
555.341124	1.14945023505338	0.0923402683251611
555.361124	1.14945822265662	0.0924405955585841
555.381124	1.14946911484285	0.0924916755249783
555.401124	1.14947637630035	0.092409318597276
555.421124	1.14949162536108	0.0923865457645929
555.441124	1.14949525608982	0.0924548440839563
555.461124	1.14951776660804	0.0925370989312543
555.481124	1.14952502806553	0.0925669164988654
555.501124	1.14953592025177	0.0925140174833934
555.521124	1.14954318170926	0.0925327907820674
555.541124	1.14955843076999	0.0926105962293854
555.561124	1.14956932295623	0.0925091235588592
555.581124	1.14956932295623	0.0925375755043078
555.601124	1.14956932295623	0.0925243537178934
555.621124	1.14959546420319	0.0925143765452834
555.641124	1.14961434399267	0.0924390536696755
555.661124	1.14961797472141	0.0925297497355825
555.681124	1.14963685451089	0.0926407396234052
555.701124	1.14963685451089	0.0926081646978771
555.721124	1.14964411596838	0.0926352973134398
555.741124	1.14964411596838	0.0927462302261527
555.761124	1.14964774669713	0.092883315901239
555.781124	1.14967025721535	0.0928835616063998
555.801124	1.14968841085907	0.0929434175201727
555.821124	1.14968841085907	0.0929727116289627
555.841124	1.14968841085907	0.0928606635471736
555.861124	1.14968841085907	0.092780982669159
555.881124	1.14968841085907	0.0926627201459679
555.901124	1.14971455210604	0.0926189543592926
555.921124	1.14971818283479	0.0925983928730586
555.941124	1.14972181356353	0.0925200277639849
555.961124	1.14975594241374	0.0925654861862137
555.981124	1.14975594241374	0.0924320694708014
556.001124	1.14976320387123	0.0924872795391641
556.021124	1.14976320387123	0.0925298055237107
556.041124	1.14976320387123	0.0925122773685821
556.061124	1.14976320387123	0.0926469077725305
556.081124	1.14976320387123	0.0927856035879582
556.101124	1.14976320387123	0.092744455095389
556.121124	1.14977772678621	0.0926680829281764
556.141124	1.14978135751495	0.0926942920721679
556.161124	1.1497820836607	0.0927131549879418
556.181124	1.14980386803318	0.0926994803681028
556.201124	1.14980749876192	0.0926823801197882
556.221124	1.14980749876192	0.092630511404218
556.241124	1.14981548636516	0.0925739980302189
556.261124	1.14983364000889	0.0925071947139971
556.281124	1.14983364000889	0.0924290913343339
556.301124	1.14983364000889	0.092412052215564
556.321124	1.14983364000889	0.0924353229869669
556.341124	1.14984888906962	0.0923889357517503
556.361124	1.14985615052711	0.092394837423539
556.381124	1.14985615052711	0.0924376292919302
556.401124	1.14985615052711	0.0924009266383972
556.421124	1.1498634119846	0.0924297892794286
556.441124	1.1498634119846	0.0925323124285406
556.461124	1.14987503031659	0.0925413726579788
556.481124	1.14987503031659	0.0924865483585887
556.501124	1.14987503031659	0.0925282873744316
556.521124	1.14987503031659	0.0924922423086227
556.541124	1.14987503031659	0.0922683069810319
556.561124	1.14989754083481	0.0922882773505015
556.581124	1.14990117156355	0.0922830795587148
556.601124	1.1499048022923	0.0922988450463857
556.621124	1.1499048022923	0.0922044331350371
556.641124	1.1499048022923	0.0922001772130344
556.661124	1.1499048022923	0.0922355587562105
556.681124	1.1499048022923	0.0922797666934775
556.701124	1.14992731281052	0.0923479047703443
556.721124	1.14993094353926	0.0924319733253034
556.741124	1.14992731281052	0.0925108612997076
556.761124	1.14993457426801	0.0925084885237814
556.781124	1.14993094353926	0.0925046159967874
556.801124	1.14993457426801	0.0925522454080959
556.821124	1.14993457426801	0.0926919198897325
556.841124	1.14993457426801	0.0927780686296885
556.861124	1.14993457426801	0.0929044156835622
556.881124	1.14993457426801	0.0929513821657284
556.901124	1.1499418357255	0.093063262883132
556.921124	1.14994982332874	0.0930755238080597
556.941124	1.14994982332874	0.0930451038473604
556.961124	1.14994982332874	0.0929551591407141
556.981124	1.14994982332874	0.0928698602794779
557.001124	1.14994982332874	0.0930169296555723
557.021124	1.14994982332874	0.0929589877493935
557.041124	1.14996797697247	0.0930276053667679
557.061124	1.14997596457571	0.0930644362142987
557.081124	1.14997596457571	0.0930483799161731
557.101124	1.14997596457571	0.0929783996440897
557.121124	1.14997596457571	0.0930150589728011
557.141124	1.14997596457571	0.0929676188850352
557.161124	1.14997596457571	0.0928516401141615
557.181124	1.14997596457571	0.092887592001926
557.201124	1.14997596457571	0.0927745978959184
557.221124	1.14997596457571	0.092717230488764
557.241124	1.14997596457571	0.0926899471265562
557.261124	1.14997596457571	0.0926317393365318
557.281124	1.14997596457571	0.0926212565098226
557.301124	1.14997596457571	0.0926544124627725
557.321124	1.14997596457571	0.0926775206177159
557.341124	1.14997596457571	0.0926037966061274
557.361124	1.14997596457571	0.0925162442606008
557.381124	1.14997596457571	0.0924981427934296
557.401124	1.14999847509393	0.092500599845039
557.421124	1.15000210582267	0.0926390926866384
557.441124	1.15000210582267	0.0925758710869536
557.461124	1.15000210582267	0.092521013552082
557.481124	1.15000210582267	0.0925277686635363
557.501124	1.15000210582267	0.0924450164710095
557.521124	1.15000210582267	0.0923503707243148
557.541124	1.15000936728016	0.0924315240528237
557.561124	1.15000936728016	0.0924500925971968
557.581124	1.15000936728016	0.0924215231405841
557.601124	1.15000936728016	0.0922936330108214
557.621124	1.15000936728016	0.0922297591648275
557.641124	1.15000936728016	0.0921744612598369
557.661124	1.15000936728016	0.0921552802330335
557.681124	1.15000936728016	0.0920667058964753
557.701124	1.15000936728016	0.0920370479778699
557.721124	1.15000936728016	0.0920030753816793
557.741124	1.15000936728016	0.0920493563820552
557.761124	1.15000936728016	0.0920665231013318
557.781124	1.15000936728016	0.0919449020141173
557.801124	1.15000936728016	0.0918193638881054
557.821124	1.15000936728016	0.0917611287975077
557.841124	1.15000936728016	0.0916594810472168
557.861124	1.15000936728016	0.0916012999642751
557.881124	1.15000936728016	0.091652589432896
557.901124	1.15000936728016	0.0917513213632455
557.921124	1.15000936728016	0.0918009075134795
557.941124	1.15000936728016	0.0918267979529508
557.961124	1.15000936728016	0.0917423264177881
557.981124	1.15000936728016	0.0917945215532578
558.001124	1.15000936728016	0.0919090605156276
558.021124	1.15000936728016	0.0919096451039939
558.041124	1.15000936728016	0.0918163631989899
558.061124	1.15004349613037	0.0918333245704747
558.081124	1.15004349613037	0.0918616595982499
558.101124	1.15004349613037	0.091693258978449
558.121124	1.15004349613037	0.0915650626074711
558.141124	1.15004349613037	0.0915815693650592
558.161124	1.15004349613037	0.0915110893737834
558.181124	1.15004349613037	0.0913373799794299
558.201124	1.15004349613037	0.0913523709617018
558.221124	1.15004349613037	0.0912320662369193
558.241124	1.15004349613037	0.0909961934368472
558.261124	1.15005075758786	0.0908545883298759
558.281124	1.15005075758786	0.0907040820489818
558.301124	1.15005075758786	0.0906013013248937
558.321124	1.15005075758786	0.0905158623998459
558.341124	1.15005075758786	0.0904893743152128
558.361124	1.15005075758786	0.090576910042998
558.381124	1.15005075758786	0.0906397648654145
558.401124	1.15005075758786	0.0905129590432097
558.421124	1.15005075758786	0.0905270164645678
558.441124	1.15005075758786	0.0905285037523293
558.461124	1.15006963737734	0.0905071505494656
558.481124	1.15006963737734	0.0905512771785026
558.501124	1.15006963737734	0.0907739768584005
558.521124	1.15006963737734	0.090818273225786
558.541124	1.15006963737734	0.0908608722096925
558.561124	1.15006963737734	0.090728992041772
558.581124	1.15006963737734	0.0906867841682548
558.601124	1.15006963737734	0.0906288570993447
558.621124	1.15006963737734	0.0905078051697371
558.641124	1.15006963737734	0.0904087871768581
558.661124	1.15008779102106	0.090321435431197
558.681124	1.15008779102106	0.0902666865051294
558.701124	1.15008779102106	0.0901370669433877
558.721124	1.15008779102106	0.0901031940536399
558.741124	1.15008779102106	0.0901805098711082
558.761124	1.15008779102106	0.0902007295066837
558.781124	1.15008779102106	0.0902723116102391
558.801124	1.15008779102106	0.0903130262610871
558.821124	1.15008779102106	0.090452326250076
558.841124	1.15008779102106	0.0903965968773266
558.861124	1.15008052956357	0.0904337090394622
558.881124	1.15008052956357	0.0904997859230342
558.901124	1.15008052956357	0.0905840972157014
558.921124	1.15008052956357	0.0906496898108411
558.941124	1.15008052956357	0.0906129693525846
558.961124	1.15008052956357	0.0907207211550016
558.981124	1.15008052956357	0.0907362035475948
559.001124	1.15008052956357	0.0906936591648358
559.021124	1.15008052956357	0.0906449377305905
559.041124	1.15008052956357	0.0905972014909521
559.061124	1.15008052956357	0.0905366974853051
559.081124	1.15008052956357	0.0905170576901695
559.101124	1.15008052956357	0.0903554495717386
559.121124	1.15008052956357	0.0902250946749867
559.141124	1.15008052956357	0.0902343934876958
559.161124	1.15008052956357	0.090339087625888
559.181124	1.15008052956357	0.090302253810903
559.201124	1.15008052956357	0.0903252545440249
559.221124	1.15008052956357	0.0904509950503741
559.241124	1.15008052956357	0.0905731900431221
559.261124	1.1500839050067	0.0905948316824791
559.281124	1.15008416029232	0.0905744897878143
559.301124	1.15008416029232	0.0905339531841839
559.321124	1.15008416029232	0.0903584104969755
559.341124	1.15008416029232	0.0903320256797284
559.361124	1.15008416029232	0.0902367081015311
559.381124	1.15008416029232	0.0902371633089186
559.401124	1.15008416029232	0.0901690430367732
559.421124	1.15008416029232	0.0901554782127189
559.441124	1.15008416029232	0.0900156351797158
559.461124	1.15008140888069	0.0899717026221462
559.481124	1.15008052956357	0.0899021170213963
559.501124	1.15008052956357	0.089717462471057
559.521124	1.15008052956357	0.089635029576541
559.541124	1.15008052956357	0.08955101621622
559.561124	1.15008052956357	0.0894347371390378
559.581124	1.15008052956357	0.0894738125684986
559.601124	1.15008052956357	0.0895192063002379
559.621124	1.15008052956357	0.0895253418073729
559.641124	1.15008052956357	0.0895571078050405
559.661124	1.15008052956357	0.0895155017311207
559.681124	1.15008052956357	0.0892792698691579
559.701124	1.15008052956357	0.0893297599057695
559.721124	1.15008052956357	0.0892975149610857
559.741124	1.15008052956357	0.0891342866129692
559.761124	1.15008052956357	0.0891604007984442
559.781124	1.15008052956357	0.0890423691431462
559.801124	1.15008052956357	0.0888550759330352
559.821124	1.15008052956357	0.0887175160588589
559.841124	1.15008052956357	0.0885901986476476
559.861124	1.15008203291219	0.0885042012478257
559.881124	1.15008416029232	0.0883595527204068
559.901124	1.15008416029232	0.0884271548751472
559.921124	1.15008416029232	0.0885489249285343
559.941124	1.15008416029232	0.0886344065849139
559.961124	1.15008416029232	0.0886474871205356
559.981124	1.15008416029232	0.088753634124027
560.001124	1.15008416029232	0.0888193121818301
560.021124	1.15008416029232	0.0889689216982363
560.041124	1.15008416029232	0.0889375842008735
560.061124	1.15008416029232	0.0888819058683276
560.081124	1.15008416029232	0.0888296792778496
560.101124	1.15008416029232	0.0886652740376213
560.121124	1.15008416029232	0.0886103215442344
560.141124	1.15008416029232	0.0884812284087681
560.161124	1.15008416029232	0.0883775722858576
560.181124	1.15008416029232	0.0883803237088675
560.201124	1.15008416029232	0.0883623729883411
560.221124	1.15008416029232	0.0884033505555813
560.241124	1.15008416029232	0.0884395279698227
560.261124	1.15008416029232	0.0884425055127993
560.281124	1.15008416029232	0.0884466249319351
560.301124	1.15008416029232	0.0885897493751664
560.321124	1.15008416029232	0.0886497044018914
560.341124	1.15008416029232	0.0887767327831186
560.361124	1.15008416029232	0.0888664828248069
560.381124	1.15008416029232	0.0890136240132787
560.401124	1.15008416029232	0.0891073379795322
560.421124	1.15008416029232	0.0889990514419709
560.441124	1.15008416029232	0.0890185280271554
560.461124	1.15008416029232	0.0891329292996766
560.481124	1.15008416029232	0.0892270355633002
560.501124	1.15008416029232	0.0893005334549224
560.521124	1.15008416029232	0.0891604981309238
560.541124	1.15008416029232	0.08911640711133
560.561124	1.15008416029232	0.0889190874688784
560.581124	1.15008416029232	0.0887199855737727
560.601124	1.15008416029232	0.088720049670772
560.621124	1.15008416029232	0.0887727463059062
560.641124	1.15008416029232	0.0887311455734031
560.661124	1.15008416029232	0.088582505820845
560.681124	1.15008488643807	0.088489584164712
560.701124	1.15008488643807	0.0884313075297646
560.721124	1.15008488643807	0.0883344896070088
560.741124	1.15008488643807	0.0882691919767609
560.761124	1.15008488643807	0.0880276335355243
560.781124	1.15008488643807	0.0878268384113757
560.801124	1.15008488643807	0.0876364851630767
560.821124	1.15008488643807	0.0875941532499974
560.841124	1.15008488643807	0.0873090112237388
560.861124	1.15008488643807	0.0871141925512109
560.881124	1.15008488643807	0.0871075163740231
560.901124	1.15008488643807	0.0868025357332361
560.921124	1.15008488643807	0.0865205433622652
560.941124	1.15008488643807	0.0863380568335509
560.961124	1.15008488643807	0.0862596341558764
560.981124	1.15008488643807	0.0861499155251914
561.001124	1.15008488643807	0.0860894637467281
561.021124	1.15008488643807	0.0861671617722245
561.041124	1.15008488643807	0.0862218145527938
561.061124	1.15008488643807	0.0863970931366299
561.081124	1.15008488643807	0.086435632643964
561.101124	1.15008488643807	0.0863787981914819
561.121124	1.15008488643807	0.0863288043131182
561.141124	1.15008488643807	0.0861675030293923
561.161124	1.15008488643807	0.0860756876399748
561.181124	1.15008488643807	0.0860706067658616
561.201124	1.15008488643807	0.0859335679765431
561.221124	1.15008488643807	0.085976139659876
561.241124	1.15008488643807	0.0859998715735739
561.261124	1.15008488643807	0.0859052376966936
561.281124	1.15008488643807	0.0859242501721306
561.301124	1.15008488643807	0.0858999633446037
561.321124	1.15008488643807	0.0858676691401893
561.341124	1.15008488643807	0.0858971531660116
561.361124	1.15008488643807	0.0857340886213362
561.381124	1.15008488643807	0.0857613808859047
561.401124	1.15008488643807	0.0857604384226301
561.421124	1.15008488643807	0.0858162900544684
561.441124	1.15008488643807	0.0858730936454327
561.461124	1.15008488643807	0.0858647948645986
561.481124	1.15008488643807	0.0856761366258154
561.501124	1.15008488643807	0.0855635104840582
561.521124	1.15008488643807	0.0855252131209406
561.541124	1.15008488643807	0.0855422647030162
561.561124	1.15008488643807	0.0854987731090565
561.581124	1.15008488643807	0.0855931891748394
561.601124	1.15008488643807	0.0855101574481799
561.621124	1.15008488643807	0.0856042091106567
561.641124	1.15008488643807	0.0856377900029675
561.661124	1.15008488643807	0.0855275212063782
561.681124	1.15008488643807	0.0856102057409616
561.701124	1.15008488643807	0.0857115223234264
561.721124	1.15008488643807	0.085737770637806
561.741124	1.15008488643807	0.0857922881024904
561.761124	1.15008488643807	0.0857551243066615
561.781124	1.15008488643807	0.0857653074205539
561.801124	1.15008488643807	0.0857461697185734
561.821124	1.15008488643807	0.0856844585527884
561.841124	1.15008488643807	0.0856557953246417
561.861124	1.15008488643807	0.0855945619188906
561.881124	1.15008561258382	0.0855540579572503
561.901124	1.15008561258382	0.0854557474053175
561.921124	1.15008561258382	0.085515973657304
561.941124	1.15008561258382	0.0854130783895053
561.961124	1.15008561258382	0.0852674660331458
561.981124	1.15008561258382	0.0851424940972874
562.001124	1.15008561258382	0.0848598150575465
562.021124	1.15008561258382	0.0845694218253348
562.041124	1.15008561258382	0.0844705979039227
562.061124	1.15008561258382	0.0844171279503727
562.081124	1.15008561258382	0.0844434172156114
562.101124	1.15008561258382	0.0844015838347424
562.121124	1.15008561258382	0.0843726220807602
562.141124	1.15008561258382	0.0841523752980364
562.161124	1.15008561258382	0.084103071649388
562.181124	1.15008561258382	0.0840660396084997
562.201124	1.15008561258382	0.0840515352886252
562.221124	1.15008561258382	0.0839347208828085
562.241124	1.15008561258382	0.0838776520014889
562.261124	1.15008561258382	0.083848970375129
562.281124	1.15008561258382	0.0838852842922374
562.301124	1.15008561258382	0.0838813547901341
562.321124	1.15008561258382	0.0840101547411809
562.341124	1.15008561258382	0.0838986681016197
562.361124	1.15008561258382	0.083892753966526
562.381124	1.15008561258382	0.083873070253077
562.401124	1.15008561258382	0.0839537256428653
562.421124	1.15008561258382	0.0840212191888032
562.441124	1.15008561258382	0.0839989152137953
562.461124	1.15008561258382	0.0837894842060783
562.481124	1.15008561258382	0.083823589744192
562.501124	1.15008561258382	0.08381724414134
562.521124	1.15008561258382	0.0838318796226654
562.541124	1.15008561258382	0.0838182690998252
562.561124	1.15008561258382	0.083760577646734
562.581124	1.15008561258382	0.083695532843535
562.601124	1.15008561258382	0.0835930731979301
562.621124	1.15008561258382	0.0835475815402209
562.641124	1.15008561258382	0.0835308991093778
562.661124	1.15008561258382	0.0836717825316249
562.681124	1.15008561258382	0.0838380269996147
562.701124	1.15008561258382	0.0837621830391497
562.721124	1.15008561258382	0.0837679535494873
562.741124	1.15008561258382	0.0837925353419056
562.761124	1.15008561258382	0.0837393722230605
562.781124	1.15008561258382	0.0836925689508443
562.801124	1.15008561258382	0.0836955429328774
562.821124	1.15008561258382	0.08372616171297
562.841124	1.15008561258382	0.08364539059249
562.861124	1.15008561258382	0.0836239691381926
562.881124	1.15008561258382	0.0836662790921143
562.901124	1.15008561258382	0.083586293159866
562.921124	1.15008561258382	0.0836285069682903
562.941124	1.15008561258382	0.0835145454723975
562.961124	1.15008561258382	0.0835718072382032
562.981124	1.15008561258382	0.0835769884122489
563.001124	1.15008561258382	0.0833977352210155
563.021124	1.15008561258382	0.0833885224644614
563.041124	1.15008561258382	0.0832468615693616
563.061124	1.15008561258382	0.0831361185736812
563.081124	1.15008561258382	0.0831803965428537
563.101124	1.15008561258382	0.0831420884969032
563.121124	1.15008561258382	0.0829346498375579
563.141124	1.15008561258382	0.0828343855141525
563.161124	1.15008561258382	0.0826699897697756
563.181124	1.15008561258382	0.0826582914740569
563.201124	1.15008561258382	0.0825723569842526
563.221124	1.15008561258382	0.0824907003756077
563.241124	1.15008561258382	0.0824833713586214
563.261124	1.15008561258382	0.0823974528930657
563.281124	1.15008561258382	0.0822024484579402
563.301124	1.15008561258382	0.0818549590438365
563.321124	1.15008561258382	0.0816617226175856
563.341124	1.15008561258382	0.0814805477033788
563.361124	1.15008561258382	0.0814147390776158
563.381124	1.15008561258382	0.0813955301567474
563.401124	1.15008561258382	0.0814367314699917
563.421124	1.15008561258382	0.0816580316987555
563.441124	1.15008561258382	0.0816618591204534
563.461124	1.15008561258382	0.0816795059737276
563.481124	1.15008487509204	0.0816518944111486
563.501124	1.15008198185507	0.0815295552001544
563.521124	1.15008198185507	0.0814748406965491
563.541124	1.15008198185507	0.0816109126894725
563.561124	1.15008198185507	0.0817817038899221
563.581124	1.15008198185507	0.0819637951538118
563.601124	1.15008198185507	0.0821044512691108
563.621124	1.15008198185507	0.0820992356726026
563.641124	1.15008198185507	0.0821749923899318
563.661124	1.15008198185507	0.0820964047218348
563.681124	1.15008209531534	0.0819468604894099
563.701124	1.15008561258382	0.0819529229971854
563.721124	1.15008561258382	0.0819136190737949
563.741124	1.15008561258382	0.0819164209435168
563.761124	1.15008561258382	0.082026347889448
563.781124	1.15008561258382	0.0821801889947361
563.801124	1.15008561258382	0.0823398047647972
563.821124	1.15008561258382	0.0824760809185311
563.841124	1.15008561258382	0.082466499604236
563.861124	1.15008561258382	0.082488956699852
563.881124	1.15008561258382	0.0825198757862527
563.901124	1.15008561258382	0.0826276453933912
563.921124	1.15008561258382	0.0827639096773109
563.941124	1.15008561258382	0.0829416251340711
563.961124	1.15008561258382	0.0829763140735688
563.981124	1.15008561258382	0.0829791022930044
564.001124	1.15008561258382	0.0828514495595318
564.021124	1.15008561258382	0.0827375699653596
564.041124	1.15008561258382	0.0827066674966995
564.061124	1.15008561258382	0.0825673497029897
564.081124	1.15008561258382	0.0825620658550478
564.101124	1.15008561258382	0.0824751253984611
564.121124	1.15008561258382	0.0825030325194224
564.141124	1.15008561258382	0.0824522059735686
564.161124	1.15008561258382	0.0826003816163774
564.181124	1.15008561258382	0.0827343823266651
564.201124	1.15008561258382	0.0828668542048397
564.221124	1.15008561258382	0.0831125029841653
564.241124	1.15008561258382	0.083115113749874
564.261124	1.15008561258382	0.0831649841821665
564.281124	1.15008561258382	0.0831350942086867
564.301124	1.15008561258382	0.0831247929901393
564.321124	1.15008561258382	0.0832343768984305
564.341124	1.15008561258382	0.0833034538776279
564.361124	1.15008561258382	0.0832837209044479
564.381124	1.15008561258382	0.0833538572645922
564.401124	1.15008561258382	0.0833206657021988
564.421124	1.15008561258382	0.0832122972629167
564.441124	1.15008561258382	0.0831284020072501
564.461124	1.15008561258382	0.0830620633942666
564.481124	1.15008561258382	0.0830088717878663
564.501124	1.15008561258382	0.0830534803313744
564.521124	1.15008561258382	0.0830905634124641
564.541124	1.15008561258382	0.0829443261103694
564.561124	1.15008561258382	0.0828544906060166
564.581124	1.15008561258382	0.0826665041987363
564.601124	1.15008561258382	0.0825316352115158
564.621124	1.15008561258382	0.0826755531518486
564.641124	1.15008561258382	0.0828002977807598
564.661124	1.15008561258382	0.0829617996643514
564.681124	1.15008561258382	0.0829756754775461
564.701124	1.15008561258382	0.0830267305173301
564.721124	1.15008561258382	0.0830578680083179
564.741124	1.15008561258382	0.0830775238277024
564.761124	1.15008561258382	0.0831803039583004
564.781124	1.15008561258382	0.0831860424201389
564.801124	1.15008561258382	0.083120381573566
564.821124	1.15008561258382	0.0831451277629156
564.841124	1.15008561258382	0.0832011342958336
564.861124	1.15008561258382	0.0833537112658738
564.881124	1.15008561258382	0.0833967227258349
564.901124	1.15008561258382	0.0834493914669053
564.921124	1.15008561258382	0.0835323982669539
564.941124	1.15008561258382	0.0835666438688786
564.961124	1.15008561258382	0.0836527332597623
564.981124	1.15008561258382	0.0837917833891548
565.001124	1.15008561258382	0.0838516974650194
565.021124	1.15008561258382	0.0838394122069715
565.041124	1.15008561258382	0.0838893247771059
565.061124	1.15008561258382	0.0839345547054045
565.081124	1.15008561258382	0.0838758014974024
565.101124	1.15008561258382	0.0837583134796101
565.121124	1.15008561258382	0.0837401022166541
565.141124	1.15008561258382	0.083665817356329
565.161124	1.15008561258382	0.0836476268655486
565.181124	1.15008561258382	0.0835645820820937
565.201124	1.15008561258382	0.0835746844812471
565.221124	1.15008561258382	0.083605289017562
565.241124	1.15008561258382	0.0836901884595392
565.261124	1.15008561258382	0.083716759632874
565.281124	1.15008561258382	0.0836354698014986
565.301124	1.15008561258382	0.0837809486224439
565.321124	1.15008561258382	0.0838627399534842
565.341124	1.15008561258382	0.0839315599511966
565.361124	1.15008561258382	0.0839410249413091
565.381124	1.15008561258382	0.0838739949116295
565.401124	1.15008561258382	0.0837873998666462
565.421124	1.15008561258382	0.0839241407236186
565.441124	1.15008561258382	0.0839969887428952
565.461124	1.15008561258382	0.0841263614124936
565.481124	1.15008561258382	0.084210726119326
565.501124	1.15008561258382	0.0841848683218445
565.521124	1.15008561258382	0.0843136801427065
565.541124	1.15008561258382	0.084338924270776
565.561124	1.15008561258382	0.0845372101161314
565.581124	1.15008561258382	0.0844683384847259
565.601124	1.15008561258382	0.0846038401330613
565.621124	1.15008561258382	0.0845263777233833
565.641124	1.15008561258382	0.0844608504122242
565.661124	1.15008561258382	0.0845199959175968
565.681124	1.15008561258382	0.0844631780828553
565.701124	1.15008561258382	0.084449790712528
565.721124	1.15008561258382	0.0844050610969119
565.741124	1.15008561258382	0.0843624520236632
565.761124	1.15008561258382	0.0842763472020202
565.781124	1.15008561258382	0.0842577157476299
565.801124	1.15008561258382	0.0843815517422364
565.821124	1.15008561258382	0.0843835523994777
565.841124	1.15008561258382	0.0845205852538884
565.861124	1.15008561258382	0.084668675434033
565.881124	1.15008561258382	0.0848723507686794
565.901124	1.15008561258382	0.0850488098055706
565.921124	1.15008561258382	0.0850998488211042
565.941124	1.15008561258382	0.0851942856590628
565.961124	1.15008561258382	0.0852454950064353
565.981124	1.15008561258382	0.0853373697449248
566.001124	1.15008561258382	0.0854309335580247
566.021124	1.15008561258382	0.0854123940946969
566.041124	1.15008561258382	0.0856115399081142
566.061124	1.15008561258382	0.085888956465582
566.081124	1.15008561258382	0.0860051453321731
566.101124	1.15008561258382	0.0861453118176222
566.121124	1.15008561258382	0.0862928411490295
566.141124	1.15008561258382	0.0864352130460201
566.161124	1.15008561258382	0.0864123013365075
566.181124	1.15008561258382	0.0864659214432123
566.201124	1.15008561258382	0.0864804922340488
566.221124	1.15008561258382	0.0864388731033329
566.241124	1.15008561258382	0.0864843938420878
566.261124	1.15008561258382	0.0866346918077359
566.281124	1.15008561258382	0.0867888272844252
566.301124	1.15008561258382	0.0869197887286997
566.321124	1.15008561258382	0.0871394271834282
566.341124	1.15008561258382	0.0872505945249785
566.361124	1.15008561258382	0.0874686139370039
566.381124	1.15008561258382	0.0875540801626251
566.401124	1.15008561258382	0.0875365436986258
566.421124	1.15008561258382	0.0876248675820968
566.441124	1.15008561258382	0.0876682345430043
566.461124	1.15008561258382	0.087751366569596
566.481124	1.15008561258382	0.0878553099420179
566.501124	1.15008561258382	0.0880524865532043
566.521124	1.15008561258382	0.0880846573115482
566.541124	1.15008561258382	0.0881325324280164
566.561124	1.15008561258382	0.0882367084488045
566.581124	1.15008561258382	0.0882387553983213
566.601124	1.15008561258382	0.0883439403533441
566.621124	1.15008561258382	0.0885298364862844
566.641124	1.15008561258382	0.0885938782901543
566.661124	1.15008561258382	0.0886080508487132
566.681124	1.15008561258382	0.0887131580564509
566.701124	1.15008561258382	0.0887342869198199
566.721124	1.15008561258382	0.0887983144799127
566.741124	1.15008561258382	0.088864098179066
566.761124	1.15008561258382	0.088967255176275
566.781124	1.15008561258382	0.089016210445866
566.801124	1.15008561258382	0.0891193787193996
566.821124	1.15008561258382	0.0892316558886094
566.841124	1.15008561258382	0.089298551195894
566.861124	1.15008561258382	0.0893534419662459
566.881124	1.15008561258382	0.0892131834897339
566.901124	1.15008561258382	0.0894220328765371
566.921124	1.15008561258382	0.089485256256695
566.941124	1.15008561258382	0.0896492294356733
566.961124	1.15008561258382	0.0898333100804797
566.981124	1.15008561258382	0.0898038456398507
567.001124	1.15008561258382	0.0898282297998571
567.021124	1.15008561258382	0.0898494987270379
567.041124	1.15008561258382	0.0899053669766167
567.061124	1.15008561258382	0.0898393304504133
567.081124	1.15008561258382	0.0898501569082541
567.101124	1.15008201022014	0.0899565062920832
567.121124	1.15008198185507	0.0900105359073901
567.141124	1.15008198185507	0.090051477271696
567.161124	1.15008198185507	0.0899888556911357
567.181124	1.15008198185507	0.0901596842814999
567.201124	1.15008198185507	0.0902862622032661
567.221124	1.15008198185507	0.0904666026695116
567.241124	1.15008198185507	0.0905639256528749
567.261124	1.15008198185507	0.0905988662324409
567.281124	1.15008198185507	0.0907679012938287
567.301124	1.15008496018724	0.0909208183340554
567.321124	1.15008561258382	0.0909219346901129
567.341124	1.15008561258382	0.0909530852378964
567.361124	1.15008561258382	0.0909498750465549
567.381124	1.15008561258382	0.0910993854500085
567.401124	1.15008561258382	0.0913305245680424
567.421124	1.15008561258382	0.0915948843295175
567.441124	1.15008561258382	0.0917352199598234
567.461124	1.15008561258382	0.0917661888994456
567.481124	1.15008561258382	0.0919191795325218
567.501124	1.15008561258382	0.0919143900623557
567.521124	1.15008561258382	0.091917507075654
567.541124	1.15008561258382	0.0919207754290866
567.561124	1.15008561258382	0.091965245095764
567.581124	1.15008561258382	0.092050377779596
567.601124	1.15008561258382	0.0921695032383044
567.621124	1.15008561258382	0.0921235712104758
567.641124	1.15008561258382	0.0922622432862745
567.661124	1.15008561258382	0.0922176246534246
567.681124	1.15008561258382	0.0922601363941934
567.701124	1.15008561258382	0.0922820795268403
567.721124	1.15008561258382	0.0922894216006232
567.741124	1.15008561258382	0.0923219644776533
567.761124	1.15008561258382	0.0923409793270523
567.781124	1.15008561258382	0.0925625377242821
567.801124	1.15008561258382	0.0925554846804832
567.821124	1.15008561258382	0.0926323927698224
567.841124	1.15008561258382	0.0925881587189634
567.861124	1.15008561258382	0.0925417881014875
567.881124	1.15008561258382	0.0925298541899507
567.901124	1.15008583383135	0.0924231047933719
567.921124	1.15008633872956	0.092322685568885
567.941124	1.15008633872956	0.0923701654205301
567.961124	1.15008633872956	0.0923194842799047
567.981124	1.15008633872956	0.0924262467332791
568.001124	1.15008633872956	0.092442304811878
568.021124	1.15008633872956	0.0924817001328406
568.041124	1.15008633872956	0.0924821600881537
568.061124	1.15008633872956	0.0924151781312229
568.081124	1.15008633872956	0.0923369530859611
568.101124	1.15008633872956	0.0923604369205343
568.121124	1.15008633872956	0.0925600759247472
568.141124	1.15008633872956	0.0924661957810903
568.161124	1.15008633872956	0.0924946673117329
568.181124	1.15008633872956	0.0925586331487895
568.201124	1.15008633872956	0.0925393334238413
568.221124	1.15008633872956	0.0924285180222917
568.241124	1.15008633872956	0.0924315934912385
568.261124	1.15008633872956	0.0924922215364471
568.281124	1.15008633872956	0.0924540808548816
568.301124	1.15008633872956	0.092548235784745
568.321124	1.15008633872956	0.0925856992933906
568.341124	1.15008633872956	0.0927381937682198
568.361124	1.15008633872956	0.0929227213115433
568.381124	1.15008633872956	0.0929829374741877
568.401124	1.15008633872956	0.0929651891339991
568.421124	1.15008633872956	0.0929444199260109
568.441124	1.15008633872956	0.0930070812704497
568.461124	1.15008633872956	0.0928223905171759
568.481124	1.15008633872956	0.0928132104026114
568.501124	1.15008633872956	0.0926604963362143
568.521124	1.15008996945831	0.0926240304854803
568.541124	1.15008996945831	0.0925162371387125
568.561124	1.15008996945831	0.0925362187845062
568.581124	1.15008996945831	0.0925866927968679
568.601124	1.15008996945831	0.0924904202920905
568.621124	1.15008996945831	0.0925306067361925
568.641124	1.15008996945831	0.0924733063934895
568.661124	1.15008996945831	0.0925438463273279
568.681124	1.15008996945831	0.0925702032505112
568.701124	1.15008996945831	0.0925556573862854
568.721124	1.15008996945831	0.0926019633132715
568.741124	1.15008996945831	0.0926260715000899
568.761124	1.15008996945831	0.0926910237187352
568.781124	1.15008996945831	0.0927834290379351
568.801124	1.15008996945831	0.0928000396564003
568.821124	1.15008996945831	0.0927837139134844
568.841124	1.15008996945831	0.0928148864204248
568.861124	1.15008996945831	0.0929163282294332
568.881124	1.15008996945831	0.092981066197926
568.901124	1.15008996945831	0.0930117288963322
568.921124	1.15008996945831	0.0929199176613496
568.941124	1.15008996945831	0.0929043575214711
568.961124	1.15008996945831	0.0928498881295357
568.981124	1.15008996945831	0.0928829829529409
569.001124	1.15008996945831	0.0929201194481965
569.021124	1.15008996945831	0.0930146826996799
569.041124	1.15008996945831	0.0930166756415406
569.061124	1.15008996945831	0.0930159871922977
569.081124	1.15008996945831	0.0930302369046512
569.101124	1.15008996945831	0.0930559593862473
569.121124	1.15008270800082	0.0930117923998398
569.141124	1.15008270800082	0.0930178934845128
569.161124	1.15008270800082	0.0930432628391259
569.181124	1.15008270800082	0.0929939479141535
569.201124	1.15008270800082	0.0930003427767361
569.221124	1.15008270800082	0.0929089748793269
569.241124	1.15008270800082	0.0927771772066177
569.261124	1.15008270800082	0.0927444028682049
569.281124	1.15008270800082	0.092748982836145
569.301124	1.15008270800082	0.092695546118074
569.321124	1.15008270800082	0.0926168361908888
569.341124	1.15008270800082	0.0926077676525805
569.361124	1.15008270800082	0.0925647775582856
569.381124	1.15008270800082	0.0926695547851791
569.401124	1.15008270800082	0.0925154442351012
569.421124	1.15008270800082	0.0923777247119189
569.441124	1.15008270800082	0.0922406129232405
569.461124	1.15008270800082	0.0921260626845471
569.481124	1.15008270800082	0.0920124442262946
569.501124	1.15008270800082	0.0920701594190154
569.521124	1.15008270800082	0.0919372347074162
569.541124	1.15008270800082	0.0919778567737114
569.561124	1.15008270800082	0.0919474178213088
569.581124	1.15008270800082	0.0918947354299522
569.601124	1.15008270800082	0.0918968179889132
569.621124	1.15008270800082	0.091824748629471
569.641124	1.15008270800082	0.0917587945984786
569.661124	1.15008270800082	0.0917806498944979
569.681124	1.15008270800082	0.0918025360520342
569.701124	1.15008270800082	0.0917142667697099
569.721124	1.15008996945831	0.0916674124572918
569.741124	1.15008996945831	0.0916436164465958
569.761124	1.15008996945831	0.0917039786079586
569.781124	1.15008996945831	0.091794881802129
569.801124	1.15008996945831	0.0918072412465177
569.821124	1.15008996945831	0.0917031619647184
569.841124	1.15008996945831	0.0917059822326525
569.861124	1.15008996945831	0.0916645322467938
569.881124	1.15008996945831	0.0916218489872045
569.901124	1.15008996945831	0.0915217929790437
569.921124	1.15008996945831	0.0914319177108121
569.941124	1.15008996945831	0.0913956999392017
569.961124	1.15008996945831	0.0912264179856719
569.981124	1.15008996945831	0.0910362445650623
570.001124	1.15008996945831	0.0908966223106097
570.021124	1.15008996945831	0.0907565727428342
570.041124	1.15008996945831	0.0907108252906211
570.061124	1.15008996945831	0.0907082068095343
570.081124	1.15008996945831	0.0906150987973136
570.101124	1.15008996945831	0.0905547835217176
570.121124	1.15008270800082	0.0902876046792905
570.141124	1.15008270800082	0.0901554069938318
570.161124	1.15008270800082	0.0899924558058853
570.181124	1.15008270800082	0.0897924458699686
570.201124	1.15008270800082	0.0896311778217233
570.221124	1.15008270800082	0.089500965362746
570.241124	1.15008270800082	0.0894106972036541
570.261124	1.15008270800082	0.0892293353398671
570.281124	1.15008270800082	0.0890972450762301
570.301124	1.15008270800082	0.0890409156843569
570.321124	1.15008270800082	0.0889728482328857
570.341124	1.15008270800082	0.0889272509338274
570.361124	1.15008270800082	0.0888718147454972
570.381124	1.15008270800082	0.0888531826976165
570.401124	1.15008270800082	0.0887680274611367
570.421124	1.15008270800082	0.0887398259687748
570.441124	1.15008270800082	0.0886959515732961
570.461124	1.15008270800082	0.0886566577392481
570.481124	1.15008270800082	0.0887233827146942
570.501124	1.15008270800082	0.0887599150363903
570.521124	1.15008270800082	0.088696882166756
570.541124	1.15008270800082	0.0886165804974405
570.561124	1.15008270800082	0.0886279992590266
570.581124	1.15008270800082	0.0884406870572123
570.601124	1.15008270800082	0.0882016082202327
570.621124	1.15008270800082	0.0880776796410719
570.641124	1.15008270800082	0.0879623661733038
570.661124	1.15008270800082	0.0878453042818532
570.681124	1.15008270800082	0.0878681447724787
570.701124	1.15008270800082	0.0877317327093685
570.721124	1.15008838101448	0.0875407646046758
570.741124	1.15008996945831	0.0874073010034963
570.761124	1.15008996945831	0.087353302249708
570.781124	1.15008996945831	0.0872386724832562
570.801124	1.15008996945831	0.0872370920174504
570.821124	1.15008996945831	0.0872634050223196
570.841124	1.15008996945831	0.0871655478973014
570.861124	1.15008996945831	0.0870633428592184
570.881124	1.15008996945831	0.0869840346933798
570.901124	1.15008996945831	0.0869281272734132
570.921124	1.15008554450765	0.0868588378245358
570.941124	1.15008270800082	0.0867871067548079
570.961124	1.15008270800082	0.0867440104256725
570.981124	1.15008270800082	0.0866483504033255
571.001124	1.15008270800082	0.0864557199311074
571.021124	1.15008270800082	0.0862580566575246
571.041124	1.15008270800082	0.086067359778095
571.061124	1.15008270800082	0.086004141145863
571.081124	1.15008270800082	0.085970878364582
571.101124	1.15008270800082	0.0859269630182433
571.121124	1.15008111955699	0.0858316062696582
571.141124	1.15007907727207	0.0856713928544356
571.161124	1.15007907727207	0.0853555946581682
571.181124	1.15007907727207	0.0852721902193323
571.201124	1.15007907727207	0.0852510109092511
571.221124	1.15007907727207	0.0852421857021419
571.241124	1.15007907727207	0.0851495999617608
571.261124	1.15007907727207	0.085157084473318
571.281124	1.15007907727207	0.0850863006147902
571.301124	1.15007907727207	0.0849559255393539
571.321124	1.15007907727207	0.0848439866598583
571.341124	1.15007907727207	0.0847942206819338
571.361124	1.15007907727207	0.084879397877571
571.381124	1.15007907727207	0.0847664209827939
571.401124	1.15007907727207	0.0846772964803322
571.421124	1.15007907727207	0.0846409392384012
571.441124	1.15007907727207	0.0844509141904743
571.461124	1.15007907727207	0.0843093880177693
571.481124	1.15007907727207	0.0842472673433824
571.501124	1.15007907727207	0.0841743920235327
571.521124	1.15007941765289	0.0841448723882666
571.541124	1.15008270800082	0.0842047686594091
571.561124	1.15008270800082	0.0841908370580857
571.581124	1.15008270800082	0.08409704771851
571.601124	1.15008270800082	0.0840835101950289
571.621124	1.15008270800082	0.0840989480758177
571.641124	1.15008270800082	0.0840977931428629
571.661124	1.15008270800082	0.0839895523040873
571.681124	1.15008270800082	0.0838494991753665
571.701124	1.15008270800082	0.0837163869206976
571.721124	1.15008270800082	0.0835463749735735
571.741124	1.15008270800082	0.0833891545320855
571.761124	1.15008270800082	0.0832881329145123
571.781124	1.15008270800082	0.0832017432173193
571.801124	1.15008270800082	0.0831546271754909
571.821124	1.15008270800082	0.0831817686934143
571.841124	1.15008270800082	0.0831563850950249
571.861124	1.15008270800082	0.0829409877250303
571.881124	1.15008270800082	0.0825945867729205
571.901124	1.15008270800082	0.0825593393586486
571.921124	1.15008270800082	0.082408793313876
571.941124	1.15008270800082	0.0824195610161343
571.961124	1.15008270800082	0.0823113872418106
571.981124	1.15008270800082	0.0822826789083681
572.001124	1.15008270800082	0.0821239510004347
572.021124	1.15008270800082	0.0820230373981729
572.041124	1.15008270800082	0.0819504701000109
572.061124	1.15008270800082	0.0819462385111279
572.081124	1.15008270800082	0.081828069759472
572.101124	1.15008270800082	0.0816836758395751
572.121124	1.15008270800082	0.0815902247897142
572.141124	1.15008270800082	0.0814078539916918
572.161124	1.15008270800082	0.0813724659201175
572.181124	1.15008270800082	0.0814422307550677
572.201124	1.15008270800082	0.0813722926208254
572.221124	1.15008270800082	0.0813991029709231
572.241124	1.15008270800082	0.0814304737037669
572.261124	1.15008270800082	0.0813803563793321
572.281124	1.15008270800082	0.0812425757266054
572.301124	1.15008270800082	0.0812492987895599
572.321124	1.15008270800082	0.0811929753325932
572.341124	1.15008270800082	0.0811184109381349
572.361124	1.15008270800082	0.0810055212864954
572.381124	1.15008270800082	0.0809740781477827
572.401124	1.15008270800082	0.0808759064726804
572.421124	1.15008270800082	0.0806931979784342
572.441124	1.15008270800082	0.0804991680550819
572.461124	1.15008270800082	0.0804037483964797
572.481124	1.15008270800082	0.0804242695253443
572.501124	1.15008270800082	0.0803674172681404
572.521124	1.15008270800082	0.0803037137539851
572.541124	1.15007907727207	0.0802070394559857
572.561124	1.15007907727207	0.0801726911801654
572.581124	1.15007907727207	0.0802963835500159
572.601124	1.15007907727207	0.0803005551963362
572.621124	1.15007907727207	0.0803746554810458
572.641124	1.15007907727207	0.0803975956781136
572.661124	1.15007907727207	0.0803860315112996
572.681124	1.15007907727207	0.080364489578384
572.701124	1.15007907727207	0.0803957226213794
572.721124	1.15007907727207	0.0804781822229778
572.741124	1.15008270800082	0.0805285749271101
572.761124	1.15008270800082	0.0805349852204514
572.781124	1.15008270800082	0.0805041735558727
572.801124	1.15008270800082	0.0805113227451688
572.821124	1.15008270800082	0.0804561476927593
572.841124	1.15008270800082	0.0803527811933236
572.861124	1.15008270800082	0.0803110540472953
572.881124	1.15008270800082	0.0801963358507257
572.901124	1.15008270800082	0.0801573672495961
572.921124	1.15008270800082	0.0801116613417345
572.941124	1.15007907727207	0.0802142646120952
572.961124	1.15007907727207	0.0801676488829492
572.981124	1.15007907727207	0.0801264719028246
573.001124	1.15007907727207	0.0801054866642115
573.021124	1.15007907727207	0.0801090778766002
573.041124	1.15007907727207	0.0802692592433241
573.061124	1.15007907727207	0.0802410957343687
573.081124	1.15007907727207	0.0801580746905428
573.101124	1.15007907727207	0.0799570219914183
573.121124	1.15007907727207	0.0798659609287147
573.141124	1.15008270800082	0.0798989596066222
573.161124	1.15008270800082	0.0799064001998656
573.181124	1.15008270800082	0.0798646202331625
573.201124	1.15008270800082	0.0799133024970201
573.221124	1.15008270800082	0.079919326427898
573.241124	1.15008270800082	0.0798650706926244
573.261124	1.15008270800082	0.0798767838256111
573.281124	1.15008270800082	0.0799037401744276
573.301124	1.15008270800082	0.0800122273118546
573.321124	1.15008270800082	0.0800997226822706
573.341124	1.15008270800082	0.0801193411117408
573.361124	1.15008270800082	0.0802122651418363
573.381124	1.15008270800082	0.0802879025675287
573.401124	1.15008270800082	0.0803749753725475
573.421124	1.15008270800082	0.0803899841595408
573.441124	1.15008270800082	0.0804687267287164
573.461124	1.15008270800082	0.0804267158941207
573.481124	1.15008270800082	0.0804268037307478
573.501124	1.15008270800082	0.0804576106474012
573.521124	1.15008270800082	0.0803871075099873
573.541124	1.15008270800082	0.0804057081028599
573.561124	1.15008270800082	0.0804155238459923
573.581124	1.15008270800082	0.0803717740835665
573.601124	1.15008270800082	0.0803660148495522
573.621124	1.15008270800082	0.080412942754821
573.641124	1.15008270800082	0.0803386644228931
573.661124	1.15008270800082	0.0804024266926307
573.681124	1.15008270800082	0.0803855596861715
573.701124	1.15008270800082	0.0803859460486349
573.721124	1.15008270800082	0.0802683690072338
573.741124	1.15008343414657	0.0801734923926466
573.761124	1.15008343414657	0.0800385124226601
573.781124	1.15008343414657	0.080055603175123
573.801124	1.15008343414657	0.0800762418151517
573.821124	1.15008343414657	0.0801100298357264
573.841124	1.15008343414657	0.0801563203319538
573.861124	1.15008343414657	0.080100402229154
573.881124	1.15008343414657	0.0800303471772388
573.901124	1.15008343414657	0.080091537258166
573.921124	1.15008343414657	0.0802309648476603
573.941124	1.15008343414657	0.0803279536957436
573.961124	1.15008343414657	0.0802792085218702
573.981124	1.15008343414657	0.080311185208746
574.001124	1.15008343414657	0.0803311057249952
574.021124	1.15008343414657	0.0802283006677871
574.041124	1.15008343414657	0.0801376348699076
574.061124	1.15008343414657	0.0801541713020318
574.081124	1.15008343414657	0.0802204956712372
574.101124	1.15008343414657	0.0802183407064082
574.121124	1.15008343414657	0.0803170672953405
574.141124	1.15008343414657	0.0803874398647944
574.161124	1.15008343414657	0.0803809636939827
574.181124	1.15008343414657	0.0804856091659345
574.201124	1.15008343414657	0.0806260896079783
574.221124	1.15008343414657	0.0807453034968043
574.241124	1.15008343414657	0.0809220088323472
574.261124	1.15008343414657	0.0811081399876151
574.281124	1.15008343414657	0.0811104112766266
574.301124	1.15008343414657	0.0812127712157898
574.321124	1.15008343414657	0.0812488323058481
574.341124	1.15008343414657	0.081304810351212
574.361124	1.15008343414657	0.0814511426118227
574.381124	1.15008343414657	0.0816279891981588
574.401124	1.15008343414657	0.0817163653088137
574.421124	1.15008343414657	0.081801396505732
574.441124	1.15008343414657	0.0818584398669502
574.461124	1.15008343414657	0.0817123313523429
574.481124	1.15008343414657	0.0817778699398261
574.501124	1.15008343414657	0.0817357510899182
574.521124	1.15008343414657	0.0817652262133799
574.541124	1.15008343414657	0.0816764376266696
574.561124	1.15008343414657	0.0814792443977429
574.581124	1.15008343414657	0.0812447419677584
574.601124	1.15008343414657	0.0812235875842879
574.621124	1.15008343414657	0.0811887852880618
574.641124	1.15008343414657	0.0810583122866549
574.661124	1.15008343414657	0.0811704624488489
574.681124	1.15008343414657	0.0811199439246832
574.701124	1.15008343414657	0.0811406816776629
574.721124	1.15008343414657	0.0812627152409325
574.741124	1.15008343414657	0.0812612789933732
574.761124	1.15008343414657	0.0813985818860652
574.781124	1.15008343414657	0.0814019101820617
574.801124	1.15008343414657	0.0814543747623214
574.821124	1.15008343414657	0.0814900494899168
574.841124	1.15008343414657	0.0815981277122335
574.861124	1.15008343414657	0.0816682308368974
574.881124	1.15008343414657	0.0817611975983255
574.901124	1.15008343414657	0.0817881610690308
574.921124	1.15008343414657	0.0816897947289695
574.941124	1.15008343414657	0.0816112124022899
574.961124	1.15008343414657	0.0815389685565743
574.981124	1.15008343414657	0.0815504484477049
575.001124	1.15008343414657	0.0816172072521225
575.021124	1.15008343414657	0.0817066041668284
575.041124	1.15008343414657	0.08170974907419
575.061124	1.15008343414657	0.0817729772022732
575.081124	1.15008343414657	0.0817970978523972
575.101124	1.15008343414657	0.0818437337602277
575.121124	1.15008343414657	0.0818397069256454
575.141124	1.15008343414657	0.0819366957737287
575.161124	1.15008343414657	0.0818948125396401
575.181124	1.15008343414657	0.0820182188469611
575.201124	1.15008343414657	0.0820048540292819
575.221124	1.15008343414657	0.0820934426096169
575.241124	1.15008343414657	0.0823329487599199
575.261124	1.15008343414657	0.0824345490309521
575.281124	1.15008343414657	0.0823823093836778
575.301124	1.15008343414657	0.0824139869512271
575.321124	1.15008343414657	0.0823734117706998
575.341124	1.15008343414657	0.0824495044037797
575.361124	1.15007980341782	0.0825243008531119
575.381124	1.15007980341782	0.082560676493256
575.401124	1.15007980341782	0.0825357338584752
575.421124	1.15007980341782	0.0826755139814616
575.441124	1.15007980341782	0.0827436265382276
575.461124	1.15007980341782	0.0826978393221361
575.481124	1.15007980341782	0.0826846632345077
575.501124	1.15007980341782	0.0827141514147657
575.521124	1.15007980341782	0.082831216273669
575.541124	1.15007980341782	0.0828982302790999
575.561124	1.15007980341782	0.0829315921733323
575.581124	1.15007980341782	0.0829810946413744
575.601124	1.15007980341782	0.0828865913324543
575.621124	1.15007980341782	0.0829593064098078
575.641124	1.15007980341782	0.0828711308990184
575.661124	1.15007980341782	0.0827959243475932
575.681124	1.15007980341782	0.0828084262297557
575.701124	1.15007980341782	0.0827915823694351
575.721124	1.15007980341782	0.0827922832819835
575.741124	1.15007980341782	0.0827684314831592
575.761124	1.15008343414657	0.082811759273678
575.781124	1.15008343414657	0.0829134266091627
575.801124	1.15008343414657	0.0829865185531274
575.821124	1.15008343414657	0.0830756009177476
575.841124	1.15008343414657	0.0831286215988186
575.861124	1.15008343414657	0.0831334721985295
575.881124	1.15008343414657	0.0832167181753411
575.901124	1.15008343414657	0.0832627154871499
575.921124	1.15008343414657	0.0833050782617467
575.941124	1.15008343414657	0.0833644303018927
575.961124	1.15008343414657	0.0834412404652615
575.981124	1.15008343414657	0.0834184812828656
576.001124	1.15008343414657	0.0834479528453831
576.021124	1.15008343414657	0.0834776564627749
576.041124	1.15008343414657	0.0835697039070664
576.061124	1.15008343414657	0.0835693038943167
576.081124	1.15008343414657	0.0836955761683578
576.101124	1.15008343414657	0.0838604633230554
576.121124	1.15008343414657	0.0839953768220809
576.141124	1.15008343414657	0.084134296383513
576.161124	1.15008343414657	0.0842891428620926
576.181124	1.15008343414657	0.0844801157147104
576.201124	1.15008343414657	0.0846088112113899
576.221124	1.15008343414657	0.0846813405261448
576.241124	1.15008343414657	0.084832020699822
576.261124	1.15008343414657	0.0849570644480586
576.281124	1.15008343414657	0.0850497285292158
576.301124	1.15008343414657	0.0850736058481413
576.321124	1.15008343414657	0.0851264514494474
576.341124	1.15008343414657	0.0851480948692772
576.361124	1.15008343414657	0.0851345905812768
576.381124	1.15008343414657	0.0851493732483027
576.401124	1.15008343414657	0.0852107722379659
576.421124	1.15008343414657	0.0853212392604586
576.441124	1.15008343414657	0.0854365456063382
576.461124	1.15008343414657	0.0855037703009769
576.481124	1.15008343414657	0.0854464948848842
576.501124	1.15008343414657	0.0856459908578314
576.521124	1.15008343414657	0.0857701146954418
576.541124	1.15008343414657	0.0859433587930652
576.561124	1.15008343414657	0.0860623127329528
576.581124	1.15008343414657	0.08613340639364
576.601124	1.15008343414657	0.0861617378604707
576.621124	1.15008343414657	0.0863215239623703
576.641124	1.15008343414657	0.0863656268517793
576.661124	1.15008343414657	0.0863314417859086
576.681124	1.15008343414657	0.0864318414252003
576.701124	1.15008343414657	0.0865362584032227
576.721124	1.15008343414657	0.0865215606053707
576.741124	1.15008343414657	0.0866389073723696
576.761124	1.15008343414657	0.0866155101874423
576.781124	1.15008343414657	0.0866068499707548
576.801124	1.15008343414657	0.0866393708886274
576.821124	1.15008343414657	0.0865974662888719
576.841124	1.15008343414657	0.0864912629037616
576.861124	1.15008343414657	0.0865151431901403
576.881124	1.15008343414657	0.0865355479948227
576.901124	1.15008343414657	0.0865063642753077
576.921124	1.15008343414657	0.0865368477395145
576.941124	1.15008343414657	0.0865835210372613
576.961124	1.15008343414657	0.0864988797637506
576.981124	1.15008343414657	0.08651224458143
577.001124	1.15008343414657	0.0864864342632073
577.021124	1.15008343414657	0.0865395813578028
577.041124	1.15008343414657	0.0864839380412096
577.061124	1.15008343414657	0.086499153362975
577.081124	1.15008343414657	0.0865390080457606
577.101124	1.15008343414657	0.0865411024745358
577.121124	1.15008343414657	0.0865941302774956
577.141124	1.15008343414657	0.0865157016649144
577.161124	1.15008343414657	0.0866226249542765
577.181124	1.15008343414657	0.0867099037005777
577.201124	1.15008343414657	0.0867687945984286
577.221124	1.15008343414657	0.0869356663861167
577.241124	1.15008343414657	0.0870243445835518
577.261124	1.15008343414657	0.0870585343973487
577.281124	1.15008343414657	0.0870787534394338
577.301124	1.15008343414657	0.0870158570726665
577.321124	1.15008343414657	0.0870622745759098
577.341124	1.15008343414657	0.0870931390611637
577.361124	1.15008343414657	0.087104045640252
577.381124	1.15008270800082	0.0870625558905144
577.401124	1.15008270800082	0.0869781686310348
577.421124	1.15008270800082	0.0869044511478439
577.441124	1.15008270800082	0.0869422648160189
577.461124	1.15008270800082	0.086793363927542
577.481124	1.15008270800082	0.0866065223638737
577.501124	1.15008270800082	0.0865928744511175
577.521124	1.15008270800082	0.0865235214987331
577.541124	1.15008270800082	0.0865812883251465
577.561124	1.15008270800082	0.0866111539655066
577.581124	1.15007907727207	0.086618160717029
577.601124	1.15007907727207	0.0866877475047601
577.621124	1.15007907727207	0.0866930978236635
577.641124	1.15007907727207	0.0867866076291061
577.661124	1.15007907727207	0.0868880488446241
577.681124	1.15007907727207	0.0868403743280214
577.701124	1.15007907727207	0.0867642526138954
577.721124	1.15007907727207	0.0867974625745019
577.741124	1.15007907727207	0.0867653452303236
577.761124	1.15007907727207	0.0867188867762204
577.781124	1.15008270800082	0.0867738285867744
577.801124	1.15008270800082	0.0868066533718991
577.821124	1.15008270800082	0.0867629516822221
577.841124	1.15008270800082	0.0867755841323446
577.861124	1.15008270800082	0.086855472732114
577.881124	1.15008270800082	0.0868627714810738
577.901124	1.15008270800082	0.0868959482061994
577.921124	1.15008270800082	0.0868632165991194
577.941124	1.15008270800082	0.0868364430454461
577.961124	1.15008270800082	0.0867905400986635
577.981124	1.15007907727207	0.0867137109435911
578.001124	1.15007907727207	0.0867410002407054
578.021124	1.15007907727207	0.0865772721733972
578.041124	1.15007907727207	0.0864627349914998
578.061124	1.15007907727207	0.0865649335011848
578.081124	1.15007907727207	0.086543980311071
578.101124	1.15007907727207	0.0866387352600589
578.121124	1.15007907727207	0.0867059854747984
578.141124	1.15007907727207	0.086837790862887
578.161124	1.15007907727207	0.0867806549171155
578.181124	1.15008270800082	0.0866904045627448
578.201124	1.15008270800082	0.0866677646719851
578.221124	1.15008270800082	0.0866673415130965
578.241124	1.15008270800082	0.0867364635975887
578.261124	1.15008270800082	0.0867912938318863
578.281124	1.15008270800082	0.0868773725399374
578.301124	1.15008270800082	0.0868463027068923
578.321124	1.15008270800082	0.0868352465681408
578.341124	1.15008270800082	0.0867946648592152
578.361124	1.15008270800082	0.0866687902239609
578.381124	1.15007907727207	0.086684408525931
578.401124	1.15007907727207	0.0867601035202236
578.421124	1.15007907727207	0.0867886177821986
578.441124	1.15007907727207	0.0867732991930461
578.461124	1.15007907727207	0.0867545709996673
578.481124	1.15007907727207	0.0867369407641333
578.501124	1.15007907727207	0.0866931417419772
578.521124	1.15007907727207	0.0867318201261413
578.541124	1.15007907727207	0.0868193333012795
578.561124	1.15007907727207	0.0868430046789229
578.581124	1.15008343414657	0.0868749985770299
578.601124	1.15008343414657	0.0868887628139685
578.621124	1.15008343414657	0.086934627777345
578.641124	1.15008343414657	0.0870495394518915
578.661124	1.15008343414657	0.0872172682401894
578.681124	1.15008343414657	0.0873668409601699
578.701124	1.15008343414657	0.0873484017967752
578.721124	1.15008343414657	0.0874275075822756
578.741124	1.15008343414657	0.0874428671222885
578.761124	1.15008343414657	0.0874568877472212
578.781124	1.15008343414657	0.0876157640278367
578.801124	1.15008343414657	0.0877468340809144
578.821124	1.15008343414657	0.0878186488328345
578.841124	1.15008343414657	0.0878768595903127
578.861124	1.15008343414657	0.0878054703712435
578.881124	1.15008343414657	0.08784453452438
578.901124	1.15008343414657	0.0878115192287323
578.921124	1.15008343414657	0.0878255748696181
578.941124	1.15008343414657	0.087842680459349
578.961124	1.15008343414657	0.0879000354031991
578.981124	1.15008343414657	0.0879257234623322
579.001124	1.15008343414657	0.088098647074963
579.021124	1.15008343414657	0.0882869349755328
579.041124	1.15008343414657	0.0884668024296686
579.061124	1.15008343414657	0.0886101909762743
579.081124	1.15008343414657	0.0886960038004798
579.101124	1.15008343414657	0.0887932941418533
579.121124	1.15008343414657	0.088885866231948
579.141124	1.15008343414657	0.0889068437551817
579.161124	1.15008343414657	0.0889572584184707
579.181124	1.15008343414657	0.0890088897377501
579.201124	1.15008343414657	0.0891973610269542
579.221124	1.15008343414657	0.0892657359066208
579.241124	1.15008343414657	0.0894130177523957
579.261124	1.15008343414657	0.089455810214279
579.281124	1.15008343414657	0.0895888726157269
579.301124	1.15008343414657	0.0896336188490831
579.321124	1.15008343414657	0.0896444577702288
579.341124	1.15008343414657	0.0897225344428089
579.361124	1.15008343414657	0.0898140667371499
579.381124	1.15007980341782	0.0899260477544867
579.401124	1.15007980341782	0.0900439161998347
579.421124	1.15007980341782	0.0900625345974292
579.441124	1.15007980341782	0.0901344472753196
579.461124	1.15007980341782	0.090152481084548
579.481124	1.15007980341782	0.0902383081525308
579.501124	1.15007980341782	0.0902389865124318
579.521124	1.15007980341782	0.0902759995616162
579.541124	1.15007980341782	0.0902852176595865
579.561124	1.15007980341782	0.0904047158304705
579.581124	1.15008295194041	0.0904013115676613
579.601124	1.15008343414657	0.0903631073825881
579.621124	1.15008343414657	0.0903359041416288
579.641124	1.15008343414657	0.0904750610993515
579.661124	1.15008343414657	0.0906235643490417
579.681124	1.15008343414657	0.090701164448568
579.701124	1.15008343414657	0.0907377958832152
579.721124	1.15008343414657	0.0908687638558881
579.741124	1.15008343414657	0.0908616389997107
579.761124	1.15008343414657	0.0910075291097307
579.781124	1.15008343414657	0.091165071223192
579.801124	1.15008343414657	0.091232821750615
579.821124	1.15008343414657	0.0913273559210522
579.841124	1.15008343414657	0.0914283971238199
579.861124	1.15008343414657	0.0915713257151121
579.881124	1.15008343414657	0.0915972594794064
579.901124	1.15008343414657	0.0915941519619605
579.921124	1.15008343414657	0.0915943964801398
579.941124	1.15008343414657	0.0916636782136378
579.961124	1.15008343414657	0.0917279081540681
579.981124	1.15008343414657	0.091817584602906
580.001124	1.15008343414657	0.0918761811293564
580.021124	1.15008343414657	0.091842548603352
580.041124	1.15008343414657	0.0920028961474799
580.061124	1.15008343414657	0.0921070905664795
580.081124	1.15008343414657	0.0923254393658581
580.101124	1.15008343414657	0.0923329404951561
580.121124	1.15008343414657	0.0924928084987759
580.141124	1.15008343414657	0.0925419519049283
580.161124	1.15008343414657	0.0925599869011379
580.181124	1.15008471057464	0.092580052822615
580.201124	1.15008706487531	0.0926614014095725
580.221124	1.15008706487531	0.0926973479559211
580.241124	1.15008706487531	0.0926294253161881
580.261124	1.15008706487531	0.0925104707828094
580.281124	1.15008706487531	0.0924370203704456
580.301124	1.15008706487531	0.0924502534331838
580.321124	1.15008706487531	0.0924695531581325
580.341124	1.15008706487531	0.0924801457806267
580.361124	1.15008706487531	0.0925305485741016
580.381124	1.15008641247874	0.0923746237228707
580.401124	1.15008343414657	0.0924053232177018
580.421124	1.15008343414657	0.0924092942641563
580.441124	1.15008343414657	0.0924417481175762
580.461124	1.15008343414657	0.092410835559574
580.481124	1.15008343414657	0.0923900776279089
580.501124	1.15008343414657	0.0923469551851816
580.521124	1.15008343414657	0.0923488893714607
580.541124	1.15008343414657	0.092385889363849
580.561124	1.15008343414657	0.0923219971196424
580.581124	1.15008343414657	0.0922074356046249
580.601124	1.15008343414657	0.0920600255648533
580.621124	1.15008343414657	0.0919689354211041
580.641124	1.15008343414657	0.092016985617337
580.661124	1.15008343414657	0.0920462987178304
580.681124	1.15008343414657	0.0920370966441096
580.701124	1.15008343414657	0.0920405952719452
580.721124	1.15008343414657	0.0920220089228497
580.741124	1.15008343414657	0.0920710490616154
580.761124	1.15008343414657	0.0921191752246612
580.781124	1.15008343414657	0.092037432559861
580.801124	1.15008343414657	0.0919471934818141
580.821124	1.15008343414657	0.0918086418846336
580.841124	1.15008343414657	0.0917960634421664
580.861124	1.15008343414657	0.0918195330329622
580.881124	1.15008343414657	0.0918125161920983
580.901124	1.15008343414657	0.0917353161053216
580.921124	1.15008343414657	0.0918426667080071
580.941124	1.15008343414657	0.0919406134501246
580.961124	1.15008343414657	0.0919950549479958
580.981124	1.15008343414657	0.09208275210526
581.001124	1.15007980341782	0.0920590890364864
581.021124	1.15007980341782	0.0921501441642827
581.041124	1.15007980341782	0.0922506500384147
581.061124	1.15007980341782	0.0923606232766226
581.081124	1.15007980341782	0.0924339235358325
581.101124	1.15007980341782	0.0924648366873255
581.121124	1.15007980341782	0.0925502797668084
581.141124	1.15007980341782	0.0925875112205802
581.161124	1.15007980341782	0.0925671170987307
581.181124	1.15007980341782	0.0925701385600219
581.201124	1.15007980341782	0.0926132348891572
581.221124	1.15007980341782	0.0926781230108036
581.241124	1.15007980341782	0.0927069826843817
581.261124	1.15007980341782	0.0928231175433165
581.281124	1.15007980341782	0.0929411836210768
581.301124	1.15007980341782	0.0930273839947268
581.321124	1.15007980341782	0.0929778281125199
581.341124	1.15007980341782	0.0929406043741271
581.361124	1.15007980341782	0.0930545498457703
581.381124	1.15007980341782	0.0930762549886349
581.401124	1.15008416029232	0.0931394546291636
581.421124	1.15008416029232	0.0931275177501731
581.441124	1.15008416029232	0.0932142415826444
581.461124	1.15008416029232	0.0933330875072198
581.481124	1.15008416029232	0.0934164794827502
581.501124	1.15008416029232	0.0934228992719432
581.521124	1.15008416029232	0.0934213033753787
581.541124	1.15008416029232	0.0935032674122197
581.561124	1.15008416029232	0.0937194113935482
581.581124	1.15008416029232	0.0938353842295147
581.601124	1.15008416029232	0.0940076532218738
581.621124	1.15008416029232	0.0940053718435194
581.641124	1.15008416029232	0.0940564345986823
581.661124	1.15008416029232	0.0941605536443599
581.681124	1.15008416029232	0.0943371355338312
581.701124	1.15008416029232	0.0943671044415781
581.721124	1.15008416029232	0.0944390378916441
581.741124	1.15008416029232	0.0944120726404663
581.761124	1.15008416029232	0.0945470223424258
581.781124	1.15008416029232	0.0946215582493291
581.801124	1.15008779102106	0.0946453554470066
581.821124	1.15008779102106	0.0947065787634141
581.841124	1.15008779102106	0.0947730663425699
581.861124	1.15008779102106	0.0948037219190876
581.881124	1.15008779102106	0.0947153434344696
581.901124	1.15008779102106	0.0947354408109554
581.921124	1.15008779102106	0.0949582473191839
581.941124	1.15008779102106	0.0951299198533626
581.961124	1.15008779102106	0.095131349572523
581.981124	1.15008779102106	0.0951327864135735
582.001124	1.15008416029232	0.0950699256562507
582.021124	1.15008416029232	0.0950787122864625
582.041124	1.15008416029232	0.0951410555198716
582.061124	1.15008416029232	0.0951886938335403
582.081124	1.15008416029232	0.0953104152206875
582.101124	1.15008416029232	0.095341370510022
582.121124	1.15008416029232	0.0954813654766515
582.141124	1.15008416029232	0.095651921061282
582.161124	1.15008416029232	0.095683082291899
582.181124	1.15008416029232	0.0957057020039742
582.201124	1.15008779102106	0.0956746250490404
582.221124	1.15008779102106	0.0956777206966717
582.241124	1.15008779102106	0.0956640502312682
582.261124	1.15008779102106	0.0956732653617849
582.281124	1.15008779102106	0.0957605862459274
582.301124	1.15008779102106	0.0957013368796775
582.321124	1.15008779102106	0.0956650449217264
582.341124	1.15008779102106	0.0954890131981586
582.361124	1.15008779102106	0.0954196151404782
582.381124	1.15008779102106	0.0953691001772561
582.401124	1.15008416029232	0.0953043426235697
582.421124	1.15008416029232	0.0952605145203678
582.441124	1.15008416029232	0.0952523433400395
582.461124	1.15008416029232	0.0952150768703151
582.481124	1.15008416029232	0.0952185642218262
582.501124	1.15008416029232	0.0952097223969766
582.521124	1.15008416029232	0.0954031908781009
582.541124	1.15008416029232	0.0953936534821196
582.561124	1.15008416029232	0.0954309270737333
582.581124	1.15008416029232	0.0953813254927397
582.601124	1.15008416029232	0.0954265672908532
582.621124	1.15008416029232	0.0954996093815967
582.641124	1.15008416029232	0.0956271422299418
582.661124	1.15008416029232	0.0956838081310579
582.681124	1.15008416029232	0.0957363433367144
582.701124	1.15008416029232	0.095760342321239
582.721124	1.15008416029232	0.0957155747222165
582.741124	1.15008416029232	0.0956406928102192
582.761124	1.15008416029232	0.0955919102464292
582.781124	1.15008416029232	0.0956330361863513
582.801124	1.15008416029232	0.0956825315325043
582.821124	1.15008052956357	0.0956346362373511
582.841124	1.15008052956357	0.0955967198952802
582.861124	1.15008052956357	0.0956028607438318
582.881124	1.15008052956357	0.0956014369595778
582.901124	1.15008052956357	0.095528174090284
582.921124	1.15008052956357	0.0954827376272126
582.941124	1.15008052956357	0.0954175106223604
582.961124	1.15008052956357	0.0953929507890988
582.981124	1.15008052956357	0.0953963882873894
583.001124	1.15008052956357	0.0953658436936376
583.021124	1.15008052956357	0.0952598830462345
583.041124	1.15008052956357	0.0951713508475179
583.061124	1.15008052956357	0.0950997105818714
583.081124	1.15008052956357	0.0950194338391666
583.101124	1.15008052956357	0.0949035256936898
583.121124	1.15008052956357	0.0947724301205107
583.141124	1.15008052956357	0.0945084246730006
583.161124	1.15008052956357	0.0943803048623263
583.181124	1.15008052956357	0.0942705227281327
583.201124	1.15008052956357	0.0941526026490914
583.221124	1.15008851716681	0.0941007748843814
583.241124	1.15008851716681	0.0940448959519697
583.261124	1.15008851716681	0.09399250496456
583.281124	1.15008851716681	0.0939512905945195
583.301124	1.15008851716681	0.0938558934885651
583.321124	1.15008851716681	0.0936607840055806
583.341124	1.15008851716681	0.0935412781193165
583.361124	1.15008851716681	0.0934489505474018
583.381124	1.15008851716681	0.0932696463159662
583.401124	1.15008851716681	0.093201908845339
583.421124	1.15008416029232	0.093198796579967
583.441124	1.15008416029232	0.0931164485546255
583.461124	1.15008416029232	0.0930963036988814
583.481124	1.15008416029232	0.0930661585243892
583.501124	1.15008416029232	0.0930132256799455
583.521124	1.15008416029232	0.0929121049494205
583.541124	1.15008416029232	0.0927282848470433
583.561124	1.15008416029232	0.0926325530123185
583.581124	1.15008416029232	0.0925924140474756
583.601124	1.15008416029232	0.0925383600990492
583.621124	1.15008416029232	0.0924569005293253
583.641124	1.15008416029232	0.0924704754427223
583.661124	1.15008416029232	0.0923540800413588
583.681124	1.15008416029232	0.092279291900896
583.701124	1.15008416029232	0.0921843132059039
583.721124	1.15008416029232	0.0920443289221078
583.741124	1.15008416029232	0.0918519115130605
583.761124	1.15008416029232	0.0918093825610602
583.781124	1.15008416029232	0.0916619903260107
583.801124	1.15008416029232	0.0915292406941756
583.821124	1.15008416029232	0.0914010858675485
583.841124	1.15008416029232	0.0912703078119084
583.861124	1.15008416029232	0.0910938101981201
583.881124	1.15008416029232	0.0909674542418865
583.901124	1.15008416029232	0.0908127816560896
583.921124	1.15008416029232	0.0907127873709643
583.941124	1.15008416029232	0.0905633030811028
583.961124	1.15008416029232	0.0904224540813172
583.981124	1.15008416029232	0.0903720103369826
584.001124	1.15008416029232	0.0902585485602822
584.021124	1.15008416029232	0.0901799246892514
584.041124	1.15008416029232	0.0900055612681173
584.061124	1.15008416029232	0.0898449798886434
584.081124	1.15008416029232	0.0898162982622832
584.101124	1.15008416029232	0.0897522635803022
584.121124	1.15008416029232	0.0895747617802037
584.141124	1.15008416029232	0.0894641719051306
584.161124	1.15008416029232	0.0892575291168497
584.181124	1.15008416029232	0.089061058759628
584.201124	1.15008416029232	0.0890200948426744
584.221124	1.15008416029232	0.0888146283530143
584.241124	1.15008416029232	0.088756181386227
584.261124	1.15008416029232	0.0887163237359885
584.281124	1.15008416029232	0.0885663913606282
584.301124	1.15008416029232	0.0883584120312297
584.321124	1.15008416029232	0.0882793377007376
584.341124	1.15008416029232	0.0882408106567089
584.361124	1.15008416029232	0.0882800831250906
584.381124	1.15008416029232	0.0881217475145275
584.401124	1.15008416029232	0.0880395104719513
584.421124	1.15008416029232	0.0879720762750865
584.441124	1.15008416029232	0.0878896243888678
584.461124	1.15008416029232	0.0878703205094839
584.481124	1.15008416029232	0.087778248732072
584.501124	1.15008416029232	0.0877035353714414
584.521124	1.15008416029232	0.0876586283020979
584.541124	1.15008416029232	0.0876038758150859
584.561124	1.15008416029232	0.0875642288540559
584.581124	1.15008416029232	0.0874576800573418
584.601124	1.15008416029232	0.0873873745523402
584.621124	1.15008052956357	0.0872579947608529
584.641124	1.15008052956357	0.0872205098865402
584.661124	1.15008052956357	0.0871056243255856
584.681124	1.15008052956357	0.0871296298385082
584.701124	1.15008052956357	0.0871044539618721
584.721124	1.15008052956357	0.0869919471117515
584.741124	1.15008052956357	0.0868597072884507
584.761124	1.15008052956357	0.0867940108324341
584.781124	1.15008052956357	0.0867557989319812
584.801124	1.15008052956357	0.0867276799348308
584.821124	1.15008052956357	0.0865516155692726
584.841124	1.15008052956357	0.0865255702287217
584.861124	1.15008052956357	0.0864451617310755
584.881124	1.15008052956357	0.0863456831893918
584.901124	1.15008052956357	0.0863950028622893
584.921124	1.15008052956357	0.0863930639280849
584.941124	1.15008052956357	0.086394093634496
584.961124	1.15008052956357	0.0863520715235764
584.981124	1.15008052956357	0.0862543746410548
585.001124	1.15008052956357	0.0861662507639588
585.021124	1.15008485239998	0.0860688826753002
585.041124	1.15008488643807	0.0859040928530815
585.061124	1.15008488643807	0.0858134769084229
585.081124	1.15008488643807	0.085763055716736
585.101124	1.15008488643807	0.0857887022315183
585.121124	1.15008488643807	0.085691153128188
585.141124	1.15008488643807	0.0855554514734775
585.161124	1.15008488643807	0.085506827965202
585.181124	1.15008488643807	0.0855246469307872
585.201124	1.15008488643807	0.0855521243644622
585.221124	1.15008488643807	0.0854382892820944
585.241124	1.15008488643807	0.0853743264124911
585.261124	1.15008488643807	0.0853496514420286
585.281124	1.15008488643807	0.0852373629964952
585.301124	1.15008488643807	0.0851401415000457
585.321124	1.15008488643807	0.0850455598503499
585.341124	1.15008488643807	0.0849328518068727
585.361124	1.15008488643807	0.0847428546530099
585.381124	1.15008488643807	0.0847617579261527
585.401124	1.15008488643807	0.0846138914920125
585.421124	1.15008488643807	0.0845119493703214
585.441124	1.15008488643807	0.0844019630753174
585.461124	1.15008488643807	0.0843024323064498
585.481124	1.15008488643807	0.0842571881343734
585.501124	1.15008488643807	0.0840860616116638
585.521124	1.15008488643807	0.0839792457441234
585.541124	1.15008488643807	0.0837727145321
585.561124	1.15008488643807	0.0836236890105689
585.581124	1.15008488643807	0.0834877392767344
585.601124	1.15008488643807	0.0833830771870419
585.621124	1.15008488643807	0.08333709352552
585.641124	1.15008488643807	0.0831391382544996
585.661124	1.15008488643807	0.0829802863070039
585.681124	1.15008488643807	0.0828493913336909
585.701124	1.15008488643807	0.0826169957957873
585.721124	1.15008488643807	0.0825177261628394
585.741124	1.15008488643807	0.0823931851012487
585.761124	1.15008488643807	0.0821618085869237
585.781124	1.15008488643807	0.0820298459237922
585.801124	1.15008488643807	0.0818825094768712
585.821124	1.15008488643807	0.0818627480161372
585.841124	1.15008488643807	0.0817421845293977
585.861124	1.15008488643807	0.0815955110116189
585.881124	1.15008488643807	0.0815538497430606
585.901124	1.15008488643807	0.0814450605188532
585.921124	1.15008488643807	0.0812046860916172
585.941124	1.15008488643807	0.0810888147425656
585.961124	1.15008488643807	0.0809409091380366
585.981124	1.15008488643807	0.0808310385737246
586.001124	1.15008488643807	0.0807513303951362
586.021124	1.15008430779067	0.0805468633438602
586.041124	1.15008052956357	0.0803514327823918
586.061124	1.15008052956357	0.0802996714886436
586.081124	1.15008052956357	0.0802936991914587
586.101124	1.15008052956357	0.0802811201555018
586.121124	1.15008052956357	0.0802071872351767
586.141124	1.15008052956357	0.0801188508884005
586.161124	1.15008052956357	0.0800890327272991
586.181124	1.15008052956357	0.0798921682922341
586.201124	1.15008052956357	0.0797800614548633
586.221124	1.15008052956357	0.079639514541858
586.241124	1.15008488643807	0.0796732782293124
586.261124	1.15008488643807	0.0796568978852493
586.281124	1.15008488643807	0.0796923364035351
586.301124	1.15008488643807	0.0796463936928736
586.321124	1.15008488643807	0.0796175921813865
586.341124	1.15008488643807	0.0795893722908124
586.361124	1.15008488643807	0.0795166512785519
586.381124	1.15008488643807	0.0794729394995329
586.401124	1.15008488643807	0.079476944374958
586.421124	1.15008488643807	0.0795627109068867
586.441124	1.15008488643807	0.0795571570206642
586.461124	1.15008488643807	0.0795510132046593
586.481124	1.15008488643807	0.0795643346975157
586.501124	1.15008488643807	0.0796493914145351
586.521124	1.15008488643807	0.0796372913255948
586.541124	1.15008488643807	0.0796154698585474
586.561124	1.15008488643807	0.0795947594061408
586.581124	1.15008488643807	0.079507360181222
586.601124	1.15008488643807	0.0795326612844015
586.621124	1.15008488643807	0.0794427931380585
586.641124	1.15008488643807	0.0793893214040354
586.661124	1.15008488643807	0.0793745078754915
586.681124	1.15008488643807	0.0793532953299299
586.701124	1.15008488643807	0.0792579011914289
586.721124	1.15008488643807	0.0791627741237552
586.741124	1.15008488643807	0.0789899039252894
586.761124	1.15008488643807	0.0788464032089363
586.781124	1.15008488643807	0.0787272326449336
586.801124	1.15008488643807	0.0786548979951362
586.821124	1.15008488643807	0.0786637985755677
586.841124	1.15008125570932	0.0786954512165067
586.861124	1.15008125570932	0.0786795521934232
586.881124	1.15008125570932	0.0786106805620177
586.901124	1.15008125570932	0.0784949308785649
586.921124	1.15008125570932	0.0785475675711354
586.941124	1.15008125570932	0.0784708268461817
[truncated: 13,001 more rows]
