# Supplementary material for: Unraveling the Local Relation Between Tissue Composition and Human Brain Mechanics Through Machine Learning
Source: Front Bioeng Biotechnol. 2021 Aug 17;9:704738. doi: 10.3389/fbioe.2021.704738 (PMC8415910; doi:10.3389/fbioe.2021.704738)
Supplement: Supplementary file 2 [file DataSheet4.ZIP › Mechanics_tensRelax/tensRelax_HBE_02_06_P1_CC_radial.txt]

513.283764	1.00003122426721	0.0766498020438274
513.303764	1.00003122426721	0.0727879748791867
513.323764	1.00003122426721	0.0787851682476668
513.343764	1.00003122426721	0.0820512119388773
513.363764	1.00003122426721	0.0813167731719167
513.383764	1.00003122426721	0.0825463214080374
513.403764	1.00003122426721	0.0856788760687135
513.423764	1.00003122426721	0.0864137274021541
513.443764	1.00003122426721	0.0854985921407418
513.463764	1.00003122426721	0.0846099978394993
513.483764	1.00005287248735	0.0834191219927121
513.503764	1.00005736551418	0.0818184289695789
513.523764	1.00005736551418	0.0816165093881277
513.543764	1.00005736551418	0.081595603242413
513.563764	1.00005736551418	0.0818421744842142
513.583764	1.00005736551418	0.0819986356532789
513.603764	1.00005736551418	0.0813131524946118
513.623764	1.00005736551418	0.0805514325034704
513.643764	1.00005736551418	0.0803398031069307
513.663764	1.00005736551418	0.0802136901752203
513.683764	1.00006213084565	0.0808381083153868
513.703764	1.00006462697167	0.0811376253601479
513.723764	1.00006462697167	0.0809830655892364
513.743764	1.00006462697167	0.0810605344026482
513.763764	1.00006462697167	0.0807249176989709
513.783764	1.00006462697167	0.0806704677486798
513.803764	1.00006462697167	0.0804874760647966
513.823764	1.00006462697167	0.0804573891325254
513.843764	1.00006462697167	0.0809818706522418
513.863764	1.00006462697167	0.0807654769200138
513.883764	1.00006462697167	0.0806209682603588
513.903764	1.00006462697167	0.080654457069911
513.923764	1.00006462697167	0.0802914898614751
513.943764	1.00006462697167	0.0802907254581718
513.963764	1.00006462697167	0.0805784374766951
513.983764	1.00006462697167	0.0810742164340535
514.003764	1.00006462697167	0.0809215311999124
514.023764	1.00006462697167	0.0805585509599376
514.043764	1.00006462697167	0.0805052387657898
514.063764	1.00006462697167	0.0802016889266015
514.083764	1.00006462697167	0.0801357773952318
514.103764	1.00006898384616	0.0799714596305024
514.123764	1.00006898384616	0.0801337668694092
514.143764	1.00006898384616	0.0802017000986074
514.163764	1.00006898384616	0.0801813055522696
514.183764	1.00006898384616	0.0800314758865992
514.203764	1.00006898384616	0.0798467830650132
514.223764	1.00006898384616	0.0798535969255018
514.243764	1.00006898384616	0.0800525136592139
514.263764	1.00006898384616	0.0799689623834125
514.283764	1.00006898384616	0.0797783238478743
514.303764	1.00006898384616	0.0797674042900084
514.323764	1.00006898384616	0.0797815165234397
514.343764	1.00006898384616	0.0797250189467597
514.363764	1.00006898384616	0.0793864547689132
514.383764	1.00006898384616	0.0790442048208056
514.403764	1.00006898384616	0.0786719464793918
514.423764	1.00006898384616	0.0783505301737116
514.443764	1.00006898384616	0.078127417094519
514.463764	1.00006898384616	0.0778643755442902
514.483764	1.00006898384616	0.0776197377495459
514.503764	1.00006898384616	0.0774895800484256
514.523764	1.00006898384616	0.0772357347866879
514.543764	1.00006898384616	0.0770581492883251
514.563764	1.00006898384616	0.0769519868539865
514.583764	1.00006898384616	0.0767045468204926
514.603764	1.00006898384616	0.0765673203154201
514.623764	1.00006898384616	0.0763184793531702
514.643764	1.00006898384616	0.076274720576649
514.663764	1.00006898384616	0.0762486216969114
514.683764	1.00006898384616	0.0763527836396436
514.703764	1.00007261457491	0.0761991718914216
514.723764	1.00007261457491	0.0761693355654635
514.743764	1.00007261457491	0.0761193230496797
514.763764	1.00007261457491	0.0760417056790009
514.783764	1.00007261457491	0.0759734505623321
514.803764	1.00007261457491	0.0758216270062555
514.823764	1.00007261457491	0.0758105092250252
514.843764	1.00007261457491	0.07590083838465
514.863764	1.00007261457491	0.075973437909348
514.883764	1.00007261457491	0.0759782502935461
514.903764	1.00006898384616	0.0760126116940715
514.923764	1.00006898384616	0.076079218728417
514.943764	1.00006898384616	0.0760758844270319
514.963764	1.00006898384616	0.0759711154891163
514.983764	1.00006898384616	0.0758683329218957
515.003764	1.00006898384616	0.075663985239348
515.023764	1.00006898384616	0.075572344125798
515.043764	1.00006898384616	0.0755283664963231
515.063764	1.00006898384616	0.0754024152603277
515.083764	1.00006898384616	0.0753855823327782
515.103764	1.00007624530365	0.0754105686057014
515.123764	1.00007624530365	0.0753747497043659
515.143764	1.00007624530365	0.0753045217296177
515.163764	1.00007624530365	0.0753764819984044
515.183764	1.00007624530365	0.0754423802209439
515.203764	1.00007624530365	0.0753668618037368
515.223764	1.00007624530365	0.075363148436064
515.243764	1.00007624530365	0.0754497790933736
515.263764	1.00007624530365	0.075583257041282
515.283764	1.00007624530365	0.0756274024012542
515.303764	1.00006825770041	0.0756325943983224
515.323764	1.00006825770041	0.0756892246729175
515.343764	1.00006825770041	0.0756858092998657
515.363764	1.00006825770041	0.0756981990122813
515.383764	1.00006825770041	0.0756634341059706
515.403764	1.00006825770041	0.0756371691738509
515.423764	1.00006825770041	0.0755941499985098
515.443764	1.00006825770041	0.0755197197329558
515.463764	1.00006825770041	0.0754596525364839
515.483764	1.00006825770041	0.0753591959220827
515.503764	1.00006825770041	0.0754965991147071
515.523764	1.00006825770041	0.0754215990980553
515.543764	1.00006825770041	0.0753078744049627
515.563764	1.00006825770041	0.0752244770880156
515.583764	1.00006825770041	0.0751615581686008
515.603764	1.00006825770041	0.0751381431789518
515.623764	1.00006825770041	0.0752084528383886
515.643764	1.00006825770041	0.0751706427311584
515.663764	1.00007624530365	0.0752068053081309
515.683764	1.00007261457491	0.075281345369469
515.703764	1.00007624530365	0.075329520198755
515.723764	1.00013215852633	0.0751931289078197
515.743764	1.00022873591096	0.0750853782923841
515.763764	1.00038848797575	0.0750627817264476
515.783764	1.0005889042025	0.0750375518421552
515.803764	1.00082708000819	0.0750771513239279
515.823764	1.00109865851834	0.0751316236833168
515.843764	1.00140363973295	0.0752600651659648
515.863764	1.0016824797006	0.0753167690504874
515.883764	1.00196131966824	0.0753362764971901
515.903764	1.00226194400835	0.0751378921323744
515.923764	1.00267512093957	0.0751209034603162
515.943764	1.00307304881006	0.0751602613913628
515.963764	1.00350801011376	0.0752212057671288
515.983764	1.00407295150653	0.0754248585491277
516.003764	1.00469743685073	0.0754714143357104
516.023764	1.00541486885082	0.075417807879292
516.043764	1.00613665772539	0.0752828279093047
516.063764	1.00672774036514	0.0752745303154521
516.083764	1.00732245373362	0.0753344889031209
516.103764	1.00793604689159	0.0753820263233655
516.123764	1.0087427948188	0.0751818988762849
516.143764	1.00969840262458	0.0751647653924901
516.163764	1.01068668698907	0.0753163945578385
516.183764	1.01150142251952	0.0754858492171705
516.203764	1.01233431169371	0.0755105135047997
516.223764	1.01320786502984	0.0757266076329075
516.243764	1.01426368094899	0.0759433035606113
516.263764	1.01541970498151	0.0758835728733811
516.283764	1.01639419257676	0.0758568165309399
516.303764	1.01732002840682	0.075970538256579
516.323764	1.01844264973488	0.0760585665816679
516.343764	1.01978819780791	0.0758971127708257
516.363764	1.02096310162991	0.0760255055872343
516.383764	1.02207846150048	0.0760897040726559
516.403764	1.02337971468281	0.0759476289210292
516.423764	1.02483345847245	0.0758965287759504
516.443764	1.02605701405963	0.0757741681992901
516.463764	1.02734301818124	0.0755898460037581
516.483764	1.0289303727887	0.0757922696664624
516.503764	1.03036959366336	0.0758159808079832
516.523764	1.03175653204409	0.075769226795498
516.543764	1.03335114810904	0.0759325020293815
516.563764	1.03492761053028	0.0760884476527871
516.583764	1.03634069015797	0.0760613203786411
516.603764	1.03807690464399	0.0764119024729226
516.623764	1.03976083663609	0.076506658608892
516.643764	1.04136344030428	0.0763476772804176
516.663764	1.0432223734219	0.0763611643571876
516.683764	1.04488379489578	0.0764175893010677
516.703764	1.04667592260448	0.0762921888649044
516.723764	1.04864305143871	0.0761732740954045
516.743764	1.05041629935794	0.0763145272623749
516.763764	1.05239068964966	0.0763619697241037
516.783764	1.05427140713976	0.0762101162192594
516.803764	1.05622328691326	0.0761398938029596
516.823764	1.05821655699445	0.0762156659510477
516.843764	1.06000069709992	0.0762752013798273
516.863764	1.06197508739164	0.0762881276078599
516.883764	1.06361835522179	0.0762402056056243
516.903764	1.06542500584547	0.0763707308342146
516.923764	1.06724327480114	0.0766351843672232
516.943764	1.06884950919809	0.076952092984641
516.963764	1.07056321316589	0.0770035510046274
516.983764	1.07218469662357	0.0771073572806917
517.003764	1.07359705010551	0.077234854519594
517.023764	1.0752853389721	0.07740025504377
517.043764	1.07682404181438	0.0774362009966274
517.063764	1.07818483894813	0.0773016649577043
517.083764	1.07975767064062	0.0772372308564641
517.103764	1.08122593734524	0.0773203112493629
517.123764	1.08244223147493	0.0774612415573775
517.143764	1.08389597526457	0.0776063233330273
517.163764	1.08541652446312	0.0776753635157998
517.183764	1.08662483098958	0.0776134713353426
517.203764	1.08785129115976	0.0777611822749122
517.223764	1.08920119610728	0.0778925419514651
517.243764	1.0904726773139	0.0780717571592917
517.263764	1.09151760104681	0.0781899395612342
517.283764	1.09264385310362	0.078246439284946
517.303764	1.09397850899041	0.0782255745249504
517.323764	1.09512727156544	0.0782307604469226
517.343764	1.09614242332264	0.0783583585792484
517.363764	1.0971909777843	0.0785551209339071
517.383764	1.09838839212451	0.0787619892486642
517.403764	1.09950375199509	0.0789404566581753
517.423764	1.1003918282462	0.079094457412469
517.443764	1.10127699991431	0.0791443052921139
517.463764	1.10237347999541	0.0792302480907892
517.483764	1.10352587329919	0.0794625148412046
517.503764	1.10441830642479	0.079730611813786
517.523764	1.10525845705647	0.0798924383368049
517.543764	1.10609134623065	0.0799650353095035
517.563764	1.10703243112145	0.0800971558411683
517.583764	1.10802870308917	0.0802396327860171
517.603764	1.10890951788279	0.0802963562557332
517.623764	1.10962331915413	0.0803336429041429
517.643764	1.11029645626352	0.0803795589077218
517.663764	1.11111046564822	0.0804350799652253
517.683764	1.11202540929205	0.0805098206264296
517.703764	1.11295487585086	0.0806350483567912
517.723764	1.11362365608575	0.0808232039089286
517.743764	1.11431567298462	0.0809256172622569
517.763764	1.11492490926809	0.0809963761941742
517.783764	1.11565032887141	0.0812486738501142
517.803764	1.11642730482291	0.0814221523765752
517.823764	1.11724131420762	0.0816236869901693
517.843764	1.11793260496074	0.0818413740473875
517.863764	1.11847939270979	0.0819708654151316
517.883764	1.11902254973009	0.0821955764351029
517.903764	1.11954682696092	0.0821941526508488
517.923764	1.12020471500958	0.0823194711852923
517.943764	1.12091488555217	0.0825315562835391
517.963764	1.12164320973849	0.0827183432460605
517.983764	1.12230182393289	0.0829493375523577
518.003764	1.12278108012728	0.0831458286817544
518.023764	1.12325307486417	0.0833261329450657
518.043764	1.12375121084804	0.0834678068969609
518.063764	1.12421957485619	0.083552166855867
518.083764	1.12475183969026	0.0837401075643617
518.103764	1.12530951962554	0.0838191652771129
518.123764	1.12589261466204	0.0836140928652956
518.143764	1.12644666386859	0.083450376074311
518.163764	1.1269825594314	0.0833150091483707
518.183764	1.12739501021687	0.0832640627173903
518.203764	1.12778131975538	0.0832534950215068
518.223764	1.12816472471089	0.0832446128392876
518.243764	1.12852924987692	0.0831257781910362
518.263764	1.12889667962595	0.0832162463565037
518.283764	1.12933236707539	0.0833806694014529
518.303764	1.12982251545601	0.0834897013633678
518.323764	1.13031702071113	0.08356028462203
518.343764	1.13082677502698	0.0835296818661869
518.363764	1.13129150830638	0.0835858367717874
518.383764	1.13168580544813	0.0836732567688808
518.403764	1.13200167884897	0.0835266218279989
518.423764	1.13230666006358	0.0835233843360837
518.443764	1.13261890273568	0.08354304965132
518.463764	1.13293840686527	0.0836187873769454
518.483764	1.13322813901915	0.0836510388500282
518.503764	1.13351496659003	0.0837345151012415
518.523764	1.13386061196659	0.0838104362155015
518.543764	1.13423239859012	0.083913083997667
518.563764	1.13460418521364	0.0838785618290634
518.583764	1.13496871037967	0.0838328167508135
518.603764	1.13534775846069	0.0837902290432313
518.623764	1.13569340383724	0.0838281008734977
518.643764	1.13601653869558	0.0838241672169593
518.663764	1.13630336626646	0.0838400514027751
518.683764	1.13653718519766	0.0838780644838343
518.703764	1.13673469684141	0.083955165457659
518.723764	1.13694600525439	0.083985167007396
518.743764	1.1371696581451	0.0841022929958445
518.763764	1.13740710780505	0.0843431712967087
518.783764	1.13763802215325	0.0843550316153951
518.803764	1.13785005671198	0.0843944453345698
518.823764	1.1380693527282	0.0843818306891698
518.843764	1.13832205144888	0.0844022734772576
518.863764	1.13860815287401	0.084423062863931
518.883764	1.13890587263113	0.0845826459920022
518.903764	1.13918471259877	0.0846954929123101
518.923764	1.13944467277694	0.0848289755051926
518.943764	1.13969737149762	0.0848216874390662
518.963764	1.13995370094704	0.0849239909966097
518.983764	1.1401809845665	0.0849221511753563
519.003764	1.14039301912523	0.0849441483156591
519.023764	1.14059343535197	0.0849456486602166
519.043764	1.14078295939248	0.0849084961407109
519.063764	1.14095069906051	0.0848563906223415
519.083764	1.14109955893907	0.0850726544887963
519.103764	1.14123680048565	0.0851521270515665
519.123764	1.14138202963546	0.0853595538410974
519.143764	1.14153815097151	0.0855580622454752
519.163764	1.14169427230756	0.0858603745519548
519.183764	1.14185402437236	0.085966771415042
519.203764	1.14203265622663	0.0860783898095446
519.223764	1.14218877756268	0.0861359358574083
519.243764	1.14232601910925	0.086233447570823
519.263764	1.14246761753032	0.0861165904336736
519.283764	1.14260485907689	0.0861187234393463
519.303764	1.14275008822671	0.086144775901786
519.323764	1.14289096050203	0.0861421758189112
519.343764	1.14306233089881	0.0862827838614612
519.363764	1.14322934442109	0.0862439737223558
519.383764	1.1433818350284	0.0863897433537576
519.403764	1.1435415870932	0.0863827508460133
519.423764	1.1436940777005	0.0865174946066906
519.443764	1.14383930685031	0.0866082773222434
519.463764	1.14396565621065	0.0866059490581214
519.483764	1.14410652848597	0.086523001013655
519.503764	1.14422561638882	0.0864921549266141
519.523764	1.14436358408114	0.0864018849870493
519.543764	1.14448993344148	0.086521953502522
519.563764	1.14461628280182	0.0865907693457998
519.583764	1.14473537070467	0.0866361826627326
519.603764	1.14483557881804	0.0867314765013006
519.623764	1.14494740526339	0.0866105895621151
519.643764	1.14505487483426	0.0866268286553857
519.663764	1.14515871367637	0.0865049974724534
519.683764	1.14525166033226	0.0864691583479265
519.703764	1.14535259459138	0.0864956885704021
519.723764	1.14544191051851	0.0864065047188675
519.743764	1.1455305002999	0.0863892644067411
519.763764	1.14560529331205	0.0863048397573459
519.783764	1.14569097851044	0.0863039542691819
519.803764	1.14576504537685	0.0862373646096203
519.823764	1.14585073057524	0.0862222394984451
519.843764	1.14590664379792	0.0861557477648541
519.863764	1.14597707993558	0.0860817857634844
519.883764	1.14604388534449	0.085927092405512
519.903764	1.14610342929591	0.0857655584734218
519.923764	1.14618112689107	0.0856323031874869
519.943764	1.14624865844573	0.0852212562579475
519.963764	1.14633361749837	0.084958549961638
519.983764	1.14639751832429	0.0848999973535016
520.003764	1.14646795446195	0.0850527096394273
520.023764	1.14654202132835	0.0848697429767152
520.043764	1.14662044506925	0.0847518929295799
520.063764	1.14668725047817	0.0846581659065297
520.083764	1.14675405588708	0.0844242077075433
520.103764	1.14682449202474	0.0843209397275682
520.123764	1.14688040524742	0.0843973059598728
520.143764	1.14694721065633	0.0844428065199435
520.163764	1.14699949315027	0.0843214341053438
520.183764	1.14705903710169	0.0841316969004184
520.203764	1.14712584251061	0.0841596960124433
520.223764	1.14718538646203	0.0841110469840667
520.243764	1.14723403822722	0.0839022444830297
520.263764	1.14729721290739	0.0836737760732667
520.283764	1.14736038758756	0.0836310310906418
520.303764	1.14741630081023	0.0834512229855782
520.323764	1.14748310621915	0.0832081309643035
520.343764	1.14754265017057	0.0829936944557967
520.363764	1.14760582485074	0.0830263518765357
520.383764	1.14765011974143	0.0830663169485965
520.403764	1.14771692515035	0.0828403020294978
520.423764	1.14777646910177	0.0829808596253366
520.443764	1.1478360130532	0.0828757725962833
520.463764	1.14788466481838	0.08262988167274
520.483764	1.14793694731232	0.0827024151419314
520.503764	1.14797761147426	0.082647492916571
520.523764	1.14802190636496	0.0823913049289156
520.543764	1.14807055813015	0.0824422228723416
520.563764	1.14811485302084	0.0823702360081103
520.583764	1.14815624332854	0.0819077482698141
520.603764	1.14820053821923	0.0819797475973503
520.623764	1.14824120238118	0.0818577122536091
520.643764	1.14826734362814	0.0816012239596457
520.663764	1.1483007463326	0.0814444462622409
520.683764	1.1483421366403	0.0813144563622863
520.703764	1.14838643153099	0.0809067258589281
520.723764	1.1484162035067	0.080817654770632
520.743764	1.14844597548242	0.0807768902665626
520.763764	1.14848663964436	0.0806784372768547
520.783764	1.14853529140955	0.0805315554438306
520.803764	1.14856506338526	0.0804654014064637
520.823764	1.14858031244599	0.0804322306162455
520.843764	1.14862097660794	0.0802628192817363
520.863764	1.14865801004114	0.0801551986407701
520.883764	1.14866527149863	0.080522044161441
520.903764	1.14869940034884	0.0805243421575356
520.923764	1.14872481545006	0.0803472599553807
520.943764	1.14874732596828	0.0802460585101172
520.963764	1.14878435940148	0.0802843582471976
520.983764	1.14879960846221	0.0802510171251405
521.003764	1.14884027262416	0.0800986775513914
521.023764	1.14885189095615	0.0797152605826436
521.043764	1.1488852936606	0.0794375229466939
521.063764	1.14891869636506	0.079407830012135
521.083764	1.14895209906952	0.0791487529116214
521.103764	1.14897025271324	0.0789211242912362
521.123764	1.14898550177397	0.0786787236866585
521.143764	1.14901164302094	0.0785879831089471
521.163764	1.14903778426791	0.0786081885007456
521.183764	1.14905593791163	0.0785270517899771
521.203764	1.14906755624362	0.0784319502424042
521.223764	1.14909297134484	0.078248971709878
521.243764	1.14910458967682	0.0780997936612314
521.263764	1.14911185113431	0.0779741754139716
521.283764	1.14915687217075	0.077967579358032
521.303764	1.1491605028995	0.0778474989727448
521.323764	1.14919027487521	0.0776217226369182
521.343764	1.14920479779019	0.0774315842322626
521.363764	1.14920479779019	0.0772957169936394
521.383764	1.14923093903716	0.0772927578488748
521.403764	1.14925344955538	0.0773508843306695
521.423764	1.14927160319911	0.0772726652203148
521.443764	1.14928322153109	0.0771229043637742
521.463764	1.14932388569304	0.0768765813789819
521.483764	1.14933114715053	0.0766486423629464
521.503764	1.14933114715053	0.0765136190681368
521.523764	1.14933477787928	0.0763664149696481
521.543764	1.1493572883975	0.0763068486793497
521.563764	1.14937616818697	0.0762394779859926
521.583764	1.14937616818697	0.0760914275697271
521.603764	1.14940230943394	0.0759695951998141
521.623764	1.14941683234892	0.0758768450625011
521.643764	1.14943208140965	0.0757794929980922
521.663764	1.14945023505338	0.0756545726959267
521.683764	1.14945822265662	0.0755751090355179
521.703764	1.14946911484285	0.0756454020772146
521.723764	1.14947637630035	0.0756908231095279
521.743764	1.14949162536108	0.0756919412460568
521.763764	1.14949525608982	0.0756050399598579
521.783764	1.14951776660804	0.075492578215032
521.803764	1.14952502806553	0.0753518591897162
521.823764	1.14953592025177	0.0751239789292627
521.843764	1.14954318170926	0.0749810034522031
521.863764	1.14955843076999	0.074879435823161
521.883764	1.14956932295623	0.0747004924340858
521.903764	1.14956932295623	0.0746030038668104
521.923764	1.14956932295623	0.0745284287895193
521.943764	1.14959546420319	0.0744288190863846
521.963764	1.14961434399267	0.0743047267037836
521.983764	1.14961797472141	0.0741752311816045
522.003764	1.14963685451089	0.0741134339596636
522.023764	1.14963685451089	0.0739977258205615
522.043764	1.14964411596838	0.0738761350013745
522.063764	1.14964411596838	0.0737273385672646
522.083764	1.14964774669713	0.0736118512067133
522.103764	1.14967025721535	0.0734721512049755
522.123764	1.14968841085907	0.0732735401267016
522.143764	1.14968841085907	0.0731349256195035
522.163764	1.14968841085907	0.0729003745232801
522.183764	1.14968841085907	0.0726898764192365
522.203764	1.14968841085907	0.0726810749517566
522.223764	1.14971455210604	0.0727692035767789
522.243764	1.14971818283479	0.0729548902074922
522.263764	1.14972181356353	0.0730210234726836
522.283764	1.14975594241374	0.0729956915079855
522.303764	1.14975594241374	0.0728948117346965
522.323764	1.14976320387123	0.0728621323547999
522.343764	1.14976320387123	0.0728752918246878
522.363764	1.14976320387123	0.072819433070961
522.383764	1.14976320387123	0.0726604386856908
522.403764	1.14976320387123	0.0724948256918338
522.423764	1.14976320387123	0.0725083863614536
522.443764	1.14977772678621	0.0724614252207044
522.463764	1.14978135751495	0.0723281272034377
522.483764	1.1497820836607	0.0722825364327772
522.503764	1.14980386803318	0.0721732267172021
522.523764	1.14980749876192	0.072197975874006
522.543764	1.14980749876192	0.0721403140954499
522.563764	1.14981548636516	0.0721015834841016
522.583764	1.14983364000889	0.0719730951156863
522.603764	1.14983364000889	0.0718559364852475
522.623764	1.14983364000889	0.0717057453479295
522.643764	1.14983364000889	0.0716179122812897
522.663764	1.14984888906962	0.071540845729927
522.683764	1.14985615052711	0.0715013162800604
522.703764	1.14985615052711	0.0713352124693724
522.723764	1.14985615052711	0.071323203778004
522.743764	1.1498634119846	0.0713230732100441
522.763764	1.1498634119846	0.0713184665350216
522.783764	1.14987503031659	0.0713221396491306
522.803764	1.14987503031659	0.0712260089886374
522.823764	1.14987503031659	0.0711656687864313
522.843764	1.14987503031659	0.0710539524659585
522.863764	1.14987503031659	0.0709314280858575
522.883764	1.14989754083481	0.0709258166310348
522.903764	1.14990117156355	0.0708648241825195
522.923764	1.1499048022923	0.0708503364803852
522.943764	1.1499048022923	0.0707191892735126
522.963764	1.1499048022923	0.0706188133738499
522.983764	1.1499048022923	0.070436560086992
523.003764	1.1499048022923	0.0703868095398261
523.023764	1.14992731281052	0.0702994073474536
523.043764	1.14993094353926	0.0701809430374157
523.063764	1.14992731281052	0.0701734721761455
523.083764	1.14993457426801	0.0700971480816823
523.103764	1.14993094353926	0.0700356974583256
523.123764	1.14993457426801	0.0700849067419484
523.143764	1.14993457426801	0.0701484452656819
523.163764	1.14993457426801	0.070027979111422
523.183764	1.14993457426801	0.0697937793617088
523.203764	1.14993457426801	0.069626784127949
523.223764	1.1499418357255	0.0692713318487625
523.243764	1.14994982332874	0.0690525331834127
523.263764	1.14994982332874	0.068862483802366
523.283764	1.14994982332874	0.0686494948177419
523.303764	1.14994982332874	0.0685600611066106
523.323764	1.14994982332874	0.0682768016329381
523.343764	1.14994982332874	0.0682020039966246
523.363764	1.14996797697247	0.0680286322984945
523.383764	1.14997596457571	0.0679113893923728
523.403764	1.14997596457571	0.067759764381459
523.423764	1.14997596457571	0.0675816305137359
523.443764	1.14997596457571	0.067495276425988
523.463764	1.14997596457571	0.0673742583253522
523.483764	1.14997596457571	0.0671401944850148
523.503764	1.14997596457571	0.0669785151476965
523.523764	1.14997596457571	0.066628184099993
523.543764	1.14997596457571	0.066559359354355
523.563764	1.14997596457571	0.0665482515819096
523.583764	1.14997596457571	0.0665421415948762
523.603764	1.14997596457571	0.0665621974270107
523.623764	1.14997596457571	0.0665172867967232
523.643764	1.14997596457571	0.0664434696070894
523.663764	1.14997596457571	0.0663076498477246
523.683764	1.14997596457571	0.0660835020504533
523.703764	1.14997596457571	0.0660379332389492
523.723764	1.14999847509393	0.0660754519422333
523.743764	1.15000210582267	0.0660157823845486
523.763764	1.15000210582267	0.0659248952146275
523.783764	1.15000210582267	0.0658900181385696
523.803764	1.15000210582267	0.0657893751680797
523.823764	1.15000210582267	0.0657129792612385
523.843764	1.15000210582267	0.065688047309291
523.863764	1.15000936728016	0.0655794859855224
523.883764	1.15000936728016	0.0656008172292298
523.903764	1.15000936728016	0.0656574392120316
523.923764	1.15000936728016	0.0657315573014629
523.943764	1.15000936728016	0.065669354131865
523.963764	1.15000936728016	0.0656443901314187
523.983764	1.15000936728016	0.0656799853312565
524.003764	1.15000936728016	0.0657950703050958
524.023764	1.15000936728016	0.0659054049791558
524.043764	1.15000936728016	0.0660681401364781
524.063764	1.15000936728016	0.0659704978551027
524.083764	1.15000936728016	0.0659915133617434
524.103764	1.15000936728016	0.0660120125314513
524.123764	1.15000936728016	0.0659273166567938
524.143764	1.15000936728016	0.0660077037887738
524.163764	1.15000936728016	0.0659858657039858
524.183764	1.15000936728016	0.0659935721810752
524.203764	1.15000936728016	0.0660431363721525
524.223764	1.15000936728016	0.0660253838775287
524.243764	1.15000936728016	0.066051239894538
524.263764	1.15000936728016	0.0661350983537795
524.283764	1.15000936728016	0.0661268078818153
524.303764	1.15000936728016	0.0661077235940005
524.323764	1.15000936728016	0.0662215764810902
524.343764	1.15000936728016	0.0662125934054473
524.363764	1.15000936728016	0.0662016411275728
524.383764	1.15004349613037	0.0662400334492067
524.403764	1.15004349613037	0.0662821695103457
524.423764	1.15004349613037	0.066313115303829
524.443764	1.15004349613037	0.0663210348440894
524.463764	1.15004349613037	0.0664654958284385
524.483764	1.15004349613037	0.0664860501927838
524.503764	1.15004349613037	0.0663918572795136
524.523764	1.15004349613037	0.0664427348655701
524.543764	1.15004349613037	0.0665246009764417
524.563764	1.15004349613037	0.0666115236283068
524.583764	1.15005075758786	0.0666730140155415
524.603764	1.15005075758786	0.0666389903791486
524.623764	1.15005075758786	0.0667944303484555
524.643764	1.15005075758786	0.0669198064514988
524.663764	1.15005075758786	0.0670127429448996
524.683764	1.15005075758786	0.0671170388508136
524.703764	1.15005075758786	0.0672875807851574
524.723764	1.15005075758786	0.0673971510431619
524.743764	1.15005075758786	0.0674571594840513
524.763764	1.15005075758786	0.0676469975823996
524.783764	1.15006963737734	0.0677380740758621
524.803764	1.15006963737734	0.0678004659755114
524.823764	1.15006963737734	0.0679031802286381
524.843764	1.15006963737734	0.0678946695716136
524.863764	1.15006963737734	0.0679685556061715
524.883764	1.15006963737734	0.0680280767911744
524.903764	1.15006963737734	0.0680369839000038
524.923764	1.15006963737734	0.0681382678404791
524.943764	1.15006963737734	0.0681585468251272
524.963764	1.15006963737734	0.0680787751430309
524.983764	1.15008779102106	0.0680707137584873
525.003764	1.15008779102106	0.0681101031445423
525.023764	1.15008779102106	0.0681497910564329
525.043764	1.15008779102106	0.0681898148840751
525.063764	1.15008779102106	0.0681618982672619
525.083764	1.15008779102106	0.0682581102359849
525.103764	1.15008779102106	0.0682951215046971
525.123764	1.15008779102106	0.0683230891617128
525.143764	1.15008779102106	0.0684298320298939
525.163764	1.15008779102106	0.0685021476879877
525.183764	1.15008052956357	0.0685883884190074
525.203764	1.15008052956357	0.0687271020391571
525.223764	1.15008052956357	0.0687953291396332
525.243764	1.15008052956357	0.0689891151382975
525.263764	1.15008052956357	0.0691203994415272
525.283764	1.15008052956357	0.0691357821276782
525.303764	1.15008052956357	0.069118910966784
525.323764	1.15008052956357	0.0690881592447685
525.343764	1.15008052956357	0.0691410374880649
525.363764	1.15008052956357	0.0691371993835341
525.383764	1.15008052956357	0.0691229312729681
525.403764	1.15008052956357	0.0690958425757192
525.423764	1.15008052956357	0.0690252456667704
525.443764	1.15008052956357	0.0690046918959157
525.463764	1.15008052956357	0.0690370917416799
525.483764	1.15008052956357	0.0690205701468238
525.503764	1.15008052956357	0.0689422400537032
525.523764	1.15008052956357	0.0689657256687492
525.543764	1.15008052956357	0.0689549728037586
525.563764	1.15008052956357	0.0689577052350653
525.583764	1.1500839050067	0.0689455113745901
525.603764	1.15008416029232	0.0689170546812155
525.623764	1.15008416029232	0.0687985031280409
525.643764	1.15008416029232	0.0687424544572812
525.663764	1.15008416029232	0.0687059328184183
525.683764	1.15008416029232	0.0686728023855696
525.703764	1.15008416029232	0.0686555686018408
525.723764	1.15008416029232	0.0686585764128452
525.743764	1.15008416029232	0.0686621355767346
525.763764	1.15008416029232	0.0686986500937085
525.783764	1.15008140888069	0.0686395965793983
525.803764	1.15008052956357	0.0686264685645186
525.823764	1.15008052956357	0.0685927879657664
525.843764	1.15008052956357	0.0686405069941734
525.863764	1.15008052956357	0.0687010032844406
525.883764	1.15008052956357	0.0688130454313225
525.903764	1.15008052956357	0.0687738382469207
525.923764	1.15008052956357	0.0688409454303951
525.943764	1.15008052956357	0.068982871022359
525.963764	1.15008052956357	0.0689762625031147
525.983764	1.15008052956357	0.0689210666785296
526.003764	1.15008052956357	0.0687754501677347
526.023764	1.15008052956357	0.0687357379227245
526.043764	1.15008052956357	0.0687925474485961
526.063764	1.15008052956357	0.068790420377831
526.083764	1.15008052956357	0.0687936940726806
526.103764	1.15008052956357	0.0687930068104187
526.123764	1.15008052956357	0.0687627399703273
526.143764	1.15008052956357	0.0687753884446992
526.163764	1.15008052956357	0.0686720023600696
526.183764	1.15008203291219	0.0687360637491336
526.203764	1.15008416029232	0.0687822539454286
526.223764	1.15008416029232	0.0688619051489073
526.243764	1.15008416029232	0.0689518522295165
526.263764	1.15008416029232	0.0689399586753487
526.283764	1.15008416029232	0.0690419536177148
526.303764	1.15008416029232	0.0691571335500699
526.323764	1.15008416029232	0.0692322433625064
526.343764	1.15008416029232	0.0692053956224924
526.363764	1.15008416029232	0.0693796071100007
526.383764	1.15008416029232	0.0695531758470521
526.403764	1.15008416029232	0.0696443419576144
526.423764	1.15008416029232	0.0697217005064149
526.443764	1.15008416029232	0.0697825267775264
526.463764	1.15008416029232	0.0696706033287898
526.483764	1.15008416029232	0.0696952468442436
526.503764	1.15008416029232	0.0697504367339217
526.523764	1.15008416029232	0.0698245281162706
526.543764	1.15008416029232	0.0698689692953926
526.563764	1.15008416029232	0.0699454886483059
526.583764	1.15008416029232	0.0700318486709616
526.603764	1.15008416029232	0.0700703377315839
526.623764	1.15008416029232	0.0700527359836049
526.643764	1.15008416029232	0.0700149935343171
526.663764	1.15008416029232	0.0700442864561258
526.683764	1.15008416029232	0.0700115192396017
526.703764	1.15008416029232	0.0700860171630986
526.723764	1.15008416029232	0.0700952524723004
526.743764	1.15008416029232	0.0702014089716432
526.763764	1.15008416029232	0.0703061968813697
526.783764	1.15008416029232	0.0704973655859282
526.803764	1.15008416029232	0.0705886877845514
526.823764	1.15008416029232	0.0705867648745962
526.843764	1.15008416029232	0.0705458899812516
526.863764	1.15008416029232	0.0705357733383205
526.883764	1.15008416029232	0.0706100083454254
526.903764	1.15008416029232	0.0706556531237423
526.923764	1.15008416029232	0.0707355648696499
526.943764	1.15008416029232	0.0707993657162852
526.963764	1.15008416029232	0.0708788501488693
526.983764	1.15008416029232	0.0709349207787857
527.003764	1.15008488643807	0.0710051307317806
527.023764	1.15008488643807	0.0710881137922003
527.043764	1.15008488643807	0.0712033708783498
527.063764	1.15008488643807	0.0712510928742112
527.083764	1.15008488643807	0.0712697112718053
527.103764	1.15008488643807	0.0713671517663325
527.123764	1.15008488643807	0.0713174730315447
527.143764	1.15008488643807	0.0712099372597524
527.163764	1.15008488643807	0.0711443482255574
527.183764	1.15008488643807	0.0711662058955389
527.203764	1.15008488643807	0.0711348345692048
527.223764	1.15008488643807	0.0712319658550636
527.243764	1.15008488643807	0.0711595617668514
527.263764	1.15008488643807	0.0711813470309645
527.283764	1.15008488643807	0.0712476903918732
527.303764	1.15008488643807	0.0712988219919605
527.323764	1.15008488643807	0.0714275881140364
527.343764	1.15008488643807	0.0714893788075792
527.363764	1.15008488643807	0.0715016070905166
527.383764	1.15008488643807	0.0715320335796136
527.403764	1.15008488643807	0.0716287256823342
527.423764	1.15008488643807	0.0717179214036835
527.443764	1.15008488643807	0.071848580761178
527.463764	1.15008488643807	0.0719455571459572
527.483764	1.15008488643807	0.0721073949452998
527.503764	1.15008488643807	0.0722393362427646
527.523764	1.15008488643807	0.0724717412765203
527.543764	1.15008488643807	0.0725539100676621
527.563764	1.15008488643807	0.072618280071904
527.583764	1.15008488643807	0.0727200957800703
527.603764	1.15008488643807	0.0728555279899908
527.623764	1.15008488643807	0.0729377982680475
527.643764	1.15008488643807	0.0729953781448828
527.663764	1.15008488643807	0.0730818016710462
527.683764	1.15008488643807	0.0731584242913455
527.703764	1.15008488643807	0.0732603230882134
527.723764	1.15008488643807	0.0732402619146621
527.743764	1.15008488643807	0.073287544727385
527.763764	1.15008488643807	0.0733324856256998
527.783764	1.15008488643807	0.0734463076512718
527.803764	1.15008488643807	0.0734232778371044
527.823764	1.15008488643807	0.0734085016984763
527.843764	1.15008488643807	0.0734106341106579
527.863764	1.15008488643807	0.0734919156331633
527.883764	1.15008488643807	0.0733918536900953
527.903764	1.15008488643807	0.0734395917102059
527.923764	1.15008488643807	0.0734615105097323
527.943764	1.15008488643807	0.0735113702591918
527.963764	1.15008488643807	0.0734511742752329
527.983764	1.15008488643807	0.0734137986032138
528.003764	1.15008488643807	0.073436785686049
528.023764	1.15008488643807	0.0735869186612757
528.043764	1.15008488643807	0.0737047420013285
528.063764	1.15008488643807	0.0738504778037589
528.083764	1.15008488643807	0.0739856482842687
528.103764	1.15008488643807	0.0739855562932062
528.123764	1.15008488643807	0.0741651210670714
528.143764	1.15008488643807	0.0742257419903916
528.163764	1.15008488643807	0.0743589468296139
528.183764	1.15008488643807	0.074411199533684
528.203764	1.15008561258382	0.0745399567533995
528.223764	1.15008561258382	0.0745487071806768
528.243764	1.15008561258382	0.0747133391343619
528.263764	1.15008561258382	0.074668928223266
528.283764	1.15008561258382	0.0746924814962549
528.303764	1.15008561258382	0.0747445882016066
528.323764	1.15008561258382	0.0747237679534149
528.343764	1.15008561258382	0.0747390930709659
528.363764	1.15008561258382	0.0747380746408784
528.383764	1.15008561258382	0.0746596691744352
528.403764	1.15008561258382	0.0746167497055368
528.423764	1.15008561258382	0.0746171918561281
528.443764	1.15008561258382	0.0745720978372061
528.463764	1.15008561258382	0.0745823978687719
528.483764	1.15008561258382	0.0744688043371296
528.503764	1.15008561258382	0.0743469054962549
528.523764	1.15008561258382	0.0743885703257573
528.543764	1.15008561258382	0.0742933821285389
528.563764	1.15008561258382	0.0742329107648816
528.583764	1.15008561258382	0.0741665228921684
528.603764	1.15008561258382	0.074135979485398
528.623764	1.15008561258382	0.0740574802474202
528.643764	1.15008561258382	0.0738970686062945
528.663764	1.15008561258382	0.0738170660563051
528.683764	1.15008561258382	0.0738282770961368
528.703764	1.15008561258382	0.0737945080672657
528.723764	1.15008561258382	0.0736886845162206
528.743764	1.15008561258382	0.0737092733030282
528.763764	1.15008561258382	0.0735978151510211
528.783764	1.15008561258382	0.0734897903428701
528.803764	1.15008561258382	0.0733673615147766
528.823764	1.15008561258382	0.0732248916918157
528.843764	1.15008561258382	0.0731143101256131
528.863764	1.15008561258382	0.0728837366042414
528.883764	1.15008561258382	0.0727623879292707
528.903764	1.15008561258382	0.0726393127897752
528.923764	1.15008561258382	0.072573235312712
528.943764	1.15008561258382	0.0724975569361594
528.963764	1.15008561258382	0.0724313269319792
528.983764	1.15008561258382	0.0723303937445239
529.003764	1.15008561258382	0.072226096651628
529.023764	1.15008561258382	0.072177406078901
529.043764	1.15008561258382	0.0720422747687788
529.063764	1.15008561258382	0.0720718300134887
529.083764	1.15008561258382	0.0719437125767777
529.103764	1.15008561258382	0.0717875176872664
529.123764	1.15008561258382	0.0717006638803259
529.143764	1.15008561258382	0.0716261843550416
529.163764	1.15008561258382	0.0714838474740036
529.183764	1.15008561258382	0.0713297268345834
529.203764	1.15008561258382	0.0712539766456528
529.223764	1.15008561258382	0.0711702873312682
529.243764	1.15008561258382	0.0710069907317184
529.263764	1.15008561258382	0.0708516136724293
529.283764	1.15008561258382	0.0707607787296923
529.303764	1.15008561258382	0.0705914320856725
529.323764	1.15008561258382	0.070437098383081
529.343764	1.15008561258382	0.0703568892983188
529.363764	1.15008561258382	0.0701883806632056
529.383764	1.15008561258382	0.0700497768388403
529.403764	1.15008561258382	0.0700228917089109
529.423764	1.15008561258382	0.0700164796350972
529.443764	1.15008561258382	0.0700484569154636
529.463764	1.15008561258382	0.069955470568842
529.483764	1.15008561258382	0.0699423407734902
529.503764	1.15008561258382	0.0698296362909569
529.523764	1.15008561258382	0.0697849375368591
529.543764	1.15008561258382	0.0697566671995729
529.563764	1.15008561258382	0.0695922382197161
529.583764	1.15008561258382	0.0695330755031125
529.603764	1.15008561258382	0.0694878313310364
529.623764	1.15008561258382	0.0693952052332855
529.643764	1.15008561258382	0.0693427893192654
529.663764	1.15008561258382	0.0692245161132417
529.683764	1.15008561258382	0.0691124982994795
529.703764	1.15008561258382	0.0689806151641059
529.723764	1.15008561258382	0.0691488757200957
529.743764	1.15008561258382	0.0691647545644943
529.763764	1.15008561258382	0.0691938492604001
529.783764	1.15008561258382	0.0691470442077114
529.803764	1.15008487509204	0.0690409173829057
529.823764	1.15008198185507	0.0690998895889861
529.843764	1.15008198185507	0.0690151634463015
529.863764	1.15008198185507	0.0690011137403232
529.883764	1.15008198185507	0.0690345468534427
529.903764	1.15008198185507	0.0690569036491261
529.923764	1.15008198185507	0.0689453618149269
529.943764	1.15008198185507	0.068972204213524
529.963764	1.15008198185507	0.0689875103393709
529.983764	1.15008198185507	0.0689799736006302
530.003764	1.15008209531534	0.0690317978043958
530.023764	1.15008561258382	0.0689160801694416
530.043764	1.15008561258382	0.0688853931379158
530.063764	1.15008561258382	0.0688823117340613
530.083764	1.15008561258382	0.0688457170958394
530.103764	1.15008561258382	0.0689044892955452
530.123764	1.15008561258382	0.0688646684417315
530.143764	1.15008561258382	0.0688519677401755
530.163764	1.15008561258382	0.0688118216534437
530.183764	1.15008561258382	0.0688311599552896
530.203764	1.15008561258382	0.0688073526682699
530.223764	1.15008561258382	0.0688174034337304
530.243764	1.15008561258382	0.0689229990843367
530.263764	1.15008561258382	0.0689814875954743
530.283764	1.15008561258382	0.0688808078285596
530.303764	1.15008561258382	0.0688970012230436
530.323764	1.15008561258382	0.0688632037066174
530.343764	1.15008561258382	0.0688334009762745
530.363764	1.15008561258382	0.068876310355831
530.383764	1.15008561258382	0.0687630034802099
530.403764	1.15008561258382	0.0686933561564243
530.423764	1.15008561258382	0.0687431132319885
530.443764	1.15008561258382	0.0687651341119196
530.463764	1.15008561258382	0.0686070180929254
530.483764	1.15008561258382	0.0686023597842095
530.503764	1.15008561258382	0.068623295169602
530.523764	1.15008561258382	0.0686494865088716
530.543764	1.15008561258382	0.0686338112317923
530.563764	1.15008561258382	0.0687190566788629
530.583764	1.15008561258382	0.0687094706166416
530.603764	1.15008561258382	0.0686190060121183
530.623764	1.15008561258382	0.0684179135491157
530.643764	1.15008561258382	0.0684368803257665
530.663764	1.15008561258382	0.0683041211980801
530.683764	1.15008561258382	0.0682393416852366
530.703764	1.15008561258382	0.0681501916626736
530.723764	1.15008561258382	0.0681104627999226
530.743764	1.15008561258382	0.068068545143371
530.763764	1.15008561258382	0.06803659694405
530.783764	1.15008561258382	0.067928640980823
530.803764	1.15008561258382	0.0678650472624519
530.823764	1.15008561258382	0.0677966996833584
530.843764	1.15008561258382	0.0677079728196834
530.863764	1.15008561258382	0.0675819919495891
530.883764	1.15008561258382	0.0675344966671858
530.903764	1.15008561258382	0.0675325268714631
530.923764	1.15008561258382	0.0674949951113832
530.943764	1.15008561258382	0.0674873788448845
530.963764	1.15008561258382	0.0674776687431015
530.983764	1.15008561258382	0.0674362721714081
531.003764	1.15008561258382	0.0674816463179535
531.023764	1.15008561258382	0.0675056927817361
531.043764	1.15008561258382	0.0674429044302819
531.063764	1.15008561258382	0.0673170707458873
531.083764	1.15008561258382	0.0672643812326421
531.103764	1.15008561258382	0.0672273925165774
531.123764	1.15008561258382	0.0671508974967844
531.143764	1.15008561258382	0.0671642765582414
531.163764	1.15008561258382	0.0670689245575819
531.183764	1.15008561258382	0.0670256525551915
531.203764	1.15008561258382	0.0670621065361112
531.223764	1.15008561258382	0.0671052408486531
531.243764	1.15008561258382	0.06720423213445
531.263764	1.15008561258382	0.0672390836904073
531.283764	1.15008561258382	0.0673515780772228
531.303764	1.15008561258382	0.067427885553946
531.323764	1.15008561258382	0.0674287294977599
531.343764	1.15008561258382	0.0674051530786329
531.363764	1.15008561258382	0.0674793685005435
531.383764	1.15008561258382	0.0674400271872372
531.403764	1.15008561258382	0.0673733010248093
531.423764	1.15008561258382	0.0673739734498031
531.443764	1.15008561258382	0.0673933978078048
531.463764	1.15008561258382	0.067389827961082
531.483764	1.15008561258382	0.0674703521894201
531.503764	1.15008561258382	0.0674748769627222
531.523764	1.15008561258382	0.067436689395389
531.543764	1.15008561258382	0.0674793376390258
531.563764	1.15008561258382	0.0674522352914898
531.583764	1.15008561258382	0.0674032960461481
531.603764	1.15008561258382	0.0672968036310529
531.623764	1.15008561258382	0.0672143855738062
531.643764	1.15008561258382	0.0671768460983469
531.663764	1.15008561258382	0.0671981553828969
531.683764	1.15008561258382	0.0671921522241943
531.703764	1.15008561258382	0.0672121510812193
531.723764	1.15008561258382	0.0671555362203058
531.743764	1.15008561258382	0.0671048509252454
531.763764	1.15008561258382	0.0671554460097156
531.783764	1.15008561258382	0.0671808723394385
531.803764	1.15008561258382	0.067159155326759
531.823764	1.15008561258382	0.0672487546218021
531.843764	1.15008561258382	0.0671353765272942
531.863764	1.15008561258382	0.0671493603558018
531.883764	1.15008561258382	0.0671625216061626
531.903764	1.15008561258382	0.0672912052330267
531.923764	1.15008561258382	0.0673466164947457
531.943764	1.15008561258382	0.0673791783634786
531.963764	1.15008561258382	0.0674429566574655
531.983764	1.15008561258382	0.0675288211153643
532.003764	1.15008561258382	0.0676230929629007
532.023764	1.15008561258382	0.0676421760637343
532.043764	1.15008561258382	0.0677303343632925
532.063764	1.15008561258382	0.0678397479397452
532.083764	1.15008561258382	0.0679231689963209
532.103764	1.15008561258382	0.0678543495920993
532.123764	1.15008561258382	0.0679313793470376
532.143764	1.15008561258382	0.067928534745983
532.163764	1.15008561258382	0.0678373953425033
532.183764	1.15008561258382	0.0678281190824415
532.203764	1.15008561258382	0.0677568622118044
532.223764	1.15008561258382	0.0677551998442785
532.243764	1.15008561258382	0.0676681246652964
532.263764	1.15008561258382	0.0676571355909969
532.283764	1.15008561258382	0.0676371670019992
532.303764	1.15008561258382	0.067585300066901
532.323764	1.15008561258382	0.0675851522877101
532.343764	1.15008561258382	0.0675770279931491
532.363764	1.15008561258382	0.067640048992969
532.383764	1.15008561258382	0.0676026038825352
532.403764	1.15008561258382	0.0676967712757042
532.423764	1.15008561258382	0.0676794983215872
532.443764	1.15008561258382	0.0676933681998755
532.463764	1.15008561258382	0.0677291218617377
532.483764	1.15008561258382	0.0677067988950256
532.503764	1.15008561258382	0.0677400949117874
532.523764	1.15008561258382	0.0678422619664645
532.543764	1.15008561258382	0.0679697710751802
532.563764	1.15008561258382	0.0680389352975141
532.583764	1.15008561258382	0.0681527537621418
532.603764	1.15008561258382	0.0681673987393193
532.623764	1.15008561258382	0.0681285066984937
532.643764	1.15008561258382	0.0682422319850771
532.663764	1.15008561258382	0.0683118656585758
532.683764	1.15008561258382	0.0682374460758549
532.703764	1.15008561258382	0.0682013559047508
532.723764	1.15008561258382	0.0683217644904101
532.743764	1.15008561258382	0.0682940846763971
532.763764	1.15008561258382	0.0683215793213032
532.783764	1.15008561258382	0.0683727453438526
532.803764	1.15008561258382	0.0684460889278858
532.823764	1.15008561258382	0.0685397518539363
532.843764	1.15008561258382	0.0686697292905856
532.863764	1.15008561258382	0.0687808461854242
532.883764	1.15008561258382	0.0688418689019663
532.903764	1.15008561258382	0.0689301714197712
532.923764	1.15008561258382	0.0691119332963075
532.943764	1.15008561258382	0.0691540284065867
532.963764	1.15008561258382	0.0693149213686923
532.983764	1.15008561258382	0.0694030007339841
533.003764	1.15008561258382	0.0695934631845767
533.023764	1.15008561258382	0.0697243041502347
533.043764	1.15008561258382	0.069906092733853
533.063764	1.15008561258382	0.0700176262591817
533.083764	1.15008561258382	0.0701164875705099
533.103764	1.15008561258382	0.0702645753766907
533.123764	1.15008561258382	0.0703466646400756
533.143764	1.15008561258382	0.070486106473347
533.163764	1.15008561258382	0.0705262110157283
533.183764	1.15008561258382	0.0705563734014519
533.203764	1.15008561258382	0.0706194875793154
533.223764	1.15008561258382	0.0707176402627154
533.243764	1.15008561258382	0.0707924758824358
533.263764	1.15008561258382	0.0708422946810351
533.283764	1.15008561258382	0.0708577171310649
533.303764	1.15008561258382	0.070878463786406
533.323764	1.15008561258382	0.0709710038280011
533.343764	1.15008561258382	0.0710347275208414
533.363764	1.15008561258382	0.0711908553459008
533.383764	1.15008561258382	0.0713225521251858
533.403764	1.15008561258382	0.0713617723663836
533.423764	1.15008201022014	0.0715238374726754
533.443764	1.15008198185507	0.0715938023139995
533.463764	1.15008198185507	0.0717386425389231
533.483764	1.15008198185507	0.0718728758975755
533.503764	1.15008198185507	0.071923514900359
533.523764	1.15008198185507	0.0719579705980013
533.543764	1.15008198185507	0.0719820983700133
533.563764	1.15008198185507	0.0719853839346779
533.583764	1.15008198185507	0.0720739725150131
533.603764	1.15008198185507	0.0721704758876831
533.623764	1.15008496018724	0.0723867694286744
533.643764	1.15008561258382	0.0725310345610835
533.663764	1.15008561258382	0.0727100521364986
533.683764	1.15008561258382	0.0727885181389956
533.703764	1.15008561258382	0.0728917683142488
533.723764	1.15008561258382	0.0729910539714464
533.743764	1.15008561258382	0.0731685154141752
533.763764	1.15008561258382	0.0733201766280233
533.783764	1.15008561258382	0.0734694217411225
533.803764	1.15008561258382	0.0734435799678907
533.823764	1.15008561258382	0.0734232873329558
533.843764	1.15008561258382	0.0732495915888892
533.863764	1.15008561258382	0.0732775823920431
533.883764	1.15008561258382	0.073254397676796
533.903764	1.15008561258382	0.0733478398242961
533.923764	1.15008561258382	0.0734553738156162
533.943764	1.15008561258382	0.0735842449855507
533.963764	1.15008561258382	0.0736665829215502
533.983764	1.15008561258382	0.0737570119166296
534.003764	1.15008561258382	0.0738224691958833
534.023764	1.15008561258382	0.0738516457935095
534.043764	1.15008561258382	0.0738467037962263
534.063764	1.15008561258382	0.0738169117487163
534.083764	1.15008561258382	0.0738886837693045
534.103764	1.15008561258382	0.0739391435378886
534.123764	1.15008561258382	0.0739799175378098
534.143764	1.15008561258382	0.0739276310047679
534.163764	1.15008561258382	0.0740375075039872
534.183764	1.15008561258382	0.074069145307658
534.203764	1.15008561258382	0.0741129603540637
534.223764	1.15008583383135	0.0742341855829631
534.243764	1.15008633872956	0.0742831224543421
534.263764	1.15008633872956	0.0743051065378488
534.283764	1.15008633872956	0.0744694654857999
534.303764	1.15008633872956	0.0744361659080934
534.323764	1.15008633872956	0.0743730529172113
534.343764	1.15008633872956	0.0744121271596904
534.363764	1.15008633872956	0.0744798432646507
534.383764	1.15008633872956	0.0745110834295342
534.403764	1.15008633872956	0.0744690417334208
534.423764	1.15008633872956	0.0744564015679186
534.443764	1.15008633872956	0.0744469187730841
534.463764	1.15008633872956	0.0744199487739806
534.483764	1.15008633872956	0.0744813982103551
534.503764	1.15008633872956	0.0744998326258242
534.523764	1.15008633872956	0.0744824451279976
534.543764	1.15008633872956	0.0745672982776976
534.563764	1.15008633872956	0.0744990723642026
534.583764	1.15008633872956	0.0745057859313058
534.603764	1.15008633872956	0.0744694915993916
534.623764	1.15008633872956	0.0745433966256523
534.643764	1.15008633872956	0.0746785510819127
534.663764	1.15008633872956	0.0747981424308409
534.683764	1.15008633872956	0.0748372006490704
534.703764	1.15008633872956	0.074868373749502
534.723764	1.15008633872956	0.074925184462355
534.743764	1.15008633872956	0.0750699220133832
534.763764	1.15008633872956	0.0751503144867796
534.783764	1.15008633872956	0.0752461911332422
534.803764	1.15008633872956	0.0752519153513026
534.823764	1.15008633872956	0.0752911462753337
534.843764	1.15008996945831	0.0753402635678935
534.863764	1.15008996945831	0.075408012314844
534.883764	1.15008996945831	0.0754285168259684
534.903764	1.15008996945831	0.075502602866901
534.923764	1.15008996945831	0.0756205585553859
534.943764	1.15008996945831	0.0756349358682454
534.963764	1.15008996945831	0.0756069011467782
534.983764	1.15008996945831	0.0755442967774484
535.003764	1.15008996945831	0.0755996617468908
535.023764	1.15008996945831	0.0755534276322823
535.043764	1.15008996945831	0.0755438012126915
535.063764	1.15008996945831	0.0754495910881907
535.083764	1.15008996945831	0.0754438906097581
535.103764	1.15008996945831	0.0754358826393803
535.123764	1.15008996945831	0.0754897199636918
535.143764	1.15008996945831	0.0755227275439602
535.163764	1.15008996945831	0.075542000561826
535.183764	1.15008996945831	0.0755981412236485
535.203764	1.15008996945831	0.0756786090703678
535.223764	1.15008996945831	0.0756943330136864
535.243764	1.15008996945831	0.0757168868482913
535.263764	1.15008996945831	0.0756842430778381
535.283764	1.15008996945831	0.0756479255997856
535.303764	1.15008996945831	0.0755340009003177
535.323764	1.15008996945831	0.0754705798877482
535.343764	1.15008996945831	0.0755127272252113
535.363764	1.15008996945831	0.0754270022376331
535.383764	1.15008996945831	0.0753589288512554
535.403764	1.15008996945831	0.0752570169975916
535.423764	1.15008996945831	0.0751871138793025
535.443764	1.15008270800082	0.0751970293288772
535.463764	1.15008270800082	0.0752776841251752
535.483764	1.15008270800082	0.0752512138452635
535.503764	1.15008270800082	0.0752670879417366
535.523764	1.15008270800082	0.075338657581987
535.543764	1.15008270800082	0.0752913231355704
535.563764	1.15008270800082	0.0751440341679074
535.583764	1.15008270800082	0.0751081659623356
535.603764	1.15008270800082	0.0750334609105746
535.623764	1.15008270800082	0.0750079265655396
535.643764	1.15008270800082	0.0749325971615342
535.663764	1.15008270800082	0.0748574090083221
535.683764	1.15008270800082	0.0748345940377979
535.703764	1.15008270800082	0.0749026846354068
535.723764	1.15008270800082	0.0749062865306285
535.743764	1.15008270800082	0.0749790520546935
535.763764	1.15008270800082	0.0749736038098202
535.783764	1.15008270800082	0.0749631708363318
535.803764	1.15008270800082	0.0750985739652066
535.823764	1.15008270800082	0.0751372446339914
535.843764	1.15008270800082	0.0751147454005338
535.863764	1.15008270800082	0.0750364728760136
535.883764	1.15008270800082	0.0748855333468892
535.903764	1.15008270800082	0.0748537180894914
535.923764	1.15008270800082	0.0748251812748688
535.943764	1.15008270800082	0.0748067777209177
535.963764	1.15008270800082	0.0748225711026518
535.983764	1.15008270800082	0.0747884726864276
536.003764	1.15008270800082	0.0747748556351887
536.023764	1.15008270800082	0.0747688352652549
536.043764	1.15008996945831	0.0747396058469541
536.063764	1.15008996945831	0.0746674284721992
536.083764	1.15008996945831	0.0746408881603823
536.103764	1.15008996945831	0.0745382997272896
536.123764	1.15008996945831	0.0744455905408371
536.143764	1.15008996945831	0.0743505180743102
536.163764	1.15008996945831	0.0743274823252353
536.183764	1.15008996945831	0.0742931465127201
536.203764	1.15008996945831	0.0742849788933365
536.223764	1.15008996945831	0.0743154196262108
536.243764	1.15008996945831	0.0742830583573438
536.263764	1.15008996945831	0.074192844205907
536.283764	1.15008996945831	0.0742075663368793
536.303764	1.15008996945831	0.0741909865799321
536.323764	1.15008996945831	0.0742456803113624
536.343764	1.15008996945831	0.0741810972439494
536.363764	1.15008996945831	0.0742432327556045
536.383764	1.15008996945831	0.0743053492755561
536.403764	1.15008996945831	0.0742920960341335
536.423764	1.15008996945831	0.0743388079087771
536.443764	1.15008270800082	0.0742188284169133
536.463764	1.15008270800082	0.0741900096941958
536.483764	1.15008270800082	0.0742792908782093
536.503764	1.15008270800082	0.0742986380824162
536.523764	1.15008270800082	0.0742280868722533
536.543764	1.15008270800082	0.074213904817843
536.563764	1.15008270800082	0.0742306839876746
536.583764	1.15008270800082	0.0742323760297368
536.603764	1.15008270800082	0.0740762577005293
536.623764	1.15008270800082	0.0741109674122029
536.643764	1.15008270800082	0.0741228229829637
536.663764	1.15008270800082	0.0740276959152897
536.683764	1.15008270800082	0.0740311025520625
536.703764	1.15008270800082	0.0739294821023452
536.723764	1.15008270800082	0.0739506726887496
536.743764	1.15008270800082	0.0738411742431236
536.763764	1.15008270800082	0.0739519748074048
536.783764	1.15008270800082	0.0740794079493083
536.803764	1.15008270800082	0.0741429589363468
536.823764	1.15008270800082	0.0742003702618154
536.843764	1.15008270800082	0.0742829978212895
536.863764	1.15008270800082	0.0742778492892335
536.883764	1.15008270800082	0.0743026601690725
536.903764	1.15008270800082	0.0743331596575293
536.923764	1.15008270800082	0.0743142605388209
536.943764	1.15008270800082	0.0742461883394248
536.963764	1.15008270800082	0.0742206302547602
536.983764	1.15008270800082	0.0741647400460247
537.003764	1.15008270800082	0.0741007641196255
537.023764	1.15008270800082	0.0741154868440884
537.043764	1.15008838101448	0.0741172845275
537.063764	1.15008996945831	0.0740835315228786
537.083764	1.15008996945831	0.0741205973927377
537.103764	1.15008996945831	0.0740001033444138
537.123764	1.15008996945831	0.0740878972406664
537.143764	1.15008996945831	0.0739913837786537
537.163764	1.15008996945831	0.0738940323077353
537.183764	1.15008996945831	0.073927086773772
537.203764	1.15008996945831	0.0739997543718663
537.223764	1.15008996945831	0.0740303215182656
537.243764	1.15008554450765	0.0740808311400713
537.263764	1.15008270800082	0.0740933983062136
537.283764	1.15008270800082	0.0741128523387514
537.303764	1.15008270800082	0.0741533289998178
537.323764	1.15008270800082	0.0741384923251358
537.343764	1.15008270800082	0.0742152662855713
537.363764	1.15008270800082	0.0744362193222592
537.383764	1.15008270800082	0.0745279130460775
537.403764	1.15008270800082	0.0745631396881745
537.423764	1.15008270800082	0.0746590460091722
537.443764	1.15008111955699	0.0747108061159393
537.463764	1.15007907727207	0.0747163107424313
537.483764	1.15007907727207	0.0747443490248434
537.503764	1.15007907727207	0.0748076798268225
537.523764	1.15007907727207	0.0748857885479022
537.543764	1.15007907727207	0.0749227837923645
537.563764	1.15007907727207	0.0748694711138561
537.583764	1.15007907727207	0.0749265429626289
537.603764	1.15007907727207	0.0750161737126807
537.623764	1.15007907727207	0.0751171318267467
537.643764	1.15007907727207	0.0752004300307423
537.663764	1.15007907727207	0.0752125586072376
537.683764	1.15007907727207	0.0752388324417185
537.703764	1.15007907727207	0.0752492671956792
537.723764	1.15007907727207	0.0751385811751083
537.743764	1.15007907727207	0.075121650665141
537.763764	1.15007907727207	0.0751470597836331
537.783764	1.15007907727207	0.0750858406216604
537.803764	1.15007907727207	0.0750792202326016
537.823764	1.15007907727207	0.0750845218852651
537.843764	1.15007941765289	0.0750593679677861
537.863764	1.15008270800082	0.0750222569926314
537.883764	1.15008270800082	0.0750207566480739
537.903764	1.15008270800082	0.0750579394356063
537.923764	1.15008270800082	0.0751219480039959
537.943764	1.15008270800082	0.0752210698577525
537.963764	1.15008270800082	0.0753329292094904
537.983764	1.15008270800082	0.0753504253161203
538.003764	1.15008270800082	0.075331678131038
538.023764	1.15008270800082	0.075247949646265
538.043764	1.15008270800082	0.0752232307574888
538.063764	1.15008270800082	0.0751601492216154
538.083764	1.15008270800082	0.0751268288717337
538.103764	1.15008270800082	0.0751102603911102
538.123764	1.15008270800082	0.0751436056676024
538.143764	1.15008270800082	0.0752257251990142
538.163764	1.15008270800082	0.0752598206477855
538.183764	1.15008270800082	0.0753111890506725
538.203764	1.15008270800082	0.0753105652919182
538.223764	1.15008270800082	0.0753007620120913
538.243764	1.15008270800082	0.0752935475388148
538.263764	1.15008270800082	0.0753073610354839
538.283764	1.15008270800082	0.0753904835662244
538.303764	1.15008270800082	0.0754764512915095
538.323764	1.15008270800082	0.0754964454006089
538.343764	1.15008270800082	0.0755384170648167
538.363764	1.15008270800082	0.0754760198237512
538.383764	1.15008270800082	0.0755042337794185
538.403764	1.15008270800082	0.0755995703493188
538.423764	1.15008270800082	0.0756657433783891
538.443764	1.15008270800082	0.0756301279998664
538.463764	1.15008270800082	0.075701221067063
538.483764	1.15008270800082	0.0757261690432597
538.503764	1.15008270800082	0.0757690232281788
538.523764	1.15008270800082	0.0757903420085805
538.543764	1.15008270800082	0.0758730740224231
538.563764	1.15008270800082	0.076003077572664
538.583764	1.15008270800082	0.0760330832768357
538.603764	1.15008270800082	0.0760739439264033
538.623764	1.15008270800082	0.0760055209739867
538.643764	1.15008270800082	0.0760021825886478
538.663764	1.15008270800082	0.0760935214050121
538.683764	1.15008270800082	0.0760457246293192
538.703764	1.15008270800082	0.0760547082984526
538.723764	1.15008270800082	0.0760320541639153
538.743764	1.15008270800082	0.0759586257107084
538.763764	1.15008270800082	0.0759131423618695
538.783764	1.15008270800082	0.0759436673704274
538.803764	1.15008270800082	0.0759908160542458
538.823764	1.15008270800082	0.0760062663983398
538.843764	1.15008270800082	0.0760012864176501
538.863764	1.15007907727207	0.0760632284513283
538.883764	1.15007907727207	0.0760726061983046
538.903764	1.15007907727207	0.0762031332073669
538.923764	1.15007907727207	0.0763273395401876
538.943764	1.15007907727207	0.0762882130705245
538.963764	1.15007907727207	0.076400421988301
538.983764	1.15007907727207	0.0765074794065674
539.003764	1.15007907727207	0.0764811343531993
539.023764	1.15007907727207	0.0765642230549683
539.043764	1.15007907727207	0.076642789357398
539.063764	1.15008270800082	0.0767737899720609
539.083764	1.15008270800082	0.0768209255990837
539.103764	1.15008270800082	0.0768814776774792
539.123764	1.15008270800082	0.0769814138005135
539.143764	1.15008270800082	0.0770875489341902
539.163764	1.15008270800082	0.0771169730174498
539.183764	1.15008270800082	0.0771894827470109
539.203764	1.15008270800082	0.077218347168515
539.223764	1.15008270800082	0.0773305566797819
539.243764	1.15008270800082	0.0773276515426737
539.263764	1.15007907727207	0.0772469462996639
539.283764	1.15007907727207	0.0772386184377839
539.303764	1.15007907727207	0.0772116472516987
539.323764	1.15007907727207	0.0772011335634714
539.343764	1.15007907727207	0.0772289694655456
539.363764	1.15007907727207	0.07728333202915
539.383764	1.15007907727207	0.0774855812055796
539.403764	1.15007907727207	0.0775472288678574
539.423764	1.15007907727207	0.0775755573672345
539.443764	1.15007907727207	0.0774925921115364
539.463764	1.15008270800082	0.0776012222802294
539.483764	1.15008270800082	0.0775514984401465
539.503764	1.15008270800082	0.0775036084864097
539.523764	1.15008270800082	0.0774905267638069
539.543764	1.15008270800082	0.0774965144917509
539.563764	1.15008270800082	0.0775814815916706
539.583764	1.15008270800082	0.0775107066355035
539.603764	1.15008270800082	0.0774341451447493
539.623764	1.15008270800082	0.0774001725485589
539.643764	1.15008270800082	0.0774522062545511
539.663764	1.15008270800082	0.0774956313775492
539.683764	1.15008270800082	0.0775688200605025
539.703764	1.15008270800082	0.0776507965606494
539.723764	1.15008270800082	0.0777699089625609
539.743764	1.15008270800082	0.0777712526255667
539.763764	1.15008270800082	0.0779027464310234
539.783764	1.15008270800082	0.0780367667265049
539.803764	1.15008270800082	0.078088712002378
539.823764	1.15008270800082	0.0781348802395163
539.843764	1.15008270800082	0.0782117082076076
539.863764	1.15008270800082	0.078284703412583
539.883764	1.15008270800082	0.0782633549576452
539.903764	1.15008270800082	0.0782164134020901
539.923764	1.15008270800082	0.0782491432286984
539.943764	1.15008270800082	0.0782569363554335
539.963764	1.15008270800082	0.0782805934892997
539.983764	1.15008270800082	0.0782797958377623
540.003764	1.15008270800082	0.0783745050879645
540.023764	1.15008270800082	0.0784618336874866
540.043764	1.15008270800082	0.0784941718102151
540.063764	1.15008343414657	0.0785509914254291
540.083764	1.15008343414657	0.0785239413050778
540.103764	1.15008343414657	0.0785122536921922
540.123764	1.15008343414657	0.0786549638788969
540.143764	1.15008343414657	0.0785977863887746
540.163764	1.15008343414657	0.0787311028042538
540.183764	1.15008343414657	0.0788190682193262
540.203764	1.15008343414657	0.0789499050305481
540.223764	1.15008343414657	0.0791066364356763
540.243764	1.15008343414657	0.07916981589752
540.263764	1.15008343414657	0.0792802271318845
540.283764	1.15008343414657	0.0793779566563957
540.303764	1.15008343414657	0.0794261884607912
540.323764	1.15008343414657	0.0794402577519635
540.343764	1.15008343414657	0.0794506123846761
540.363764	1.15008343414657	0.0796395780516559
540.383764	1.15008343414657	0.0797341395226665
540.403764	1.15008343414657	0.0796623680955695
540.423764	1.15008343414657	0.079744997435516
540.443764	1.15008343414657	0.079875001579248
540.463764	1.15008343414657	0.0800281055690533
540.483764	1.15008343414657	0.0800539034239713
540.503764	1.15008343414657	0.0801957560165756
540.523764	1.15008343414657	0.0803026888017895
540.543764	1.15008343414657	0.0805147911112673
540.563764	1.15008343414657	0.0805472651433723
540.583764	1.15008343414657	0.0806757636011305
540.603764	1.15008343414657	0.0807953680068546
540.623764	1.15008343414657	0.080852599504633
540.643764	1.15008343414657	0.0807879375029533
540.663764	1.15008343414657	0.0807632951744809
540.683764	1.15008343414657	0.0808366749614483
540.703764	1.15008343414657	0.0808797706970928
540.723764	1.15008343414657	0.0808052389446248
540.743764	1.15008343414657	0.0808157247387879
540.763764	1.15008343414657	0.0808274354978115
540.783764	1.15008343414657	0.0808314937874022
540.803764	1.15008343414657	0.0808514125231792
540.823764	1.15008343414657	0.0809109331146913
540.843764	1.15008343414657	0.0809435163490902
540.863764	1.15008343414657	0.0809214028846052
540.883764	1.15008343414657	0.0809539772166425
540.903764	1.15008343414657	0.0809386117417229
540.923764	1.15008343414657	0.0810299131681704
540.943764	1.15008343414657	0.0809916822760148
540.963764	1.15008343414657	0.0809761452822748
540.983764	1.15008343414657	0.0811236941988767
541.003764	1.15008343414657	0.0810869025217329
541.023764	1.15008343414657	0.0810604120631368
541.043764	1.15008343414657	0.0809959037755556
541.063764	1.15008343414657	0.0810243741192166
541.083764	1.15008343414657	0.0810882568675718
541.103764	1.15008343414657	0.0810851540980513
541.123764	1.15008343414657	0.0811295460174437
541.143764	1.15008343414657	0.081132933662513
541.163764	1.15008343414657	0.0811084462351201
541.183764	1.15008343414657	0.0809366995146006
541.203764	1.15008343414657	0.0808663257581653
541.223764	1.15008343414657	0.080766644242653
541.243764	1.15008343414657	0.0807801212300799
541.263764	1.15008343414657	0.0807168509641554
541.283764	1.15008343414657	0.0805805623471155
541.303764	1.15008343414657	0.0804615300664519
541.323764	1.15008343414657	0.0803842712240936
541.343764	1.15008343414657	0.0803044384124522
541.363764	1.15008343414657	0.0802085053843713
541.383764	1.15008343414657	0.0801088594783029
541.403764	1.15008343414657	0.0800403006165099
541.423764	1.15008343414657	0.0799391721706056
541.443764	1.15008343414657	0.0797519068545582
541.463764	1.15008343414657	0.079616722723762
541.483764	1.15008343414657	0.0794071658960119
541.503764	1.15008343414657	0.0792566631760623
541.523764	1.15008343414657	0.0790698103360706
541.543764	1.15008343414657	0.0788854020843828
541.563764	1.15008343414657	0.0788111101021686
541.583764	1.15008343414657	0.0787484849606638
541.603764	1.15008343414657	0.0785511279282958
541.623764	1.15008343414657	0.0784066194646889
541.643764	1.15008343414657	0.0782301633952513
541.663764	1.15008343414657	0.0781456728683848
541.683764	1.15007980341782	0.0779582140743613
541.703764	1.15007980341782	0.0778530107211258
541.723764	1.15007980341782	0.0776287531280693
541.743764	1.15007980341782	0.0775331821293321
541.763764	1.15007980341782	0.0773857685286165
541.783764	1.15007980341782	0.0772459919665749
541.803764	1.15007980341782	0.0771694981337634
541.823764	1.15007980341782	0.0772120917762532
541.843764	1.15007980341782	0.0772165524525569
541.863764	1.15007980341782	0.0771430492195182
541.883764	1.15007980341782	0.0771383873498583
541.903764	1.15007980341782	0.077106580994821
541.923764	1.15007980341782	0.0770632561717557
541.943764	1.15007980341782	0.0769950433150571
541.963764	1.15007980341782	0.0768388786935726
541.983764	1.15007980341782	0.0768346827141336
542.003764	1.15007980341782	0.0768400561791755
542.023764	1.15007980341782	0.0768894607212469
542.043764	1.15007980341782	0.0768113395368623
542.063764	1.15007980341782	0.0768404526309804
542.083764	1.15008343414657	0.0768605339832168
542.103764	1.15008343414657	0.0769813621668201
542.123764	1.15008343414657	0.0770517780610969
542.143764	1.15008343414657	0.076953832505961
542.163764	1.15008343414657	0.076920317491121
542.183764	1.15008343414657	0.0769162099417997
542.203764	1.15008343414657	0.0768954609124963
542.223764	1.15008343414657	0.076855224021683
542.243764	1.15008343414657	0.076896086451722
542.263764	1.15008343414657	0.0767655576621876
542.283764	1.15008343414657	0.076738944351011
542.303764	1.15008343414657	0.0767567834952809
542.323764	1.15008343414657	0.0767355282183869
542.343764	1.15008343414657	0.0767232678869505
542.363764	1.15008343414657	0.0766653052085961
542.383764	1.15008343414657	0.0765464705603446
542.403764	1.15008343414657	0.0763278546901389
542.423764	1.15008343414657	0.0762441600343372
542.443764	1.15008343414657	0.0760749125032691
542.463764	1.15008343414657	0.0760404579926079
542.483764	1.15008343414657	0.0758216711970729
542.503764	1.15008343414657	0.0756397449236056
542.523764	1.15008343414657	0.0754763818530946
542.543764	1.15008343414657	0.0754048852122038
542.563764	1.15008343414657	0.0753291284948752
542.583764	1.15008343414657	0.0753496976964888
542.603764	1.15008343414657	0.0752679526577256
542.623764	1.15008343414657	0.0752546928879048
542.643764	1.15008343414657	0.0751611991067112
542.663764	1.15008343414657	0.0750273058182456
542.683764	1.15008343414657	0.0749421701669594
542.703764	1.15008343414657	0.0748316437953939
542.723764	1.15008343414657	0.0748053658064782
542.743764	1.15008343414657	0.0746513009551856
542.763764	1.15008343414657	0.0745938385895149
542.783764	1.15008343414657	0.0746200934322923
542.803764	1.15008343414657	0.0746636236031493
542.823764	1.15008343414657	0.0747416148130647
542.843764	1.15008343414657	0.0747254321014136
542.863764	1.15008343414657	0.0747434041876063
542.883764	1.15008343414657	0.0747336673787404
542.903764	1.15008343414657	0.0747291010610874
542.923764	1.15008343414657	0.0747688412001623
542.943764	1.15008343414657	0.0746906547317975
542.963764	1.15008343414657	0.0747013482477151
542.983764	1.15008343414657	0.0746617837818954
543.003764	1.15008343414657	0.0746688641262678
543.023764	1.15008343414657	0.0746605522886375
543.043764	1.15008343414657	0.0746491400554495
543.063764	1.15008343414657	0.0746458948481545
543.083764	1.15008343414657	0.0746953255038185
543.103764	1.15008343414657	0.0747118631229244
543.123764	1.15008343414657	0.0746992354207273
543.143764	1.15008343414657	0.0745470204800309
543.163764	1.15008343414657	0.0745572712518665
543.183764	1.15008343414657	0.0744768936157378
543.203764	1.15008343414657	0.0743950358137362
543.223764	1.15008343414657	0.0743947277920491
543.243764	1.15008343414657	0.0742815461429717
543.263764	1.15008343414657	0.0741092985162784
543.283764	1.15008343414657	0.074038490324631
543.303764	1.15008343414657	0.0739444647757465
543.323764	1.15008343414657	0.0738875739416451
543.343764	1.15008343414657	0.0739461520698831
543.363764	1.15008343414657	0.0739795495735591
543.383764	1.15008343414657	0.0740741419060882
543.403764	1.15008343414657	0.0740756772665985
543.423764	1.15008343414657	0.0740039076199731
543.443764	1.15008343414657	0.0741300517000176
543.463764	1.15008343414657	0.0739929571225709
543.483764	1.15008343414657	0.073916800985983
543.503764	1.15008343414657	0.0738887965325424
543.523764	1.15008343414657	0.0739729831921564
543.543764	1.15008343414657	0.0740691678603053
543.563764	1.15008343414657	0.0741254877563277
543.583764	1.15008343414657	0.0743559140919992
543.603764	1.15008343414657	0.0744623827674639
543.623764	1.15008343414657	0.0744042978300208
543.643764	1.15008343414657	0.0743794436253587
543.663764	1.15008343414657	0.0744229138536524
543.683764	1.15008343414657	0.074411012584105
543.703764	1.15008270800082	0.074547732668903
543.723764	1.15008270800082	0.0746107257746584
543.743764	1.15008270800082	0.0746052009694816
543.763764	1.15008270800082	0.0746396798132622
543.783764	1.15008270800082	0.0746022608164203
543.803764	1.15008270800082	0.0745132425487988
543.823764	1.15008270800082	0.0744705503868484
543.843764	1.15008270800082	0.0743300604489528
543.863764	1.15008270800082	0.0741971298024464
543.883764	1.15008270800082	0.0739885872503484
543.903764	1.15007907727207	0.0738875519824879
543.923764	1.15007907727207	0.0738433671913596
543.943764	1.15007907727207	0.0738397967511461
543.963764	1.15007907727207	0.0738052211683775
543.983764	1.15007907727207	0.0737933086225067
544.003764	1.15007907727207	0.0737966404794477
544.023764	1.15007907727207	0.0737685523438146
544.043764	1.15007907727207	0.0739077692441006
544.063764	1.15007907727207	0.0739790344236081
544.083764	1.15007907727207	0.073986671462282
544.103764	1.15008270800082	0.0740398595077381
544.123764	1.15008270800082	0.0740200185192462
544.143764	1.15008270800082	0.0739391470988331
544.163764	1.15008270800082	0.0738942958176188
544.183764	1.15008270800082	0.0738723663352581
544.203764	1.15008270800082	0.0739342781009095
544.223764	1.15008270800082	0.073921166703771
544.243764	1.15008270800082	0.0739173517453777
544.263764	1.15008270800082	0.0738523087226515
544.283764	1.15008270800082	0.073870763910296
544.303764	1.15007907727207	0.0738530220985052
544.323764	1.15007907727207	0.0737900598542676
544.343764	1.15007907727207	0.0738509442874703
544.363764	1.15007907727207	0.0738100426870428
544.383764	1.15007907727207	0.0736978201189803
544.403764	1.15007907727207	0.0736063246210641
544.423764	1.15007907727207	0.0735670723313671
544.443764	1.15007907727207	0.0735669951775725
544.463764	1.15007907727207	0.0734121213984195
544.483764	1.15007907727207	0.0734227270777096
544.503764	1.15008270800082	0.0732750404712599
544.523764	1.15008270800082	0.0732193140659644
544.543764	1.15008270800082	0.0730648557303203
544.563764	1.15008270800082	0.0729703043486515
544.583764	1.15008270800082	0.0729111416320476
544.603764	1.15008270800082	0.0728225156617966
544.623764	1.15008270800082	0.0727159650846107
544.643764	1.15008270800082	0.0726731672813111
544.663764	1.15008270800082	0.0725882304494186
544.683764	1.15008270800082	0.0723780290907387
544.703764	1.15007907727207	0.0722920328778986
544.723764	1.15007907727207	0.07229709594729
544.743764	1.15007907727207	0.0722949000316006
544.763764	1.15007907727207	0.0723701071765159
544.783764	1.15007907727207	0.0723457592194439
544.803764	1.15007907727207	0.0723294269481296
544.823764	1.15007907727207	0.0722778490430159
544.843764	1.15007907727207	0.072219169427864
544.863764	1.15007907727207	0.072311834102512
544.883764	1.15007907727207	0.0723260559208009
544.903764	1.15008343414657	0.0723704098567864
544.923764	1.15008343414657	0.0724374173338191
544.943764	1.15008343414657	0.0724112995873993
544.963764	1.15008343414657	0.0724154118846461
544.983764	1.15008343414657	0.0724355798865284
545.003764	1.15008343414657	0.0723497243309905
545.023764	1.15008343414657	0.0724340896313129
545.043764	1.15008343414657	0.0723589685425529
545.063764	1.15008343414657	0.0722113193260188
545.083764	1.15008343414657	0.0721997195497611
545.103764	1.15008343414657	0.0722281174875535
545.123764	1.15008343414657	0.0722439975189338
545.143764	1.15008343414657	0.0722355426500378
545.163764	1.15008343414657	0.0721942368824258
545.183764	1.15008343414657	0.0722105673732678
545.203764	1.15008343414657	0.0721522557223663
545.223764	1.15008343414657	0.0721195395460448
545.243764	1.15008343414657	0.0721457463160735
545.263764	1.15008343414657	0.0722173141758515
545.283764	1.15008343414657	0.0722877116719159
545.303764	1.15008343414657	0.0723559785362712
545.323764	1.15008343414657	0.0724353804736442
545.343764	1.15008343414657	0.0725504150007712
545.363764	1.15008343414657	0.0726145683808984
545.383764	1.15008343414657	0.0726821960557398
545.403764	1.15008343414657	0.0727879946801744
545.423764	1.15008343414657	0.0729033959845706
545.443764	1.15008343414657	0.0730080669766243
545.463764	1.15008343414657	0.0731970718139917
545.483764	1.15008343414657	0.0732687922008868
545.503764	1.15008343414657	0.0734037513986979
545.523764	1.15008343414657	0.0735535799131813
545.543764	1.15008343414657	0.0736099799304515
545.563764	1.15008343414657	0.0736444587742319
545.583764	1.15008343414657	0.0737288175461564
545.603764	1.15008343414657	0.0737795004672542
545.623764	1.15008343414657	0.0739392592685805
545.643764	1.15008343414657	0.0740816050519794
545.663764	1.15008343414657	0.0741411173346212
545.683764	1.15008343414657	0.0742514870246344
545.703764	1.15007980341782	0.0743813968033411
545.723764	1.15007980341782	0.0744657193723314
545.743764	1.15007980341782	0.0745594066315016
545.763764	1.15007980341782	0.0747408414946478
545.783764	1.15007980341782	0.074953679139136
545.803764	1.15007980341782	0.0751051640862382
545.823764	1.15007980341782	0.0752198816893173
545.843764	1.15007980341782	0.075331243695826
545.863764	1.15007980341782	0.0753832690929479
545.883764	1.15007980341782	0.0753780024562371
545.903764	1.15008295194041	0.0753239229877093
545.923764	1.15008343414657	0.0754030536998209
545.943764	1.15008343414657	0.0753444073201486
545.963764	1.15008343414657	0.0753184753363269
545.983764	1.15008343414657	0.0754329264620695
546.003764	1.15008343414657	0.075478904188684
546.023764	1.15008343414657	0.0755040302120989
546.043764	1.15008343414657	0.0755684120861555
546.063764	1.15008343414657	0.0755973429786206
546.083764	1.15008343414657	0.075619316972785
546.103764	1.15008343414657	0.0756542717961289
546.123764	1.15008343414657	0.075668696588246
546.143764	1.15008343414657	0.0756692936399174
546.163764	1.15008343414657	0.0757295899238101
546.183764	1.15008343414657	0.0757932121297355
546.203764	1.15008343414657	0.0756891755792694
546.223764	1.15008343414657	0.0757075512391565
546.243764	1.15008343414657	0.0757309644483334
546.263764	1.15008343414657	0.0757595487422139
546.283764	1.15008343414657	0.075695817927485
546.303764	1.15008343414657	0.0757081488843183
546.323764	1.15008343414657	0.0757094017432432
546.343764	1.15008343414657	0.0757016133644335
546.363764	1.15008343414657	0.075776040069043
546.383764	1.15008343414657	0.0758282393589482
546.403764	1.15008343414657	0.0758859889741311
546.423764	1.15008343414657	0.0758573993388337
546.443764	1.15008343414657	0.0759180742698099
546.463764	1.15008343414657	0.0759119850549518
546.483764	1.15008343414657	0.0759941301064648
546.503764	1.15008471057464	0.0759851025190174
546.523764	1.15008706487531	0.0761118098217618
546.543764	1.15008706487531	0.0762032667427805
546.563764	1.15008706487531	0.0762345674437181
546.583764	1.15008706487531	0.0763421506947687
546.603764	1.15008706487531	0.0764568142901918
546.623764	1.15008706487531	0.0764419983876843
546.643764	1.15008706487531	0.0764313214895072
546.663764	1.15008706487531	0.0764736593374935
546.683764	1.15008706487531	0.0764131120070237
546.703764	1.15008641247874	0.0764418696001968
546.723764	1.15008343414657	0.0764528533330796
546.743764	1.15008343414657	0.0764352610809524
546.763764	1.15008343414657	0.0764199086628285
546.783764	1.15008343414657	0.0764299511194183
546.803764	1.15008343414657	0.0763919611844978
546.823764	1.15008343414657	0.0764608707993098
546.843764	1.15008343414657	0.0764703162042289
546.863764	1.15008343414657	0.0765213451304203
546.883764	1.15008343414657	0.0766053519623439
546.903764	1.15008343414657	0.0764992245440466
546.923764	1.15008343414657	0.0764397799193473
546.943764	1.15008343414657	0.0762805059999449
546.963764	1.15008343414657	0.0761867700745347
546.983764	1.15008343414657	0.0761074779329459
547.003764	1.15008343414657	0.0760466350440941
547.023764	1.15008343414657	0.0761029579075699
547.043764	1.15008343414657	0.07616755521876
547.063764	1.15008343414657	0.0762166659829224
547.083764	1.15008343414657	0.0762172873677131
547.103764	1.15008343414657	0.0761109955524844
547.123764	1.15008343414657	0.0761279147861277
547.143764	1.15008343414657	0.076160081390036
547.163764	1.15008343414657	0.0761625782055241
547.183764	1.15008343414657	0.0761097147994958
547.203764	1.15008343414657	0.0762548885662081
547.223764	1.15008343414657	0.0763074035931797
547.243764	1.15008343414657	0.0763018930317804
547.263764	1.15008343414657	0.0763301764258624
547.283764	1.15008343414657	0.0762852491778345
547.303764	1.15008343414657	0.0762985700772002
547.323764	1.15007980341782	0.0761916604381248
547.343764	1.15007980341782	0.0762559918654694
547.363764	1.15007980341782	0.0762503305574255
547.383764	1.15007980341782	0.0763017482200429
547.403764	1.15007980341782	0.0762943224640674
547.423764	1.15007980341782	0.0762938055336444
547.443764	1.15007980341782	0.0762878842766619
547.463764	1.15007980341782	0.0762973753803666
547.483764	1.15007980341782	0.0762189218411754
547.503764	1.15007980341782	0.0762699745069956
547.523764	1.15007980341782	0.0762799766062164
547.543764	1.15007980341782	0.0762773361659724
547.563764	1.15007980341782	0.076278560537342
547.583764	1.15007980341782	0.076337834830203
547.603764	1.15007980341782	0.0763258748050735
547.623764	1.15007980341782	0.0762482201044004
547.643764	1.15007980341782	0.0762173538386745
547.663764	1.15007980341782	0.0761316905741322
547.683764	1.15007980341782	0.0760372294030538
547.703764	1.15007980341782	0.0760419630850918
547.723764	1.15008416029232	0.0761241188194381
547.743764	1.15008416029232	0.0761026409835211
547.763764	1.15008416029232	0.0759202001535931
547.783764	1.15008416029232	0.0758648161924481
547.803764	1.15008416029232	0.0757569712119869
547.823764	1.15008416029232	0.075721578392487
547.843764	1.15008416029232	0.0757404033248543
547.863764	1.15008416029232	0.0757698695459554
547.883764	1.15008416029232	0.0758012242545492
547.903764	1.15008416029232	0.0758341434046994
547.923764	1.15008416029232	0.075859578636783
547.943764	1.15008416029232	0.0759836544016442
547.963764	1.15008416029232	0.0760790443857097
547.983764	1.15008416029232	0.0761043217492603
548.003764	1.15008416029232	0.0761105753610498
548.023764	1.15008416029232	0.0761040671417383
548.043764	1.15008416029232	0.0760312612603041
548.063764	1.15008416029232	0.0760409731425594
548.083764	1.15008416029232	0.0760563849097554
548.103764	1.15008416029232	0.0759696705731362
548.123764	1.15008779102106	0.0759460395528624
548.143764	1.15008779102106	0.0758136276172505
548.163764	1.15008779102106	0.0757612277274804
548.183764	1.15008779102106	0.0758055080706161
548.203764	1.15008779102106	0.07574087336951
548.223764	1.15008779102106	0.0758070096021553
548.243764	1.15008779102106	0.075827717680599
548.263764	1.15008779102106	0.0758252190846385
548.283764	1.15008779102106	0.0758612534676144
548.303764	1.15008779102106	0.0758447615472948
548.323764	1.15008416029232	0.0757541533180156
548.343764	1.15008416029232	0.0757487555198543
548.363764	1.15008416029232	0.0756577075139466
548.383764	1.15008416029232	0.0755879776949497
548.403764	1.15008416029232	0.0755162537471106
548.423764	1.15008416029232	0.0755399886282617
548.443764	1.15008416029232	0.0755011090507413
548.463764	1.15008416029232	0.0753318466824045
548.483764	1.15008416029232	0.0752392692508928
548.503764	1.15008416029232	0.0753105178126603
548.523764	1.15008779102106	0.0752828730146004
548.543764	1.15008779102106	0.075220631268105
548.563764	1.15008779102106	0.075168411206025
548.583764	1.15008779102106	0.0752315989767387
548.603764	1.15008779102106	0.0750836631041833
548.623764	1.15008779102106	0.0750097693542466
548.643764	1.15008779102106	0.0750199862971106
548.663764	1.15008779102106	0.0749416935939057
548.683764	1.15008779102106	0.0749567095027877
548.703764	1.15008779102106	0.0749357895481544
548.723764	1.15008416029232	0.0749089655477697
548.743764	1.15008416029232	0.0749100308636246
548.763764	1.15008416029232	0.0749411980291488
548.783764	1.15008416029232	0.0750477776873802
548.803764	1.15008416029232	0.0750381945926125
548.823764	1.15008416029232	0.075077258745749
548.843764	1.15008416029232	0.0750074885693831
548.863764	1.15008416029232	0.0750371904063025
548.883764	1.15008416029232	0.0750173915556523
548.903764	1.15008416029232	0.0750671563465958
548.923764	1.15008416029232	0.0752255572411387
548.943764	1.15008416029232	0.0751987077206531
548.963764	1.15008416029232	0.0751535929295551
548.983764	1.15008416029232	0.0751352463507138
549.003764	1.15008416029232	0.0751271196821899
549.023764	1.15008416029232	0.0750727215091418
549.043764	1.15008416029232	0.0750269989835398
549.063764	1.15008416029232	0.0750034213774318
549.083764	1.15008416029232	0.0750085188692849
549.103764	1.15008416029232	0.0749158571620907
549.123764	1.15008416029232	0.0749651619977206
549.143764	1.15008052956357	0.0749468557762485
549.163764	1.15008052956357	0.07505315768082
549.183764	1.15008052956357	0.0750184360993317
549.203764	1.15008052956357	0.0750233383327362
549.223764	1.15008052956357	0.0750107901582971
549.243764	1.15008052956357	0.0750116133299352
549.263764	1.15008052956357	0.0750797033340534
549.283764	1.15008052956357	0.0750933370030324
549.303764	1.15008052956357	0.0751623688769343
549.323764	1.15008052956357	0.0752021547147946
549.343764	1.15008052956357	0.075310136198123
549.363764	1.15008052956357	0.0752680108198167
549.383764	1.15008052956357	0.0751914813775618
549.403764	1.15008052956357	0.0752787233274375
549.423764	1.15008052956357	0.0751996935087502
549.443764	1.15008052956357	0.0752183119063445
549.463764	1.15008052956357	0.0752276617592565
549.483764	1.15008052956357	0.0752753356823686
549.503764	1.15008052956357	0.0752553427602503
549.523764	1.15008052956357	0.0751541175753577
549.543764	1.15008851716681	0.0750544235965402
549.563764	1.15008851716681	0.0750742847637169
549.583764	1.15008851716681	0.0751166249856658
549.603764	1.15008851716681	0.0750969026953196
549.623764	1.15008851716681	0.0751264520051223
549.643764	1.15008851716681	0.0751855725838848
549.663764	1.15008851716681	0.0753459759161404
549.683764	1.15008851716681	0.0754712125488634
549.703764	1.15008851716681	0.0755759274592306
549.723764	1.15008851716681	0.0756030897493294
549.743764	1.15008416029232	0.0755277906133514
549.763764	1.15008416029232	0.0755691171531392
549.783764	1.15008416029232	0.0757161384564842
549.803764	1.15008416029232	0.0756794921845689
549.823764	1.15008416029232	0.0756469682992429
549.843764	1.15008416029232	0.0756136930546569
549.863764	1.15008416029232	0.075582754383062
549.883764	1.15008416029232	0.075487328196062
549.903764	1.15008416029232	0.0753957312112321
549.923764	1.15008416029232	0.0754018144911829
549.943764	1.15008416029232	0.0754225700488847
549.963764	1.15008416029232	0.0754975101229734
549.983764	1.15008416029232	0.0754701181519624
550.003764	1.15008416029232	0.0755466309764774
550.023764	1.15008416029232	0.0755123052533047
550.043764	1.15008416029232	0.0756463243618042
550.063764	1.15008416029232	0.0756136040310476
550.083764	1.15008416029232	0.075575137523073
550.103764	1.15008416029232	0.0756318182614569
550.123764	1.15008416029232	0.0756969740474212
550.143764	1.15008416029232	0.0757169301731139
550.163764	1.15008416029232	0.0757536334201388
550.183764	1.15008416029232	0.0757981475986209
550.203764	1.15008416029232	0.0758836019544277
550.223764	1.15008416029232	0.0759045598924672
550.243764	1.15008416029232	0.0759406850795243
550.263764	1.15008416029232	0.0759809219703376
550.283764	1.15008416029232	0.0760802729115147
550.303764	1.15008416029232	0.0761124080604142
550.323764	1.15008416029232	0.0760355462633523
550.343764	1.15008416029232	0.0760137924542479
550.363764	1.15008416029232	0.0759934262264628
550.383764	1.15008416029232	0.0759989148287054
550.403764	1.15008416029232	0.0760418396390207
550.423764	1.15008416029232	0.0760545551778453
550.443764	1.15008416029232	0.0760658119164626
550.463764	1.15008416029232	0.0760773297909998
550.483764	1.15008416029232	0.0760763523117726
550.503764	1.15008416029232	0.0760608432120967
550.523764	1.15008416029232	0.0760590900404894
550.543764	1.15008416029232	0.0759840199919318
550.563764	1.15008416029232	0.0760034241712486
550.583764	1.15008416029232	0.0760624343607357
550.603764	1.15008416029232	0.0760611648840702
550.623764	1.15008416029232	0.0760138339985988
550.643764	1.15008416029232	0.0760630771111929
550.663764	1.15008416029232	0.0760974865165587
550.683764	1.15008416029232	0.0760075335010418
550.703764	1.15008416029232	0.0760915913731679
550.723764	1.15008416029232	0.0761039425086858
550.743764	1.15008416029232	0.076089606740177
550.763764	1.15008416029232	0.0760283626515941
550.783764	1.15008416029232	0.0760566982728599
550.803764	1.15008416029232	0.0760266272847083
550.823764	1.15008416029232	0.076009110405903
550.843764	1.15008416029232	0.0760611090959424
550.863764	1.15008416029232	0.0760915361785302
550.883764	1.15008416029232	0.0761913185874662
550.903764	1.15008416029232	0.0761852560796906
550.923764	1.15008416029232	0.0762226833854026
550.943764	1.15008052956357	0.0762355217768071
550.963764	1.15008052956357	0.0762016239604483
550.983764	1.15008052956357	0.0761957650199922
551.003764	1.15008052956357	0.0762927912579926
551.023764	1.15008052956357	0.0762804876017324
551.043764	1.15008052956357	0.0763213975110295
551.063764	1.15008052956357	0.0763156821953297
551.083764	1.15008052956357	0.076370883954822
551.103764	1.15008052956357	0.0764373133718861
551.123764	1.15008052956357	0.0764486086874009
551.143764	1.15008052956357	0.0763511604774942
551.163764	1.15008052956357	0.076318803956553
551.183764	1.15008052956357	0.0763653704259689
551.203764	1.15008052956357	0.0764127855871241
551.223764	1.15008052956357	0.0764065812350647
551.243764	1.15008052956357	0.0763605773948582
551.263764	1.15008052956357	0.076387965804924
551.283764	1.15008052956357	0.0763672814661093
551.303764	1.15008052956357	0.0762551550435443
551.323764	1.15008052956357	0.0762597302635585
551.343764	1.15008485239998	0.0762404287581373
551.363764	1.15008488643807	0.0762980377160181
551.383764	1.15008488643807	0.0763480375292889
551.403764	1.15008488643807	0.0763682559778834
551.423764	1.15008488643807	0.0764164830343528
551.443764	1.15008488643807	0.0764334960395304
551.463764	1.15008488643807	0.0764618850749624
551.483764	1.15008488643807	0.0764561851900209
551.503764	1.15008488643807	0.0763908264302279
551.523764	1.15008488643807	0.0763884619631718
551.543764	1.15008488643807	0.0763395292462279
551.563764	1.15008488643807	0.0763399975104116
551.583764	1.15008488643807	0.076397113870989
551.603764	1.15008488643807	0.0764791758338005
551.623764	1.15008488643807	0.0765013349970716
551.643764	1.15008488643807	0.0765763658752411
551.663764	1.15008488643807	0.0766517451324674
551.683764	1.15008488643807	0.0765486142488504
551.703764	1.15008488643807	0.0765754619888639
551.723764	1.15008488643807	0.0765857347198566
551.743764	1.15008488643807	0.07657594865126
551.763764	1.15008488643807	0.0764833017813339
551.783764	1.15008488643807	0.0764379917317868
551.803764	1.15008488643807	0.076376219436457
551.823764	1.15008488643807	0.0762917473078035
551.843764	1.15008488643807	0.0762768097396979
551.863764	1.15008488643807	0.0763263377278407
551.883764	1.15008488643807	0.0763346014927224
551.903764	1.15008488643807	0.0763106232803732
551.923764	1.15008488643807	0.0763937630223447
551.943764	1.15008488643807	0.0762846823941903
551.963764	1.15008488643807	0.0761593911603201
551.983764	1.15008488643807	0.0760547409404424
552.003764	1.15008488643807	0.0760131336795408
552.023764	1.15008488643807	0.0760367130661213
552.043764	1.15008488643807	0.0759554736814576
552.063764	1.15008488643807	0.0760213131687397
552.083764	1.15008488643807	0.0760332292755546
552.103764	1.15008488643807	0.0760604022484866
552.123764	1.15008488643807	0.0760205879230706
552.143764	1.15008488643807	0.0759677939554576
552.163764	1.15008488643807	0.0759247415446361
552.183764	1.15008488643807	0.0760013279620007
552.203764	1.15008488643807	0.0759388476322335
552.223764	1.15008488643807	0.0760376199199521
552.243764	1.15008488643807	0.0760849199439067
552.263764	1.15008488643807	0.0760788829562323
552.283764	1.15008488643807	0.0760452498367377
552.303764	1.15008488643807	0.0760589660009276
552.323764	1.15008488643807	0.0760856155150384
552.343764	1.15008430779067	0.0760889260063131
552.363764	1.15008052956357	0.0761845183707167
552.383764	1.15008052956357	0.0760829667659241
552.403764	1.15008052956357	0.0761180414743945
552.423764	1.15008052956357	0.0760068545476498
552.443764	1.15008052956357	0.0760735439136528
552.463764	1.15008052956357	0.0761415104716999
552.483764	1.15008052956357	0.0761861670879563
552.503764	1.15008052956357	0.0762227641001412
552.523764	1.15008052956357	0.0762214904690415
552.543764	1.15008052956357	0.0762838289545249
552.563764	1.15008488643807	0.0763914911398421
552.583764	1.15008488643807	0.0764636952216792
552.603764	1.15008488643807	0.0763959767427561
552.623764	1.15008488643807	0.0765189931266695
552.643764	1.15008488643807	0.0765667418296136
552.663764	1.15008488643807	0.0766186627723674
552.683764	1.15008488643807	0.076708791461139
552.703764	1.15008488643807	0.0768157924977865
552.723764	1.15008488643807	0.0769381578223724
552.743764	1.15008488643807	0.076929989016007
552.763764	1.15008488643807	0.0768562964594263
552.783764	1.15008488643807	0.0768770757567576
552.803764	1.15008488643807	0.0769382670246661
552.823764	1.15008488643807	0.0768748958653177
552.843764	1.15008488643807	0.0767842811076406
552.863764	1.15008488643807	0.076772087247165
552.883764	1.15008488643807	0.0766654440854261
552.903764	1.15008488643807	0.0766068208518931
552.923764	1.15008488643807	0.0765984152427277
552.943764	1.15008488643807	0.0766279930400851
552.963764	1.15008488643807	0.0767255789398407
552.983764	1.15008488643807	0.0766488340604519
553.003764	1.15008488643807	0.0766377067028128
553.023764	1.15008488643807	0.076584103213848
553.043764	1.15008488643807	0.076538733815228
553.063764	1.15008488643807	0.0765482065207207
553.083764	1.15008488643807	0.0764508366515898
553.103764	1.15008488643807	0.0764698550619341
553.123764	1.15008488643807	0.0764384338823787
553.143764	1.15008488643807	0.0764085866402313
553.163764	1.15008125570932	0.0763833543819757
553.183764	1.15008125570932	0.0762875946531873
553.203764	1.15008125570932	0.0763311188891366
553.223764	1.15008125570932	0.0762789819157583
553.243764	1.15008125570932	0.0763208206380432
553.263764	1.15008125570932	0.0763047459417046
[truncated: 13,001 more rows]
