# Supplementary material for: Unraveling the Local Relation Between Tissue Composition and Human Brain Mechanics Through Machine Learning
Source: Front Bioeng Biotechnol. 2021 Aug 17;9:704738. doi: 10.3389/fbioe.2021.704738 (PMC8415910; doi:10.3389/fbioe.2021.704738)
Supplement: Supplementary file 2 [file DataSheet4.ZIP › Mechanics_tensRelax/tensRelax_HBE_01_26_P1_HS_radial.txt]

506.357312	1.0000123448357	0.216820295104669
506.377312	1.0000123448357	0.212188887327414
506.397312	1.00001549534065	0.205226824154939
506.417312	1.00001645978094	0.205299676592309
506.437312	1.00001645978094	0.204523797754933
506.457312	1.00001645978094	0.20490430339254
506.477312	1.00001645978094	0.204587876881779
506.497312	1.00001645978094	0.204393159594154
506.517312	1.00001645978094	0.204928431359022
506.537312	1.00001645978094	0.204562003011518
506.557312	1.00003785749615	0.205254920686602
506.577312	1.00003785749615	0.204944794308788
506.597312	1.00003785749615	0.204701867540123
506.617312	1.00003785749615	0.20467716655684
506.637312	1.00003785749615	0.2048994104302
506.657312	1.00003291956187	0.205546348690447
506.677312	1.00003291956187	0.205202907004176
506.697312	1.00003291956187	0.205262947577914
506.717312	1.00003291956187	0.205379689740427
506.737312	1.00003291956187	0.205514826353029
506.757312	1.00003291956187	0.205569603277316
506.777312	1.00003291956187	0.205129951342754
506.797312	1.00003291956187	0.205524471529349
506.817312	1.00003291956187	0.20555704023872
506.837312	1.00003291956187	0.205576813555333
506.857312	1.00003785749615	0.205794122107097
506.877312	1.00003785749615	0.205948706243522
506.897312	1.00003785749615	0.205508893397646
506.917312	1.00003785749615	0.204914946653444
506.937312	1.00003785749615	0.204946713896933
506.957312	1.00003785749615	0.204957282819129
506.977312	1.00003785749615	0.204994178501734
506.997312	1.00003785749615	0.204940737519085
507.017312	1.00003785749615	0.205029216899005
507.037312	1.00003785749615	0.205090485638156
507.057312	1.00006254716756	0.205276544085743
507.077312	1.00006254716756	0.205218628566221
507.097312	1.00006254716756	0.205559789004483
507.117312	1.00006254716756	0.205849872252273
507.137312	1.00006254716756	0.206078522673336
507.157312	1.00006254716756	0.206335680321336
507.177312	1.00006254716756	0.206600952006948
507.197312	1.00006254716756	0.206471459163301
507.217312	1.00006254716756	0.206468815954611
507.237312	1.00006254716756	0.206230113554226
507.257312	1.00008394488278	0.20609381762236
507.277312	1.00008394488278	0.206146106992353
507.297312	1.00008394488278	0.205915115053533
507.317312	1.00008394488278	0.20582477636706
507.337312	1.00008394488278	0.206050213262743
507.357312	1.00008394488278	0.206170536469885
507.377312	1.00008394488278	0.206406513585632
507.397312	1.00008394488278	0.2065844668764
507.417312	1.00008394488278	0.206793775070844
507.437312	1.00008394488278	0.206866811453702
507.457312	1.00010040466371	0.206891509754993
507.477312	1.00010040466371	0.20683007383947
507.497312	1.00010040466371	0.206954439879177
507.517312	1.00010040466371	0.206925099497285
507.537312	1.00010040466371	0.206985854964998
507.557312	1.00010040466371	0.207052293546916
507.577312	1.00010040466371	0.20695783934397
507.597312	1.00010040466371	0.206814343839328
507.617312	1.00010040466371	0.207223464599398
507.637312	1.00010040466371	0.207863082646854
507.657312	1.00010071971421	0.207747720906152
507.677312	1.00010122765276	0.207916995199313
507.697312	1.00010122765276	0.207968973464602
507.717312	1.00010122765276	0.20820824645985
507.737312	1.00010122765276	0.208605807359085
507.757312	1.00010122765276	0.208928731169927
507.777312	1.00010122765276	0.208990552357601
507.797312	1.00010122765276	0.209499460884673
507.817312	1.00010122765276	0.209899659764721
507.837312	1.00010122765276	0.210332032732777
507.857312	1.00010122765276	0.210972695992513
507.877312	1.00010122765276	0.211326019591589
507.897312	1.00010122765276	0.212261386916204
507.917312	1.00010122765276	0.213169731635073
507.937312	1.00010122765276	0.213953525056119
507.957312	1.00010122765276	0.215097146278088
507.977312	1.00010122765276	0.215918775030718
507.997312	1.00010122765276	0.21706567006193
508.017312	1.00010122765276	0.218132516363979
508.037312	1.00010122765276	0.218940362083132
508.057312	1.00010122765276	0.220336576724753
508.077312	1.00010122765276	0.221523572701453
508.097312	1.00010122765276	0.222552268981974
508.117312	1.00010122765276	0.223924492904592
508.137312	1.00010122765276	0.224829255128227
508.157312	1.00010122765276	0.225865984924258
508.177312	1.00010122765276	0.22680624418928
508.197312	1.00010122765276	0.228416654337111
508.217312	1.00010122765276	0.229541473907172
508.237312	1.00010122765276	0.231018778336679
508.257312	1.00010122765276	0.232118864806217
508.277312	1.00009299776229	0.233358683711585
508.297312	1.00009299776229	0.234824879942042
508.317312	1.00009299776229	0.235939014877183
508.337312	1.00009299776229	0.236994284295026
508.357312	1.00009299776229	0.238134787614094
508.377312	1.00009299776229	0.239207541877849
508.397312	1.00009299776229	0.240512182380221
508.417312	1.00009299776229	0.241381185966611
508.437312	1.00009299776229	0.242223397974351
508.457312	1.00009299776229	0.242905495086329
508.477312	1.00011357248846	0.243687568085222
508.497312	1.00011357248846	0.244451021499537
508.517312	1.00011357248846	0.24516022036556
508.537312	1.00011357248846	0.245954177422769
508.557312	1.00011357248846	0.246787998065121
508.577312	1.00011357248846	0.247551036629418
508.597312	1.00011357248846	0.248356303245919
508.617312	1.00011357248846	0.249218315291291
508.637312	1.00011357248846	0.250094231637416
508.657312	1.00011357248846	0.25094031676564
508.677312	1.00010122765276	0.25172606287864
508.697312	1.00010122765276	0.25264739491566
508.717312	1.00010122765276	0.253393441840445
508.737312	1.00010122765276	0.254182262828901
508.757312	1.00010122765276	0.255175226822698
508.777312	1.00010122765276	0.255923570556596
508.797312	1.00010122765276	0.256570111639125
508.817312	1.00010122765276	0.257381846117568
508.837312	1.00010122765276	0.258283679610244
508.857312	1.00010122765276	0.259065994753351
508.877312	1.00010122765276	0.259943116479142
508.897312	1.00010122765276	0.260739330581583
508.917312	1.00010122765276	0.261515977294758
508.937312	1.00010122765276	0.262360656443452
508.957312	1.00010122765276	0.263139516283547
508.977312	1.00010122765276	0.263965357443078
508.997312	1.00010122765276	0.264730463135577
509.017312	1.00010122765276	0.265362578239006
509.037312	1.00010122765276	0.26622521938455
509.057312	1.00010122765276	0.267040816894133
509.077312	1.00010122765276	0.267805616345417
509.097312	1.00010122765276	0.268541364425619
509.117312	1.00010122765276	0.26949151815281
509.137312	1.00010122765276	0.270217226743874
509.157312	1.00010122765276	0.270989169449549
509.177312	1.00010122765276	0.271848640761119
509.197312	1.00010122765276	0.272624097525386
509.217312	1.00010441673532	0.273427958755846
509.237312	1.00011542421382	0.274222879641993
509.257312	1.00012312044733	0.275022090279114
509.277312	1.00026075893581	0.275786178135018
509.297312	1.00037751407723	0.276560530413042
509.317312	1.00040902555628	0.277284676936515
509.337312	1.00067566114825	0.278137304706514
509.357312	1.00086255681711	0.279047878537125
509.377312	1.00099910870286	0.279853201535245
509.397312	1.00134707875923	0.280504632387872
509.417312	1.00163818541614	0.281088956650516
509.437312	1.00195953692052	0.281745852959249
509.457312	1.00283018860646	0.282408213537103
509.477312	1.00292078812723	0.283202707703418
509.497312	1.00397613655816	0.283986260868184
509.517312	1.00461367659658	0.28473342711648
509.537312	1.00499389753622	0.285435327233543
509.557312	1.00581750382485	0.286159839347304
509.577312	1.00694026663199	0.28689278259033
509.597312	1.00695087547517	0.287525922058753
509.617312	1.00761923259563	0.288322461987605
509.637312	1.00918075143838	0.289141339720435
509.657312	1.0093845441011	0.289661089224537
509.677312	1.01085990627801	0.290444790168493
509.697312	1.01125519820457	0.291267669215804
509.717312	1.01284850499925	0.292014202802987
509.737312	1.01305168042019	0.292809758130722
509.757312	1.01398951501667	0.293547281935177
509.777312	1.01636860275183	0.294303958278884
509.797312	1.01734886629145	0.29505665229981
509.817312	1.01834182829486	0.29579162350065
509.837312	1.01865057777946	0.296588499345253
509.857312	1.02070418620581	0.297294647075449
509.877312	1.02141006005351	0.297953174296698
509.897312	1.02282971615932	0.298580924869323
509.917312	1.02390430838882	0.299346688149547
509.937312	1.0268673004231	0.300038111968299
509.957312	1.0268673004231	0.300811527717959
509.977312	1.02948958785121	0.301599983709617
509.997312	1.0298086632765	0.302471272015051
510.017312	1.03231676097437	0.303141983007434
510.037312	1.03436802259599	0.303874445522972
510.057312	1.034949554372	0.304703498060827
510.077312	1.03655582324419	0.305516318627298
510.097312	1.03974049509375	0.306209265936745
510.117312	1.03974049509375	0.306931452160346
510.137312	1.04167451935382	0.307761294040866
510.157312	1.04509979976676	0.308534386338077
510.177312	1.04641840824867	0.309162520899202
510.197312	1.04824567539832	0.30973967223292
510.217312	1.05128127049757	0.310314273930475
510.237312	1.05183762395246	0.310862414250482
510.257312	1.05362657710421	0.311544457948295
510.277312	1.05512740693434	0.312298417291451
510.297312	1.05892581643602	0.313008506393566
510.317312	1.05910213540968	0.313759517868282
510.337312	1.06092258718129	0.31434035952734
510.357312	1.0638122560352	0.315014584578318
510.377312	1.06608437448306	0.315720192825443
510.397312	1.06793445386035	0.316538933461916
510.417312	1.06830508826353	0.317308727137668
510.437312	1.07128401928099	0.318084856920419
510.457312	1.07128401928099	0.318744894575571
510.477312	1.07434755743024	0.319469663077323
510.497312	1.07457103753406	0.320113445614953
510.517312	1.07725068987057	0.320616258674181
510.537312	1.07813000223031	0.321279389009508
510.557312	1.07954356307347	0.321967561092567
510.577312	1.08078105569744	0.322584546336895
510.597312	1.08324698806584	0.323116445189668
510.617312	1.08330311849067	0.323862156198702
510.637312	1.08468392694162	0.324525343509141
510.657312	1.08581306791388	0.325062858564661
510.677312	1.08790021957348	0.325670582386195
510.697312	1.08919224165141	0.326314885415193
510.717312	1.09035843641957	0.327049918932559
510.737312	1.09137284114542	0.327700182982418
510.757312	1.09239921779007	0.328421476002475
510.777312	1.09350554653469	0.329062784277264
510.797312	1.09569849086441	0.329596662421612
510.817312	1.09650104020673	0.330314168970832
510.837312	1.09662138306601	0.330966547034658
510.857312	1.098266403149	0.33152103592497
510.877312	1.09935746158905	0.332126014258401
510.897312	1.1003818707755	0.332742671302357
510.917312	1.10098240202521	0.33310145187754
510.937312	1.10283248140251	0.333471421533397
510.957312	1.10288186074532	0.333840555554311
510.977312	1.1048729155745	0.334316603962227
510.997312	1.10570785082172	0.334851518341382
511.017312	1.10588330179914	0.335415388539614
511.037312	1.10659518732465	0.335931174119152
511.057312	1.1076772636108	0.336617373439034
511.077312	1.10843287042943	0.337184471039838
511.097312	1.10930291130319	0.33762432304181
511.117312	1.11020157676472	0.338119163146611
511.137312	1.11101957644046	0.33860989332813
511.157312	1.11236896985639	0.339058190109654
511.177312	1.11297827751273	0.339387318701138
511.197312	1.11314371117035	0.339860411525234
511.217312	1.11437401549936	0.340467313955603
511.237312	1.1147575926912	0.340929155382496
511.257312	1.11577529580284	0.341383971659658
511.277312	1.11637692651449	0.341776048845091
511.297312	1.11688057652235	0.342017308167001
511.317312	1.11738704269585	0.342455853302392
511.337312	1.11840346631671	0.342933140325454
511.357312	1.1185071307886	0.343338286176696
511.377312	1.11963362919447	0.343580195370953
511.397312	1.12030747076538	0.343943646718157
511.417312	1.12095802431809	0.344529804273656
511.437312	1.12151479569709	0.344708256252409
511.457312	1.12195806531324	0.344887898773559
511.477312	1.12294057278392	0.345127330737521
511.497312	1.12294057278392	0.345437280676165
511.517312	1.12385229033737	0.345666134854901
511.537312	1.1239857688734	0.345673360604501
511.557312	1.12516922712276	0.346002041110488
511.577312	1.12541696611466	0.346135917781212
511.597312	1.12592659565231	0.346252755333168
511.617312	1.12675348103792	0.346409532437082
511.637312	1.12677667904168	0.346605564204656
511.657312	1.12745918128638	0.346521158546963
511.677312	1.12747853438819	0.34642225153685
511.697312	1.12812418858424	0.346599650069562
511.717312	1.12845143603359	0.34664421706872
511.737312	1.12860356041521	0.346788050733369
511.757312	1.12924763935879	0.346878019179645
511.777312	1.12970073340669	0.346700701955163
511.797312	1.13015263154863	0.346583823452347
511.817312	1.13111120804093	0.346634299838672
511.837312	1.13111120804093	0.346617226297439
511.857312	1.13182656555149	0.346597020905642
511.877312	1.13190786143827	0.346670883794061
511.897312	1.13253086414673	0.346722451016341
511.917312	1.13285100688595	0.34644972540958
511.937312	1.13295381622079	0.346319308789794
511.957312	1.13324614450206	0.346372526509786
511.977312	1.13379497532267	0.346359690492344
511.997312	1.13408442314229	0.346316993582468
512.017312	1.13439792410272	0.346390119355404
512.037312	1.13471752032577	0.346432787184234
512.057312	1.13502753001236	0.346235567248224
512.077312	1.13533028710796	0.345910516531524
512.097312	1.13562684606731	0.345642389884407
512.117312	1.13615530790901	0.345613043548433
512.137312	1.13619618731807	0.345401195846477
512.157312	1.13674950600082	0.344977344947994
512.177312	1.13698389713913	0.344824890830535
512.197312	1.13701039352867	0.344730855192308
512.217312	1.13738103436144	0.344611679880378
512.237312	1.13744904669064	0.344465753567425
512.257312	1.13772179040444	0.344115605908356
512.277312	1.13789556968536	0.343837870052878
512.297312	1.13826215986891	0.343657218597492
512.317312	1.13827861964985	0.343419368879808
512.337312	1.13847284506491	0.343249192535751
512.357312	1.13884612203446	0.342983825027023
512.377312	1.13902425415589	0.342833209543836
512.397312	1.13921579842694	0.342602795671469
512.417312	1.13942557061946	0.342392034057544
512.437312	1.13955178370531	0.342184756234185
512.457312	1.13988107576808	0.342097796192404
512.477312	1.14009983011449	0.341763349330516
512.497312	1.1403112740035	0.341387176509581
512.517312	1.14054595447389	0.341079581542141
512.537312	1.14078215233033	0.340809371742572
512.557312	1.14116684827292	0.340612669330476
512.577312	1.14135824466312	0.34024218689863
512.597312	1.14153703903355	0.34000874859752
512.617312	1.14170164970212	0.339727097483716
512.637312	1.14181911852935	0.339318211453913
512.657312	1.14216888887426	0.33896614147838
512.677312	1.14216888887426	0.338705511806124
512.697312	1.14241797165297	0.338358437242039
512.717312	1.14252503738428	0.33800208404393
512.737312	1.14267420414902	0.337554578385544
512.757312	1.14273963177824	0.337189900293007
512.777312	1.14285672768856	0.336790413375846
512.797312	1.14297566246503	0.336389595852475
512.817312	1.14309482227757	0.335955004552308
512.837312	1.14321722260948	0.335602972560181
512.857312	1.14347841875823	0.335204339082684
512.877312	1.14349143227253	0.334968964221332
512.897312	1.14361817258574	0.334653559509417
512.917312	1.14375314278942	0.334237169976353
512.937312	1.14391272550929	0.333857845719658
512.957312	1.14401350308991	0.333580388211331
512.977312	1.14418685801711	0.333190628013694
512.997312	1.14419758259312	0.332823259034202
513.017312	1.14442020113029	0.332505394896714
513.037312	1.14442305587355	0.332139732203062
513.057312	1.14463467979142	0.331800688755494
513.077312	1.14467159856569	0.331371972420031
513.097312	1.14487301870531	0.331048350829002
513.117312	1.14498018088065	0.33071557405002
513.137312	1.14516868394999	0.330373734074145
513.157312	1.14518720120354	0.330075446821777
513.177312	1.14538842202549	0.32976724174587
513.197312	1.14538842202549	0.329357156864797
513.217312	1.14549376462349	0.328830109798718
513.237312	1.14564858943792	0.328485428189244
513.257312	1.14567893715903	0.32816980388576
513.277312	1.14583201312174	0.327761789693834
513.297312	1.14591782258907	0.327338595789586
513.317312	1.14605833510962	0.326942489989097
513.337312	1.14613816504716	0.326596191710883
513.357312	1.14613816504716	0.326207540747413
513.377312	1.14622704786422	0.325840655462863
513.397312	1.14638814797014	0.325485712398721
513.417312	1.14644820688175	0.325139184439595
513.437312	1.1465083943854	0.324712145902418
513.457312	1.14656996425347	0.324299692993347
513.477312	1.14669450564282	0.323966096010179
513.497312	1.14670355209274	0.323703733938492
513.517312	1.1468171310108	0.323568593726009
513.537312	1.1468171310108	0.323278179128132
513.557312	1.14693209229328	0.323017602870042
513.577312	1.14698424922413	0.322761077779654
513.597312	1.14700230354634	0.32253094284793
513.617312	1.14708437741496	0.322310113257312
513.637312	1.14713765952614	0.322000639891722
513.657312	1.14717924619141	0.321726238860639
513.677312	1.14723765269533	0.321385309893031
513.697312	1.14729775661416	0.321036872080745
513.717312	1.14735207389125	0.320568532523882
513.737312	1.14744014657846	0.320260548820017
513.757312	1.1474952739854	0.320006827973313
513.777312	1.14752198255181	0.319570113163325
513.797312	1.14756502230712	0.319051244992954
513.817312	1.14763847407955	0.318578488084609
513.837312	1.14764724405658	0.318160775067225
513.857312	1.14773147184184	0.317795267868143
513.877312	1.14773147184184	0.317357306134136
513.897312	1.14777344428323	0.316952059389471
513.917312	1.14780718683415	0.316436329598063
513.937312	1.14788450922694	0.316017065195917
513.957312	1.14791793029777	0.315703354306538
513.977312	1.14795135136859	0.315398075733405
513.997312	1.14798477243941	0.314932960611661
514.017312	1.14805655251534	0.314524487651404
514.037312	1.14805655251534	0.314270902714077
514.057312	1.1480944100115	0.313852011617599
514.077312	1.14815713720791	0.313300871795461
514.097312	1.14816601005857	0.312847737471019
514.117312	1.14822230765306	0.312421925085685
514.137312	1.14825981152111	0.311928658918292
514.157312	1.14828837824247	0.311465836451225
514.177312	1.14831527326734	0.311051317007442
514.197312	1.1483808101998	0.310576043104926
514.217312	1.14841659736413	0.310155254618594
514.237312	1.14841866769595	0.30974497210511
514.257312	1.14848225002942	0.30946616381189
514.277312	1.14851197407914	0.309165567287101
514.297312	1.14853812969978	0.309058999498685
514.317312	1.14856724293731	0.308928972208814
514.337312	1.14859867083154	0.308653029288823
514.357312	1.14862585518849	0.308326328667902
514.377312	1.1486592119633	0.30804793641168
514.397312	1.14871133031653	0.307636951205177
514.417312	1.14871412076377	0.307287664701152
514.437312	1.14875966806383	0.30701608156404
514.457312	1.14878884559738	0.306609773064464
514.477312	1.14882769325223	0.306220523862343
514.497312	1.14883421286859	0.305735765384519
514.517312	1.14887789558409	0.305165482518983
514.537312	1.1488806153057	0.304743015047385
514.557312	1.14892834224082	0.304261833538172
514.577312	1.14892892090499	0.303950920957569
514.597312	1.14897269363492	0.303667708963155
514.617312	1.14897500829161	0.303369304199621
514.637312	1.14901725077628	0.30293228492889
514.657312	1.14903581946665	0.302587909560631
514.677312	1.14906800605391	0.30235987617957
514.697312	1.14908940376913	0.302007159892635
514.717312	1.14911409344053	0.301750313723763
514.737312	1.14911409344053	0.301432082215516
514.757312	1.14915688887097	0.301155465090059
514.777312	1.14916235403261	0.300888618008949
514.797312	1.14918132135829	0.300597862747394
514.817312	1.14919474636712	0.300184276271034
514.837312	1.14921506390921	0.299903413312916
514.857312	1.14923662236448	0.299514050160575
514.877312	1.14925452880585	0.299221958951395
514.897312	1.14929497743158	0.29887252466818
514.917312	1.14929597401988	0.298576320568262
514.937312	1.14932066369129	0.298343402758519
514.957312	1.14933119537925	0.298091906315059
514.977312	1.14935050347384	0.297839261467045
514.997312	1.14936345912172	0.297625130606262
515.017312	1.14938814879313	0.297487560642743
515.037312	1.1493923794712	0.297301619997998
515.057312	1.14940543156311	0.297071645902261
515.077312	1.1494350591688	0.296938544923916
515.097312	1.14943830611777	0.296770143117133
515.117312	1.14945563389497	0.296521477624441
515.137312	1.14948114655542	0.296296012277756
515.157312	1.14948114655542	0.295986915778778
515.177312	1.14950254427064	0.295737045499911
515.197312	1.14951077416111	0.295573485390479
515.217312	1.14951254230164	0.295370704446358
515.237312	1.14953134888728	0.295158659111989
515.257312	1.149554418299	0.294981912232096
515.277312	1.14955686154773	0.294784566476052
515.297312	1.14958018814353	0.294508834838759
515.317312	1.14958648915342	0.294210688243692
515.337312	1.14958648915342	0.293929219331543
515.357312	1.14959435898618	0.29372274628161
515.377312	1.14961856000784	0.293450414159201
515.397312	1.14964574436479	0.293271325364899
515.417312	1.14964574436479	0.29299721395729
515.437312	1.14964574436479	0.292750752095668
515.457312	1.14965693187214	0.29255280750748
515.477312	1.14966220414572	0.292339136602012
515.497312	1.14969183175141	0.292101175901562
515.517312	1.14969453218422	0.29195509587451
515.537312	1.14970499957616	0.291858588940896
515.557312	1.14970499957616	0.29163021667663
515.577312	1.14972107358098	0.29140708256152
515.597312	1.1497214593571	0.291104268755376
515.617312	1.14972756747893	0.290868412573044
515.637312	1.14972968924757	0.290681554985126
515.657312	1.14975931685325	0.290425640596697
515.677312	1.14975931685325	0.290156936483102
515.697312	1.14977659962324	0.289969637931574
515.717312	1.14978894445894	0.289755377096322
515.737312	1.14978894445894	0.289534289337239
515.757312	1.14978894445894	0.28942251900911
515.777312	1.14978894445894	0.289368980210634
515.797312	1.14978894445894	0.289166259209076
515.817312	1.14981445711939	0.288858268383321
515.837312	1.14981857206462	0.288600300516977
515.857312	1.14981857206462	0.288514132191826
515.877312	1.14983996977984	0.2882815140949
515.897312	1.14985231461554	0.287997420766756
515.917312	1.14985231461554	0.287780795464448
515.937312	1.14985231461554	0.287494752519266
515.957312	1.14985540082447	0.28733147550491
515.977312	1.14985231461554	0.287125589417305
515.997312	1.14985443638418	0.286886891601373
516.017312	1.14985642956078	0.286743649646977
516.037312	1.14987371233076	0.286490978685369
516.057312	1.14988194222123	0.286260557097624
516.077312	1.14988194222123	0.285948249220322
516.097312	1.14988194222123	0.285754923770462
516.117312	1.14988862900724	0.285479646747066
516.137312	1.1498901721117	0.285275694845742
516.157312	1.1498901721117	0.284940815329113
516.177312	1.14989624165592	0.284769830057196
516.197312	1.14991568477215	0.28459913915668
516.217312	1.14991568477215	0.28435198469138
516.237312	1.14991568477215	0.284212044325897
516.257312	1.1499238503666	0.283962466044468
516.277312	1.14992391466262	0.283803291831508
516.297312	1.14994324847562	0.283589937850086
516.317312	1.14995206345986	0.283391626484629
516.337312	1.14995354226831	0.283129641873045
516.357312	1.14995354226831	0.282861341333144
516.377312	1.14995354226831	0.282625693466056
516.397312	1.14995354226831	0.282428559586203
516.417312	1.14995354226831	0.282214951590751
516.437312	1.14995354226831	0.281988871981163
516.457312	1.14995428167253	0.281772615830087
516.477312	1.14995354226831	0.281554587515701
516.497312	1.14995765721354	0.281414977131063
516.517312	1.14996259514782	0.281262280275896
516.537312	1.14996259514782	0.281045571291396
516.557312	1.14996259514782	0.280830132377051
516.577312	1.14997905492876	0.280580422934172
516.597312	1.14999139976446	0.280489068687048
516.617312	1.14998776703937	0.280201072563884
516.637312	1.14999202986545	0.279977870197341
516.657312	1.14999222275351	0.279818660374937
516.677312	1.14999222275351	0.279789825034479
516.697312	1.14999222275351	0.279697334252614
516.717312	1.14999633769874	0.279548707556852
516.737312	1.14999633769874	0.279425604523293
516.757312	1.14999222275351	0.279132657500484
516.777312	1.15001556220851	0.279013777153447
516.797312	1.15002032011393	0.27888452852341
516.817312	1.15001691242491	0.278663870451613
516.837312	1.15002151601989	0.278416993146482
516.857312	1.15001949712489	0.278199251488117
516.877312	1.15002185035919	0.277962990545109
516.897312	1.15002185035919	0.277800727806405
516.917312	1.15002185035919	0.277518547892364
516.937312	1.15002596530443	0.277321841325834
516.957312	1.15002230043133	0.277194972000121
516.977312	1.15002596530443	0.27693387228321
516.997312	1.15002596530443	0.276795505261645
517.017312	1.15002596530443	0.276575882237675
517.037312	1.15002596530443	0.276334963579443
517.057312	1.15002596530443	0.276094416446405
517.077312	1.15002596530443	0.275956413828146
517.097312	1.15002596530443	0.275835777342047
517.117312	1.1500298873616	0.275643461419914
517.137312	1.15003008024966	0.27554247185084
517.157312	1.15003303786655	0.275315940001318
517.177312	1.1500341951949	0.275121476829735
517.197312	1.1500341951949	0.274978528653249
517.217312	1.1500341951949	0.274865733366635
517.237312	1.1500341951949	0.274663971446092
517.257312	1.1500341951949	0.274435506597273
517.277312	1.15003831014013	0.27433410217818
517.297312	1.15003831014013	0.274224660707664
517.317312	1.15003831014013	0.274158041967058
517.337312	1.15003831014013	0.274102771956131
517.357312	1.15003831014013	0.273883519270375
517.377312	1.15003831014013	0.273863064612472
517.397312	1.15003831014013	0.27382515539229
517.417312	1.15003831014013	0.273760547991757
517.437312	1.15003831014013	0.273691108389726
517.457312	1.15003831014013	0.273561218196213
517.477312	1.15003831014013	0.273420178685905
517.497312	1.15003831014013	0.273262094121919
517.517312	1.15003831014013	0.273136124528149
517.537312	1.15003831014013	0.273034761059916
517.557312	1.15003831014013	0.27281631611504
517.577312	1.15003831014013	0.272703945174295
517.597312	1.15003831014013	0.272623780601338
517.617312	1.15003831014013	0.272428670524862
517.637312	1.15003831014013	0.272205680627999
517.657312	1.15003831014013	0.272117140120412
517.677312	1.15006793774582	0.271994349262975
517.697312	1.15006793774582	0.271817322848949
517.717312	1.15006793774582	0.271614008356665
517.737312	1.15006793774582	0.271535334038922
517.757312	1.15006793774582	0.271410991796725
517.777312	1.15006793774582	0.271277497334028
517.797312	1.15006793774582	0.271226354457617
517.817312	1.15006793774582	0.271151158589025
517.837312	1.15006793774582	0.271071987519545
517.857312	1.15006793774582	0.270998640374567
517.877312	1.1500975653515	0.27103237794843
517.897312	1.1500975653515	0.270991188505
517.917312	1.1500975653515	0.270914394365881
517.937312	1.1500975653515	0.270906347818605
517.957312	1.1500975653515	0.270775327618747
517.977312	1.1500975653515	0.270639357112739
517.997312	1.1500975653515	0.270640374949336
518.017312	1.1500975653515	0.270533119898657
518.037312	1.1500975653515	0.270504873894491
518.057312	1.1500975653515	0.270408920094234
518.077312	1.15010579524197	0.270312479631582
518.097312	1.15010579524197	0.270183777013013
518.117312	1.15010579524197	0.270101879447133
518.137312	1.15010579524197	0.269931499535758
518.157312	1.15010579524197	0.269865259442236
518.177312	1.15010579524197	0.26973964534941
518.197312	1.15010579524197	0.269650788511266
518.217312	1.15010579524197	0.269629287529212
518.237312	1.15010579524197	0.269490555510849
518.257312	1.15010579524197	0.269574608041559
518.277312	1.15011484812149	0.269484387955215
518.297312	1.15011484812149	0.269544112707538
518.317312	1.15011484812149	0.269472748415078
518.337312	1.15011484812149	0.269507228445841
518.357312	1.15011484812149	0.269444961179244
518.377312	1.15011484812149	0.269367561086093
518.397312	1.15011484812149	0.269203226471262
518.417312	1.15011484812149	0.268919170533033
518.437312	1.15011484812149	0.268786433364504
518.457312	1.15011484812149	0.268587431175841
518.477312	1.15011484812149	0.268554297775538
518.497312	1.15011484812149	0.268415751519774
518.517312	1.15011484812149	0.268329991516243
518.537312	1.15011484812149	0.268278600560708
518.557312	1.15011484812149	0.268091894906417
518.577312	1.15011484812149	0.267947489116705
518.597312	1.15011484812149	0.267780979358359
518.617312	1.15011484812149	0.26766888201684
518.637312	1.15011484812149	0.267544383093091
518.657312	1.15011484812149	0.26740367653108
518.677312	1.15012719295719	0.26712926956509
518.697312	1.15012719295719	0.26691236532214
518.717312	1.15012719295719	0.266796500501487
518.737312	1.15012719295719	0.266714734097057
518.757312	1.15012719295719	0.266590695722112
518.777312	1.15012719295719	0.266513950249232
518.797312	1.15012719295719	0.266337861550555
518.817312	1.15012719295719	0.266268137072974
518.837312	1.15012719295719	0.266107231054073
518.857312	1.15012719295719	0.266022239027543
518.877312	1.15011484812149	0.265869381336389
518.897312	1.15011484812149	0.265753086828449
518.917312	1.15011484812149	0.265607877452293
518.937312	1.15011484812149	0.265463418841907
518.957312	1.15011484812149	0.265403662041085
518.977312	1.15011484812149	0.265328646593675
518.997312	1.15011484812149	0.265264113379483
519.017312	1.15011484812149	0.265097231502452
519.037312	1.15011484812149	0.264915176441496
519.057312	1.15011484812149	0.264743998878584
519.077312	1.15012307801195	0.264599232840001
519.097312	1.15012307801195	0.264305937438136
519.117312	1.15012307801195	0.26411151284345
519.137312	1.15012307801195	0.263844978531953
519.157312	1.15012307801195	0.2636387179517
519.177312	1.15012307801195	0.263394376038954
519.197312	1.15012307801195	0.26322607097116
519.217312	1.15012307801195	0.263034342011356
519.237312	1.15012307801195	0.262875296585883
519.257312	1.15012307801195	0.26260731178305
519.277312	1.15012307801195	0.262376960227209
519.297312	1.15012307801195	0.262105506471076
519.317312	1.15012307801195	0.26198116482237
519.337312	1.15012307801195	0.261844077366812
519.357312	1.15012307801195	0.26162157828678
519.377312	1.15012307801195	0.261533552335653
519.397312	1.15012307801195	0.261396123029437
519.417312	1.15012307801195	0.261258648617925
519.437312	1.15012307801195	0.261119670300911
519.457312	1.15012307801195	0.260986813840745
519.477312	1.15012307801195	0.260873108139356
519.497312	1.15012307801195	0.260827427751595
519.517312	1.15012307801195	0.260696541087152
519.537312	1.15012307801195	0.260592318180598
519.557312	1.15012307801195	0.260424604823059
519.577312	1.15012307801195	0.260164722949119
519.597312	1.15012307801195	0.259943931935399
519.617312	1.15012307801195	0.259746231271901
519.637312	1.15012307801195	0.259604148998385
519.657312	1.15012307801195	0.259471571478861
519.677312	1.15012307801195	0.259309860686534
519.697312	1.15012307801195	0.259163957519718
519.717312	1.15012307801195	0.259056148148701
519.737312	1.15012307801195	0.258940142670744
519.757312	1.15012307801195	0.258870816425442
519.777312	1.15012307801195	0.258787115241242
519.797312	1.15012307801195	0.258572738081808
519.817312	1.15012307801195	0.258430073000399
519.837312	1.15012307801195	0.25826998540521
519.857312	1.15012307801195	0.258129915065258
519.877312	1.15011664841003	0.258026819197594
519.897312	1.15011484812149	0.257888212405775
519.917312	1.15011484812149	0.257911514632187
519.937312	1.15011484812149	0.257916146233819
519.957312	1.15011484812149	0.25772197149873
519.977312	1.15011484812149	0.257714157006329
519.997312	1.15011484812149	0.257661869879796
520.017312	1.15011484812149	0.257608743557376
520.037312	1.15011484812149	0.257502140159515
520.057312	1.15011484812149	0.257432504705544
520.077312	1.15012237075574	0.257384840278284
520.097312	1.15012719295719	0.257271512036996
520.117312	1.15012719295719	0.257226397245899
520.137312	1.15012719295719	0.25718947915523
520.157312	1.15012719295719	0.257116983669446
520.177312	1.15012719295719	0.256989502454795
520.197312	1.15012719295719	0.256923132980293
520.217312	1.15012719295719	0.256921897926091
520.237312	1.15012719295719	0.256840185529318
520.257312	1.15012719295719	0.256771848039566
520.277312	1.15012719295719	0.256787921548923
520.297312	1.15012719295719	0.256747993866779
520.317312	1.15012719295719	0.256709412221603
520.337312	1.15012719295719	0.256679716319591
520.357312	1.15012719295719	0.256663673078261
520.377312	1.15012719295719	0.256603789863915
520.397312	1.15012719295719	0.256507170760553
520.417312	1.15012719295719	0.256485881654688
520.437312	1.15012719295719	0.256462361023689
520.457312	1.15012719295719	0.256396823623187
520.477312	1.15012391386021	0.256409744509803
520.497312	1.15011484812149	0.256338643133736
520.517312	1.15011484812149	0.256303452694575
520.537312	1.15011484812149	0.256248645606415
520.557312	1.15011484812149	0.256213734701386
520.577312	1.15011484812149	0.256187917854765
520.597312	1.15011484812149	0.256129640626325
520.617312	1.15011484812149	0.256014921242774
520.637312	1.15011484812149	0.255852691739552
520.657312	1.15011484812149	0.255835028268537
520.677312	1.15011569682894	0.255716243473507
520.697312	1.150123901001	0.255742300090381
520.717312	1.150123901001	0.25578361060592
520.737312	1.150123901001	0.255858977993331
520.757312	1.150123901001	0.255789798340238
520.777312	1.150123901001	0.255612603374846
520.797312	1.150123901001	0.255521076421921
520.817312	1.150123901001	0.255396711033586
520.837312	1.150123901001	0.255296211094361
520.857312	1.150123901001	0.255177962814948
520.877312	1.150123901001	0.255094675887276
520.897312	1.15012801594624	0.255042677790727
520.917312	1.15012801594624	0.255040072366436
520.937312	1.15012801594624	0.255038103757695
520.957312	1.15012801594624	0.255182435361066
520.977312	1.15012801594624	0.255114520436712
520.997312	1.15012801594624	0.255067453654613
521.017312	1.15012801594624	0.254897993653865
521.037312	1.15012801594624	0.254801211340553
521.057312	1.15012801594624	0.254830756495921
521.077312	1.15012801594624	0.254720328050326
521.097312	1.15011484812149	0.254726777514055
521.117312	1.15011484812149	0.254713443557893
521.137312	1.15011484812149	0.254708326480846
521.157312	1.15011484812149	0.254651300330858
521.177312	1.15011484812149	0.254598479656163
521.197312	1.15011484812149	0.254518615983004
521.217312	1.15011484812149	0.254394145546809
521.237312	1.15011484812149	0.254224383459281
521.257312	1.15011484812149	0.254253696559775
521.277312	1.15011484812149	0.254243686151683
521.297312	1.150123901001	0.254162097200981
521.317312	1.150123901001	0.254163572025438
521.337312	1.150123901001	0.254096891561796
521.357312	1.150123901001	0.25392318810235
521.377312	1.150123901001	0.2538241297521
521.397312	1.150123901001	0.253653991391451
521.417312	1.150123901001	0.253489868059319
521.437312	1.150123901001	0.253330511644706
521.457312	1.150123901001	0.253189366493048
521.477312	1.150123901001	0.253032991182356
521.497312	1.150123901001	0.252870056612149
521.517312	1.150123901001	0.252645886855721
521.537312	1.150123901001	0.252404247699746
521.557312	1.150123901001	0.252274491041647
521.577312	1.150123901001	0.252112211685203
521.597312	1.150123901001	0.251906871015577
521.617312	1.150123901001	0.251773640062763
521.637312	1.150123901001	0.251586167618452
521.657312	1.150123901001	0.251376994185711
521.677312	1.150123901001	0.251145295405921
521.697312	1.15012801594624	0.250857733124478
521.717312	1.15012801594624	0.250893006058852
521.737312	1.15012801594624	0.250824650764378
521.757312	1.15012801594624	0.250639765939637
521.777312	1.15012801594624	0.250436760656021
521.797312	1.15012801594624	0.250321021061911
521.817312	1.15012801594624	0.250277807221612
521.837312	1.15012801594624	0.250091274866612
521.857312	1.15012801594624	0.249862622474723
521.877312	1.15012801594624	0.249831536023938
521.897312	1.15012801594624	0.24971271265201
521.917312	1.15012801594624	0.249691042525098
521.937312	1.15012801594624	0.249561513173948
521.957312	1.15012801594624	0.249408367639791
521.977312	1.15012801594624	0.249337346384973
521.997312	1.15012801594624	0.249297153412473
522.017312	1.15012801594624	0.249240570006568
522.037312	1.15012801594624	0.249087635755111
522.057312	1.15012801594624	0.249075321416018
522.077312	1.15012801594624	0.249014565176813
522.097312	1.15011567111053	0.248841439777334
522.117312	1.15011567111053	0.248681735577154
522.137312	1.15011567111053	0.248611825336978
522.157312	1.15011567111053	0.248468245092867
522.177312	1.15011567111053	0.248364577100142
522.197312	1.15011567111053	0.248276305443854
522.217312	1.15011567111053	0.248084119496191
522.237312	1.15011567111053	0.247983111528904
522.257312	1.15011567111053	0.247870775604112
522.277312	1.15011567111053	0.247754517892597
522.297312	1.15011567111053	0.247683581506952
522.317312	1.15011567111053	0.247575334733269
522.337312	1.15011567111053	0.247486241685816
522.357312	1.15011567111053	0.24738992941716
522.377312	1.15011567111053	0.24718471575455
522.397312	1.15011567111053	0.246921607071527
522.417312	1.15011567111053	0.246769182035114
522.437312	1.15011567111053	0.246633214496558
522.457312	1.15011567111053	0.246568586917341
522.477312	1.15011567111053	0.246455783321856
522.497312	1.15012883893528	0.246425371076537
522.517312	1.15012883893528	0.246427672040085
522.537312	1.15012883893528	0.246401430254103
522.557312	1.15012883893528	0.246398981511364
522.577312	1.15012883893528	0.246300339198114
522.597312	1.15012883893528	0.246236667732458
522.617312	1.15012883893528	0.246254293813557
522.637312	1.15012883893528	0.246070440475699
522.657312	1.15012883893528	0.245962692234227
522.677312	1.15012883893528	0.245942077927318
522.697312	1.15012883893528	0.245888326659162
522.717312	1.15012883893528	0.245764647939597
522.737312	1.15012883893528	0.245653132812481
522.757312	1.15012883893528	0.245639839213689
522.777312	1.15012883893528	0.245569117078196
522.797312	1.15012883893528	0.245540480557132
522.817312	1.15012883893528	0.245488884253805
522.837312	1.15012883893528	0.245413372648147
522.857312	1.15012883893528	0.245303453417595
522.877312	1.15012883893528	0.245161996089815
522.897312	1.15011649409958	0.245031276789757
522.917312	1.15011649409958	0.244928922785501
522.937312	1.15011649409958	0.244805886222903
522.957312	1.15011649409958	0.244722511458604
522.977312	1.15011649409958	0.244615940702733
522.997312	1.15011649409958	0.244561134208065
523.017312	1.15011649409958	0.244435053631529
523.037312	1.15011649409958	0.244355416078337
523.057312	1.15011649409958	0.244253932131487
523.077312	1.15011649409958	0.244158849575617
523.097312	1.15012883893528	0.244158149850051
523.117312	1.15012883893528	0.244099987165321
523.137312	1.15012883893528	0.24405855913862
523.157312	1.15012883893528	0.244056619610924
523.177312	1.15012883893528	0.24404815821363
523.197312	1.15012883893528	0.244011751711969
523.217312	1.15012883893528	0.244041181730135
523.237312	1.15012883893528	0.244063432884469
523.257312	1.15012883893528	0.244022689746066
523.277312	1.15012883893528	0.244083250726822
523.297312	1.15011649409958	0.244034197531261
523.317312	1.15011649409958	0.243968631049714
523.337312	1.15011649409958	0.243881144581658
523.357312	1.15011649409958	0.243823878661417
523.377312	1.15011649409958	0.243808418227981
523.397312	1.15011649409958	0.243879343930792
523.417312	1.15011649409958	0.243833722892105
523.437312	1.15011649409958	0.243861021685071
523.457312	1.15011649409958	0.243860414544057
523.477312	1.15011649409958	0.243905307963114
523.497312	1.15011649409958	0.243865186802992
523.517312	1.15011649409958	0.243821149791055
523.537312	1.15011649409958	0.243877689278646
523.557312	1.15011649409958	0.243916437101225
523.577312	1.15011649409958	0.243842284589331
523.597312	1.15011649409958	0.243848008807393
523.617312	1.15011649409958	0.243819673186126
523.637312	1.15011649409958	0.243747377706717
523.657312	1.15011649409958	0.243760406015154
523.677312	1.15011649409958	0.243815959121157
523.697312	1.15011649409958	0.243872077230332
523.717312	1.15011649409958	0.24377087756554
523.737312	1.15011649409958	0.243691463164861
523.757312	1.15011649409958	0.243739750163895
523.777312	1.15011649409958	0.243717739966796
523.797312	1.15011649409958	0.243593174572085
523.817312	1.15011649409958	0.243610685515983
523.837312	1.15011649409958	0.243471063855021
523.857312	1.15011649409958	0.243408759198509
523.877312	1.15011649409958	0.24335307908549
523.897312	1.15011649409958	0.24335461385251
523.917312	1.15011649409958	0.243328052768518
523.937312	1.15011649409958	0.243171478044941
523.957312	1.15011649409958	0.243186980022728
523.977312	1.15011649409958	0.243108955577332
523.997312	1.15011649409958	0.242962452984882
524.017312	1.15011649409958	0.242849210799751
524.037312	1.15011649409958	0.242727924441306
524.057312	1.15011649409958	0.242610896972318
524.077312	1.15011649409958	0.242532751454814
524.097312	1.15011649409958	0.242542622392583
524.117312	1.15011649409958	0.24238417223831
524.137312	1.15011649409958	0.242311938481937
524.157312	1.15011649409958	0.242190166054587
524.177312	1.15011649409958	0.242173549501215
524.197312	1.15011649409958	0.242147720784779
524.217312	1.15011649409958	0.241992636909909
524.237312	1.15011649409958	0.241914044493887
524.257312	1.15011649409958	0.241840160833292
524.277312	1.15011649409958	0.241843991222444
524.297312	1.15011649409958	0.241745335258907
524.317312	1.15012472399005	0.241673255810123
524.337312	1.15012472399005	0.241482341713087
524.357312	1.15012472399005	0.241497967136946
524.377312	1.15012472399005	0.241322783511626
524.397312	1.15012472399005	0.241209910477727
524.417312	1.15012472399005	0.241011240643871
524.437312	1.15012472399005	0.240883177214817
524.457312	1.15012472399005	0.24074716101002
524.477312	1.15012472399005	0.240644601064483
524.497312	1.15012472399005	0.240546359950964
524.517312	1.15011649409958	0.240533573193253
524.537312	1.15011649409958	0.240499333526235
524.557312	1.15011649409958	0.240490958185097
524.577312	1.15011649409958	0.240464132997731
524.597312	1.15011649409958	0.240286652563299
524.617312	1.15011649409958	0.240131906384652
524.637312	1.15011649409958	0.240043912482025
524.657312	1.15011649409958	0.240032709751064
524.677312	1.15011649409958	0.239987846600034
524.697312	1.15011649409958	0.23995195228087
524.717312	1.15011649409958	0.239832424435449
524.737312	1.15011649409958	0.239739887361307
524.757312	1.15011649409958	0.239623604723182
524.777312	1.15011649409958	0.239545553570703
524.797312	1.15011649409958	0.239326310974289
524.817312	1.15011649409958	0.239154096583077
524.837312	1.15011649409958	0.239009149529823
524.857312	1.15011649409958	0.23894157883009
524.877312	1.15011649409958	0.23885242287262
524.897312	1.15011649409958	0.238808420876636
524.917312	1.15012966192433	0.238786497922674
524.937312	1.15012966192433	0.238736717700972
524.957312	1.15012966192433	0.238680029247209
524.977312	1.15012966192433	0.238713090835133
524.997312	1.15012966192433	0.238678496854151
525.017312	1.15012966192433	0.238571083934939
525.037312	1.15012966192433	0.238425304214195
525.057312	1.15012966192433	0.238388729754658
525.077312	1.15012966192433	0.23836800149753
525.097312	1.15012966192433	0.238362473131408
525.117312	1.15011649409958	0.23824979713643
525.137312	1.15011649409958	0.238283893772183
525.157312	1.15011649409958	0.238328804995961
525.177312	1.15011649409958	0.238264344781129
525.197312	1.15011649409958	0.238339531747359
525.217312	1.15011649409958	0.23821887805003
525.237312	1.15011649409958	0.238199350424642
525.257312	1.15011649409958	0.238189289569839
525.277312	1.15011649409958	0.238238961182738
525.297312	1.15011649409958	0.238173205377649
525.317312	1.15011649409958	0.238195086787259
525.337312	1.15011649409958	0.238040815401194
525.357312	1.15011649409958	0.237969552002159
525.377312	1.15011649409958	0.237960311945032
525.397312	1.15011649409958	0.237788232276215
525.417312	1.15011649409958	0.237698321992031
525.437312	1.15011649409958	0.237815297827325
525.457312	1.15011649409958	0.237767447043976
525.477312	1.15011649409958	0.237671024979536
525.497312	1.15011649409958	0.237619660731084
525.517312	1.15011731708863	0.237647686550191
525.537312	1.15011731708863	0.237707684901738
525.557312	1.15011731708863	0.237737187325773
525.577312	1.15011731708863	0.237730181167742
525.597312	1.15011731708863	0.237730084428754
525.617312	1.15011731708863	0.237776335161103
525.637312	1.15011731708863	0.237781193476194
525.657312	1.15011731708863	0.237861966377146
525.677312	1.15011731708863	0.23774502259035
525.697312	1.15011731708863	0.237801099155175
525.717312	1.15011731708863	0.237783987630536
525.737312	1.15011731708863	0.237837715159062
525.757312	1.15011731708863	0.237772217522439
525.777312	1.15011731708863	0.237864708304305
525.797312	1.15011731708863	0.237884627040081
525.817312	1.15011731708863	0.23778083144685
525.837312	1.15011731708863	0.237819309824639
525.857312	1.15011731708863	0.237725449266176
525.877312	1.15011731708863	0.237819848714219
525.897312	1.15011731708863	0.237756144606573
525.917312	1.15011731708863	0.237745629137873
525.937312	1.15011731708863	0.237724869425737
525.957312	1.15011731708863	0.237629594578871
525.977312	1.15011731708863	0.237488865464213
525.997312	1.15011731708863	0.237397107643396
526.017312	1.15011731708863	0.237370050994646
526.037312	1.15011731708863	0.237321060115611
526.057312	1.15011731708863	0.237246083245097
526.077312	1.15011731708863	0.237169302162774
526.097312	1.15011731708863	0.237046789652488
526.117312	1.15011731708863	0.237086265688189
526.137312	1.15011731708863	0.236921643823847
526.157312	1.15011731708863	0.236873171655706
526.177312	1.15011731708863	0.236886229638681
526.197312	1.15011731708863	0.236883263372027
526.217312	1.15011731708863	0.236888439798148
526.237312	1.15011731708863	0.236866411796327
526.257312	1.15011731708863	0.236870134763657
526.277312	1.15011731708863	0.236804457299344
526.297312	1.15011731708863	0.236811519245503
526.317312	1.15011731708863	0.236834778740582
526.337312	1.15011731708863	0.236829468185557
526.357312	1.15011731708863	0.236740037441881
526.377312	1.15011731708863	0.23684577434328
526.397312	1.15011731708863	0.236822270330021
526.417312	1.15011731708863	0.236741673695815
526.437312	1.15011731708863	0.236670632262312
526.457312	1.15011731708863	0.236602657395394
526.477312	1.15011731708863	0.236556445833433
526.497312	1.15011731708863	0.236688897532923
526.517312	1.15011731708863	0.236603468103727
526.537312	1.15011731708863	0.236531810626849
526.557312	1.15011731708863	0.236433008071104
526.577312	1.15011731708863	0.236321753486416
526.597312	1.15011731708863	0.236293525880463
526.617312	1.15011731708863	0.236319202069781
526.637312	1.15011731708863	0.236262468510723
526.657312	1.15011731708863	0.23629198043061
526.677312	1.15011731708863	0.236309652210494
526.697312	1.15011731708863	0.236216664676891
526.717312	1.15011731708863	0.236206305296253
526.737312	1.15011731708863	0.2362612091234
526.757312	1.15011731708863	0.236250210553249
526.777312	1.15011731708863	0.236329486077097
526.797312	1.15011731708863	0.236282186646634
526.817312	1.15011731708863	0.236357509522241
526.837312	1.15011731708863	0.236384332335644
526.857312	1.15011731708863	0.236387920580579
526.877312	1.15011731708863	0.236569729342883
526.897312	1.15011731708863	0.236557074933603
526.917312	1.15011731708863	0.236520904047761
526.937312	1.15011731708863	0.236700884858626
526.957312	1.15011731708863	0.236809894861384
526.977312	1.15011731708863	0.2368247101704
526.997312	1.15011731708863	0.23695426385467
527.017312	1.15011731708863	0.237005269041232
527.037312	1.15011731708863	0.237033558963712
527.057312	1.15011731708863	0.237129258156448
527.077312	1.15011731708863	0.23717533202856
527.097312	1.15011731708863	0.237201919819635
527.117312	1.15011731708863	0.237330066930883
527.137312	1.15011731708863	0.237392023801829
527.157312	1.15011731708863	0.237425884821763
527.177312	1.15011731708863	0.237378950981587
527.197312	1.15011731708863	0.23739891541615
527.217312	1.15011731708863	0.237577926463167
527.237312	1.15011731708863	0.23774475314556
527.257312	1.15011731708863	0.237849499510936
527.277312	1.15011731708863	0.23793369447942
527.297312	1.15011731708863	0.237999939914359
527.317312	1.15011731708863	0.237995635919607
527.337312	1.15011731708863	0.238038751833937
527.357312	1.15011731708863	0.237969804829208
527.377312	1.15011731708863	0.238103728385701
527.397312	1.15011731708863	0.238118519361598
527.417312	1.15011731708863	0.238180556947283
527.437312	1.15011731708863	0.238255493460427
527.457312	1.15011731708863	0.238187648567979
527.477312	1.15011731708863	0.238206320379739
527.497312	1.15011731708863	0.238242805815667
527.517312	1.15011731708863	0.238262389822674
527.537312	1.15011731708863	0.23816477246791
527.557312	1.15011731708863	0.238081957958856
527.577312	1.15011731708863	0.238037525088604
527.597312	1.15011731708863	0.237907464563252
527.617312	1.15011731708863	0.237717110127972
527.637312	1.15011731708863	0.237603329053261
527.657312	1.15011731708863	0.23749133735309
527.677312	1.15011731708863	0.23739106115987
527.697312	1.15011731708863	0.237249709473439
527.717312	1.15011801148564	0.237282331284735
527.737312	1.15011814007767	0.237255166620673
527.757312	1.15011814007767	0.237084950512738
527.777312	1.15011814007767	0.236990545723279
527.797312	1.15011814007767	0.236920392151904
527.817312	1.15011814007767	0.236946489719638
527.837312	1.15011814007767	0.236954700663845
527.857312	1.15011814007767	0.236887864112142
527.877312	1.15011814007767	0.236875422172543
527.897312	1.15011814007767	0.23682293860058
527.917312	1.15012366953533	0.236777532999026
527.937312	1.15012636996814	0.236805981977021
527.957312	1.15012636996814	0.236774853981885
527.977312	1.15012636996814	0.236738138865045
527.997312	1.15012636996814	0.236570966177558
528.017312	1.15012636996814	0.236575035743473
528.037312	1.15012636996814	0.236538960409637
528.057312	1.15012636996814	0.236595672009539
528.077312	1.15012636996814	0.236567999910905
528.097312	1.15012636996814	0.236499549064425
528.117312	1.15012636996814	0.236425468364909
528.137312	1.15011814007767	0.236414282251687
528.157312	1.15011814007767	0.236312574558834
528.177312	1.15011814007767	0.236219443400475
528.197312	1.15011814007767	0.236163304519124
528.217312	1.15011814007767	0.236099019977547
528.237312	1.15011814007767	0.236257844030979
528.257312	1.15011814007767	0.236308735267322
528.277312	1.15011814007767	0.236316085649975
528.297312	1.15011814007767	0.236373691046911
528.317312	1.15011814007767	0.236460302709636
528.337312	1.15011814007767	0.236524066166354
528.357312	1.15011814007767	0.236574887964282
528.377312	1.15011814007767	0.23659972258375
528.397312	1.15011814007767	0.236702116945375
528.417312	1.15011814007767	0.236685600098444
528.437312	1.15011814007767	0.236748906567304
528.457312	1.15011814007767	0.23673545688045
528.477312	1.15011814007767	0.236856398420782
528.497312	1.15011814007767	0.236873939632707
528.517312	1.15011814007767	0.236888058777101
528.537312	1.15011814007767	0.236887937111502
528.557312	1.15011814007767	0.236871319964638
528.577312	1.15011814007767	0.236839925492166
528.597312	1.15011814007767	0.236754290715179
528.617312	1.15011814007767	0.236685724138006
528.637312	1.15011814007767	0.236697670512849
528.657312	1.15011814007767	0.23664349193137
528.677312	1.15011814007767	0.236665841605164
528.697312	1.15011814007767	0.23665637602156
528.717312	1.15011814007767	0.236709413320372
528.737312	1.15011814007767	0.236707455394463
528.757312	1.15011814007767	0.236675152287688
528.777312	1.15011814007767	0.236702775126591
528.797312	1.15011814007767	0.236732780237272
528.817312	1.15011814007767	0.236831334713895
528.837312	1.15011814007767	0.236926160881769
528.857312	1.15011814007767	0.236923068201591
528.877312	1.15011814007767	0.237009420508868
528.897312	1.15011814007767	0.237158160561358
528.917312	1.15011814007767	0.237246508184458
528.937312	1.15011814007767	0.237370585136301
528.957312	1.15011814007767	0.237365279922693
528.977312	1.15011814007767	0.237346535705064
528.997312	1.15011814007767	0.237358625704662
529.017312	1.15011814007767	0.2373497654816
529.037312	1.15011814007767	0.237372750783963
529.057312	1.15011814007767	0.237373150796713
529.077312	1.15011814007767	0.237398118951595
529.097312	1.15011814007767	0.23733869509907
529.117312	1.15011814007767	0.237388795212274
529.137312	1.15011814007767	0.2374215303803
529.157312	1.15011814007767	0.23739654026626
529.177312	1.15011814007767	0.237402999819332
529.197312	1.15011814007767	0.237473558744875
529.217312	1.15011814007767	0.237574959603023
529.237312	1.15011814007767	0.237482038540381
529.257312	1.15011814007767	0.237556516878684
529.277312	1.15011814007767	0.23748668319881
529.297312	1.15011814007767	0.237443150653991
529.317312	1.15011814007767	0.237466657634702
529.337312	1.15011814007767	0.237415542058865
529.357312	1.15011814007767	0.237415780048646
529.377312	1.15011814007767	0.23735856694908
529.397312	1.15011814007767	0.237261293225448
529.417312	1.15011814007767	0.237435384827829
529.437312	1.15011814007767	0.237384702500222
529.457312	1.15011814007767	0.237350057479038
529.477312	1.15011814007767	0.237300926536191
529.497312	1.15011814007767	0.237417068517015
529.517312	1.15011814007767	0.23735147176744
529.537312	1.15011814007767	0.237364609871662
529.557312	1.15011814007767	0.237449505752695
529.577312	1.15011814007767	0.237536313267358
529.597312	1.15011814007767	0.237549329705981
529.617312	1.15011814007767	0.237537182137782
529.637312	1.15011814007767	0.237470636396535
529.657312	1.15011814007767	0.23739202439532
529.677312	1.15011814007767	0.237427577457316
529.697312	1.15011814007767	0.237451797220391
529.717312	1.15011814007767	0.23749498613408
529.737312	1.15011814007767	0.23758308864551
529.757312	1.15011814007767	0.23757881076435
529.777312	1.15011814007767	0.237658083320745
529.797312	1.15011814007767	0.237661391438057
529.817312	1.15011814007767	0.237832560692099
529.837312	1.15011814007767	0.237932887332032
529.857312	1.15011814007767	0.238106502361359
529.877312	1.15011814007767	0.23823354973429
529.897312	1.15011814007767	0.238286172183083
529.917312	1.15011814007767	0.238323602456249
529.937312	1.15011814007767	0.238298420644705
529.957312	1.15011814007767	0.238407622938459
529.977312	1.15011814007767	0.238496298761931
529.997312	1.15011814007767	0.23862776170587
530.017312	1.15011814007767	0.238710223681431
530.037312	1.15011814007767	0.238729617771406
530.057312	1.15011814007767	0.238882718200267
530.077312	1.15011814007767	0.238962382460542
530.097312	1.15011814007767	0.239053726024831
530.117312	1.15011814007767	0.239049162674632
530.137312	1.15012636996814	0.23913334458632
530.157312	1.15012636996814	0.239166997884499
530.177312	1.15012636996814	0.239247023580626
530.197312	1.15012636996814	0.239330125932682
530.217312	1.15012636996814	0.239413391494688
530.237312	1.15012636996814	0.239507629513252
530.257312	1.15012636996814	0.239493299679652
530.277312	1.15012636996814	0.239535231579981
530.297312	1.15012636996814	0.239572111093752
530.317312	1.15012636996814	0.239672953477125
530.337312	1.15012719295719	0.239620605221048
530.357312	1.15012719295719	0.239729208089168
530.377312	1.15012719295719	0.239777417934406
530.397312	1.15012719295719	0.239750656844038
530.417312	1.15012719295719	0.239878925027394
530.437312	1.15012719295719	0.239897192078478
530.457312	1.15012719295719	0.239932991439126
530.477312	1.15012719295719	0.239929251260565
530.497312	1.15012719295719	0.240041112392775
530.517312	1.15012719295719	0.240049973209328
530.537312	1.15011814007767	0.24007347188117
530.557312	1.15011814007767	0.240145425509921
530.577312	1.15011814007767	0.240210570019561
530.597312	1.15011814007767	0.240305036532056
530.617312	1.15011814007767	0.240412897536767
530.637312	1.15011814007767	0.240434428193358
530.657312	1.15011814007767	0.240557633900813
530.677312	1.15011814007767	0.240673494567032
530.697312	1.15011814007767	0.240710292772573
530.717312	1.15011814007767	0.240757396351097
530.737312	1.15011814007767	0.24090575478905
530.757312	1.15011814007767	0.241001986936457
530.777312	1.15011814007767	0.241063791280286
530.797312	1.15011814007767	0.241098508707339
530.817312	1.15011814007767	0.241168581563977
530.837312	1.15011814007767	0.241264169773945
530.857312	1.15011814007767	0.241356335322891
530.877312	1.15011814007767	0.241390718614665
530.897312	1.15011814007767	0.24151037287361
530.917312	1.15011814007767	0.241543262349224
530.937312	1.15011814007767	0.241660620392547
530.957312	1.15011814007767	0.241596642092185
530.977312	1.15011814007767	0.24150278034674
530.997312	1.15011814007767	0.241479170098642
531.017312	1.15011814007767	0.241477319001065
531.037312	1.15011814007767	0.241490667201004
531.057312	1.15011814007767	0.241509881463288
531.077312	1.15011814007767	0.241496654335457
531.097312	1.15011814007767	0.24151273259274
531.117312	1.15011814007767	0.241433709895941
531.137312	1.15012542481666	0.241500683544002
531.157312	1.15012719295719	0.241485048030802
531.177312	1.15012719295719	0.241458564100603
531.197312	1.15012719295719	0.241413978703234
531.217312	1.15012719295719	0.241440034726619
531.237312	1.15012719295719	0.241582003049915
531.257312	1.15012719295719	0.24165906366637
531.277312	1.15012719295719	0.241662499384188
531.297312	1.15012719295719	0.24164268569627
531.317312	1.15012719295719	0.241579303854088
531.337312	1.15012719295719	0.241506807774814
531.357312	1.15012719295719	0.241416093904185
531.377312	1.15012719295719	0.241419054829422
531.397312	1.15012719295719	0.241411505033885
531.417312	1.15012719295719	0.241352593957349
531.437312	1.15012719295719	0.241460052575347
531.457312	1.15012719295719	0.241571628238518
531.477312	1.15012719295719	0.241539938801153
531.497312	1.15012719295719	0.24163003010001
531.517312	1.15012719295719	0.241741056190767
531.537312	1.15012719295719	0.241745542387171
531.557312	1.15011896306672	0.241758136853888
531.577312	1.15011896306672	0.241878283116645
531.597312	1.15011896306672	0.241841225555656
531.617312	1.15011896306672	0.241858729377665
531.637312	1.15011896306672	0.24195070560307
531.657312	1.15011896306672	0.242000926788383
531.677312	1.15011896306672	0.242076939893705
531.697312	1.15011896306672	0.24223043558739
531.717312	1.15011896306672	0.242363865359598
531.737312	1.15011896306672	0.242425565842551
531.757312	1.15012719295719	0.242477833383889
531.777312	1.15012719295719	0.242512141302341
531.797312	1.15012719295719	0.242540853790218
531.817312	1.15012719295719	0.24269962146203
531.837312	1.15012719295719	0.242788122205738
531.857312	1.15012719295719	0.24295490675029
531.877312	1.15012719295719	0.243101396285944
531.897312	1.15012719295719	0.243180023717919
531.917312	1.15012719295719	0.243183980520595
531.937312	1.15012719295719	0.243287155916016
531.957312	1.15011896306672	0.243341676941645
531.977312	1.15011896306672	0.243421825490353
531.997312	1.15011896306672	0.2435359371394
532.017312	1.15011896306672	0.243520855946538
532.037312	1.15011896306672	0.243534870043073
532.057312	1.15011896306672	0.243523185397641
532.077312	1.15011896306672	0.24365486081126
532.097312	1.15011896306672	0.243671880344836
532.117312	1.15011896306672	0.24369885865281
532.137312	1.15011896306672	0.243789946422596
532.157312	1.15012719295719	0.243888146585254
532.177312	1.15012719295719	0.243980318069108
532.197312	1.15012719295719	0.244137543258521
532.217312	1.15012719295719	0.244251570038394
532.237312	1.15012719295719	0.244263974588078
532.257312	1.15012719295719	0.244366617622317
532.277312	1.15012719295719	0.244446804154431
532.297312	1.15012719295719	0.244440368934479
532.317312	1.15012719295719	0.244331625409057
532.337312	1.15012719295719	0.244321171663393
532.357312	1.15012719295719	0.244278782181713
532.377312	1.15012719295719	0.244170399498654
532.397312	1.15012719295719	0.244127183284392
532.417312	1.15012719295719	0.244146612390319
532.437312	1.15012719295719	0.244077372794663
532.457312	1.15012719295719	0.244123396813555
532.477312	1.15012719295719	0.244128128121629
532.497312	1.15012719295719	0.244101691670689
532.517312	1.15012719295719	0.244115707547696
532.537312	1.15012719295719	0.244161890622102
532.557312	1.15011896306672	0.244208643447606
532.577312	1.15011896306672	0.24426111099532
532.597312	1.15011896306672	0.244200747646976
532.617312	1.15011896306672	0.244162571949457
532.637312	1.15011896306672	0.244076954977191
532.657312	1.15011896306672	0.244027213925877
532.677312	1.15011896306672	0.243988631687211
532.697312	1.15011896306672	0.244115487362637
532.717312	1.15011896306672	0.244128853367298
532.737312	1.15011896306672	0.244138983660515
532.757312	1.15011896306672	0.244138345657984
532.777312	1.15011896306672	0.244228854774311
532.797312	1.15011896306672	0.244261480740043
532.817312	1.15011896306672	0.244338732460512
532.837312	1.15011896306672	0.244377586517932
532.857312	1.15011896306672	0.244339202505168
532.877312	1.15011896306672	0.244355683149164
532.897312	1.15011896306672	0.244307168843182
532.917312	1.15011896306672	0.244176010953477
532.937312	1.15011896306672	0.244061642322945
532.957312	1.15011896306672	0.24401523075461
532.977312	1.15011896306672	0.243967326557095
532.997312	1.15011896306672	0.243889601824516
533.017312	1.15011896306672	0.243764163998437
533.037312	1.15011896306672	0.243737832001865
533.057312	1.15011896306672	0.243668801314945
533.077312	1.15011896306672	0.24363990365796
533.097312	1.15011896306672	0.243593192376807
533.117312	1.15011896306672	0.243667362099932
533.137312	1.15011896306672	0.24368754256512
533.157312	1.15011896306672	0.243795666486222
533.177312	1.15011896306672	0.243826572515826
533.197312	1.15011896306672	0.243746477974775
533.217312	1.15011896306672	0.243747940929416
533.237312	1.15011896306672	0.243719383936109
533.257312	1.15011896306672	0.243697407567982
533.277312	1.15011896306672	0.243755780348428
533.297312	1.15011896306672	0.243695758257252
533.317312	1.15011896306672	0.243650724180894
533.337312	1.15011896306672	0.243678571952782
533.357312	1.15011896306672	0.243526945754886
533.377312	1.15011896306672	0.243517615487168
533.397312	1.15011896306672	0.243514116859333
533.417312	1.15011896306672	0.243420034928829
533.437312	1.15011896306672	0.243398054999758
533.457312	1.15011896306672	0.243332718792612
533.477312	1.15011896306672	0.243284338615535
533.497312	1.15011896306672	0.243294211333777
533.517312	1.15011896306672	0.243277576382193
533.537312	1.15011896306672	0.243248351118326
533.557312	1.15011896306672	0.243280267269149
533.577312	1.15011896306672	0.243281947441397
533.597312	1.15011896306672	0.24321670797324
533.617312	1.15011896306672	0.24313318602324
533.637312	1.15011896306672	0.242959727675464
533.657312	1.15011896306672	0.242803165415193
533.677312	1.15011896306672	0.24279118580487
533.697312	1.15011896306672	0.242724240050873
533.717312	1.15011896306672	0.242736416106627
533.737312	1.15011896306672	0.242771216028891
533.757312	1.15011896306672	0.242721631065638
533.777312	1.15011896306672	0.242580417662546
533.797312	1.15011896306672	0.242476360339904
533.817312	1.15011896306672	0.242418964445194
533.837312	1.15011896306672	0.242368428116307
533.857312	1.15011896306672	0.242263026537168
533.877312	1.15011896306672	0.242256244125141
533.897312	1.15011896306672	0.242150831269679
533.917312	1.15011896306672	0.242005027809305
533.937312	1.15011896306672	0.241914338865287
533.957312	1.15011896306672	0.24185470016912
533.977312	1.15011896306672	0.241744974416546
533.997312	1.15011896306672	0.241685055592755
534.017312	1.15011896306672	0.241635871235743
534.037312	1.15011896306672	0.241576474090302
534.057312	1.15011896306672	0.241473221541086
534.077312	1.15011896306672	0.241236852582766
534.097312	1.15011896306672	0.241104567060679
534.117312	1.15011896306672	0.241093441483513
534.137312	1.15011896306672	0.241117148470599
534.157312	1.15011896306672	0.240986946694455
534.177312	1.15011896306672	0.24091761866868
534.197312	1.15011896306672	0.240794870542576
534.217312	1.15011896306672	0.240711644150958
534.237312	1.15011896306672	0.240623925034538
534.257312	1.15011896306672	0.24044797521269
534.277312	1.15011896306672	0.240435298250763
534.297312	1.15011896306672	0.240381401577379
534.317312	1.15011896306672	0.240284059008822
534.337312	1.15011896306672	0.240252924485288
534.357312	1.15011896306672	0.240200302036494
534.377312	1.15011896306672	0.240137896486558
534.397312	1.15011896306672	0.239990052011574
534.417312	1.15011896306672	0.239920144738851
534.437312	1.15011896306672	0.239723415619672
534.457312	1.15011896306672	0.23947552522587
534.477312	1.15011896306672	0.239439291430011
534.497312	1.15011896306672	0.239422865387162
534.517312	1.15011896306672	0.239378260404598
534.537312	1.15011896306672	0.239370441757762
534.557312	1.15011896306672	0.239309804810192
534.577312	1.15011896306672	0.239176023097983
534.597312	1.15011896306672	0.239010896766523
534.617312	1.15011896306672	0.238886208519231
534.637312	1.15011896306672	0.238855708437284
534.657312	1.15011896306672	0.238718603770495
534.677312	1.15011896306672	0.238553977751717
534.697312	1.15011896306672	0.238426290595783
534.717312	1.15011896306672	0.238351911963922
534.737312	1.15011896306672	0.238313967727787
534.757312	1.15011896306672	0.238264190473539
534.777312	1.15011896306672	0.238209621968652
534.797312	1.15011896306672	0.238132847414727
534.817312	1.15011896306672	0.238005045121592
534.837312	1.15011896306672	0.237882958144157
534.857312	1.15011896306672	0.237782442774173
534.877312	1.15011896306672	0.237714080357811
534.897312	1.15011896306672	0.237652059389866
534.917312	1.15011896306672	0.237570698933094
534.937312	1.15011896306672	0.237416976525951
534.957312	1.15011931026522	0.237362451345888
534.977312	1.15011978605577	0.237302880901154
534.997312	1.15011978605577	0.237124662164258
535.017312	1.15011978605577	0.237088465758313
535.037312	1.15011978605577	0.237005153310541
535.057312	1.15011978605577	0.237041778810281
535.077312	1.15011978605577	0.237108241462826
535.097312	1.15011978605577	0.23704795111384
535.117312	1.15011978605577	0.236954056132916
535.137312	1.15011978605577	0.23692506767185
535.157312	1.15011978605577	0.236894734360797
535.177312	1.15012801594624	0.236807303087379
535.197312	1.15012801594624	0.236833994145841
535.217312	1.15012801594624	0.236850969167612
535.237312	1.15012801594624	0.236888369766242
535.257312	1.15012801594624	0.236851868899555
535.277312	1.15012801594624	0.236850959671761
535.297312	1.15012801594624	0.236804040075362
535.317312	1.15012801594624	0.236627777483902
535.337312	1.15012801594624	0.236531821309683
535.357312	1.15012801594624	0.236464089180473
535.377312	1.15012801594624	0.236428657784075
535.397312	1.15012801594624	0.236426546144069
535.417312	1.15012801594624	0.236243880974646
535.437312	1.15012801594624	0.23622952265349
535.457312	1.15012801594624	0.236212290650234
535.477312	1.15012801594624	0.236258844656345
535.497312	1.15012801594624	0.236303747571253
535.517312	1.15012801594624	0.236327860505997
535.537312	1.15012801594624	0.236327141195235
535.557312	1.15012801594624	0.236158668169566
535.577312	1.15012801594624	0.236090814968247
535.597312	1.15012801594624	0.236009970254917
535.617312	1.15012801594624	0.235885198325433
535.637312	1.15012801594624	0.235859007579655
535.657312	1.15012801594624	0.235854257279876
535.677312	1.15012801594624	0.235819555877073
535.697312	1.15012801594624	0.235812534288283
535.717312	1.15012801594624	0.235774829228911
535.737312	1.15012801594624	0.235795558673021
535.757312	1.15012801594624	0.235698862415865
535.777312	1.15011978605577	0.235746204577661
535.797312	1.15011978605577	0.235657064050949
535.817312	1.15011978605577	0.235726884674027
535.837312	1.15011978605577	0.235730506154443
535.857312	1.15011978605577	0.235810455290266
535.877312	1.15011978605577	0.235768212994287
535.897312	1.15011978605577	0.235717737794944
535.917312	1.15011978605577	0.235733103269865
535.937312	1.15011978605577	0.235789564416679
535.957312	1.15011978605577	0.235820207529891
535.977312	1.15011978605577	0.235733744239849
535.997312	1.15011978605577	0.235783218813827
536.017312	1.15011978605577	0.235738373467519
536.037312	1.15011978605577	0.235648733815106
536.057312	1.15011978605577	0.235685845977242
536.077312	1.15011978605577	0.235638466425531
536.097312	1.15011978605577	0.235580048539789
536.117312	1.15011978605577	0.235658706833282
536.137312	1.15011978605577	0.235659258779658
536.157312	1.15011978605577	0.235673963105908
536.177312	1.15011978605577	0.235690656813075
536.197312	1.15011978605577	0.235704583666473
536.217312	1.15011978605577	0.235807524633057
536.237312	1.15011978605577	0.235798735035391
536.257312	1.15011978605577	0.235742430570128
536.277312	1.15011978605577	0.235662073112685
536.297312	1.15011978605577	0.235645202545281
536.317312	1.15011978605577	0.235715513391699
536.337312	1.15011978605577	0.235759215674867
536.357312	1.15011978605577	0.235827680765125
536.377312	1.15011978605577	0.235936339421373
536.397312	1.15011978605577	0.23606975257584
536.417312	1.15011978605577	0.236149749190922
536.437312	1.15011978605577	0.236226929099014
536.457312	1.15011978605577	0.236304735139822
536.477312	1.15011978605577	0.236416639596856
536.497312	1.15011978605577	0.236501526575527
536.517312	1.15011978605577	0.236556845846184
536.537312	1.15011978605577	0.236508745796729
536.557312	1.15011978605577	0.236440761433961
536.577312	1.15011978605577	0.236531191022531
536.597312	1.15011978605577	0.236525127327774
536.617312	1.15011978605577	0.236463509933523
536.637312	1.15011978605577	0.236549193376751
536.657312	1.15011978605577	0.236511604641561
536.677312	1.15011978605577	0.236535406587164
536.697312	1.15011978605577	0.236616199666801
536.717312	1.15011978605577	0.236711026428167
536.737312	1.15011978605577	0.236806500094426
536.757312	1.15011978605577	0.23693335398938
536.777312	1.15012883893528	0.236999301491973
536.797312	1.15012883893528	0.237004412634114
536.817312	1.15012883893528	0.236915451341602
536.837312	1.15012883893528	0.236903389829559
536.857312	1.15012883893528	0.236852283156082
536.877312	1.15012883893528	0.236843092358685
536.897312	1.15012883893528	0.236806215218877
536.917312	1.15012883893528	0.236863516748561
536.937312	1.15012883893528	0.236914635885343
536.957312	1.15012883893528	0.236968564607226
536.977312	1.15011978605577	0.236972797383091
536.997312	1.15011978605577	0.237055406544352
537.017312	1.15011978605577	0.237133038098887
537.037312	1.15011978605577	0.237213380719063
537.057312	1.15011978605577	0.237227882664975
537.077312	1.15011978605577	0.237266155101482
537.097312	1.15011978605577	0.237223199429649
537.117312	1.15011978605577	0.237184992870613
537.137312	1.15011978605577	0.23717128204784
537.157312	1.15011978605577	0.237289232394908
537.177312	1.15011978605577	0.237337936617922
537.197312	1.15011978605577	0.23742079623227
537.217312	1.15011978605577	0.237375906967649
537.237312	1.15011978605577	0.237299594743
537.257312	1.15011978605577	0.23723249171396
537.277312	1.15011978605577	0.237252648439519
537.297312	1.15011978605577	0.237225557368307
537.317312	1.15011978605577	0.237261822619176
537.337312	1.15011978605577	0.237392502155355
537.357312	1.15011978605577	0.237380754599906
537.377312	1.15012060904481	0.237360698767772
537.397312	1.15012060904481	0.237440973730004
537.417312	1.15012060904481	0.237389239143338
537.437312	1.15012060904481	0.237477510206135
537.457312	1.15012060904481	0.237570090011609
537.477312	1.15012060904481	0.237622700590587
537.497312	1.15012060904481	0.237767318849979
537.517312	1.15012060904481	0.237731740267882
537.537312	1.15012060904481	0.237787715345792
537.557312	1.15012060904481	0.237948598218555
537.577312	1.15012883893528	0.238032283971995
537.597312	1.15012883893528	0.238051383690569
537.617312	1.15012883893528	0.238206491898559
537.637312	1.15012883893528	0.238260722113731
537.657312	1.15012883893528	0.238243744124506
537.677312	1.15012883893528	0.238379871312069
537.697312	1.15012883893528	0.238554694688516
537.717312	1.15012883893528	0.238758902977835
537.737312	1.15012883893528	0.238888745098599
537.757312	1.15012883893528	0.239014014966803
537.777312	1.15012883893528	0.239113713693546
537.797312	1.15012060904481	0.239169615178605
537.817312	1.15012060904481	0.239223574762006
537.837312	1.15012060904481	0.239263503037641
537.857312	1.15012060904481	0.239336773028824
537.877312	1.15012060904481	0.239450642533654
537.897312	1.15012060904481	0.239610993638726
537.917312	1.15012060904481	0.239706939130113
537.937312	1.15012060904481	0.239819740351634
537.957312	1.15012060904481	0.239847609489189
537.977312	1.15012060904481	0.239815346739782
537.997312	1.15012060904481	0.239937802274959
538.017312	1.15012060904481	0.240097298753384
538.037312	1.15012060904481	0.240097846545324
538.057312	1.15012060904481	0.240149556798871
538.077312	1.15012060904481	0.240241344294224
538.097312	1.15012060904481	0.240424664083919
538.117312	1.15012060904481	0.240460481249288
538.137312	1.15012060904481	0.240473735084202
538.157312	1.15012060904481	0.240625358908134
538.177312	1.15012060904481	0.240674032269631
538.197312	1.15012883893528	0.240683308529692
538.217312	1.15012883893528	0.24066481417166
538.237312	1.15012883893528	0.240800736604921
538.257312	1.15012883893528	0.24081609258399
538.277312	1.15012883893528	0.240887395746903
538.297312	1.15012883893528	0.240956689943706
538.317312	1.15012883893528	0.241089317909942
538.337312	1.15012883893528	0.241175329553541
538.357312	1.15012883893528	0.241350244921052
538.377312	1.15012883893528	0.241407813521563
538.397312	1.15012060904481	0.241424040745018
538.417312	1.15012060904481	0.24147270164321
538.437312	1.15012060904481	0.241542355495393
538.457312	1.15012060904481	0.241652323985676
538.477312	1.15012060904481	0.241652550105642
538.497312	1.15012060904481	0.241785398256938
538.517312	1.15012060904481	0.241815992703911
538.537312	1.15012060904481	0.241939126598988
538.557312	1.15012060904481	0.241985145869953
538.577312	1.15012060904481	0.241830442422639
538.597312	1.15012060904481	0.241941321327697
538.617312	1.15012060904481	0.241988224899845
538.637312	1.15012060904481	0.242007278326142
538.657312	1.15012060904481	0.242056149913541
538.677312	1.15012060904481	0.242265502580481
538.697312	1.15012060904481	0.242432025989113
538.717312	1.15012060904481	0.242567303297954
538.737312	1.15012060904481	0.24276038126218
538.757312	1.15012060904481	0.242863912158547
538.777312	1.15012060904481	0.243093394843963
538.797312	1.15012060904481	0.243225459587499
538.817312	1.15012060904481	0.24322282330169
538.837312	1.15012060904481	0.243218150155706
538.857312	1.15012060904481	0.243232539931871
538.877312	1.15012060904481	0.243225333767465
538.897312	1.15012060904481	0.243185142575438
538.917312	1.15012060904481	0.243209554036017
538.937312	1.15012060904481	0.243199329377775
538.957312	1.15012060904481	0.243332336584585
538.977312	1.15012060904481	0.243344501957505
538.997312	1.15012060904481	0.243326901396507
539.017312	1.15012060904481	0.243313796527766
539.037312	1.15012060904481	0.243411549791907
539.057312	1.15012060904481	0.243468489885738
539.077312	1.15012060904481	0.24347860712216
539.097312	1.15012060904481	0.243510130382121
539.117312	1.15012060904481	0.243577904055681
539.137312	1.15012060904481	0.243610688483436
539.157312	1.15012060904481	0.243596099294387
539.177312	1.15012060904481	0.243515474172625
539.197312	1.15012143203386	0.243611857660168
539.217312	1.15012143203386	0.243665890836419
539.237312	1.15012143203386	0.243647687882334
539.257312	1.15012143203386	0.243699187446672
539.277312	1.15012143203386	0.243644691941144
539.297312	1.15012143203386	0.24363751189033
539.317312	1.15012143203386	0.243571533526218
539.337312	1.15012143203386	0.243636048342197
539.357312	1.15012143203386	0.243544865613895
539.377312	1.15012143203386	0.243562667368249
539.397312	1.15012143203386	0.243572649288785
539.417312	1.15012143203386	0.243662526337488
539.437312	1.15012143203386	0.243667330051432
539.457312	1.15012143203386	0.243674749872501
539.477312	1.15012143203386	0.243766094030281
539.497312	1.15012143203386	0.243687404875271
539.517312	1.15012143203386	0.243757283066949
539.537312	1.15012143203386	0.243739500897789
539.557312	1.15012143203386	0.243613403110021
539.577312	1.15012143203386	0.243596666078031
539.597312	1.15011237915435	0.243526942193942
539.617312	1.15011237915435	0.243477207671026
539.637312	1.15011237915435	0.243453576057262
539.657312	1.15011237915435	0.243573410737388
539.677312	1.15011237915435	0.243575683213381
539.697312	1.15011237915435	0.243568628982601
539.717312	1.15011237915435	0.243574251713748
539.737312	1.15011237915435	0.243562476264235
539.757312	1.15011237915435	0.243591306263277
539.777312	1.15011237915435	0.243613349102365
539.797312	1.15011320214339	0.243529884720966
539.817312	1.15011320214339	0.243498832692643
539.837312	1.15011320214339	0.243452226459348
539.857312	1.15011320214339	0.243483069578936
539.877312	1.15011320214339	0.243395772434422
539.897312	1.15011320214339	0.243377600935345
539.917312	1.15011320214339	0.243312783439096
539.937312	1.15011320214339	0.243294381665617
539.957312	1.15011320214339	0.243246224641053
539.977312	1.15011320214339	0.243328994638301
539.997312	1.15012143203386	0.243235597596096
540.017312	1.15012143203386	0.243224816837041
540.037312	1.15012143203386	0.243142040904886
540.057312	1.15012143203386	0.243098281053118
540.077312	1.15012143203386	0.243070309241667
540.097312	1.15012143203386	0.242978100961388
540.117312	1.15012143203386	0.242955039098722
540.137312	1.15012143203386	0.242922684951743
540.157312	1.15012143203386	0.24280695960141
540.177312	1.15012143203386	0.24276890438251
540.197312	1.15012143203386	0.242819229428699
540.217312	1.15012143203386	0.242751075327582
540.237312	1.15012143203386	0.242717102731392
540.257312	1.15012143203386	0.242700968092489
540.277312	1.15012143203386	0.242568638652089
540.297312	1.15012143203386	0.242483973045459
540.317312	1.15012143203386	0.242470230767677
540.337312	1.15012143203386	0.242319701934136
540.357312	1.15012143203386	0.242331667300681
540.377312	1.15012143203386	0.242325803018809
540.397312	1.15011320214339	0.242315601506704
540.417312	1.15011320214339	0.242241782536599
540.437312	1.15011320214339	0.242209690712521
540.457312	1.15011320214339	0.242116570236995
540.477312	1.15011320214339	0.242073610410727
540.497312	1.15011320214339	0.241963942820243
540.517312	1.15011320214339	0.241855082377149
540.537312	1.15011320214339	0.241817236660474
540.557312	1.15011320214339	0.241724732821814
540.577312	1.15011320214339	0.241579655200599
540.597312	1.15011320214339	0.24146692994589
540.617312	1.15011320214339	0.241350417626854
540.637312	1.15011320214339	0.241336824908735
540.657312	1.15011320214339	0.241242674726797
540.677312	1.15011320214339	0.241100306984242
540.697312	1.15011320214339	0.241086894093814
540.717312	1.15011320214339	0.24111170319318
540.737312	1.15011320214339	0.240981597562534
540.757312	1.15011320214339	0.240852738262413
540.777312	1.15011320214339	0.240886169001571
540.797312	1.15012143203386	0.240806845998464
540.817312	1.15012143203386	0.240838426827026
540.837312	1.15012143203386	0.24078475746059
540.857312	1.15012143203386	0.240818433311417
540.877312	1.15012143203386	0.240746395406983
540.897312	1.15012143203386	0.240779496758786
540.917312	1.15012143203386	0.240639005633909
540.937312	1.15012143203386	0.240621209814462
540.957312	1.15012143203386	0.240573832043223
540.977312	1.15012143203386	0.240538642791042
540.997312	1.15012143203386	0.240366253913556
541.017312	1.15012143203386	0.240323701815418
541.037312	1.15012143203386	0.240242234530314
541.057312	1.15012143203386	0.240185413134628
541.077312	1.15012143203386	0.240100614586075
541.097312	1.15012143203386	0.240000981736801
541.117312	1.15012143203386	0.239891556290535
541.137312	1.15012143203386	0.239845297842807
541.157312	1.15012143203386	0.239761230474829
541.177312	1.15012143203386	0.239636515520455
541.197312	1.15012143203386	0.239584735828494
541.217312	1.15012143203386	0.239596329669845
541.237312	1.15012143203386	0.239530592856459
541.257312	1.15012143203386	0.239442493905973
541.277312	1.15012143203386	0.239261559949001
541.297312	1.15012143203386	0.23917263248546
541.317312	1.15012143203386	0.239194093110145
541.337312	1.15012143203386	0.239092248320934
541.357312	1.15012143203386	0.238992386977731
541.377312	1.15012143203386	0.238888554588075
541.397312	1.15012143203386	0.238829794258184
541.417312	1.15012143203386	0.238844817882445
541.437312	1.15012143203386	0.238838780894771
541.457312	1.15012143203386	0.238831238814613
541.477312	1.15012143203386	0.238838748846272
541.497312	1.15012143203386	0.238749594075783
541.517312	1.15012143203386	0.238620970984972
541.537312	1.15012143203386	0.238541376756603
541.557312	1.15012143203386	0.238500995647544
541.577312	1.15012143203386	0.238525179801175
541.597312	1.15012143203386	0.238452876606386
541.617312	1.15012143203386	0.238464831883589
541.637312	1.15012143203386	0.238314919686913
541.657312	1.15012143203386	0.238196724821666
541.677312	1.15012143203386	0.238173052850532
541.697312	1.15012143203386	0.238194806066145
541.717312	1.15012143203386	0.23813298866552
541.737312	1.15012143203386	0.238178555696552
541.757312	1.15012143203386	0.238135874217434
541.777312	1.15012143203386	0.238039605273602
541.797312	1.15012143203386	0.237979540451093
541.817312	1.15012143203386	0.237894060575185
541.837312	1.15012143203386	0.237826539728674
541.857312	1.15012143203386	0.237840213161532
541.877312	1.15012143203386	0.237825726646378
541.897312	1.15012143203386	0.237822802517567
541.917312	1.15012143203386	0.237731679731827
541.937312	1.15012143203386	0.237667798763945
541.957312	1.15012143203386	0.237632488439655
541.977312	1.15012143203386	0.237626015829788
541.997312	1.15012143203386	0.237503907486687
542.017312	1.15012143203386	0.237424372607391
542.037312	1.15012143203386	0.237429668918638
542.057312	1.15012143203386	0.23742829142666
542.077312	1.15012143203386	0.237383542819341
542.097312	1.15012143203386	0.237245328324893
542.117312	1.15012143203386	0.237187764472307
542.137312	1.15012143203386	0.237155741493155
542.157312	1.15012143203386	0.237068971368406
542.177312	1.15012143203386	0.236948112916776
542.197312	1.15012143203386	0.236831321063607
542.217312	1.15012143203386	0.236854523583576
542.237312	1.15012143203386	0.236892212025208
542.257312	1.15012143203386	0.236963305092404
542.277312	1.15012143203386	0.236959035520115
542.297312	1.15012143203386	0.237017937100799
542.317312	1.15012143203386	0.2369922852446
542.337312	1.15012143203386	0.237037519327334
542.357312	1.15012143203386	0.237012634854644
542.377312	1.15012143203386	0.237027805664606
542.397312	1.15012143203386	0.237079302854981
542.417312	1.15012143203386	0.237095101578132
542.437312	1.15012143203386	0.23708113080642
542.457312	1.15012143203386	0.236986936112678
542.477312	1.15012143203386	0.236938499553982
542.497312	1.15012143203386	0.236864780883809
542.517312	1.15012143203386	0.236730646044618
542.537312	1.15012143203386	0.236780308755156
542.557312	1.15012143203386	0.236789832500851
542.577312	1.15012143203386	0.236625581568212
542.597312	1.15012143203386	0.236525656721502
542.617312	1.15012143203386	0.236425548486157
542.637312	1.15012143203386	0.236491096569492
542.657312	1.15012143203386	0.236571769170512
542.677312	1.15012143203386	0.236576139042734
542.697312	1.15012143203386	0.236607856967653
542.717312	1.15012143203386	0.236598229954571
542.737312	1.15012143203386	0.23655727612696
542.757312	1.15012143203386	0.236524158750908
542.777312	1.15012143203386	0.236512055694514
542.797312	1.15012143203386	0.236429836456659
542.817312	1.15012143203386	0.236409998435621
542.837312	1.15012143203386	0.236287911458186
542.857312	1.15012143203386	0.236183604275948
542.877312	1.15012143203386	0.236126254080024
542.897312	1.15012143203386	0.236083643226304
542.917312	1.15012143203386	0.236044765429255
542.937312	1.15012143203386	0.236054222110498
542.957312	1.15012143203386	0.236099493583148
542.977312	1.15012143203386	0.2361598883865
542.997312	1.15012143203386	0.236251157764449
543.017312	1.15012143203386	0.236219331824218
543.037312	1.15012143203386	0.236135294130777
543.057312	1.15012143203386	0.236129483263069
543.077312	1.15012143203386	0.236071906947179
543.097312	1.15012143203386	0.236068223743728
543.117312	1.15012143203386	0.236153085795789
543.137312	1.15012143203386	0.23608826948652
543.157312	1.15012143203386	0.236003130867781
543.177312	1.15012143203386	0.236032300343518
543.197312	1.15012143203386	0.236028223655714
543.217312	1.15012143203386	0.235986872189316
543.237312	1.15012143203386	0.236046496048215
543.257312	1.15012143203386	0.236073242301314
543.277312	1.15012143203386	0.236028834951163
543.297312	1.15012143203386	0.236037807343973
543.317312	1.15012143203386	0.236060685224514
543.337312	1.15012143203386	0.236011753694551
543.357312	1.15012143203386	0.236015151428963
543.377312	1.15012143203386	0.236091466621066
543.397312	1.15012143203386	0.236041890560174
543.417312	1.15011320214339	0.235885769263513
543.437312	1.15011320214339	0.235833716565817
543.457312	1.15011320214339	0.235861976220271
543.477312	1.15011320214339	0.235823507338333
543.497312	1.15011320214339	0.23576933409827
543.517312	1.15011320214339	0.235776807926994
543.537312	1.15011320214339	0.235659230885593
543.557312	1.15011320214339	0.235616621218854
543.577312	1.15011320214339	0.235603638015712
543.597312	1.15011320214339	0.235573302330696
543.617312	1.15012143203386	0.235582419535243
543.637312	1.15012143203386	0.23544924733801
543.657312	1.15012143203386	0.235409536279981
543.677312	1.15012143203386	0.235389474512939
543.697312	1.15012143203386	0.235406781889518
543.717312	1.15012143203386	0.23534824471214
543.737312	1.15012143203386	0.235217603159367
543.757312	1.15012143203386	0.235207043772354
543.777312	1.15012143203386	0.235213186994868
543.797312	1.15012143203386	0.235183002649988
543.817312	1.15012143203386	0.235194755546853
543.837312	1.15012143203386	0.235072067363311
543.857312	1.15012143203386	0.235021594537931
543.877312	1.15012143203386	0.235104623890628
543.897312	1.15012143203386	0.2351571068691
543.917312	1.15012143203386	0.235151183238154
543.937312	1.15012143203386	0.235080570304956
543.957312	1.15012143203386	0.235102287911126
543.977312	1.15012143203386	0.235102166245527
543.997312	1.15012143203386	0.23513285861847
544.017312	1.15012143203386	0.235048867810796
544.037312	1.15012143203386	0.235073857331344
544.057312	1.15012143203386	0.235089422812638
544.077312	1.15012143203386	0.235003728093088
544.097312	1.15012143203386	0.234944313736416
544.117312	1.15012143203386	0.234918286794077
544.137312	1.15012143203386	0.234857440937772
544.157312	1.15012143203386	0.234949195791135
544.177312	1.15012143203386	0.23500269304526
544.197312	1.15012143203386	0.235046927096119
544.217312	1.15011320214339	0.235033358711121
544.237312	1.15011320214339	0.235002744085463
544.257312	1.15011320214339	0.234972184060952
544.277312	1.15011320214339	0.234933575115202
544.297312	1.15011320214339	0.234866083349737
544.317312	1.15011320214339	0.234879781115715
544.337312	1.15011320214339	0.23492228098667
544.357312	1.15011320214339	0.234893937056533
544.377312	1.15011320214339	0.234872398684563
544.397312	1.15011320214339	0.234827400811138
544.417312	1.15012136773784	0.234872550024699
544.437312	1.15012143203386	0.234866107089367
544.457312	1.15012143203386	0.234858131167488
544.477312	1.15012143203386	0.234790561654737
544.497312	1.15012143203386	0.234762334048783
544.517312	1.15012143203386	0.234645492342392
544.537312	1.15012143203386	0.234584960442681
544.557312	1.15012143203386	0.234557089524654
544.577312	1.15012143203386	0.234521329334394
544.597312	1.15012143203386	0.234461351161532
544.617312	1.15012143203386	0.234314710285742
544.637312	1.15012143203386	0.234275907862017
544.657312	1.15012143203386	0.234212686262331
544.677312	1.15012143203386	0.234191056492788
544.697312	1.15012143203386	0.234171537176271
544.717312	1.15012143203386	0.234277891308026
544.737312	1.15012143203386	0.234230900492741
544.757312	1.15012143203386	0.234339533628887
544.777312	1.15012143203386	0.234363387801674
544.797312	1.15012143203386	0.234306103483221
544.817312	1.15012143203386	0.234336683686416
544.837312	1.15012143203386	0.234257112010695
544.857312	1.15012143203386	0.23417181374295
544.877312	1.15012143203386	0.234090158321286
544.897312	1.15012143203386	0.234024297468338
544.917312	1.15012143203386	0.233962111509971
544.937312	1.15012143203386	0.233866771972617
544.957312	1.15012143203386	0.233798531221854
544.977312	1.15012143203386	0.233826970110507
544.997312	1.15012143203386	0.23375817860035
545.017312	1.15012182423958	0.233810047315919
545.037312	1.15012225502291	0.233729486884647
545.057312	1.15012225502291	0.233686218443201
545.077312	1.15012225502291	0.233593909862989
545.097312	1.15012225502291	0.233736348824432
545.117312	1.15012225502291	0.233733682864086
545.137312	1.15012225502291	0.2337113646453
545.157312	1.15012225502291	0.233757157796299
545.177312	1.15012225502291	0.233799673691504
545.197312	1.15012225502291	0.233927922883156
545.217312	1.15012225502291	0.233989565204017
545.237312	1.15012225502291	0.234063973510414
545.257312	1.15012225502291	0.234115898014113
545.277312	1.15012225502291	0.234151265313512
545.297312	1.15012225502291	0.234195450698131
545.317312	1.15012225502291	0.234153619097734
545.337312	1.15012225502291	0.234207875426499
545.357312	1.15012225502291	0.234289058429544
545.377312	1.15012225502291	0.234351500182414
545.397312	1.15012225502291	0.234371249773333
545.417312	1.15012225502291	0.234293577861429
545.437312	1.15012225502291	0.234379200175111
545.457312	1.15012225502291	0.234478108372206
545.477312	1.15012225502291	0.234622647697332
545.497312	1.15012225502291	0.234590539255514
545.517312	1.15012225502291	0.234560182798323
545.537312	1.15012225502291	0.234427951877383
545.557312	1.15012225502291	0.234341380572029
545.577312	1.15012225502291	0.234190609000781
545.597312	1.15012225502291	0.234263889674797
545.617312	1.15012225502291	0.234349735140992
545.637312	1.15011402513244	0.234381742689386
545.657312	1.15011402513244	0.23422618876986
545.677312	1.15011402513244	0.234114978103486
545.697312	1.15011402513244	0.234111838537541
545.717312	1.15011402513244	0.234141602097496
545.737312	1.15011402513244	0.234191784705911
545.757312	1.15011402513244	0.234122822863914
545.777312	1.15011402513244	0.234010781904014
545.797312	1.15011402513244	0.23400705537574
545.817312	1.15011402513244	0.233898488117063
545.837312	1.15012225502291	0.233930803687145
545.857312	1.15012225502291	0.23388815722398
545.877312	1.15012225502291	0.233984103902348
545.897312	1.15012225502291	0.234045733166413
545.917312	1.15012225502291	0.233959853871246
545.937312	1.15012225502291	0.234035110869383
545.957312	1.15012225502291	0.233929146661035
545.977312	1.15012225502291	0.233965146028058
545.997312	1.15012225502291	0.233909900943743
546.017312	1.15012225502291	0.233940881159688
546.037312	1.15012225502291	0.233960953016072
546.057312	1.15012225502291	0.234042365700029
546.077312	1.15012225502291	0.234037810065209
546.097312	1.15012225502291	0.234030018718946
546.117312	1.15012225502291	0.23399995247872
546.137312	1.15012225502291	0.233968068969888
546.157312	1.15012225502291	0.233972172364774
546.177312	1.15012225502291	0.234036539995053
546.197312	1.15012225502291	0.233997749441142
546.217312	1.15012225502291	0.233977849103577
546.237312	1.15012225502291	0.233894483241639
546.257312	1.15012225502291	0.233873406605454
546.277312	1.15012225502291	0.233902185564293
546.297312	1.15012225502291	0.233957176041086
546.317312	1.15012225502291	0.2339223903626
546.337312	1.15012225502291	0.233853143051564
[truncated: 13,001 more rows]
