# Supplementary material for: Unraveling the Local Relation Between Tissue Composition and Human Brain Mechanics Through Machine Learning
Source: Front Bioeng Biotechnol. 2021 Aug 17;9:704738. doi: 10.3389/fbioe.2021.704738 (PMC8415910; doi:10.3389/fbioe.2021.704738)
Supplement: Supplementary file 2 [file DataSheet4.ZIP › Mechanics_tensRelax/tensRelax_HBE_01_23_P1_VC_GM.txt]

490.305152	1.0000123448357	0.169388729078841
490.325152	1.0000123448357	0.1780009207662
490.345152	1.00001549534065	0.179678262980583
490.365152	1.00001645978094	0.173318074062545
490.385152	1.00001645978094	0.172225318538179
490.405152	1.00001645978094	0.171558340782789
490.425152	1.00001645978094	0.172804546296073
490.445152	1.00001645978094	0.174814683141349
490.465152	1.00001645978094	0.176847681329343
490.485152	1.00001645978094	0.176912153491819
490.505152	1.00003785749615	0.176925429196956
490.525152	1.00003785749615	0.176750630304922
490.545152	1.00003785749615	0.17499402937312
490.565152	1.00003785749615	0.175354636987973
490.585152	1.00003785749615	0.17597393036379
490.605152	1.00003291956187	0.17620179475558
490.625152	1.00003291956187	0.176240256475609
490.645152	1.00003291956187	0.175950954532078
490.665152	1.00003291956187	0.176044634452711
490.685152	1.00003291956187	0.175995805456386
490.705152	1.00003291956187	0.176577516096475
490.725152	1.00003291956187	0.176934053065798
490.745152	1.00003291956187	0.176834239649216
490.765152	1.00003291956187	0.177364310600576
490.785152	1.00003291956187	0.177564042385345
490.805152	1.00003785749615	0.17733718281073
490.825152	1.00003785749615	0.177119865354976
490.845152	1.00003785749615	0.177223523698365
490.865152	1.00003785749615	0.177388285568399
490.885152	1.00003785749615	0.177356043332742
490.905152	1.00003785749615	0.177437880651943
490.925152	1.00003785749615	0.177455810783646
490.945152	1.00003785749615	0.177506180483013
490.965152	1.00003785749615	0.177537808307414
490.985152	1.00003785749615	0.177649875514841
491.005152	1.00006254716756	0.17760123311448
491.025152	1.00006254716756	0.177600243358151
491.045152	1.00006254716756	0.17737843871217
491.065152	1.00006254716756	0.177347498168669
491.085152	1.00006254716756	0.177041169466508
491.105152	1.00006254716756	0.176566676395892
491.125152	1.00006254716756	0.176490654448711
491.145152	1.00006254716756	0.176566941830948
491.165152	1.00006254716756	0.176699642925504
491.185152	1.00006254716756	0.176634302654217
491.205152	1.00008394488278	0.176578728722765
491.225152	1.00008394488278	0.176808376643219
491.245152	1.00008394488278	0.176951748011975
491.265152	1.00008394488278	0.177398801997922
491.285152	1.00008394488278	0.177797773631706
491.305152	1.00008394488278	0.177852176005456
491.325152	1.00008394488278	0.17785043626566
491.345152	1.00008394488278	0.17801632009736
491.365152	1.00008394488278	0.178060564239953
491.385152	1.00008394488278	0.178060140425888
491.405152	1.00010040466371	0.178332748038027
491.425152	1.00010040466371	0.178394472999576
491.445152	1.00010040466371	0.178195213005917
491.465152	1.00010040466371	0.178126752450445
491.485152	1.00010040466371	0.17810692619213
491.505152	1.00010040466371	0.178002841806826
491.525152	1.00010040466371	0.177726100949141
491.545152	1.00010040466371	0.177634387121498
491.565152	1.00010040466371	0.177364039502389
491.585152	1.00010040466371	0.177314850300133
491.605152	1.00010071971421	0.177404718817057
491.625152	1.00010122765276	0.177336859922117
491.645152	1.00010122765276	0.177285195253781
491.665152	1.00010122765276	0.177228085317228
491.685152	1.00010122765276	0.177279885652451
491.705152	1.00010122765276	0.177459123302601
491.725152	1.00010122765276	0.17737441611774
491.745152	1.00010122765276	0.177276832157673
491.765152	1.00010122765276	0.177154165524991
491.785152	1.00010122765276	0.177055750568945
491.805152	1.00010122765276	0.177000167448271
491.825152	1.00010122765276	0.177048317033149
491.845152	1.00010122765276	0.176819082417569
491.865152	1.00010122765276	0.176610249588654
491.885152	1.00010122765276	0.176464244687177
491.905152	1.00010122765276	0.176406725584269
491.925152	1.00010122765276	0.176343022379912
491.945152	1.00010122765276	0.176136927856184
491.965152	1.00010122765276	0.175861139187794
491.985152	1.00010122765276	0.175779540433953
492.005152	1.00010122765276	0.17550596260542
492.025152	1.00010122765276	0.175481127254865
492.045152	1.00010122765276	0.175349358255582
492.065152	1.00010122765276	0.175233015700901
492.085152	1.00010122765276	0.175159967873128
492.105152	1.00010122765276	0.175110490219442
492.125152	1.00010122765276	0.175036343111595
492.145152	1.00010122765276	0.17509478353096
492.165152	1.00010122765276	0.175112426718746
492.185152	1.00010122765276	0.175233605651235
492.205152	1.00010122765276	0.175110694343198
492.225152	1.00009299776229	0.174969743854134
492.245152	1.00009299776229	0.174841668599878
492.265152	1.00009299776229	0.174873510876759
492.285152	1.00009299776229	0.174912827398122
492.305152	1.00009299776229	0.175035449245264
492.325152	1.00009299776229	0.175278038854942
492.345152	1.00009299776229	0.175484442246203
492.365152	1.00009299776229	0.175650377919837
492.385152	1.00009299776229	0.175602301610012
492.405152	1.00009299776229	0.175875235532018
492.425152	1.00011357248846	0.175861966859836
492.445152	1.00011357248846	0.176147090487882
492.465152	1.00011357248846	0.176275847114106
492.485152	1.00011357248846	0.176252584058083
492.505152	1.00011357248846	0.176359864035372
492.525152	1.00011357248846	0.176559661501609
492.545152	1.00011357248846	0.176857111932054
492.565152	1.00011357248846	0.177016424428353
492.585152	1.00011357248846	0.177011665226214
492.605152	1.00011357248846	0.176973923370417
492.625152	1.00010122765276	0.177117659109098
492.645152	1.00010122765276	0.177272183322213
492.665152	1.00010122765276	0.177259472531315
492.685152	1.00010122765276	0.177500736007659
492.705152	1.00010122765276	0.177813728773261
492.725152	1.00010122765276	0.177930821526228
492.745152	1.00010122765276	0.178182783859908
492.765152	1.00010122765276	0.178604768823546
492.785152	1.00010122765276	0.178889314391623
492.805152	1.00010122765276	0.179195227406342
492.825152	1.00010122765276	0.179748001701944
492.845152	1.00010122765276	0.180171800373242
492.865152	1.00010122765276	0.180195615969132
492.885152	1.00010122765276	0.180455246203004
492.905152	1.00010122765276	0.180759845229254
492.925152	1.00010122765276	0.180942167954527
492.945152	1.00010122765276	0.181216745252356
492.965152	1.00010122765276	0.181664555964975
492.985152	1.00010122765276	0.182068513647781
493.005152	1.00010122765276	0.182345178845988
493.025152	1.00010122765276	0.182738201462151
493.045152	1.00010122765276	0.183262051987176
493.065152	1.00010122765276	0.183671170071853
493.085152	1.00010122765276	0.183843069319489
493.105152	1.00010122765276	0.184221560315205
493.125152	1.00010122765276	0.184758418376491
493.145152	1.00010122765276	0.18520388598772
493.165152	1.00010441673532	0.185334708555165
493.185152	1.00011542421382	0.185669813004778
493.205152	1.00012312044733	0.186151668719456
493.225152	1.00026075893581	0.186563361960398
493.245152	1.00037751407723	0.186863524049974
493.265152	1.00040902555628	0.186989650918787
493.285152	1.00067566114825	0.187345683631905
493.305152	1.00086255681711	0.187785300018057
493.325152	1.00099910870286	0.18831046453155
493.345152	1.00134707875923	0.188692299847512
493.365152	1.00163818541614	0.188967185760518
493.385152	1.00195953692052	0.189380746716777
493.405152	1.00283018860646	0.18989991697393
493.425152	1.00292078812723	0.190247841416736
493.445152	1.00397613655816	0.190608379911452
493.465152	1.00461367659658	0.19099415600584
493.485152	1.00499389753622	0.191424122232772
493.505152	1.00581750382485	0.191997117350931
493.525152	1.00694026663199	0.192424633054652
493.545152	1.00695087547517	0.192906841302821
493.565152	1.00761923259563	0.193395541152563
493.585152	1.00918075143838	0.193828356728475
493.605152	1.0093845441011	0.194137110783304
493.625152	1.01085990627801	0.194617292260643
493.645152	1.01125519820457	0.195040373401652
493.665152	1.01284850499925	0.195532964176598
493.685152	1.01305168042019	0.196077544145734
493.705152	1.01398951501667	0.196494973474551
493.725152	1.01636860275183	0.196926602069009
493.745152	1.01734886629145	0.197368163324274
493.765152	1.01834182829486	0.197702762713279
493.785152	1.01865057777946	0.198056497430303
493.805152	1.02070418620581	0.198589783270904
493.825152	1.02141006005351	0.198981002862238
493.845152	1.02282971615932	0.199517768932463
493.865152	1.02390430838882	0.199945231815509
493.885152	1.0268673004231	0.200580827148561
493.905152	1.0268673004231	0.200934415866865
493.925152	1.02948958785121	0.201342396229819
493.945152	1.0298086632765	0.201925799394854
493.965152	1.03231676097437	0.202372606514655
493.985152	1.03436802259599	0.2027775345548
494.005152	1.034949554372	0.203120845200695
494.025152	1.03655582324419	0.20355177644355
494.045152	1.03974049509375	0.203975627935523
494.065152	1.03974049509375	0.204300028186386
494.085152	1.04167451935382	0.204739431509369
494.105152	1.04509979976676	0.20505035952073
494.125152	1.04641840824867	0.205461588651923
494.145152	1.04824567539832	0.205779681283341
494.165152	1.05128127049757	0.205989125347852
494.185152	1.05183762395246	0.206194309335927
494.205152	1.05362657710421	0.206491534239895
494.225152	1.05512740693434	0.20697805775914
494.245152	1.05892581643602	0.207300380198969
494.265152	1.05910213540968	0.2076149326582
494.285152	1.06092258718129	0.207849761508083
494.305152	1.0638122560352	0.208140430713482
494.325152	1.06608437448306	0.20857658942266
494.345152	1.06793445386035	0.208985772791317
494.365152	1.06830508826353	0.209225696759091
494.385152	1.07128401928099	0.20948204261528
494.405152	1.07128401928099	0.209887860298025
494.425152	1.07434755743024	0.210251028550152
494.445152	1.07457103753406	0.210518042402157
494.465152	1.07725068987057	0.210767538781866
494.485152	1.07813000223031	0.21106702963343
494.505152	1.07954356307347	0.2112968672263
494.525152	1.08078105569744	0.211589053987488
494.545152	1.08324698806584	0.211820343852167
494.565152	1.08330311849067	0.211853171604745
494.585152	1.08468392694162	0.212077451156958
494.605152	1.08581306791388	0.212258802337911
494.625152	1.08790021957348	0.212552208129051
494.645152	1.08919224165141	0.212813032466266
494.665152	1.09035843641957	0.213150068134704
494.685152	1.09137284114542	0.21348215349699
494.705152	1.09239921779007	0.213825953179245
494.725152	1.09350554653469	0.214031316995009
494.745152	1.09569849086441	0.214311245798722
494.765152	1.09650104020673	0.214737773933875
494.785152	1.09662138306601	0.215073442199678
494.805152	1.098266403149	0.215393539642771
494.825152	1.09935746158905	0.21569973753304
494.845152	1.1003818707755	0.216014363585121
494.865152	1.10098240202521	0.216447496678573
494.885152	1.10283248140251	0.216795011612777
494.905152	1.10288186074532	0.217001703067298
494.925152	1.1048729155745	0.217240597328662
494.945152	1.10570785082172	0.217434585707663
494.965152	1.10588330179914	0.217736375742302
494.985152	1.10659518732465	0.217990584438383
495.005152	1.1076772636108	0.21838303018156
495.025152	1.10843287042943	0.2187310804444
495.045152	1.10930291130319	0.219051095985772
495.065152	1.11020157676472	0.219335745414728
495.085152	1.11101957644046	0.219699506564091
495.105152	1.11236896985639	0.219906460341513
495.125152	1.11297827751273	0.220126780123596
495.145152	1.11314371117035	0.220374081181106
495.165152	1.11437401549936	0.220505143518804
495.185152	1.1147575926912	0.220787022533047
495.205152	1.11577529580284	0.2211221756489
495.225152	1.11637692651449	0.22152751497812
495.245152	1.11688057652235	0.22182064360909
495.265152	1.11738704269585	0.222203373909068
495.285152	1.11840346631671	0.222586997412589
495.305152	1.1185071307886	0.222819069498046
495.325152	1.11963362919447	0.223136550834015
495.345152	1.12030747076538	0.223490315819064
495.365152	1.12095802431809	0.223868013911167
495.385152	1.12151479569709	0.224265856265524
495.405152	1.12195806531324	0.224564884194321
495.425152	1.12294057278392	0.224845718071393
495.445152	1.12294057278392	0.225298283238226
495.465152	1.12385229033737	0.225593085513046
495.485152	1.1239857688734	0.225999876520583
495.505152	1.12516922712276	0.226452385305797
495.525152	1.12541696611466	0.226768320004931
495.545152	1.12592659565231	0.227120037446973
495.565152	1.12675348103792	0.227435765017844
495.585152	1.12677667904168	0.227784413519336
495.605152	1.12745918128638	0.228102520394532
495.625152	1.12747853438819	0.228413967116789
495.645152	1.12812418858424	0.228866486584835
495.665152	1.12845143603359	0.229191045891213
495.685152	1.12860356041521	0.229581153280926
495.705152	1.12924763935879	0.229917381208486
495.725152	1.12970073340669	0.230249013143857
495.745152	1.13015263154863	0.230758110676391
495.765152	1.13111120804093	0.231059082880809
495.785152	1.13111120804093	0.231335743331089
495.805152	1.13182656555149	0.231720277842876
495.825152	1.13190786143827	0.232124530490574
495.845152	1.13253086414673	0.232511874587463
495.865152	1.13285100688595	0.232920406303302
495.885152	1.13295381622079	0.233196283939313
495.905152	1.13324614450206	0.23367718294694
495.925152	1.13379497532267	0.234142297475193
495.945152	1.13408442314229	0.234532386466694
495.965152	1.13439792410272	0.234854859059675
495.985152	1.13471752032577	0.235212768983962
496.005152	1.13502753001236	0.235596686265394
496.025152	1.13533028710796	0.23597788179835
496.045152	1.13562684606731	0.236300411366442
496.065152	1.13615530790901	0.236725446278925
496.085152	1.13619618731807	0.237037085292178
496.105152	1.13674950600082	0.237237978935787
496.125152	1.13698389713913	0.237586930711042
496.145152	1.13701039352867	0.238002367691488
496.165152	1.13738103436144	0.238249493075743
496.185152	1.13744904669064	0.238819683950217
496.205152	1.13772179040444	0.239282878535968
496.225152	1.13789556968536	0.239628451568514
496.245152	1.13826215986891	0.240027333718625
496.265152	1.13827861964985	0.240387762417556
496.285152	1.13847284506491	0.240647057329168
496.305152	1.13884612203446	0.240987452748611
496.325152	1.13902425415589	0.241368925441738
496.345152	1.13921579842694	0.241609302836428
496.365152	1.13942557061946	0.241814514718567
496.385152	1.13955178370531	0.242114028716268
496.405152	1.13988107576808	0.242307746463498
496.425152	1.14009983011449	0.24260292501144
496.445152	1.1403112740035	0.24287007417933
496.465152	1.14054595447389	0.243057109220975
496.485152	1.14078215233033	0.24329715544784
496.505152	1.14116684827292	0.243508114694177
496.525152	1.14135824466312	0.24373938319319
496.545152	1.14153703903355	0.243807656585944
496.565152	1.14170164970212	0.244183919617469
496.585152	1.14181911852935	0.244413204670474
496.605152	1.14216888887426	0.244602857599715
496.625152	1.14216888887426	0.244743221124085
496.645152	1.14241797165297	0.244935256918595
496.665152	1.14252503738428	0.245174863368831
496.685152	1.14267420414902	0.245512265814539
496.705152	1.14273963177824	0.245656826505331
496.725152	1.14285672768856	0.245779550298315
496.745152	1.14297566246503	0.245863393326799
496.765152	1.14309482227757	0.246101876299088
496.785152	1.14321722260948	0.246062793154248
496.805152	1.14347841875823	0.246181332244118
496.825152	1.14349143227253	0.24647064116877
496.845152	1.14361817258574	0.246383342837275
496.865152	1.14375314278942	0.246264375840591
496.885152	1.14391272550929	0.246343228205552
496.905152	1.14401350308991	0.246402038388664
496.925152	1.14418685801711	0.246238683033532
496.945152	1.14419758259312	0.246378167004646
496.965152	1.14442020113029	0.246546972385122
496.985152	1.14442305587355	0.246398923749329
497.005152	1.14463467979142	0.246338868422671
497.025152	1.14467159856569	0.246480297262897
497.045152	1.14487301870531	0.246263172834887
497.065152	1.14498018088065	0.246069298999596
497.085152	1.14516868394999	0.246163776788416
497.105152	1.14518720120354	0.246039568675122
497.125152	1.14538842202549	0.245779956245973
497.145152	1.14538842202549	0.245511753632041
497.165152	1.14549376462349	0.245507221736851
497.185152	1.14564858943792	0.245573998939481
497.205152	1.14567893715903	0.245330239241138
497.225152	1.14583201312174	0.245076961138518
497.245152	1.14591782258907	0.244992316304063
497.265152	1.14605833510962	0.24494637299991
497.285152	1.14613816504716	0.244769704460792
497.305152	1.14613816504716	0.244438011395877
497.325152	1.14622704786422	0.244335989746428
497.345152	1.14638814797014	0.244443180700108
497.365152	1.14644820688175	0.244422323062001
497.385152	1.1465083943854	0.244314764737561
497.405152	1.14656996425347	0.243995653676057
497.425152	1.14669450564282	0.24378722626116
497.445152	1.14670355209274	0.243830046617107
497.465152	1.1468171310108	0.243695362205503
497.485152	1.1468171310108	0.243657861900431
497.505152	1.14693209229328	0.243375182267199
497.525152	1.14698424922413	0.243250550401527
497.545152	1.14700230354634	0.243092539430391
497.565152	1.14708437741496	0.24297233322507
497.585152	1.14713765952614	0.242557598937643
497.605152	1.14717924619141	0.242424894411104
497.625152	1.14723765269533	0.242398017590044
497.645152	1.14729775661416	0.242139272844338
497.665152	1.14735207389125	0.241914017593369
497.685152	1.14744014657846	0.241798753385331
497.705152	1.1474952739854	0.241723752775188
497.725152	1.14752198255181	0.241471283006938
497.745152	1.14756502230712	0.241247838496178
497.765152	1.14763847407955	0.240840316308064
497.785152	1.14764724405658	0.240567090388621
497.805152	1.14773147184184	0.240405746967054
497.825152	1.14773147184184	0.240259075823237
497.845152	1.14777344428323	0.240187999967272
497.865152	1.14780718683415	0.240125746944453
497.885152	1.14788450922694	0.239885295956913
497.905152	1.14791793029777	0.239771527938998
497.925152	1.14795135136859	0.239559810805001
497.945152	1.14798477243941	0.239320734935475
497.965152	1.14805655251534	0.239029298940058
497.985152	1.14805655251534	0.238872610266262
498.005152	1.1480944100115	0.238815806675297
498.025152	1.14815713720791	0.238588718724965
498.045152	1.14816601005857	0.238453122118113
498.065152	1.14822230765306	0.238312032161092
498.085152	1.14825981152111	0.238211856267805
498.105152	1.14828837824247	0.238044246771142
498.125152	1.14831527326734	0.237902686175976
498.145152	1.1483808101998	0.23772648471406
498.165152	1.14841659736413	0.237562856946685
498.185152	1.14841866769595	0.237543466417655
498.205152	1.14848225002942	0.237418002477984
498.225152	1.14851197407914	0.237432519261164
498.245152	1.14853812969978	0.237347949206541
498.265152	1.14856724293731	0.237350488159871
498.285152	1.14859867083154	0.237288518825619
498.305152	1.14862585518849	0.23716645262036
498.325152	1.1486592119633	0.237067978858477
498.345152	1.14871133031653	0.237029211450703
498.365152	1.14871412076377	0.236851962477655
498.385152	1.14875966806383	0.236756884669711
498.405152	1.14878884559738	0.236547124868132
498.425152	1.14882769325223	0.236478659777875
498.445152	1.14883421286859	0.236354887286775
498.465152	1.14887789558409	0.236293741124162
498.485152	1.1488806153057	0.236214157578626
498.505152	1.14892834224082	0.236030325012943
498.525152	1.14892892090499	0.235835178733534
498.545152	1.14897269363492	0.235815430329596
498.565152	1.14897500829161	0.235749224065045
498.585152	1.14901725077628	0.23577380289001
498.605152	1.14903581946665	0.23579612466974
498.625152	1.14906800605391	0.235718904997769
498.645152	1.14908940376913	0.235754924543477
498.665152	1.14911409344053	0.235892611424669
498.685152	1.14911409344053	0.235992633010368
498.705152	1.14915688887097	0.236147994045408
498.725152	1.14916235403261	0.236252235943666
498.745152	1.14918132135829	0.23618086630979
498.765152	1.14919474636712	0.236087100709844
498.785152	1.14921506390921	0.235981213655291
498.805152	1.14923662236448	0.235923332878657
498.825152	1.14925452880585	0.235948899272191
498.845152	1.14929497743158	0.235913035221054
498.865152	1.14929597401988	0.235816076047507
498.885152	1.14932066369129	0.23577026034386
498.905152	1.14933119537925	0.235723222049316
498.925152	1.14935050347384	0.235838337884673
498.945152	1.14936345912172	0.2357971128318
498.965152	1.14938814879313	0.235758559674179
498.985152	1.1493923794712	0.235734167205303
499.005152	1.14940543156311	0.235741360906404
499.025152	1.1494350591688	0.235750049017155
499.045152	1.14943830611777	0.235694190263428
499.065152	1.14945563389497	0.235687720621014
499.085152	1.14948114655542	0.235599249551842
499.105152	1.14948114655542	0.235513884813136
499.125152	1.14950254427064	0.235493303148217
499.145152	1.14951077416111	0.235448206755332
499.165152	1.14951254230164	0.235408104586914
499.185152	1.14953134888728	0.23540125214298
499.205152	1.149554418299	0.235337950422047
499.225152	1.14955686154773	0.23518408557713
499.245152	1.14958018814353	0.235151156337638
499.265152	1.14958648915342	0.235135119031214
499.285152	1.14958648915342	0.23512367712349
499.305152	1.14959435898618	0.23504581292059
499.325152	1.14961856000784	0.234917241463473
499.345152	1.14964574436479	0.234938063492136
499.365152	1.14964574436479	0.234876586755188
499.385152	1.14964574436479	0.234855409225579
499.405152	1.14965693187214	0.234764741647228
499.425152	1.14966220414572	0.234591904090751
499.445152	1.14969183175141	0.234511813704135
499.465152	1.14969453218422	0.234295073264626
499.485152	1.14970499957616	0.234074180170501
499.505152	1.14970499957616	0.234027551384559
499.525152	1.14972107358098	0.234005417741389
499.545152	1.1497214593571	0.233913131120334
499.565152	1.14972756747893	0.233814782584995
499.585152	1.14972968924757	0.233636046917675
499.605152	1.14975931685325	0.233442711378474
499.625152	1.14975931685325	0.233330948765724
499.645152	1.14977659962324	0.233178555777809
499.665152	1.14978894445894	0.233016599280321
499.685152	1.14978894445894	0.232833928175991
499.705152	1.14978894445894	0.23267165060002
499.725152	1.14978894445894	0.232652337818275
499.745152	1.14978894445894	0.232471015124877
499.765152	1.14981445711939	0.232430473773321
499.785152	1.14981857206462	0.232291798730068
499.805152	1.14981857206462	0.232113755666427
499.825152	1.14983996977984	0.231815523608695
499.845152	1.14985231461554	0.23173443853162
499.865152	1.14985231461554	0.231663898597782
499.885152	1.14985231461554	0.231455425484098
499.905152	1.14985540082447	0.231221175881164
499.925152	1.14985231461554	0.231031186442681
499.945152	1.14985443638418	0.230818694209795
499.965152	1.14985642956078	0.230598798773582
499.985152	1.14987371233076	0.230299358962221
500.005152	1.14988194222123	0.230099706307722
500.025152	1.14988194222123	0.229957945112689
500.045152	1.14988194222123	0.22968553939743
500.065152	1.14988862900724	0.229523270130329
500.085152	1.1498901721117	0.229342764080171
500.105152	1.1498901721117	0.229183779190753
500.125152	1.14989624165592	0.228813020785718
500.145152	1.14991568477215	0.228606896708333
500.165152	1.14991568477215	0.228562424667692
500.185152	1.14991568477215	0.228322002167708
500.205152	1.1499238503666	0.228245401506565
500.225152	1.14992391466262	0.227975607743995
500.245152	1.14994324847562	0.227791931859865
500.265152	1.14995206345986	0.227581741184018
500.285152	1.14995354226831	0.22739511980541
500.305152	1.14995354226831	0.22713103245618
500.325152	1.14995354226831	0.226943970113961
500.345152	1.14995354226831	0.226741627759487
500.365152	1.14995354226831	0.226469652918496
500.385152	1.14995354226831	0.22629275766592
500.405152	1.14995428167253	0.226038386353381
500.425152	1.14995354226831	0.22594835618407
500.445152	1.14995765721354	0.225813243865651
500.465152	1.14996259514782	0.225670014968051
500.485152	1.14996259514782	0.225479141228384
500.505152	1.14996259514782	0.225209062590265
500.525152	1.14997905492876	0.225065363054519
500.545152	1.14999139976446	0.224913784335882
500.565152	1.14998776703937	0.224732991036212
500.585152	1.14999202986545	0.224582285342434
500.605152	1.14999222275351	0.224410209828052
500.625152	1.14999222275351	0.224250302060553
500.645152	1.14999222275351	0.224185908910173
500.665152	1.14999633769874	0.224021279923942
500.685152	1.14999633769874	0.223999012151867
500.705152	1.14999222275351	0.223852314300968
500.725152	1.15001556220851	0.223743920935075
500.745152	1.15002032011393	0.223572350481302
500.765152	1.15001691242491	0.223381614431484
500.785152	1.15002151601989	0.223216529050883
500.805152	1.15001949712489	0.22316163709355
500.825152	1.15002185035919	0.222942736347796
500.845152	1.15002185035919	0.22282205297593
500.865152	1.15002185035919	0.222660722611159
500.885152	1.15002596530443	0.222544550955799
500.905152	1.15002230043133	0.222333560847943
500.925152	1.15002596530443	0.222195518465806
500.945152	1.15002596530443	0.221992969576559
500.965152	1.15002596530443	0.221893790154202
500.985152	1.15002596530443	0.221835933117197
501.005152	1.15002596530443	0.221722496860598
501.025152	1.15002596530443	0.221530369668515
501.045152	1.15002596530443	0.221420201171859
501.065152	1.1500298873616	0.221415455620006
501.085152	1.15003008024966	0.221330192368214
501.105152	1.15003303786655	0.221220102212333
501.125152	1.1500341951949	0.221159483662976
501.145152	1.1500341951949	0.221106641029123
501.165152	1.1500341951949	0.220993619029051
501.185152	1.1500341951949	0.220863784623666
501.205152	1.1500341951949	0.220779111895147
501.225152	1.15003831014013	0.220564379234768
501.245152	1.15003831014013	0.220589983611709
501.265152	1.15003831014013	0.220528424379549
501.285152	1.15003831014013	0.22053179659386
501.305152	1.15003831014013	0.220484309026836
501.325152	1.15003831014013	0.220386816898615
501.345152	1.15003831014013	0.22023940389139
501.365152	1.15003831014013	0.220220301798854
501.385152	1.15003831014013	0.220202277485477
501.405152	1.15003831014013	0.220151434915374
501.425152	1.15003831014013	0.219988243363683
501.445152	1.15003831014013	0.219866148670868
501.465152	1.15003831014013	0.21979711204904
501.485152	1.15003831014013	0.219699813398797
501.505152	1.15003831014013	0.219535846748217
501.525152	1.15003831014013	0.219408234965605
501.545152	1.15003831014013	0.219297345377715
501.565152	1.15003831014013	0.219147022485456
501.585152	1.15003831014013	0.21906098057383
501.605152	1.15003831014013	0.218955736863224
501.625152	1.15006793774582	0.218868048608322
501.645152	1.15006793774582	0.218803594328397
501.665152	1.15006793774582	0.218705895071912
501.685152	1.15006793774582	0.218647137115984
501.705152	1.15006793774582	0.218525958179361
501.725152	1.15006793774582	0.218339421076436
501.745152	1.15006793774582	0.218278712316489
501.765152	1.15006793774582	0.218075495156684
501.785152	1.15006793774582	0.217959619653197
501.805152	1.15006793774582	0.217873776560964
501.825152	1.1500975653515	0.217864140052031
501.845152	1.1500975653515	0.217820986747786
501.865152	1.1500975653515	0.217723082737
501.885152	1.1500975653515	0.217590086806514
501.905152	1.1500975653515	0.217483204468012
501.925152	1.1500975653515	0.217298526178043
501.945152	1.1500975653515	0.217157506252929
501.965152	1.1500975653515	0.217042652146983
501.985152	1.1500975653515	0.216973500387954
502.005152	1.1500975653515	0.216768991198837
502.025152	1.15010579524197	0.216657138968987
502.045152	1.15010579524197	0.216621588280954
502.065152	1.15010579524197	0.216520745304089
502.085152	1.15010579524197	0.21639100526373
502.105152	1.15010579524197	0.216362090989005
502.125152	1.15010579524197	0.216294094756422
502.145152	1.15010579524197	0.216217198536898
502.165152	1.15010579524197	0.216038495511569
502.185152	1.15010579524197	0.216081309339118
502.205152	1.15010579524197	0.216014686444077
502.225152	1.15011484812149	0.215913993620366
502.245152	1.15011484812149	0.215979674645623
502.265152	1.15011484812149	0.215760557275753
502.285152	1.15011484812149	0.215632241019648
502.305152	1.15011484812149	0.215553115648954
502.325152	1.15011484812149	0.215422322162554
502.345152	1.15011484812149	0.215380749324115
502.365152	1.15011484812149	0.215294693762202
502.385152	1.15011484812149	0.215153990761136
502.405152	1.15011484812149	0.215040325417116
502.425152	1.15011484812149	0.214845813579293
502.445152	1.15011484812149	0.214631738506639
502.465152	1.15011484812149	0.214444323037438
502.485152	1.15011484812149	0.214338885848856
502.505152	1.15011484812149	0.214225612208716
502.525152	1.15011484812149	0.214063391607854
502.545152	1.15011484812149	0.214048984620458
502.565152	1.15011484812149	0.214033728347832
502.585152	1.15011484812149	0.213863641027385
502.605152	1.15011484812149	0.213752225606711
502.625152	1.15012719295719	0.213633757142238
502.645152	1.15012719295719	0.213515878014057
502.665152	1.15012719295719	0.213520006335553
502.685152	1.15012719295719	0.213337954835542
502.705152	1.15012719295719	0.213192465925254
502.725152	1.15012719295719	0.213010866071686
502.745152	1.15012719295719	0.212890523956988
502.765152	1.15012719295719	0.212691495654733
502.785152	1.15012719295719	0.212445626690347
502.805152	1.15012719295719	0.212291177257064
502.825152	1.15011484812149	0.212133825654126
502.845152	1.15011484812149	0.212024550954504
502.865152	1.15011484812149	0.21194298514994
502.885152	1.15011484812149	0.211880772484491
502.905152	1.15011484812149	0.211656349307522
502.925152	1.15011484812149	0.211452426487243
502.945152	1.15011484812149	0.211331806025394
502.965152	1.15011484812149	0.211147298660755
502.985152	1.15011484812149	0.211089181081321
503.005152	1.15011484812149	0.210860416519684
503.025152	1.15012307801195	0.210624927708112
503.045152	1.15012307801195	0.210440298084384
503.065152	1.15012307801195	0.210269541899887
503.085152	1.15012307801195	0.210113617642148
503.105152	1.15012307801195	0.210016692297571
503.125152	1.15012307801195	0.209885548651644
503.145152	1.15012307801195	0.209759664520538
503.165152	1.15012307801195	0.209591981431025
503.185152	1.15012307801195	0.209522072377829
503.205152	1.15012307801195	0.209396562739372
503.225152	1.15012307801195	0.20922338511271
503.245152	1.15012307801195	0.20910913221287
503.265152	1.15012307801195	0.209063009674518
503.285152	1.15012307801195	0.208935562882329
503.305152	1.15012307801195	0.208824318386984
503.325152	1.15012307801195	0.208824765285501
503.345152	1.15012307801195	0.208820084424138
503.365152	1.15012307801195	0.208686410727241
503.385152	1.15012307801195	0.20851676080946
503.405152	1.15012307801195	0.208441644468625
503.425152	1.15012307801195	0.208351927068927
503.445152	1.15012307801195	0.208147659430536
503.465152	1.15012307801195	0.208095898730278
503.485152	1.15012307801195	0.207923093815792
503.505152	1.15012307801195	0.207963340202457
503.525152	1.15012307801195	0.207949803865958
503.545152	1.15012307801195	0.207922884313566
503.565152	1.15012307801195	0.207815428069531
503.585152	1.15012307801195	0.207917729253112
503.605152	1.15012307801195	0.207970536871012
503.625152	1.15012307801195	0.207847139466052
503.645152	1.15012307801195	0.207822332740648
503.665152	1.15012307801195	0.207825448566964
503.685152	1.15012307801195	0.207883636178304
503.705152	1.15012307801195	0.207885635648563
503.725152	1.15012307801195	0.207894036509802
503.745152	1.15012307801195	0.207908271384887
503.765152	1.15012307801195	0.207904571563696
503.785152	1.15012307801195	0.207958272978631
503.805152	1.15012307801195	0.208016481955636
503.825152	1.15011664841003	0.208029749440837
503.845152	1.15011484812149	0.207972488268522
503.865152	1.15011484812149	0.208007543391798
503.885152	1.15011484812149	0.208073165661474
503.905152	1.15011484812149	0.208134443579029
503.925152	1.15011484812149	0.20818539119699
503.945152	1.15011484812149	0.20813920456164
503.965152	1.15011484812149	0.208197203442929
503.985152	1.15011484812149	0.208231892382426
504.005152	1.15011484812149	0.208220969185597
504.025152	1.15012237075574	0.208292816579508
504.045152	1.15012719295719	0.208336496310027
504.065152	1.15012719295719	0.208415045994717
504.085152	1.15012719295719	0.20852339840975
504.105152	1.15012719295719	0.208612140704183
504.125152	1.15012719295719	0.208672739074856
504.145152	1.15012719295719	0.20865593201096
504.165152	1.15012719295719	0.208698568384782
504.185152	1.15012719295719	0.208768828190998
504.205152	1.15012719295719	0.208785940902618
504.225152	1.15012719295719	0.208830171392532
504.245152	1.15012719295719	0.208832503217599
504.265152	1.15012719295719	0.208772702498463
504.285152	1.15012719295719	0.20867452251449
504.305152	1.15012719295719	0.208746719474439
504.325152	1.15012719295719	0.208680788589585
504.345152	1.15012719295719	0.208723866520508
504.365152	1.15012719295719	0.208825846032115
504.385152	1.15012719295719	0.208854855858847
504.405152	1.15012719295719	0.208917257847838
504.425152	1.15012391386021	0.208893493292151
504.445152	1.15011484812149	0.208937551076264
504.465152	1.15011484812149	0.208986249957861
504.485152	1.15011484812149	0.208969028043947
504.505152	1.15011484812149	0.2091077030872
504.525152	1.15011484812149	0.209101668473489
504.545152	1.15011484812149	0.20897957912209
504.565152	1.15011484812149	0.20895163995263
504.585152	1.15011484812149	0.208886573190275
504.605152	1.15011484812149	0.20891817419752
504.625152	1.15011569682894	0.208925137030729
504.645152	1.150123901001	0.208982595835456
504.665152	1.150123901001	0.209017632560519
504.685152	1.150123901001	0.208976922657597
504.705152	1.150123901001	0.208923862212647
504.725152	1.150123901001	0.208817677225749
504.745152	1.150123901001	0.20884258721854
504.765152	1.150123901001	0.208848500760143
504.785152	1.150123901001	0.208812269338246
504.805152	1.150123901001	0.208693066132253
504.825152	1.150123901001	0.208565017540465
504.845152	1.15012801594624	0.208532483565797
504.865152	1.15012801594624	0.20854124586289
504.885152	1.15012801594624	0.208513494236499
504.905152	1.15012801594624	0.208434518425467
504.925152	1.15012801594624	0.208481671263721
504.945152	1.15012801594624	0.208526123719168
504.965152	1.15012801594624	0.208625987436333
504.985152	1.15012801594624	0.208648843357717
505.005152	1.15012801594624	0.208626719210399
505.025152	1.15012801594624	0.20859051034115
505.045152	1.15011484812149	0.208558079040377
505.065152	1.15011484812149	0.208596250583461
505.085152	1.15011484812149	0.208544873871703
505.105152	1.15011484812149	0.208502842264932
505.125152	1.15011484812149	0.208528476316409
505.145152	1.15011484812149	0.208494722124806
505.165152	1.15011484812149	0.208372655326056
505.185152	1.15011484812149	0.208232706651703
505.205152	1.15011484812149	0.208201607737613
505.225152	1.15011484812149	0.208031310321448
505.245152	1.150123901001	0.208042990218954
505.265152	1.150123901001	0.208008162996117
505.285152	1.150123901001	0.207977153105635
505.305152	1.150123901001	0.207902099081327
505.325152	1.150123901001	0.207852792465225
505.345152	1.150123901001	0.207866356695789
505.365152	1.150123901001	0.207753298492783
505.385152	1.150123901001	0.207671848418911
505.405152	1.150123901001	0.207657767257924
505.425152	1.150123901001	0.207680242751753
505.445152	1.150123901001	0.207539655481378
505.465152	1.150123901001	0.207584735850014
505.485152	1.150123901001	0.207552495059764
505.505152	1.150123901001	0.207546864019747
505.525152	1.150123901001	0.207537548589297
505.545152	1.150123901001	0.207551215493757
505.565152	1.150123901001	0.207484363511295
505.585152	1.150123901001	0.207444282708543
505.605152	1.150123901001	0.207498406688876
505.625152	1.150123901001	0.207562221185797
505.645152	1.15012801594624	0.207544192124495
505.665152	1.15012801594624	0.207512370338699
505.685152	1.15012801594624	0.207506211685425
505.705152	1.15012801594624	0.207495994742561
505.725152	1.15012801594624	0.207498188877779
505.745152	1.15012801594624	0.207484371820165
505.765152	1.15012801594624	0.207532009540343
505.785152	1.15012801594624	0.207480852420155
505.805152	1.15012801594624	0.207492255157491
505.825152	1.15012801594624	0.207449052000025
505.845152	1.15012801594624	0.207456062905982
505.865152	1.15012801594624	0.207427447750583
505.885152	1.15012801594624	0.207355995621497
505.905152	1.15012801594624	0.207363534734201
505.925152	1.15012801594624	0.207316345099522
505.945152	1.15012801594624	0.207368794249023
505.965152	1.15012801594624	0.207305718648057
505.985152	1.15012801594624	0.207231843889823
506.005152	1.15012801594624	0.207234351388145
506.025152	1.15012801594624	0.207278705917621
506.045152	1.15011567111053	0.207283496574769
506.065152	1.15011567111053	0.207305211213485
506.085152	1.15011567111053	0.207307399413795
506.105152	1.15011567111053	0.207303228954457
506.125152	1.15011567111053	0.207240649511738
506.145152	1.15011567111053	0.207195892595549
506.165152	1.15011567111053	0.207133876969021
506.185152	1.15011567111053	0.20703966684452
506.205152	1.15011567111053	0.207035099339886
506.225152	1.15011567111053	0.207043847393201
506.245152	1.15011567111053	0.206953487243046
506.265152	1.15011567111053	0.206874696601121
506.285152	1.15011567111053	0.206736070224108
506.305152	1.15011567111053	0.206634212971591
506.325152	1.15011567111053	0.206564877230437
506.345152	1.15011567111053	0.20644169526261
506.365152	1.15011567111053	0.20648212503791
506.385152	1.15011567111053	0.206323886166335
506.405152	1.15011567111053	0.206295156467226
506.425152	1.15011567111053	0.206189617198239
506.445152	1.15012883893528	0.206134706842694
506.465152	1.15012883893528	0.206067718950856
506.485152	1.15012883893528	0.205976961755404
506.505152	1.15012883893528	0.205919990800054
506.525152	1.15012883893528	0.20584622999204
506.545152	1.15012883893528	0.205848837196804
506.565152	1.15012883893528	0.205856169181244
506.585152	1.15012883893528	0.205858132448569
506.605152	1.15012883893528	0.205824772928299
506.625152	1.15012883893528	0.205746806644994
506.645152	1.15012883893528	0.205744036823772
506.665152	1.15012883893528	0.205740667576915
506.685152	1.15012883893528	0.205727850551176
506.705152	1.15012883893528	0.205813557734033
506.725152	1.15012883893528	0.205786574678133
506.745152	1.15012883893528	0.205771592004732
506.765152	1.15012883893528	0.205772082821563
506.785152	1.15012883893528	0.205699113730179
506.805152	1.15012883893528	0.205658556947864
506.825152	1.15012883893528	0.205669327617576
506.845152	1.15011649409958	0.205696573589868
506.865152	1.15011649409958	0.205762683708921
506.885152	1.15011649409958	0.205791367709244
506.905152	1.15011649409958	0.20586645318856
506.925152	1.15011649409958	0.205922317877195
506.945152	1.15011649409958	0.20596910453167
506.965152	1.15011649409958	0.205972583574311
506.985152	1.15011649409958	0.206122005547647
507.005152	1.15011649409958	0.20629193440607
507.025152	1.15011649409958	0.206425482282932
507.045152	1.15012883893528	0.206534580122318
507.065152	1.15012883893528	0.206594768390898
507.085152	1.15012883893528	0.20665525221786
507.105152	1.15012883893528	0.206757948666265
507.125152	1.15012883893528	0.206813371797799
507.145152	1.15012883893528	0.206882402484719
507.165152	1.15012883893528	0.206974644593969
507.185152	1.15012883893528	0.207033867253137
507.205152	1.15012883893528	0.207108585361694
507.225152	1.15012883893528	0.207075961176434
507.245152	1.15011649409958	0.20721412403719
507.265152	1.15011649409958	0.207316679828292
507.285152	1.15011649409958	0.20732814072772
507.305152	1.15011649409958	0.207321567817919
507.325152	1.15011649409958	0.207326951965794
507.345152	1.15011649409958	0.207385118804958
507.365152	1.15011649409958	0.207391045403357
507.385152	1.15011649409958	0.207389353954785
507.405152	1.15011649409958	0.20748141208191
507.425152	1.15011649409958	0.207478042835054
507.445152	1.15011649409958	0.207442523008538
507.465152	1.15011649409958	0.207597095887893
507.485152	1.15011649409958	0.207627744342521
507.505152	1.15011649409958	0.207694011736617
507.525152	1.15011649409958	0.207686103472681
507.545152	1.15011649409958	0.207792020795262
507.565152	1.15011649409958	0.207761699947513
507.585152	1.15011649409958	0.207795422684108
507.605152	1.15011649409958	0.207779333150501
507.625152	1.15011649409958	0.207822361228203
507.645152	1.15011649409958	0.207714493101603
507.665152	1.15011649409958	0.20770626850711
507.685152	1.15011649409958	0.207660944213785
507.705152	1.15011649409958	0.207577103559266
507.725152	1.15011649409958	0.207578913705983
507.745152	1.15011649409958	0.207574093374298
507.765152	1.15011649409958	0.207628289167008
507.785152	1.15011649409958	0.207564028958551
507.805152	1.15011649409958	0.207507529234839
507.825152	1.15011649409958	0.207456392293335
507.845152	1.15011649409958	0.20751056672038
507.865152	1.15011649409958	0.207422220284261
507.885152	1.15011649409958	0.207413951177963
507.905152	1.15011649409958	0.207385866603274
507.925152	1.15011649409958	0.20732215596723
507.945152	1.15011649409958	0.207191131612937
507.965152	1.15011649409958	0.207042600469183
507.985152	1.15011649409958	0.206946904243902
508.005152	1.15011649409958	0.206860296142123
508.025152	1.15011649409958	0.206814026418071
508.045152	1.15011649409958	0.206877654558904
508.065152	1.15011649409958	0.206751842833667
508.085152	1.15011649409958	0.206729310364728
508.105152	1.15011649409958	0.206755053618499
508.125152	1.15011649409958	0.206731280753942
508.145152	1.15011649409958	0.206703919644449
508.165152	1.15011649409958	0.206696439880818
508.185152	1.15011649409958	0.20670139730886
508.205152	1.15011649409958	0.206665021668716
508.225152	1.15011649409958	0.206664048937415
508.245152	1.15011649409958	0.206724895387211
508.265152	1.15012472399005	0.206544454621033
508.285152	1.15012472399005	0.206541591621766
508.305152	1.15012472399005	0.206580459329472
508.325152	1.15012472399005	0.206590370031121
508.345152	1.15012472399005	0.206602277235576
508.365152	1.15012472399005	0.206663037035725
508.385152	1.15012472399005	0.206798785576203
508.405152	1.15012472399005	0.206836773137162
508.425152	1.15012472399005	0.206943142699675
508.445152	1.15012472399005	0.206985460962468
508.465152	1.15011649409958	0.206991387560867
508.485152	1.15011649409958	0.207042152383685
508.505152	1.15011649409958	0.207049060615746
508.525152	1.15011649409958	0.207022787374756
508.545152	1.15011649409958	0.206931983887028
508.565152	1.15011649409958	0.206908622311544
508.585152	1.15011649409958	0.206847311751999
508.605152	1.15011649409958	0.20680550270425
508.625152	1.15011649409958	0.206765977408819
508.645152	1.15011649409958	0.206786786974177
508.665152	1.15011649409958	0.206876056881867
508.685152	1.15011649409958	0.206965812858462
508.705152	1.15011649409958	0.20700033027914
508.725152	1.15011649409958	0.206973037421081
508.745152	1.15011649409958	0.206860410092342
508.765152	1.15011649409958	0.206905670882159
508.785152	1.15011649409958	0.206915378016488
508.805152	1.15011649409958	0.207025753641409
508.825152	1.15011649409958	0.207114692381273
508.845152	1.15011649409958	0.207171516744413
508.865152	1.15012966192433	0.20709620514513
508.885152	1.15012966192433	0.207141649323581
508.905152	1.15012966192433	0.207247764872063
508.925152	1.15012966192433	0.207261185477871
508.945152	1.15012966192433	0.207349699278375
508.965152	1.15012966192433	0.207381110962079
508.985152	1.15012966192433	0.207508033108466
509.005152	1.15012966192433	0.207642851055485
509.025152	1.15012966192433	0.207664142535313
509.045152	1.15012966192433	0.207646736639274
509.065152	1.15011649409958	0.20747351687477
509.085152	1.15011649409958	0.207402162671654
509.105152	1.15011649409958	0.207438119900835
509.125152	1.15011649409958	0.207441109313626
509.145152	1.15011649409958	0.207540308321178
509.165152	1.15011649409958	0.207550892634802
509.185152	1.15011649409958	0.207560438339653
509.205152	1.15011649409958	0.207538641799217
509.225152	1.15011649409958	0.207579341019306
509.245152	1.15011649409958	0.207568121670605
509.265152	1.15011649409958	0.207769883591147
509.285152	1.15011649409958	0.2077847861433
509.305152	1.15011649409958	0.207860881150343
509.325152	1.15011649409958	0.207968504758763
509.345152	1.15011649409958	0.207947807363152
509.365152	1.15011649409958	0.208003101707198
509.385152	1.15011649409958	0.208100460300005
509.405152	1.15011649409958	0.208071160256308
509.425152	1.15011649409958	0.208161941191388
509.445152	1.15011649409958	0.208177703118114
509.465152	1.15011731708863	0.208163595843535
509.485152	1.15011731708863	0.208156484044154
509.505152	1.15011731708863	0.208197894859625
509.525152	1.15011731708863	0.208289489470492
509.545152	1.15011731708863	0.208360408051415
509.565152	1.15011731708863	0.208363265115775
509.585152	1.15011731708863	0.208351062946429
509.605152	1.15011731708863	0.20827080756939
509.625152	1.15011731708863	0.208308017064006
509.645152	1.15011731708863	0.208330159016046
509.665152	1.15011731708863	0.208402924540111
509.685152	1.15011731708863	0.208507516004407
509.705152	1.15011731708863	0.208485401946431
509.725152	1.15011731708863	0.208548869844768
509.745152	1.15011731708863	0.208533587458549
509.765152	1.15011731708863	0.208568236634169
509.785152	1.15011731708863	0.20866993364419
509.805152	1.15011731708863	0.208672382386929
509.825152	1.15011731708863	0.208636318329417
509.845152	1.15011731708863	0.20857089903357
509.865152	1.15011731708863	0.208644419477839
509.885152	1.15011731708863	0.208650989420186
509.905152	1.15011731708863	0.208728492187233
509.925152	1.15011731708863	0.208728920094047
509.945152	1.15011731708863	0.208807009823424
509.965152	1.15011731708863	0.208875070153006
509.985152	1.15011731708863	0.208958749971539
510.005152	1.15011731708863	0.209111617752035
510.025152	1.15011731708863	0.209089497165661
510.045152	1.15011731708863	0.209043750900429
510.065152	1.15011731708863	0.209059453478083
510.085152	1.15011731708863	0.209067957606709
510.105152	1.15011731708863	0.209082550950193
510.125152	1.15011731708863	0.209009647736279
510.145152	1.15011731708863	0.209003788795823
510.165152	1.15011731708863	0.209020764411085
510.185152	1.15011731708863	0.208996067481466
510.205152	1.15011731708863	0.209019916312837
510.225152	1.15011731708863	0.209060507517614
510.245152	1.15011731708863	0.208997346453982
510.265152	1.15011731708863	0.209012635368599
510.285152	1.15011731708863	0.209035924538214
510.305152	1.15011731708863	0.20908031111619
510.325152	1.15011731708863	0.209105736852422
510.345152	1.15011731708863	0.209022508680331
510.365152	1.15011731708863	0.209066181882454
510.385152	1.15011731708863	0.209097486737827
510.405152	1.15011731708863	0.209149269397241
510.425152	1.15011731708863	0.209224681296457
510.445152	1.15011731708863	0.209225551947354
510.465152	1.15011731708863	0.209329449027499
510.485152	1.15011731708863	0.209340184681259
510.505152	1.15011731708863	0.209317765569049
510.525152	1.15011731708863	0.209321941369804
510.545152	1.15011731708863	0.209374245707567
510.565152	1.15011731708863	0.20946014577491
510.585152	1.15011731708863	0.209600972222047
510.605152	1.15011731708863	0.209594015917237
510.625152	1.15011731708863	0.209655641026867
510.645152	1.15011731708863	0.209732959811789
510.665152	1.15011731708863	0.209757734488694
510.685152	1.15011731708863	0.2098414416078
510.705152	1.15011731708863	0.209852008116702
510.725152	1.15011731708863	0.209949573837773
510.745152	1.15011731708863	0.209922019843794
510.765152	1.15011731708863	0.209961118419393
510.785152	1.15011731708863	0.20991117439425
510.805152	1.15011731708863	0.209906083430795
510.825152	1.15011731708863	0.209907898325438
510.845152	1.15011731708863	0.209825938443031
510.865152	1.15011731708863	0.209850396195888
510.885152	1.15011731708863	0.209788044653608
510.905152	1.15011731708863	0.209711291465349
510.925152	1.15011731708863	0.209654458793339
510.945152	1.15011731708863	0.209622491008824
510.965152	1.15011731708863	0.20961174289176
510.985152	1.15011731708863	0.209580158502254
511.005152	1.15011731708863	0.209537773768501
511.025152	1.15011731708863	0.20946608958454
511.045152	1.15011731708863	0.20939078035922
511.065152	1.15011731708863	0.209268078525391
511.085152	1.15011731708863	0.209201171348292
511.105152	1.15011731708863	0.209190885560504
511.125152	1.15011731708863	0.209151969186558
511.145152	1.15011731708863	0.209171800085707
511.165152	1.15011731708863	0.209160837125
511.185152	1.15011731708863	0.209129663431077
511.205152	1.15011731708863	0.209173923595528
511.225152	1.15011731708863	0.209210630996988
511.245152	1.15011731708863	0.209221777939822
511.265152	1.15011731708863	0.209247001295715
511.285152	1.15011731708863	0.209093575040445
511.305152	1.15011731708863	0.209101108218242
511.325152	1.15011731708863	0.208979876460945
511.345152	1.15011731708863	0.208863425864943
511.365152	1.15011731708863	0.208833912758075
511.385152	1.15011731708863	0.208745407859932
511.405152	1.15011731708863	0.208705466527501
511.425152	1.15011731708863	0.208637742707162
511.445152	1.15011731708863	0.208667764435583
511.465152	1.15011731708863	0.208581654272523
511.485152	1.15011731708863	0.208572526385143
511.505152	1.15011731708863	0.208514609999065
511.525152	1.15011731708863	0.208492234211679
511.545152	1.15011731708863	0.208463655259215
511.565152	1.15011731708863	0.208427562714148
511.585152	1.15011731708863	0.208362111369801
511.605152	1.15011731708863	0.208297371620837
511.625152	1.15011731708863	0.208325822972795
511.645152	1.15011731708863	0.208217072918975
511.665152	1.15011801148564	0.208127862953848
511.685152	1.15011814007767	0.208188553909074
511.705152	1.15011814007767	0.208115767612834
511.725152	1.15011814007767	0.208050733492468
511.745152	1.15011814007767	0.208106858130041
511.765152	1.15011814007767	0.208044402133394
511.785152	1.15011814007767	0.207993095453542
511.805152	1.15011814007767	0.207994540603462
511.825152	1.15011814007767	0.207832335433359
511.845152	1.15011814007767	0.207864484826037
511.865152	1.15012366953533	0.20770288086204
511.885152	1.15012636996814	0.20765816430322
511.905152	1.15012636996814	0.207595743916016
511.925152	1.15012636996814	0.207609881458623
511.945152	1.15012636996814	0.207591348523693
511.965152	1.15012636996814	0.207565319207392
511.985152	1.15012636996814	0.207498997805639
512.005152	1.15012636996814	0.207478522969052
512.025152	1.15012636996814	0.207513385207842
512.045152	1.15012636996814	0.207533862418392
512.065152	1.15012636996814	0.207561596833552
512.085152	1.15011814007767	0.207510539419806
512.105152	1.15011814007767	0.207471415917596
512.125152	1.15011814007767	0.207476805406888
512.145152	1.15011814007767	0.207368168709797
512.165152	1.15011814007767	0.207362198193084
512.185152	1.15011814007767	0.207337512539789
512.205152	1.15011814007767	0.207344219578493
512.225152	1.15011814007767	0.207329295067184
512.245152	1.15011814007767	0.207224078657152
512.265152	1.15011814007767	0.207101742413611
512.285152	1.15011814007767	0.206957959789163
512.305152	1.15011814007767	0.206873665114237
512.325152	1.15011814007767	0.206725788590754
512.345152	1.15011814007767	0.206688011719005
512.365152	1.15011814007767	0.206638778102262
512.385152	1.15011814007767	0.206563706273232
512.405152	1.15011814007767	0.206501329210851
512.425152	1.15011814007767	0.206406812251645
512.445152	1.15011814007767	0.206202645506676
512.465152	1.15011814007767	0.206154615489128
512.485152	1.15011814007767	0.206021386910277
512.505152	1.15011814007767	0.205967288450046
512.525152	1.15011814007767	0.205895702785546
512.545152	1.15011814007767	0.205684404656003
512.565152	1.15011814007767	0.205531347551965
512.585152	1.15011814007767	0.205512317271806
512.605152	1.15011814007767	0.205444195219189
512.625152	1.15011814007767	0.205548530888982
512.645152	1.15011814007767	0.205659970049285
512.665152	1.15011814007767	0.205739560123219
512.685152	1.15011814007767	0.205696565280998
512.705152	1.15011814007767	0.205697675108657
512.725152	1.15011814007767	0.205643288805423
512.745152	1.15011814007767	0.205655652404246
512.765152	1.15011814007767	0.205583128430908
512.785152	1.15011814007767	0.205526688056268
512.805152	1.15011814007767	0.205464605958778
512.825152	1.15011814007767	0.205459614108274
512.845152	1.15011814007767	0.205417102367505
512.865152	1.15011814007767	0.205315543047333
512.885152	1.15011814007767	0.205210492814704
512.905152	1.15011814007767	0.205067410509314
512.925152	1.15011814007767	0.204960837379481
512.945152	1.15011814007767	0.205018130600295
512.965152	1.15011814007767	0.205033172622768
512.985152	1.15011814007767	0.205045432360715
513.005152	1.15011814007767	0.204959785120422
513.025152	1.15011814007767	0.204902416526285
513.045152	1.15011814007767	0.204762358056148
513.065152	1.15011814007767	0.204698370853425
513.085152	1.15011814007767	0.204518766909172
513.105152	1.15011814007767	0.204417157142288
513.125152	1.15011814007767	0.204344603494413
513.145152	1.15011814007767	0.204264340401995
513.165152	1.15011814007767	0.204300217509928
513.185152	1.15011814007767	0.204377101266147
513.205152	1.15011814007767	0.204394209823332
513.225152	1.15011814007767	0.204310565020751
513.245152	1.15011814007767	0.204220251756364
513.265152	1.15011814007767	0.204150478019053
513.285152	1.15011814007767	0.204146691548216
513.305152	1.15011814007767	0.20409214856343
513.325152	1.15011814007767	0.203956307438399
513.345152	1.15011814007767	0.203931598638964
513.365152	1.15011814007767	0.203908557548474
513.385152	1.15011814007767	0.203864354952623
513.405152	1.15011814007767	0.203834134404808
513.425152	1.15011814007767	0.203816781922934
513.445152	1.15011814007767	0.203784685944423
513.465152	1.15011814007767	0.203735595952436
513.485152	1.15011814007767	0.203743046041531
513.505152	1.15011814007767	0.203797042421357
513.525152	1.15011814007767	0.203824244475335
513.545152	1.15011814007767	0.203898486604328
513.565152	1.15011814007767	0.203804934067553
513.585152	1.15011814007767	0.203752098555589
513.605152	1.15011814007767	0.203687162954684
513.625152	1.15011814007767	0.203482935080171
513.645152	1.15011814007767	0.203488039693913
513.665152	1.15011814007767	0.203511521154524
513.685152	1.15011814007767	0.20348775956629
513.705152	1.15011814007767	0.203508259329489
513.725152	1.15011814007767	0.203457444059959
513.745152	1.15011814007767	0.203404039983878
513.765152	1.15011814007767	0.203361759111002
513.785152	1.15011814007767	0.203289673133819
513.805152	1.15011814007767	0.203290847651968
513.825152	1.15011814007767	0.203203266818887
513.845152	1.15011814007767	0.203279063300094
513.865152	1.15011814007767	0.203265481264808
513.885152	1.15011814007767	0.203114915041351
513.905152	1.15011814007767	0.203044263531256
513.925152	1.15011814007767	0.203001386793689
513.945152	1.15011814007767	0.202976190144878
513.965152	1.15011814007767	0.202932084881507
513.985152	1.15011814007767	0.202808581241706
514.005152	1.15011814007767	0.202818331700859
514.025152	1.15011814007767	0.202676260110176
514.045152	1.15011814007767	0.202672315770805
514.065152	1.15011814007767	0.202616318733739
514.085152	1.15012636996814	0.202618877272262
514.105152	1.15012636996814	0.202504350773198
514.125152	1.15012636996814	0.202544428015005
514.145152	1.15012636996814	0.20265091212123
514.165152	1.15012636996814	0.202629437846257
514.185152	1.15012636996814	0.202633467054802
514.205152	1.15012636996814	0.20268881184556
514.225152	1.15012636996814	0.202710914033721
514.245152	1.15012636996814	0.202748668352823
514.265152	1.15012636996814	0.20271680739664
514.285152	1.15012719295719	0.202824988886343
514.305152	1.15012719295719	0.202782477145574
514.325152	1.15012719295719	0.202870879963312
514.345152	1.15012719295719	0.202972067758289
514.365152	1.15012719295719	0.203102086739289
514.385152	1.15012719295719	0.203169796315851
514.405152	1.15012719295719	0.20315291922005
514.425152	1.15012719295719	0.203184089946519
514.445152	1.15012719295719	0.203221657316042
514.465152	1.15012719295719	0.203179926015578
514.485152	1.15011814007767	0.203170895460678
514.505152	1.15011814007767	0.203198898727137
514.525152	1.15011814007767	0.20324048343539
514.545152	1.15011814007767	0.203242940487
514.565152	1.15011814007767	0.203264036114888
514.585152	1.15011814007767	0.203267617831425
514.605152	1.15011814007767	0.203359438562259
514.625152	1.15011814007767	0.203515870254571
514.645152	1.15011814007767	0.20353511300441
514.665152	1.15011814007767	0.2034166148654
514.685152	1.15011814007767	0.203495879706416
514.705152	1.15011814007767	0.203571981241857
514.725152	1.15011814007767	0.203518330867125
514.745152	1.15011814007767	0.203488366707304
514.765152	1.15011814007767	0.203432357800422
514.785152	1.15011814007767	0.203457822113552
514.805152	1.15011814007767	0.203436090263604
514.825152	1.15011814007767	0.203476625086762
514.845152	1.15011814007767	0.203565438600083
514.865152	1.15011814007767	0.203611362912533
514.885152	1.15011814007767	0.203588000150067
514.905152	1.15011814007767	0.203614450251294
514.925152	1.15011814007767	0.203598816518565
514.945152	1.15011814007767	0.203721256029492
514.965152	1.15011814007767	0.203814666721984
514.985152	1.15011814007767	0.203914160694426
515.005152	1.15011814007767	0.203895996317238
515.025152	1.15011814007767	0.203957154349666
515.045152	1.15011814007767	0.203972723985396
515.065152	1.15011814007767	0.203982828758513
515.085152	1.15012542481666	0.203999643537788
515.105152	1.15012719295719	0.204035317078402
515.125152	1.15012719295719	0.204142420788945
515.145152	1.15012719295719	0.204286859814137
515.165152	1.15012719295719	0.204294311090213
515.185152	1.15012719295719	0.20429980265991
515.205152	1.15012719295719	0.204335899359412
515.225152	1.15012719295719	0.204379917973137
515.245152	1.15012719295719	0.204337311273851
515.265152	1.15012719295719	0.204399345298592
515.285152	1.15012719295719	0.204391761674083
515.305152	1.15012719295719	0.20431369865179
515.325152	1.15012719295719	0.204309912774443
515.345152	1.15012719295719	0.204367403627669
515.365152	1.15012719295719	0.204376814016635
515.385152	1.15012719295719	0.204423063562003
515.405152	1.15012719295719	0.204473383860266
515.425152	1.15012719295719	0.204563219958109
515.445152	1.15012719295719	0.204635704167569
515.465152	1.15012719295719	0.20479850342189
515.485152	1.15012719295719	0.204914133813707
515.505152	1.15011896306672	0.205015222495733
515.525152	1.15011896306672	0.204989881628675
515.545152	1.15011896306672	0.204976511469579
515.565152	1.15011896306672	0.205071148907403
515.585152	1.15011896306672	0.205127059888314
515.605152	1.15011896306672	0.205147659357955
515.625152	1.15011896306672	0.205234468653091
515.645152	1.15011896306672	0.205247498742
515.665152	1.15011896306672	0.205239507389362
515.685152	1.15011896306672	0.205235939323112
515.705152	1.15012719295719	0.205258813642709
515.725152	1.15012719295719	0.205226127734414
515.745152	1.15012719295719	0.205300344936797
515.765152	1.15012719295719	0.205418083407676
515.785152	1.15012719295719	0.205442083579182
515.805152	1.15012719295719	0.205557100301588
515.825152	1.15012719295719	0.205635553247289
515.845152	1.15012719295719	0.205657523680509
515.865152	1.15012719295719	0.205768260147791
515.885152	1.15012719295719	0.205901259045731
515.905152	1.15011896306672	0.205980271653187
515.925152	1.15011896306672	0.205989712310181
515.945152	1.15011896306672	0.206048506469043
515.965152	1.15011896306672	0.206138613198659
515.985152	1.15011896306672	0.20624328300373
516.005152	1.15011896306672	0.206389599240092
516.025152	1.15011896306672	0.206371538723781
516.045152	1.15011896306672	0.206443018746931
516.065152	1.15011896306672	0.206494153907963
516.085152	1.15011896306672	0.206562662916534
516.105152	1.15012719295719	0.206587657185008
516.125152	1.15012719295719	0.206654538842007
516.145152	1.15012719295719	0.206737572942628
516.165152	1.15012719295719	0.206812152174355
516.185152	1.15012719295719	0.206820063405745
516.205152	1.15012719295719	0.206938325928936
516.225152	1.15012719295719	0.207070385924546
516.245152	1.15012719295719	0.207147893439518
516.265152	1.15012719295719	0.207124971640663
516.285152	1.15012719295719	0.207050213174738
516.305152	1.15012719295719	0.207126746177937
516.325152	1.15012719295719	0.207136518002756
516.345152	1.15012719295719	0.207246391534521
516.365152	1.15012719295719	0.207392126149971
516.385152	1.15012719295719	0.20753723997412
516.405152	1.15012719295719	0.20757120426144
516.425152	1.15012719295719	0.207591231012529
516.445152	1.15012719295719	0.207671405081338
516.465152	1.15012719295719	0.207690329720147
516.485152	1.15012719295719	0.207817743870347
516.505152	1.15011896306672	0.207957228434951
516.525152	1.15011896306672	0.208062060262992
516.545152	1.15011896306672	0.208003134942679
516.565152	1.15011896306672	0.208064480518176
516.585152	1.15011896306672	0.208141506118679
516.605152	1.15011896306672	0.208152599053856
516.625152	1.15011896306672	0.208272957192803
516.645152	1.15011896306672	0.208296832731257
516.665152	1.15011896306672	0.208400929224287
516.685152	1.15011896306672	0.208367161975888
516.705152	1.15011896306672	0.20837479782758
516.725152	1.15011896306672	0.208379792052047
516.745152	1.15011896306672	0.208334518798926
516.765152	1.15011896306672	0.208184139525047
516.785152	1.15011896306672	0.208152727841344
516.805152	1.15011896306672	0.208115831116341
516.825152	1.15011896306672	0.208117590816347
516.845152	1.15011896306672	0.208148289124197
516.865152	1.15011896306672	0.208141033700061
516.885152	1.15011896306672	0.208183490839683
516.905152	1.15011896306672	0.2081473033361
516.925152	1.15011896306672	0.208147857656439
516.945152	1.15011896306672	0.208228547468689
516.965152	1.15011896306672	0.208262727786634
516.985152	1.15011896306672	0.208374569927141
517.005152	1.15011896306672	0.208515296074346
517.025152	1.15011896306672	0.208557868351169
517.045152	1.15011896306672	0.208520552621714
517.065152	1.15011896306672	0.208445698603781
517.085152	1.15011896306672	0.208471193778428
517.105152	1.15011896306672	0.208499516342899
517.125152	1.15011896306672	0.208566900686542
517.145152	1.15011896306672	0.20861190093393
517.165152	1.15011896306672	0.208547990885001
517.185152	1.15011896306672	0.208606862197658
517.205152	1.15011896306672	0.208782712906554
517.225152	1.15011896306672	0.208893221473398
517.245152	1.15011896306672	0.208998142918538
517.265152	1.15011896306672	0.209117964541868
517.285152	1.15011896306672	0.209143476334256
517.305152	1.15011896306672	0.209205310946112
517.325152	1.15011896306672	0.209123913692915
517.345152	1.15011896306672	0.209052241378769
517.365152	1.15011896306672	0.20913208190579
517.385152	1.15011896306672	0.209065244760596
517.405152	1.15011896306672	0.209161981968612
517.425152	1.15011896306672	0.209250486273264
517.445152	1.15011896306672	0.209243023127373
517.465152	1.15011896306672	0.209310720834121
517.485152	1.15011896306672	0.209337914579229
517.505152	1.15011896306672	0.209353217144132
517.525152	1.15011896306672	0.209298836775805
517.545152	1.15011896306672	0.209364384265649
517.565152	1.15011896306672	0.209392880129411
517.585152	1.15011896306672	0.209380356288092
517.605152	1.15011896306672	0.209376857066766
517.625152	1.15011896306672	0.209318878957653
517.645152	1.15011896306672	0.209332921541743
517.665152	1.15011896306672	0.209372878304933
517.685152	1.15011896306672	0.209419163459744
517.705152	1.15011896306672	0.20950158863888
517.725152	1.15011896306672	0.209503391663708
517.745152	1.15011896306672	0.209470225027925
517.765152	1.15011896306672	0.209492456003574
517.785152	1.15011896306672	0.209530612709389
517.805152	1.15011896306672	0.209508901631617
517.825152	1.15011896306672	0.209561404195284
517.845152	1.15011896306672	0.209572353505705
517.865152	1.15011896306672	0.209617769196601
517.885152	1.15011896306672	0.209629503101763
517.905152	1.15011896306672	0.209724626015002
517.925152	1.15011896306672	0.209762967889924
517.945152	1.15011896306672	0.209723456838269
517.965152	1.15011896306672	0.209616800026244
517.985152	1.15011896306672	0.209623260172806
518.005152	1.15011896306672	0.209637347862191
518.025152	1.15011896306672	0.209718900016468
518.045152	1.15011896306672	0.209807029234981
518.065152	1.15011896306672	0.209844598978467
518.085152	1.15011896306672	0.209907730367562
518.105152	1.15011896306672	0.209884096973325
518.125152	1.15011896306672	0.209935854112639
518.145152	1.15011896306672	0.20993638588033
518.165152	1.15011896306672	0.209973664219869
518.185152	1.15011896306672	0.209953601859337
518.205152	1.15011896306672	0.209990474251219
518.225152	1.15011896306672	0.210088696966524
518.245152	1.15011896306672	0.210120518752321
518.265152	1.15011896306672	0.210198226867159
518.285152	1.15011896306672	0.210247489564947
518.305152	1.15011896306672	0.210287912811849
518.325152	1.15011896306672	0.210360897333992
518.345152	1.15011896306672	0.210420248187156
518.365152	1.15011896306672	0.210477355645373
518.385152	1.15011896306672	0.21046251066182
518.405152	1.15011896306672	0.210583937084076
518.425152	1.15011896306672	0.210527265248053
518.445152	1.15011896306672	0.210389025233503
518.465152	1.15011896306672	0.210322002919203
518.485152	1.15011896306672	0.210262320304722
518.505152	1.15011896306672	0.210250655837975
518.525152	1.15011896306672	0.210324814284776
518.545152	1.15011896306672	0.210307578720576
518.565152	1.15011896306672	0.210369415706395
518.585152	1.15011896306672	0.210381188188454
518.605152	1.15011896306672	0.210285258127827
518.625152	1.15011896306672	0.210296188446545
518.645152	1.15011896306672	0.210425845991693
518.665152	1.15011896306672	0.210410582597177
518.685152	1.15011896306672	0.210433391632795
518.705152	1.15011896306672	0.210380981653682
518.725152	1.15011896306672	0.210370691117967
518.745152	1.15011896306672	0.21029529464951
518.765152	1.15011896306672	0.210281974937126
518.785152	1.15011896306672	0.21016715406666
518.805152	1.15011896306672	0.210047790618172
518.825152	1.15011896306672	0.210071483361481
518.845152	1.15011896306672	0.210038550561044
518.865152	1.15011896306672	0.209985669350294
518.885152	1.15011896306672	0.209913591088491
518.905152	1.15011931026522	0.209773003818116
518.925152	1.15011978605577	0.209643975966629
518.945152	1.15011978605577	0.209474279756572
518.965152	1.15011978605577	0.20938758856609
518.985152	1.15011978605577	0.209290186054969
519.005152	1.15011978605577	0.209299862921272
519.025152	1.15011978605577	0.209195396090028
519.045152	1.15011978605577	0.209110314446398
519.065152	1.15011978605577	0.209005441074007
519.085152	1.15011978605577	0.209087558231456
519.105152	1.15011978605577	0.209007891003728
519.125152	1.15012801594624	0.209033314959487
519.145152	1.15012801594624	0.209064965819954
519.165152	1.15012801594624	0.209013321443879
519.185152	1.15012801594624	0.208964960258505
519.205152	1.15012801594624	0.208837783504596
519.225152	1.15012801594624	0.208748561669655
519.245152	1.15012801594624	0.208712571204993
519.265152	1.15012801594624	0.208635990722536
519.285152	1.15012801594624	0.208577058873824
519.305152	1.15012801594624	0.208480497339063
519.325152	1.15012801594624	0.208261530122347
519.345152	1.15012801594624	0.208227426958197
519.365152	1.15012801594624	0.208246659618693
519.385152	1.15012801594624	0.208197828388664
519.405152	1.15012801594624	0.208272667569329
519.425152	1.15012801594624	0.208201018994811
519.445152	1.15012801594624	0.208111947906515
519.465152	1.15012801594624	0.208143889577438
519.485152	1.15012801594624	0.208065519720439
519.505152	1.15012801594624	0.208046825356032
519.525152	1.15012801594624	0.20788366525935
519.545152	1.15012801594624	0.207701938398766
519.565152	1.15012801594624	0.207518565788397
519.585152	1.15012801594624	0.207390609781164
519.605152	1.15012801594624	0.20734383321603
519.625152	1.15012801594624	0.20730011194116
519.645152	1.15012801594624	0.207288103249791
519.665152	1.15012801594624	0.207279572414082
519.685152	1.15012801594624	0.207237608465254
519.705152	1.15012801594624	0.207220945026114
519.725152	1.15011978605577	0.207174771447559
519.745152	1.15011978605577	0.207072408540943
519.765152	1.15011978605577	0.207099967282847
519.785152	1.15011978605577	0.207019726743077
519.805152	1.15011978605577	0.206922663708652
519.825152	1.15011978605577	0.206912063964269
519.845152	1.15011978605577	0.206867319511385
519.865152	1.15011978605577	0.206811213272025
519.885152	1.15011978605577	0.206681505873656
519.905152	1.15011978605577	0.206618255192925
519.925152	1.15011978605577	0.206638778102262
519.945152	1.15011978605577	0.206609486960926
519.965152	1.15011978605577	0.206497137385847
519.985152	1.15011978605577	0.206435191791225
520.005152	1.15011978605577	0.206397465959677
520.025152	1.15011978605577	0.206358204174129
520.045152	1.15011978605577	0.206357194646402
520.065152	1.15011978605577	0.206289997845828
520.085152	1.15011978605577	0.206250262454679
520.105152	1.15011978605577	0.206221886476044
520.125152	1.15011978605577	0.206313266836758
520.145152	1.15011978605577	0.206344952713178
520.165152	1.15011978605577	0.206337951303073
520.185152	1.15011978605577	0.206348170619899
520.205152	1.15011978605577	0.206400247057224
520.225152	1.15011978605577	0.206440203226923
520.245152	1.15011978605577	0.206396372156268
520.265152	1.15011978605577	0.206428091268168
520.285152	1.15011978605577	0.206495823990868
520.305152	1.15011978605577	0.206394297906177
520.325152	1.15011978605577	0.206353933414858
520.345152	1.15011978605577	0.206480228241547
520.365152	1.15011978605577	0.20653968414257
520.385152	1.15011978605577	0.20663263666022
520.405152	1.15011978605577	0.206682460206745
520.425152	1.15011978605577	0.206764179131916
520.445152	1.15011978605577	0.206784620139533
520.465152	1.15011978605577	0.206769894447617
520.485152	1.15011978605577	0.206722179573644
520.505152	1.15011978605577	0.206811538504944
520.525152	1.15011978605577	0.206910799829021
520.545152	1.15011978605577	0.207014132499485
520.565152	1.15011978605577	0.207071382988967
520.585152	1.15011978605577	0.207038986704147
520.605152	1.15011978605577	0.207018478038588
520.625152	1.15011978605577	0.207044265210673
520.645152	1.15011978605577	0.207151128557471
520.665152	1.15011978605577	0.207241085727423
520.685152	1.15011978605577	0.207325134103697
520.705152	1.15011978605577	0.207320259764357
520.725152	1.15012883893528	0.207397040846681
520.745152	1.15012883893528	0.207459610200057
520.765152	1.15012883893528	0.207417741803235
520.785152	1.15012883893528	0.207438466499419
520.805152	1.15012883893528	0.207444593104194
520.825152	1.15012883893528	0.207440798917976
520.845152	1.15012883893528	0.20753981987831
520.865152	1.15012883893528	0.207564431345264
520.885152	1.15012883893528	0.207681792949532
520.905152	1.15012883893528	0.207746697095428
520.925152	1.15011978605577	0.207753221338989
520.945152	1.15011978605577	0.207812973391884
520.965152	1.15011978605577	0.207869121175596
520.985152	1.15011978605577	0.207909745615853
521.005152	1.15011978605577	0.207962096245894
521.025152	1.15011978605577	0.207887570428332
521.045152	1.15011978605577	0.207882637926901
521.065152	1.15011978605577	0.20786898585971
521.085152	1.15011978605577	0.207801517240382
521.105152	1.15011978605577	0.207737569208048
521.125152	1.15011978605577	0.207694306701509
521.145152	1.15011978605577	0.207633727322539
521.165152	1.15011978605577	0.207617071598779
521.185152	1.15011978605577	0.20759407264613
521.205152	1.15011978605577	0.207615339199347
521.225152	1.15011978605577	0.207634668598832
521.245152	1.15011978605577	0.207804145217322
521.265152	1.15011978605577	0.207844516237039
521.285152	1.15011978605577	0.207814638133373
521.305152	1.15011978605577	0.207772268236888
521.325152	1.15012060904481	0.20776151715237
521.345152	1.15012060904481	0.207625570385989
521.365152	1.15012060904481	0.20755867211125
521.385152	1.15012060904481	0.207500335533738
521.405152	1.15012060904481	0.207453675292788
521.425152	1.15012060904481	0.207505692381039
521.445152	1.15012060904481	0.207508602859564
521.465152	1.15012060904481	0.207448928553954
521.485152	1.15012060904481	0.207403306921775
521.505152	1.15012060904481	0.207396630151097
521.525152	1.15012883893528	0.207396998115348
521.545152	1.15012883893528	0.207380234376275
521.565152	1.15012883893528	0.207309772783212
521.585152	1.15012883893528	0.207371003221509
521.605152	1.15012883893528	0.207360418907885
521.625152	1.15012883893528	0.207313040543155
521.645152	1.15012883893528	0.207278029338192
521.665152	1.15012883893528	0.207241130832718
521.685152	1.15012883893528	0.207179676054927
521.705152	1.15012883893528	0.207137001697698
521.725152	1.15012883893528	0.207052404342501
521.745152	1.15012060904481	0.207008959634309
521.765152	1.15012060904481	0.207084338298045
521.785152	1.15012060904481	0.207158439769736
521.805152	1.15012060904481	0.207168784906597
521.825152	1.15012060904481	0.207204068523803
521.845152	1.15012060904481	0.20717702552534
521.865152	1.15012060904481	0.207228900175817
521.885152	1.15012060904481	0.207237794227851
521.905152	1.15012060904481	0.207277041769623
521.925152	1.15012060904481	0.207318755265365
521.945152	1.15012060904481	0.207293054149435
521.965152	1.15012060904481	0.207326365003465
521.985152	1.15012060904481	0.207227836640435
522.005152	1.15012060904481	0.207195017196727
522.025152	1.15012060904481	0.207143365105272
522.045152	1.15012060904481	0.207172868122798
522.065152	1.15012060904481	0.207305733485325
522.085152	1.15012060904481	0.207278098776607
522.105152	1.15012060904481	0.207341845022095
522.125152	1.15012060904481	0.207289275393977
522.145152	1.15012883893528	0.207232366161663
522.165152	1.15012883893528	0.207295874417369
522.185152	1.15012883893528	0.20730127162204
522.205152	1.15012883893528	0.207293987710349
522.225152	1.15012883893528	0.207392176596682
522.245152	1.15012883893528	0.207435136422951
522.265152	1.15012883893528	0.207406104637062
522.285152	1.15012883893528	0.207418605925734
522.305152	1.15012883893528	0.207336355232871
522.325152	1.15012883893528	0.207300130339372
522.345152	1.15012060904481	0.207276045892183
522.365152	1.15012060904481	0.207318472170288
522.385152	1.15012060904481	0.207322431940418
522.405152	1.15012060904481	0.207279542739546
522.425152	1.15012060904481	0.207248420085826
522.445152	1.15012060904481	0.207213483067204
522.465152	1.15012060904481	0.207288524628207
522.485152	1.15012060904481	0.207234413704671
522.505152	1.15012060904481	0.207164707031812
522.525152	1.15012060904481	0.207328776356288
522.545152	1.15012060904481	0.207412758855092
522.565152	1.15012060904481	0.207420785223683
522.585152	1.15012060904481	0.207362604140741
522.605152	1.15012060904481	0.207339094786067
522.625152	1.15012060904481	0.207393729168424
522.645152	1.15012060904481	0.207384351421448
522.665152	1.15012060904481	0.207460717653753
522.685152	1.15012060904481	0.207507234863439
522.705152	1.15012060904481	0.207502243012934
522.725152	1.15012060904481	0.207529506196457
522.745152	1.15012060904481	0.207526887121879
522.765152	1.15012060904481	0.207555497529352
522.785152	1.15012060904481	0.207571519998507
522.805152	1.15012060904481	0.207606093207313
522.825152	1.15012060904481	0.207645771623352
522.845152	1.15012060904481	0.207711078155961
522.865152	1.15012060904481	0.20780641413237
522.885152	1.15012060904481	0.207893808609363
522.905152	1.15012060904481	0.207893512457491
522.925152	1.15012060904481	0.208040119504308
522.945152	1.15012060904481	0.208193754668315
522.965152	1.15012060904481	0.208235509114916
522.985152	1.15012060904481	0.208274080077259
523.005152	1.15012060904481	0.20839425364059
523.025152	1.15012060904481	0.208550480578601
523.045152	1.15012060904481	0.208645138195109
523.065152	1.15012060904481	0.208844114863671
523.085152	1.15012060904481	0.20895710184779
523.105152	1.15012060904481	0.209052056209662
523.125152	1.15012060904481	0.209108172538365
523.145152	1.15012143203386	0.209179905982056
523.165152	1.15012143203386	0.209202559523102
523.185152	1.15012143203386	0.209331350571789
523.205152	1.15012143203386	0.209419147435494
523.225152	1.15012143203386	0.20953004177131
523.245152	1.15012143203386	0.209538225414944
523.265152	1.15012143203386	0.209586796102544
523.285152	1.15012143203386	0.209667038422787
523.305152	1.15012143203386	0.209777177244908
523.325152	1.15012143203386	0.209866444778635
523.345152	1.15012143203386	0.209930685995389
523.365152	1.15012143203386	0.210068562793614
523.385152	1.15012143203386	0.210088145020148
523.405152	1.15012143203386	0.210202274473917
523.425152	1.15012143203386	0.210275644171542
523.445152	1.15012143203386	0.210400879617283
523.465152	1.15012143203386	0.210495790060842
523.485152	1.15012143203386	0.210556211571277
523.505152	1.15012143203386	0.210596074562932
523.525152	1.15012143203386	0.210628802015578
523.545152	1.15011237915435	0.210673393347854
523.565152	1.15011237915435	0.210749386274492
523.585152	1.15011237915435	0.210900946001426
523.605152	1.15011237915435	0.210999772296801
523.625152	1.15011237915435	0.211291272982709
523.645152	1.15011237915435	0.211481919415427
523.665152	1.15011237915435	0.211635827585167
523.685152	1.15011237915435	0.211652504674593
523.705152	1.15011237915435	0.211751837217558
523.725152	1.15011237915435	0.211778175149037
523.745152	1.15011320214339	0.211860881642778
523.765152	1.15011320214339	0.211878450748767
523.785152	1.15011320214339	0.211934333242123
523.805152	1.15011320214339	0.211954387887276
523.825152	1.15011320214339	0.211975347012298
523.845152	1.15011320214339	0.212079531935446
523.865152	1.15011320214339	0.212186602410509
523.885152	1.15011320214339	0.212283677908239
523.905152	1.15011320214339	0.212424441445359
523.925152	1.15011320214339	0.212485673070637
523.945152	1.15012143203386	0.212503712814773
523.965152	1.15012143203386	0.212646387392034
523.985152	1.15012143203386	0.212724422520263
524.005152	1.15012143203386	0.212794395670458
524.025152	1.15012143203386	0.212915677280977
524.045152	1.15012143203386	0.212957755180025
524.065152	1.15012143203386	0.213051124921656
524.085152	1.15012143203386	0.213151634950224
524.105152	1.15012143203386	0.213214374041948
524.125152	1.15012143203386	0.213159746781479
524.145152	1.15012143203386	0.213239161775648
524.165152	1.15012143203386	0.213292196700497
524.185152	1.15012143203386	0.213367848369967
524.205152	1.15012143203386	0.213499279858897
524.225152	1.15012143203386	0.213477284499066
524.245152	1.15012143203386	0.21357749778227
524.265152	1.15012143203386	0.213593291757495
524.285152	1.15012143203386	0.213498444223953
524.305152	1.15012143203386	0.213472213714296
524.325152	1.15012143203386	0.213557884694218
524.345152	1.15011320214339	0.213762843749306
524.365152	1.15011320214339	0.213815384296379
524.385152	1.15011320214339	0.213869415692158
524.405152	1.15011320214339	0.213928597993956
524.425152	1.15011320214339	0.213942234630388
524.445152	1.15011320214339	0.213913716213978
524.465152	1.15011320214339	0.214072372903025
524.485152	1.15011320214339	0.214029344231832
524.505152	1.15011320214339	0.214006309076248
524.525152	1.15011320214339	0.213965004495618
524.545152	1.15011320214339	0.213907057248022
524.565152	1.15011320214339	0.213919932435852
524.585152	1.15011320214339	0.214002176006826
524.605152	1.15011320214339	0.213881744868519
524.625152	1.15011320214339	0.213871072718268
524.645152	1.15011320214339	0.213823397608174
524.665152	1.15011320214339	0.213829740837063
524.685152	1.15011320214339	0.213803867608823
524.705152	1.15011320214339	0.213818831290521
524.725152	1.15011320214339	0.213845203050972
524.745152	1.15012143203386	0.213927415166937
524.765152	1.15012143203386	0.213870040044403
524.785152	1.15012143203386	0.21384051506772
524.805152	1.15012143203386	0.213848297511622
524.825152	1.15012143203386	0.213782755363194
524.845152	1.15012143203386	0.213740617521583
524.865152	1.15012143203386	0.213788406581896
524.885152	1.15012143203386	0.213869371773844
524.905152	1.15012143203386	0.213883547893347
524.925152	1.15012143203386	0.213777116607798
524.945152	1.15012143203386	0.213695703330351
524.965152	1.15012143203386	0.213724583776104
524.985152	1.15012143203386	0.213677910478358
525.005152	1.15012143203386	0.213619255196326
525.025152	1.15012143203386	0.213695907491161
525.045152	1.15012143203386	0.213663531978517
525.065152	1.15012143203386	0.213615094232839
525.085152	1.15012143203386	0.213640686146475
525.105152	1.15012143203386	0.213680626291924
525.125152	1.15012143203386	0.213680903452094
525.145152	1.15012143203386	0.213715541351389
525.165152	1.15012143203386	0.213687880529079
525.185152	1.15012143203386	0.213783620672675
525.205152	1.15012143203386	0.213792209670474
525.225152	1.15012143203386	0.213889790228814
525.245152	1.15012143203386	0.213948466283021
525.265152	1.15012143203386	0.213948494770576
525.285152	1.15012143203386	0.213891717293204
525.305152	1.15012143203386	0.213968807584196
525.325152	1.15012143203386	0.214002181348243
525.345152	1.15012143203386	0.213937453469092
525.365152	1.15012143203386	0.213897302040944
525.385152	1.15012143203386	0.213841202329982
525.405152	1.15012143203386	0.213805654015911
525.425152	1.15012143203386	0.213791060672427
525.445152	1.15012143203386	0.213872367121543
525.465152	1.15012143203386	0.21388921572979
525.485152	1.15012143203386	0.213944494643077
525.505152	1.15012143203386	0.213947158229459
525.525152	1.15012143203386	0.213960792491929
525.545152	1.15012143203386	0.214016298712164
525.565152	1.15012143203386	0.214093518977625
525.585152	1.15012143203386	0.214144482026346
525.605152	1.15012143203386	0.214152847871632
525.625152	1.15012143203386	0.214153050845461
525.645152	1.15012143203386	0.214117377898338
525.665152	1.15012143203386	0.214139420737427
525.685152	1.15012143203386	0.214203613881432
525.705152	1.15012143203386	0.214154000430624
525.725152	1.15012143203386	0.214269353662271
525.745152	1.15012143203386	0.214353405006
525.765152	1.15012143203386	0.214417196950273
525.785152	1.15012143203386	0.214478216105871
525.805152	1.15012143203386	0.214521415702393
525.825152	1.15012143203386	0.214545605790931
525.845152	1.15012143203386	0.214441772214293
525.865152	1.15012143203386	0.214345452230258
525.885152	1.15012143203386	0.214220764576458
525.905152	1.15012143203386	0.214165833448737
525.925152	1.15012143203386	0.214125996570674
525.945152	1.15012143203386	0.214132912518115
525.965152	1.15012143203386	0.214061374332873
525.985152	1.15012143203386	0.213928551108188
526.005152	1.15012143203386	0.213860849247006
526.025152	1.15012143203386	0.213732651689046
526.045152	1.15012143203386	0.213766607074006
526.065152	1.15012143203386	0.213754328344356
526.085152	1.15012143203386	0.213741021688768
526.105152	1.15012143203386	0.21378508659477
526.125152	1.15012143203386	0.213770384048992
526.145152	1.15012143203386	0.213798472184624
526.165152	1.15012143203386	0.213783754208088
526.185152	1.15012143203386	0.213877934658052
526.205152	1.15012143203386	0.21381810367089
526.225152	1.15012143203386	0.213835100058327
526.245152	1.15012143203386	0.213737956309163
526.265152	1.15012143203386	0.213746662818127
526.285152	1.15012143203386	0.213673751295344
526.305152	1.15012143203386	0.213592241278908
526.325152	1.15012143203386	0.213477923095088
526.345152	1.15012143203386	0.213496632296764
526.365152	1.15012143203386	0.213383549167147
526.385152	1.15012143203386	0.213370769531324
526.405152	1.15012143203386	0.213334669864369
526.425152	1.15012143203386	0.213271790708833
526.445152	1.15012143203386	0.213287990631715
526.465152	1.15012143203386	0.213249573976961
526.485152	1.15012143203386	0.213190337667507
526.505152	1.15012143203386	0.213173213086072
526.525152	1.15012143203386	0.213055351169122
526.545152	1.15012143203386	0.212976845996237
526.565152	1.15012143203386	0.212912062328959
526.585152	1.15012143203386	0.212918414460209
526.605152	1.15012143203386	0.212906457996025
526.625152	1.15012143203386	0.212841855343418
526.645152	1.15012143203386	0.21284823299477
526.665152	1.15012143203386	0.212798599365277
526.685152	1.15012143203386	0.21283926060196
526.705152	1.15012143203386	0.212859204264347
526.725152	1.15012143203386	0.212710648193982
526.745152	1.15012143203386	0.212751131976938
526.765152	1.15012143203386	0.212644501278504
526.785152	1.15012143203386	0.212668294915237
526.805152	1.15012143203386	0.212615010130792
526.825152	1.15012143203386	0.212627835465401
526.845152	1.15012143203386	0.212640927870837
526.865152	1.15012143203386	0.212691761538579
526.885152	1.15012143203386	0.21268957393176
526.905152	1.15012143203386	0.212697651340553
526.925152	1.15012143203386	0.21273104053536
526.945152	1.15012143203386	0.21273740097548
526.965152	1.15012143203386	0.212618617367431
526.985152	1.15012143203386	0.21269394202351
527.005152	1.15012143203386	0.212622660226262
527.025152	1.15012143203386	0.212506236337344
527.045152	1.15012143203386	0.212462845043317
527.065152	1.15012143203386	0.212379564050552
527.085152	1.15012143203386	0.212449321763613
527.105152	1.15012143203386	0.212428847520516
527.125152	1.15012143203386	0.212392168606611
527.145152	1.15012143203386	0.212433413838169
527.165152	1.15012143203386	0.212419916672057
527.185152	1.15012143203386	0.21242943863728
527.205152	1.15012143203386	0.212357864249104
527.225152	1.15012143203386	0.212309669834624
527.245152	1.15012143203386	0.212299156739888
527.265152	1.15012143203386	0.212315163184793
527.285152	1.15012143203386	0.212334562616184
527.305152	1.15012143203386	0.212279308036017
527.325152	1.15012143203386	0.212207276659982
527.345152	1.15012143203386	0.212302849439191
527.365152	1.15011320214339	0.212204921095286
527.385152	1.15011320214339	0.212232834151154
527.405152	1.15011320214339	0.212123060919321
527.425152	1.15011320214339	0.212102816950626
527.445152	1.15011320214339	0.212147561997001
527.465152	1.15011320214339	0.212079759835885
527.485152	1.15011320214339	0.211962341849999
527.505152	1.15011320214339	0.212020217285216
527.525152	1.15011320214339	0.211996614159007
527.545152	1.15011320214339	0.211860524361361
527.565152	1.15012143203386	0.211811843877975
527.585152	1.15012143203386	0.211734705514235
527.605152	1.15012143203386	0.211721798871396
527.625152	1.15012143203386	0.211637856136471
527.645152	1.15012143203386	0.211545217575415
527.665152	1.15012143203386	0.21150790184596
527.685152	1.15012143203386	0.211478327016056
527.705152	1.15012143203386	0.211329176861474
527.725152	1.15012143203386	0.211226847783828
527.745152	1.15012143203386	0.21113085956111
527.765152	1.15012143203386	0.211139761922014
527.785152	1.15012143203386	0.21112436083765
527.805152	1.15012143203386	0.211120669325328
527.825152	1.15012143203386	0.210996925321784
527.845152	1.15012143203386	0.210894411668523
527.865152	1.15012143203386	0.210885683793893
527.885152	1.15012143203386	0.210805608838035
527.905152	1.15012143203386	0.210706589658174
527.925152	1.15012143203386	0.210618044996152
527.945152	1.15012143203386	0.210502765950846
527.965152	1.15012143203386	0.210491303864437
527.985152	1.15012143203386	0.21045161892
528.005152	1.15012143203386	0.210446352876779
528.025152	1.15012143203386	0.210411866911111
528.045152	1.15012143203386	0.210353308961557
528.065152	1.15012143203386	0.210282291267683
528.085152	1.15012143203386	0.21018620927343
528.105152	1.15012143203386	0.210084192371907
528.125152	1.15012143203386	0.209971339516692
528.145152	1.15012143203386	0.209994980032818
528.165152	1.15011320214339	0.209936117622522
528.185152	1.15011320214339	0.209959348036555
528.205152	1.15011320214339	0.209968868221305
528.225152	1.15011320214339	0.210028495641149
528.245152	1.15011320214339	0.209943216365106
528.265152	1.15011320214339	0.209881586507551
528.285152	1.15011320214339	0.209755972414725
528.305152	1.15011320214339	0.209575225407332
528.325152	1.15011320214339	0.209607381328408
528.345152	1.15011320214339	0.209543497393071
528.365152	1.15012136773784	0.209536644949138
528.385152	1.15012143203386	0.209569209785324
528.405152	1.15012143203386	0.209539731100918
528.425152	1.15012143203386	0.209429636197111
528.445152	1.15012143203386	0.209317755479707
528.465152	1.15012143203386	0.209222345316956
528.485152	1.15012143203386	0.209146201643674
528.505152	1.15012143203386	0.209037537052519
528.525152	1.15012143203386	0.208868532852649
528.545152	1.15012143203386	0.208779131190017
528.565152	1.15012143203386	0.208643667525088
528.585152	1.15012143203386	0.208689861875818
528.605152	1.15012143203386	0.20867755109767
528.625152	1.15012143203386	0.208773136933676
528.645152	1.15012143203386	0.208697796846837
528.665152	1.15012143203386	0.208620304762623
528.685152	1.15012143203386	0.208569798701762
528.705152	1.15012143203386	0.208572715115194
528.725152	1.15012143203386	0.208494249112697
528.745152	1.15012143203386	0.208516397593135
528.765152	1.15012143203386	0.208564006232267
528.785152	1.15012143203386	0.208504178806049
528.805152	1.15012143203386	0.208436335100582
528.825152	1.15012143203386	0.20839508690157
528.845152	1.15012143203386	0.208346044388842
528.865152	1.15012143203386	0.208367177406647
528.885152	1.15012143203386	0.208375729608022
528.905152	1.15012143203386	0.208347517432827
528.925152	1.15012143203386	0.208377162294636
528.945152	1.15012143203386	0.208445971609516
528.965152	1.15012182423958	0.208399231247317
528.985152	1.15012225502291	0.208393074968007
529.005152	1.15012225502291	0.208447765138492
529.025152	1.15012225502291	0.208547095307494
529.045152	1.15012225502291	0.208515792232593
529.065152	1.15012225502291	0.208411563391132
529.085152	1.15012225502291	0.208430188910614
529.105152	1.15012225502291	0.208371445791955
529.125152	1.15012225502291	0.208323238320679
529.145152	1.15012225502291	0.208316524160085
529.165152	1.15012225502291	0.208330912155778
529.185152	1.15012225502291	0.208341567094798
529.205152	1.15012225502291	0.208309362507484
529.225152	1.15012225502291	0.208339672672398
529.245152	1.15012225502291	0.208402003442502
529.265152	1.15012225502291	0.208494381461129
529.285152	1.15012225502291	0.208496158965856
529.305152	1.15012225502291	0.208553817183467
529.325152	1.15012225502291	0.208641560633008
529.345152	1.15012225502291	0.208708201926261
529.365152	1.15012225502291	0.208808327966328
529.385152	1.15012225502291	0.208797893805858
529.405152	1.15012225502291	0.208814684252013
529.425152	1.15012225502291	0.208753069825217
529.445152	1.15012225502291	0.208830190977727
529.465152	1.15012225502291	0.208921008709232
529.485152	1.15012225502291	0.20895733034172
529.505152	1.15012225502291	0.209002506855853
529.525152	1.15012225502291	0.20914050828713
529.545152	1.15012225502291	0.209221053881135
529.565152	1.15012225502291	0.209243710389635
529.585152	1.15011402513244	0.20928069969919
529.605152	1.15011402513244	0.209363436460958
529.625152	1.15011402513244	0.209415403102498
529.645152	1.15011402513244	0.209472004906615
529.665152	1.15011402513244	0.209449865922029
529.685152	1.15011402513244	0.209370898419868
529.705152	1.15011402513244	0.209349890035116
529.725152	1.15011402513244	0.209428268794477
529.745152	1.15011402513244	0.209524237432001
529.765152	1.15011402513244	0.2095536205644
529.785152	1.15012225502291	0.209522332326768
529.805152	1.15012225502291	0.209615449241349
529.825152	1.15012225502291	0.209638823873629
529.845152	1.15012225502291	0.209610669267035
529.865152	1.15012225502291	0.209609891200692
529.885152	1.15012225502291	0.20960879561681
529.905152	1.15012225502291	0.209594684781287
529.925152	1.15012225502291	0.209709614260555
529.945152	1.15012225502291	0.209822204199378
529.965152	1.15012225502291	0.209863035767899
529.985152	1.15012225502291	0.209880255901341
530.005152	1.15012225502291	0.209993860115816
530.025152	1.15012225502291	0.21007260980688
530.045152	1.15012225502291	0.210192733516991
530.065152	1.15012225502291	0.210333796766929
530.085152	1.15012225502291	0.210481038255333
530.105152	1.15012225502291	0.210523451476642
530.125152	1.15012225502291	0.210604186987679
530.145152	1.15012225502291	0.210680020265311
530.165152	1.15012225502291	0.210796821020842
530.185152	1.15012225502291	0.210833464918794
530.205152	1.15012225502291	0.210841253297603
530.225152	1.15012225502291	0.210780529106897
530.245152	1.15012225502291	0.210784034856621
530.265152	1.15012225502291	0.210703907080088
530.285152	1.15012225502291	0.210607990076257
[truncated: 13,001 more rows]
