# Supplementary material for: Unraveling the Local Relation Between Tissue Composition and Human Brain Mechanics Through Machine Learning
Source: Front Bioeng Biotechnol. 2021 Aug 17;9:704738. doi: 10.3389/fbioe.2021.704738 (PMC8415910; doi:10.3389/fbioe.2021.704738)
Supplement: Supplementary file 2 [file DataSheet4.ZIP › Mechanics_tensRelax/tensRelax_HBE_05_20_P2a_NC_08.txt]

724.166688	1.00000592814412	0.0960294065662397
724.186688	1.00000592814412	0.0915766764560843
724.206688	1.00000592814412	0.0891443510049304
724.226688	1.00000592814412	0.0841285246070165
724.246688	1.00000592814412	0.0831323721712803
724.266688	1.00000592814412	0.085608810108782
724.286688	1.00000592814412	0.0862370574954907
724.306688	1.00000592814412	0.0858327090680327
724.326688	1.00000592814412	0.0872149365004925
724.346688	1.00000592814412	0.0882905680310147
724.366688	0.999998914937907	0.0892246103337057
724.386688	0.999997459366807	0.0896262846308033
724.406688	0.999997459366807	0.0897225056732056
724.426688	0.999997459366807	0.0895660952599894
724.446688	0.999997459366807	0.0890095933311163
724.466688	0.999997459366807	0.0890858192581098
724.486688	0.999997459366807	0.0898254837934446
724.506688	0.999997459366807	0.0899374842883268
724.526688	0.999997459366807	0.0899188741978946
724.546688	0.999997459366807	0.0899969445101435
724.566688	1.00000301700192	0.0902847276864211
724.586688	1.00000592814412	0.0915451782317002
724.606688	1.00000592814412	0.0922279489797933
724.626688	1.00000592814412	0.0923654846292132
724.646688	1.00000592814412	0.0919986034086108
724.666688	1.00000592814412	0.0919236471115752
724.686688	1.00000592814412	0.0924133699663214
724.706688	1.00000592814412	0.0932098959968754
724.726688	1.00000592814412	0.0934308013566264
724.746688	1.00000592814412	0.093750309068384
724.766688	1.00000592814412	0.0941305574470229
724.786688	1.00000592814412	0.0944113538824527
724.806688	1.00000592814412	0.0947818713554897
724.826688	1.00000592814412	0.095635082444153
724.846688	1.00000592814412	0.0969319574545628
724.866688	1.00000592814412	0.0975525059602815
724.886688	1.00000592814412	0.0976162425230776
724.906688	1.00000592814412	0.0981384861073843
724.926688	1.00000592814412	0.0989404512252077
724.946688	1.00000592814412	0.09913196426551
724.966688	1.00000328165121	0.0998942462727195
724.986688	0.999997459366807	0.100613931641183
725.006688	0.999997459366807	0.101139725043063
725.026688	0.999997459366807	0.101730018013071
725.046688	0.999997459366807	0.102504182758801
725.066688	0.999997459366807	0.103081278941139
725.086688	0.999997459366807	0.10376145559868
725.106688	0.999997459366807	0.104443812310097
725.126688	0.999997459366807	0.10486586329749
725.146688	0.999997459366807	0.105278102200921
725.166688	0.999997459366807	0.105911751489941
725.186688	0.999997459366807	0.10688337983687
725.206688	0.999997459366807	0.107239135992587
725.226688	0.999997459366807	0.107652781231984
725.246688	0.999997459366807	0.108059281267546
725.266688	0.999997459366807	0.108392390374985
725.286688	0.999997459366807	0.108733016047702
725.306688	0.999997459366807	0.10925454778309
725.326688	0.999997459366807	0.109745405773448
725.346688	0.999997459366807	0.110083510270857
725.366688	0.999997459366807	0.110540323974709
725.386688	0.999997459366807	0.110930512922221
725.406688	0.999997459366807	0.11147762894658
725.426688	0.999997459366807	0.11187275103538
725.446688	0.999997459366807	0.112223493915278
725.466688	0.999997459366807	0.112947517539253
725.486688	0.999997459366807	0.113424993893077
725.506688	0.999997459366807	0.114150674778902
725.526688	0.999997459366807	0.114493485314048
725.546688	0.999997459366807	0.114907786335882
725.566688	0.999997459366807	0.115399127796249
725.586688	1.00000592814412	0.115890293958442
725.606688	1.00000592814412	0.11641808022427
725.626688	1.00000592814412	0.116853045008635
725.646688	1.00000592814412	0.11703009710827
725.666688	1.00000592814412	0.117417606285287
725.686688	1.00000592814412	0.117854085116595
725.706688	1.00000592814412	0.118178585101537
725.726688	1.00000592814412	0.118574713371797
725.746688	1.00000592814412	0.119015012797148
725.766688	1.00000592814412	0.119429009911069
725.786688	1.00000592814412	0.119766774927055
725.806688	1.00000592814412	0.120083437375052
725.826688	1.00000592814412	0.120502567877367
725.846688	1.00000592814412	0.121035456882536
725.866688	1.00000592814412	0.121544621107098
725.886688	1.00000592814412	0.122090202464837
725.906688	1.00000592814412	0.122435292905122
725.926688	1.00000592814412	0.122724880091812
725.946688	1.00000592814412	0.123026755807491
725.966688	1.00000592814412	0.123388651143604
725.986688	0.999997459366807	0.123805097407926
726.006688	0.999997459366807	0.124131370379887
726.026688	0.999997459366807	0.124310281083897
726.046688	0.999997459366807	0.124634606512508
726.066688	0.999997459366807	0.125005937694698
726.086688	0.999997459366807	0.125298139306884
726.106688	1.00000592814412	0.125597392613743
726.126688	1.00002794696513	0.125855182661366
726.146688	1.00011432849371	0.12608794035789
726.166688	1.000236278887	0.126350642947987
726.186688	1.00042259198786	0.126755496875447
726.206688	1.00063939268704	0.127087360477118
726.226688	1.00092563736018	0.127438306205012
726.246688	1.00125083840895	0.127884142967473
726.266688	1.00161923022202	0.128336308121558
726.286688	1.00206130039769	0.128756656237769
726.306688	1.00252115500572	0.129248361524552
726.326688	1.00296745957006	0.129709388088677
726.346688	1.00332738260581	0.130077311981999
726.366688	1.00364834926593	0.130517434022253
726.386688	1.00399133474705	0.130912418125267
726.406688	1.00437242972609	0.131293039752692
726.426688	1.00472388398453	0.131538340152961
726.446688	1.0051007445749	0.131935276246978
726.466688	1.00558261800394	0.13239840614224
726.486688	1.00610260093089	0.132806939638553
726.506688	1.00664460267884	0.133293663164173
726.526688	1.00719507320411	0.133741745695545
726.546688	1.00773284056341	0.134212383248502
726.566688	1.00820963272607	0.134659827183852
726.586688	1.0086042777488	0.135000858825356
726.606688	1.00894726322992	0.135336318775915
726.626688	1.00934190825265	0.135623412793175
726.646688	1.00977127526236	0.136056201662006
726.666688	1.01014390146408	0.136494149745724
726.686688	1.0105165276658	0.136929526827614
726.706688	1.01095436345282	0.137391575976265
726.726688	1.01144894004783	0.137881574977206
726.746688	1.0119477510315	0.138359773008535
726.766688	1.01242454319415	0.138799931845211
726.786688	1.01292758856647	0.139351515004922
726.806688	1.01339591195182	0.13984510343778
726.826688	1.01382104457287	0.140235683246113
726.846688	1.01418520199728	0.140515663683519
726.866688	1.01450616865739	0.140837747540075
726.886688	1.01484830726079	0.141173649047735
726.906688	1.01524295228352	0.141625942989305
726.926688	1.01558932527557	0.141983679614299
726.946688	1.01596279835502	0.142329051453492
726.966688	1.0164221501294	0.142809193166949
726.986688	1.01691214829168	0.143204266293574
727.006688	1.01741942805266	0.14366102328541
727.026688	1.01796142980061	0.144064198747439
727.046688	1.01852545036958	0.144393336241286
727.066688	1.01901071130954	0.144669625759862
727.086688	1.01941805949824	0.145035907464342
727.106688	1.01976951375668	0.145366935226152
727.126688	1.02015992439076	0.145741842131366
727.146688	1.02058082262315	0.14630548680312
727.166688	1.02094921443622	0.146851368297421
727.186688	1.02130913747197	0.147285679469966
727.206688	1.02174697325899	0.147781114252476
727.226688	1.0222279998103	0.148294364439626
727.246688	1.02274374834859	0.148671543820834
727.266688	1.0232383249436	0.149028913668559
727.286688	1.02375830787054	0.149464462862761
727.306688	1.02423594691093	0.149912751928906
727.326688	1.02466954830929	0.150255501726063
727.346688	1.02502947134505	0.150660524131234
727.366688	1.02533265357281	0.151127338416929
727.386688	1.02567987344259	0.15153027826314
727.406688	1.02606520281028	0.15186507706503
727.426688	1.02640818829141	0.15224109913932
727.446688	1.02679351765909	0.15269409458693
727.466688	1.02728385986545	0.153176157429871
727.486688	1.02779113962643	0.153471516398993
727.506688	1.02833314137438	0.153882823277473
727.526688	1.02887514312234	0.154282463315242
727.546688	1.02941714487029	0.154516388278748
727.566688	1.02988970264429	0.154765148136465
727.586688	1.03028011327837	0.15506041926896
727.606688	1.03062733314815	0.155459576205275
727.626688	1.03100842812718	0.155776125760805
727.646688	1.03144202952555	0.156187154292133
727.666688	1.03181973699365	0.156513004440841
727.686688	1.03219659758403	0.156909201045412
727.706688	1.03264290214836	0.157305438007352
727.726688	1.03313324435471	0.157691756552265
727.746688	1.03363205533838	0.158081332174287
727.766688	1.03410884750103	0.158513964361565
727.786688	1.03461189287335	0.15902345478496
727.806688	1.03507598187004	0.159368703771569
727.826688	1.03550534887975	0.15978839845449
727.846688	1.0358652719155	0.160184961242841
727.866688	1.03619047296428	0.160499501238767
727.886688	1.03652837717902	0.160897142993257
727.906688	1.03692302220175	0.161202496346221
727.926688	1.0372693951938	0.16167523307588
727.946688	1.03764286827325	0.162094758020454
727.966688	1.03810695726994	0.162520134783597
727.986688	1.03859645259856	0.162885820623388
728.006688	1.03911220113685	0.163306034017204
728.026688	1.03966351853985	0.163640648836968
728.046688	1.04021398906511	0.164085750264419
728.066688	1.04069925000508	0.164478445273701
728.086688	1.04110236380512	0.164778550981659
728.106688	1.04144958367491	0.165087959063268
728.126688	1.04183999430898	0.165512569629881
728.146688	1.04225581127499	0.165896577715393
728.166688	1.04262504996579	0.166316318690591
728.186688	1.04298920739019	0.166638796031501
728.206688	1.04342280878856	0.167035003912396
728.226688	1.04390383533987	0.167439215609233
728.246688	1.04441111510085	0.167798364742157
728.266688	1.04490992608451	0.168347373339095
728.286688	1.04543414340011	0.168785223496844
728.306688	1.0459117824405	0.169242373379544
728.326688	1.04634030257248	0.16966544383772
728.346688	1.04670022560823	0.170219886435755
728.366688	1.04700848910238	0.170728532915336
728.386688	1.04735994336082	0.171197898617666
728.406688	1.04773680395119	0.17149481015853
728.426688	1.04808402382098	0.171874981326495
728.446688	1.04846935318866	0.172439068148842
728.466688	1.04895969539502	0.172856432193678
728.486688	1.04946274076734	0.173328634781682
728.506688	1.0499911924716	0.17378133467091
728.526688	1.05055097865191	0.174201759347428
728.546688	1.05109298039986	0.174627293385611
728.566688	1.0515613037852	0.175257313466775
728.586688	1.05194239876424	0.175790659843429
728.606688	1.05228961863402	0.176279154938869
728.626688	1.05268002926809	0.176700048473059
728.646688	1.0531093962778	0.177104759889091
728.666688	1.05348202247952	0.177409437849607
728.686688	1.05386396433629	0.177824883732415
728.706688	1.05431450328927	0.178373630006452
728.726688	1.05480484549563	0.178925871940871
728.746688	1.05530789086795	0.179365662813297
728.766688	1.0557846830306	0.179899243025301
728.786688	1.05628772840292	0.180366090546476
728.806688	1.05674758301096	0.180761246761802
728.826688	1.05716763436562	0.181260139814777
728.846688	1.05752332301272	0.181671141639021
728.866688	1.05784428967283	0.182078996181945
728.886688	1.05819574393127	0.182518572804217
728.906688	1.05858530768762	0.18294904527874
728.926688	1.0589325275574	0.183590866923007
728.946688	1.05931870380282	0.184158365723543
728.966688	1.05978702718816	0.184722436521639
728.986688	1.06028583817183	0.185289690803998
729.006688	1.06080158671012	0.185795861833757
729.026688	1.06135205723538	0.186325057929759
729.046688	1.06190252776065	0.186920574240531
729.066688	1.062370851146	0.18747654745115
729.086688	1.06276549616873	0.187985795136838
729.106688	1.06312541920448	0.188491107385518
729.126688	1.06351582983855	0.188876752911945
729.146688	1.06392317802725	0.189410273181384
729.166688	1.06428733545166	0.190145449730015
729.186688	1.06464725848741	0.190855697887643
729.206688	1.06510711309544	0.191480380113212
729.226688	1.06559660842406	0.192073137285594
729.246688	1.06610896945143	0.192612938467395
729.266688	1.06659846478005	0.193154263139891
729.286688	1.06713199775069	0.193773246074005
729.306688	1.06760032113604	0.194274773632317
729.326688	1.06802545375709	0.194781102530612
729.346688	1.06836759236049	0.195207399204381
729.366688	1.06868009024329	0.195796980607885
729.386688	1.06904001327904	0.196477284784376
729.406688	1.06940417070345	0.19705351798794
729.426688	1.06975477808416	0.197772661978074
729.446688	1.07015873876193	0.198475344909409
729.466688	1.0706439997019	0.199118072814017
729.486688	1.07116398262884	0.199792970289986
729.506688	1.07169328121083	0.200382941616897
729.526688	1.07224798612476	0.200925730431017
729.546688	1.07278575348406	0.201398478437002
729.566688	1.07324137370343	0.201919918796184
729.586688	1.07361823429381	0.202382935928208
729.606688	1.07398239171821	0.202987260828349
729.626688	1.07436433357498	0.203557108071691
729.646688	1.07479370058468	0.204149004682519
729.666688	1.07516209239775	0.204568971777686
729.686688	1.07555250303182	0.20522357424476
729.706688	1.07601574515078	0.205901012454531
729.726688	1.07649761857982	0.206653778881327
729.746688	1.07700066395214	0.207338470734763
729.766688	1.07747322172614	0.208027255300252
729.786688	1.07797626709846	0.208705721435966
729.806688	1.07843104044011	0.209324787458782
729.826688	1.07884770428385	0.209887927663419
729.846688	1.0792076273196	0.210358368177455
729.866688	1.07952808452983	0.211108417010211
729.886688	1.07987920136042	0.211820475314559
729.906688	1.0802696119945	0.212491099063806
729.926688	1.08061683186428	0.21318901507762
729.946688	1.08100216123197	0.213959966060288
729.966688	1.08147895339462	0.214639958654148
729.986688	1.08197352998963	0.215340810666587
730.006688	1.08248504413927	0.216012929418977
730.026688	1.08304059593092	0.216653333213899
730.046688	1.08358259767888	0.217319347320668
730.066688	1.08405938984153	0.21812518843619
730.086688	1.08444471920922	0.21881170349314
730.106688	1.08480464224497	0.219484783700503
730.126688	1.08519081849039	0.220131162760067
730.146688	1.08560748233413	0.220829562468823
730.166688	1.08596655849215	0.221575556572933
730.186688	1.0863264815279	0.222282862797028
730.206688	1.08679057052459	0.223036769913001
730.226688	1.08728091273094	0.22381308367788
730.246688	1.08779242688058	0.224370912140513
730.266688	1.08827768782054	0.224973381788641
730.286688	1.08881545517984	0.225702592568485
730.306688	1.08927954417653	0.22640976050924
730.326688	1.08970044240893	0.227006913073946
730.346688	1.09004681540098	0.227673060122641
730.366688	1.09036354767244	0.228301742475707
730.386688	1.09071923631954	0.229020106025533
730.406688	1.09109186252126	0.229613097033263
730.426688	1.09143908239104	0.230360675164123
730.446688	1.09184219619108	0.231163767230599
730.466688	1.09232322274239	0.231799322799775
730.486688	1.09285252132438	0.232574746328562
730.506688	1.09338520741729	0.233332925390787
730.526688	1.09393652482029	0.234112751433785
730.546688	1.09447429217959	0.234712029882275
730.566688	1.09493753429855	0.235443549934539
730.586688	1.09531947615531	0.236142983504144
730.606688	1.09567093041375	0.236631096391555
730.626688	1.09605625978144	0.237156078703395
730.646688	1.09648139240249	0.237684867664758
730.666688	1.09685401860421	0.23837322194947
730.686688	1.09723172607232	0.239175619038308
730.706688	1.09768649941396	0.239866710502252
730.726688	1.09817260723166	0.240604887146508
730.746688	1.09867141821532	0.241307597378413
730.766688	1.09915244476663	0.242062360308014
730.786688	1.0996377057066	0.242800285312202
730.806688	1.10010602909194	0.243393856753865
730.826688	1.10053963049031	0.244161227800469
730.846688	1.10088685036009	0.244782076669428
730.866688	1.10121205140887	0.245575018264001
730.886688	1.10155927127865	0.246157481933216
730.906688	1.10194883503499	0.246795403749918
730.926688	1.10230875807074	0.247313711071555
730.946688	1.10268646553885	0.24797536302148
730.966688	1.10315055453554	0.248613650428469
730.986688	1.1036493655192	0.249080438007082
731.006688	1.10415664528018	0.249886908816265
731.026688	1.10470288141679	0.250577937963687
731.046688	1.1052491175534	0.251309712623472
731.066688	1.10573861288203	0.252008944406226
731.086688	1.1061290235161	0.252800205235061
731.106688	1.1064847121632	0.253392047244743
731.126688	1.10687088840862	0.254075652416658
731.146688	1.10728670537462	0.254797614894258
731.166688	1.10765509718769	0.255483020717038
731.186688	1.10802010148983	0.256282942949541
731.206688	1.10846640605416	0.257058045399844
731.226688	1.10894743260547	0.257690937382635
731.246688	1.10946826241015	0.258353223774148
731.266688	1.10995352335011	0.259098607176305
731.286688	1.11047858754344	0.259844382282337
731.306688	1.1109553797061	0.260540519604441
731.326688	1.11138474671581	0.261262719478328
731.346688	1.1117404353629	0.262078506904943
731.366688	1.11204361759067	0.262606462011839
731.386688	1.11239507184911	0.263220437664689
731.406688	1.11277193243948	0.26382425631724
731.426688	1.11311915230927	0.264499092070174
731.446688	1.113513797332	0.265092820193386
731.466688	1.11400329266062	0.265777463974072
731.486688	1.11452412246529	0.266478236458759
731.506688	1.11506188982459	0.267166876806002
731.526688	1.11561659473852	0.267722655945152
731.546688	1.11615012770916	0.268251329769313
731.566688	1.11660490105081	0.268752294698417
731.586688	1.11699531168488	0.269353957199156
731.606688	1.11734253155466	0.269951890204173
731.626688	1.11772786092235	0.270625349652111
731.646688	1.1181529935434	0.271296788857615
731.666688	1.11852138535647	0.271984973403978
731.686688	1.11889909282457	0.272661790228959
731.706688	1.11935386616622	0.273186171334695
731.726688	1.11984844276123	0.273736473741418
731.746688	1.12034725374489	0.274282549900675
731.766688	1.12081981151889	0.274885089580709
731.786688	1.12131862250256	0.275353635078855
731.806688	1.12179118027656	0.275990371101084
731.826688	1.12220699724257	0.276382685089321
731.846688	1.12256692027832	0.276903577656562
731.866688	1.12288788693844	0.277439062973796
731.886688	1.12323934119688	0.278037763362319
731.906688	1.12362551744229	0.278513496626657
731.926688	1.123976124823	0.279063487450749
731.946688	1.12435806667977	0.279724921589581
731.966688	1.12482215567645	0.280207806417179
731.986688	1.12531673227146	0.280699052342139
732.006688	1.12581977764378	0.2812116746161
732.026688	1.12637448255771	0.281608348387215
732.046688	1.12692495308297	0.281902196328948
732.066688	1.12740597963428	0.282322815076932
732.086688	1.12780062465701	0.282764953798674
732.106688	1.12816562895915	0.283266874841338
732.126688	1.12854672393818	0.283654291344095
732.146688	1.12895830651554	0.284070383538304
732.166688	1.12931907642902	0.284553065392076
732.186688	1.12967815258704	0.285029814119048
732.206688	1.13010751959675	0.285499011270011
732.226688	1.13056313981613	0.285896134907098
732.246688	1.13102299442416	0.286300548984273
732.266688	1.13145236143387	0.286789442905481
732.286688	1.13191136916417	0.287260293521612
732.306688	1.13233650178522	0.287530091438616
732.326688	1.13270065920963	0.287826760241774
732.346688	1.13304787907941	0.288222852391976
732.366688	1.13332988936389	0.288481941955795
732.386688	1.1335636276177	0.28888548894302
732.406688	1.13381515030386	0.289236566602059
732.426688	1.13410562936565	0.289590760087412
732.446688	1.13437917087283	0.289898666043992
732.466688	1.1346391623363	0.290254580058964
732.486688	1.13490762257708	0.290648329107776
732.506688	1.13521165168258	0.291193091278566
732.526688	1.13556734032967	0.291553029754156
732.546688	1.13592218209904	0.291783599714584
732.566688	1.13627787074613	0.292185087882476
732.586688	1.13661154057222	0.29253583615416
732.606688	1.13694605727603	0.292819119960952
732.626688	1.13727549271346	0.293089938682009
732.646688	1.13756597177526	0.293277744668107
732.666688	1.1378522164484	0.293454444662234
732.686688	1.13810373913456	0.293753863107928
732.706688	1.13832053983374	0.294067888547394
732.726688	1.13852379048922	0.2944598523761
732.746688	1.13870163481277	0.294793321165273
732.766688	1.13887947913632	0.295100615826404
732.786688	1.13907934228088	0.295396818145849
732.806688	1.13928682732502	0.295690123043566
732.826688	1.1395036280242	0.295925183948324
732.846688	1.13971619433473	0.296163683538355
732.866688	1.13990758870197	0.296527096308661
732.886688	1.14008543302552	0.296786891532954
732.906688	1.14025819608268	0.297036250816305
732.926688	1.14044027479489	0.297252257107784
732.946688	1.14063590355079	0.297508490794225
732.966688	1.14084423547266	0.297765132802289
732.986688	1.1410652705605	0.298033076654261
733.006688	1.14126005243867	0.2982818543167
733.026688	1.14146414997188	0.298439125798389
733.046688	1.14166740062737	0.298541302348917
733.066688	1.14185371372823	0.298744115935028
733.086688	1.14203155805177	0.2988939260513
733.106688	1.14220093359801	0.299155673266594
733.126688	1.14235675910055	0.2993550374846
733.146688	1.14253036903544	0.299510324333298
733.166688	1.14268196014932	0.299623673940252
733.186688	1.14285133569556	0.299833414750128
733.206688	1.14298598925482	0.300080793554923
733.226688	1.1431375803687	0.30035476489872
733.246688	1.14327223392795	0.3004283678382
733.266688	1.14339757183217	0.300539060387169
733.286688	1.14352799100277	0.300566698656831
733.306688	1.14364909451833	0.300621044602696
733.326688	1.14376172925658	0.300614896038764
733.346688	1.14388791403852	0.300754000769303
733.366688	1.1439878456108	0.300961999090404
733.386688	1.14407846152804	0.301057134466948
733.406688	1.14417839310032	0.301290497394736
733.426688	1.14426900901755	0.301533360922082
733.446688	1.14435623742387	0.301693799270291
733.466688	1.1444604033848	0.301772337678656
733.486688	1.14455525369069	0.301849008965195
733.506688	1.14464671648566	0.301895939837917
733.526688	1.14475511683525	0.302027424147523
733.546688	1.14485504840753	0.302167315253274
733.566688	1.1449846207004	0.302280695128254
733.586688	1.14508031788403	0.302418396253224
733.606688	1.14518871823362	0.302563040032717
733.626688	1.1452750997622	0.302737333421945
733.646688	1.14535724690212	0.302862699435648
733.666688	1.14544024091978	0.303081382370305
733.686688	1.14552662244836	0.303322625074475
733.706688	1.14561808524332	0.303400994337983
733.726688	1.14569599799459	0.303604561657317
733.746688	1.14578237952317	0.303706723370576
733.766688	1.14586537354083	0.303901860154136
733.786688	1.14596869262403	0.303855144718547
733.806688	1.14605592103035	0.303814412856467
733.826688	1.14615585260262	0.303769381154072
733.846688	1.14624646851986	0.303817828989092
733.866688	1.14633793131483	0.303791873859131
733.886688	1.14642854723206	0.303810698791499
733.906688	1.14652001002703	0.303874430199719
733.926688	1.14658013834595	0.303961755238296
733.946688	1.14666736675226	0.303971889685949
733.966688	1.14674104511487	0.303977298760434
733.986688	1.1468231922548	0.303964434848929
734.006688	1.14687993306278	0.3040012247456
734.026688	1.1469536114254	0.30403694517198
734.046688	1.14701373974431	0.30400467886163
734.066688	1.14707894932961	0.303960793783318
734.086688	1.14713992452626	0.30385693528007
734.106688	1.14722207166618	0.303839394661637
734.126688	1.14728304686283	0.303866794348026
734.146688	1.14734317518174	0.303775051957967
734.166688	1.14737789716872	0.303706646810274
734.186688	1.14743887236536	0.303723087690391
734.206688	1.14748629751831	0.303716177084366
734.226688	1.14753880393764	0.303724036088572
734.246688	1.1475946978679	0.3036720842843
734.266688	1.14764296989858	0.303668126294643
734.286688	1.14770309821749	0.303688468189308
734.306688	1.14775560463682	0.303596616003465
734.326688	1.1477903266238	0.303445140552215
734.346688	1.14784198616541	0.303499563651872
734.366688	1.14787670815238	0.303397876137704
734.386688	1.14791143013936	0.303420474484113
734.406688	1.14796817094735	0.303387811721956
734.426688	1.14799442415702	0.303281759083491
734.446688	1.14804184930996	0.303234102371609
734.466688	1.14810282450661	0.303146296012053
734.486688	1.14812399644989	0.303059214898163
734.506688	1.14816295282552	0.302921211686414
734.526688	1.1481976748125	0.302815607133447
734.546688	1.14823239679948	0.302812909124602
734.566688	1.14827135317511	0.302631827981929
734.586688	1.14830607516209	0.302398133886315
734.606688	1.14834079714907	0.302164157289115
734.626688	1.14836705035874	0.302097034081392
734.646688	1.14839753795706	0.302039721275383
734.666688	1.14842802555538	0.301942898011212
734.686688	1.14847121631967	0.301784492962234
734.706688	1.14847968509698	0.301730754750874
734.726688	1.14852711024993	0.301518135510973
734.746688	1.14853642590497	0.301323712103269
734.766688	1.14857114789195	0.300953172696313
734.786688	1.14861433865624	0.300592819370702
734.806688	1.14862280743355	0.300489305092076
734.826688	1.14865329503188	0.300302445130196
734.846688	1.14867531385289	0.300182573653645
734.866688	1.14869648579617	0.299947366750168
734.886688	1.14872697339449	0.299895873714228
734.906688	1.14875746099281	0.299679047812054
734.926688	1.14878371420248	0.299334272431045
734.946688	1.14881335492307	0.299114206069503
734.966688	1.14883537374408	0.298923213631691
734.986688	1.14886162695375	0.298802367643366
735.006688	1.14887009573106	0.298524479260773
735.026688	1.14889634894073	0.298546016445761
735.046688	1.14893530531636	0.298614437024214
735.066688	1.14894800848233	0.298504624621993
735.086688	1.14894800848233	0.29831335324354
735.106688	1.14897849608065	0.298164692718807
735.126688	1.14901745245628	0.297967370702392
735.146688	1.14902168684494	0.297762808692599
735.166688	1.14903015562225	0.297625585327666
735.186688	1.14905217444326	0.297500121387994
735.206688	1.14905217444326	0.29740214437785
735.226688	1.1490911308189	0.297275606219963
735.246688	1.14912161841722	0.297131316754433
735.266688	1.14912585280588	0.29696110123999
735.286688	1.14912585280588	0.296714440558974
735.306688	1.1491563404042	0.296515140437966
735.326688	1.14919106239118	0.296369940557662
735.346688	1.14919529677983	0.296117932525196
735.366688	1.14919953116849	0.29586507461401
735.386688	1.1492215499895	0.29566975681578
735.406688	1.14923848754412	0.295459962591739
735.426688	1.14925119071009	0.295215591004457
735.446688	1.14926474075379	0.295043135062519
735.466688	1.14928591269707	0.294951998626494
735.486688	1.14929522835211	0.294820853793584
735.506688	1.14931640029539	0.294712937000745
735.526688	1.14932063468405	0.294683885629662
735.546688	1.14932063468405	0.294561432468449
735.566688	1.14935535667103	0.294329311716752
735.586688	1.14937314110338	0.294143028627858
735.606688	1.14938160988069	0.294055808637139
735.626688	1.14938160988069	0.294036906550977
735.646688	1.14938160988069	0.293921114729683
735.666688	1.14940786309036	0.293802672972293
735.686688	1.14942480064498	0.29368552027676
735.706688	1.14943326942229	0.293462794483271
735.726688	1.14944258507734	0.293234486316004
735.746688	1.14944681946599	0.293005417887115
735.766688	1.14946799140927	0.29286701822356
735.786688	1.14946799140927	0.292834013017255
735.806688	1.14947222579793	0.292825891690147
735.826688	1.14949001023028	0.292798415443455
735.846688	1.14949001023028	0.292684733481694
735.866688	1.14952049782861	0.292605418787457
735.886688	1.14952049782861	0.292409924722482
735.906688	1.14952473221726	0.29242595787447
735.926688	1.14954675103827	0.292268214567652
735.946688	1.14955521981558	0.292245772902795
735.966688	1.14957215737021	0.291975476453579
735.986688	1.14957639175886	0.291741216167812
736.006688	1.14958147302525	0.291610714678851
736.026688	1.14960687935719	0.291482265480823
736.046688	1.14960687935719	0.291241977703233
736.066688	1.14960687935719	0.291058784920554
736.086688	1.14960687935719	0.29094506734935
736.106688	1.14960687935719	0.290978476722841
736.126688	1.1496288981782	0.290835256134111
736.146688	1.14963313256685	0.290738086271354
736.166688	1.14965515138786	0.290626118310814
736.186688	1.14965938577652	0.29055979572208
736.206688	1.14965938577652	0.290480419898299
736.226688	1.14966362016518	0.290443872739335
736.246688	1.14966785455383	0.290369179557389
736.266688	1.1496805577198	0.290153982787262
736.286688	1.14968987337484	0.290135207708115
736.306688	1.14968987337484	0.290001426589397
736.326688	1.14970681092947	0.290017101866476
736.346688	1.14971527970678	0.289981741095476
736.366688	1.14971527970678	0.289986191682437
736.386688	1.14971527970678	0.289960505403775
736.406688	1.14971951409543	0.289881793102627
736.426688	1.14971951409543	0.289882055425528
736.446688	1.14971951409543	0.289842213206048
736.466688	1.14974153291644	0.289910458704737
736.486688	1.14974153291644	0.289810101796777
736.506688	1.14974153291644	0.289785863041999
736.526688	1.14975847047107	0.289720847913336
736.546688	1.14977202051477	0.289666928093815
736.566688	1.14977202051477	0.289591307879353
736.586688	1.14977202051477	0.289459142835884
736.606688	1.14977202051477	0.289453443544434
736.626688	1.14977202051477	0.289515270440911
736.646688	1.14977202051477	0.289495893562167
736.666688	1.14977202051477	0.289415746200441
736.686688	1.14978895806939	0.289316017205671
736.706688	1.14979827372443	0.28922049249921
736.726688	1.14979827372443	0.289176863808892
736.746688	1.14979827372443	0.289201628989945
736.766688	1.14982368005637	0.289173455985138
736.786688	1.14982791444502	0.289100466121578
736.806688	1.14982791444502	0.289076205407643
736.826688	1.14983214883368	0.288966965723973
736.846688	1.14983214883368	0.288873889166762
736.866688	1.14983214883368	0.288810847394767
736.886688	1.14983214883368	0.28868445642258
736.906688	1.14983214883368	0.288588627255376
736.926688	1.14983214883368	0.288589362590387
736.946688	1.14983214883368	0.288573211333743
736.966688	1.14983214883368	0.288425844025306
736.986688	1.14983214883368	0.288427071364128
737.006688	1.14983214883368	0.288395790841875
737.026688	1.14984993326603	0.288367329994066
737.046688	1.14984993326603	0.288371349706759
737.066688	1.14984993326603	0.288346640907325
737.086688	1.14984993326603	0.288262114177525
737.106688	1.149862636432	0.288256240399801
737.126688	1.14987110520931	0.288130242911966
737.146688	1.14988042086436	0.28811214559923
737.166688	1.14988042086436	0.288123632612249
737.186688	1.14988042086436	0.288051647528491
737.206688	1.14988465525301	0.28790997713754
737.226688	1.14988465525301	0.287779814531783
737.246688	1.14988888964167	0.287812120012522
737.266688	1.14988465525301	0.287822341703312
737.286688	1.14988465525301	0.287666983042235
737.306688	1.14988465525301	0.28758856807994
737.326688	1.14988465525301	0.287530622612817
737.346688	1.14988465525301	0.287521103615048
737.366688	1.14988465525301	0.287497491586477
737.386688	1.14988465525301	0.287458454733914
737.406688	1.14988465525301	0.287398054589144
737.426688	1.14988888964167	0.287295906526171
737.446688	1.14988465525301	0.287210716867229
737.466688	1.14988888964167	0.287110245415559
737.486688	1.14991514285134	0.287024499655806
737.506688	1.14991514285134	0.286921830507973
737.526688	1.14991514285134	0.286827404946339
737.546688	1.14991514285134	0.286661399061621
737.566688	1.14991514285134	0.286443548200962
737.586688	1.14991514285134	0.286436976478143
737.606688	1.14991514285134	0.286241760166828
737.626688	1.14991514285134	0.286182902504457
737.646688	1.14991514285134	0.285973458439945
737.666688	1.14991514285134	0.285766774700804
737.686688	1.14991514285134	0.285639424054112
737.706688	1.14991514285134	0.285519169182551
737.726688	1.14991514285134	0.28549371139782
737.746688	1.14991514285134	0.285397848995135
737.766688	1.14991514285134	0.285294235603557
737.786688	1.14991937723999	0.285084736937898
737.806688	1.14991937723999	0.284914515488547
737.826688	1.14991937723999	0.284790440317177
737.846688	1.14991937723999	0.284637944061876
737.866688	1.14991937723999	0.284463069645226
737.886688	1.14991937723999	0.28432760894775
737.906688	1.14991937723999	0.284292800716616
737.926688	1.14991937723999	0.284165957504495
737.946688	1.14991937723999	0.284090279721434
737.966688	1.14991937723999	0.284042747642605
737.986688	1.14994563044966	0.283999330234986
738.006688	1.14994563044966	0.28397593364355
738.026688	1.14994563044966	0.283865026844429
738.046688	1.14994563044966	0.283682059588226
738.066688	1.14994563044966	0.283583476030559
738.086688	1.14994563044966	0.283459727279088
738.106688	1.14994563044966	0.283461670961219
738.126688	1.14994563044966	0.283306054725167
738.146688	1.14994563044966	0.283280293073183
738.166688	1.14994563044966	0.283194054716126
738.186688	1.14997188365932	0.283191940702157
738.206688	1.14997188365932	0.283008779967977
738.226688	1.14997188365932	0.282879026870823
738.246688	1.14997188365932	0.282732435254764
738.266688	1.14997188365932	0.282626431876028
738.286688	1.14997188365932	0.282447731818152
738.306688	1.14997188365932	0.28232656178389
738.326688	1.14997188365932	0.282238055105275
738.346688	1.14997188365932	0.282194605649157
738.366688	1.14997188365932	0.28212750440059
738.386688	1.14998882121395	0.282002660658729
738.406688	1.14998882121395	0.28196126764798
738.426688	1.14998882121395	0.281947501037077
738.446688	1.14998882121395	0.28176926508895
738.466688	1.14998882121395	0.281644411851237
738.486688	1.14998882121395	0.281454863376363
738.506688	1.14998882121395	0.281257845227201
738.526688	1.14998882121395	0.281177722198593
738.546688	1.14998882121395	0.280964965268844
738.566688	1.14998882121395	0.280835135611386
738.586688	1.1499930556026	0.280709260382641
738.606688	1.1499930556026	0.280673530460408
738.626688	1.1499930556026	0.28047637640187
738.646688	1.1499930556026	0.280226285344451
738.666688	1.1499930556026	0.280029248203586
738.686688	1.1499930556026	0.279896152566657
738.706688	1.1499930556026	0.279769779992683
738.726688	1.1499930556026	0.279632262849839
738.746688	1.1499930556026	0.279421549902153
738.766688	1.1499930556026	0.279342303459349
738.786688	1.1499930556026	0.279261097903658
738.806688	1.1499930556026	0.279165033714126
738.826688	1.1499930556026	0.279143653210688
738.846688	1.1499930556026	0.279202316801591
738.866688	1.1499930556026	0.279135705776364
738.886688	1.1499930556026	0.279175403184106
738.906688	1.1499930556026	0.279061349103661
738.926688	1.1499930556026	0.278899332663609
738.946688	1.1499930556026	0.278735037219166
738.966688	1.1499930556026	0.278594826815403
738.986688	1.1499930556026	0.278413754575091
739.006688	1.1499930556026	0.278322114265439
739.026688	1.1499930556026	0.278323774852492
739.046688	1.1499930556026	0.27821811688536
739.066688	1.1499930556026	0.278019240516731
739.086688	1.1499930556026	0.277938588687887
739.106688	1.1499930556026	0.277876758230465
739.126688	1.1499930556026	0.277775451143852
739.146688	1.1499930556026	0.277654066265947
739.166688	1.1499930556026	0.277652927357242
739.186688	1.1499930556026	0.277559713110181
739.206688	1.1499930556026	0.277476861211212
739.226688	1.1499930556026	0.277418043906212
739.246688	1.1499930556026	0.277282997465263
739.266688	1.1499930556026	0.277154059230877
739.286688	1.1499930556026	0.276939723615793
739.306688	1.1499930556026	0.27674876263299
739.326688	1.1499930556026	0.276597240295972
739.346688	1.1499930556026	0.276507705097926
739.366688	1.1499930556026	0.27641874795985
739.386688	1.1499930556026	0.2763085853981
739.406688	1.1499930556026	0.276181547521021
739.426688	1.1499930556026	0.276078062916931
739.446688	1.1499930556026	0.276012857277745
739.466688	1.1499930556026	0.275886419419791
739.486688	1.1499930556026	0.275745171594238
739.506688	1.1499930556026	0.275559169226458
739.526688	1.1499930556026	0.275334027332219
739.546688	1.1499930556026	0.275252248464484
739.566688	1.1499930556026	0.275046292344974
739.586688	1.15000129281179	0.274888795930298
739.606688	1.15000575876857	0.274692997998071
739.626688	1.15000575876857	0.274493909159762
739.646688	1.15000575876857	0.274283106001485
739.666688	1.15000575876857	0.274134637767748
739.686688	1.15000575876857	0.274026263393558
739.706688	1.15000575876857	0.27382622022216
739.726688	1.15000575876857	0.273732262331219
739.746688	1.15000575876857	0.273733763862758
739.766688	1.15000575876857	0.273657465881886
739.786688	1.14999970491604	0.273684322524261
739.806688	1.1499930556026	0.273593597970799
739.826688	1.1499930556026	0.273435710445735
739.846688	1.1499930556026	0.273303159039803
739.866688	1.1499930556026	0.273219258442719
739.886688	1.1499930556026	0.272998660313486
739.906688	1.1499930556026	0.272873198154286
739.926688	1.1499930556026	0.272784144277221
739.946688	1.1499930556026	0.272726235013033
739.966688	1.1499930556026	0.272618922393754
739.986688	1.14999718413154	0.27255280396583
740.006688	1.1500066056463	0.272397354500671
740.026688	1.1500066056463	0.272260893177832
740.046688	1.1500066056463	0.272283582328321
740.066688	1.1500066056463	0.272243417843377
740.086688	1.1500066056463	0.27216224908411
740.106688	1.1500066056463	0.2721040852124
740.126688	1.1500066056463	0.271957498344266
740.146688	1.1500066056463	0.271860048947377
740.166688	1.1500066056463	0.271761687948733
740.186688	1.1500066056463	0.27156822955695
740.206688	1.1500066056463	0.271461743670254
740.226688	1.1500066056463	0.271325859813891
740.246688	1.1500066056463	0.27125939300691
740.266688	1.1500066056463	0.271049744188097
740.286688	1.1500066056463	0.270884033861761
740.306688	1.1500066056463	0.270757714701953
740.326688	1.1500066056463	0.270564227822616
740.346688	1.1500066056463	0.270400370374329
740.366688	1.1500066056463	0.270277196715372
740.386688	1.1500066056463	0.270090824009379
740.406688	1.1500066056463	0.270048123538558
740.426688	1.1500066056463	0.26987382184046
740.446688	1.1500066056463	0.269743129840975
740.466688	1.1500066056463	0.269513523115997
740.486688	1.1500066056463	0.269318139440296
740.506688	1.1500066056463	0.269077711598895
740.526688	1.1500066056463	0.268896539058651
740.546688	1.1500066056463	0.268640054325632
740.566688	1.1500066056463	0.26849147570262
740.586688	1.1500066056463	0.268221737728177
740.606688	1.1499930556026	0.26802819328024
740.626688	1.1499930556026	0.267818852483114
740.646688	1.1499930556026	0.267685156827061
740.666688	1.1499930556026	0.267508427158398
740.686688	1.1499930556026	0.267395358866049
740.706688	1.1499930556026	0.267246210491939
740.726688	1.1499930556026	0.267042392126027
740.746688	1.1499930556026	0.266877059853285
740.766688	1.1499930556026	0.266731505065526
740.786688	1.1499930556026	0.266726882366254
740.806688	1.1500066056463	0.266651248501506
740.826688	1.1500066056463	0.266507287829839
740.846688	1.1500066056463	0.266411201681151
740.866688	1.1500066056463	0.266340502691797
740.886688	1.1500066056463	0.266303700331821
740.906688	1.1500066056463	0.266138030362854
740.926688	1.1500066056463	0.266171567930342
740.946688	1.1500066056463	0.266084920064683
740.966688	1.1500066056463	0.266024997086458
740.986688	1.1500066056463	0.26598397203996
741.006688	1.1500066056463	0.265952575787015
741.026688	1.1500066056463	0.265795411133655
741.046688	1.1500066056463	0.265725975092568
741.066688	1.1500066056463	0.265570408116246
741.086688	1.1500066056463	0.265469596594391
741.106688	1.1500066056463	0.265341920121289
741.126688	1.1500066056463	0.265161149967758
741.146688	1.1500066056463	0.265002008396787
741.166688	1.1500066056463	0.264894016230626
741.186688	1.1500066056463	0.264731295317081
741.206688	1.1500066056463	0.264681906205768
741.226688	1.1500066056463	0.264681106180269
741.246688	1.1500066056463	0.264489488203231
741.266688	1.1500066056463	0.264391672622564
741.286688	1.1500066056463	0.264220809016245
741.306688	1.1500066056463	0.264235296718381
741.326688	1.1500066056463	0.264111596039659
741.346688	1.1500066056463	0.26386680188698
741.366688	1.1500066056463	0.263782587333302
741.386688	1.1500066056463	0.263707101247745
741.406688	1.14999390248034	0.263633825321655
741.426688	1.14999390248034	0.263595320830273
741.446688	1.14999390248034	0.263501816366247
741.466688	1.14999390248034	0.263429972533281
741.486688	1.14999390248034	0.263424945073332
741.506688	1.14999390248034	0.263401362125808
741.526688	1.14999390248034	0.26328204912403
741.546688	1.14999390248034	0.263212049860244
741.566688	1.14999390248034	0.263055557631878
741.586688	1.14999390248034	0.262917046985558
741.606688	1.1500066056463	0.262859018429733
741.626688	1.1500066056463	0.262874538805732
741.646688	1.1500066056463	0.262892759564539
741.666688	1.1500066056463	0.262819856944116
741.686688	1.1500066056463	0.262668906732159
741.706688	1.1500066056463	0.262654614881964
741.726688	1.1500066056463	0.26262943247693
741.746688	1.1500066056463	0.262631242030156
741.766688	1.1500066056463	0.262552174228062
741.786688	1.1500066056463	0.262603490997256
741.806688	1.1500066056463	0.262509988907193
741.826688	1.1500066056463	0.262391734099381
741.846688	1.1500066056463	0.262309949296739
741.866688	1.1500066056463	0.26231074160686
741.886688	1.1500066056463	0.262268092769732
741.906688	1.1500066056463	0.262197900027969
741.926688	1.1500066056463	0.26212548288296
741.946688	1.1500066056463	0.262074309738522
741.966688	1.1500066056463	0.262215606823807
741.986688	1.1500066056463	0.262264711653061
742.006688	1.1500066056463	0.262378796595025
742.026688	1.1500066056463	0.262335812435637
742.046688	1.1500066056463	0.262100673783594
742.066688	1.1500066056463	0.262097847580751
742.086688	1.1500066056463	0.26198430330884
742.106688	1.1500066056463	0.261855027971721
742.126688	1.1500066056463	0.261836445777061
742.146688	1.1500066056463	0.261708929546456
742.166688	1.1500066056463	0.261628083052653
742.186688	1.1500066056463	0.261537247516425
742.206688	1.1499930556026	0.261406141260414
742.226688	1.1499930556026	0.26138586583671
742.246688	1.1499930556026	0.261327560714207
742.266688	1.1499930556026	0.261258434475279
742.286688	1.1499930556026	0.261244812676115
742.306688	1.1499930556026	0.261224005484719
742.326688	1.1499930556026	0.261134132590452
742.346688	1.1499930556026	0.261086297831352
742.366688	1.1499930556026	0.260965092187647
742.386688	1.1499930556026	0.260856174175952
742.406688	1.1499930556026	0.260837660232725
742.426688	1.1499930556026	0.260746869801792
742.446688	1.1499930556026	0.260548410657145
742.466688	1.1499930556026	0.260414571376336
742.486688	1.1499930556026	0.260296579484916
742.506688	1.1499930556026	0.260130802687618
742.526688	1.1499930556026	0.259980176521599
742.546688	1.1499930556026	0.260029589372541
742.566688	1.1499930556026	0.260041475804819
742.586688	1.1499930556026	0.259918418470046
742.606688	1.1499930556026	0.25983811620724
742.626688	1.1499930556026	0.259766366739299
742.646688	1.1499930556026	0.259620047535484
742.666688	1.1499930556026	0.259482875210752
742.686688	1.1499930556026	0.259488493193973
742.706688	1.1499930556026	0.259392139380967
742.726688	1.1499930556026	0.259310024597481
742.746688	1.1499930556026	0.259244074720924
742.766688	1.1499930556026	0.259213706987409
742.786688	1.1499930556026	0.259180905348423
742.806688	1.1499930556026	0.259081383481916
742.826688	1.1499930556026	0.259131693097346
742.846688	1.1499930556026	0.259153226721391
742.866688	1.1499930556026	0.25907323841518
742.886688	1.1499930556026	0.258914854731868
742.906688	1.1499930556026	0.258818408927798
742.926688	1.1499930556026	0.258754979012868
742.946688	1.1499930556026	0.258660661466546
742.966688	1.1499930556026	0.258611129917458
742.986688	1.1499930556026	0.258622820497797
743.006688	1.1499930556026	0.258579649982322
743.026688	1.1500066056463	0.258490449513046
743.046688	1.1500066056463	0.258476516724741
743.066688	1.1500066056463	0.258440833688276
743.086688	1.1500066056463	0.258376169312633
743.106688	1.1500066056463	0.258345611068595
743.126688	1.1500066056463	0.258252405130404
743.146688	1.1500066056463	0.258286660228181
743.166688	1.1500066056463	0.258332343583395
743.186688	1.1500066056463	0.258279331804684
743.206688	1.1500066056463	0.258313691356829
743.226688	1.1500066056463	0.258320361005618
743.246688	1.1500066056463	0.258221791691728
743.266688	1.1500066056463	0.258136732600746
743.286688	1.1500066056463	0.258126499633632
743.306688	1.1500066056463	0.257924185766712
743.326688	1.1500066056463	0.25779575556039
743.346688	1.1500066056463	0.257750969563154
743.366688	1.1500066056463	0.257672616917386
743.386688	1.1500066056463	0.25756434284313
743.406688	1.1500066056463	0.257518404286903
743.426688	1.1499930556026	0.257316473221502
743.446688	1.1499930556026	0.257187136754838
743.466688	1.1499930556026	0.257109292730623
743.486688	1.1499930556026	0.256987601611503
743.506688	1.1499930556026	0.256904723005451
743.526688	1.1499930556026	0.256867985929455
743.546688	1.1499930556026	0.256768222512222
743.566688	1.1499930556026	0.256655865221764
743.586688	1.1499930556026	0.256551819768937
743.606688	1.1499930556026	0.25642456289378
743.626688	1.1500066056463	0.256315867441107
743.646688	1.1500066056463	0.256238345682357
743.666688	1.1500066056463	0.256232337182237
743.686688	1.1500066056463	0.256126179495912
743.706688	1.1500066056463	0.256075401616299
743.726688	1.1500066056463	0.255959333821816
743.746688	1.1500066056463	0.2559158202687
743.766688	1.1500066056463	0.255903470913654
743.786688	1.1500066056463	0.255964461581696
743.806688	1.1500066056463	0.255818594617815
743.826688	1.1500066056463	0.255725856350318
743.846688	1.1500066056463	0.255637651164992
743.866688	1.1500066056463	0.255491561048597
743.886688	1.1500066056463	0.255326625227659
743.906688	1.1500066056463	0.255264081394385
743.926688	1.1500066056463	0.25522880727303
743.946688	1.1500066056463	0.255206548403317
743.966688	1.1500066056463	0.25511230860428
743.986688	1.1500066056463	0.255036335856327
744.006688	1.1500066056463	0.254910425611628
744.026688	1.1499930556026	0.254776980408661
744.046688	1.1499930556026	0.254663946538775
744.066688	1.1499930556026	0.254605576132292
744.086688	1.1499930556026	0.254498770947584
744.106688	1.1499930556026	0.254356661373496
744.126688	1.1499930556026	0.25417143113715
744.146688	1.1499930556026	0.25407603759214
744.166688	1.1499930556026	0.253973873504917
744.186688	1.1499930556026	0.253761263760868
744.206688	1.1499930556026	0.253792982279278
744.226688	1.1499930556026	0.253691528600454
744.246688	1.1499930556026	0.253646966942715
744.266688	1.1499930556026	0.253651889948294
744.286688	1.1499930556026	0.2535979683483
744.306688	1.1499930556026	0.253649101135368
744.326688	1.1499930556026	0.253722807935727
744.346688	1.1499930556026	0.253679527030975
744.366688	1.1499930556026	0.253717972173284
744.386688	1.1499930556026	0.253728498918307
744.406688	1.1499930556026	0.25366814981374
744.426688	1.1499930556026	0.253707313673319
744.446688	1.1499930556026	0.253740026288695
744.466688	1.1499930556026	0.253668039424466
744.486688	1.1499930556026	0.253765254392516
744.506688	1.1499930556026	0.253673507254532
744.526688	1.1499930556026	0.253660636221137
744.546688	1.1499930556026	0.253539528503401
744.566688	1.1499930556026	0.253547298483999
744.586688	1.1499930556026	0.253597054372581
744.606688	1.1499930556026	0.253657345908547
744.626688	1.1500066056463	0.253748394507945
744.646688	1.1500066056463	0.253769328112865
744.666688	1.1500066056463	0.253835759310402
744.686688	1.1500066056463	0.25382387821954
744.706688	1.1500066056463	0.253776251775685
744.726688	1.1500066056463	0.2537859790887
744.746688	1.1500066056463	0.253748396881908
744.766688	1.1500066056463	0.253647000178195
744.786688	1.1500066056463	0.253597066835885
744.806688	1.1500066056463	0.253605401226164
744.826688	1.14999390248034	0.253668523712897
744.846688	1.14999390248034	0.253648564619751
744.866688	1.14999390248034	0.253696333501379
744.886688	1.14999390248034	0.253555422185068
744.906688	1.14999390248034	0.253570762139886
744.926688	1.14999390248034	0.253662265946673
744.946688	1.14999390248034	0.253623125826723
744.966688	1.14999390248034	0.253656080586317
744.986688	1.14999390248034	0.253631217479294
745.006688	1.14999390248034	0.253508602888602
745.026688	1.1499930556026	0.25350586511588
745.046688	1.1499930556026	0.253517944432644
745.066688	1.1499930556026	0.253571118234323
745.086688	1.1499930556026	0.253539488146031
745.106688	1.1499930556026	0.253461053005052
745.126688	1.1499930556026	0.253442590102028
745.146688	1.1499930556026	0.253468003968446
745.166688	1.1499930556026	0.253369096958332
745.186688	1.1499930556026	0.253238696362795
745.206688	1.1499930556026	0.253254581735592
745.226688	1.14999390248034	0.25327304879305
745.246688	1.14999390248034	0.253167561751247
745.266688	1.14999390248034	0.253180299249228
745.286688	1.14999390248034	0.25308957706973
745.306688	1.14999390248034	0.252982254361108
745.326688	1.14999390248034	0.252867724301099
745.346688	1.14999390248034	0.252858560210785
745.366688	1.14999390248034	0.252825264787514
745.386688	1.14999390248034	0.252794151629645
745.406688	1.14999390248034	0.252747582786267
745.426688	1.14999390248034	0.25274954427312
745.446688	1.14999390248034	0.252805803039597
745.466688	1.14999390248034	0.252821347748716
745.486688	1.14999390248034	0.252802833212
745.506688	1.14999390248034	0.252810631680151
745.526688	1.14999390248034	0.252859145986133
745.546688	1.14999390248034	0.252822832069025
745.566688	1.14999390248034	0.252890276948722
745.586688	1.14999390248034	0.252907914899636
745.606688	1.14999390248034	0.252933731152766
745.626688	1.1500066056463	0.252969351279215
745.646688	1.1500066056463	0.253009912809455
745.666688	1.1500066056463	0.253202313600762
745.686688	1.1500066056463	0.253262885857843
745.706688	1.1500066056463	0.253282361849538
745.726688	1.1500066056463	0.253270693821846
745.746688	1.1500066056463	0.253363482536056
745.766688	1.1500066056463	0.253397370856563
745.786688	1.1500066056463	0.253480142040793
745.806688	1.1500066056463	0.253381673026837
745.826688	1.1499930556026	0.253422479668747
745.846688	1.1499930556026	0.253421732463922
745.866688	1.1499930556026	0.253506874643606
745.886688	1.1499930556026	0.253474954338349
745.906688	1.1499930556026	0.253459207248892
745.926688	1.1499930556026	0.253460864868491
745.946688	1.1499930556026	0.253497882665603
745.966688	1.1499930556026	0.253413899573308
745.986688	1.1499930556026	0.253355528573334
746.006688	1.1499930556026	0.253365016116094
746.026688	1.15000544118942	0.25343257375903
746.046688	1.1500066056463	0.253430323835685
746.066688	1.1500066056463	0.253231781008845
746.086688	1.1500066056463	0.253072774160269
746.106688	1.1500066056463	0.252842117550196
746.126688	1.1500066056463	0.252844825054892
746.146688	1.1500066056463	0.252864290363753
746.166688	1.1500066056463	0.252808839338156
746.186688	1.1500066056463	0.252871034792375
746.206688	1.1500066056463	0.252863946139132
746.226688	1.14999654897325	0.252952082479533
746.246688	1.1499930556026	0.253044139419677
746.266688	1.1499930556026	0.253097748250058
746.286688	1.1499930556026	0.253170514961105
746.306688	1.1499930556026	0.253127120106134
746.326688	1.1499930556026	0.253060628966034
746.346688	1.1499930556026	0.253029508686277
746.366688	1.1499930556026	0.253111946922209
746.386688	1.1499930556026	0.253110256067129
746.406688	1.1499930556026	0.253211309139711
746.426688	1.1499930556026	0.253263454421959
746.446688	1.1499930556026	0.253270643968625
746.466688	1.1499930556026	0.253329831611839
746.486688	1.1499930556026	0.253417649247721
746.506688	1.1499930556026	0.253442494550022
746.526688	1.1499930556026	0.253449785583602
746.546688	1.1499930556026	0.253629188334499
746.566688	1.1499930556026	0.253715049824944
746.586688	1.1499930556026	0.253731505542329
746.606688	1.1499930556026	0.253842681192749
746.626688	1.1499930556026	0.253855019864962
746.646688	1.1499930556026	0.253871121268384
746.666688	1.1499930556026	0.253894871580294
746.686688	1.1499930556026	0.254057937905441
746.706688	1.1499930556026	0.25419041334456
746.726688	1.1499930556026	0.254446467796803
746.746688	1.1499930556026	0.254589889578888
746.766688	1.1499930556026	0.254722407749339
746.786688	1.1499930556026	0.254895759268784
746.806688	1.1499930556026	0.255088570162184
746.826688	1.1499930556026	0.255143821774898
746.846688	1.1499930556026	0.255309422305449
746.866688	1.1499930556026	0.255480626575444
746.886688	1.1499930556026	0.255561480191135
746.906688	1.1499930556026	0.255639155663984
746.926688	1.1499930556026	0.255621634037253
746.946688	1.1499930556026	0.255624399704041
746.966688	1.1499930556026	0.255686298412896
746.986688	1.1499930556026	0.255843448822477
747.006688	1.1499930556026	0.255881584162626
747.026688	1.14999375030699	0.25591783754368
747.046688	1.15000575876857	0.255989895033307
747.066688	1.15000575876857	0.256044213678598
747.086688	1.15000575876857	0.256023881873276
747.106688	1.15000575876857	0.256068612675873
747.126688	1.15000575876857	0.256217710009781
747.146688	1.15000575876857	0.256220281605101
747.166688	1.15000575876857	0.256273563422092
747.186688	1.15000575876857	0.256355836667602
747.206688	1.15000575876857	0.256372634829137
747.226688	1.15000575876857	0.256301646216308
747.246688	1.1499930556026	0.256246934680156
747.266688	1.1499930556026	0.25617017555699
747.286688	1.1499930556026	0.256091400939315
747.306688	1.1499930556026	0.25611391441655
747.326688	1.1499930556026	0.256239938611467
747.346688	1.1499930556026	0.256324689680762
747.366688	1.1499930556026	0.256361624389171
747.386688	1.1499930556026	0.256267861163187
747.406688	1.1499930556026	0.256346461888079
747.426688	1.1499930556026	0.256499525520516
747.446688	1.15000575876857	0.256558285850407
747.466688	1.15000575876857	0.256614671623899
747.486688	1.15000575876857	0.256736505180793
747.506688	1.15000575876857	0.256672291858104
747.526688	1.15000575876857	0.25683453204416
747.546688	1.15000575876857	0.256912206330026
747.566688	1.15000575876857	0.256999273200138
747.586688	1.15000575876857	0.257017115905352
747.606688	1.15000575876857	0.25705373190924
747.626688	1.15000575876857	0.257030060531596
747.646688	1.1499930556026	0.257039272101169
747.666688	1.1499930556026	0.257075682757266
747.686688	1.1499930556026	0.257046037895456
747.706688	1.1499930556026	0.257098103649948
747.726688	1.1499930556026	0.257145931880649
747.746688	1.1499930556026	0.257124608945811
747.766688	1.1499930556026	0.257193214099881
747.786688	1.1499930556026	0.257137732806256
747.806688	1.1499930556026	0.257100957153363
747.826688	1.1499930556026	0.25713834766265
747.846688	1.15000575876857	0.257129454204107
747.866688	1.15000575876857	0.257055332553731
747.886688	1.15000575876857	0.257115998582345
747.906688	1.15000575876857	0.257040298246636
747.926688	1.15000575876857	0.256961861918676
747.946688	1.15000575876857	0.256973178599857
747.966688	1.15000575876857	0.256940811989573
747.986688	1.15000575876857	0.256954591657271
748.006688	1.15000575876857	0.256931859775448
748.026688	1.15000575876857	0.256706088187548
748.046688	1.1499930556026	0.256563417171231
748.066688	1.1499930556026	0.256493827416046
748.086688	1.1499930556026	0.256392507272637
748.106688	1.1499930556026	0.25631045777313
748.126688	1.1499930556026	0.256168310215635
748.146688	1.1499930556026	0.256192623156754
748.166688	1.1499930556026	0.256217140258683
748.186688	1.1499930556026	0.256209575625878
748.206688	1.1499930556026	0.256198903475628
748.226688	1.1499930556026	0.256253880302134
748.246688	1.1499930556026	0.256222593251482
748.266688	1.1499930556026	0.256229747782195
748.286688	1.1499930556026	0.25609390309622
748.306688	1.1499930556026	0.255997308325977
748.326688	1.1499930556026	0.255926192112643
748.346688	1.1499930556026	0.255792714861177
748.366688	1.1499930556026	0.255789477962752
748.386688	1.1499930556026	0.25578648736298
748.406688	1.1499930556026	0.2557236622151
748.426688	1.1499930556026	0.255758936929945
748.446688	1.15000575876857	0.255751743822335
748.466688	1.15000575876857	0.255725305590923
748.486688	1.15000575876857	0.255663864463418
748.506688	1.15000575876857	0.255534325022925
748.526688	1.15000575876857	0.255415581178755
748.546688	1.15000575876857	0.255281921725635
748.566688	1.15000575876857	0.255271716652586
748.586688	1.15000575876857	0.255319932432732
748.606688	1.15000575876857	0.255286274980117
748.626688	1.15000575876857	0.255261713366384
748.646688	1.1499930556026	0.255230972327201
748.666688	1.1499930556026	0.255196897650606
748.686688	1.1499930556026	0.255175507057826
748.706688	1.1499930556026	0.255079752670454
748.726688	1.1499930556026	0.254997903770814
748.746688	1.1499930556026	0.254902383218788
748.766688	1.1499930556026	0.254835373961283
748.786688	1.1499930556026	0.25475225795894
748.806688	1.1499930556026	0.254800720037739
748.826688	1.1499930556026	0.254761486739745
748.846688	1.1500066056463	0.254830442053343
748.866688	1.1500066056463	0.254795695545244
748.886688	1.1500066056463	0.254770729764326
748.906688	1.1500066056463	0.254647144816296
748.926688	1.1500066056463	0.254596909387206
748.946688	1.1500066056463	0.254434264440475
748.966688	1.1500066056463	0.254391581774376
748.986688	1.1500066056463	0.254275146015642
749.006688	1.1500066056463	0.25417621467241
749.026688	1.1500066056463	0.254020653630994
749.046688	1.1500066056463	0.253832748531944
749.066688	1.1500066056463	0.25375520778149
749.086688	1.1500066056463	0.25358849742328
749.106688	1.1500066056463	0.253453586298217
749.126688	1.1500066056463	0.25344362040193
749.146688	1.1500066056463	0.253426012125554
749.166688	1.1500066056463	0.253371906543434
749.186688	1.1500066056463	0.253319481727053
749.206688	1.1500066056463	0.253310863648208
749.226688	1.1500066056463	0.25317880721354
749.246688	1.1499930556026	0.253117957796291
749.266688	1.1499930556026	0.253078458020961
749.286688	1.1499930556026	0.253139012473319
749.306688	1.1499930556026	0.253090962870577
749.326688	1.1499930556026	0.252899819092629
749.346688	1.1499930556026	0.252877091365242
749.366688	1.1499930556026	0.252867628155601
749.386688	1.1499930556026	0.252813796766197
749.406688	1.1499930556026	0.252776553442611
749.426688	1.1499930556026	0.252617097915046
749.446688	1.1500066056463	0.252590921413044
749.466688	1.1500066056463	0.252510612028349
749.486688	1.1500066056463	0.252407092408306
749.506688	1.1500066056463	0.252308494013371
749.526688	1.1500066056463	0.252195791904801
749.546688	1.1500066056463	0.252051972483927
749.566688	1.1500066056463	0.252024948477167
749.586688	1.1500066056463	0.25185089307772
749.606688	1.1500066056463	0.251670901584022
749.626688	1.1500066056463	0.251550551160454
749.646688	1.14999707827183	0.251441144705891
749.666688	1.1499930556026	0.25125891397168
749.686688	1.1499930556026	0.251055852899935
749.706688	1.1499930556026	0.25096799906112
749.726688	1.1499930556026	0.250876086932714
749.746688	1.1499930556026	0.250626754949937
749.766688	1.1499930556026	0.250401795257351
749.786688	1.1499930556026	0.250218452321518
749.806688	1.1499930556026	0.250020962940719
749.826688	1.1499930556026	0.249832426367534
749.846688	1.1499930556026	0.249689497182751
749.866688	1.1499930556026	0.249480615153958
749.886688	1.1499930556026	0.249256646590886
749.906688	1.1499930556026	0.249097820756982
749.926688	1.1499930556026	0.248855590484243
749.946688	1.1499930556026	0.24860502997566
749.966688	1.1499930556026	0.24835576921177
749.986688	1.1499930556026	0.248317318134554
750.006688	1.1499930556026	0.24823674820743
750.026688	1.1499930556026	0.247963927048661
750.046688	1.14999944688298	0.247742692103878
750.066688	1.15001084003496	0.247615543837524
750.086688	1.15001084003496	0.247393594923396
750.106688	1.15001084003496	0.247143963821292
750.126688	1.15001084003496	0.246902742482788
750.146688	1.15001084003496	0.246806551879732
750.166688	1.15001084003496	0.246671819988869
750.186688	1.15001084003496	0.246551763343211
750.206688	1.15001084003496	0.246391996233014
750.226688	1.15001084003496	0.246317669828338
750.246688	1.1500066056463	0.246118064653095
750.266688	1.1500066056463	0.246027665926043
750.286688	1.1500066056463	0.245818615345884
750.306688	1.1500066056463	0.245671525197615
750.326688	1.1500066056463	0.245439441242343
750.346688	1.1500066056463	0.245277831343438
750.366688	1.1500066056463	0.245110970238583
750.386688	1.1500066056463	0.245033807541722
750.406688	1.1500066056463	0.244990185379803
750.426688	1.1500066056463	0.244944952484051
750.446688	1.1499930556026	0.244794427211454
750.466688	1.1499930556026	0.244711161649449
750.486688	1.1499930556026	0.244548075145616
750.506688	1.1499930556026	0.244350408311089
750.526688	1.1499930556026	0.244219750140576
750.546688	1.1499930556026	0.244080503565754
750.566688	1.1499930556026	0.243934503066459
750.586688	1.1499930556026	0.243815183536283
750.606688	1.1499930556026	0.243639083561282
750.626688	1.1499930556026	0.243501378875368
750.646688	1.1499930556026	0.243332119474485
750.666688	1.1499930556026	0.243173065740142
750.686688	1.1499930556026	0.242991662332005
750.706688	1.1499930556026	0.242796881049391
750.726688	1.1499930556026	0.242781811132854
750.746688	1.1499930556026	0.242687478155773
750.766688	1.1499930556026	0.242501111384687
750.786688	1.1499930556026	0.242304179885171
750.806688	1.1499930556026	0.241959482251445
750.826688	1.1499930556026	0.241747571045982
750.846688	1.1499930556026	0.241456484616602
750.866688	1.1500066056463	0.241177675729891
750.886688	1.1500066056463	0.240892582963363
750.906688	1.1500066056463	0.240599698850572
750.926688	1.1500066056463	0.240371042304248
750.946688	1.1500066056463	0.240229777860953
750.966688	1.1500066056463	0.240070522339764
750.986688	1.1500066056463	0.239843913929939
751.006688	1.1500066056463	0.239576942215776
751.026688	1.1500066056463	0.239332960551902
751.046688	1.1500066056463	0.239286521089501
751.066688	1.1500066056463	0.239081068250127
751.086688	1.1500066056463	0.238909271082896
751.106688	1.1500066056463	0.238748078407973
751.126688	1.1500066056463	0.23855323955676
751.146688	1.1500066056463	0.238352378555141
751.166688	1.1500066056463	0.238154429219027
751.186688	1.1500066056463	0.237970713571019
751.206688	1.1500066056463	0.237837064800732
751.226688	1.1500066056463	0.237678888839175
751.246688	1.1500066056463	0.237558558594292
751.266688	1.1499930556026	0.237294161442901
751.286688	1.1499930556026	0.237150913553598
751.306688	1.1499930556026	0.237003449506171
751.326688	1.1499930556026	0.236949589629212
751.346688	1.1499930556026	0.236860707864457
751.366688	1.1499930556026	0.236825671139393
751.386688	1.1499930556026	0.236682103358588
751.406688	1.1499930556026	0.236510931137092
751.426688	1.1499930556026	0.236287079491694
751.446688	1.1499930556026	0.236133736918616
751.466688	1.15001084003496	0.236007186890915
751.486688	1.15001084003496	0.235849012116339
751.506688	1.15001084003496	0.235716241118837
751.526688	1.15001084003496	0.235485127520904
751.546688	1.15001084003496	0.235320424348332
751.566688	1.15001084003496	0.235144569485001
751.586688	1.15001084003496	0.234919567061082
751.606688	1.15001084003496	0.234800695022915
751.626688	1.15001084003496	0.234613209521808
751.646688	1.15001084003496	0.234509054866687
751.666688	1.1499930556026	0.234243537204805
751.686688	1.1499930556026	0.234075805449053
751.706688	1.1499930556026	0.233923496143332
751.726688	1.1499930556026	0.23373689731737
751.746688	1.1499930556026	0.233523899430385
751.766688	1.1499930556026	0.233348558530024
751.786688	1.1499930556026	0.233197236199381
751.806688	1.1499930556026	0.233162137157791
751.826688	1.1499930556026	0.23297779181612
751.846688	1.1499930556026	0.232852920180194
751.866688	1.1500066056463	0.232729912105151
751.886688	1.1500066056463	0.232713017798118
751.906688	1.1500066056463	0.232575372461278
751.926688	1.1500066056463	0.232383874962857
751.946688	1.1500066056463	0.232270778776444
751.966688	1.1500066056463	0.232192016028583
751.986688	1.1500066056463	0.232116882476518
752.006688	1.1500066056463	0.231986157835043
752.026688	1.1500066056463	0.231929511519122
752.046688	1.1500066056463	0.231822875479272
752.066688	1.1500066056463	0.231699026427867
752.086688	1.1500066056463	0.231516412298648
752.106688	1.1500066056463	0.23149805206952
752.126688	1.1500066056463	0.231616267113452
752.146688	1.1500066056463	0.231636518797527
752.166688	1.1500066056463	0.23160554510998
752.186688	1.1500066056463	0.231422745811652
752.206688	1.1500066056463	0.23135661966835
752.226688	1.1500066056463	0.231298343626892
752.246688	1.1500066056463	0.231190365111017
752.266688	1.1499930556026	0.231152349062504
752.286688	1.1499930556026	0.231088044935732
752.306688	1.1499930556026	0.23087651712528
752.326688	1.1499930556026	0.230817778754545
752.346688	1.1499930556026	0.230666124662585
752.366688	1.1499930556026	0.230603305449613
752.386688	1.1499930556026	0.230696488835156
752.406688	1.1499930556026	0.230658051408227
752.426688	1.1499930556026	0.230605707900076
752.446688	1.1499930556026	0.230630094434044
752.466688	1.1499930556026	0.230500103347108
752.486688	1.1499930556026	0.230336006722059
752.506688	1.1499930556026	0.230201214888633
752.526688	1.1499930556026	0.230074741421235
752.546688	1.1499930556026	0.229912834183477
752.566688	1.1499930556026	0.229820854397129
752.586688	1.1499930556026	0.229674263968051
752.606688	1.1499930556026	0.229619028379587
752.626688	1.1499930556026	0.229708271580194
752.646688	1.1499930556026	0.22954880062187
752.666688	1.1500066056463	0.229346639875559
752.686688	1.1500066056463	0.2292112741366
752.706688	1.1500066056463	0.229020876969988
752.726688	1.1500066056463	0.228884969373995
752.746688	1.1500066056463	0.228769876091284
752.766688	1.1500066056463	0.228634369101533
752.786688	1.1500066056463	0.228517872213255
752.806688	1.1500066056463	0.228385397367627
752.826688	1.1500066056463	0.228317845066108
752.846688	1.1500066056463	0.228206139428468
752.866688	1.1499930556026	0.228114627906302
752.886688	1.1499930556026	0.228174178765841
752.906688	1.1499930556026	0.228064960447839
752.926688	1.1499930556026	0.228022363837895
752.946688	1.1499930556026	0.227966439206697
752.966688	1.1499930556026	0.228006417929044
752.986688	1.1499930556026	0.228046441163195
753.006688	1.1499930556026	0.227981181516354
753.026688	1.1499930556026	0.228023454673851
753.046688	1.1499930556026	0.228047029312506
753.066688	1.1500066056463	0.228049586070557
753.086688	1.1500066056463	0.228170338880839
753.106688	1.1500066056463	0.228301312194928
753.126688	1.1500066056463	0.228402171789533
753.146688	1.1500066056463	0.228464995750431
753.166688	1.1500066056463	0.228510220337314
753.186688	1.1500066056463	0.228510284434312
753.206688	1.1500066056463	0.228463491251438
753.226688	1.1500066056463	0.228439655476864
753.246688	1.1500066056463	0.228325158058845
753.266688	1.1499930556026	0.228317449801284
753.286688	1.1499930556026	0.22839473178978
753.306688	1.1499930556026	0.22834806323996
753.326688	1.1499930556026	0.228309105321663
753.346688	1.1499930556026	0.228384907144287
753.366688	1.1499930556026	0.228240839644289
753.386688	1.1499930556026	0.228168047413142
753.406688	1.1499930556026	0.228208537131004
753.426688	1.1499930556026	0.228221070468176
753.446688	1.1499930556026	0.228180614579284
753.466688	1.1499930556026	0.228104348646912
753.486688	1.1499930556026	0.228108974313638
753.506688	1.1499930556026	0.228153296794615
753.526688	1.1499930556026	0.228255382541062
753.546688	1.1499930556026	0.228229071910156
753.566688	1.1499930556026	0.228167341752668
753.586688	1.1499930556026	0.228194098095109
753.606688	1.1499930556026	0.228207255191035
753.626688	1.1499930556026	0.228246073045519
753.646688	1.1499930556026	0.228191899211966
753.666688	1.1500066056463	0.228172453488298
753.686688	1.1500066056463	0.228089012846528
753.706688	1.1500066056463	0.228082277913759
753.726688	1.1500066056463	0.22816903438822
753.746688	1.1500066056463	0.228102283299182
753.766688	1.1500066056463	0.228181739837703
753.786688	1.1500066056463	0.228293391467686
753.806688	1.1500066056463	0.228308693439098
753.826688	1.1500066056463	0.228349136271194
753.846688	1.1500066056463	0.228363651867393
753.866688	1.14999337318175	0.228518822391909
753.886688	1.1499930556026	0.228530803782704
753.906688	1.1499930556026	0.228561607138413
753.926688	1.1499930556026	0.228581923512977
753.946688	1.1499930556026	0.228648891819621
753.966688	1.1499930556026	0.228749336564208
753.986688	1.1499930556026	0.228884355704584
754.006688	1.1499930556026	0.228886483962329
754.026688	1.1499930556026	0.228949001682013
754.046688	1.1499930556026	0.228985084137737
754.066688	1.1499930556026	0.229007814239087
754.086688	1.1499930556026	0.22898047390177
754.106688	1.1499930556026	0.229028416676182
754.126688	1.1499930556026	0.229160372810915
754.146688	1.1499930556026	0.229256768168272
754.166688	1.1499930556026	0.229226485303931
754.186688	1.1499930556026	0.229296341536452
754.206688	1.1499930556026	0.229500903546244
754.226688	1.1499930556026	0.229624492648709
754.246688	1.1499930556026	0.229577696498383
754.266688	1.1499930556026	0.229594647780525
754.286688	1.1500066056463	0.229570092695189
754.306688	1.1500066056463	0.229520724949543
754.326688	1.1500066056463	0.229434081238319
754.346688	1.1500066056463	0.229532556780675
754.366688	1.1500066056463	0.229554366377907
754.386688	1.1500066056463	0.229648860190976
754.406688	1.1500066056463	0.229709014630584
754.426688	1.1500066056463	0.229821358864246
754.446688	1.1500066056463	0.229734703283207
754.466688	1.1500066056463	0.22970174496267
754.486688	1.1500066056463	0.229661245748956
754.506688	1.1500066056463	0.229683238141332
754.526688	1.1500066056463	0.229638842660996
754.546688	1.1500066056463	0.229659063483553
754.566688	1.1500066056463	0.229602338233364
754.586688	1.1500066056463	0.229660863540928
754.606688	1.1500066056463	0.229676910343202
754.626688	1.1500066056463	0.229676768498918
754.646688	1.1500066056463	0.229656830177947
754.666688	1.1500066056463	0.229617326841672
754.686688	1.14999390248034	0.229592494596167
754.706688	1.14999390248034	0.229496228619789
754.726688	1.14999390248034	0.229507446188018
754.746688	1.14999390248034	0.229533216148872
754.766688	1.14999390248034	0.229570102191041
754.786688	1.14999390248034	0.229597197416688
754.806688	1.14999390248034	0.22952377667886
754.826688	1.14999390248034	0.229415560173204
754.846688	1.14999390248034	0.229348670800826
754.866688	1.14999390248034	0.229409024059828
754.886688	1.14999390248034	0.229446805679504
754.906688	1.14999390248034	0.229446360561459
754.926688	1.14999390248034	0.229512814905134
754.946688	1.14999390248034	0.229592423970771
754.966688	1.14999390248034	0.229677588109612
754.986688	1.14999390248034	0.229723964661995
755.006688	1.14999390248034	0.229841149406026
755.026688	1.14999390248034	0.229926803768208
755.046688	1.14999390248034	0.229949050768106
755.066688	1.14999390248034	0.229972597512697
755.086688	1.1500066056463	0.229990616484657
755.106688	1.1500066056463	0.230072119972694
755.126688	1.1500066056463	0.230095607368212
755.146688	1.1500066056463	0.230232430720397
755.166688	1.1500066056463	0.230260676131072
755.186688	1.1500066056463	0.230452784924941
755.206688	1.1500066056463	0.230494796353028
755.226688	1.1500066056463	0.23067386852959
755.246688	1.1500066056463	0.230748991992313
755.266688	1.1500066056463	0.230775889585548
755.286688	1.14999390248034	0.230771693012618
755.306688	1.14999390248034	0.230784569387429
755.326688	1.14999390248034	0.230717945305406
755.346688	1.14999390248034	0.230711274469636
755.366688	1.14999390248034	0.230721547794119
755.386688	1.14999390248034	0.230800001926802
755.406688	1.14999390248034	0.230864584994214
755.426688	1.14999390248034	0.23093942476837
755.446688	1.14999390248034	0.23099430663636
755.466688	1.14999390248034	0.231097606664836
755.486688	1.1500066056463	0.231135203708894
755.506688	1.1500066056463	0.231092130525897
755.526688	1.1500066056463	0.231158793778308
755.546688	1.1500066056463	0.231229407304997
755.566688	1.1500066056463	0.231402529737021
755.586688	1.1500066056463	0.231469954438035
755.606688	1.1500066056463	0.23153798449959
755.626688	1.1500066056463	0.231602242927575
755.646688	1.1500066056463	0.231634403003085
755.666688	1.1500066056463	0.231728393536017
755.686688	1.14999390248034	0.231776271026449
755.706688	1.14999390248034	0.231875982216497
755.726688	1.14999390248034	0.231967582762272
755.746688	1.14999390248034	0.232098741838959
755.766688	1.14999390248034	0.232230751981348
755.786688	1.14999390248034	0.232285262324143
755.806688	1.14999390248034	0.232354276393324
755.826688	1.14999390248034	0.232473349031356
755.846688	1.14999390248034	0.232513101633736
755.866688	1.14999390248034	0.232617230175265
755.886688	1.15000745252403	0.232658150767396
755.906688	1.15000745252403	0.232770104484159
755.926688	1.15000745252403	0.232897996987886
755.946688	1.15000745252403	0.232994115185074
755.966688	1.15000745252403	0.233051654111048
755.986688	1.15000745252403	0.233088569827753
756.006688	1.15000745252403	0.233203055969449
756.026688	1.15000745252403	0.233343383290885
756.046688	1.15000745252403	0.233384128803251
756.066688	1.15000745252403	0.233411943933149
756.086688	1.15000745252403	0.233454157148083
756.106688	1.15000745252403	0.233428843581598
756.126688	1.15000745252403	0.233485092258733
756.146688	1.15000745252403	0.233578467341781
756.166688	1.15000745252403	0.233661938251579
756.186688	1.15000745252403	0.233747558191298
756.206688	1.15000745252403	0.233686055340758
756.226688	1.15000745252403	0.233688766999889
756.246688	1.15000745252403	0.233835731328124
756.266688	1.15000745252403	0.234017563830058
756.286688	1.14999390248034	0.234200481233039
756.306688	1.14999390248034	0.23439660855262
756.326688	1.14999390248034	0.234525339065252
756.346688	1.14999390248034	0.234544316524736
756.366688	1.14999390248034	0.234649862915612
756.386688	1.14999390248034	0.23478933382993
756.406688	1.14999390248034	0.234814955418101
756.426688	1.14999390248034	0.234907551247825
756.446688	1.14999390248034	0.234932176958557
756.466688	1.14999390248034	0.234935815650203
756.486688	1.15000745252403	0.234930451087522
756.506688	1.15000745252403	0.234966804175019
756.526688	1.15000745252403	0.234994061423634
756.546688	1.15000745252403	0.235072525052168
756.566688	1.15000745252403	0.235149757780934
756.586688	1.15000745252403	0.235305301017627
756.606688	1.15000745252403	0.235436915895193
756.626688	1.15000745252403	0.235533893466953
756.646688	1.15000745252403	0.235658721184565
756.666688	1.15000745252403	0.235721408642596
756.686688	1.14999390248034	0.235875219479857
756.706688	1.14999390248034	0.235950405259106
756.726688	1.14999390248034	0.236041828944646
756.746688	1.14999390248034	0.236208351166295
756.766688	1.14999390248034	0.236402249928197
756.786688	1.14999390248034	0.236349309368374
756.806688	1.14999390248034	0.236418621963389
756.826688	1.14999390248034	0.23648509707924
756.846688	1.14999390248034	0.236625366832075
756.866688	1.14999390248034	0.23663706156685
756.886688	1.15000745252403	0.236727108947392
756.906688	1.15000745252403	0.236926572278349
756.926688	1.15000745252403	0.236979899200635
756.946688	1.15000745252403	0.237102881755578
756.966688	1.15000745252403	0.237153254281025
756.986688	1.15000745252403	0.237212076333951
757.006688	1.15000745252403	0.237279004283226
757.026688	1.15000745252403	0.237154571830438
757.046688	1.15000745252403	0.237130549699776
757.066688	1.15000745252403	0.237079165272639
757.086688	1.14999390248034	0.237151898748205
757.106688	1.14999390248034	0.237191158753281
757.126688	1.14999390248034	0.237146611932809
757.146688	1.14999390248034	0.237016181662735
757.166688	1.14999390248034	0.236910642393748
757.186688	1.14999390248034	0.236833219747948
757.206688	1.14999390248034	0.23666086113849
757.226688	1.14999390248034	0.236584120413536
757.246688	1.14999390248034	0.236512458782224
757.266688	1.14999390248034	0.236410357605018
757.286688	1.15000745252403	0.236407454841872
757.306688	1.15000745252403	0.236371662603114
757.326688	1.15000745252403	0.23628518269533
757.346688	1.15000745252403	0.236093626441328
757.366688	1.15000745252403	0.236006110298736
757.386688	1.15000745252403	0.235848759289289
757.406688	1.15000745252403	0.235799321511737
757.426688	1.15000745252403	0.235731973371027
757.446688	1.15000745252403	0.235665752862698
757.466688	1.15000745252403	0.235650552971691
757.486688	1.14999390248034	0.235639458849533
757.506688	1.14999390248034	0.235558521551649
757.526688	1.14999390248034	0.235485170252236
757.546688	1.14999390248034	0.235533786045132
757.566688	1.14999390248034	0.235553408629036
757.586688	1.14999390248034	0.235542056931902
757.606688	1.14999390248034	0.235466743552147
757.626688	1.14999390248034	0.23539757695585
757.646688	1.14999390248034	0.235366948086415
757.666688	1.14999390248034	0.235345645923754
757.686688	1.15000194781878	0.235381029247402
757.706688	1.15000745252403	0.235297424802191
757.726688	1.15000745252403	0.235306905816554
757.746688	1.15000745252403	0.235332598030122
757.766688	1.15000745252403	0.235208689036156
757.786688	1.15000745252403	0.235142331431469
757.806688	1.15000745252403	0.235132651004222
757.826688	1.15000745252403	0.235055090075084
757.846688	1.15000745252403	0.234938149849233
757.866688	1.15000745252403	0.234782665961612
757.886688	1.15000745252403	0.234808008015652
757.906688	1.14999390248034	0.234732540921798
757.926688	1.14999390248034	0.2346294088512
757.946688	1.14999390248034	0.234695778325701
757.966688	1.14999390248034	0.234638268480772
757.986688	1.14999390248034	0.234576516364126
758.006688	1.14999390248034	0.234518378606007
758.026688	1.14999390248034	0.234500415422176
758.046688	1.14999390248034	0.234384218840205
758.066688	1.14999390248034	0.234337758012139
758.086688	1.14999390248034	0.234298331236168
758.106688	1.14999390248034	0.234220284238124
758.126688	1.14999390248034	0.234166505075904
758.146688	1.14999390248034	0.234099903546529
758.166688	1.14999390248034	0.234115175249914
758.186688	1.14999390248034	0.233962794725305
758.206688	1.14999390248034	0.233768279920028
758.226688	1.14999390248034	0.23364690038354
758.246688	1.14999390248034	0.233578260807008
758.266688	1.14999390248034	0.233664995322313
758.286688	1.14999390248034	0.23363518487659
758.306688	1.14999390248034	0.233615282165063
758.326688	1.14999390248034	0.233562158216606
758.346688	1.14999390248034	0.233563180207637
758.366688	1.14999390248034	0.233586175599342
758.386688	1.14999390248034	0.233708178301094
758.406688	1.14999390248034	0.233826206988938
758.426688	1.14999390248034	0.233874169942035
758.446688	1.14999390248034	0.233877609220797
758.466688	1.14999390248034	0.233785682848613
758.486688	1.14999390248034	0.233627249905571
758.506688	1.1500066056463	0.233482410867629
758.526688	1.1500066056463	0.233423409580503
758.546688	1.1500066056463	0.233441962100626
758.566688	1.1500066056463	0.233418811214351
758.586688	1.1500066056463	0.233333143201882
758.606688	1.1500066056463	0.233264505999314
758.626688	1.1500066056463	0.233098709023332
758.646688	1.1500066056463	0.233131051300495
758.666688	1.1500066056463	0.233054068431324
758.686688	1.1500066056463	0.232954390476757
758.706688	1.1500066056463	0.232903171040042
758.726688	1.1500066056463	0.232906714179682
758.746688	1.1500066056463	0.232911700095279
758.766688	1.1500066056463	0.232901950823108
758.786688	1.1500066056463	0.232960102825004
758.806688	1.1500066056463	0.232877037269373
758.826688	1.1500066056463	0.232793333711211
758.846688	1.1500066056463	0.232722258448736
758.866688	1.1500066056463	0.232672032515498
758.886688	1.1500066056463	0.232552556897261
758.906688	1.1500066056463	0.232519898883032
758.926688	1.1500066056463	0.232489705042299
758.946688	1.1500066056463	0.232412128088911
758.966688	1.1500066056463	0.232319433739727
758.986688	1.1500066056463	0.232270665419714
759.006688	1.1500066056463	0.232261793920329
759.026688	1.1500066056463	0.232181778313543
759.046688	1.1500066056463	0.232115367888183
759.066688	1.1500066056463	0.232108298226644
759.086688	1.1500066056463	0.232064185247893
759.106688	1.14999390248034	0.231879238700116
759.126688	1.14999390248034	0.231875108598147
759.146688	1.14999390248034	0.231755081627026
759.166688	1.14999390248034	0.23163932185423
759.186688	1.14999390248034	0.231525448194965
759.206688	1.14999390248034	0.231417802627388
759.226688	1.14999390248034	0.231293719147147
759.246688	1.14999390248034	0.231136054774597
759.266688	1.14999390248034	0.231004653553693
759.286688	1.14999390248034	0.230909981099916
759.306688	1.14999390248034	0.230760816701556
759.326688	1.14999390248034	0.230562850747703
759.346688	1.14999390248034	0.230402816566679
759.366688	1.14999390248034	0.230319227552227
759.386688	1.14999390248034	0.230228133254043
759.406688	1.14999390248034	0.230176560690346
759.426688	1.14999390248034	0.230259988868811
759.446688	1.14999390248034	0.230234163713319
759.466688	1.14999390248034	0.230142301438134
759.486688	1.14999390248034	0.230129972855264
759.506688	1.14999390248034	0.230085921006058
759.526688	1.14999390248034	0.229941738962351
759.546688	1.14999390248034	0.229841208755099
759.566688	1.14999390248034	0.229764341023129
759.586688	1.14999390248034	0.229622080702396
759.606688	1.14999390248034	0.22954205619325
759.626688	1.14999390248034	0.229498666086204
759.646688	1.14999390248034	0.229289744293532
759.666688	1.14999390248034	0.229169663908245
759.686688	1.14999390248034	0.229130128523471
759.706688	1.15000745252403	0.229021842579399
759.726688	1.15000745252403	0.229031472559935
759.746688	1.15000745252403	0.228982450819382
759.766688	1.15000745252403	0.228991508081365
759.786688	1.15000745252403	0.228992865394658
759.806688	1.15000745252403	0.228832478680142
759.826688	1.15000745252403	0.228732537215691
759.846688	1.15000745252403	0.228609157615453
759.866688	1.15000745252403	0.228555019391344
759.886688	1.15000745252403	0.228559316264207
759.906688	1.14999390248034	0.228485751901623
759.926688	1.14999390248034	0.22844535180086
759.946688	1.14999390248034	0.228379768701572
759.966688	1.14999390248034	0.228280840919283
759.986688	1.14999390248034	0.22827419263616
760.006688	1.14999390248034	0.228152103284763
760.026688	1.14999390248034	0.228168024860494
760.046688	1.14999390248034	0.22811692115447
760.066688	1.14999390248034	0.228117272500981
760.086688	1.14999390248034	0.228109015857988
760.106688	1.15000745252403	0.228174249984728
760.126688	1.15000745252403	0.228192797756927
760.146688	1.15000745252403	0.228128728652483
760.166688	1.15000745252403	0.228084706477813
760.186688	1.15000745252403	0.228034528023834
760.206688	1.15000745252403	0.228062395974407
760.226688	1.15000745252403	0.227926840318415
760.246688	1.15000745252403	0.227897324837583
760.266688	1.15000745252403	0.227845230595538
760.286688	1.15000745252403	0.227703156037401
760.306688	1.15000745252403	0.227650139510766
760.326688	1.15000745252403	0.227546733247451
760.346688	1.15000745252403	0.227468013824413
760.366688	1.15000745252403	0.227417221701022
760.386688	1.15000745252403	0.22735726845477
760.406688	1.15000745252403	0.227285901194858
760.426688	1.15000745252403	0.227240940711349
760.446688	1.15000745252403	0.227217810003758
760.466688	1.15000745252403	0.227201567943035
760.486688	1.15000745252403	0.227159677587056
760.506688	1.14999474935807	0.227192283967593
760.526688	1.14999474935807	0.227213761210019
760.546688	1.14999474935807	0.227139485252054
760.566688	1.14999474935807	0.22716489793149
760.586688	1.14999474935807	0.22716546946306
760.606688	1.14999474935807	0.227006386054181
760.626688	1.14999474935807	0.226962024402816
760.646688	1.14999474935807	0.226798830477162
760.666688	1.14999474935807	0.226725684525541
760.686688	1.14999474935807	0.226574369910277
760.706688	1.14999474935807	0.226441652920431
760.726688	1.14999474935807	0.226334540307528
760.746688	1.14999474935807	0.226262806270347
760.766688	1.14999474935807	0.226238038715331
760.786688	1.14999474935807	0.226100907341459
760.806688	1.14999474935807	0.226037396118299
760.826688	1.14999474935807	0.225952571456154
760.846688	1.14999474935807	0.225876044981352
760.866688	1.14999474935807	0.225788090249114
760.886688	1.14999474935807	0.225812484498462
760.906688	1.15000745252403	0.225832044172349
760.926688	1.15000745252403	0.225745260990805
760.946688	1.15000745252403	0.225701831119882
760.966688	1.15000745252403	0.225707253844653
760.986688	1.15000745252403	0.225560772617869
761.006688	1.15000745252403	0.225480275690105
761.026688	1.15000745252403	0.225434584619512
761.046688	1.15000745252403	0.225306182307251
761.066688	1.15000745252403	0.22518320924816
761.086688	1.15000745252403	0.225210503293202
761.106688	1.14999474935807	0.225117401215888
761.126688	1.14999474935807	0.225213630989332
761.146688	1.14999474935807	0.225206908519869
761.166688	1.14999474935807	0.225176671947804
761.186688	1.14999474935807	0.225145318426192
761.206688	1.14999474935807	0.225121233979002
761.226688	1.14999474935807	0.225139801336394
761.246688	1.14999474935807	0.225053667433705
761.266688	1.14999474935807	0.225018822999636
761.286688	1.14999474935807	0.224917930169551
761.306688	1.14999474935807	0.224894359685331
761.326688	1.14999474935807	0.224825280332171
761.346688	1.14999474935807	0.224901078593851
761.366688	1.14999474935807	0.224873491957882
761.386688	1.14999474935807	0.22488492971117
761.406688	1.14999474935807	0.224820159694179
761.426688	1.14999474935807	0.224853633758159
761.446688	1.14999474935807	0.225013035871558
761.466688	1.14999474935807	0.224999348194923
761.486688	1.14999474935807	0.225026241040232
761.506688	1.14999474935807	0.224995644812788
761.526688	1.14999474935807	0.225017104843982
761.546688	1.14999474935807	0.225097546577109
761.566688	1.14999474935807	0.224988201845581
761.586688	1.14999474935807	0.224902688140702
761.606688	1.14999474935807	0.224967697927948
761.626688	1.14999474935807	0.224935492747141
761.646688	1.14999474935807	0.224842123599001
761.666688	1.14999474935807	0.224781645113455
761.686688	1.14999474935807	0.224683790955891
761.706688	1.14999524557549	0.224527203175519
761.726688	1.15000745252403	0.22454338648066
761.746688	1.15000745252403	0.224564249460184
761.766688	1.15000745252403	0.224440668666589
761.786688	1.15000745252403	0.224465659374118
761.806688	1.15000745252403	0.224421431258167
761.826688	1.15000745252403	0.224327973679908
761.846688	1.15000745252403	0.22434032837637
761.866688	1.15000745252403	0.224432942604306
761.886688	1.15000745252403	0.224398292241705
761.906688	1.15000745252403	0.224395726581293
761.926688	1.14999474935807	0.224372279543145
761.946688	1.14999474935807	0.224417847761157
761.966688	1.14999474935807	0.22443689762651
761.986688	1.14999474935807	0.224314095492749
762.006688	1.14999474935807	0.224201102573723
762.026688	1.14999474935807	0.224108024236038
762.046688	1.14999474935807	0.224056807173287
762.066688	1.14999474935807	0.223923118639121
762.086688	1.14999474935807	0.223922442059693
762.106688	1.14999474935807	0.223825557072486
762.126688	1.15000745252403	0.223660317384297
762.146688	1.15000745252403	0.223621566000773
762.166688	1.15000745252403	0.223638910173777
762.186688	1.15000745252403	0.223663639745386
762.206688	1.15000745252403	0.223617069715026
762.226688	1.15000745252403	0.223583910201131
762.246688	1.15000745252403	0.223559035817785
762.266688	1.15000745252403	0.223418212931592
762.286688	1.15000745252403	0.223409840557907
762.306688	1.15000745252403	0.22344982402818
762.326688	1.15000745252403	0.223353032812508
762.346688	1.15000745252403	0.22330875840428
762.366688	1.15000745252403	0.223309321033488
762.386688	1.15000745252403	0.223240407857732
762.406688	1.15000745252403	0.223250344672973
762.426688	1.15000745252403	0.223193471643593
762.446688	1.15000745252403	0.223114309476473
762.466688	1.15000745252403	0.223051304500904
762.486688	1.15000745252403	0.223001876219203
762.506688	1.15000745252403	0.222952662187654
762.526688	1.14999474935807	0.222956281887597
762.546688	1.14999474935807	0.222946464957484
762.566688	1.14999474935807	0.223052906925866
762.586688	1.14999474935807	0.223172384324575
762.606688	1.14999474935807	0.223106048085555
762.626688	1.14999474935807	0.223130828103876
762.646688	1.14999474935807	0.223086911570556
762.666688	1.14999474935807	0.223159821906358
762.686688	1.14999474935807	0.223162676596755
762.706688	1.14999474935807	0.223195312058337
762.726688	1.14999474935807	0.223211179032922
762.746688	1.14999474935807	0.223263140333046
762.766688	1.14999474935807	0.223287674052715
762.786688	1.14999474935807	0.223299397868534
762.806688	1.14999474935807	0.223333506967592
762.826688	1.14999474935807	0.223332739584082
762.846688	1.14999474935807	0.223286487071261
762.866688	1.14999474935807	0.223142207101583
762.886688	1.14999474935807	0.223248977270338
762.906688	1.14999474935807	0.223293934786393
762.926688	1.15000745252403	0.223361631306159
762.946688	1.15000745252403	0.223391095153298
762.966688	1.15000745252403	0.223468086924829
762.986688	1.15000745252403	0.223505234102918
763.006688	1.15000745252403	0.223463196561239
763.026688	1.15000745252403	0.223528767790712
763.046688	1.15000745252403	0.223558461318762
763.066688	1.15000745252403	0.223540574695234
763.086688	1.15000745252403	0.22356959639178
763.106688	1.15000745252403	0.223525684606386
763.126688	1.14999474935807	0.223576831043741
763.146688	1.14999474935807	0.22356017472649
763.166688	1.14999474935807	0.223520635780772
763.186688	1.14999474935807	0.223543450751296
763.206688	1.14999474935807	0.223539949156007
763.226688	1.14999474935807	0.223600997392651
763.246688	1.14999474935807	0.223609852867788
763.266688	1.14999474935807	0.223733232468025
763.286688	1.14999474935807	0.223739122269999
763.306688	1.14999474935807	0.223814875426384
763.326688	1.15000745252403	0.223856317696863
763.346688	1.15000745252403	0.223910787682289
763.366688	1.15000745252403	0.223955031822491
763.386688	1.15000745252403	0.223907799456479
763.406688	1.15000745252403	0.223915663208611
763.426688	1.15000745252403	0.224000459383202
763.446688	1.15000745252403	0.224230921921808
763.466688	1.15000745252403	0.224210067251154
763.486688	1.15000745252403	0.224390801201751
763.506688	1.15000745252403	0.224457247830047
763.526688	1.15000745252403	0.224541210743656
763.546688	1.15000745252403	0.224587454947608
763.566688	1.15000745252403	0.224605970077815
763.586688	1.15000745252403	0.224583155700782
763.606688	1.15000745252403	0.224671949628909
763.626688	1.15000745252403	0.224683090043344
763.646688	1.15000745252403	0.224780440920772
763.666688	1.15000745252403	0.224704718032414
763.686688	1.15000745252403	0.224854635570507
763.706688	1.15000745252403	0.224887170732156
763.726688	1.15000745252403	0.224967726415503
763.746688	1.15000745252403	0.224998888833101
763.766688	1.15000745252403	0.225023151327508
763.786688	1.15000745252403	0.225097337074883
763.806688	1.15000745252403	0.22507449895822
763.826688	1.15000745252403	0.225016726196898
763.846688	1.15000745252403	0.224933313449193
763.866688	1.15000745252403	0.224983225425836
763.886688	1.15000745252403	0.224928373232382
763.906688	1.15000745252403	0.224982548846407
763.926688	1.14999474935807	0.224997486414513
763.946688	1.14999474935807	0.224963224788339
763.966688	1.14999474935807	0.224936259537161
763.986688	1.14999474935807	0.224904658529916
764.006688	1.14999474935807	0.224852100178121
764.026688	1.14999474935807	0.224868198020597
764.046688	1.14999474935807	0.224904258517165
764.066688	1.14999474935807	0.22495462035978
764.086688	1.14999474935807	0.22494877506961
764.106688	1.14999474935807	0.225014170625828
764.126688	1.15000745252403	0.224927491305161
764.146688	1.15000745252403	0.224904110737974
[truncated: 13,001 more rows]
