# Supplementary material for: Unraveling the Local Relation Between Tissue Composition and Human Brain Mechanics Through Machine Learning
Source: Front Bioeng Biotechnol. 2021 Aug 17;9:704738. doi: 10.3389/fbioe.2021.704738 (PMC8415910; doi:10.3389/fbioe.2021.704738)
Supplement: Supplementary file 2 [file DataSheet4.ZIP › Mechanics_tensRelax/tensRelax_HBE_01_04_P1_Pa.txt]

518.051652	1.0000123448357	0.0593463695991773
518.071652	1.0000123448357	0.0413087288487883
518.091652	1.00001549534065	0.0364342823763699
518.111652	1.00001645978094	0.0423758251825514
518.131652	1.00001645978094	0.0457198691509846
518.151652	1.00001645978094	0.0450868907053924
518.171652	1.00001645978094	0.0445372941205274
518.191652	1.00001645978094	0.046957574897627
518.211652	1.00001645978094	0.0490436179527661
518.231652	1.00001645978094	0.0499344356318822
518.251652	1.00003785749615	0.0503796209809543
518.271652	1.00003785749615	0.0508615907035421
518.291652	1.00003785749615	0.0505093686022299
518.311652	1.00003785749615	0.0502326740344539
518.331652	1.00003785749615	0.04961209659461
518.351652	1.00003291956187	0.0488734497102304
518.371652	1.00003291956187	0.0478702671311135
518.391652	1.00003291956187	0.0473495896358635
518.411652	1.00003291956187	0.0468683058176457
518.431652	1.00003291956187	0.0474125557089207
518.451652	1.00003291956187	0.0478855366557217
518.471652	1.00003291956187	0.0484232917404729
518.491652	1.00003291956187	0.0485876213530342
518.511652	1.00003291956187	0.0480604157133268
518.531652	1.00003291956187	0.0481729864194184
518.551652	1.00003785749615	0.0482326694012752
518.571652	1.00003785749615	0.0476524943319529
518.591652	1.00003785749615	0.0473522189534893
518.611652	1.00003785749615	0.0471495946122904
518.631652	1.00003785749615	0.0466999533607472
518.651652	1.00003785749615	0.046432442335777
518.671652	1.00003785749615	0.0464907290864274
518.691652	1.00003785749615	0.0460164938369491
518.711652	1.00003785749615	0.0457337236272973
518.731652	1.00003785749615	0.0457860207446561
518.751652	1.00006254716756	0.0455799621333825
518.771652	1.00006254716756	0.0454883081301622
518.791652	1.00006254716756	0.0453033092667056
518.811652	1.00006254716756	0.0455869090563119
518.831652	1.00006254716756	0.0454396204682603
518.851652	1.00006254716756	0.045582045458516
518.871652	1.00006254716756	0.0453229579316138
518.891652	1.00006254716756	0.0453219670292559
518.911652	1.00006254716756	0.0452357841894796
518.931652	1.00006254716756	0.0450152237098814
518.951652	1.00008394488278	0.0451777998195959
518.971652	1.00008394488278	0.0452331859794375
518.991652	1.00008394488278	0.0452777842694561
519.011652	1.00008394488278	0.0455719568385922
519.031652	1.00008394488278	0.0455879347907417
519.051652	1.00008394488278	0.0453927527157799
519.071652	1.00008394488278	0.0452219739570676
519.091652	1.00008394488278	0.045213794220474
519.111652	1.00008394488278	0.045160807249636
519.131652	1.00008394488278	0.0449693218995156
519.151652	1.00010040466371	0.0450129038552135
519.171652	1.00010040466371	0.044998069127245
519.191652	1.00010040466371	0.0448672632345567
519.211652	1.00010040466371	0.0448632143944879
519.231652	1.00010040466371	0.0447545847719399
519.251652	1.00010040466371	0.0446000096775733
519.271652	1.00010040466371	0.0443914156707564
519.291652	1.00010040466371	0.0443272340209441
519.311652	1.00010040466371	0.0440703486711719
519.331652	1.00010040466371	0.0438411464873445
519.351652	1.00010071971421	0.0437292547912054
519.371652	1.00010122765276	0.0437086241187678
519.391652	1.00010122765276	0.0436192004033194
519.411652	1.00010122765276	0.0433037174207769
519.431652	1.00010122765276	0.0432554721700816
519.451652	1.00010122765276	0.0431914902139194
519.471652	1.00010122765276	0.0430667004869623
519.491652	1.00010122765276	0.042900710243266
519.511652	1.00010122765276	0.0428179803208315
519.531652	1.00010122765276	0.0425970363494843
519.551652	1.00010122765276	0.0423349190799299
519.571652	1.00010122765276	0.0424037989010869
519.591652	1.00010122765276	0.042406520124825
519.611652	1.00010122765276	0.042369106265529
519.631652	1.00010122765276	0.0422065441848415
519.651652	1.00010122765276	0.0421812822558683
519.671652	1.00010122765276	0.0420541803144222
519.691652	1.00010122765276	0.0419105924717314
519.711652	1.00010122765276	0.0419362021961883
519.731652	1.00010122765276	0.0418673768535914
519.751652	1.00010122765276	0.0418806556606182
519.771652	1.00010122765276	0.0418223733771006
519.791652	1.00010122765276	0.0417461057130447
519.811652	1.00010122765276	0.0417405757837558
519.831652	1.00010122765276	0.0415411139982149
519.851652	1.00010122765276	0.0414546042576686
519.871652	1.00010122765276	0.041297397722453
519.891652	1.00010122765276	0.0411640668356213
519.911652	1.00010122765276	0.0410595753597658
519.931652	1.00010122765276	0.0409870347691336
519.951652	1.00010122765276	0.0408004629329167
519.971652	1.00009299776229	0.040658864704312
519.991652	1.00009299776229	0.0405170552424987
520.011652	1.00009299776229	0.0404422289391433
520.031652	1.00009299776229	0.0404414164527267
520.051652	1.00009299776229	0.0403897284438517
520.071652	1.00009299776229	0.0404177929037054
520.091652	1.00009299776229	0.0403110258585156
520.111652	1.00009299776229	0.0401940416333923
520.131652	1.00009299776229	0.0401909768472791
520.151652	1.00009299776229	0.040201619916485
520.171652	1.00011357248846	0.0401453255405641
520.191652	1.00011357248846	0.04021741389171
520.211652	1.00011357248846	0.0401609580863111
520.231652	1.00011357248846	0.040068646538646
520.251652	1.00011357248846	0.039946706746911
520.271652	1.00011357248846	0.0398593805213522
520.291652	1.00011357248846	0.0398439984286914
520.311652	1.00011357248846	0.0398176415055091
520.331652	1.00011357248846	0.0397378763518104
520.351652	1.00011357248846	0.0395500127971109
520.371652	1.00010122765276	0.0393305624789432
520.391652	1.00010122765276	0.0391624152796822
520.411652	1.00010122765276	0.0389825620693241
520.431652	1.00010122765276	0.0388395919336809
520.451652	1.00010122765276	0.0386824516134415
520.471652	1.00010122765276	0.0386091442323429
520.491652	1.00010122765276	0.0384631472939927
520.511652	1.00010122765276	0.0382731174981395
520.531652	1.00010122765276	0.0382437954952855
520.551652	1.00010122765276	0.0382198730710648
520.571652	1.00010122765276	0.0381042302159429
520.591652	1.00010122765276	0.0381243596409275
520.611652	1.00010122765276	0.0380848539306902
520.631652	1.00010122765276	0.0379991467478341
520.651652	1.00010122765276	0.0379924509854529
520.671652	1.00010122765276	0.0379587122246094
520.691652	1.00010122765276	0.037933231293739
520.711652	1.00010122765276	0.0379166598456622
520.731652	1.00010122765276	0.0379339577263892
520.751652	1.00010122765276	0.0380538843975782
520.771652	1.00010122765276	0.0379859119046236
520.791652	1.00010122765276	0.0379131226409292
520.811652	1.00010122765276	0.0379805728620445
520.831652	1.00010122765276	0.0378989607652037
520.851652	1.00010122765276	0.0377725970935904
520.871652	1.00010122765276	0.0376437039644994
520.891652	1.00010122765276	0.0376154704236382
520.911652	1.00010441673532	0.0374381567600998
520.931652	1.00011542421382	0.0373424302667923
520.951652	1.00012312044733	0.0372783742191448
520.971652	1.00026075893581	0.0371641527743134
520.991652	1.00037751407723	0.037247193403334
521.011652	1.00040902555628	0.0372752803519855
521.031652	1.00067566114825	0.0372465981321348
521.051652	1.00086255681711	0.0372241143294361
521.071652	1.00099910870286	0.0371303042176851
521.091652	1.00134707875923	0.0370091401183305
521.111652	1.00163818541614	0.0369397604588626
521.131652	1.00195953692052	0.0368707535115711
521.151652	1.00283018860646	0.0368965673907387
521.171652	1.00292078812723	0.0368810553236091
521.191652	1.00397613655816	0.0368483349928524
521.211652	1.00461367659658	0.0367939890469884
521.231652	1.00499389753622	0.0367661092266003
521.251652	1.00581750382485	0.0367887461499066
521.271652	1.00694026663199	0.036765464695671
521.291652	1.00695087547517	0.0367400051304675
521.311652	1.00761923259563	0.0367616687289817
521.331652	1.00918075143838	0.036693334206684
521.351652	1.0093845441011	0.0366649255860584
521.371652	1.01085990627801	0.0367371682447929
521.391652	1.01125519820457	0.0366641528611319
521.411652	1.01284850499925	0.0365977750777603
521.431652	1.01305168042019	0.036659847085908
521.451652	1.01398951501667	0.0366495773223694
521.471652	1.01636860275183	0.0366765526628894
521.491652	1.01734886629145	0.0366324919113226
521.511652	1.01834182829486	0.0366465938444851
521.531652	1.01865057777946	0.0366748244178926
521.551652	1.02070418620581	0.0366205443494994
521.571652	1.02141006005351	0.0366348943617853
521.591652	1.02282971615932	0.0364695223251634
521.611652	1.02390430838882	0.0362676707875212
521.631652	1.0268673004231	0.0362361172595338
521.651652	1.0268673004231	0.0361977908153705
521.671652	1.02948958785121	0.0362015725382824
521.691652	1.0298086632765	0.0362281098826465
521.711652	1.03231676097437	0.036334099611095
521.731652	1.03436802259599	0.0363673392462379
521.751652	1.034949554372	0.0363761466486249
521.771652	1.03655582324419	0.0363373513467876
521.791652	1.03974049509375	0.0361762085250863
521.811652	1.03974049509375	0.0362818219804149
521.831652	1.04167451935382	0.0362985946218476
521.851652	1.04509979976676	0.0364694991790257
521.871652	1.04641840824867	0.0365615086399117
521.891652	1.04824567539832	0.0365926378220288
521.911652	1.05128127049757	0.0364887348069759
521.931652	1.05183762395246	0.0365606985250679
521.951652	1.05362657710421	0.0365867064757041
521.971652	1.05512740693434	0.0366636786620412
521.991652	1.05892581643602	0.0366730302954252
522.011652	1.05910213540968	0.0366058026333332
522.031652	1.06092258718129	0.0366151234051995
522.051652	1.0638122560352	0.0368699499251272
522.071652	1.06608437448306	0.0370490707679286
522.091652	1.06793445386035	0.0370741024263194
522.111652	1.06830508826353	0.0372430698297638
522.131652	1.07128401928099	0.0373656689896954
522.151652	1.07128401928099	0.0374915264137183
522.171652	1.07434755743024	0.0374441937477745
522.191652	1.07457103753406	0.0376821318955767
522.211652	1.07725068987057	0.0379649023328904
522.231652	1.07813000223031	0.0379041698333149
522.251652	1.07954356307347	0.0381717623387778
522.271652	1.08078105569744	0.0384112144814249
522.291652	1.08324698806584	0.0384547577090772
522.311652	1.08330311849067	0.0386829026663945
522.331652	1.08468392694162	0.0389807637924222
522.351652	1.08581306791388	0.0388395687875433
522.371652	1.08790021957348	0.0391158422818691
522.391652	1.08919224165141	0.0392523439620801
522.411652	1.09035843641957	0.039278443310287
522.431652	1.09137284114542	0.039586448379819
522.451652	1.09239921779007	0.0399730280606499
522.471652	1.09350554653469	0.0400478903874538
522.491652	1.09569849086441	0.0403964445239222
522.511652	1.09650104020673	0.0406101356080748
522.531652	1.09662138306601	0.0407665014229158
522.551652	1.098266403149	0.0410693294728369
522.571652	1.09935746158905	0.0413568798844653
522.591652	1.1003818707755	0.0414846430072124
522.611652	1.10098240202521	0.0416230343618984
522.631652	1.10283248140251	0.041994277648855
522.651652	1.10288186074532	0.0421463519322491
522.671652	1.1048729155745	0.0422674376908283
522.691652	1.10570785082172	0.0427009868212793
522.711652	1.10588330179914	0.0431879103532744
522.731652	1.10659518732465	0.0433113231889931
522.751652	1.1076772636108	0.0437111442414337
522.771652	1.10843287042943	0.0440662006623056
522.791652	1.10930291130319	0.0444881434881019
522.811652	1.11020157676472	0.0447531281953103
522.831652	1.11101957644046	0.044990128627765
522.851652	1.11236896985639	0.0453606134335734
522.871652	1.11297827751273	0.045814928804559
522.891652	1.11314371117035	0.0461617760616961
522.911652	1.11437401549936	0.0462604160009821
522.931652	1.1147575926912	0.0464570376983389
522.951652	1.11577529580284	0.046798329882272
522.971652	1.11637692651449	0.047141060687727
522.991652	1.11688057652235	0.047454966835556
523.011652	1.11738704269585	0.0475977838505913
523.031652	1.11840346631671	0.0478772087806784
523.051652	1.1185071307886	0.0481127961117108
523.071652	1.11963362919447	0.0485630626889583
523.091652	1.12030747076538	0.0489623353559668
523.111652	1.12095802431809	0.0491865905750596
523.131652	1.12151479569709	0.0493936310021279
523.151652	1.12195806531324	0.0496114925456199
523.171652	1.12294057278392	0.0500098203753926
523.191652	1.12294057278392	0.0503050285978694
523.211652	1.12385229033737	0.0505866541915709
523.231652	1.1239857688734	0.0508823977426855
523.251652	1.12516922712276	0.0511336235543721
523.271652	1.12541696611466	0.0515711514466566
523.291652	1.12592659565231	0.0519304275865967
523.311652	1.12675348103792	0.0524066308955918
523.331652	1.12677667904168	0.0527454280445082
523.351652	1.12745918128638	0.0531238383254845
523.371652	1.12747853438819	0.0533582179028879
523.391652	1.12812418858424	0.0536404476701492
523.411652	1.12845143603359	0.0539768714496501
523.431652	1.12860356041521	0.0543242742141065
523.451652	1.12924763935879	0.0546593026969076
523.471652	1.12970073340669	0.055065042038877
523.491652	1.13015263154863	0.0553641322841992
523.511652	1.13111120804093	0.0557034356807061
523.531652	1.13111120804093	0.0558890392227172
523.551652	1.13182656555149	0.0560798743854869
523.571652	1.13190786143827	0.056385475224085
523.591652	1.13253086414673	0.0568071889624594
523.611652	1.13285100688595	0.0570025643292895
523.631652	1.13295381622079	0.0573019441980876
523.651652	1.13324614450206	0.0577130213956544
523.671652	1.13379497532267	0.0580472225523816
523.691652	1.13408442314229	0.0584042695411509
523.711652	1.13439792410272	0.0587413574367745
523.731652	1.13471752032577	0.0590293031132269
523.751652	1.13502753001236	0.0593521507923487
523.771652	1.13533028710796	0.0596948175008051
523.791652	1.13562684606731	0.0600420315352106
523.811652	1.13615530790901	0.060368123234646
523.831652	1.13619618731807	0.0606428257590177
523.851652	1.13674950600082	0.0609007218129846
523.871652	1.13698389713913	0.0613943873996394
523.891652	1.13701039352867	0.0618133514954753
523.911652	1.13738103436144	0.0620272770084665
523.931652	1.13744904669064	0.0623487549109908
523.951652	1.13772179040444	0.0627287895760856
523.971652	1.13789556968536	0.0630992726014223
523.991652	1.13826215986891	0.0634436895140323
524.011652	1.13827861964985	0.0637658991906222
524.031652	1.13847284506491	0.0642259085116436
524.051652	1.13884612203446	0.0645726987936692
524.071652	1.13902425415589	0.064928919049856
524.091652	1.13921579842694	0.0650888280043374
524.111652	1.13942557061946	0.0654034267558447
524.131652	1.13955178370531	0.0657872443308331
524.151652	1.13988107576808	0.0661071002232008
524.171652	1.14009983011449	0.0664745920552735
524.191652	1.1403112740035	0.0668440198540966
524.211652	1.14054595447389	0.0672280166632857
524.231652	1.14078215233033	0.067516053143819
524.251652	1.14116684827292	0.0679004464048136
524.271652	1.14135824466312	0.0683263335699798
524.291652	1.14153703903355	0.0686737600740659
524.311652	1.14170164970212	0.069001586546896
524.331652	1.14181911852935	0.0693192382147029
524.351652	1.14216888887426	0.0696952763132429
524.371652	1.14216888887426	0.0698794127461776
524.391652	1.14241797165297	0.070207031497253
524.411652	1.14252503738428	0.0705612030234506
524.431652	1.14267420414902	0.0708515386870604
524.451652	1.14273963177824	0.0712529140917155
524.471652	1.14285672768856	0.0716146027714593
524.491652	1.14297566246503	0.0719206968008521
524.511652	1.14309482227757	0.0723648765372025
524.531652	1.14321722260948	0.0726183154758105
524.551652	1.14347841875823	0.0730648590857292
524.571652	1.14349143227253	0.0734294819836268
524.591652	1.14361817258574	0.0737995109885577
524.611652	1.14375314278942	0.0740690513305864
524.631652	1.14391272550929	0.0741939757871865
524.651652	1.14401350308991	0.0744936939456987
524.671652	1.14418685801711	0.0748872596058773
524.691652	1.14419758259312	0.0751575014539456
524.711652	1.14442020113029	0.075459342528788
524.731652	1.14442305587355	0.0758127045336342
524.751652	1.14463467979142	0.0761005000569325
524.771652	1.14467159856569	0.0763882326702156
524.791652	1.14487301870531	0.0767635585798828
524.811652	1.14498018088065	0.0770289059099259
524.831652	1.14516868394999	0.0773341067357734
524.851652	1.14518720120354	0.0775881023686828
524.871652	1.14538842202549	0.077883212665191
524.891652	1.14538842202549	0.078244268090331
524.911652	1.14549376462349	0.0783935090489942
524.931652	1.14564858943792	0.0787132919420026
524.951652	1.14567893715903	0.0789350782396708
524.971652	1.14583201312174	0.0792191288364828
524.991652	1.14591782258907	0.0795323886729113
525.011652	1.14605833510962	0.0798209616690623
525.031652	1.14613816504716	0.0800661279404274
525.051652	1.14613816504716	0.0804567160576293
525.071652	1.14622704786422	0.0808016920385037
525.091652	1.14638814797014	0.0810998843323565
525.111652	1.14644820688175	0.0813895938632498
525.131652	1.1465083943854	0.0817351924158973
525.151652	1.14656996425347	0.0820335396108296
525.171652	1.14669450564282	0.0823753267660296
525.191652	1.14670355209274	0.0827053835770102
525.211652	1.1468171310108	0.0830304918623102
525.231652	1.1468171310108	0.0833136611253927
525.251652	1.14693209229328	0.0836441221035591
525.271652	1.14698424922413	0.0839608645435729
525.291652	1.14700230354634	0.0841450911870983
525.311652	1.14708437741496	0.0844204548601398
525.331652	1.14713765952614	0.0846585425676067
525.351652	1.14717924619141	0.0849850265644109
525.371652	1.14723765269533	0.0853177588315892
525.391652	1.14729775661416	0.0855935041191683
525.411652	1.14735207389125	0.0857864764420452
525.431652	1.14744014657846	0.086068845086137
525.451652	1.1474952739854	0.0863135781092722
525.471652	1.14752198255181	0.0866394027378799
525.491652	1.14756502230712	0.0870171103258348
525.511652	1.14763847407955	0.0874181658389878
525.531652	1.14764724405658	0.0876393699222528
525.551652	1.14773147184184	0.0879600026939816
525.571652	1.14773147184184	0.0883526163950343
525.591652	1.14777344428323	0.0887381960439916
525.611652	1.14780718683415	0.0891195690306757
525.631652	1.14788450922694	0.0893389053986249
525.651652	1.14791793029777	0.0897060743717418
525.671652	1.14795135136859	0.0900472021587429
525.691652	1.14798477243941	0.0903167632729477
525.711652	1.14805655251534	0.0907067418751725
525.731652	1.14805655251534	0.0909388400742231
525.751652	1.1480944100115	0.0913085201066051
525.771652	1.14815713720791	0.0915884679020216
525.791652	1.14816601005857	0.0917891698481259
525.811652	1.14822230765306	0.092123127080165
525.831652	1.14825981152111	0.0923575440474842
525.851652	1.14828837824247	0.0927463386357094
525.871652	1.14831527326734	0.0931163177874184
525.891652	1.1483808101998	0.0934999472258465
525.911652	1.14841659736413	0.0937282797262346
525.931652	1.14841866769595	0.0939758840575052
525.951652	1.14848225002942	0.0942641941372642
525.971652	1.14851197407914	0.0944305027022529
525.991652	1.14853812969978	0.0947247548111704
526.011652	1.14856724293731	0.0949939509285777
526.031652	1.14859867083154	0.0952626586031177
526.051652	1.14862585518849	0.0953782361742597
526.071652	1.1486592119633	0.0955348583770953
526.091652	1.14871133031653	0.0958123057960785
526.111652	1.14871412076377	0.0959791407873416
526.131652	1.14875966806383	0.0961672085028508
526.151652	1.14878884559738	0.0961529130917118
526.171652	1.14882769325223	0.0963946009139271
526.191652	1.14883421286859	0.0966424337391295
526.211652	1.14887789558409	0.0969054017648483
526.231652	1.1488806153057	0.0971793671737372
526.251652	1.14892834224082	0.097475027042659
526.271652	1.14892892090499	0.0977128999064808
526.291652	1.14897269363492	0.0976775118349064
526.311652	1.14897500829161	0.0977928312375834
526.331652	1.14901725077628	0.0980279146949884
526.351652	1.14903581946665	0.0981154438943764
526.371652	1.14906800605391	0.098355442048492
526.391652	1.14908940376913	0.0985100066189759
526.411652	1.14911409344053	0.0985403108489834
526.431652	1.14911409344053	0.098719869687942
526.451652	1.14915688887097	0.0990986894775187
526.471652	1.14916235403261	0.0990851994332953
526.491652	1.14918132135829	0.0993486060486633
526.511652	1.14919474636712	0.0995759646307661
526.531652	1.14921506390921	0.0993652404067558
526.551652	1.14923662236448	0.0996292933335243
526.571652	1.14925452880585	0.09963850727706
526.591652	1.14929497743158	0.0995702570304454
526.611652	1.14929597401988	0.0997900824347534
526.631652	1.14932066369129	0.100011396313804
526.651652	1.14933119537925	0.0999526977069482
526.671652	1.14935050347384	0.100010074609955
526.691652	1.14936345912172	0.100273926936858
526.711652	1.14938814879313	0.100338693392904
526.731652	1.1493923794712	0.100412326600413
526.751652	1.14940543156311	0.100692017414345
526.771652	1.1494350591688	0.100811050288499
526.791652	1.14943830611777	0.10060336473701
526.811652	1.14945563389497	0.100490361135151
526.831652	1.14948114655542	0.100674233464713
526.851652	1.14948114655542	0.100655256598719
526.871652	1.14950254427064	0.100529649034292
526.891652	1.14951077416111	0.100472745143395
526.911652	1.14951254230164	0.100655253631265
526.931652	1.14953134888728	0.10061645180103
526.951652	1.149554418299	0.100437645508313
526.971652	1.14955686154773	0.100290473458324
526.991652	1.14958018814353	0.100359333813406
527.011652	1.14958648915342	0.100488020407724
527.031652	1.14958648915342	0.100740261682045
527.051652	1.14959435898618	0.100761987597086
527.071652	1.14961856000784	0.100745878478285
527.091652	1.14964574436479	0.100791543435286
527.111652	1.14964574436479	0.100896921868286
527.131652	1.14964574436479	0.100987099816789
527.151652	1.14965693187214	0.100947322881288
527.171652	1.14966220414572	0.100815726995427
527.191652	1.14969183175141	0.100775485356688
527.211652	1.14969453218422	0.100889024287184
527.231652	1.14970499957616	0.100917292843997
527.251652	1.14970499957616	0.100947453449248
527.271652	1.14972107358098	0.100784220946698
527.291652	1.1497214593571	0.100751188439818
527.311652	1.14972756747893	0.100831005820701
527.331652	1.14972968924757	0.100878128984419
527.351652	1.14975931685325	0.100908887828323
527.371652	1.14975931685325	0.100837759745173
527.391652	1.14977659962324	0.100828837205584
527.411652	1.14978894445894	0.100713435307697
527.431652	1.14978894445894	0.100690041683714
527.451652	1.14978894445894	0.100603716677011
527.471652	1.14978894445894	0.100666970918687
527.491652	1.14978894445894	0.100748159263148
527.511652	1.14981445711939	0.100552055089705
527.531652	1.14981857206462	0.100553334062222
527.551652	1.14981857206462	0.100521249360034
527.571652	1.14983996977984	0.100405313913983
527.591652	1.14985231461554	0.100356385351474
527.611652	1.14985231461554	0.100508206214329
527.631652	1.14985231461554	0.100467534294812
527.651652	1.14985540082447	0.100571944744436
527.671652	1.14985231461554	0.10050959557612
527.691652	1.14985443638418	0.10044844407209
527.711652	1.14985642956078	0.100527809806529
527.731652	1.14987371233076	0.100569255044462
527.751652	1.14988194222123	0.100585450219418
527.771652	1.14988194222123	0.100582785446054
527.791652	1.14988194222123	0.10054017162488
527.811652	1.14988862900724	0.100432559886274
527.831652	1.1498901721117	0.100501033878893
527.851652	1.1498901721117	0.100537688459678
527.871652	1.14989624165592	0.100455879323917
527.891652	1.14991568477215	0.100379976607869
527.911652	1.14991568477215	0.100301757497515
527.931652	1.14991568477215	0.10028783361157
527.951652	1.1499238503666	0.100159798670069
527.971652	1.14992391466262	0.100068607632897
527.991652	1.14994324847562	0.100046375470267
528.011652	1.14995206345986	0.100086145283877
528.031652	1.14995354226831	0.100163552498918
528.051652	1.14995354226831	0.100194130921641
528.071652	1.14995354226831	0.100131219124115
528.091652	1.14995354226831	0.100014867047574
528.111652	1.14995354226831	0.0998639358273202
528.131652	1.14995354226831	0.0997207745876629
528.151652	1.14995428167253	0.0996196532636471
528.171652	1.14995354226831	0.0997032286278128
528.191652	1.14995765721354	0.0998314760389929
528.211652	1.14996259514782	0.0996947939376013
528.231652	1.14996259514782	0.099522374198597
528.251652	1.14996259514782	0.099420166786552
528.271652	1.14997905492876	0.0993694435080843
528.291652	1.14999139976446	0.0992701964277846
528.311652	1.14998776703937	0.0992883542765743
528.331652	1.14999202986545	0.0993001688964751
528.351652	1.14999222275351	0.0990970128662141
528.371652	1.14999222275351	0.0989440614035259
528.391652	1.14999222275351	0.0987965611531644
528.411652	1.14999633769874	0.0987166440658398
528.431652	1.14999633769874	0.0986390801692483
528.451652	1.14999222275351	0.098696528291142
528.471652	1.15001556220851	0.0985932508153149
528.491652	1.15002032011393	0.0984638134552273
528.511652	1.15001691242491	0.0985593025522451
528.531652	1.15002151601989	0.0985169071356571
528.551652	1.15001949712489	0.09857383120524
528.571652	1.15002185035919	0.0984285363664184
528.591652	1.15002185035919	0.0984448573614098
528.611652	1.15002185035919	0.098506682477414
528.631652	1.15002596530443	0.0984011348995579
528.651652	1.15002230043133	0.0984243118994254
528.671652	1.15002596530443	0.0982846765881761
528.691652	1.15002596530443	0.0980988261540228
528.711652	1.15002596530443	0.0980355636034764
528.731652	1.15002596530443	0.0980361867687399
528.751652	1.15002596530443	0.0980693445021623
528.771652	1.15002596530443	0.0979308113031935
528.791652	1.15002596530443	0.0977909908228382
528.811652	1.1500298873616	0.0977408990185045
528.831652	1.15003008024966	0.0975965739435315
528.851652	1.15003303786655	0.0976067558704429
528.871652	1.1500341951949	0.0975646637276174
528.891652	1.1500341951949	0.097413637548847
528.911652	1.1500341951949	0.0973492135369486
528.931652	1.1500341951949	0.0972878424413494
528.951652	1.1500341951949	0.097196529738578
528.971652	1.15003831014013	0.0970907785934006
528.991652	1.15003831014013	0.0969537421780465
529.011652	1.15003831014013	0.0968462710967433
529.031652	1.15003831014013	0.0967721678445802
529.051652	1.15003831014013	0.0968493216390796
529.071652	1.15003831014013	0.0967292905135226
529.091652	1.15003831014013	0.0966318547669209
529.111652	1.15003831014013	0.0966155124062644
529.131652	1.15003831014013	0.0964949922443486
529.151652	1.15003831014013	0.0964387316973985
529.171652	1.15003831014013	0.0963753931800407
529.191652	1.15003831014013	0.0962517809314375
529.211652	1.15003831014013	0.0961853135309671
529.231652	1.15003831014013	0.0960258158655603
529.251652	1.15003831014013	0.0959335060983669
529.271652	1.15003831014013	0.0958438367714181
529.291652	1.15003831014013	0.0958732501718441
529.311652	1.15003831014013	0.0957720819620614
529.331652	1.15003831014013	0.0957601830664768
529.351652	1.15003831014013	0.0957296010828093
529.371652	1.15006793774582	0.0957143121681933
529.391652	1.15006793774582	0.0958144186230661
529.411652	1.15006793774582	0.0957943728802736
529.431652	1.15006793774582	0.0957606976229374
529.451652	1.15006793774582	0.0957139679435712
529.471652	1.15006793774582	0.0956235769318986
529.491652	1.15006793774582	0.0955684784397927
529.511652	1.15006793774582	0.0955393036226384
529.531652	1.15006793774582	0.0955158441211848
529.551652	1.15006793774582	0.0953789436152058
529.571652	1.1500975653515	0.0953225430044449
529.591652	1.1500975653515	0.095287459393614
529.611652	1.1500975653515	0.0952121905256623
529.631652	1.1500975653515	0.0949937746618317
529.651652	1.1500975653515	0.0948583074359571
529.671652	1.1500975653515	0.0945841978088221
529.691652	1.1500975653515	0.0943939246817714
529.711652	1.1500975653515	0.0944066479359753
529.731652	1.1500975653515	0.0942865408436052
529.751652	1.1500975653515	0.0942408895368905
529.771652	1.15010579524197	0.0943051847613006
529.791652	1.15010579524197	0.0943055574734773
529.811652	1.15010579524197	0.094251002618877
529.831652	1.15010579524197	0.0939932127997488
529.851652	1.15010579524197	0.0938890195677316
529.871652	1.15010579524197	0.0937744265977056
529.891652	1.15010579524197	0.0936586608900028
529.911652	1.15010579524197	0.093556116375224
529.931652	1.15010579524197	0.0934740496644865
529.951652	1.15010579524197	0.0932838798048217
529.971652	1.15011484812149	0.0931025173475449
529.991652	1.15011484812149	0.092955727505584
530.011652	1.15011484812149	0.0929320335752917
530.031652	1.15011484812149	0.0929186628227057
530.051652	1.15011484812149	0.0928614129267145
530.071652	1.15011484812149	0.0926734496655726
530.091652	1.15011484812149	0.0926281900627378
530.111652	1.15011484812149	0.0925807749015821
530.131652	1.15011484812149	0.0924864051280764
530.151652	1.15011484812149	0.0924278709181522
530.171652	1.15011484812149	0.0923833502112721
530.191652	1.15011484812149	0.0923211363588412
530.211652	1.15011484812149	0.0922322700248455
530.231652	1.15011484812149	0.0921709630262452
530.251652	1.15011484812149	0.092039252596673
530.271652	1.15011484812149	0.0919686580616874
530.291652	1.15011484812149	0.0919264181396709
530.311652	1.15011484812149	0.0918174283155973
530.331652	1.15011484812149	0.0917238099013516
530.351652	1.15011484812149	0.0916790150017558
530.371652	1.15012719295719	0.0915732721654494
530.391652	1.15012719295719	0.0914675975805766
530.411652	1.15012719295719	0.0915133960729918
530.431652	1.15012719295719	0.0913890781639142
530.451652	1.15012719295719	0.0912772318689719
530.471652	1.15012719295719	0.0911127275157932
530.491652	1.15012719295719	0.091076277095818
530.511652	1.15012719295719	0.0909476818990716
530.531652	1.15012719295719	0.0909193450908239
530.551652	1.15012719295719	0.0908503428914586
530.571652	1.15011484812149	0.0908502793879506
530.591652	1.15011484812149	0.0908176457068402
530.611652	1.15011484812149	0.0907298506236067
530.631652	1.15011484812149	0.0906917200313832
530.651652	1.15011484812149	0.0906933070255874
530.671652	1.15011484812149	0.0907075454616169
530.691652	1.15011484812149	0.0906400531026609
530.711652	1.15011484812149	0.0904925528522988
530.731652	1.15011484812149	0.0903307257357891
530.751652	1.15011484812149	0.090223027347538
530.771652	1.15012307801195	0.0901639216060436
530.791652	1.15012307801195	0.0900911584559412
530.811652	1.15012307801195	0.090113241058909
530.831652	1.15012307801195	0.0900730112899845
530.851652	1.15012307801195	0.0900409883108316
530.871652	1.15012307801195	0.0899279342622604
530.891652	1.15012307801195	0.0898512481384538
530.911652	1.15012307801195	0.0897311855578883
530.931652	1.15012307801195	0.0896577452348667
530.951652	1.15012307801195	0.0895949390786903
530.971652	1.15012307801195	0.0895122343654219
530.991652	1.15012307801195	0.0894971110347183
531.011652	1.15012307801195	0.0895388951558565
531.031652	1.15012307801195	0.0895137483602661
531.051652	1.15012307801195	0.0894894395735821
531.071652	1.15012307801195	0.0893943445544073
531.091652	1.15012307801195	0.0893608431898539
531.111652	1.15012307801195	0.0892981984631552
531.131652	1.15012307801195	0.0891411744670988
531.151652	1.15012307801195	0.0890438835322343
531.171652	1.15012307801195	0.0889175341043987
531.191652	1.15012307801195	0.08879033301737
531.211652	1.15012307801195	0.0888333628755438
531.231652	1.15012307801195	0.0888300280511492
531.251652	1.15012307801195	0.0888008063482278
531.271652	1.15012307801195	0.0888127509425978
531.291652	1.15012307801195	0.0889015454642155
531.311652	1.15012307801195	0.0887988472353377
531.331652	1.15012307801195	0.0887460770073537
531.351652	1.15012307801195	0.088643975830148
531.371652	1.15012307801195	0.0885614634078748
531.391652	1.15012307801195	0.0883783875428688
531.411652	1.15012307801195	0.088249933003425
531.431652	1.15012307801195	0.0881684847100246
531.451652	1.15012307801195	0.0879265292234924
531.471652	1.15012307801195	0.0877293769454254
531.491652	1.15012307801195	0.0875608427902109
531.511652	1.15012307801195	0.0874314446005111
531.531652	1.15012307801195	0.087334852204232
531.551652	1.15012307801195	0.0872498856978035
531.571652	1.15011664841003	0.0871154351215454
531.591652	1.15011484812149	0.0869992510028802
531.611652	1.15011484812149	0.0869095247008212
531.631652	1.15011484812149	0.0867783092425156
531.651652	1.15011484812149	0.0866901159270047
531.671652	1.15011484812149	0.0866004596568514
531.691652	1.15011484812149	0.086538314055854
531.711652	1.15011484812149	0.0863150161373028
531.731652	1.15011484812149	0.0861840819936021
531.751652	1.15011484812149	0.0860808330053305
531.771652	1.15012237075574	0.0859830631234493
531.791652	1.15012719295719	0.0858032538314048
531.811652	1.15012719295719	0.0856529837598197
531.831652	1.15012719295719	0.0854597034152561
531.851652	1.15012719295719	0.0853369273950872
531.871652	1.15012719295719	0.0852796656292812
531.891652	1.15012719295719	0.0851341541663456
531.911652	1.15012719295719	0.0850775873781815
531.931652	1.15012719295719	0.0849454086844261
531.951652	1.15012719295719	0.0849348113140058
531.971652	1.15012719295719	0.0848610867089264
531.991652	1.15012719295719	0.0847916352370798
532.011652	1.15012719295719	0.0846596452733761
532.031652	1.15012719295719	0.0847261482832905
532.051652	1.15012719295719	0.0846123025180894
532.071652	1.15012719295719	0.0846635249222581
532.091652	1.15012719295719	0.0845086208750778
532.111652	1.15012719295719	0.0844144095635949
532.131652	1.15012719295719	0.084199596188477
532.151652	1.15012719295719	0.0840908657198515
532.171652	1.15012391386021	0.0840305261111361
532.191652	1.15011484812149	0.0839950418940641
532.211652	1.15011484812149	0.0839119739644707
532.231652	1.15011484812149	0.0838798975711525
532.251652	1.15011484812149	0.0837800920160783
532.271652	1.15011484812149	0.0836674807115892
532.291652	1.15011484812149	0.0835737103637171
532.311652	1.15011484812149	0.0834956740485066
532.331652	1.15011484812149	0.0834921208195248
532.351652	1.15011484812149	0.0834801696967566
532.371652	1.15011569682894	0.0833596192668135
532.391652	1.150123901001	0.0832849100606177
532.411652	1.150123901001	0.0831906049776006
532.431652	1.150123901001	0.0831524085079068
532.451652	1.150123901001	0.0831449014437018
532.471652	1.150123901001	0.0830942315794005
532.491652	1.150123901001	0.0830765099462945
532.511652	1.150123901001	0.0830117470511914
532.531652	1.150123901001	0.082971986733432
532.551652	1.150123901001	0.0829412083043339
532.571652	1.150123901001	0.0828861003163762
532.591652	1.15012801594624	0.0828283323029807
532.611652	1.15012801594624	0.0827260821596024
532.631652	1.15012801594624	0.0826056706064891
532.651652	1.15012801594624	0.082512876550863
532.671652	1.15012801594624	0.0823969256740534
532.691652	1.15012801594624	0.0822962263219443
532.711652	1.15012801594624	0.0821553648588542
532.731652	1.15012801594624	0.0820280967073729
532.751652	1.15012801594624	0.0820252865287813
532.771652	1.15012801594624	0.0820022941045296
532.791652	1.15011484812149	0.0819079379813099
532.811652	1.15011484812149	0.0818456920803797
532.831652	1.15011484812149	0.0817967581764539
532.851652	1.15011484812149	0.0815989483106621
532.871652	1.15011484812149	0.0815122304130979
532.891652	1.15011484812149	0.0813358799850095
532.911652	1.15011484812149	0.0812707568410357
532.931652	1.15011484812149	0.0812004548969779
532.951652	1.15011484812149	0.0811803533660573
532.971652	1.15011484812149	0.0810715036057952
532.991652	1.150123901001	0.0810014271882141
533.011652	1.150123901001	0.0809275844784796
533.031652	1.150123901001	0.0809963872649608
533.051652	1.150123901001	0.0809674326328668
533.071652	1.150123901001	0.0810044581453562
533.091652	1.150123901001	0.0810851087872191
533.111652	1.150123901001	0.0810413827644226
533.131652	1.150123901001	0.0809385901705193
533.151652	1.150123901001	0.0808699790815432
533.171652	1.150123901001	0.0808956546773713
533.191652	1.150123901001	0.0807531106680702
533.211652	1.150123901001	0.0807043844858992
533.231652	1.150123901001	0.0807029672300431
533.251652	1.150123901001	0.0806535935494887
533.271652	1.150123901001	0.0806164345015858
533.291652	1.150123901001	0.0804818622597282
533.311652	1.150123901001	0.0803445546191108
533.331652	1.150123901001	0.0803320782570496
533.351652	1.150123901001	0.0802735268358941
533.371652	1.150123901001	0.0802201625236923
533.391652	1.15012801594624	0.0801254152900838
533.411652	1.15012801594624	0.079999846896044
533.431652	1.15012801594624	0.079836220315651
533.451652	1.15012801594624	0.0797608363104988
533.471652	1.15012801594624	0.0797300198979938
533.491652	1.15012801594624	0.079597766424407
533.511652	1.15012801594624	0.0794883024012429
533.531652	1.15012801594624	0.0795208191646799
533.551652	1.15012801594624	0.0795315791515594
533.571652	1.15012801594624	0.0794648078838368
533.591652	1.15012801594624	0.0794418825240365
533.611652	1.15012801594624	0.0793315810854568
533.631652	1.15012801594624	0.0793224312389202
533.651652	1.15012801594624	0.0793076135559409
533.671652	1.15012801594624	0.0792883084895755
533.691652	1.15012801594624	0.0792532320006329
533.711652	1.15012801594624	0.07916257985304
533.731652	1.15012801594624	0.0790329697871507
533.751652	1.15012801594624	0.0790362167749179
533.771652	1.15012801594624	0.079039806800325
533.791652	1.15011567111053	0.0790098788434384
533.811652	1.15011567111053	0.078904049357486
533.831652	1.15011567111053	0.0788329930867144
533.851652	1.15011567111053	0.0787919033497268
533.871652	1.15011567111053	0.0786963911065709
533.891652	1.15011567111053	0.0786339968329592
533.911652	1.15011567111053	0.0786001791378485
533.931652	1.15011567111053	0.0786300655503838
533.951652	1.15011567111053	0.0786273479563456
533.971652	1.15011567111053	0.0785615743465341
533.991652	1.15011567111053	0.0785715657629226
534.011652	1.15011567111053	0.078503181980894
534.031652	1.15011567111053	0.078485786174197
534.051652	1.15011567111053	0.0784357661822415
534.071652	1.15011567111053	0.0783680423619018
534.091652	1.15011567111053	0.0782563290088823
534.111652	1.15011567111053	0.0780735403933885
534.131652	1.15011567111053	0.0780117953986321
534.151652	1.15011567111053	0.0779722012582763
534.171652	1.15011567111053	0.0780243477275068
534.191652	1.15012883893528	0.0779733336385832
534.211652	1.15012883893528	0.0778966819372384
534.231652	1.15012883893528	0.077866243578327
534.251652	1.15012883893528	0.0779744517751128
534.271652	1.15012883893528	0.0780113194190692
534.291652	1.15012883893528	0.0780313782186576
534.311652	1.15012883893528	0.0779657838430465
534.331652	1.15012883893528	0.0779523466194981
534.351652	1.15012883893528	0.0779111476802164
534.371652	1.15012883893528	0.0778017376647085
534.391652	1.15012883893528	0.0777175468506595
534.411652	1.15012883893528	0.0776692788433298
534.431652	1.15012883893528	0.0776536943703313
534.451652	1.15012883893528	0.0776430952194396
534.471652	1.15012883893528	0.0775835514817889
534.491652	1.15012883893528	0.0775999068992411
534.511652	1.15012883893528	0.0775578094149995
534.531652	1.15012883893528	0.0774960092256051
534.551652	1.15012883893528	0.0774715787733222
534.571652	1.15012883893528	0.0774137395410393
534.591652	1.15011649409958	0.0774065945061778
534.611652	1.15011649409958	0.0773571300215423
534.631652	1.15011649409958	0.0773277819050963
534.651652	1.15011649409958	0.0773092673683791
534.671652	1.15011649409958	0.0771358582803333
534.691652	1.15011649409958	0.0770408635610917
534.711652	1.15011649409958	0.0769489253190934
534.731652	1.15011649409958	0.0769090623274384
534.751652	1.15011649409958	0.076897753361637
534.771652	1.15011649409958	0.07689599247465
534.791652	1.15012883893528	0.0768346261269773
534.811652	1.15012883893528	0.0768254477928855
534.831652	1.15012883893528	0.0768805646832046
534.851652	1.15012883893528	0.0769785992619489
534.871652	1.15012883893528	0.0769773167284881
534.891652	1.15012883893528	0.0768804774400668
534.911652	1.15012883893528	0.0768245996946366
534.931652	1.15012883893528	0.0767261995256038
534.951652	1.15012883893528	0.0767418860790069
534.971652	1.15012883893528	0.0766605926866869
534.991652	1.15011649409958	0.0765722634617991
535.011652	1.15011649409958	0.0765491778595037
535.031652	1.15011649409958	0.0764311746917604
535.051652	1.15011649409958	0.076478647421516
535.071652	1.15011649409958	0.0763956489303375
535.091652	1.15011649409958	0.0762872537839725
535.111652	1.15011649409958	0.0761477193661473
535.131652	1.15011649409958	0.0761214122961859
535.151652	1.15011649409958	0.0760895276003731
535.171652	1.15011649409958	0.0759262784800812
535.191652	1.15011649409958	0.0759818030985299
535.211652	1.15011649409958	0.0759698359515119
535.231652	1.15011649409958	0.0759121106694483
535.251652	1.15011649409958	0.0758482344494916
535.271652	1.15011649409958	0.0758711135170144
535.291652	1.15011649409958	0.0758147140932347
535.311652	1.15011649409958	0.0757044898084493
535.331652	1.15011649409958	0.0756334264157895
535.351652	1.15011649409958	0.0755829233223824
535.371652	1.15011649409958	0.075514202437621
535.391652	1.15011649409958	0.07540550817193
535.411652	1.15011649409958	0.0753953511716293
535.431652	1.15011649409958	0.0753276499039372
535.451652	1.15011649409958	0.0753345741602485
535.471652	1.15011649409958	0.0753654160928543
535.491652	1.15011649409958	0.0754411971433027
535.511652	1.15011649409958	0.0754303878966929
535.531652	1.15011649409958	0.0754321974499194
535.551652	1.15011649409958	0.0754265005324317
535.571652	1.15011649409958	0.0754240191477024
535.591652	1.15011649409958	0.0753992112353173
535.611652	1.15011649409958	0.0754505113867708
535.631652	1.15011649409958	0.0754701808564427
535.651652	1.15011649409958	0.0754848733128781
535.671652	1.15011649409958	0.0754509731225564
535.691652	1.15011649409958	0.0753869734565282
535.711652	1.15011649409958	0.0753313776191928
535.731652	1.15011649409958	0.0752266882289268
535.751652	1.15011649409958	0.0750963487629337
535.771652	1.15011649409958	0.0750485638570558
535.791652	1.15011649409958	0.075026749511897
535.811652	1.15011649409958	0.0750085234116734
535.831652	1.15011649409958	0.0750437369969739
535.851652	1.15011649409958	0.075004203986163
535.871652	1.15011649409958	0.0749746344976754
535.891652	1.15011649409958	0.0748843936391562
535.911652	1.15011649409958	0.0748765352284412
535.931652	1.15011649409958	0.0748791804166109
535.951652	1.15011649409958	0.0747855750591609
535.971652	1.15011649409958	0.0747387652585469
535.991652	1.15011649409958	0.0747564548431537
536.011652	1.15012472399005	0.0747275352270122
536.031652	1.15012472399005	0.0747908790857872
536.051652	1.15012472399005	0.0747903680902715
536.071652	1.15012472399005	0.0748453045594089
536.091652	1.15012472399005	0.074866168725914
536.111652	1.15012472399005	0.0748603934676502
536.131652	1.15012472399005	0.0748379779163849
536.151652	1.15012472399005	0.0747686706627858
536.171652	1.15012472399005	0.0746712877368592
536.191652	1.15012472399005	0.0747006667148233
536.211652	1.15011649409958	0.0748291800098494
536.231652	1.15011649409958	0.0749242981751622
536.251652	1.15011649409958	0.0748907178763421
536.271652	1.15011649409958	0.0748658375580884
536.291652	1.15011649409958	0.0748822190891328
536.311652	1.15011649409958	0.0748809757260599
536.331652	1.15011649409958	0.0749122793944516
536.351652	1.15011649409958	0.0748319177825725
536.371652	1.15011649409958	0.0747897912172852
536.391652	1.15011649409958	0.0748660061094549
536.411652	1.15011649409958	0.0749934891045792
536.431652	1.15011649409958	0.0749754214663793
536.451652	1.15011649409958	0.0749554321052058
536.471652	1.15011649409958	0.0750533129698531
536.491652	1.15011649409958	0.0752009699017667
536.511652	1.15011649409958	0.0751969074577405
536.531652	1.15011649409958	0.0751936830226209
536.551652	1.15011649409958	0.0751924728950291
536.571652	1.15011649409958	0.0751834073241752
536.591652	1.15011649409958	0.0752095618670202
536.611652	1.15012966192433	0.0753443157170393
536.631652	1.15012966192433	0.0753332269362977
536.651652	1.15012966192433	0.0753493936236995
536.671652	1.15012966192433	0.0754181732640421
536.691652	1.15012966192433	0.0754476282088192
536.711652	1.15012966192433	0.0754636975637412
536.731652	1.15012966192433	0.0755233469427414
536.751652	1.15012966192433	0.0756137415153588
536.771652	1.15012966192433	0.0756873818447552
536.791652	1.15012966192433	0.0757106003889737
536.811652	1.15011649409958	0.075759203718565
536.831652	1.15011649409958	0.0757745899656596
536.851652	1.15011649409958	0.0757829101121606
536.871652	1.15011649409958	0.0757286407266011
536.891652	1.15011649409958	0.0758575024006832
536.911652	1.15011649409958	0.0759739435008329
536.931652	1.15011649409958	0.0761305912237691
536.951652	1.15011649409958	0.076298879080332
536.971652	1.15011649409958	0.0764474357441874
536.991652	1.15011649409958	0.0766299828089553
537.011652	1.15011649409958	0.0766704636244571
537.031652	1.15011649409958	0.0767832351714424
537.051652	1.15011649409958	0.0768586203635763
537.071652	1.15011649409958	0.0770102127325
537.091652	1.15011649409958	0.0770674471977321
537.111652	1.15011649409958	0.0772105111049102
537.131652	1.15011649409958	0.0773236298439706
537.151652	1.15011649409958	0.0773731958155202
537.171652	1.15011649409958	0.0774699359909899
537.191652	1.15011649409958	0.0774878742482111
537.211652	1.15011731708863	0.077582777569881
537.231652	1.15011731708863	0.0776433830624419
537.251652	1.15011731708863	0.0776208321952912
537.271652	1.15011731708863	0.0777346014001887
537.291652	1.15011731708863	0.0777602930202661
537.311652	1.15011731708863	0.0777824877929809
537.331652	1.15011731708863	0.0777684499568171
537.351652	1.15011731708863	0.0778504430747038
537.371652	1.15011731708863	0.0779966946205765
537.391652	1.15011731708863	0.0780412966356862
537.411652	1.15011731708863	0.0780965221348077
537.431652	1.15011731708863	0.0781553958214274
537.451652	1.15011731708863	0.0782266722772587
537.471652	1.15011731708863	0.0783195375517722
537.491652	1.15011731708863	0.0784553584981188
537.511652	1.15011731708863	0.0785778152202768
537.531652	1.15011731708863	0.0786698875911791
537.551652	1.15011731708863	0.0786914218087146
537.571652	1.15011731708863	0.0787451220366684
537.591652	1.15011731708863	0.0787792839564005
537.611652	1.15011731708863	0.0788047619198168
537.631652	1.15011731708863	0.0787505530703105
537.651652	1.15011731708863	0.078760400861942
537.671652	1.15011731708863	0.0787782714612209
537.691652	1.15011731708863	0.0788961096385416
537.711652	1.15011731708863	0.0790101275160531
537.731652	1.15011731708863	0.0789648560434034
537.751652	1.15011731708863	0.0789330111114692
537.771652	1.15011731708863	0.0789577863818645
537.791652	1.15011731708863	0.0789459587051672
537.811652	1.15011731708863	0.0790214157096795
537.831652	1.15011731708863	0.0791931143574498
537.851652	1.15011731708863	0.0792510242151295
537.871652	1.15011731708863	0.0792621011260564
537.891652	1.15011731708863	0.0792338355366957
537.911652	1.15011731708863	0.0792706930913102
537.931652	1.15011731708863	0.0793788419390233
537.951652	1.15011731708863	0.0793591279575468
537.971652	1.15011731708863	0.0793954050782303
537.991652	1.15011731708863	0.0793805203307989
538.011652	1.15011731708863	0.079432968293319
538.031652	1.15011731708863	0.0795311720169208
538.051652	1.15011731708863	0.0795470656985876
538.071652	1.15011731708863	0.0796272498567395
538.091652	1.15011731708863	0.0796056088108727
538.111652	1.15011731708863	0.0796240764618221
538.131652	1.15011731708863	0.0795945022254095
538.151652	1.15011731708863	0.0797778694943613
538.171652	1.15011731708863	0.0797607235472607
538.191652	1.15011731708863	0.0798399349741109
538.211652	1.15011731708863	0.079920784435367
538.231652	1.15011731708863	0.0798763800526692
538.251652	1.15011731708863	0.0799275063113402
538.271652	1.15011731708863	0.0798789949728123
538.291652	1.15011731708863	0.0799616569547483
538.311652	1.15011731708863	0.0799964194870967
538.331652	1.15011731708863	0.0799436077147615
538.351652	1.15011731708863	0.07989547739728
538.371652	1.15011731708863	0.0799482464382832
538.391652	1.15011731708863	0.0800316194221103
538.411652	1.15011731708863	0.0799681248166907
538.431652	1.15011731708863	0.0800895755720665
538.451652	1.15011731708863	0.0802177339596377
538.471652	1.15011731708863	0.0802573696443442
538.491652	1.15011731708863	0.0801936275532915
538.511652	1.15011731708863	0.0801333959598885
538.531652	1.15011731708863	0.0801709241590238
538.551652	1.15011731708863	0.0801006530764843
538.571652	1.15011731708863	0.0801574792200963
538.591652	1.15011731708863	0.0801154582961581
538.611652	1.15011731708863	0.0801597760292094
538.631652	1.15011731708863	0.0801774584919269
538.651652	1.15011731708863	0.0802048848853998
538.671652	1.15011731708863	0.0802906787179022
538.691652	1.15011731708863	0.0803290110969723
538.711652	1.15011731708863	0.0804211938571505
538.731652	1.15011731708863	0.0803990418157678
538.751652	1.15011731708863	0.0804165652229711
538.771652	1.15011731708863	0.0805164402164602
538.791652	1.15011731708863	0.0804807429362173
538.811652	1.15011731708863	0.0806023942914592
538.831652	1.15011731708863	0.0805988446234209
538.851652	1.15011731708863	0.0805663409167798
538.871652	1.15011731708863	0.080554778530438
538.891652	1.15011731708863	0.0805931809414141
538.911652	1.15011731708863	0.0806238210871727
538.931652	1.15011731708863	0.0806366885596229
538.951652	1.15011731708863	0.080605095267757
538.971652	1.15011731708863	0.0806211224848377
538.991652	1.15011731708863	0.0806993012378225
539.011652	1.15011731708863	0.0805773893401521
539.031652	1.15011731708863	0.0805556776688895
539.051652	1.15011731708863	0.0805868104119514
539.071652	1.15011731708863	0.0805914426070748
539.091652	1.15011731708863	0.0806487079338252
539.111652	1.15011731708863	0.0806517798418272
539.131652	1.15011731708863	0.0806570975187406
539.151652	1.15011731708863	0.0807394775925817
539.171652	1.15011731708863	0.0807735309035111
539.191652	1.15011731708863	0.080833253875361
539.211652	1.15011731708863	0.0808327933265568
539.231652	1.15011731708863	0.080891140586902
539.251652	1.15011731708863	0.0809203605093513
539.271652	1.15011731708863	0.0808857380408147
539.291652	1.15011731708863	0.0808675742571175
539.311652	1.15011731708863	0.080826320716689
539.331652	1.15011731708863	0.0808271207421892
539.351652	1.15011731708863	0.0808643984882377
539.371652	1.15011731708863	0.0808534349340394
539.391652	1.15011731708863	0.0808467884313885
539.411652	1.15011801148564	0.0809131080526685
539.431652	1.15011814007767	0.0809126439429212
539.451652	1.15011814007767	0.0809387931443477
539.471652	1.15011814007767	0.080929452787288
539.491652	1.15011814007767	0.0808656786477358
539.511652	1.15011814007767	0.0808709702110568
539.531652	1.15011814007767	0.0809060229603705
539.551652	1.15011814007767	0.0808793093492611
539.571652	1.15011814007767	0.0808105599769452
539.591652	1.15011814007767	0.0808133725295001
539.611652	1.15012366953533	0.0808236820569173
539.631652	1.15012636996814	0.0807938087011778
539.651652	1.15012636996814	0.0808184652734275
539.671652	1.15012636996814	0.0807858422751504
539.691652	1.15012636996814	0.0807915314772587
539.711652	1.15012636996814	0.0807008455006944
539.731652	1.15012636996814	0.0807166317605399
539.751652	1.15012636996814	0.0807145545429956
539.771652	1.15012636996814	0.0807848784462098
539.791652	1.15012636996814	0.0808300525863809
539.811652	1.15012636996814	0.0808692111045424
539.831652	1.15011814007767	0.0808914759091634
539.851652	1.15011814007767	0.0810549072311078
539.871652	1.15011814007767	0.0811379864370249
539.891652	1.15011814007767	0.0812117359687153
539.911652	1.15011814007767	0.081253885680141
539.931652	1.15011814007767	0.0813166983647156
539.951652	1.15011814007767	0.0813214183964667
539.971652	1.15011814007767	0.081354577316871
539.991652	1.15011814007767	0.0813732740552409
540.011652	1.15011814007767	0.0814048008761457
540.031652	1.15011814007767	0.0814395070268747
540.051652	1.15011814007767	0.0815305259517365
540.071652	1.15011814007767	0.0815748282540292
540.091652	1.15011814007767	0.0815905860263196
540.111652	1.15011814007767	0.081648873937592
540.131652	1.15011814007767	0.0816477190046375
540.151652	1.15011814007767	0.0816849006051884
540.171652	1.15011814007767	0.0816691155323245
540.191652	1.15011814007767	0.0816838228260283
540.211652	1.15011814007767	0.0817331175723157
540.231652	1.15011814007767	0.0817260864876743
540.251652	1.15011814007767	0.0817919906654449
540.271652	1.15011814007767	0.0817971421649545
540.291652	1.15011814007767	0.0817920891849053
540.311652	1.15011814007767	0.0818303746782086
540.331652	1.15011814007767	0.0818849906623535
540.351652	1.15011814007767	0.0819279528625845
540.371652	1.15011814007767	0.0819216838200362
540.391652	1.15011814007767	0.0819102211401363
540.411652	1.15011814007767	0.0819518557016113
540.431652	1.15011814007767	0.0819238037689127
540.451652	1.15011814007767	0.0820040603329332
540.471652	1.15011814007767	0.0820071399563151
540.491652	1.15011814007767	0.0819440251849604
540.511652	1.15011814007767	0.0819499844253495
540.531652	1.15011814007767	0.0819599568500338
540.551652	1.15011814007767	0.0819467902582571
540.571652	1.15011814007767	0.0820005290631072
540.591652	1.15011814007767	0.0818601833434585
540.611652	1.15011814007767	0.0818217162419933
540.631652	1.15011814007767	0.0819133399339067
540.651652	1.15011814007767	0.0820119490116749
540.671652	1.15011814007767	0.0819684028165685
540.691652	1.15011814007767	0.0820190020554736
540.711652	1.15011814007767	0.0819736326568541
540.731652	1.15011814007767	0.0819666668561923
540.751652	1.15011814007767	0.0819410755360475
540.771652	1.15011814007767	0.0819038980899315
540.791652	1.15011814007767	0.0818344632358256
540.811652	1.15011814007767	0.0817818419740142
540.831652	1.15011814007767	0.0817566655038876
540.851652	1.15011814007767	0.0817475393969797
540.871652	1.15011814007767	0.081708792761382
540.891652	1.15011814007767	0.0816930795008959
540.911652	1.15011814007767	0.0816244618835212
540.931652	1.15011814007767	0.0816007525224719
540.951652	1.15011814007767	0.0815711414896334
540.971652	1.15011814007767	0.0815862191215507
540.991652	1.15011814007767	0.0815523046874514
541.011652	1.15011814007767	0.0814932167506793
541.031652	1.15011814007767	0.0814733698272804
541.051652	1.15011814007767	0.0813590890333763
541.071652	1.15011814007767	0.0813306661689735
541.091652	1.15011814007767	0.081268492673912
541.111652	1.15011814007767	0.0812124760516514
541.131652	1.15011814007767	0.0811707756127057
541.151652	1.15011814007767	0.08119027593752
541.171652	1.15011814007767	0.0811877328297555
541.191652	1.15011814007767	0.081178452415258
541.211652	1.15011814007767	0.0810733030696788
541.231652	1.15011814007767	0.0809502801573676
541.251652	1.15011814007767	0.0808260287192514
541.271652	1.15011814007767	0.0807267608667759
541.291652	1.15011814007767	0.0806734007090092
541.311652	1.15011814007767	0.0806883370901334
541.331652	1.15011814007767	0.0806322872323926
541.351652	1.15011814007767	0.080592107316689
541.371652	1.15011814007767	0.08057526464335
541.391652	1.15011814007767	0.0805577412361467
541.411652	1.15011814007767	0.0805500935146397
541.431652	1.15011814007767	0.0804966532356245
541.451652	1.15011814007767	0.0804585926753071
541.471652	1.15011814007767	0.0804541575191052
541.491652	1.15011814007767	0.0804444545392108
541.511652	1.15011814007767	0.0803788488872752
541.531652	1.15011814007767	0.0802784243213728
541.551652	1.15011814007767	0.080392662383944
541.571652	1.15011814007767	0.0803781616250134
541.591652	1.15011814007767	0.0802617092485401
541.611652	1.15011814007767	0.0802209625491923
541.631652	1.15011814007767	0.0801994437624158
541.651652	1.15011814007767	0.0802249911642467
541.671652	1.15011814007767	0.0802240718471108
541.691652	1.15011814007767	0.0802336703726374
541.711652	1.15011814007767	0.0802013233475488
541.731652	1.15011814007767	0.0802489420760226
541.751652	1.15011814007767	0.0802482892362229
541.771652	1.15011814007767	0.0801823559774066
541.791652	1.15011814007767	0.0801139324314995
541.811652	1.15011814007767	0.0801575682437057
541.831652	1.15012636996814	0.0802255039402353
541.851652	1.15012636996814	0.0801644028829168
541.871652	1.15012636996814	0.0801354452833694
541.891652	1.15012636996814	0.080229019779301
541.911652	1.15012636996814	0.0801890689510186
541.931652	1.15012636996814	0.0800896740915276
541.951652	1.15012636996814	0.0800076892825104
541.971652	1.15012636996814	0.0801001017235994
541.991652	1.15012636996814	0.0800717589804444
542.011652	1.15012636996814	0.0800363169012145
542.031652	1.15012719295719	0.0799262237778795
542.051652	1.15012719295719	0.0798464319170985
542.071652	1.15012719295719	0.0798469001812821
542.091652	1.15012719295719	0.0798468616043849
542.111652	1.15012719295719	0.0798444407557099
542.131652	1.15012719295719	0.079843618771053
542.151652	1.15012719295719	0.0799067958589338
542.171652	1.15012719295719	0.0798951824323894
542.191652	1.15012719295719	0.0799627098072986
542.211652	1.15012719295719	0.0799811685558872
542.231652	1.15011814007767	0.0800196315029175
542.251652	1.15011814007767	0.0800678360067395
542.271652	1.15011814007767	0.0800799052341621
542.291652	1.15011814007767	0.0800947294455392
542.311652	1.15011814007767	0.0801135804914986
542.331652	1.15011814007767	0.0801681513703485
542.351652	1.15011814007767	0.0802047798375421
542.371652	1.15011814007767	0.0802538799188706
542.391652	1.15011814007767	0.0803720623208136
542.411652	1.15011814007767	0.0803904492570237
542.431652	1.15011814007767	0.0803376250213835
542.451652	1.15011814007767	0.0803297683911402
542.471652	1.15011814007767	0.0803006208745598
542.491652	1.15011814007767	0.0802481515463743
542.511652	1.15011814007767	0.0802517914250025
542.531652	1.15011814007767	0.0801471797820215
542.551652	1.15011814007767	0.0800180599394725
542.571652	1.15011814007767	0.0799752383965439
542.591652	1.15011814007767	0.0800063901313094
542.611652	1.15011814007767	0.0800545335055864
542.631652	1.15011814007767	0.0799416883657511
542.651652	1.15011814007767	0.0799336263877164
542.671652	1.15011814007767	0.0799686387796604
542.691652	1.15011814007767	0.0799056480478681
542.711652	1.15011814007767	0.0799234812572305
542.731652	1.15011814007767	0.0799722733168721
542.751652	1.15011814007767	0.0798699092232743
542.771652	1.15011814007767	0.0796861466894975
542.791652	1.15011814007767	0.079562206834013
542.811652	1.15011814007767	0.0794195197934464
542.831652	1.15012542481666	0.079323887665164
542.851652	1.15012719295719	0.0791893142363252
542.871652	1.15012719295719	0.0791823015498961
542.891652	1.15012719295719	0.0791565725399021
542.911652	1.15012719295719	0.0789152152920224
542.931652	1.15012719295719	0.0789392409836296
542.951652	1.15012719295719	0.0788607797290587
542.971652	1.15012719295719	0.0788151693732035
542.991652	1.15012719295719	0.0786851937170263
543.011652	1.15012719295719	0.0785804829610939
543.031652	1.15012719295719	0.0784658080893475
543.051652	1.15012719295719	0.0783559666060813
543.071652	1.15012719295719	0.0782425083903249
543.091652	1.15012719295719	0.0782207682315073
543.111652	1.15012719295719	0.0782077428905233
543.131652	1.15012719295719	0.0780533326276278
543.151652	1.15012719295719	0.0779910333125323
543.171652	1.15012719295719	0.0779369870794852
543.191652	1.15012719295719	0.0778603003621872
543.211652	1.15012719295719	0.0778161974727789
543.231652	1.15012719295719	0.0777112671252782
543.251652	1.15011896306672	0.0775397115087727
543.271652	1.15011896306672	0.0775050783574033
543.291652	1.15011896306672	0.0774911331057928
543.311652	1.15011896306672	0.0773251337494725
543.331652	1.15011896306672	0.0771805760261352
543.351652	1.15011896306672	0.0770264987115375
543.371652	1.15011896306672	0.0769770027718938
543.391652	1.15011896306672	0.0767949115080041
543.411652	1.15011896306672	0.0766777825521015
543.431652	1.15011896306672	0.076643845565355
543.451652	1.15012719295719	0.0765698716941701
543.471652	1.15012719295719	0.0764343902245191
543.491652	1.15012719295719	0.0763126124557526
543.511652	1.15012719295719	0.0762908906951476
543.531652	1.15012719295719	0.0761903593009145
543.551652	1.15012719295719	0.0761141622134665
543.571652	1.15012719295719	0.0761128363551825
543.591652	1.15012719295719	0.0761309514726397
543.611652	1.15012719295719	0.0759947934235607
543.631652	1.15012719295719	0.0759415751100777
543.651652	1.15011896306672	0.076073046362887
543.671652	1.15011896306672	0.0761006329988557
543.691652	1.15011896306672	0.0759442754928844
543.711652	1.15011896306672	0.075809026078108
543.731652	1.15011896306672	0.0757109576703922
543.751652	1.15011896306672	0.0756058593650146
543.771652	1.15011896306672	0.0756391144309165
543.791652	1.15011896306672	0.0756568888846972
543.811652	1.15011896306672	0.0756078920707547
543.831652	1.15011896306672	0.0755355016328295
543.851652	1.15012719295719	0.0754354735187327
543.871652	1.15012719295719	0.0753738964818517
543.891652	1.15012719295719	0.0752971070906581
543.911652	1.15012719295719	0.0752444223253386
543.931652	1.15012719295719	0.0752340510748855
543.951652	1.15012719295719	0.0751424695208143
543.971652	1.15012719295719	0.0750591363008658
543.991652	1.15012719295719	0.0749322070325896
544.011652	1.15012719295719	0.0748725974174684
544.031652	1.15012719295719	0.0748522050760915
544.051652	1.15012719295719	0.0749804892836973
544.071652	1.15012719295719	0.0750383219875822
544.091652	1.15012719295719	0.0750753837030055
544.111652	1.15012719295719	0.0750879401863152
544.131652	1.15012719295719	0.0750473092176596
544.151652	1.15012719295719	0.0749871779241891
544.171652	1.15012719295719	0.0749468609121282
544.191652	1.15012719295719	0.0748517308770006
544.211652	1.15012719295719	0.0747073814689079
544.231652	1.15012719295719	0.07467398218476
544.251652	1.15011896306672	0.074575792704935
544.271652	1.15011896306672	0.0744175075410835
544.291652	1.15011896306672	0.0743576967326059
544.311652	1.15011896306672	0.0742397226459084
544.331652	1.15011896306672	0.0741853695781559
544.351652	1.15011896306672	0.0742553753703402
544.371652	1.15011896306672	0.0742504268446588
544.391652	1.15011896306672	0.0741976174462867
544.411652	1.15011896306672	0.0740931482410805
544.431652	1.15011896306672	0.0739696950479919
544.451652	1.15011896306672	0.0738764469719594
544.471652	1.15011896306672	0.0738641866405229
544.491652	1.15011896306672	0.0737561392797241
544.511652	1.15011896306672	0.073773802157248
544.531652	1.15011896306672	0.0737081140101014
544.551652	1.15011896306672	0.0736178310137395
544.571652	1.15011896306672	0.0734817910693158
544.591652	1.15011896306672	0.0733946161838918
544.611652	1.15011896306672	0.0733346516613164
544.631652	1.15011896306672	0.0732881166469088
544.651652	1.15011896306672	0.0732125219525482
544.671652	1.15011896306672	0.0731102338257633
544.691652	1.15011896306672	0.0731220680308581
544.711652	1.15011896306672	0.073086357100329
544.731652	1.15011896306672	0.0729283835191084
544.751652	1.15011896306672	0.0728040935040955
544.771652	1.15011896306672	0.0727084762130813
544.791652	1.15011896306672	0.0725463404813932
544.811652	1.15011896306672	0.0724055585460604
544.831652	1.15011896306672	0.0722854544211443
544.851652	1.15011896306672	0.0721607982223519
544.871652	1.15011896306672	0.0721139433164432
544.891652	1.15011896306672	0.0721311699782828
544.911652	1.15011896306672	0.0720556067389314
544.931652	1.15011896306672	0.0719274993915624
544.951652	1.15011896306672	0.0719489101630265
544.971652	1.15011896306672	0.0719087106621295
544.991652	1.15011896306672	0.0718946947851226
545.011652	1.15011896306672	0.0719377121799915
545.031652	1.15011896306672	0.0720388133253225
545.051652	1.15011896306672	0.0719895132376184
545.071652	1.15011896306672	0.0719659955740734
545.091652	1.15011896306672	0.0718494814745641
545.111652	1.15011896306672	0.0717733983373357
545.131652	1.15011896306672	0.0716045561604336
545.151652	1.15011896306672	0.0715651103927598
545.171652	1.15011896306672	0.071515640566707
545.191652	1.15011896306672	0.0713351505407992
545.211652	1.15011896306672	0.0711935958805398
545.231652	1.15011896306672	0.0710558644875428
545.251652	1.15011896306672	0.070889821212909
545.271652	1.15011896306672	0.070722375519688
545.291652	1.15011896306672	0.0705967780446031
545.311652	1.15011896306672	0.0705369850408471
545.331652	1.15011896306672	0.0704364204111337
545.351652	1.15011896306672	0.0703508236175525
545.371652	1.15011896306672	0.0702856998800873
545.391652	1.15011896306672	0.0702329160018165
545.411652	1.15011896306672	0.0701278693301326
545.431652	1.15011896306672	0.0700219668448211
545.451652	1.15011896306672	0.0699535907781723
545.471652	1.15011896306672	0.0698358908841907
545.491652	1.15011896306672	0.069784451855907
545.511652	1.15011896306672	0.0697087449918001
545.531652	1.15011896306672	0.069631226793993
545.551652	1.15011896306672	0.0695812097694912
545.571652	1.15011896306672	0.0694381618865629
545.591652	1.15011896306672	0.0694134928510077
545.611652	1.15011896306672	0.0694038735533058
545.631652	1.15011896306672	0.069283132019348
545.651652	1.15011896306672	0.0691065786174316
545.671652	1.15011896306672	0.0689232172833866
545.691652	1.15011896306672	0.068976314524762
545.711652	1.15011896306672	0.0690602400484555
545.731652	1.15011896306672	0.0690340374328618
545.751652	1.15011896306672	0.0690598050197525
545.771652	1.15011896306672	0.0690073956341302
545.791652	1.15011896306672	0.0689531879716054
545.811652	1.15011896306672	0.068935263958162
545.831652	1.15011896306672	0.0690332285050012
545.851652	1.15011896306672	0.0690736541258661
545.871652	1.15011896306672	0.0691381903075111
545.891652	1.15011896306672	0.0692211531892457
545.911652	1.15011896306672	0.0692112662272259
545.931652	1.15011896306672	0.069276759709414
545.951652	1.15011896306672	0.0693457636892516
545.971652	1.15011896306672	0.0692581062958665
545.991652	1.15011896306672	0.0692553851408841
546.011652	1.15011896306672	0.0692763454528864
546.031652	1.15011896306672	0.0693522113725086
546.051652	1.15011896306672	0.06935342090661
546.071652	1.15011896306672	0.0694025269228464
546.091652	1.15011896306672	0.0694141314470296
546.111652	1.15011896306672	0.0693814580020411
546.131652	1.15011896306672	0.0695853855702461
546.151652	1.15011896306672	0.0696508042726025
546.171652	1.15011896306672	0.0696152595194763
546.191652	1.15011896306672	0.0696780603342359
546.211652	1.15011896306672	0.0696480771827121
546.231652	1.15011896306672	0.0695721174915549
546.251652	1.15011896306672	0.0694825680497324
546.271652	1.15011896306672	0.0694376651348248
546.291652	1.15011896306672	0.069398713744926
546.311652	1.15011896306672	0.0693797517162009
546.331652	1.15011896306672	0.0693582661649045
546.351652	1.15011896306672	0.0693006293129598
546.371652	1.15011896306672	0.0693169663321989
546.391652	1.15011896306672	0.0692925435952961
546.411652	1.15011896306672	0.0692477285170156
546.431652	1.15011896306672	0.0692497867428566
546.451652	1.15011896306672	0.069270080564773
546.471652	1.15011896306672	0.0692701298245031
546.491652	1.15011896306672	0.0691676001469928
546.511652	1.15011896306672	0.0692231253589312
546.531652	1.15011896306672	0.069206852436689
546.551652	1.15011896306672	0.0691310316223624
546.571652	1.15011896306672	0.0690474752499008
546.591652	1.15011896306672	0.069022700572996
546.611652	1.15011896306672	0.069078188395019
546.631652	1.15011896306672	0.0691494779076461
546.651652	1.15011931026522	0.0692786933022022
546.671652	1.15011978605577	0.0692393466474793
546.691652	1.15011978605577	0.0692882746164976
546.711652	1.15011978605577	0.0692976630463073
546.731652	1.15011978605577	0.069404814829599
546.751652	1.15011978605577	0.0695098704036435
546.771652	1.15011978605577	0.0694970978897096
546.791652	1.15011978605577	0.0695293119728762
546.811652	1.15011978605577	0.0694394331437003
546.831652	1.15011978605577	0.0694279710572918
546.851652	1.15011978605577	0.0694899902447638
546.871652	1.15012801594624	0.0695181484123027
546.891652	1.15012801594624	0.0695428275372003
546.911652	1.15012801594624	0.0697051674296979
546.931652	1.15012801594624	0.0698003265458711
546.951652	1.15012801594624	0.0699046954511442
546.971652	1.15012801594624	0.0698906463386567
546.991652	1.15012801594624	0.0699141723110723
547.011652	1.15012801594624	0.0699280956035258
547.031652	1.15012801594624	0.0699994640504192
547.051652	1.15012801594624	0.0700159488488499
547.071652	1.15012801594624	0.070081875579269
547.091652	1.15012801594624	0.0701276865349893
547.111652	1.15012801594624	0.0702330234236384
547.131652	1.15012801594624	0.0703459605545367
547.151652	1.15012801594624	0.0703613723217332
547.171652	1.15012801594624	0.0704499258861158
547.191652	1.15012801594624	0.0704964798922264
547.211652	1.15012801594624	0.0706242827788521
547.231652	1.15012801594624	0.0707269198781843
547.251652	1.15012801594624	0.0707623987538398
547.271652	1.15012801594624	0.0709113263494006
547.291652	1.15012801594624	0.0710980403125615
547.311652	1.15012801594624	0.0712127656310197
547.331652	1.15012801594624	0.0712970270704662
547.351652	1.15012801594624	0.0715136630556061
547.371652	1.15012801594624	0.0715641833602445
547.391652	1.15012801594624	0.0716233905886533
547.411652	1.15012801594624	0.0717918369072403
547.431652	1.15012801594624	0.0719181157096792
547.451652	1.15012801594624	0.0721206200871219
547.471652	1.15011978605577	0.0722568446071627
547.491652	1.15011978605577	0.072415814065822
547.511652	1.15011978605577	0.0725353229195394
547.531652	1.15011978605577	0.0726862618551729
547.551652	1.15011978605577	0.0728601724428826
547.571652	1.15011978605577	0.0729376253567091
547.591652	1.15011978605577	0.0730714082558993
547.611652	1.15011978605577	0.0730914925755889
547.631652	1.15011978605577	0.0731229826000687
547.651652	1.15011978605577	0.0731709574229794
547.671652	1.15011978605577	0.0731979992344609
547.691652	1.15011978605577	0.0732874026775643
547.711652	1.15011978605577	0.0733361929567341
547.731652	1.15011978605577	0.0734800284018571
547.751652	1.15011978605577	0.0735032249869187
547.771652	1.15011978605577	0.0736273078736684
547.791652	1.15011978605577	0.0737050349802102
547.811652	1.15011978605577	0.0738628773999796
547.831652	1.15011978605577	0.0740572123775656
547.851652	1.15011978605577	0.0742313520526958
547.871652	1.15011978605577	0.0744314106548525
547.891652	1.15011978605577	0.0744532202520853
547.911652	1.15011978605577	0.0745537516463185
547.931652	1.15011978605577	0.0746197727417627
547.951652	1.15011978605577	0.074733673701602
547.971652	1.15011978605577	0.074785518084052
547.991652	1.15011978605577	0.0750058343051902
548.011652	1.15011978605577	0.0751387791954738
548.031652	1.15011978605577	0.0751900247457806
548.051652	1.15011978605577	0.0752197538832739
548.071652	1.15011978605577	0.0753388502609358
548.091652	1.15011978605577	0.0753654154993633
548.111652	1.15011978605577	0.0753672642229779
548.131652	1.15011978605577	0.0753901426970105
548.151652	1.15011978605577	0.0754324615532931
548.171652	1.15011978605577	0.075437175650137
548.191652	1.15011978605577	0.0755012026167384
548.211652	1.15011978605577	0.0755500290988429
548.231652	1.15011978605577	0.0756143729894926
548.251652	1.15011978605577	0.0757790334307328
548.271652	1.15011978605577	0.0758827091388371
548.291652	1.15011978605577	0.0759575625632801
548.311652	1.15011978605577	0.0759793436729572
548.331652	1.15011978605577	0.0760016862248632
548.351652	1.15011978605577	0.0761654777956794
548.371652	1.15011978605577	0.0762949810332376
548.391652	1.15011978605577	0.0764288606714165
548.411652	1.15011978605577	0.0765783799772307
548.431652	1.15011978605577	0.0766357622216546
548.451652	1.15011978605577	0.0766008447882264
548.471652	1.15012883893528	0.0765163750335357
548.491652	1.15012883893528	0.0764958254171162
548.511652	1.15012883893528	0.0764476992540703
548.531652	1.15012883893528	0.0765129369417554
548.551652	1.15012883893528	0.0765764487584058
548.571652	1.15012883893528	0.0766046288851013
548.591652	1.15012883893528	0.0766766656025541
548.611652	1.15012883893528	0.0766527586090917
548.631652	1.15012883893528	0.0767609490011559
548.651652	1.15012883893528	0.0769173949372445
548.671652	1.15011978605577	0.0769507936279022
548.691652	1.15011978605577	0.0770367091260035
548.711652	1.15011978605577	0.0770694988951754
548.731652	1.15011978605577	0.0770348289473804
548.751652	1.15011978605577	0.0769913533776703
548.771652	1.15011978605577	0.0770059947939037
548.791652	1.15011978605577	0.0769978788082131
548.811652	1.15011978605577	0.0771294503609557
548.831652	1.15011978605577	0.0772036824006059
548.851652	1.15011978605577	0.0772499361004087
548.871652	1.15011978605577	0.0773288947002094
548.891652	1.15011978605577	0.0773882538622434
548.911652	1.15011978605577	0.0774585593672455
548.931652	1.15011978605577	0.0775093556450722
548.951652	1.15011978605577	0.0775885457062559
548.971652	1.15011978605577	0.077740593876058
548.991652	1.15011978605577	0.0778109937460856
549.011652	1.15011978605577	0.0779058478080248
549.031652	1.15011978605577	0.0779580275127355
549.051652	1.15011978605577	0.0779742903456346
549.071652	1.15012060904481	0.0779621605821581
549.091652	1.15012060904481	0.0779583622415062
549.111652	1.15012060904481	0.077977444155358
549.131652	1.15012060904481	0.0781059942468091
549.151652	1.15012060904481	0.0780751493467492
549.171652	1.15012060904481	0.0781395027332511
549.191652	1.15012060904481	0.0782241594375205
549.211652	1.15012060904481	0.0783738294899805
549.231652	1.15012060904481	0.0784011306569092
549.251652	1.15012060904481	0.0785495692161101
549.271652	1.15012883893528	0.0787021758606861
549.291652	1.15012883893528	0.0788181225830605
549.311652	1.15012883893528	0.0789424066631666
549.331652	1.15012883893528	0.0790351419632111
549.351652	1.15012883893528	0.0792774303980418
549.371652	1.15012883893528	0.0794318477828257
549.391652	1.15012883893528	0.0796146274959587
549.411652	1.15012883893528	0.0796999679015458
549.431652	1.15012883893528	0.07978848170205
549.451652	1.15012883893528	0.0799524210520563
549.471652	1.15012883893528	0.0800356029318694
549.491652	1.15012060904481	0.0800239473674833
549.511652	1.15012060904481	0.0800771122668008
549.531652	1.15012060904481	0.0801040911682652
549.551652	1.15012060904481	0.0801917052368271
549.571652	1.15012060904481	0.0802853016919162
549.591652	1.15012060904481	0.0803170617546768
549.611652	1.15012060904481	0.0803227141603598
549.631652	1.15012060904481	0.0804015309158766
549.651652	1.15012060904481	0.0804091608326618
549.671652	1.15012060904481	0.0805802137625226
549.691652	1.15012060904481	0.0807076261322495
549.711652	1.15012060904481	0.0808022695049808
549.731652	1.15012060904481	0.0810648921190975
549.751652	1.15012060904481	0.0812272284506504
549.771652	1.15012060904481	0.081311292851175
549.791652	1.15012060904481	0.081221693556131
549.811652	1.15012060904481	0.0812427589159926
549.831652	1.15012060904481	0.0811643546365307
549.851652	1.15012060904481	0.0811434892830446
549.871652	1.15012060904481	0.0811551240752552
549.891652	1.15012883893528	0.0812347111817356
549.911652	1.15012883893528	0.0811511993210781
549.931652	1.15012883893528	0.0811126123344858
549.951652	1.15012883893528	0.0810733309637432
549.971652	1.15012883893528	0.0810628695026999
549.991652	1.15012883893528	0.0810323053237541
550.011652	1.15012883893528	0.0809475008402934
550.031652	1.15012883893528	0.0809574145093961
550.051652	1.15012883893528	0.0809163105286309
550.071652	1.15012883893528	0.0809211344212598
550.091652	1.15012060904481	0.0809137644534124
550.111652	1.15012060904481	0.0808094050439906
550.131652	1.15012060904481	0.0807331759080432
550.151652	1.15012060904481	0.0807300042935987
550.171652	1.15012060904481	0.0806460918267007
550.191652	1.15012060904481	0.0805845877891793
550.211652	1.15012060904481	0.0804735806901249
550.231652	1.15012060904481	0.0803801913632992
550.251652	1.15012060904481	0.0803617159969705
550.271652	1.15012060904481	0.0804029042534188
550.291652	1.15012060904481	0.0804591351258323
550.311652	1.15012060904481	0.0803896664427547
550.331652	1.15012060904481	0.0804107110304408
550.351652	1.15012060904481	0.0804482255792897
550.371652	1.15012060904481	0.0805230303374922
550.391652	1.15012060904481	0.0805751957984256
550.411652	1.15012060904481	0.0806383467727143
550.431652	1.15012060904481	0.0807088766172109
550.451652	1.15012060904481	0.0807425791751206
550.471652	1.15012060904481	0.0807304957039203
550.491652	1.15012060904481	0.0806724178883653
550.511652	1.15012060904481	0.0806721419151776
550.531652	1.15012060904481	0.080730381753701
550.551652	1.15012060904481	0.0806125922426195
550.571652	1.15012060904481	0.0805430653974513
550.591652	1.15012060904481	0.0804758537596089
550.611652	1.15012060904481	0.0804428592361366
550.631652	1.15012060904481	0.0804964194002781
550.651652	1.15012060904481	0.0805536093537062
550.671652	1.15012060904481	0.080671530026238
550.691652	1.15012060904481	0.0806178749035796
550.711652	1.15012060904481	0.0805730722886047
550.731652	1.15012060904481	0.0805187678870913
550.751652	1.15012060904481	0.0805552711277415
550.771652	1.15012060904481	0.0804737160060108
550.791652	1.15012060904481	0.0804881265543511
550.811652	1.15012060904481	0.0804633239833827
550.831652	1.15012060904481	0.0805350871016097
550.851652	1.15012060904481	0.0805525671839901
550.871652	1.15012060904481	0.08049491846223
550.891652	1.15012143203386	0.0804526815076673
550.911652	1.15012143203386	0.0804348993385078
550.931652	1.15012143203386	0.0803958072913063
550.951652	1.15012143203386	0.0803843072214909
550.971652	1.15012143203386	0.0804108285416052
550.991652	1.15012143203386	0.0803954007501585
551.011652	1.15012143203386	0.0804042467294432
551.031652	1.15012143203386	0.0804468961600611
551.051652	1.15012143203386	0.0804815144741624
551.071652	1.15012143203386	0.0805139784169252
551.091652	1.15012143203386	0.0806403468364643
551.111652	1.15012143203386	0.0806397284191266
551.131652	1.15012143203386	0.0806180636336311
551.151652	1.15012143203386	0.0805986380886478
551.171652	1.15012143203386	0.0805023958518985
551.191652	1.15012143203386	0.0804465566833649
551.211652	1.15012143203386	0.0804072770930946
551.231652	1.15012143203386	0.0803269249770676
551.251652	1.15012143203386	0.0803164457113011
551.271652	1.15012143203386	0.0801950584594342
551.291652	1.15011237915435	0.0801606021683014
551.311652	1.15011237915435	0.0801263381681637
551.331652	1.15011237915435	0.0800859932620381
551.351652	1.15011237915435	0.0800017128308901
551.371652	1.15011237915435	0.0798381681522165
551.391652	1.15011237915435	0.079753246751083
551.411652	1.15011237915435	0.0795798691180459
551.431652	1.15011237915435	0.0794541559122698
551.451652	1.15011237915435	0.0794076535398523
551.471652	1.15011237915435	0.0793821025770767
551.491652	1.15011320214339	0.0793944293794747
551.511652	1.15011320214339	0.0793073547939837
551.531652	1.15011320214339	0.0793253980990636
551.551652	1.15011320214339	0.0791847241790432
551.571652	1.15011320214339	0.0792035413960306
551.591652	1.15011320214339	0.0791662416908242
551.611652	1.15011320214339	0.0790963510358412
551.631652	1.15011320214339	0.0790402453899718
551.651652	1.15011320214339	0.0790242525953535
551.671652	1.15011320214339	0.0790658818154118
551.691652	1.15012143203386	0.0790717271055813
551.711652	1.15012143203386	0.0791069507802242
551.731652	1.15012143203386	0.0790675061995311
551.751652	1.15012143203386	0.0789635794448495
551.771652	1.15012143203386	0.0788512642922332
551.791652	1.15012143203386	0.0788006460616248
551.811652	1.15012143203386	0.0787030839014985
551.831652	1.15012143203386	0.0786421116316681
551.851652	1.15012143203386	0.0787028025868941
551.871652	1.15012143203386	0.0786526989127457
551.891652	1.15012143203386	0.0786800873228114
551.911652	1.15012143203386	0.0787536683031356
551.931652	1.15012143203386	0.0786738805967896
551.951652	1.15012143203386	0.0786498727099038
551.971652	1.15012143203386	0.0785756400767623
551.991652	1.15012143203386	0.078588131869582
552.011652	1.15012143203386	0.0785621571544281
552.031652	1.15012143203386	0.0786317575924464
552.051652	1.15012143203386	0.0786334152120467
552.071652	1.15012143203386	0.0785497520112539
552.091652	1.15011320214339	0.0785985654365618
552.111652	1.15011320214339	0.0785240135054086
552.131652	1.15011320214339	0.0784387811151342
552.151652	1.15011320214339	0.0784197354042165
552.171652	1.15011320214339	0.0784470294492568
552.191652	1.15011320214339	0.0784801598821057
552.211652	1.15011320214339	0.0785529853487342
552.231652	1.15011320214339	0.0785136689620384
552.251652	1.15011320214339	0.0785088058990219
552.271652	1.15011320214339	0.0784711815543889
552.291652	1.15011320214339	0.0784960933276512
552.311652	1.15011320214339	0.0784601586511176
552.331652	1.15011320214339	0.078405754543162
552.351652	1.15011320214339	0.0783112714129268
552.371652	1.15011320214339	0.0783270932822161
552.391652	1.15011320214339	0.0783534870018242
552.411652	1.15011320214339	0.0784378801962108
552.431652	1.15011320214339	0.078425980113645
552.451652	1.15011320214339	0.0783545101798375
552.471652	1.15011320214339	0.0784174587737882
552.491652	1.15012143203386	0.0783531593949426
552.511652	1.15012143203386	0.0783963465281591
552.531652	1.15012143203386	0.0783927381045397
552.551652	1.15012143203386	0.078430338116053
552.571652	1.15012143203386	0.0785230484894872
552.591652	1.15012143203386	0.0785802562476364
552.611652	1.15012143203386	0.0785018193261849
552.631652	1.15012143203386	0.0784932926449115
552.651652	1.15012143203386	0.0785683876200795
552.671652	1.15012143203386	0.0785406086931153
552.691652	1.15012143203386	0.0785416401799984
552.711652	1.15012143203386	0.0784632732904527
552.731652	1.15012143203386	0.078240342742662
552.751652	1.15012143203386	0.078163650090457
552.771652	1.15012143203386	0.0781263960840377
552.791652	1.15012143203386	0.0780922092376948
552.811652	1.15012143203386	0.078041723949009
552.831652	1.15012143203386	0.0780841163981425
552.851652	1.15012143203386	0.0780966669465455
552.871652	1.15012143203386	0.0781856252716032
552.891652	1.15012143203386	0.0781269385345621
552.911652	1.15012143203386	0.0780601880390143
552.931652	1.15012143203386	0.0781022338895634
552.951652	1.15012143203386	0.0780459371396797
552.971652	1.15012143203386	0.0780088920419961
552.991652	1.15012143203386	0.0780624652629338
553.011652	1.15012143203386	0.078082959684715
553.031652	1.15012143203386	0.0781334995745486
553.051652	1.15012143203386	0.0781778683478024
553.071652	1.15012143203386	0.078190608813237
553.091652	1.15012143203386	0.078106825133827
553.111652	1.15012143203386	0.0781116917577877
553.131652	1.15012143203386	0.0781047277375979
553.151652	1.15012143203386	0.078088235817278
553.171652	1.15012143203386	0.0780511533296788
553.191652	1.15012143203386	0.0780778829650378
553.211652	1.15012143203386	0.0780050129866047
553.231652	1.15012143203386	0.0778642571648638
553.251652	1.15012143203386	0.077810122501698
553.271652	1.15012143203386	0.0777450029186682
553.291652	1.15012143203386	0.0776650306367064
553.311652	1.15012143203386	0.0776547377270296
553.331652	1.15012143203386	0.0777308535062479
553.351652	1.15012143203386	0.0777599998358468
553.371652	1.15012143203386	0.0778081295598368
553.391652	1.15012143203386	0.0778272702292711
553.411652	1.15012143203386	0.0778490507454583
553.431652	1.15012143203386	0.077765884889895
553.451652	1.15012143203386	0.0776483369295394
553.471652	1.15012143203386	0.0776313915823047
553.491652	1.15012143203386	0.0776344896038987
553.511652	1.15012143203386	0.0776271053922746
553.531652	1.15012143203386	0.0776109422658182
553.551652	1.15012143203386	0.0777270587265399
553.571652	1.15012143203386	0.0778199317164329
553.591652	1.15012143203386	0.0780092671281355
553.611652	1.15012143203386	0.0781143256696337
553.631652	1.15012143203386	0.078272832205526
553.651652	1.15012143203386	0.0782687127863902
553.671652	1.15012143203386	0.0782274883270078
553.691652	1.15012143203386	0.0782375948805966
553.711652	1.15012143203386	0.0782306753722115
553.731652	1.15012143203386	0.0782241131452439
553.751652	1.15012143203386	0.0782282527430635
553.771652	1.15012143203386	0.0781874935804113
553.791652	1.15012143203386	0.0781951691959826
553.811652	1.15012143203386	0.0781012676866597
553.831652	1.15012143203386	0.0779791534086514
553.851652	1.15012143203386	0.0779571479594787
553.871652	1.15012143203386	0.0778776629334037
553.891652	1.15012143203386	0.0779062774953113
553.911652	1.15012143203386	0.0779414691214549
553.931652	1.15012143203386	0.077969618386633
553.951652	1.15012143203386	0.0780593126401923
553.971652	1.15012143203386	0.0781141559312857
553.991652	1.15012143203386	0.0781191501557527
554.011652	1.15012143203386	0.0780236260427825
554.031652	1.15012143203386	0.0781125867418035
554.051652	1.15012143203386	0.0781474578829543
554.071652	1.15012143203386	0.0780815080063979
554.091652	1.15012143203386	0.0781191305705595
554.111652	1.15012143203386	0.0780386823090337
554.131652	1.15012143203386	0.0779659375571444
554.151652	1.15012143203386	0.0779356084005264
554.171652	1.15012143203386	0.0779451404550914
554.191652	1.15012143203386	0.0780697117847096
554.211652	1.15012143203386	0.0781377768622175
554.231652	1.15012143203386	0.0781660774675303
554.251652	1.15012143203386	0.0781933335291643
554.271652	1.15012143203386	0.0782071778873511
554.291652	1.15012143203386	0.078227968461006
554.311652	1.15012143203386	0.0783987258324837
554.331652	1.15012143203386	0.0784890272270565
554.351652	1.15012143203386	0.0783925873578952
554.371652	1.15012143203386	0.0783337475002465
554.391652	1.15012143203386	0.0782833334304488
554.411652	1.15012143203386	0.0783435389102596
554.431652	1.15012143203386	0.0783636647743003
554.451652	1.15012143203386	0.0782778382998076
554.471652	1.15012143203386	0.078306302115071
554.491652	1.15012143203386	0.0782626461241795
554.511652	1.15012143203386	0.0782022762474373
554.531652	1.15012143203386	0.0781207508002433
554.551652	1.15012143203386	0.0781404327332205
554.571652	1.15012143203386	0.078217777038243
554.591652	1.15012143203386	0.0782287305030993
554.611652	1.15012143203386	0.0781564765680408
554.631652	1.15012143203386	0.0780646012360601
554.651652	1.15012143203386	0.0781381507613752
554.671652	1.15012143203386	0.0781774825788295
554.691652	1.15012143203386	0.0782306178036112
554.711652	1.15012143203386	0.0782049712888286
554.731652	1.15012143203386	0.0782345538341117
554.751652	1.15012143203386	0.0781691529364773
554.771652	1.15012143203386	0.0781389543478189
554.791652	1.15012143203386	0.078104343155607
554.811652	1.15012143203386	0.0780883438325905
554.831652	1.15012143203386	0.0781248981134429
554.851652	1.15012143203386	0.0781171328807721
554.871652	1.15012143203386	0.0781412511569324
554.891652	1.15012143203386	0.0781641076718081
554.911652	1.15012143203386	0.0781748943657694
554.931652	1.15012143203386	0.0780547332657433
554.951652	1.15012143203386	0.077965253855827
554.971652	1.15012143203386	0.0780412289777433
554.991652	1.15012143203386	0.0780249186655858
555.011652	1.15012143203386	0.077962108354974
555.031652	1.15012143203386	0.0779445956306041
555.051652	1.15012143203386	0.0779069932451279
555.071652	1.15012143203386	0.0779488171301452
555.091652	1.15012143203386	0.0778815455497387
555.111652	1.15011320214339	0.0777941320810428
555.131652	1.15011320214339	0.0777112920518881
555.151652	1.15011320214339	0.0776715525063045
555.171652	1.15011320214339	0.0775543992172824
555.191652	1.15011320214339	0.0774994936096625
555.211652	1.15011320214339	0.0775310026258455
555.231652	1.15011320214339	0.0776258555008035
555.251652	1.15011320214339	0.0777165456318035
555.271652	1.15011320214339	0.0778408516710659
555.291652	1.15011320214339	0.0779940690176009
555.311652	1.15012143203386	0.0780080480981822
555.331652	1.15012143203386	0.0781090139276275
555.351652	1.15012143203386	0.0783115040612917
555.371652	1.15012143203386	0.078341639739933
555.391652	1.15012143203386	0.0784165608223181
555.411652	1.15012143203386	0.0785034811002204
555.431652	1.15012143203386	0.0784923988478765
555.451652	1.15012143203386	0.0785835964134472
555.471652	1.15012143203386	0.0786610273681167
555.491652	1.15012143203386	0.0787756417038088
555.511652	1.15012143203386	0.0789281913732755
555.531652	1.15012143203386	0.0791176158085872
555.551652	1.15012143203386	0.0791857111541216
555.571652	1.15012143203386	0.0793297673777948
555.591652	1.15012143203386	0.0793675644282299
555.611652	1.15012143203386	0.0794105212870444
555.631652	1.15012143203386	0.079490526804487
555.651652	1.15012143203386	0.0794861403145242
555.671652	1.15012143203386	0.0795576422968315
555.691652	1.15012143203386	0.0794727262371143
555.711652	1.15012143203386	0.0794620315342153
555.731652	1.15012143203386	0.0793529396297369
555.751652	1.15012143203386	0.0793327615385123
555.771652	1.15012143203386	0.0792912593254693
555.791652	1.15012143203386	0.0792529115156401
555.811652	1.15012143203386	0.0792791117572708
555.831652	1.15012143203386	0.0793385249269615
555.851652	1.15012143203386	0.0794259710376475
555.871652	1.15012143203386	0.07948582635793
555.891652	1.15012143203386	0.0796101442670073
555.911652	1.15011320214339	0.0797156686987262
555.931652	1.15011320214339	0.0797392344350197
555.951652	1.15011320214339	0.0796522037678428
555.971652	1.15011320214339	0.0796820397336662
555.991652	1.15011320214339	0.0797086281182328
556.011652	1.15011320214339	0.0796473395178449
556.031652	1.15011320214339	0.0796969476272362
556.051652	1.15011320214339	0.0797079016855829
556.071652	1.15011320214339	0.0796425547956046
556.091652	1.15011320214339	0.0796303170168155
556.111652	1.15012136773784	0.0796232230221566
556.131652	1.15012143203386	0.0796130998508274
556.151652	1.15012143203386	0.079689348571969
556.171652	1.15012143203386	0.0797498151876996
556.191652	1.15012143203386	0.0798444941698751
556.211652	1.15012143203386	0.0799461739686652
556.231652	1.15012143203386	0.0799860363668291
556.251652	1.15012143203386	0.0800200398245376
556.271652	1.15012143203386	0.0800184819113789
556.291652	1.15012143203386	0.0800632981766412
556.311652	1.15012143203386	0.080028109517951
556.331652	1.15012143203386	0.0799869883259552
556.351652	1.15012143203386	0.0799938170302591
556.371652	1.15012143203386	0.080001746066371
556.391652	1.15012143203386	0.0800527162369801
556.411652	1.15012143203386	0.0801492783652317
556.431652	1.15012143203386	0.0801695502279916
556.451652	1.15012143203386	0.0803397983844251
556.471652	1.15012143203386	0.0802661372828533
556.491652	1.15012143203386	0.0801592751230357
556.511652	1.15012143203386	0.0801368649131873
556.531652	1.15012143203386	0.080202785115208
556.551652	1.15012143203386	0.0801597291434419
556.571652	1.15012143203386	0.0800764784187046
556.591652	1.15012143203386	0.0800473000406061
556.611652	1.15012143203386	0.0800813355468137
556.631652	1.15012143203386	0.0800299119492889
556.651652	1.15012143203386	0.0800731145132648
556.671652	1.15012143203386	0.0801284966939382
556.691652	1.15012143203386	0.0801955587721172
556.711652	1.15012182423958	0.080236630704383
556.731652	1.15012225502291	0.0802927654312982
556.751652	1.15012225502291	0.0802279603983535
556.771652	1.15012225502291	0.0802990231975232
556.791652	1.15012225502291	0.0803549543571189
556.811652	1.15012225502291	0.0805228973955694
556.831652	1.15012225502291	0.0806315738565391
556.851652	1.15012225502291	0.0807372899857628
556.871652	1.15012225502291	0.0808593484756427
556.891652	1.15012225502291	0.0809197634576804
556.911652	1.15012225502291	0.0809775528367419
556.931652	1.15012225502291	0.0809935735254247
556.951652	1.15012225502291	0.0809985422297903
556.971652	1.15012225502291	0.0809753379293496
556.991652	1.15012225502291	0.0810304174297522
557.011652	1.15012225502291	0.0810426480866525
557.031652	1.15012225502291	0.0809969030084027
557.051652	1.15012225502291	0.0810159172643122
557.071652	1.15012225502291	0.0810349048131383
557.091652	1.15012225502291	0.0810582545188076
557.111652	1.15012225502291	0.0810170312464065
557.131652	1.15012225502291	0.0810095752224041
557.151652	1.15012225502291	0.081070411582858
557.171652	1.15012225502291	0.0810529368418941
557.191652	1.15012225502291	0.0811182421875219
557.211652	1.15012225502291	0.0810527172503255
557.231652	1.15012225502291	0.0811310034251323
557.251652	1.15012225502291	0.081149462173721
557.271652	1.15012225502291	0.0812614811744645
557.291652	1.15012225502291	0.0813132442486856
557.311652	1.15012225502291	0.0814317744361939
557.331652	1.15011402513244	0.0815198051352458
557.351652	1.15011402513244	0.0815036218301042
557.371652	1.15011402513244	0.0815480422370512
557.391652	1.15011402513244	0.0815459578976181
557.411652	1.15011402513244	0.0815952164409712
557.431652	1.15011402513244	0.0815658629831084
557.451652	1.15011402513244	0.0815632450955117
557.471652	1.15011402513244	0.0815249162773857
557.491652	1.15011402513244	0.0815061619704151
557.511652	1.15011402513244	0.081505060451626
557.531652	1.15012225502291	0.0815633424279916
557.551652	1.15012225502291	0.0816150336898338
557.571652	1.15012225502291	0.0816264293052815
557.591652	1.15012225502291	0.0815797945844319
557.611652	1.15012225502291	0.0816158924709156
557.631652	1.15012225502291	0.081586317047521
557.651652	1.15012225502291	0.0815704085285859
557.671652	1.15012225502291	0.0815294398637065
557.691652	1.15012225502291	0.0815282683130115
557.711652	1.15012225502291	0.0814657494063466
557.731652	1.15012225502291	0.0814280989481218
557.751652	1.15012225502291	0.0815023315812634
557.771652	1.15012225502291	0.0815005914664522
557.791652	1.15012225502291	0.0816234891522205
557.811652	1.15012225502291	0.0817255185170482
557.831652	1.15012225502291	0.0817741414318327
557.851652	1.15012225502291	0.0817673133210195
557.871652	1.15012225502291	0.0816801342811603
557.891652	1.15012225502291	0.0816611983660274
557.911652	1.15012225502291	0.0817027967245686
557.931652	1.15012225502291	0.0816810245172506
557.951652	1.15012225502291	0.0817167556264652
557.971652	1.15012225502291	0.0817336517139699
557.991652	1.15012225502291	0.0818089288907913
558.011652	1.15012225502291	0.0817815570984654
558.031652	1.15012225502291	0.0817712968307783
[truncated: 13,001 more rows]
