# Supplementary material for: Unraveling the Local Relation Between Tissue Composition and Human Brain Mechanics Through Machine Learning
Source: Front Bioeng Biotechnol. 2021 Aug 17;9:704738. doi: 10.3389/fbioe.2021.704738 (PMC8415910; doi:10.3389/fbioe.2021.704738)
Supplement: Supplementary file 2 [file DataSheet4.ZIP › Mechanics_tensRelax/tensRelax_HBE_01_06_P1_WM.txt]

507.246116	1.0000123448357	0.0513018463949605
507.266116	1.0000123448357	0.0456754672224452
507.286116	1.00001549534065	0.04776272837333
507.306116	1.00001645978094	0.0502736201337817
507.326116	1.00001645978094	0.0492579416299923
507.346116	1.00001645978094	0.0486924271274613
507.366116	1.00001645978094	0.0504343410363581
507.386116	1.00001645978094	0.0500771999076604
507.406116	1.00001645978094	0.0507366247382117
507.426116	1.00001645978094	0.0514120265795447
507.446116	1.00003785749615	0.0530753990434213
507.466116	1.00003785749615	0.053645831329549
507.486116	1.00003785749615	0.054188949245154
507.506116	1.00003785749615	0.0543747375186427
507.526116	1.00003785749615	0.0542116550778441
507.546116	1.00003291956187	0.0544585692252308
507.566116	1.00003291956187	0.054870588129953
507.586116	1.00003291956187	0.0546067306916462
507.606116	1.00003291956187	0.054777827232402
507.626116	1.00003291956187	0.0544490857495567
507.646116	1.00003291956187	0.0544604525175304
507.666116	1.00003291956187	0.0545699566966786
507.686116	1.00003291956187	0.0547241812542033
507.706116	1.00003291956187	0.054691561108831
507.726116	1.00003291956187	0.054768200142159
507.746116	1.00003785749615	0.0547095964034126
507.766116	1.00003785749615	0.0549257374702849
507.786116	1.00003785749615	0.0551121147794245
507.806116	1.00003785749615	0.0548818082865703
507.826116	1.00003785749615	0.0551225092131712
507.846116	1.00003785749615	0.0553877971734473
507.866116	1.00003785749615	0.0554164529383969
507.886116	1.00003785749615	0.0554017214924483
507.906116	1.00003785749615	0.055320215080408
507.926116	1.00003785749615	0.0553084313357191
507.946116	1.00006254716756	0.055434267830652
507.966116	1.00006254716756	0.0553590720560719
507.986116	1.00006254716756	0.055484026483279
508.006116	1.00006254716756	0.0552983204915947
508.026116	1.00006254716756	0.055126552996987
508.046116	1.00006254716756	0.0551040493480448
508.066116	1.00006254716756	0.0552761413662176
508.086116	1.00006254716756	0.0553886208848177
508.106116	1.00006254716756	0.0555327577718304
508.126116	1.00006254716756	0.0556979665696443
508.146116	1.00008394488278	0.0556746052750919
508.166116	1.00008394488278	0.0556802218256308
508.186116	1.00008394488278	0.0557841454685341
508.206116	1.00008394488278	0.0558746285513946
508.226116	1.00008394488278	0.0560022976545463
508.246116	1.00008394488278	0.0560640031695416
508.266116	1.00008394488278	0.0561272610158865
508.286116	1.00008394488278	0.0561757858431694
508.306116	1.00008394488278	0.0562910220019786
508.326116	1.00008394488278	0.0565478929816836
508.346116	1.00010040466371	0.0567836796596917
508.366116	1.00010040466371	0.0569310335289261
508.386116	1.00010040466371	0.0569111706606201
508.406116	1.00010040466371	0.0572645278104323
508.426116	1.00010040466371	0.057414603715877
508.446116	1.00010040466371	0.0575024242944932
508.466116	1.00010040466371	0.0576643295179174
508.486116	1.00010040466371	0.0577659802419406
508.506116	1.00010040466371	0.0578788910031823
508.526116	1.00010040466371	0.0579424830008738
508.546116	1.00010071971421	0.0581033517549623
508.566116	1.00010122765276	0.05825504013907
508.586116	1.00010122765276	0.058180190832953
508.606116	1.00010122765276	0.0581946655417889
508.626116	1.00010122765276	0.058247598507337
508.646116	1.00010122765276	0.0583549860467676
508.666116	1.00010122765276	0.0583381718299636
508.686116	1.00010122765276	0.0584384101995972
508.706116	1.00010122765276	0.0584748571256641
508.726116	1.00010122765276	0.0584212548406956
508.746116	1.00010122765276	0.0583340506029217
508.766116	1.00010122765276	0.0583163598212675
508.786116	1.00010122765276	0.0584581733824744
508.806116	1.00010122765276	0.0584441902623974
508.826116	1.00010122765276	0.0584852480598307
508.846116	1.00010122765276	0.0585271655590376
508.866116	1.00010122765276	0.0584696472118602
508.886116	1.00010122765276	0.0583784099468605
508.906116	1.00010122765276	0.0584152601584242
508.926116	1.00010122765276	0.0584148604416267
508.946116	1.00010122765276	0.0583688934337129
508.966116	1.00010122765276	0.058436537221281
508.986116	1.00010122765276	0.0583174260750553
509.006116	1.00010122765276	0.0582869471338685
509.026116	1.00010122765276	0.058317621837003
509.046116	1.00010122765276	0.0582366454919783
509.066116	1.00010122765276	0.0582486734821418
509.086116	1.00010122765276	0.0583225566451652
509.106116	1.00010122765276	0.0582884637382414
509.126116	1.00010122765276	0.0582594865695431
509.146116	1.00010122765276	0.0582484298937886
509.166116	1.00009299776229	0.0582613750191851
509.186116	1.00009299776229	0.0582739723706432
509.206116	1.00009299776229	0.0582041852254071
509.226116	1.00009299776229	0.058236295731364
509.246116	1.00009299776229	0.0581890033125672
509.266116	1.00009299776229	0.0581927347189369
509.286116	1.00009299776229	0.0580598140368932
509.306116	1.00009299776229	0.0580767667887731
509.326116	1.00009299776229	0.0581694979343827
509.346116	1.00009299776229	0.0581838147111882
509.366116	1.00011357248846	0.0582246261010251
509.386116	1.00011357248846	0.0582157350164451
509.406116	1.00011357248846	0.0582022799881749
509.426116	1.00011357248846	0.0582682969291838
509.446116	1.00011357248846	0.0583078429967907
509.466116	1.00011357248846	0.0584706944782953
509.486116	1.00011357248846	0.0584964353581033
509.506116	1.00011357248846	0.0584202643842474
509.526116	1.00011357248846	0.0584383990868993
509.546116	1.00011357248846	0.0583757062874521
509.566116	1.00010122765276	0.0584189159733157
509.586116	1.00010122765276	0.0584383777212329
509.606116	1.00010122765276	0.0585668482849269
509.626116	1.00010122765276	0.0585045964490893
509.646116	1.00010122765276	0.0586099155330166
509.666116	1.00010122765276	0.0585911546976481
509.686116	1.00010122765276	0.0585135551916121
509.706116	1.00010122765276	0.0584697727871964
509.726116	1.00010122765276	0.0585262903156305
509.746116	1.00010122765276	0.0585668482849267
509.766116	1.00010122765276	0.0585211103285659
509.786116	1.00010122765276	0.0584320968088703
509.806116	1.00010122765276	0.058309101197132
509.826116	1.00010122765276	0.0584163746460227
509.846116	1.00010122765276	0.0584045701154643
509.866116	1.00010122765276	0.0584003515833775
509.886116	1.00010122765276	0.058408078832642
509.906116	1.00010122765276	0.0583264127281452
509.926116	1.00010122765276	0.0582391939244078
509.946116	1.00010122765276	0.0582062468801933
509.966116	1.00010122765276	0.0581624757521016
509.986116	1.00010122765276	0.0581357841001489
510.006116	1.00010122765276	0.0580730794308867
510.026116	1.00010122765276	0.058153674878112
510.046116	1.00010122765276	0.0582030254125277
510.066116	1.00010122765276	0.0582056765356051
510.086116	1.00010122765276	0.0582824866989739
510.106116	1.00010441673532	0.0581735811505838
510.126116	1.00011542421382	0.05823956307564
510.146116	1.00012312044733	0.0582908246501965
510.166116	1.00026075893581	0.0582188075179385
510.186116	1.00037751407723	0.0581642324846545
510.206116	1.00040902555628	0.0582330489214214
510.226116	1.00067566114825	0.0582481336752279
510.246116	1.00086255681711	0.0582370965281793
510.266116	1.00099910870286	0.058277161900172
510.286116	1.00134707875923	0.0583418666331841
510.306116	1.00163818541614	0.0584172737844744
510.326116	1.00195953692052	0.0585278606920939
510.346116	1.00283018860646	0.0587072889630916
510.366116	1.00292078812723	0.0585732734155363
510.386116	1.00397613655816	0.0584559165591951
510.406116	1.00461367659658	0.0586495737703707
510.426116	1.00499389753622	0.0586308491379365
510.446116	1.00581750382485	0.0587543996635042
510.466116	1.00694026663199	0.0588611081092233
510.486116	1.00695087547517	0.0588057188066611
510.506116	1.00761923259563	0.0587899123681308
510.526116	1.00918075143838	0.0588228576318731
510.546116	1.0093845441011	0.0589735846913172
510.566116	1.01085990627801	0.059155859343841
510.586116	1.01125519820457	0.0591709761461471
510.606116	1.01284850499925	0.0593022960588206
510.626116	1.01305168042019	0.0595168233714083
510.646116	1.01398951501667	0.0596925874306589
510.666116	1.01636860275183	0.059824551280771
510.686116	1.01734886629145	0.060019731389152
510.706116	1.01834182829486	0.0603451631268988
510.726116	1.01865057777946	0.0607380462727415
510.746116	1.02070418620581	0.0608713460704789
510.766116	1.02141006005351	0.0610660887761957
510.786116	1.02282971615932	0.0615019934713417
510.806116	1.02390430838882	0.061632714551872
510.826116	1.0268673004231	0.0618501499690223
510.846116	1.0268673004231	0.0623266749499906
510.866116	1.02948958785121	0.0624178327516844
510.886116	1.0298086632765	0.0626199199051447
510.906116	1.03231676097437	0.06287979050276
510.926116	1.03436802259599	0.0629159186572712
510.946116	1.034949554372	0.0630771641528681
510.966116	1.03655582324419	0.0634858881597025
510.986116	1.03974049509375	0.0635070876484686
511.006116	1.03974049509375	0.0636024711041366
511.026116	1.04167451935382	0.0638484267181686
511.046116	1.04509979976676	0.06408882132409
511.066116	1.04641840824867	0.0642303492772666
511.086116	1.04824567539832	0.0647211560190877
511.106116	1.05128127049757	0.0652198555940876
511.126116	1.05183762395246	0.0654469571947064
511.146116	1.05362657710421	0.0657732275348492
511.166116	1.05512740693434	0.0661443372863944
511.186116	1.05892581643602	0.0663287485055355
511.206116	1.05910213540968	0.0665540737884084
511.226116	1.06092258718129	0.066819855553665
511.246116	1.0638122560352	0.0671821341631921
511.266116	1.06608437448306	0.0673927408760381
511.286116	1.06793445386035	0.0677215199014848
511.306116	1.06830508826353	0.0679188793078146
511.326116	1.07128401928099	0.0684892808714969
511.346116	1.07128401928099	0.068966463440191
511.366116	1.07434755743024	0.0692141562015809
511.386116	1.07457103753406	0.0695480487431308
511.406116	1.07725068987057	0.0700585083368833
511.426116	1.07813000223031	0.0704974279649223
511.446116	1.07954356307347	0.0708427576662708
511.466116	1.08078105569744	0.0710974981300427
511.486116	1.08324698806584	0.0714448575696766
511.506116	1.08330311849067	0.0719340375534163
511.526116	1.08468392694162	0.072414178673384
511.546116	1.08581306791388	0.0728624089839467
511.566116	1.08790021957348	0.0732526042102879
511.586116	1.08919224165141	0.0737274027267317
511.606116	1.09035843641957	0.0740841547506103
511.626116	1.09137284114542	0.0745973349058558
511.646116	1.09239921779007	0.075064676211316
511.666116	1.09350554653469	0.0754874754442301
511.686116	1.09569849086441	0.0757315793671952
511.706116	1.09650104020673	0.0762121181259497
511.726116	1.09662138306601	0.0767101245037804
511.746116	1.098266403149	0.0773528589367864
511.766116	1.09935746158905	0.0779856618959684
511.786116	1.1003818707755	0.0785830779705584
511.806116	1.10098240202521	0.0790670874630842
511.826116	1.10283248140251	0.0795994516125862
511.846116	1.10288186074532	0.0800788443407484
511.866116	1.1048729155745	0.0806211761670085
511.886116	1.10570785082172	0.0812332835110514
511.906116	1.10588330179914	0.0817974106907689
511.926116	1.10659518732465	0.0824135905681801
511.946116	1.1076772636108	0.082953041590452
511.966116	1.10843287042943	0.0834989865882592
511.986116	1.10930291130319	0.0839166224518492
512.006116	1.11020157676472	0.0843405576260147
512.026116	1.11101957644046	0.0849047002364904
512.046116	1.11236896985639	0.0855081829732899
512.066116	1.11297827751273	0.0860638279835375
512.086116	1.11314371117035	0.0866110656041468
512.106116	1.11437401549936	0.0872203532737466
512.126116	1.1147575926912	0.0878975956315797
512.146116	1.11577529580284	0.0884108333554249
512.166116	1.11637692651449	0.0890965584762169
512.186116	1.11688057652235	0.0896441830527813
512.206116	1.11738704269585	0.0901691695190565
512.226116	1.11840346631671	0.0908412413856754
512.246116	1.1185071307886	0.091455326834313
512.266116	1.11963362919447	0.0920955401187107
512.286116	1.12030747076538	0.0927393831923945
512.306116	1.12095802431809	0.0933840067063856
512.326116	1.12151479569709	0.0940200519054082
512.346116	1.12195806531324	0.0945998614840921
512.366116	1.12294057278392	0.0951201118943683
512.386116	1.12294057278392	0.095636121219908
512.406116	1.12385229033737	0.0961987421201601
512.426116	1.1239857688734	0.0966827338079644
512.446116	1.12516922712276	0.0972611558053287
512.466116	1.12541696611466	0.0978760685800396
512.486116	1.12592659565231	0.0984917386489162
512.506116	1.12675348103792	0.0992519148074372
512.526116	1.12677667904168	0.0999164285696506
512.546116	1.12745918128638	0.100591572344272
512.566116	1.12747853438819	0.101284029430379
512.586116	1.12812418858424	0.101942505611427
512.606116	1.12845143603359	0.102511678055813
512.626116	1.12860356041521	0.103129920906991
512.646116	1.12924763935879	0.103735752680089
512.666116	1.12970073340669	0.104333963438761
512.686116	1.13015263154863	0.104975277054966
512.706116	1.13111120804093	0.105590015343403
512.726116	1.13111120804093	0.106321524119342
512.746116	1.13182656555149	0.106866352761092
512.766116	1.13190786143827	0.107522843122166
512.786116	1.13253086414673	0.108099580199357
512.806116	1.13285100688595	0.108547622373361
512.826116	1.13295381622079	0.109206172740748
512.846116	1.13324614450206	0.10969858012706
512.866116	1.13379497532267	0.110183348694227
512.886116	1.13408442314229	0.110668362966553
512.906116	1.13439792410272	0.111345541227387
512.926116	1.13471752032577	0.111986135532833
512.946116	1.13502753001236	0.112536161372877
512.966116	1.13533028710796	0.113134117524026
512.986116	1.13562684606731	0.113872507231455
513.006116	1.13615530790901	0.114548700297682
513.026116	1.13619618731807	0.115184838081258
513.046116	1.13674950600082	0.115771466868396
513.066116	1.13698389713913	0.11622473591523
513.086116	1.13701039352867	0.116568154576437
513.106116	1.13738103436144	0.116948956625043
513.126116	1.13744904669064	0.117445971279868
513.146116	1.13772179040444	0.118022712511494
513.166116	1.13789556968536	0.11861402631443
513.186116	1.13826215986891	0.119208049402532
513.206116	1.13827861964985	0.119862406757936
513.226116	1.13847284506491	0.120520900743705
513.246116	1.13884612203446	0.121217349648441
513.266116	1.13902425415589	0.122046986181171
513.286116	1.13921579842694	0.122762033898307
513.306116	1.13942557061946	0.123497907205051
513.326116	1.13955178370531	0.124194823780483
513.346116	1.13988107576808	0.124886918243755
513.366116	1.14009983011449	0.125735247953909
513.386116	1.1403112740035	0.126525619140146
513.406116	1.14054595447389	0.127224847955447
513.426116	1.14078215233033	0.127920737791919
513.446116	1.14116684827292	0.128505304198781
513.466116	1.14135824466312	0.129016811897157
513.486116	1.14153703903355	0.129700452085026
513.506116	1.14170164970212	0.130484334637144
513.526116	1.14181911852935	0.131082364381144
513.546116	1.14216888887426	0.131677421330095
513.566116	1.14216888887426	0.132219775115513
513.586116	1.14241797165297	0.133001439792783
513.606116	1.14252503738428	0.133702217618884
513.626116	1.14267420414902	0.134473441013795
513.646116	1.14273963177824	0.135307353647211
513.666116	1.14285672768856	0.135958821889756
513.686116	1.14297566246503	0.136572692494749
513.706116	1.14309482227757	0.137115605941921
513.726116	1.14321722260948	0.137571499404751
513.746116	1.14347841875823	0.138130405646542
513.766116	1.14349143227253	0.138785807545623
513.786116	1.14361817258574	0.139486015620626
513.806116	1.14375314278942	0.140054405844233
513.826116	1.14391272550929	0.140660562850249
513.846116	1.14401350308991	0.141449386806159
513.866116	1.14418685801711	0.142058394941626
513.886116	1.14419758259312	0.142760517024223
513.906116	1.14442020113029	0.143486290899267
513.926116	1.14442305587355	0.144139871375308
513.946116	1.14463467979142	0.144795368826398
513.966116	1.14467159856569	0.145506078719811
513.986116	1.14487301870531	0.14622212409486
514.006116	1.14498018088065	0.146929670682701
514.026116	1.14516868394999	0.147720650790421
514.046116	1.14518720120354	0.148473029074281
514.066116	1.14538842202549	0.149205860741052
514.086116	1.14538842202549	0.149841751632486
514.106116	1.14549376462349	0.150507211418916
514.126116	1.14564858943792	0.151221280469846
514.146116	1.14567893715903	0.151773407860554
514.166116	1.14583201312174	0.152457448061173
514.186116	1.14591782258907	0.153154292230734
514.206116	1.14605833510962	0.153893766839209
514.226116	1.14613816504716	0.154595516803121
514.246116	1.14613816504716	0.155280957641854
514.266116	1.14622704786422	0.156047246161372
514.286116	1.14638814797014	0.156643088892045
514.306116	1.14644820688175	0.157348500100249
514.326116	1.1465083943854	0.158093359450089
514.346116	1.14656996425347	0.1587949942768
514.366116	1.14669450564282	0.159318939166849
514.386116	1.14670355209274	0.159936742241399
514.406116	1.1468171310108	0.160456256129682
514.426116	1.1468171310108	0.160925012317035
514.446116	1.14693209229328	0.161415608963139
514.466116	1.14698424922413	0.162146751555301
514.486116	1.14700230354634	0.16292877410748
514.506116	1.14708437741496	0.163573759650812
514.526116	1.14713765952614	0.164170884914947
514.546116	1.14717924619141	0.164754512419478
514.566116	1.14723765269533	0.165310238737956
514.586116	1.14729775661416	0.166073971092912
514.606116	1.14735207389125	0.166608586352741
514.626116	1.14744014657846	0.167286035838838
514.646116	1.1474952739854	0.167563079684128
514.666116	1.14752198255181	0.168081552589675
514.686116	1.14756502230712	0.168819325066747
514.706116	1.14763847407955	0.169343167282901
514.726116	1.14764724405658	0.169678633168367
514.746116	1.14773147184184	0.170142054467577
514.766116	1.14773147184184	0.170745335417529
514.786116	1.14777344428323	0.171100499260223
514.806116	1.14780718683415	0.171366101791279
514.826116	1.14788450922694	0.171636515751658
514.846116	1.14791793029777	0.17206123255311
514.866116	1.14795135136859	0.172409057882966
514.886116	1.14798477243941	0.172721033998951
514.906116	1.14805655251534	0.173366036160025
514.926116	1.14805655251534	0.173625280031434
514.946116	1.1480944100115	0.173932083282244
514.966116	1.14815713720791	0.174571577255881
514.986116	1.14816601005857	0.174907008125395
515.006116	1.14822230765306	0.175328864301543
515.026116	1.14825981152111	0.175903320000381
515.046116	1.14828837824247	0.176283660313201
515.066116	1.14831527326734	0.176684490893367
515.086116	1.1483808101998	0.177357524808456
515.106116	1.14841659736413	0.177935194259579
515.126116	1.14841866769595	0.178362004302825
515.146116	1.14848225002942	0.178884136672196
515.166116	1.14851197407914	0.179263755300292
515.186116	1.14853812969978	0.179310791814363
515.206116	1.14856724293731	0.179542445488858
515.226116	1.14859867083154	0.179925458290421
515.246116	1.14862585518849	0.180226444738616
515.266116	1.1486592119633	0.180492710198815
515.286116	1.14871133031653	0.180874025023408
515.306116	1.14871412076377	0.181296922182293
515.326116	1.14875966806383	0.181524425576134
515.346116	1.14878884559738	0.181802883709826
515.366116	1.14882769325223	0.182321457508798
515.386116	1.14883421286859	0.182541983232163
515.406116	1.14887789558409	0.182758603786545
515.426116	1.1488806153057	0.182921503934289
515.446116	1.14892834224082	0.18310627421532
515.466116	1.14892892090499	0.183394597351875
515.486116	1.14897269363492	0.183577677964807
515.506116	1.14897500829161	0.183714347602893
515.526116	1.14901725077628	0.183828115620809
515.546116	1.14903581946665	0.184151339573051
515.566116	1.14906800605391	0.184464585759192
515.586116	1.14908940376913	0.184589954146856
515.606116	1.14911409344053	0.184644996257343
515.626116	1.14911409344053	0.184684361310279
515.646116	1.14915688887097	0.184939390210544
515.666116	1.14916235403261	0.185121156835006
515.686116	1.14918132135829	0.185249925924535
515.706116	1.14919474636712	0.185424271540948
515.726116	1.14921506390921	0.185478638258987
515.746116	1.14923662236448	0.185624428069074
515.766116	1.14925452880585	0.185812545637805
515.786116	1.14929497743158	0.186086461193473
515.806116	1.14929597401988	0.186239009082467
515.826116	1.14932066369129	0.186229351801359
515.846116	1.14933119537925	0.186138503801827
515.866116	1.14935050347384	0.186143601293681
515.886116	1.14936345912172	0.186153964235263
515.906116	1.14938814879313	0.186225540403911
515.926116	1.1493923794712	0.186388224521031
515.946116	1.14940543156311	0.186336945735243
515.966116	1.1494350591688	0.18646415335067
515.986116	1.14943830611777	0.18639923792845
516.006116	1.14945563389497	0.186358234247618
516.026116	1.14948114655542	0.186273306911577
516.046116	1.14948114655542	0.186376053213203
516.066116	1.14950254427064	0.186505221721991
516.086116	1.14951077416111	0.186696059852214
516.106116	1.14951254230164	0.186706633483005
516.126116	1.14953134888728	0.186513826150551
516.146116	1.149554418299	0.186637214653149
516.166116	1.14955686154773	0.186639383861757
516.186116	1.14958018814353	0.186686868461327
516.206116	1.14958648915342	0.186651765265302
516.226116	1.14958648915342	0.186602740557295
516.246116	1.14959435898618	0.186587168547602
516.266116	1.14961856000784	0.186579903627614
516.286116	1.14964574436479	0.186461245246108
516.306116	1.14964574436479	0.186492079463334
516.326116	1.14964574436479	0.18642253065901
516.346116	1.14965693187214	0.186437467040134
516.366116	1.14966220414572	0.186369629269575
516.386116	1.14969183175141	0.18634322961506
516.406116	1.14969453218422	0.186238051188435
516.426116	1.14970499957616	0.186167489295439
516.446116	1.14970499957616	0.186077016975536
516.466116	1.14972107358098	0.186106900420618
516.486116	1.1497214593571	0.186165511190846
516.506116	1.14972756747893	0.186261327301254
516.526116	1.14972968924757	0.186198832134218
516.546116	1.14975931685325	0.186203869683509
516.566116	1.14975931685325	0.186140308013637
516.586116	1.14977659962324	0.186073584225172
516.606116	1.14978894445894	0.186001251949338
516.626116	1.14978894445894	0.185950179104832
516.646116	1.14978894445894	0.185943191938504
516.666116	1.14978894445894	0.185976575791893
516.686116	1.14978894445894	0.185908615168754
516.706116	1.14981445711939	0.185846531884283
516.726116	1.14981857206462	0.185820302561607
516.746116	1.14981857206462	0.185703413969449
516.766116	1.14983996977984	0.185736915927492
516.786116	1.14985231461554	0.185607108229191
516.806116	1.14985231461554	0.18551116748573
516.826116	1.14985231461554	0.185430955433514
516.846116	1.14985540082447	0.185444918489847
516.866116	1.14985231461554	0.18540486558116
516.886116	1.14985443638418	0.185588869665662
516.906116	1.14985642956078	0.185764559538571
516.926116	1.14987371233076	0.185809319422214
516.946116	1.14988194222123	0.185958733086679
516.966116	1.14988194222123	0.186044522171256
516.986116	1.14988194222123	0.186036011514232
517.006116	1.14988862900724	0.185933655729504
517.026116	1.1498901721117	0.185900506304952
517.046116	1.1498901721117	0.185837649108573
517.066116	1.14989624165592	0.185759005652348
517.086116	1.14991568477215	0.18568258778635
517.106116	1.14991568477215	0.18565562906357
517.126116	1.14991568477215	0.185703032354911
517.146116	1.1499238503666	0.18575860682658
517.166116	1.14992391466262	0.185951094861024
517.186116	1.14994324847562	0.186062774978562
517.206116	1.14995206345986	0.186223994954058
517.226116	1.14995354226831	0.186332936705383
517.246116	1.14995354226831	0.186290514581713
517.266116	1.14995354226831	0.186218406051883
517.286116	1.14995354226831	0.186152246673099
517.306116	1.14995354226831	0.186175342364737
517.326116	1.14995354226831	0.186011478981544
517.346116	1.14995428167253	0.185800938739659
517.366116	1.14995354226831	0.185623732497943
517.386116	1.14995765721354	0.185391030125333
517.406116	1.14996259514782	0.185218468542046
517.426116	1.14996259514782	0.18504053586768
517.446116	1.14996259514782	0.184838399454488
517.466116	1.14997905492876	0.184646592747398
517.486116	1.14999139976446	0.184436345096442
517.506116	1.14998776703937	0.184274566646172
517.526116	1.14999202986545	0.184111033837313
517.546116	1.14999222275351	0.184087921527935
517.566116	1.14999222275351	0.184005468454734
517.586116	1.14999222275351	0.183828920987725
517.606116	1.14999633769874	0.183570376841884
517.626116	1.14999633769874	0.183546380824813
517.646116	1.14999222275351	0.183400290708419
517.666116	1.15001556220851	0.183283972460849
517.686116	1.15002032011393	0.183202331876454
517.706116	1.15001691242491	0.182968698910385
517.726116	1.15002151601989	0.182831617389734
517.746116	1.15001949712489	0.182617826599138
517.766116	1.15002185035919	0.18255194912845
517.786116	1.15002185035919	0.182456649354974
517.806116	1.15002185035919	0.182456687931872
517.826116	1.15002596530443	0.182471686036031
517.846116	1.15002230043133	0.18242119599942
517.866116	1.15002596530443	0.182208997544444
517.886116	1.15002596530443	0.182047096241594
517.906116	1.15002596530443	0.181947332824362
517.926116	1.15002596530443	0.181923188434609
517.946116	1.15002596530443	0.181725897873203
517.966116	1.15002596530443	0.181696098703804
517.986116	1.15002596530443	0.181632942388098
518.006116	1.1500298873616	0.181411857002978
518.026116	1.15003008024966	0.181404494157019
518.046116	1.15003303786655	0.181280367945447
518.066116	1.1500341951949	0.181130763176967
518.086116	1.1500341951949	0.181030536836968
518.106116	1.1500341951949	0.180786828178828
518.126116	1.1500341951949	0.180544698206021
518.146116	1.1500341951949	0.180468774717798
518.166116	1.15003831014013	0.180396877470667
518.186116	1.15003831014013	0.180311107971284
518.206116	1.15003831014013	0.180311651015299
518.226116	1.15003831014013	0.180128889700379
518.246116	1.15003831014013	0.180043675708317
518.266116	1.15003831014013	0.179850307527125
518.286116	1.15003831014013	0.179654015810612
518.306116	1.15003831014013	0.179435418338619
518.326116	1.15003831014013	0.179320871660869
518.346116	1.15003831014013	0.179108952740026
518.366116	1.15003831014013	0.178939374634623
518.386116	1.15003831014013	0.17880324685357
518.406116	1.15003831014013	0.178616385111217
518.426116	1.15003831014013	0.178449063457558
518.446116	1.15003831014013	0.178319858152344
518.466116	1.15003831014013	0.178203661570374
518.486116	1.15003831014013	0.177961013480163
518.506116	1.15003831014013	0.177871163138542
518.526116	1.15003831014013	0.177777827819372
518.546116	1.15003831014013	0.177743019588238
518.566116	1.15006793774582	0.177673888601385
518.586116	1.15006793774582	0.177459675838882
518.606116	1.15006793774582	0.177194528515214
518.626116	1.15006793774582	0.17701836147576
518.646116	1.15006793774582	0.176815895675215
518.666116	1.15006793774582	0.176743608504676
518.686116	1.15006793774582	0.176548214739633
518.706116	1.15006793774582	0.17645435358768
518.726116	1.15006793774582	0.176320410445993
518.746116	1.15006793774582	0.176214732893667
518.766116	1.1500975653515	0.17619565513425
518.786116	1.1500975653515	0.176041755866871
518.806116	1.1500975653515	0.175876928061246
518.826116	1.1500975653515	0.175671998680693
518.846116	1.1500975653515	0.175486725713017
518.866116	1.1500975653515	0.175295513090145
518.886116	1.1500975653515	0.175250581687682
518.906116	1.1500975653515	0.175097689574066
518.926116	1.1500975653515	0.175035238325344
518.946116	1.1500975653515	0.174878185248242
518.966116	1.15010579524197	0.174734315974147
518.986116	1.15010579524197	0.17456908578181
519.006116	1.15010579524197	0.17451121687499
519.026116	1.15010579524197	0.174378595437152
519.046116	1.15010579524197	0.174355056407941
519.066116	1.15010579524197	0.174140401494847
519.086116	1.15010579524197	0.173985068353871
519.106116	1.15010579524197	0.173872147840713
519.126116	1.15010579524197	0.173790073414597
519.146116	1.15010579524197	0.173645136450685
519.166116	1.15011484812149	0.173484420942306
519.186116	1.15011484812149	0.173336800806818
519.206116	1.15011484812149	0.173168304041519
519.226116	1.15011484812149	0.173041586649432
519.246116	1.15011484812149	0.1729483065249
519.266116	1.15011484812149	0.172728721484338
519.286116	1.15011484812149	0.172582825439411
519.306116	1.15011484812149	0.17239526278451
519.326116	1.15011484812149	0.172266568474812
519.346116	1.15011484812149	0.172074161155106
519.366116	1.15011484812149	0.171837558954931
519.386116	1.15011484812149	0.17177910902069
519.406116	1.15011484812149	0.171632024807328
519.426116	1.15011484812149	0.171430188106953
519.446116	1.15011484812149	0.17120114816562
519.466116	1.15011484812149	0.171028049473224
519.486116	1.15011484812149	0.170789260853211
519.506116	1.15011484812149	0.170603315460541
519.526116	1.15011484812149	0.170413458963979
519.546116	1.15011484812149	0.170266032306468
519.566116	1.15012719295719	0.170073503914655
519.586116	1.15012719295719	0.169907567468352
519.606116	1.15012719295719	0.169749008111784
519.626116	1.15012719295719	0.16953174896138
519.646116	1.15012719295719	0.169324858093975
519.666116	1.15012719295719	0.169043341702567
519.686116	1.15012719295719	0.168934069376908
519.706116	1.15012719295719	0.168736092740222
519.726116	1.15012719295719	0.168533101106893
519.746116	1.15012719295719	0.168363246434811
519.766116	1.15011484812149	0.168098779845006
519.786116	1.15011484812149	0.167824471991967
519.806116	1.15011484812149	0.167616046357542
519.826116	1.15011484812149	0.167301240477771
519.846116	1.15011484812149	0.167168655242868
519.866116	1.15011484812149	0.167001276020607
519.886116	1.15011484812149	0.166814798266755
519.906116	1.15011484812149	0.166530155959689
519.926116	1.15011484812149	0.166401119799332
519.946116	1.15011484812149	0.166299875029245
519.966116	1.15012307801195	0.16610786772229
519.986116	1.15012307801195	0.165901858188615
520.006116	1.15012307801195	0.165632494706822
520.026116	1.15012307801195	0.165360083650146
520.046116	1.15012307801195	0.165125201386097
520.066116	1.15012307801195	0.16492875892294
520.086116	1.15012307801195	0.164818141153802
520.106116	1.15012307801195	0.164512390162051
520.126116	1.15012307801195	0.164310806288727
520.146116	1.15012307801195	0.164068106564822
520.166116	1.15012307801195	0.163919035937996
520.186116	1.15012307801195	0.163723707456934
520.206116	1.15012307801195	0.16372603987549
520.226116	1.15012307801195	0.163565239497939
520.246116	1.15012307801195	0.163385183907242
520.266116	1.15012307801195	0.163128386998101
520.286116	1.15012307801195	0.162972541674629
520.306116	1.15012307801195	0.162827989886198
520.326116	1.15012307801195	0.162715813016921
520.346116	1.15012307801195	0.162602116811383
520.366116	1.15012307801195	0.162500016227668
520.386116	1.15012307801195	0.162414659797831
520.406116	1.15012307801195	0.16221861378648
520.426116	1.15012307801195	0.162023828942922
520.446116	1.15012307801195	0.16185946880799
520.466116	1.15012307801195	0.161864084978864
520.486116	1.15012307801195	0.16174044780365
520.506116	1.15012307801195	0.16160443575329
520.526116	1.15012307801195	0.161511550300091
520.546116	1.15012307801195	0.161285449324838
520.566116	1.15012307801195	0.161098919937292
520.586116	1.15012307801195	0.160969635104321
520.606116	1.15012307801195	0.160842785957293
520.626116	1.15012307801195	0.16067595096603
520.646116	1.15012307801195	0.16057982327299
520.666116	1.15012307801195	0.160339961621742
520.686116	1.15012307801195	0.16012411616625
520.706116	1.15012307801195	0.159861603941408
520.726116	1.15012307801195	0.159635881019748
520.746116	1.15012307801195	0.15943359207944
520.766116	1.15011664841003	0.159110593060182
520.786116	1.15011484812149	0.158987134525677
520.806116	1.15011484812149	0.158685066143888
520.826116	1.15011484812149	0.158481221070893
520.846116	1.15011484812149	0.15832238752161
520.866116	1.15011484812149	0.158174849287842
520.886116	1.15011484812149	0.158066385296552
520.906116	1.15011484812149	0.157815519140245
520.926116	1.15011484812149	0.157626305987633
520.946116	1.15011484812149	0.157322263062193
520.966116	1.15012237075574	0.15709856216344
520.986116	1.15012719295719	0.15691593200997
521.006116	1.15012719295719	0.156663049172173
521.026116	1.15012719295719	0.15641053667259
521.046116	1.15012719295719	0.156274565573089
521.066116	1.15012719295719	0.156071233276082
521.086116	1.15012719295719	0.155926783568057
521.106116	1.15012719295719	0.155787326304026
521.126116	1.15012719295719	0.155614413967719
521.146116	1.15012719295719	0.155409355206189
521.166116	1.15012719295719	0.155201243528358
521.186116	1.15012719295719	0.154909967181946
521.206116	1.15012719295719	0.154680023354236
521.226116	1.15012719295719	0.154563185208789
521.246116	1.15012719295719	0.154291892288643
521.266116	1.15012719295719	0.154044649986716
521.286116	1.15012719295719	0.153909831446206
521.306116	1.15012719295719	0.153634948500654
521.326116	1.15012719295719	0.153418487595277
521.346116	1.15012719295719	0.153266291052793
521.366116	1.15012391386021	0.153067510236172
521.386116	1.15011484812149	0.152871052935746
521.406116	1.15011484812149	0.152700945436614
521.426116	1.15011484812149	0.152523114842653
521.446116	1.15011484812149	0.152379337559622
521.466116	1.15011484812149	0.152282616969346
521.486116	1.15011484812149	0.152116819993364
521.506116	1.15011484812149	0.151921828615034
521.526116	1.15011484812149	0.151694741258192
521.546116	1.15011484812149	0.151560919782104
521.566116	1.15011569682894	0.15135933590878
521.586116	1.150123901001	0.151286612522557
521.606116	1.150123901001	0.151185712570582
521.626116	1.150123901001	0.151139278449598
521.646116	1.150123901001	0.150950268864305
521.666116	1.150123901001	0.150755354046279
521.686116	1.150123901001	0.150589812271309
521.706116	1.150123901001	0.150456570635662
521.726116	1.150123901001	0.150430069494232
521.746116	1.150123901001	0.150314065796749
521.766116	1.150123901001	0.150156839420354
521.786116	1.15012801594624	0.150017536463912
521.806116	1.15012801594624	0.149790041972432
521.826116	1.15012801594624	0.149636356361714
521.846116	1.15012801594624	0.149514464049237
521.866116	1.15012801594624	0.149475685958631
521.886116	1.15012801594624	0.149424511033721
521.906116	1.15012801594624	0.149317803774983
521.926116	1.15012801594624	0.14917517608349
521.946116	1.15012801594624	0.149179116268426
521.966116	1.15012801594624	0.149173500065677
521.986116	1.15011484812149	0.149008441392159
522.006116	1.15011484812149	0.148926768165774
522.026116	1.15011484812149	0.148770306798926
522.046116	1.15011484812149	0.148702171096022
522.066116	1.15011484812149	0.148506913240355
522.086116	1.15011484812149	0.148429234206562
522.106116	1.15011484812149	0.148312493393595
522.126116	1.15011484812149	0.148207430104171
522.146116	1.15011484812149	0.148086087364108
522.166116	1.15011484812149	0.147888949923309
522.186116	1.150123901001	0.147800487163008
522.206116	1.150123901001	0.14776209128043
522.226116	1.150123901001	0.147660315929633
522.246116	1.150123901001	0.147473492170686
522.266116	1.150123901001	0.147351401632307
522.286116	1.150123901001	0.147245016045543
522.306116	1.150123901001	0.146924263388688
522.326116	1.150123901001	0.146786818651713
522.346116	1.150123901001	0.146642745216808
522.366116	1.150123901001	0.146561393068906
522.386116	1.150123901001	0.146337922444554
522.406116	1.150123901001	0.146098604430811
522.426116	1.150123901001	0.145859469805704
522.446116	1.150123901001	0.145624397031131
522.466116	1.150123901001	0.145594599642204
522.486116	1.150123901001	0.14541943619557
522.506116	1.150123901001	0.145222818059158
522.526116	1.150123901001	0.145162290907372
522.546116	1.150123901001	0.145082427234214
522.566116	1.150123901001	0.145068130042602
522.586116	1.15012801594624	0.145064252174192
522.606116	1.15012801594624	0.144943705898684
522.626116	1.15012801594624	0.144851460821981
522.646116	1.15012801594624	0.144684657879216
522.666116	1.15012801594624	0.144555010423411
522.686116	1.15012801594624	0.144428786222118
522.706116	1.15012801594624	0.144347304693238
522.726116	1.15012801594624	0.144264659922534
522.746116	1.15012801594624	0.1440663918819
522.766116	1.15012801594624	0.143907566047996
522.786116	1.15012801594624	0.143785240487289
522.806116	1.15012801594624	0.143587541604263
522.826116	1.15012801594624	0.143528332595382
522.846116	1.15012801594624	0.143532202154922
522.866116	1.15012801594624	0.143411875470982
522.886116	1.15012801594624	0.143380476250584
522.906116	1.15012801594624	0.143428304481285
522.926116	1.15012801594624	0.143438613415212
522.946116	1.15012801594624	0.143319711109017
522.966116	1.15012801594624	0.143275935233
522.986116	1.15011567111053	0.143160032428939
523.006116	1.15011567111053	0.142970638855146
523.026116	1.15011567111053	0.142904027829918
523.046116	1.15011567111053	0.142824851419021
523.066116	1.15011567111053	0.1425607059077
523.086116	1.15011567111053	0.142318259604336
523.106116	1.15011567111053	0.142055025694771
523.126116	1.15011567111053	0.141876749982765
523.146116	1.15011567111053	0.141662887973282
523.166116	1.15011567111053	0.14155714098254
523.186116	1.15011567111053	0.14145213822917
523.206116	1.15011567111053	0.141321281832754
523.226116	1.15011567111053	0.141043112135555
523.246116	1.15011567111053	0.140881665446601
523.266116	1.15011567111053	0.140725426638776
523.286116	1.15011567111053	0.140413642220295
523.306116	1.15011567111053	0.140281083098984
523.326116	1.15011567111053	0.140090435479284
523.346116	1.15011567111053	0.140125175458984
523.366116	1.15011567111053	0.140016319170325
523.386116	1.15012883893528	0.140001432642421
523.406116	1.15012883893528	0.139999225450407
523.426116	1.15012883893528	0.139973697633771
523.446116	1.15012883893528	0.140013122629269
523.466116	1.15012883893528	0.14010378189875
523.486116	1.15012883893528	0.140200015233139
523.506116	1.15012883893528	0.140278972645958
523.526116	1.15012883893528	0.14042083888885
523.546116	1.15012883893528	0.140459512525088
523.566116	1.15012883893528	0.140461018211062
523.586116	1.15012883893528	0.140446967318102
523.606116	1.15012883893528	0.140505959702868
523.626116	1.15012883893528	0.140541614251778
523.646116	1.15012883893528	0.140574721538489
523.666116	1.15012883893528	0.140750769286306
523.686116	1.15012883893528	0.140891460417558
523.706116	1.15012883893528	0.140775600344831
523.726116	1.15012883893528	0.140659291593112
523.746116	1.15012883893528	0.140696147367254
523.766116	1.15012883893528	0.140777347581531
523.786116	1.15011649409958	0.140643765282205
523.806116	1.15011649409958	0.14067886016936
523.826116	1.15011649409958	0.140651521612516
523.846116	1.15011649409958	0.14062616650168
523.866116	1.15011649409958	0.140570273918982
523.886116	1.15011649409958	0.140446774433616
523.906116	1.15011649409958	0.140411113356308
523.926116	1.15011649409958	0.140423741058504
523.946116	1.15011649409958	0.140384208047693
523.966116	1.15011649409958	0.140294985619262
523.986116	1.15012883893528	0.140173548514173
524.006116	1.15012883893528	0.140079836921882
524.026116	1.15012883893528	0.140137633422833
524.046116	1.15012883893528	0.140041961530671
524.066116	1.15012883893528	0.140053755378397
524.086116	1.15012883893528	0.140138941476395
524.106116	1.15012883893528	0.140250073208502
524.126116	1.15012883893528	0.140283673686006
524.146116	1.15012883893528	0.140221094836779
524.166116	1.15012883893528	0.14023830725484
524.186116	1.15011649409958	0.140264081370129
524.206116	1.15011649409958	0.140306767597173
524.226116	1.15011649409958	0.140410231429087
524.246116	1.15011649409958	0.140430741875119
524.266116	1.15011649409958	0.140424234842789
524.286116	1.15011649409958	0.140520839702373
524.306116	1.15011649409958	0.140605000248395
524.326116	1.15011649409958	0.140690854616951
524.346116	1.15011649409958	0.140611391550033
524.366116	1.15011649409958	0.140571307779828
524.386116	1.15011649409958	0.140496703621491
524.406116	1.15011649409958	0.140498703685241
524.426116	1.15011649409958	0.140461648498214
524.446116	1.15011649409958	0.140505432683103
524.466116	1.15011649409958	0.140490623902484
524.486116	1.15011649409958	0.140484901464895
524.506116	1.15011649409958	0.140500971413309
524.526116	1.15011649409958	0.140533927359883
524.546116	1.15011649409958	0.140515866843573
524.566116	1.15011649409958	0.140468354943429
524.586116	1.15011649409958	0.140391071767951
524.606116	1.15011649409958	0.140235415768019
524.626116	1.15011649409958	0.140280058140498
524.646116	1.15011649409958	0.140330612867599
524.666116	1.15011649409958	0.140437449507315
524.686116	1.15011649409958	0.140416188295514
524.706116	1.15011649409958	0.140372196982362
524.726116	1.15011649409958	0.140288783641166
524.746116	1.15011649409958	0.140308950456066
524.766116	1.15011649409958	0.140362344442804
524.786116	1.15011649409958	0.140503081866333
524.806116	1.15011649409958	0.140624439443665
524.826116	1.15011649409958	0.140530220416803
524.846116	1.15011649409958	0.140420091090535
524.866116	1.15011649409958	0.140380773516857
524.886116	1.15011649409958	0.14024746719072
524.906116	1.15011649409958	0.140301284929838
524.926116	1.15011649409958	0.140247739009473
524.946116	1.15011649409958	0.140271325517942
524.966116	1.15011649409958	0.140238542277169
524.986116	1.15011649409958	0.140138465496832
525.006116	1.15011649409958	0.140186075322946
525.026116	1.15011649409958	0.140370723938378
525.046116	1.15011649409958	0.140488890909561
525.066116	1.15011649409958	0.14050512110047
525.086116	1.15011649409958	0.140504862932004
525.106116	1.15011649409958	0.140578537683863
525.126116	1.15011649409958	0.14061345511729
525.146116	1.15011649409958	0.140700690538769
525.166116	1.15011649409958	0.140777913771684
525.186116	1.15011649409958	0.140743735234211
525.206116	1.15012472399005	0.140769303408217
525.226116	1.15012472399005	0.140783338276928
525.246116	1.15012472399005	0.140835750630004
525.266116	1.15012472399005	0.140926844334697
525.286116	1.15012472399005	0.140991992998772
525.306116	1.15012472399005	0.141081458164912
525.326116	1.15012472399005	0.14106930822275
525.346116	1.15012472399005	0.141229150706269
525.366116	1.15012472399005	0.141363490893252
525.386116	1.15012472399005	0.141369112437417
525.406116	1.15011649409958	0.141455822619602
525.426116	1.15011649409958	0.141476941393629
525.446116	1.15011649409958	0.141444776570193
525.466116	1.15011649409958	0.141434983973199
525.486116	1.15011649409958	0.141383027421001
525.506116	1.15011649409958	0.141463975995208
525.526116	1.15011649409958	0.141480142682609
525.546116	1.15011649409958	0.14149461851493
525.566116	1.15011649409958	0.141513490926555
525.586116	1.15011649409958	0.141617033692737
525.606116	1.15011649409958	0.141640871841275
525.626116	1.15011649409958	0.14169838702762
525.646116	1.15011649409958	0.141765273432544
525.666116	1.15011649409958	0.141989721536124
525.686116	1.15011649409958	0.141992181555187
525.706116	1.15011649409958	0.141949379003961
525.726116	1.15011649409958	0.142059507143249
525.746116	1.15011649409958	0.142101386816394
525.766116	1.15011649409958	0.142160946578294
525.786116	1.15011649409958	0.142263714839077
525.806116	1.15012966192433	0.142203867827666
525.826116	1.15012966192433	0.141943175245393
525.846116	1.15012966192433	0.141824304394207
525.866116	1.15012966192433	0.141795136105451
525.886116	1.15012966192433	0.141716562087642
525.906116	1.15012966192433	0.141679176919771
525.926116	1.15012966192433	0.141683966389938
525.946116	1.15012966192433	0.141564251594938
525.966116	1.15012966192433	0.141411044931237
525.986116	1.15012966192433	0.141181074396444
526.006116	1.15011649409958	0.141000600988276
526.026116	1.15011649409958	0.140985275870725
526.046116	1.15011649409958	0.140801366151248
526.066116	1.15011649409958	0.140731506357782
526.086116	1.15011649409958	0.140731589446485
526.106116	1.15011649409958	0.140645962978367
526.126116	1.15011649409958	0.140651106169006
526.146116	1.15011649409958	0.140611952992261
526.166116	1.15011649409958	0.140525847577127
526.186116	1.15011649409958	0.140495508331166
526.206116	1.15011649409958	0.140301900973211
526.226116	1.15011649409958	0.1402719362199
526.246116	1.15011649409958	0.14028405233309
526.266116	1.15011649409958	0.140222722188352
526.286116	1.15011649409958	0.140100702868859
526.306116	1.15011649409958	0.140015794524522
526.326116	1.15011649409958	0.139980456899659
526.346116	1.15011649409958	0.139892867757708
526.366116	1.15011649409958	0.139861989028677
526.386116	1.15011649409958	0.139783626293567
526.406116	1.15011731708863	0.139830694262647
526.426116	1.15011731708863	0.139803660760035
526.446116	1.15011731708863	0.139845117274292
526.466116	1.15011731708863	0.139838908767798
526.486116	1.15011731708863	0.139805472093734
526.506116	1.15011731708863	0.13980022682269
526.526116	1.15011731708863	0.139911122938978
526.546116	1.15011731708863	0.139907775057787
526.566116	1.15011731708863	0.139790888839592
526.586116	1.15011731708863	0.139736043174536
526.606116	1.15011731708863	0.139766301705757
526.626116	1.15011731708863	0.139696605715732
526.646116	1.15011731708863	0.139572767940652
526.666116	1.15011731708863	0.13935277576545
526.686116	1.15011731708863	0.139261960407908
526.706116	1.15011731708863	0.139164264118877
526.726116	1.15011731708863	0.139102933380648
526.746116	1.15011731708863	0.138969162944762
526.766116	1.15011731708863	0.138926165728578
526.786116	1.15011731708863	0.138877871607656
526.806116	1.15011731708863	0.138796742018777
526.826116	1.15011731708863	0.138623836804359
526.846116	1.15011731708863	0.138608083186503
526.866116	1.15011731708863	0.138534431580783
526.886116	1.15011731708863	0.138556350973801
526.906116	1.15011731708863	0.13855226835109
526.926116	1.15011731708863	0.138440281992337
526.946116	1.15011731708863	0.138174509722933
526.966116	1.15011731708863	0.137932347701627
526.986116	1.15011731708863	0.137661626906541
527.006116	1.15011731708863	0.137629523806141
527.026116	1.15011731708863	0.137426207533384
527.046116	1.15011731708863	0.137445527437018
527.066116	1.15011731708863	0.13736245594648
527.086116	1.15011731708863	0.137203542275949
527.106116	1.15011731708863	0.137232644687234
527.126116	1.15011731708863	0.137315570772544
527.146116	1.15011731708863	0.137348165283266
527.166116	1.15011731708863	0.137424204502181
527.186116	1.15011731708863	0.137456156855937
527.206116	1.15011731708863	0.137449019536455
527.226116	1.15011731708863	0.137456717704674
527.246116	1.15011731708863	0.137322392354959
527.266116	1.15011731708863	0.137252461342606
527.286116	1.15011731708863	0.137206404088234
527.306116	1.15011731708863	0.137167811760225
527.326116	1.15011731708863	0.137211108095736
527.346116	1.15011731708863	0.137353549431141
527.366116	1.15011731708863	0.137472917034065
527.386116	1.15011731708863	0.137468725802552
527.406116	1.15011731708863	0.13745557167408
527.426116	1.15011731708863	0.137362845869888
527.446116	1.15011731708863	0.137337743586102
527.466116	1.15011731708863	0.137245432038437
527.486116	1.15011731708863	0.137218873328407
527.506116	1.15011731708863	0.137099038648281
527.526116	1.15011731708863	0.136824588950958
527.546116	1.15011731708863	0.136664031904604
527.566116	1.15011731708863	0.13646218689536
527.586116	1.15011731708863	0.136332188686535
527.606116	1.15011731708863	0.136129367978535
527.626116	1.15011731708863	0.135962052853274
527.646116	1.15011731708863	0.135776486701178
527.666116	1.15011731708863	0.135737435604837
527.686116	1.15011731708863	0.135699042096222
527.706116	1.15011731708863	0.135626874217319
527.726116	1.15011731708863	0.135516148432869
527.746116	1.15011731708863	0.135378998660786
527.766116	1.15011731708863	0.13514922279095
527.786116	1.15011731708863	0.135023100670063
527.806116	1.15011731708863	0.13500471135989
527.826116	1.15011731708863	0.135014617907103
527.846116	1.15011731708863	0.134881802991288
527.866116	1.15011731708863	0.134739070845426
527.886116	1.15011731708863	0.134632825322474
527.906116	1.15011731708863	0.134590773537018
527.926116	1.15011731708863	0.134544503219475
527.946116	1.15011731708863	0.134430506707629
527.966116	1.15011731708863	0.13447307661049
527.986116	1.15011731708863	0.134405535585294
528.006116	1.15011731708863	0.134386072056905
528.026116	1.15011731708863	0.134453235028507
528.046116	1.15011731708863	0.134549375778343
528.066116	1.15011731708863	0.134413854544814
528.086116	1.15011731708863	0.134316453220674
528.106116	1.15011731708863	0.134091108352606
528.126116	1.15011731708863	0.133983449134743
528.146116	1.15011731708863	0.133940833533096
528.166116	1.15011731708863	0.133830792636945
528.186116	1.15011731708863	0.133675645852058
528.206116	1.15011731708863	0.133564660712161
528.226116	1.15011731708863	0.133473165214245
528.246116	1.15011731708863	0.133525480828333
528.266116	1.15011731708863	0.133472877371242
528.286116	1.15011731708863	0.133395712893909
528.306116	1.15011731708863	0.133366242518374
528.326116	1.15011731708863	0.133229226875193
528.346116	1.15011731708863	0.133226029147157
528.366116	1.15011731708863	0.133143495952708
528.386116	1.15011731708863	0.132995042556239
528.406116	1.15011731708863	0.132842998540871
528.426116	1.15011731708863	0.132828076997015
528.446116	1.15011731708863	0.132761883789261
528.466116	1.15011731708863	0.132626239703151
528.486116	1.15011731708863	0.132589656341253
528.506116	1.15011731708863	0.132495252145284
528.526116	1.15011731708863	0.132434592645067
528.546116	1.15011731708863	0.132166290324694
528.566116	1.15011731708863	0.132010845013971
528.586116	1.15011731708863	0.131952547013356
528.606116	1.15011801148564	0.131931440702634
528.626116	1.15011814007767	0.131865259958184
528.646116	1.15011814007767	0.131728281704921
528.666116	1.15011814007767	0.131625256462652
528.686116	1.15011814007767	0.131568105679613
528.706116	1.15011814007767	0.131608074906108
528.726116	1.15011814007767	0.131535128960862
528.746116	1.15011814007767	0.131556702942277
528.766116	1.15011814007767	0.131496984124861
528.786116	1.15011814007767	0.131381152539688
528.806116	1.15012366953533	0.131353495871814
528.826116	1.15012636996814	0.131220361657988
528.846116	1.15012636996814	0.131113016990209
528.866116	1.15012636996814	0.130908809294381
528.886116	1.15012636996814	0.13074863861049
528.906116	1.15012636996814	0.130764286586996
528.926116	1.15012636996814	0.130786765641769
528.946116	1.15012636996814	0.130857141178676
528.966116	1.15012636996814	0.130918766288306
528.986116	1.15012636996814	0.131030479641325
529.006116	1.15012636996814	0.130943592005413
529.026116	1.15011814007767	0.130799389189531
529.046116	1.15011814007767	0.130679647687448
529.066116	1.15011814007767	0.130597458717621
529.086116	1.15011814007767	0.130390076439895
529.106116	1.15011814007767	0.130236675704726
529.126116	1.15011814007767	0.130087611012808
529.146116	1.15011814007767	0.129900488728027
529.166116	1.15011814007767	0.129880426960984
529.186116	1.15011814007767	0.129828378417724
529.206116	1.15011814007767	0.129733712492345
529.226116	1.15011814007767	0.12954216157976
529.246116	1.15011814007767	0.129318149098373
529.266116	1.15011814007767	0.129374582351123
529.286116	1.15011814007767	0.129378024003849
529.306116	1.15011814007767	0.129319701670115
529.326116	1.15011814007767	0.129200713901256
529.346116	1.15011814007767	0.12907451106563
529.366116	1.15011814007767	0.128960358465723
529.386116	1.15011814007767	0.128813887921771
529.406116	1.15011814007767	0.128789733442677
529.426116	1.15011814007767	0.128580247833814
529.446116	1.15011814007767	0.128547042027642
529.466116	1.15011814007767	0.128418316262936
529.486116	1.15011814007767	0.128316958729611
529.506116	1.15011814007767	0.128230608796298
529.526116	1.15011814007767	0.128141524057715
529.546116	1.15011814007767	0.12816559722858
529.566116	1.15011814007767	0.128076476287063
529.586116	1.15011814007767	0.128016858363071
529.606116	1.15011814007767	0.127938108672007
529.626116	1.15011814007767	0.127820331624231
529.646116	1.15011814007767	0.127779669200566
529.666116	1.15011814007767	0.1277156463884
529.686116	1.15011814007767	0.1275747855188
529.706116	1.15011814007767	0.12754939420503
529.726116	1.15011814007767	0.127486833754015
529.746116	1.15011814007767	0.127240708995125
529.766116	1.15011814007767	0.127109465049264
529.786116	1.15011814007767	0.127049377080617
529.806116	1.15011814007767	0.126854963168764
529.826116	1.15011814007767	0.126704864616001
529.846116	1.15011814007767	0.126627329800453
529.866116	1.15011814007767	0.126629623642113
529.886116	1.15011814007767	0.12655161818842
529.906116	1.15011814007767	0.126582385934686
529.926116	1.15011814007767	0.126517421252735
529.946116	1.15011814007767	0.126626595652424
529.966116	1.15011814007767	0.126574740587141
529.986116	1.15011814007767	0.126544265431804
530.006116	1.15011814007767	0.126469911133063
530.026116	1.15011814007767	0.126436187209487
530.046116	1.15011814007767	0.126441290636248
530.066116	1.15011814007767	0.126396454192302
530.086116	1.15011814007767	0.12646950043748
530.106116	1.15011814007767	0.12644237791126
530.126116	1.15011814007767	0.126394357389564
530.146116	1.15011814007767	0.126401313694374
530.166116	1.15011814007767	0.126412775780783
530.186116	1.15011814007767	0.126233567694846
530.206116	1.15011814007767	0.126268129033836
530.226116	1.15011814007767	0.126283257112465
530.246116	1.15011814007767	0.126231192544956
530.266116	1.15011814007767	0.126197854983843
530.286116	1.15011814007767	0.126226850566797
530.306116	1.15011814007767	0.126170397135363
530.326116	1.15011814007767	0.126082525491824
530.346116	1.15011814007767	0.12616269718667
530.366116	1.15011814007767	0.126101149230835
530.386116	1.15011814007767	0.126121012771974
530.406116	1.15011814007767	0.126103949320085
530.426116	1.15011814007767	0.126077857687257
530.446116	1.15011814007767	0.126052886564922
530.466116	1.15011814007767	0.125873211401782
530.486116	1.15011814007767	0.125893778822923
530.506116	1.15011814007767	0.125917793831697
530.526116	1.15011814007767	0.125855603125405
530.546116	1.15011814007767	0.125795755520502
530.566116	1.15011814007767	0.125648591185892
530.586116	1.15011814007767	0.125527066837666
530.606116	1.15011814007767	0.125308858102098
530.626116	1.15011814007767	0.125227208615342
530.646116	1.15011814007767	0.125144933589359
530.666116	1.15011814007767	0.125010829611686
530.686116	1.15011814007767	0.124986822911782
530.706116	1.15011814007767	0.124920815466625
530.726116	1.15011814007767	0.124810454085482
530.746116	1.15011814007767	0.124624128265255
530.766116	1.15011814007767	0.124510489628318
530.786116	1.15011814007767	0.124483198550731
530.806116	1.15011814007767	0.124235906395583
530.826116	1.15011814007767	0.124263074620588
530.846116	1.15011814007767	0.124210594016079
530.866116	1.15011814007767	0.123972746078868
530.886116	1.15011814007767	0.123982963021731
530.906116	1.15011814007767	0.123956346743101
530.926116	1.15011814007767	0.123926271600514
530.946116	1.15011814007767	0.123913291958316
530.966116	1.15011814007767	0.123842979924917
530.986116	1.15011814007767	0.123653128176282
531.006116	1.15011814007767	0.123596335861641
531.026116	1.15012636996814	0.123498389713014
531.046116	1.15012636996814	0.123369070457582
531.066116	1.15012636996814	0.12333157905487
531.086116	1.15012636996814	0.123357830930194
531.106116	1.15012636996814	0.123209712855985
531.126116	1.15012636996814	0.123039951361948
531.146116	1.15012636996814	0.123001187515119
531.166116	1.15012636996814	0.122955458461119
531.186116	1.15012636996814	0.122933868455455
531.206116	1.15012636996814	0.122719342923339
531.226116	1.15012719295719	0.122526461998034
531.246116	1.15012719295719	0.122402139934521
531.266116	1.15012719295719	0.122196352366378
531.286116	1.15012719295719	0.122173954619835
531.306116	1.15012719295719	0.122142339368811
531.326116	1.15012719295719	0.122066668114147
531.346116	1.15012719295719	0.121872522460103
531.366116	1.15012719295719	0.121906125311571
531.386116	1.15012719295719	0.121864090143855
531.406116	1.15012719295719	0.12173921079255
531.426116	1.15011814007767	0.121589417294019
531.446116	1.15011814007767	0.121434005812268
531.466116	1.15011814007767	0.1212419801071
531.486116	1.15011814007767	0.121193954243987
531.506116	1.15011814007767	0.120979971755886
531.526116	1.15011814007767	0.120968268712242
531.546116	1.15011814007767	0.120771900435426
531.566116	1.15011814007767	0.120608459024138
531.586116	1.15011814007767	0.120687407534596
531.606116	1.15011814007767	0.120640484970745
531.626116	1.15011814007767	0.12064960098831
531.646116	1.15011814007767	0.1206345868599
531.666116	1.15011814007767	0.120516271516035
531.686116	1.15011814007767	0.120420455405627
531.706116	1.15011814007767	0.120461395582951
531.726116	1.15011814007767	0.120268175180951
531.746116	1.15011814007767	0.120151360181643
531.766116	1.15011814007767	0.120039910338507
531.786116	1.15011814007767	0.119778592217009
531.806116	1.15011814007767	0.119636819745651
531.826116	1.15011814007767	0.11952720319537
531.846116	1.15011814007767	0.119384638413894
531.866116	1.15011814007767	0.11933915921949
531.886116	1.15011814007767	0.119326851408795
531.906116	1.15011814007767	0.119244564512998
531.926116	1.15011814007767	0.119306554025934
531.946116	1.15011814007767	0.119358036972532
531.966116	1.15011814007767	0.119321574089251
531.986116	1.15011814007767	0.119264896318321
532.006116	1.15011814007767	0.119301220918262
532.026116	1.15012542481666	0.119230975949315
532.046116	1.15012719295719	0.119118934989414
532.066116	1.15012719295719	0.119141132136091
532.086116	1.15012719295719	0.119055029094921
532.106116	1.15012719295719	0.118919271652082
532.126116	1.15012719295719	0.118897638915085
532.146116	1.15012719295719	0.118920469316369
532.166116	1.15012719295719	0.118922400535194
532.186116	1.15012719295719	0.118986429282268
532.206116	1.15012719295719	0.119146895524541
532.226116	1.15012719295719	0.119113325908555
532.246116	1.15012719295719	0.119171596608595
532.266116	1.15012719295719	0.119276385705303
532.286116	1.15012719295719	0.119330072876461
532.306116	1.15012719295719	0.119335222595498
532.326116	1.15012719295719	0.119298065921558
532.346116	1.15012719295719	0.119164471752419
532.366116	1.15012719295719	0.119077908162443
532.386116	1.15012719295719	0.11904013663211
532.406116	1.15012719295719	0.11900567440607
532.426116	1.15012719295719	0.11887406368294
532.446116	1.15011896306672	0.118885783344324
532.466116	1.15011896306672	0.118883268130625
532.486116	1.15011896306672	0.118678096012364
532.506116	1.15011896306672	0.118740867746078
532.526116	1.15011896306672	0.118766026411483
532.546116	1.15011896306672	0.118768773680058
532.566116	1.15011896306672	0.11874495986464
532.586116	1.15011896306672	0.118806032434403
532.606116	1.15011896306672	0.118765257247501
532.626116	1.15011896306672	0.118833449925515
532.646116	1.15012719295719	0.1187755103933
532.666116	1.15012719295719	0.118847624858037
532.686116	1.15012719295719	0.118752703731646
532.706116	1.15012719295719	0.118861024691669
532.726116	1.15012719295719	0.11887277402759
532.746116	1.15012719295719	0.118787848472022
532.766116	1.15012719295719	0.118708384218122
532.786116	1.15012719295719	0.11877140403096
532.806116	1.15012719295719	0.118718008263751
532.826116	1.15012719295719	0.11851127704535
532.846116	1.15011896306672	0.118467144481405
532.866116	1.15011896306672	0.118267901928999
532.886116	1.15011896306672	0.118082612343582
532.906116	1.15011896306672	0.117980404931535
532.926116	1.15011896306672	0.117942850025318
532.946116	1.15011896306672	0.117839923896001
532.966116	1.15011896306672	0.117881435604895
532.986116	1.15011896306672	0.117843440328558
533.006116	1.15011896306672	0.117635887125502
533.026116	1.15011896306672	0.117549410185173
533.046116	1.15012719295719	0.117459456576166
533.066116	1.15012719295719	0.117298611686809
533.086116	1.15012719295719	0.117312418061589
533.106116	1.15012719295719	0.11730648315432
533.126116	1.15012719295719	0.117205688250205
533.146116	1.15012719295719	0.117148723229762
533.166116	1.15012719295719	0.117177152029072
533.186116	1.15012719295719	0.117057878791174
533.206116	1.15012719295719	0.11702756150437
533.226116	1.15012719295719	0.116977944492618
533.246116	1.15012719295719	0.116838185735299
533.266116	1.15012719295719	0.116726286619682
533.286116	1.15012719295719	0.11664247742017
533.306116	1.15012719295719	0.116463193367419
533.326116	1.15012719295719	0.116365318437679
533.346116	1.15012719295719	0.116301588216441
533.366116	1.15012719295719	0.11615987687463
533.386116	1.15012719295719	0.115938078707146
533.406116	1.15012719295719	0.115746253008353
533.426116	1.15012719295719	0.115540804916906
533.446116	1.15011896306672	0.115514827234298
533.466116	1.15011896306672	0.115541634616942
533.486116	1.15011896306672	0.115440968500314
533.506116	1.15011896306672	0.115336706423371
533.526116	1.15011896306672	0.11525311800241
533.546116	1.15011896306672	0.115233938756079
533.566116	1.15011896306672	0.115108115161027
533.586116	1.15011896306672	0.114945058925222
533.606116	1.15011896306672	0.114939308593569
533.626116	1.15011896306672	0.114902988741554
533.646116	1.15011896306672	0.114828039765104
533.666116	1.15011896306672	0.114784428879508
533.686116	1.15011896306672	0.114636869280074
533.706116	1.15011896306672	0.114616860333707
533.726116	1.15011896306672	0.114547719851002
533.746116	1.15011896306672	0.114340162493511
533.766116	1.15011896306672	0.114296048921269
533.786116	1.15011896306672	0.114215725886288
533.806116	1.15011896306672	0.114161535434994
533.826116	1.15011896306672	0.114161444037422
533.846116	1.15011896306672	0.114080153612556
533.866116	1.15011896306672	0.114014536684296
533.886116	1.15011896306672	0.113997015057565
533.906116	1.15011896306672	0.113760032429833
533.926116	1.15011896306672	0.113550831103029
533.946116	1.15011896306672	0.113421158720613
533.966116	1.15011896306672	0.113238951726032
533.986116	1.15011896306672	0.11310319250272
534.006116	1.15011896306672	0.113140096349611
534.026116	1.15011896306672	0.113127106024581
534.046116	1.15011896306672	0.112935566388318
534.066116	1.15011896306672	0.112996700681117
534.086116	1.15011896306672	0.112823359844505
534.106116	1.15011896306672	0.112590884185353
534.126116	1.15011896306672	0.11252361497891
534.146116	1.15011896306672	0.112524085617057
534.166116	1.15011896306672	0.11243422221864
534.186116	1.15011896306672	0.112500391093275
534.206116	1.15011896306672	0.112552297198761
534.226116	1.15011896306672	0.112249672122669
534.246116	1.15011896306672	0.112094830985505
534.266116	1.15011896306672	0.111971735667326
534.286116	1.15011896306672	0.111933851373754
534.306116	1.15011896306672	0.11176550594859
534.326116	1.15011896306672	0.111651594305919
534.346116	1.15011896306672	0.111564571354121
534.366116	1.15011896306672	0.111363198170004
534.386116	1.15011896306672	0.11118528330036
534.406116	1.15011896306672	0.110962885113751
534.426116	1.15011896306672	0.110901310450833
534.446116	1.15011896306672	0.110808835099728
534.466116	1.15011896306672	0.110622589400749
534.486116	1.15011896306672	0.110424872713001
534.506116	1.15011896306672	0.110417893262053
534.526116	1.15011896306672	0.110280509654622
534.546116	1.15011896306672	0.110175108075483
534.566116	1.15011896306672	0.110143219818726
534.586116	1.15011896306672	0.110021910907634
534.606116	1.15011896306672	0.109886669208237
534.626116	1.15011896306672	0.109777011113605
534.646116	1.15011896306672	0.109695609112482
534.666116	1.15011896306672	0.109708900337311
534.686116	1.15011896306672	0.10973424179786
534.706116	1.15011896306672	0.109767376978635
534.726116	1.15011896306672	0.109832959484432
534.746116	1.15011896306672	0.10985818580778
534.766116	1.15011896306672	0.109654519375494
534.786116	1.15011896306672	0.109724103195772
534.806116	1.15011896306672	0.10977094089045
534.826116	1.15011896306672	0.109733717152057
534.846116	1.15011896306672	0.109789438809426
534.866116	1.15011896306672	0.109812583167304
534.886116	1.15011896306672	0.109715049494733
534.906116	1.15011896306672	0.109625185502826
534.926116	1.15011896306672	0.109520233789658
534.946116	1.15011896306672	0.109466223759545
534.966116	1.15011896306672	0.109266165157389
534.986116	1.15011896306672	0.109255419414287
535.006116	1.15011896306672	0.109146092487481
535.026116	1.15011896306672	0.10897546331
535.046116	1.15011896306672	0.109069225942493
535.066116	1.15011896306672	0.109057338916724
535.086116	1.15011896306672	0.10899084480917
535.106116	1.15011896306672	0.10912155758083
535.126116	1.15011896306672	0.109198411069022
535.146116	1.15011896306672	0.109131308633473
535.166116	1.15011896306672	0.10916756498198
535.186116	1.15011896306672	0.10922680544587
535.206116	1.15011896306672	0.109190059467513
535.226116	1.15011896306672	0.10917060187403
535.246116	1.15011896306672	0.109259131105292
535.266116	1.15011896306672	0.109249136127961
535.286116	1.15011896306672	0.10920818230035
535.306116	1.15011896306672	0.109162657407159
535.326116	1.15011896306672	0.109204465861418
535.346116	1.15011896306672	0.109212707073652
535.366116	1.15011896306672	0.109249435840778
535.386116	1.15011896306672	0.109270879847723
535.406116	1.15011896306672	0.109344897637222
535.426116	1.15011896306672	0.109456849573513
535.446116	1.15011896306672	0.109543095052459
535.466116	1.15011896306672	0.109595983385098
535.486116	1.15011896306672	0.109608336301088
535.506116	1.15011896306672	0.109593966110117
535.526116	1.15011896306672	0.109598095025104
535.546116	1.15011896306672	0.109524941951594
535.566116	1.15011896306672	0.109635788808152
535.586116	1.15011896306672	0.109506076068367
535.606116	1.15011896306672	0.109523321128419
535.626116	1.15011896306672	0.109566235849392
535.646116	1.15011896306672	0.109565868478633
535.666116	1.15011896306672	0.109512698237898
535.686116	1.15011896306672	0.109466874225382
535.706116	1.15011896306672	0.109435362241745
535.726116	1.15011896306672	0.109413334239925
535.746116	1.15011896306672	0.109485043350496
535.766116	1.15011896306672	0.109467952004541
535.786116	1.15011896306672	0.109350650936329
535.806116	1.15011896306672	0.109455842419749
535.826116	1.15011896306672	0.10947256402098
535.846116	1.15011931026522	0.109471968749781
535.866116	1.15011978605577	0.109591672268457
535.886116	1.15011978605577	0.109544509934352
535.906116	1.15011978605577	0.109457251960226
535.926116	1.15011978605577	0.109450207818788
535.946116	1.15011978605577	0.109280899751666
535.966116	1.15011978605577	0.109152497439406
535.986116	1.15011978605577	0.109117699297614
536.006116	1.15011978605577	0.108953040636846
536.026116	1.15011978605577	0.108781295696799
536.046116	1.15011978605577	0.108746810918112
536.066116	1.15012801594624	0.108576227439416
536.086116	1.15012801594624	0.108346113279867
536.106116	1.15012801594624	0.108343549993417
536.126116	1.15012801594624	0.108327830204533
536.146116	1.15012801594624	0.108155373669105
536.166116	1.15012801594624	0.108244713015209
536.186116	1.15012801594624	0.108254989900637
536.206116	1.15012801594624	0.10818232052207
536.226116	1.15012801594624	0.108166849999291
536.246116	1.15012801594624	0.108147032750429
536.266116	1.15012801594624	0.107969003930565
536.286116	1.15012801594624	0.107779069686719
536.306116	1.15012801594624	0.107779277408473
536.326116	1.15012801594624	0.10763984269709
536.346116	1.15012801594624	0.107543299560542
536.366116	1.15012801594624	0.107447189672224
536.386116	1.15012801594624	0.107211429635389
536.406116	1.15012801594624	0.107175103848467
536.426116	1.15012801594624	0.107229961383338
536.446116	1.15012801594624	0.107208698984556
536.466116	1.15012801594624	0.107292540826056
536.486116	1.15012801594624	0.107237692193547
536.506116	1.15012801594624	0.107180289176948
536.526116	1.15012801594624	0.107100315708005
536.546116	1.15012801594624	0.106988127562404
536.566116	1.15012801594624	0.106942341533294
536.586116	1.15012801594624	0.106839325193387
536.606116	1.15012801594624	0.106801191633711
536.626116	1.15012801594624	0.106764411232891
536.646116	1.15012801594624	0.106551019861555
536.666116	1.15011978605577	0.106491962192809
536.686116	1.15011978605577	0.106358680199792
536.706116	1.15011978605577	0.106099308727878
536.726116	1.15011978605577	0.105942687118534
536.746116	1.15011978605577	0.1059716755796
536.766116	1.15011978605577	0.105838036898656
536.786116	1.15011978605577	0.105713215115952
536.806116	1.15011978605577	0.105635031021549
536.826116	1.15011978605577	0.105505353297717
536.846116	1.15011978605577	0.10546026343323
536.866116	1.15011978605577	0.105354652945356
536.886116	1.15011978605577	0.105303028747965
536.906116	1.15011978605577	0.105259725290566
536.926116	1.15011978605577	0.105251012846695
536.946116	1.15011978605577	0.105289575500167
536.966116	1.15011978605577	0.105186564501677
536.986116	1.15011978605577	0.105260877849558
537.006116	1.15011978605577	0.105332520489167
537.026116	1.15011978605577	0.105250435380218
537.046116	1.15011978605577	0.10515771373046
537.066116	1.15011978605577	0.10512815017688
537.086116	1.15011978605577	0.105052148347881
537.106116	1.15011978605577	0.104908455934023
537.126116	1.15011978605577	0.10478353681884
537.146116	1.15011978605577	0.104827043250067
537.166116	1.15011978605577	0.104770935823726
537.186116	1.15011978605577	0.104673041308792
537.206116	1.15011978605577	0.104701005998354
537.226116	1.15011978605577	0.104594861962317
537.246116	1.15011978605577	0.104556896954006
537.266116	1.15011978605577	0.104656828329114
537.286116	1.15011978605577	0.104556245301188
537.306116	1.15011978605577	0.104459504532227
537.326116	1.15011978605577	0.104557962863351
537.346116	1.15011978605577	0.104432738693934
537.366116	1.15011978605577	0.104341805231736
537.386116	1.15011978605577	0.104438167353612
537.406116	1.15011978605577	0.104366241618927
537.426116	1.15011978605577	0.104396466914667
537.446116	1.15011978605577	0.104448311890608
537.466116	1.15011978605577	0.104463158061142
537.486116	1.15011978605577	0.104476678373392
537.506116	1.15011978605577	0.104478960345237
537.526116	1.15011978605577	0.10440278046902
537.546116	1.15011978605577	0.104426757494388
537.566116	1.15011978605577	0.104394600979822
537.586116	1.15011978605577	0.104306381550718
537.606116	1.15011978605577	0.104283831870549
537.626116	1.15011978605577	0.104173880591498
537.646116	1.15011978605577	0.104139680094868
537.666116	1.15012883893528	0.103991608312937
537.686116	1.15012883893528	0.103916353095273
537.706116	1.15012883893528	0.103800085294415
537.726116	1.15012883893528	0.103802838497897
537.746116	1.15012883893528	0.103778617547841
537.766116	1.15012883893528	0.103602866545387
537.786116	1.15012883893528	0.10353798673261
537.806116	1.15012883893528	0.103500993862111
537.826116	1.15012883893528	0.103420480316606
537.846116	1.15012883893528	0.103392535805729
537.866116	1.15011978605577	0.103371859775784
537.886116	1.15011978605577	0.103303997672105
537.906116	1.15011978605577	0.103102721820468
537.926116	1.15011978605577	0.103053852013541
537.946116	1.15011978605577	0.102875194686997
537.966116	1.15011978605577	0.102853989263324
537.986116	1.15011978605577	0.10295174727539
538.006116	1.15011978605577	0.102911662318203
538.026116	1.15011978605577	0.102938342693832
538.046116	1.15011978605577	0.102993749207625
538.066116	1.15011978605577	0.102903173620336
538.086116	1.15011978605577	0.102790903573015
538.106116	1.15011978605577	0.102777105507105
538.126116	1.15011978605577	0.102754923791186
538.146116	1.15011978605577	0.102724880103608
538.166116	1.15011978605577	0.102725934143139
538.186116	1.15011978605577	0.102657084470891
538.206116	1.15011978605577	0.102715955190056
538.226116	1.15011978605577	0.102674972874891
538.246116	1.15011978605577	0.102552234838128
538.266116	1.15012060904481	0.102516556549588
538.286116	1.15012060904481	0.102422592723739
538.306116	1.15012060904481	0.102407883056073
538.326116	1.15012060904481	0.102442392761371
538.346116	1.15012060904481	0.102611021875102
538.366116	1.15012060904481	0.10259671578113
538.386116	1.15012060904481	0.102520674781743
538.406116	1.15012060904481	0.102412033336726
538.426116	1.15012060904481	0.102499816550145
538.446116	1.15012060904481	0.10253160510046
538.466116	1.15012883893528	0.102651884305141
538.486116	1.15012883893528	0.102748078469142
538.506116	1.15012883893528	0.10276753250168
538.526116	1.15012883893528	0.102773314881832
538.546116	1.15012883893528	0.102691917628635
538.566116	1.15012883893528	0.102601364000503
538.586116	1.15012883893528	0.102651781037754
538.606116	1.15012883893528	0.102651024930568
538.626116	1.15012883893528	0.102635045786237
538.646116	1.15012883893528	0.102677867329165
538.666116	1.15012883893528	0.102843801994997
538.686116	1.15012060904481	0.102840282001495
538.706116	1.15012060904481	0.102786039916508
538.726116	1.15012060904481	0.10282029085985
538.746116	1.15012060904481	0.102735289930958
538.766116	1.15012060904481	0.10272862977802
538.786116	1.15012060904481	0.102739502528138
538.806116	1.15012060904481	0.102619807318333
538.826116	1.15012060904481	0.10266070060989
538.846116	1.15012060904481	0.102593681856533
538.866116	1.15012060904481	0.102530557589328
538.886116	1.15012060904481	0.102371689024091
538.906116	1.15012060904481	0.102400930312207
538.926116	1.15012060904481	0.102314615394846
538.946116	1.15012060904481	0.102217612302984
538.966116	1.15012060904481	0.102300887954332
538.986116	1.15012060904481	0.102342104698336
539.006116	1.15012060904481	0.102340111756475
539.026116	1.15012060904481	0.102420667439821
539.046116	1.15012060904481	0.102364884059417
539.066116	1.15012060904481	0.102427559054142
539.086116	1.15012883893528	0.102461369033873
539.106116	1.15012883893528	0.10239918544947
539.126116	1.15012883893528	0.102281408401693
539.146116	1.15012883893528	0.102288773028124
539.166116	1.15012883893528	0.102196432399413
539.186116	1.15012883893528	0.101961617793306
539.206116	1.15012883893528	0.101913021585604
539.226116	1.15012883893528	0.101846814727564
539.246116	1.15012883893528	0.101654055467857
539.266116	1.15012883893528	0.10165595226422
539.286116	1.15012060904481	0.101622097179194
539.306116	1.15012060904481	0.101538407271318
539.326116	1.15012060904481	0.101363031355003
539.346116	1.15012060904481	0.101289491325539
539.366116	1.15012060904481	0.101188193734779
539.386116	1.15012060904481	0.101062896566001
539.406116	1.15012060904481	0.101215565527104
539.426116	1.15012060904481	0.101148060111352
539.446116	1.15012060904481	0.101008523913055
539.466116	1.15012060904481	0.100941967488974
539.486116	1.15012060904481	0.100820830096703
539.506116	1.15012060904481	0.10063190241313
539.526116	1.15012060904481	0.100504931600503
539.546116	1.15012060904481	0.100466111965545
539.566116	1.15012060904481	0.100247634378679
539.586116	1.15012060904481	0.100145482754761
539.606116	1.15012060904481	0.100063729407128
539.626116	1.15012060904481	0.0998978202613988
539.646116	1.15012060904481	0.0998207578644704
539.666116	1.15012060904481	0.0998499297141708
539.686116	1.15012060904481	0.0996694224770321
539.706116	1.15012060904481	0.0994589795676258
539.726116	1.15012060904481	0.0994512980171471
539.746116	1.15012060904481	0.0993295036306407
539.766116	1.15012060904481	0.0993645819000554
539.786116	1.15012060904481	0.0992848517623101
539.806116	1.15012060904481	0.0991948744136736
539.826116	1.15012060904481	0.0991079511683179
539.846116	1.15012060904481	0.099033884119089
539.866116	1.15012060904481	0.0988787954962927
539.886116	1.15012060904481	0.0988084526013751
539.906116	1.15012060904481	0.0987134626300595
539.926116	1.15012060904481	0.0985408998597902
539.946116	1.15012060904481	0.098502001290566
539.966116	1.15012060904481	0.0985647914224938
539.986116	1.15012060904481	0.0985111594459734
540.006116	1.15012060904481	0.0985429948820559
540.026116	1.15012060904481	0.0985672722137317
540.046116	1.15012060904481	0.098559632801095
540.066116	1.15012060904481	0.0986735563135807
540.086116	1.15012143203386	0.0986923076530981
540.106116	1.15012143203386	0.0986425707562194
540.126116	1.15012143203386	0.0986318843621899
540.146116	1.15012143203386	0.0986725123633923
540.166116	1.15012143203386	0.0986915527328936
540.186116	1.15012143203386	0.0986769546414838
540.206116	1.15012143203386	0.098663318005051
540.226116	1.15012143203386	0.0986152316058836
540.246116	1.15012143203386	0.0985776072612502
540.266116	1.15012143203386	0.098549536930339
540.286116	1.15012143203386	0.0985225087691443
540.306116	1.15012143203386	0.0984857289618161
540.326116	1.15012143203386	0.0983080520819527
540.346116	1.15012143203386	0.0983288901348655
540.366116	1.15012143203386	0.0984207417272179
540.386116	1.15012143203386	0.0984122251352864
540.406116	1.15012143203386	0.0983510160626559
540.426116	1.15012143203386	0.0982178349630628
540.446116	1.15012143203386	0.0981381119472061
540.466116	1.15012143203386	0.0981272326686909
540.486116	1.15011237915435	0.0979915197376564
540.506116	1.15011237915435	0.0979213050367359
540.526116	1.15011237915435	0.0978343301576871
540.546116	1.15011237915435	0.097727493517971
540.566116	1.15011237915435	0.0976314180521155
540.586116	1.15011237915435	0.0976959637296126
540.606116	1.15011237915435	0.0976543006805826
540.626116	1.15011237915435	0.0976832564996582
540.646116	1.15011237915435	0.0977086846098536
540.666116	1.15011237915435	0.0975974982765997
540.686116	1.15011320214339	0.0975096764862835
540.706116	1.15011320214339	0.0975302077044902
540.726116	1.15011320214339	0.0974043484999953
540.746116	1.15011320214339	0.0973512554130559
540.766116	1.15011320214339	0.0974913542405605
540.786116	1.15011320214339	0.0975397854578417
540.806116	1.15011320214339	0.0975699798920646
540.826116	1.15011320214339	0.0975770584559645
540.846116	1.15011320214339	0.0975858522080653
540.866116	1.15011320214339	0.0975546690182912
540.886116	1.15012143203386	0.0976338549250403
540.906116	1.15012143203386	0.0976652766980863
540.926116	1.15012143203386	0.0976316530744435
540.946116	1.15012143203386	0.0976842286374692
540.966116	1.15012143203386	0.0978071399735238
540.986116	1.15012143203386	0.0977625759418212
541.006116	1.15012143203386	0.0978221089966383
541.026116	1.15012143203386	0.0978736649425954
541.046116	1.15012143203386	0.097879298950066
541.066116	1.15012143203386	0.0978483306039351
541.086116	1.15012143203386	0.0978522773172692
541.106116	1.15012143203386	0.0977768321825723
541.126116	1.15012143203386	0.0977643920234452
541.146116	1.15012143203386	0.0978058752447847
541.166116	1.15012143203386	0.0979491729873092
541.186116	1.15012143203386	0.0980302675602358
541.206116	1.15012143203386	0.0980011936365054
541.226116	1.15012143203386	0.0980715472142561
541.246116	1.15012143203386	0.0980336670751196
541.266116	1.15012143203386	0.0980963272325773
541.286116	1.15011320214339	0.0980979231291419
541.306116	1.15011320214339	0.0981625697000624
541.326116	1.15011320214339	0.0982625408390494
541.346116	1.15011320214339	0.0982853077368249
541.366116	1.15011320214339	0.0983137424710424
541.386116	1.15011320214339	0.0983253659869291
541.406116	1.15011320214339	0.0983914280332336
541.426116	1.15011320214339	0.0984007232849989
541.446116	1.15011320214339	0.0983295827385442
541.466116	1.15011320214339	0.0984227785873925
541.486116	1.15011320214339	0.0984006912364994
541.506116	1.15011320214339	0.0983880742171359
541.526116	1.15011320214339	0.098370843400861
541.546116	1.15011320214339	0.098416501829464
541.566116	1.15011320214339	0.0985603687295961
541.586116	1.15011320214339	0.098486628100267
541.606116	1.15011320214339	0.0984785465370388
541.626116	1.15011320214339	0.0983925218366432
541.646116	1.15011320214339	0.0983950839361113
541.666116	1.15011320214339	0.0985024493760656
541.686116	1.15012143203386	0.0984467176293536
541.706116	1.15012143203386	0.0984674773414903
541.726116	1.15012143203386	0.0985254026299291
541.746116	1.15012143203386	0.0985125547426724
541.766116	1.15012143203386	0.0986317621031002
541.786116	1.15012143203386	0.0986811037351551
541.806116	1.15012143203386	0.0986634319552704
541.826116	1.15012143203386	0.098721411844856
541.846116	1.15012143203386	0.0987109337660718
541.866116	1.15012143203386	0.0987771975992231
541.886116	1.15012143203386	0.0987213186668119
541.906116	1.15012143203386	0.0985944374712841
541.926116	1.15012143203386	0.0986499822684168
541.946116	1.15012143203386	0.0986239001314412
541.966116	1.15012143203386	0.0986242140880352
541.986116	1.15012143203386	0.0987710205477372
542.006116	1.15012143203386	0.0987830001580603
542.026116	1.15012143203386	0.0988095214781742
542.046116	1.15012143203386	0.0988719276216006
542.066116	1.15012143203386	0.0989138791071235
542.086116	1.15012143203386	0.098946033247727
542.106116	1.15012143203386	0.0989754217215425
542.126116	1.15012143203386	0.0989636433045762
542.146116	1.15012143203386	0.0990692603208484
542.166116	1.15012143203386	0.0992332554589832
542.186116	1.15012143203386	0.0993591520533948
542.206116	1.15012143203386	0.099394368012658
542.226116	1.15012143203386	0.0995663574708845
542.246116	1.15012143203386	0.0996744386606552
542.266116	1.15012143203386	0.099774260239979
542.286116	1.15012143203386	0.0998752593049048
542.306116	1.15012143203386	0.0999324718109804
542.326116	1.15012143203386	0.0999280289393985
542.346116	1.15012143203386	0.0999526504956953
542.366116	1.15012143203386	0.0999765752938793
542.386116	1.15012143203386	0.10001179718805
542.406116	1.15012143203386	0.0999490123975403
542.426116	1.15012143203386	0.100005484820678
542.446116	1.15012143203386	0.10004954141781
542.466116	1.15012143203386	0.100031406121668
542.486116	1.15012143203386	0.100202633537801
542.506116	1.15012143203386	0.100225939918647
542.526116	1.15012143203386	0.100192140621749
542.546116	1.15012143203386	0.100135266405388
542.566116	1.15012143203386	0.100222306568417
542.586116	1.15012143203386	0.100145632907915
542.606116	1.15012143203386	0.100175769773537
542.626116	1.15012143203386	0.100318827152317
542.646116	1.15012143203386	0.100489811830744
542.666116	1.15012143203386	0.100662076668667
542.686116	1.15012143203386	0.100746268669698
542.706116	1.15012143203386	0.100770348962452
542.726116	1.15012143203386	0.100851755711501
542.746116	1.15012143203386	0.100838449055913
542.766116	1.15012143203386	0.100903066545788
542.786116	1.15012143203386	0.101007863357875
542.806116	1.15012143203386	0.101202617933405
542.826116	1.15012143203386	0.101283342761609
542.846116	1.15012143203386	0.101377450805705
542.866116	1.15012143203386	0.101512004055859
542.886116	1.15012143203386	0.101590651666518
542.906116	1.15012143203386	0.101663787528797
542.926116	1.15012143203386	0.101761838131791
542.946116	1.15012143203386	0.101938413492865
542.966116	1.15012143203386	0.10194236851507
542.986116	1.15012143203386	0.102057719372754
543.006116	1.15012143203386	0.10203660297269
543.026116	1.15012143203386	0.101951242981909
543.046116	1.15012143203386	0.101959379146285
543.066116	1.15012143203386	0.102042286833382
543.086116	1.15012143203386	0.102049272812729
543.106116	1.15012143203386	0.102155451271228
543.126116	1.15012143203386	0.102283355051278
543.146116	1.15012143203386	0.102311078190114
543.166116	1.15012143203386	0.102383925615899
543.186116	1.15012143203386	0.102510644788458
543.206116	1.15012143203386	0.102599829233483
543.226116	1.15012143203386	0.102741089522342
543.246116	1.15012143203386	0.102935762789642
543.266116	1.15012143203386	0.103006424389081
543.286116	1.15012143203386	0.103171230235548
543.306116	1.15012143203386	0.103288235745379
543.326116	1.15012143203386	0.10345461137482
543.346116	1.15012143203386	0.103526379240973
543.366116	1.15012143203386	0.103554738008378
543.386116	1.15012143203386	0.103613286462079
543.406116	1.15012143203386	0.103788143667499
543.426116	1.15012143203386	0.103907762317
543.446116	1.15012143203386	0.103984615211702
543.466116	1.15012143203386	0.104045078859979
543.486116	1.15012143203386	0.104008050973526
543.506116	1.15012143203386	0.104070956836145
543.526116	1.15012143203386	0.103992178657526
543.546116	1.15012143203386	0.104034509383623
543.566116	1.15012143203386	0.104040894750354
543.586116	1.15012143203386	0.10417590676884
543.606116	1.15012143203386	0.104203710622415
543.626116	1.15012143203386	0.10433856714633
543.646116	1.15012143203386	0.104520686897775
543.666116	1.15012143203386	0.104459233900456
543.686116	1.15012143203386	0.104597253136455
543.706116	1.15012143203386	0.104745010961792
543.726116	1.15012143203386	0.10483856527904
543.746116	1.15012143203386	0.10487403169139
543.766116	1.15012143203386	0.105136890514815
543.786116	1.15012143203386	0.105141961299586
543.806116	1.15012143203386	0.105187836945796
543.826116	1.15012143203386	0.105193370653333
543.846116	1.15012143203386	0.105201550142532
543.866116	1.15012143203386	0.105150972269293
543.886116	1.15012143203386	0.105141957738642
543.906116	1.15012143203386	0.105183960264368
543.926116	1.15012143203386	0.105245236994941
543.946116	1.15012143203386	0.105289776100033
543.966116	1.15012143203386	0.105407511603459
543.986116	1.15012143203386	0.105493700107294
544.006116	1.15012143203386	0.105609222483799
544.026116	1.15012143203386	0.10562418853946
544.046116	1.15012143203386	0.105729750954585
544.066116	1.15012143203386	0.105806145080954
544.086116	1.15012143203386	0.105792100716393
544.106116	1.15012143203386	0.105719716213374
544.126116	1.15012143203386	0.105847822373762
544.146116	1.15012143203386	0.105819617913946
544.166116	1.15012143203386	0.105754275178403
544.186116	1.15012143203386	0.105921564783563
544.206116	1.15012143203386	0.105980455681414
544.226116	1.15012143203386	0.106011635903734
544.246116	1.15012143203386	0.106085272078696
544.266116	1.15012143203386	0.106193793638586
544.286116	1.15012143203386	0.106182539273931
544.306116	1.15011320214339	0.106206857556466
544.326116	1.15011320214339	0.106257988563063
544.346116	1.15011320214339	0.10634877543305
544.366116	1.15011320214339	0.106301515172976
544.386116	1.15011320214339	0.106249297484858
544.406116	1.15011320214339	0.106290212735572
544.426116	1.15011320214339	0.106258136342254
544.446116	1.15011320214339	0.106194750939127
544.466116	1.15011320214339	0.106305619754843
544.486116	1.15011320214339	0.106231324211684
544.506116	1.15012143203386	0.106273300030326
544.526116	1.15012143203386	0.106294540469952
544.546116	1.15012143203386	0.106261945365739
544.566116	1.15012143203386	0.106174701635391
544.586116	1.15012143203386	0.106133621394255
544.606116	1.15012143203386	0.106097017260181
544.626116	1.15012143203386	0.106161533856632
544.646116	1.15012143203386	0.106229939004327
544.666116	1.15012143203386	0.106164543448109
544.686116	1.15012143203386	0.106190897997328
544.706116	1.15012143203386	0.106157069025894
544.726116	1.15012143203386	0.10621580086823
544.746116	1.15012143203386	0.106350183786545
544.766116	1.15012143203386	0.106398256535426
544.786116	1.15012143203386	0.106386300664732
544.806116	1.15012143203386	0.106455878550103
544.826116	1.15012143203386	0.106500793928317
544.846116	1.15012143203386	0.106394284895482
544.866116	1.15012143203386	0.106392316880231
544.886116	1.15012143203386	0.106480049053448
544.906116	1.15012143203386	0.10645343455529
544.926116	1.15012143203386	0.106353262816437
544.946116	1.15012143203386	0.10623909359879
544.966116	1.15012143203386	0.106035028340737
544.986116	1.15012143203386	0.105988331896851
545.006116	1.15012143203386	0.105955030538673
545.026116	1.15012143203386	0.105799003013547
545.046116	1.15012143203386	0.105719090674148
545.066116	1.15012143203386	0.105651744907402
545.086116	1.15012143203386	0.105569826569346
545.106116	1.15011320214339	0.105540140756676
545.126116	1.15011320214339	0.105556052836556
545.146116	1.15011320214339	0.105348287163819
545.166116	1.15011320214339	0.105444970364179
545.186116	1.15011320214339	0.105400057953419
545.206116	1.15011320214339	0.105374689192297
545.226116	1.15011320214339	0.10529895858856
545.246116	1.15011320214339	0.105279505149514
545.266116	1.15011320214339	0.105236003466211
545.286116	1.15011320214339	0.105275087204542
545.306116	1.15012136773784	0.105363418803393
545.326116	1.15012143203386	0.105216101348175
545.346116	1.15012143203386	0.105211343333017
545.366116	1.15012143203386	0.105176476346301
545.386116	1.15012143203386	0.105090716936261
545.406116	1.15012143203386	0.104976155421243
545.426116	1.15012143203386	0.104988937431029
545.446116	1.15012143203386	0.105063720230075
545.466116	1.15012143203386	0.104956407017305
545.486116	1.15012143203386	0.10504085540633
545.506116	1.15012143203386	0.1051083020665
545.526116	1.15012143203386	0.105095850631049
545.546116	1.15012143203386	0.105138013399271
545.566116	1.15012143203386	0.105197197481541
545.586116	1.15012143203386	0.105217002267098
545.606116	1.15012143203386	0.105398547519519
545.626116	1.15012143203386	0.105447776388336
545.646116	1.15012143203386	0.105409664787816
545.666116	1.15012143203386	0.105388695573452
545.686116	1.15012143203386	0.105445217256321
545.706116	1.15012143203386	0.105483708097416
545.726116	1.15012143203386	0.105522352059118
545.746116	1.15012143203386	0.105535992849985
545.766116	1.15012143203386	0.105600012694698
545.786116	1.15012143203386	0.105605241941493
545.806116	1.15012143203386	0.105729366372594
545.826116	1.15012143203386	0.105800349050515
545.846116	1.15012143203386	0.105859473783713
545.866116	1.15012143203386	0.105940758273672
545.886116	1.15012143203386	0.105960003990964
545.906116	1.15012182423958	0.106069946367654
545.926116	1.15012225502291	0.105953787769091
545.946116	1.15012225502291	0.105870740611673
545.966116	1.15012225502291	0.105896327183891
545.986116	1.15012225502291	0.105948936575889
546.006116	1.15012225502291	0.105971575873158
546.026116	1.15012225502291	0.106103205587991
546.046116	1.15012225502291	0.106094372665503
546.066116	1.15012225502291	0.106008956293102
546.086116	1.15012225502291	0.10604107363728
546.106116	1.15012225502291	0.10608670417182
546.126116	1.15012225502291	0.106166522146193
546.146116	1.15012225502291	0.106299697310879
546.166116	1.15012225502291	0.106252876233941
546.186116	1.15012225502291	0.106150508579399
546.206116	1.15012225502291	0.10608032830094
546.226116	1.15012225502291	0.106011845405961
546.246116	1.15012225502291	0.105820899260426
546.266116	1.15012225502291	0.10583182720518
546.286116	1.15012225502291	0.10579960243918
546.306116	1.15012225502291	0.105637076784085
546.326116	1.15012225502291	0.105563085701669
546.346116	1.15012225502291	0.105494704293604
546.366116	1.15012225502291	0.105463703305483
546.386116	1.15012225502291	0.105321780680973
546.406116	1.15012225502291	0.1053600774506
546.426116	1.15012225502291	0.105384402261534
546.446116	1.15012225502291	0.105341807432062
546.466116	1.15012225502291	0.105423280058582
546.486116	1.15012225502291	0.105440432534081
546.506116	1.15012225502291	0.105301452436595
546.526116	1.15011402513244	0.105348369065539
546.546116	1.15011402513244	0.105298579941477
546.566116	1.15011402513244	0.10513878849816
546.586116	1.15011402513244	0.105198907921816
546.606116	1.15011402513244	0.105202807155892
546.626116	1.15011402513244	0.105181167297007
546.646116	1.15011402513244	0.105197696013751
546.666116	1.15011402513244	0.105224916465942
546.686116	1.15011402513244	0.105192489913095
546.706116	1.15011402513244	0.105115069047768
546.726116	1.15012225502291	0.105016442758768
546.746116	1.15012225502291	0.10494477697302
546.766116	1.15012225502291	0.104763267923533
546.786116	1.15012225502291	0.104777059461046
546.806116	1.15012225502291	0.104658685361598
546.826116	1.15012225502291	0.104592982377184
546.846116	1.15012225502291	0.10452188337508
546.866116	1.15012225502291	0.104427293416514
546.886116	1.15012225502291	0.104352287464955
546.906116	1.15012225502291	0.10426132314124
546.926116	1.15012225502291	0.104204261381809
546.946116	1.15012225502291	0.104136976151116
546.966116	1.15012225502291	0.104069552043594
546.986116	1.15012225502291	0.103932468742471
547.006116	1.15012225502291	0.103855701903925
547.026116	1.15012225502291	0.103815980163063
547.046116	1.15012225502291	0.103755679724735
547.066116	1.15012225502291	0.103663786588033
547.086116	1.15012225502291	0.103615195721747
547.106116	1.15012225502291	0.103644493984972
547.126116	1.15012225502291	0.103692315093785
547.146116	1.15012225502291	0.103697303383345
547.166116	1.15012225502291	0.103735410829429
547.186116	1.15012225502291	0.103722751078733
547.206116	1.15012225502291	0.103622584681297
547.226116	1.15012225502291	0.103500406899781
[truncated: 13,001 more rows]
