# Supplementary material for: Unraveling the Local Relation Between Tissue Composition and Human Brain Mechanics Through Machine Learning
Source: Front Bioeng Biotechnol. 2021 Aug 17;9:704738. doi: 10.3389/fbioe.2021.704738 (PMC8415910; doi:10.3389/fbioe.2021.704738)
Supplement: Supplementary file 2 [file DataSheet4.ZIP › Mechanics_tensRelax/tensRelax_HBE_02_15_P1_Pa.txt]

536.83554	1.00003122426721	0.0925869740520407
536.85554	1.00003122426721	0.140282466451657
536.87554	1.00003122426721	0.137735536896127
536.89554	1.00003122426721	0.133312162555262
536.91554	1.00003122426721	0.133438341143574
536.93554	1.00003122426721	0.134952674776982
536.95554	1.00003122426721	0.135476885003493
536.97554	1.00003122426721	0.136259539033183
536.99554	1.00003122426721	0.134856122917503
537.01554	1.00003122426721	0.132884552361514
537.03554	1.00005287248735	0.133796028560262
537.05554	1.00005736551418	0.132621806375703
537.07554	1.00005736551418	0.130977117704565
537.09554	1.00005736551418	0.132950840230832
537.11554	1.00005736551418	0.132900423935116
537.13554	1.00005736551418	0.134660655410194
537.15554	1.00005736551418	0.136769487795007
537.17554	1.00005736551418	0.1402986442019
537.19554	1.00005736551418	0.139082694026459
537.21554	1.00005736551418	0.140872764388867
537.23554	1.00006213084565	0.142443978696223
537.25554	1.00006462697167	0.143295421214795
537.27554	1.00006462697167	0.144501245048362
537.29554	1.00006462697167	0.146102625113297
537.31554	1.00006462697167	0.146994984240882
537.33554	1.00006462697167	0.147034336612867
537.35554	1.00006462697167	0.14787523302052
537.37554	1.00006462697167	0.148290009316299
537.39554	1.00006462697167	0.148190280009056
537.41554	1.00006462697167	0.149323519200131
537.43554	1.00006462697167	0.149188713381492
537.45554	1.00006462697167	0.14960111689086
537.47554	1.00006462697167	0.150565262745378
537.49554	1.00006462697167	0.150557847830497
537.51554	1.00006462697167	0.150874454234048
537.53554	1.00006462697167	0.150629457835305
537.55554	1.00006462697167	0.15138875368257
537.57554	1.00006462697167	0.151793457447703
537.59554	1.00006462697167	0.152664607340332
537.61554	1.00006462697167	0.152756543595249
537.63554	1.00006462697167	0.153485857880864
537.65554	1.00006898384616	0.153973037529512
537.67554	1.00006898384616	0.153869915061856
537.69554	1.00006898384616	0.154116216347833
537.71554	1.00006898384616	0.15441874814223
537.73554	1.00006898384616	0.154513347594809
537.75554	1.00006898384616	0.154913278099831
537.77554	1.00006898384616	0.155427088342676
537.79554	1.00006898384616	0.155190928628209
537.81554	1.00006898384616	0.155616169261483
537.83554	1.00006898384616	0.15603120819137
537.85554	1.00006898384616	0.156226356638911
537.87554	1.00006898384616	0.156245619024876
537.89554	1.00006898384616	0.156585013098386
537.91554	1.00006898384616	0.156891020568057
537.93554	1.00006898384616	0.157003565233368
537.95554	1.00006898384616	0.156851747989396
537.97554	1.00006898384616	0.15716885815461
537.99554	1.00006898384616	0.157416286944402
538.01554	1.00006898384616	0.157682859354365
538.03554	1.00006898384616	0.157878935725919
538.05554	1.00006898384616	0.158033554402106
538.07554	1.00006898384616	0.157881273991259
538.09554	1.00006898384616	0.157955236646021
538.11554	1.00006898384616	0.15811441905079
538.13554	1.00006898384616	0.158373045754929
538.15554	1.00006898384616	0.158731680704534
538.17554	1.00006898384616	0.158942682306985
538.19554	1.00006898384616	0.158925995685025
538.21554	1.00006898384616	0.158814262798066
538.23554	1.00006898384616	0.15911093414229
538.25554	1.00007261457491	0.159424105685722
538.27554	1.00007261457491	0.15953435178518
538.29554	1.00007261457491	0.159478568044396
538.31554	1.00007261457491	0.159625976715769
538.33554	1.00007261457491	0.159944014575618
538.35554	1.00007261457491	0.160074280240527
538.37554	1.00007261457491	0.160027694915148
538.39554	1.00007261457491	0.160102243704673
538.41554	1.00007261457491	0.160229826210388
538.43554	1.00007261457491	0.160430716820093
538.45554	1.00006898384616	0.160425286307802
538.47554	1.00006898384616	0.160475970711015
538.49554	1.00006898384616	0.160329713526945
538.51554	1.00006898384616	0.160254694207492
538.53554	1.00006898384616	0.160196530842833
538.55554	1.00006898384616	0.160202321184925
538.57554	1.00006898384616	0.160241080018584
538.59554	1.00006898384616	0.160232027589757
538.61554	1.00006898384616	0.160178406385894
538.63554	1.00006898384616	0.160218786897169
538.65554	1.00007624530365	0.160463308768968
538.67554	1.00007624530365	0.160415559776617
538.69554	1.00007624530365	0.16030133866623
538.71554	1.00007624530365	0.160212208983607
538.73554	1.00007624530365	0.160101040869246
538.75554	1.00007624530365	0.159895236708802
538.77554	1.00007624530365	0.159721974749939
538.79554	1.00007624530365	0.159658844545908
538.81554	1.00007624530365	0.159477187394198
538.83554	1.00007624530365	0.15928304774195
538.85554	1.00006825770041	0.15915216400033
538.87554	1.00006825770041	0.159082953506303
538.89554	1.00006825770041	0.159049221836393
538.91554	1.00006825770041	0.159077724822044
538.93554	1.00006825770041	0.159116032274504
538.95554	1.00006825770041	0.159295615446582
538.97554	1.00006825770041	0.159462516908807
538.99554	1.00006825770041	0.159729714742937
539.01554	1.00006825770041	0.159768242380456
539.03554	1.00006825770041	0.159862351611534
539.05554	1.00006825770041	0.15997939391779
539.07554	1.00006825770041	0.159924640837287
539.09554	1.00006825770041	0.16002821683895
539.11554	1.00006825770041	0.160186128103643
539.13554	1.00006825770041	0.160157838774653
539.15554	1.00006825770041	0.160335457492425
539.17554	1.00006825770041	0.160374987535782
539.19554	1.00006825770041	0.160431259952547
539.21554	1.00007624530365	0.160610329755145
539.23554	1.00007261457491	0.160740681090952
539.25554	1.00007624530365	0.160803703277754
539.27554	1.00013215852633	0.160799721548467
539.29554	1.00022873591096	0.160864698693722
539.31554	1.00038848797575	0.161141159137628
539.33554	1.0005889042025	0.161461184174852
539.35554	1.00082708000819	0.161689778404649
539.37554	1.00109865851834	0.161551315831077
539.39554	1.00140363973295	0.161575095817523
539.41554	1.0016824797006	0.161560095932892
539.43554	1.00196131966824	0.161615326179938
539.45554	1.00226194400835	0.161672933950838
539.47554	1.00267512093957	0.161571140795318
539.49554	1.00307304881006	0.161491592859227
539.51554	1.00350801011376	0.16137302290784
539.53554	1.00407295150653	0.161010799492949
539.55554	1.00469743685073	0.160747916929895
539.57554	1.00541486885082	0.160730731218915
539.59554	1.00613665772539	0.160926031805915
539.61554	1.00672774036514	0.160720903012478
539.63554	1.00732245373362	0.160572746954863
539.65554	1.00793604689159	0.160593503106055
539.67554	1.0087427948188	0.16040672860684
539.69554	1.00969840262458	0.160109042560577
539.71554	1.01068668698907	0.160182405729803
539.73554	1.01150142251952	0.159968390599713
539.75554	1.01233431169371	0.159945418947637
539.77554	1.01320786502984	0.159932284404359
539.79554	1.01426368094899	0.159748404952909
539.81554	1.01541970498151	0.159686961451443
539.83554	1.01639419257676	0.159812937573611
539.85554	1.01732002840682	0.159608025404289
539.87554	1.01844264973488	0.159729182975246
539.89554	1.01978819780791	0.159694171176792
539.91554	1.02096310162991	0.159545655463797
539.93554	1.02207846150048	0.159665407648712
539.95554	1.02337971468281	0.159563796101356
539.97554	1.02483345847245	0.15938433696884
539.99554	1.02605701405963	0.159580702278203
540.01554	1.02734301818124	0.159361227626915
540.03554	1.0289303727887	0.159209603209492
540.05554	1.03036959366336	0.159355538424807
540.07554	1.03175653204409	0.159231650203016
540.09554	1.03335114810904	0.159083958255149
540.11554	1.03492761053028	0.159068217100599
540.13554	1.03634069015797	0.159103681732477
540.15554	1.03807690464399	0.15890470090948
540.17554	1.03976083663609	0.158840003891848
540.19554	1.04136344030428	0.158967250084172
540.21554	1.0432223734219	0.158877403303496
540.23554	1.04488379489578	0.158768707257332
540.25554	1.04667592260448	0.158722160373111
540.27554	1.04864305143871	0.158868932410351
540.29554	1.05041629935794	0.158883573826584
540.31554	1.05239068964966	0.158644351958339
540.33554	1.05427140713976	0.158460360337142
540.35554	1.05622328691326	0.158526196263479
540.37554	1.05821655699445	0.158444673783739
540.39554	1.06000069709992	0.15824639387329
540.41554	1.06197508739164	0.15804909144207
540.43554	1.06361835522179	0.15813009105648
540.45554	1.06542500584547	0.158154981464076
540.47554	1.06724327480114	0.157941628076146
540.49554	1.06884950919809	0.157752558548289
540.51554	1.07056321316589	0.157720207368765
540.53554	1.07218469662357	0.157612070984357
540.55554	1.07359705010551	0.157720323692947
540.57554	1.0752853389721	0.157538237176984
540.59554	1.07682404181438	0.157570137303556
540.61554	1.07818483894813	0.157435135374412
540.63554	1.07975767064062	0.15736571179663
540.65554	1.08122593734524	0.157311353387461
540.67554	1.08244223147493	0.157319358983876
540.69554	1.08389597526457	0.157218764679626
540.71554	1.08541652446312	0.157073668066708
540.73554	1.08662483098958	0.15697546731056
540.75554	1.08785129115976	0.156904112513953
540.77554	1.08920119610728	0.156724635576715
540.79554	1.0904726773139	0.156808915414373
540.81554	1.09151760104681	0.156748029794189
540.83554	1.09264385310362	0.156610845006152
540.85554	1.09397850899041	0.156455358744568
540.87554	1.09512727156544	0.156345729137492
540.89554	1.09614242332264	0.156198732167266
540.91554	1.0971909777843	0.156083096434033
540.93554	1.09838839212451	0.156106795112249
540.95554	1.09950375199509	0.155970040011498
540.97554	1.1003918282462	0.155930113516336
540.99554	1.10127699991431	0.155800658945017
541.01554	1.10237347999541	0.155616368204493
541.03554	1.10352587329919	0.155363401091013
541.05554	1.10441830642479	0.155212602812682
541.07554	1.10525845705647	0.155203690362435
541.09554	1.10609134623065	0.155069804789349
541.11554	1.10703243112145	0.154978058244856
541.13554	1.10802870308917	0.154916317404534
541.15554	1.10890951788279	0.154668197923312
541.17554	1.10962331915413	0.154500672702333
541.19554	1.11029645626352	0.154345697436265
541.21554	1.11111046564822	0.154213436247299
541.23554	1.11202540929205	0.154015410350882
541.25554	1.11295487585086	0.153943710142672
541.27554	1.11362365608575	0.153850246629505
541.29554	1.11431567298462	0.153677280879032
541.31554	1.11492490926809	0.153561470659526
541.33554	1.11565032887141	0.153434815583966
541.35554	1.11642730482291	0.153397971086147
541.37554	1.11724131420762	0.15332759554924
541.39554	1.11793260496074	0.153266332468954
541.41554	1.11847939270979	0.153106148134776
541.43554	1.11902254973009	0.1530026754005
541.45554	1.11954682696092	0.152823340901037
541.47554	1.12020471500958	0.152614041054771
541.49554	1.12091488555217	0.152435340996896
541.51554	1.12164320973849	0.15226943541211
541.53554	1.12230182393289	0.152079486330996
541.55554	1.12278108012728	0.151956947113627
541.57554	1.12325307486417	0.151879647913899
541.59554	1.12375121084804	0.151846910371912
541.61554	1.12421957485619	0.151781595530433
541.63554	1.12475183969026	0.151724270261119
541.65554	1.12530951962554	0.151676665776422
541.67554	1.12589261466204	0.151606711617931
541.69554	1.12644666386859	0.151552615531663
541.71554	1.1269825594314	0.151432082906441
541.73554	1.12739501021687	0.151434880028238
541.75554	1.12778131975538	0.151317424058944
541.77554	1.12816472471089	0.151220864898147
541.79554	1.12852924987692	0.15130702728839
541.81554	1.12889667962595	0.15122597900774
541.83554	1.12933236707539	0.151124443427197
541.85554	1.12982251545601	0.151019295268599
541.87554	1.13031702071113	0.150867784801395
541.89554	1.13082677502698	0.150741599770491
541.91554	1.13129150830638	0.150722220517785
541.93554	1.13168580544813	0.150720727888607
541.95554	1.13200167884897	0.150687912005843
541.97554	1.13230666006358	0.150553889336399
541.99554	1.13261890273568	0.150545038609189
542.01554	1.13293840686527	0.150403445965523
542.03554	1.13322813901915	0.150336494276618
542.05554	1.13351496659003	0.150193108697466
542.07554	1.13386061196659	0.150037907904923
542.09554	1.13423239859012	0.149901921968154
542.11554	1.13460418521364	0.149839244005975
542.13554	1.13496871037967	0.149766559196649
542.15554	1.13534775846069	0.149518161961765
542.17554	1.13569340383724	0.14941425657275
542.19554	1.13601653869558	0.149461245014072
542.21554	1.13630336626646	0.149394179968439
542.23554	1.13653718519766	0.149356410812069
542.25554	1.13673469684141	0.149426402953967
542.27554	1.13694600525439	0.149283038740481
542.29554	1.1371696581451	0.149187888526669
542.31554	1.13740710780505	0.14916843330715
542.33554	1.13763802215325	0.149094593564869
542.35554	1.13785005671198	0.148987907671798
542.37554	1.1380693527282	0.148920281183937
542.39554	1.13832205144888	0.148810183312677
542.41554	1.13860815287401	0.148751796288453
542.43554	1.13890587263113	0.148630915877666
542.45554	1.13918471259877	0.148606232598333
542.47554	1.13944467277694	0.148542970047788
542.49554	1.13969737149762	0.148429035852468
542.51554	1.13995370094704	0.148163133608595
542.53554	1.1401809845665	0.148030394066102
542.55554	1.14039301912523	0.147961592466603
542.57554	1.14059343535197	0.147884668353014
542.59554	1.14078295939248	0.147844075367765
542.61554	1.14095069906051	0.147786591636428
542.63554	1.14109955893907	0.147742421089076
542.65554	1.14123680048565	0.147748577961878
542.67554	1.14138202963546	0.147640047499626
542.69554	1.14153815097151	0.147654785061358
542.71554	1.14169427230756	0.147649732081309
542.73554	1.14185402437236	0.147708185576494
542.75554	1.14203265622663	0.147636871137256
542.77554	1.14218877756268	0.147544985122442
542.79554	1.14232601910925	0.147478454218464
542.81554	1.14246761753032	0.14759882778817
542.83554	1.14260485907689	0.147643349682031
542.85554	1.14275008822671	0.14767591689218
542.87554	1.14289096050203	0.147737689781001
542.89554	1.14306233089881	0.147759909480327
542.91554	1.14322934442109	0.147829812598616
542.93554	1.1433818350284	0.147790871298059
542.95554	1.1435415870932	0.147714652844945
542.97554	1.1436940777005	0.14765074516998
542.99554	1.14383930685031	0.147591696997086
543.01554	1.14396565621065	0.147508932341254
543.03554	1.14410652848597	0.147427590876185
543.05554	1.14422561638882	0.147271439311497
543.07554	1.14436358408114	0.147227400519087
543.09554	1.14448993344148	0.147157778121912
543.11554	1.14461628280182	0.147143677969221
543.13554	1.14473537070467	0.146983241994976
543.15554	1.14483557881804	0.147048263652036
543.17554	1.14494740526339	0.146981647878883
543.19554	1.14505487483426	0.146948896686609
543.21554	1.14515871367637	0.146912213618269
543.23554	1.14525166033226	0.146718646024192
543.25554	1.14535259459138	0.14669045224721
543.27554	1.14544191051851	0.146682343383408
543.29554	1.1455305002999	0.146674447582777
543.31554	1.14560529331205	0.146589846666636
543.33554	1.14569097851044	0.14659136006799
543.35554	1.14576504537685	0.146502576229205
543.37554	1.14585073057524	0.146471616191945
543.39554	1.14590664379792	0.146347206291804
543.41554	1.14597707993558	0.146178657299322
543.43554	1.14604388534449	0.146034655083304
543.45554	1.14610342929591	0.146074743601436
543.47554	1.14618112689107	0.146109909707478
543.49554	1.14624865844573	0.146122122559656
543.51554	1.14633361749837	0.146088154711392
543.53554	1.14639751832429	0.146078134807449
543.55554	1.14646795446195	0.145986724772198
543.57554	1.14654202132835	0.145944678921649
543.59554	1.14662044506925	0.145965438633786
543.61554	1.14668725047817	0.145980866425233
543.63554	1.14675405588708	0.145980091919834
543.65554	1.14682449202474	0.145941268723932
543.67554	1.14688040524742	0.145813590470359
543.69554	1.14694721065633	0.145720694334328
543.71554	1.14699949315027	0.145737102572455
543.73554	1.14705903710169	0.145734476375988
543.75554	1.14712584251061	0.145773711454454
543.77554	1.14718538646203	0.14578441149877
543.79554	1.14723403822722	0.145632080827382
543.81554	1.14729721290739	0.145541271404746
543.83554	1.14736038758756	0.145464600118207
543.85554	1.14741630081023	0.14545320509625
543.87554	1.14748310621915	0.145361498909127
543.89554	1.14754265017057	0.14523786707533
543.91554	1.14760582485074	0.145131269612376
543.93554	1.14765011974143	0.144944533096567
543.95554	1.14771692515035	0.144956263440784
543.97554	1.14777646910177	0.145029706137769
543.99554	1.1478360130532	0.14502622056673
544.01554	1.14788466481838	0.144881872939109
544.03554	1.14793694731232	0.144842541121655
544.05554	1.14797761147426	0.144869411414316
544.07554	1.14802190636496	0.144860984439485
544.09554	1.14807055813015	0.14479135432693
544.11554	1.14811485302084	0.144749493645488
544.13554	1.14815624332854	0.144721892172251
544.15554	1.14820053821923	0.144662822633691
544.17554	1.14824120238118	0.144611806170805
544.19554	1.14826734362814	0.144601621869931
544.21554	1.1483007463326	0.144565321009619
544.23554	1.1483421366403	0.14456197431541
544.25554	1.14838643153099	0.144508564304422
544.27554	1.1484162035067	0.144499142639132
544.29554	1.14844597548242	0.144530763231572
544.31554	1.14848663964436	0.14456898700184
544.33554	1.14853529140955	0.144562311418143
544.35554	1.14856506338526	0.144635085251078
544.37554	1.14858031244599	0.144384929503171
544.39554	1.14862097660794	0.144359777959655
544.41554	1.14865801004114	0.144376843785508
544.43554	1.14866527149863	0.144157465279718
544.45554	1.14869940034884	0.144169471003633
544.47554	1.14872481545006	0.144035887517326
544.49554	1.14874732596828	0.143987163709118
544.51554	1.14878435940148	0.14383274276339
544.53554	1.14879960846221	0.143707115613769
544.55554	1.14884027262416	0.143636220178984
544.57554	1.14885189095615	0.143627645424962
544.59554	1.1488852936606	0.143560264048771
544.61554	1.14891869636506	0.143428021258017
544.63554	1.14895209906952	0.143413154315308
544.65554	1.14897025271324	0.143326949787223
544.67554	1.14898550177397	0.143347499997133
544.69554	1.14901164302094	0.143265245743326
544.71554	1.14903778426791	0.143146068057434
544.73554	1.14905593791163	0.14310032713362
544.75554	1.14906755624362	0.143034224729946
544.77554	1.14909297134484	0.14296011138844
544.79554	1.14910458967682	0.142894081390635
544.81554	1.14911185113431	0.142855354933722
544.83554	1.14915687217075	0.142751621063526
544.85554	1.1491605028995	0.142665373210618
544.87554	1.14919027487521	0.14274790106365
544.89554	1.14920479779019	0.142681585003315
544.91554	1.14920479779019	0.142629286006968
544.93554	1.14923093903716	0.142558087891912
544.95554	1.14925344955538	0.142458733389791
544.97554	1.14927160319911	0.142350239723965
544.99554	1.14928322153109	0.142397383066367
545.01554	1.14932388569304	0.142512352309514
545.03554	1.14933114715053	0.142458434270464
545.05554	1.14933114715053	0.142446912241492
545.07554	1.14933477787928	0.142360520170337
545.09554	1.1493572883975	0.142255000486544
545.11554	1.14937616818697	0.142394441726325
545.13554	1.14937616818697	0.14234204658448
545.15554	1.14940230943394	0.142353080170584
545.17554	1.14941683234892	0.142285066133279
545.19554	1.14943208140965	0.142284991353447
545.21554	1.14945023505338	0.142320455391835
545.23554	1.14945822265662	0.14239842998401
545.25554	1.14946911484285	0.142393920047976
545.27554	1.14947637630035	0.142469273785101
545.29554	1.14949162536108	0.142400976059228
545.31554	1.14949525608982	0.142291547052017
545.33554	1.14951776660804	0.142247149791208
545.35554	1.14952502806553	0.142115949763661
545.37554	1.14953592025177	0.142089972674544
545.39554	1.14954318170926	0.142160753565618
545.41554	1.14955843076999	0.142250556427981
545.43554	1.14956932295623	0.142271566593204
545.45554	1.14956932295623	0.142325207472085
545.47554	1.14956932295623	0.142325380771377
545.49554	1.14959546420319	0.142305187249394
545.51554	1.14961434399267	0.142400553493831
545.53554	1.14961797472141	0.142442957219288
545.55554	1.14963685451089	0.142452278584645
545.57554	1.14963685451089	0.142538299724095
545.59554	1.14964411596838	0.142551185001268
545.61554	1.14964411596838	0.142533195110353
545.63554	1.14964774669713	0.142541563329603
545.65554	1.14967025721535	0.14253684211087
545.67554	1.14968841085907	0.142576662371193
545.69554	1.14968841085907	0.1425550486259
545.71554	1.14968841085907	0.142543673782628
545.73554	1.14968841085907	0.142598201930145
545.75554	1.14968841085907	0.142526602615359
545.77554	1.14971455210604	0.142459711462509
545.79554	1.14971818283479	0.142426635037316
545.81554	1.14972181356353	0.142304521352798
545.83554	1.14975594241374	0.142298583478075
545.85554	1.14975594241374	0.14226738248358
545.87554	1.14976320387123	0.142225432185038
545.89554	1.14976320387123	0.142211152204657
545.91554	1.14976320387123	0.142293858104908
545.93554	1.14976320387123	0.142310451512142
545.95554	1.14976320387123	0.142273481194289
545.97554	1.14976320387123	0.142190566385303
545.99554	1.14977772678621	0.142132643470828
546.01554	1.14978135751495	0.141982476073139
546.03554	1.1497820836607	0.142012922147431
546.05554	1.14980386803318	0.141992758299983
546.07554	1.14980749876192	0.142004660756512
546.09554	1.14980749876192	0.141982988255637
546.11554	1.14981548636516	0.141962116967243
546.13554	1.14983364000889	0.141906733006098
546.15554	1.14983364000889	0.14186441889774
546.17554	1.14983364000889	0.141865688374405
546.19554	1.14983364000889	0.14186006742373
546.21554	1.14984888906962	0.141960751345081
546.23554	1.14985615052711	0.141946281447667
546.25554	1.14985615052711	0.14204199488418
546.27554	1.14985615052711	0.142030368400839
546.29554	1.1498634119846	0.141987371778146
546.31554	1.1498634119846	0.142026790838737
546.33554	1.14987503031659	0.142073640996721
546.35554	1.14987503031659	0.142033661087392
546.37554	1.14987503031659	0.142004224540828
546.39554	1.14987503031659	0.142054099721046
546.41554	1.14987503031659	0.142055132394911
546.43554	1.14989754083481	0.142056220856904
546.45554	1.14990117156355	0.142104179062074
546.47554	1.1499048022923	0.142148342487537
546.49554	1.1499048022923	0.142222461170459
546.51554	1.1499048022923	0.142275753076792
546.53554	1.1499048022923	0.142347466935289
546.55554	1.1499048022923	0.142333815461588
546.57554	1.14992731281052	0.142385630762993
546.59554	1.14993094353926	0.142436534462641
546.61554	1.14992731281052	0.142495101908046
546.63554	1.14993457426801	0.142542753872001
546.65554	1.14993094353926	0.142512904255891
546.67554	1.14993457426801	0.14251889673176
546.69554	1.14993457426801	0.142504103975392
546.71554	1.14993457426801	0.142480281851104
546.73554	1.14993457426801	0.142504801920487
546.75554	1.14993457426801	0.142436026434579
546.77554	1.1499418357255	0.142537487828781
546.79554	1.14994982332874	0.142589995733864
546.81554	1.14994982332874	0.142675159279214
546.83554	1.14994982332874	0.14284366197942
546.85554	1.14994982332874	0.142869904358893
546.87554	1.14994982332874	0.142903609290765
546.89554	1.14994982332874	0.143018345292057
546.91554	1.14996797697247	0.142991096945803
546.93554	1.14997596457571	0.142919701791826
546.95554	1.14997596457571	0.142943242601509
546.97554	1.14997596457571	0.142956465574905
546.99554	1.14997596457571	0.142855538915847
547.01554	1.14997596457571	0.142813309083173
547.03554	1.14997596457571	0.14280070868155
547.05554	1.14997596457571	0.142854460543197
547.07554	1.14997596457571	0.142987308101002
547.09554	1.14997596457571	0.143074523343795
547.11554	1.14997596457571	0.143220563013478
547.13554	1.14997596457571	0.143232312349398
547.15554	1.14997596457571	0.143371719166717
547.17554	1.14997596457571	0.1433634832959
547.19554	1.14997596457571	0.143354968484441
547.21554	1.14997596457571	0.143399997812874
547.23554	1.14997596457571	0.143477840056617
547.25554	1.14997596457571	0.143592508993456
547.27554	1.14999847509393	0.14365873365622
547.29554	1.15000210582267	0.143790691571425
547.31554	1.15000210582267	0.143832837721906
547.33554	1.15000210582267	0.143846239929502
547.35554	1.15000210582267	0.14382994267414
547.37554	1.15000210582267	0.143762035465166
547.39554	1.15000210582267	0.143763366071375
547.41554	1.15000936728016	0.143787580493034
547.43554	1.15000936728016	0.143868921958103
547.45554	1.15000936728016	0.143941267290733
547.47554	1.15000936728016	0.143978883919987
547.49554	1.15000936728016	0.143966050869999
547.51554	1.15000936728016	0.143982900665227
547.53554	1.15000936728016	0.144063792857815
547.55554	1.15000936728016	0.144050720037574
547.57554	1.15000936728016	0.144100610648551
547.59554	1.15000936728016	0.144130556410159
547.61554	1.15000936728016	0.144157373288655
547.63554	1.15000936728016	0.14419748079849
547.65554	1.15000936728016	0.14424574109044
547.67554	1.15000936728016	0.144167923773307
547.69554	1.15000936728016	0.144138823142494
547.71554	1.15000936728016	0.144170681131225
547.73554	1.15000936728016	0.1441116733157
547.75554	1.15000936728016	0.144222400287132
547.77554	1.15000936728016	0.144284352410152
547.79554	1.15000936728016	0.144341710914946
547.81554	1.15000936728016	0.144383413134364
547.83554	1.15000936728016	0.144376916784867
547.85554	1.15000936728016	0.14440314373358
547.87554	1.15000936728016	0.144442215008606
547.89554	1.15000936728016	0.144500688088985
547.91554	1.15000936728016	0.144501733819646
547.93554	1.15004349613037	0.144548789918911
547.95554	1.15004349613037	0.144556898782713
547.97554	1.15004349613037	0.14460431513085
547.99554	1.15004349613037	0.144714685414354
548.01554	1.15004349613037	0.144775974014742
548.03554	1.15004349613037	0.144704423959686
548.05554	1.15004349613037	0.144571227429333
548.07554	1.15004349613037	0.144584627856457
548.09554	1.15004349613037	0.144582125699552
548.11554	1.15004349613037	0.144518409722091
548.13554	1.15005075758786	0.144555237602169
548.15554	1.15005075758786	0.144525968419989
548.17554	1.15005075758786	0.144580114952969
548.19554	1.15005075758786	0.144630441779631
548.21554	1.15005075758786	0.14464542267256
548.23554	1.15005075758786	0.144600197492187
548.25554	1.15005075758786	0.144580363032093
548.27554	1.15005075758786	0.144559498272097
548.29554	1.15005075758786	0.144567160237382
548.31554	1.15005075758786	0.144615936866265
548.33554	1.15006963737734	0.144636489450138
548.35554	1.15006963737734	0.144537334954391
548.37554	1.15006963737734	0.144558445419548
548.39554	1.15006963737734	0.144646947943728
548.41554	1.15006963737734	0.144635223534418
548.43554	1.15006963737734	0.1446783744647
548.45554	1.15006963737734	0.14477428256617
548.47554	1.15006963737734	0.144890117712288
548.49554	1.15006963737734	0.144968354033873
548.51554	1.15006963737734	0.145156996248407
548.53554	1.15008779102106	0.145249322633341
548.55554	1.15008779102106	0.145340516637967
548.57554	1.15008779102106	0.145441592263197
548.59554	1.15008779102106	0.145566841952716
548.61554	1.15008779102106	0.145741296771422
548.63554	1.15008779102106	0.145796167956579
548.65554	1.15008779102106	0.14587272588639
548.67554	1.15008779102106	0.14598853847986
548.69554	1.15008779102106	0.146078196530485
548.71554	1.15008779102106	0.146133707498646
548.73554	1.15008052956357	0.146161116087397
548.75554	1.15008052956357	0.146327345718119
548.77554	1.15008052956357	0.146404616430292
548.79554	1.15008052956357	0.146513914276053
548.81554	1.15008052956357	0.146663326160046
548.83554	1.15008052956357	0.146782818989513
548.85554	1.15008052956357	0.146913926432507
548.87554	1.15008052956357	0.147047536032405
548.89554	1.15008052956357	0.147113004587982
548.91554	1.15008052956357	0.14730680245646
548.93554	1.15008052956357	0.147380952000901
548.95554	1.15008052956357	0.147310243515695
548.97554	1.15008052956357	0.147403082083126
548.99554	1.15008052956357	0.147567575159981
549.01554	1.15008052956357	0.147737418555739
549.03554	1.15008052956357	0.147914787413915
549.05554	1.15008052956357	0.148048109764301
549.07554	1.15008052956357	0.148149901139348
549.09554	1.15008052956357	0.14815222168809
549.11554	1.15008052956357	0.148155681739028
549.13554	1.1500839050067	0.148208783728329
549.15554	1.15008416029232	0.148287987439799
549.17554	1.15008416029232	0.148414323217348
549.19554	1.15008416029232	0.148398038425292
549.21554	1.15008416029232	0.14845786585151
549.23554	1.15008416029232	0.148594378214554
549.25554	1.15008416029232	0.148676401006977
549.27554	1.15008416029232	0.148725092173195
549.29554	1.15008416029232	0.148835685015722
549.31554	1.15008416029232	0.148809888941276
549.33554	1.15008140888069	0.148897878689468
549.35554	1.15008052956357	0.148929309958366
549.37554	1.15008052956357	0.149011030070519
549.39554	1.15008052956357	0.149141075758602
549.41554	1.15008052956357	0.149241550177725
549.43554	1.15008052956357	0.149292967840343
549.45554	1.15008052956357	0.149428042175355
549.47554	1.15008052956357	0.149528881591275
549.49554	1.15008052956357	0.149498344119412
549.51554	1.15008052956357	0.149495260341595
549.53554	1.15008052956357	0.14954052765981
549.55554	1.15008052956357	0.149564942087843
549.57554	1.15008052956357	0.149595628525879
549.59554	1.15008052956357	0.149627535180849
549.61554	1.15008052956357	0.149622340950007
549.63554	1.15008052956357	0.149698976033611
549.65554	1.15008052956357	0.149726559108635
549.67554	1.15008052956357	0.149737998048906
549.69554	1.15008052956357	0.149838380476967
549.71554	1.15008052956357	0.149947202343164
549.73554	1.15008203291219	0.149973540274644
549.75554	1.15008416029232	0.149947230830719
549.77554	1.15008416029232	0.150030156322539
549.79554	1.15008416029232	0.150097099109082
549.81554	1.15008416029232	0.150220809283655
549.83554	1.15008416029232	0.150215364006235
549.85554	1.15008416029232	0.150285022606345
549.87554	1.15008416029232	0.150317172592513
549.89554	1.15008416029232	0.150321731194786
549.91554	1.15008416029232	0.150280604067883
549.93554	1.15008416029232	0.150276022912962
549.95554	1.15008416029232	0.150335008175838
549.97554	1.15008416029232	0.150268568075941
549.99554	1.15008416029232	0.150191643368862
550.01554	1.15008416029232	0.150188488372157
550.03554	1.15008416029232	0.150111746460222
550.05554	1.15008416029232	0.15018368999963
550.07554	1.15008416029232	0.150143311858024
550.09554	1.15008416029232	0.150223636079987
550.11554	1.15008416029232	0.150231228013366
550.13554	1.15008416029232	0.150229341306345
550.15554	1.15008416029232	0.150240615849684
550.17554	1.15008416029232	0.15030531524128
550.19554	1.15008416029232	0.150314682305423
550.21554	1.15008416029232	0.150413854605891
550.23554	1.15008416029232	0.150452229716294
550.25554	1.15008416029232	0.1504926078579
550.27554	1.15008416029232	0.150533623408547
550.29554	1.15008416029232	0.150540535795043
550.31554	1.15008416029232	0.150574960037677
550.33554	1.15008416029232	0.1506322847135
550.35554	1.15008416029232	0.150654154253296
550.37554	1.15008416029232	0.150748692578169
550.39554	1.15008416029232	0.150835744611012
550.41554	1.15008416029232	0.150857780921703
550.43554	1.15008416029232	0.15091368062629
550.45554	1.15008416029232	0.150998506475416
550.47554	1.15008416029232	0.150934223714312
550.49554	1.15008416029232	0.150838643813214
550.51554	1.15008416029232	0.150853334489177
550.53554	1.15008416029232	0.150894946498004
550.55554	1.15008488643807	0.150879965605075
550.57554	1.15008488643807	0.150866067832723
550.59554	1.15008488643807	0.15083824083301
550.61554	1.15008488643807	0.150818885319933
550.63554	1.15008488643807	0.150946837766222
550.65554	1.15008488643807	0.150967363643012
550.67554	1.15008488643807	0.150951702016219
550.69554	1.15008488643807	0.151010564426515
550.71554	1.15008488643807	0.15105756295718
550.73554	1.15008488643807	0.151122462355151
550.75554	1.15008488643807	0.151205189027576
550.77554	1.15008488643807	0.151285352413552
550.79554	1.15008488643807	0.15128058252858
550.81554	1.15008488643807	0.151375832448834
550.83554	1.15008488643807	0.151454602318584
550.85554	1.15008488643807	0.151547790452053
550.87554	1.15008488643807	0.151514775156405
550.89554	1.15008488643807	0.151463320103871
550.91554	1.15008488643807	0.151514241014751
550.93554	1.15008488643807	0.151479442872959
550.95554	1.15008488643807	0.151509611787081
550.97554	1.15008488643807	0.151554233387384
550.99554	1.15008488643807	0.151390469710632
551.01554	1.15008488643807	0.151376440776829
551.03554	1.15008488643807	0.151422263008874
551.05554	1.15008488643807	0.151350969341812
551.07554	1.15008488643807	0.151471153587976
551.09554	1.15008488643807	0.15151355493947
551.11554	1.15008488643807	0.151548018945982
551.13554	1.15008488643807	0.151550158480053
551.15554	1.15008488643807	0.151496388813685
551.17554	1.15008488643807	0.151492703829761
551.19554	1.15008488643807	0.151359579705278
551.21554	1.15008488643807	0.151367214369989
551.23554	1.15008488643807	0.15134962093088
551.25554	1.15008488643807	0.151270480722918
551.27554	1.15008488643807	0.151321032482564
551.29554	1.15008488643807	0.151330146719657
551.31554	1.15008488643807	0.151335222845845
551.33554	1.15008488643807	0.151283822987949
551.35554	1.15008488643807	0.151183568160395
551.37554	1.15008488643807	0.151101458124834
551.39554	1.15008488643807	0.151028062907108
551.41554	1.15008488643807	0.150985057382054
551.43554	1.15008488643807	0.151017218644546
551.45554	1.15008488643807	0.151065289612954
551.47554	1.15008488643807	0.151083352503228
551.49554	1.15008488643807	0.151157566144667
551.51554	1.15008488643807	0.151240301125963
551.53554	1.15008488643807	0.151216781681945
551.55554	1.15008488643807	0.151269893760588
551.57554	1.15008488643807	0.151362502647108
551.59554	1.15008488643807	0.151378731651035
551.61554	1.15008488643807	0.15145679586031
551.63554	1.15008488643807	0.151513208340886
551.65554	1.15008488643807	0.151617541043225
551.67554	1.15008488643807	0.151579307777106
551.69554	1.15008488643807	0.151618832479047
551.71554	1.15008488643807	0.151614085146722
551.73554	1.15008488643807	0.151696903216719
551.75554	1.15008561258382	0.151856814545163
551.77554	1.15008561258382	0.152077860166405
551.79554	1.15008561258382	0.152085454473746
551.81554	1.15008561258382	0.152171655440888
551.83554	1.15008561258382	0.152372397744361
551.85554	1.15008561258382	0.152290452699223
551.87554	1.15008561258382	0.152337104037813
551.89554	1.15008561258382	0.152393985376062
551.91554	1.15008561258382	0.15249256062486
551.93554	1.15008561258382	0.152615303409548
551.95554	1.15008561258382	0.152582201464254
551.97554	1.15008561258382	0.152665155443628
551.99554	1.15008561258382	0.152702695512578
552.01554	1.15008561258382	0.152712365850482
552.03554	1.15008561258382	0.152827047250627
552.05554	1.15008561258382	0.152896794280855
552.07554	1.15008561258382	0.152887520394756
552.09554	1.15008561258382	0.152908789915427
552.11554	1.15008561258382	0.152977637213713
552.13554	1.15008561258382	0.153098178147804
552.15554	1.15008561258382	0.153229956235319
552.17554	1.15008561258382	0.153390111488451
552.19554	1.15008561258382	0.153529830481892
552.21554	1.15008561258382	0.153596912145265
552.23554	1.15008561258382	0.153768996562008
552.25554	1.15008561258382	0.153831190829245
552.27554	1.15008561258382	0.153799809413569
552.29554	1.15008561258382	0.153809675603413
552.31554	1.15008561258382	0.153958969382752
552.33554	1.15008561258382	0.154114278190608
552.35554	1.15008561258382	0.154291502237046
552.37554	1.15008561258382	0.154310142593797
552.39554	1.15008561258382	0.154380617243656
552.41554	1.15008561258382	0.154433189245737
552.43554	1.15008561258382	0.154499394916798
552.45554	1.15008561258382	0.154633057337371
552.47554	1.15008561258382	0.154602618384968
552.49554	1.15008561258382	0.154575136796858
552.51554	1.15008561258382	0.154566188737168
552.53554	1.15008561258382	0.154497357463132
552.55554	1.15008561258382	0.154493317571754
552.57554	1.15008561258382	0.154556309490528
552.59554	1.15008561258382	0.154567119330628
552.61554	1.15008561258382	0.154558765948647
552.63554	1.15008561258382	0.154552536076486
552.65554	1.15008561258382	0.154595498276717
552.67554	1.15008561258382	0.154538318412632
552.69554	1.15008561258382	0.154473553143566
552.71554	1.15008561258382	0.154484380788388
552.73554	1.15008561258382	0.154551325948894
552.75554	1.15008561258382	0.154466009876427
552.77554	1.15008561258382	0.154473756710886
552.79554	1.15008561258382	0.154435080700684
552.81554	1.15008561258382	0.154358081213773
552.83554	1.15008561258382	0.154374144633788
552.85554	1.15008561258382	0.154315853755062
552.87554	1.15008561258382	0.154383577575402
552.89554	1.15008561258382	0.154279628268072
552.91554	1.15008561258382	0.154141916460269
552.93554	1.15008561258382	0.153970807148791
552.95554	1.15008561258382	0.153827829297768
552.97554	1.15008561258382	0.153760330410414
552.99554	1.15008561258382	0.153709083673126
553.01554	1.15008561258382	0.153587949248307
553.03554	1.15008561258382	0.153463294236497
553.05554	1.15008561258382	0.15338557128439
553.07554	1.15008561258382	0.153291479858035
553.09554	1.15008561258382	0.153160582510759
553.11554	1.15008561258382	0.153075014798223
553.13554	1.15008561258382	0.152903128607383
553.15554	1.15008561258382	0.152892032111262
553.17554	1.15008561258382	0.152824490492575
553.19554	1.15008561258382	0.152804250084824
553.21554	1.15008561258382	0.152697925034115
553.23554	1.15008561258382	0.152729192499572
553.25554	1.15008561258382	0.152679496553553
553.27554	1.15008561258382	0.152644604640227
553.29554	1.15008561258382	0.152675616311181
553.31554	1.15008561258382	0.152642818233139
553.33554	1.15008561258382	0.152627281832889
553.35554	1.15008487509204	0.152590267003233
553.37554	1.15008198185507	0.152588804642081
553.39554	1.15008198185507	0.152514405831536
553.41554	1.15008198185507	0.152437069835383
553.43554	1.15008198185507	0.152374292166761
553.45554	1.15008198185507	0.152287959444679
553.47554	1.15008198185507	0.152270110804558
553.49554	1.15008198185507	0.152176979646199
553.51554	1.15008198185507	0.152159769008609
553.53554	1.15008198185507	0.152145506239459
553.55554	1.15008209531534	0.152098019859417
553.57554	1.15008561258382	0.152005904757182
553.59554	1.15008561258382	0.151964209066162
553.61554	1.15008561258382	0.151998787022894
553.63554	1.15008561258382	0.151997100322248
553.65554	1.15008561258382	0.151976721631158
553.67554	1.15008561258382	0.151967762888635
553.69554	1.15008561258382	0.151928292787841
553.71554	1.15008561258382	0.151799434674702
553.73554	1.15008561258382	0.151784216978973
553.75554	1.15008561258382	0.151885638015806
553.77554	1.15008561258382	0.151829071227642
553.79554	1.15008561258382	0.151793229135662
553.81554	1.15008561258382	0.15177806663457
553.83554	1.15008561258382	0.151734276514775
553.85554	1.15008561258382	0.151692027096907
553.87554	1.15008561258382	0.151619312613045
553.89554	1.15008561258382	0.151495670096414
553.91554	1.15008561258382	0.151470297774348
553.93554	1.15008561258382	0.151425222153638
553.95554	1.15008561258382	0.151323735239335
553.97554	1.15008561258382	0.151254803665365
553.99554	1.15008561258382	0.151203147419476
554.01554	1.15008561258382	0.151244472772282
554.03554	1.15008561258382	0.151278729650531
554.05554	1.15008561258382	0.151333327829954
554.07554	1.15008561258382	0.151328236273008
554.09554	1.15008561258382	0.151359481779308
554.11554	1.15008561258382	0.15142811364046
554.13554	1.15008561258382	0.151365735984588
554.15554	1.15008561258382	0.15138537281227
554.17554	1.15008561258382	0.151380023086857
554.19554	1.15008561258382	0.151332727810829
554.21554	1.15008561258382	0.151372631753344
554.23554	1.15008561258382	0.15130283843084
554.25554	1.15008561258382	0.151208524445462
554.27554	1.15008561258382	0.151148574760154
554.29554	1.15008561258382	0.151115171915061
554.31554	1.15008561258382	0.151031659460913
554.33554	1.15008561258382	0.151075568872345
554.35554	1.15008561258382	0.151027621350007
554.37554	1.15008561258382	0.150941455398819
554.39554	1.15008561258382	0.150957847019206
554.41554	1.15008561258382	0.15095452703208
554.43554	1.15008561258382	0.150860451629974
554.45554	1.15008561258382	0.150872169510886
554.47554	1.15008561258382	0.150717114123571
554.49554	1.15008561258382	0.150634882422411
554.51554	1.15008561258382	0.150506505630252
554.53554	1.15008561258382	0.150404705946335
554.55554	1.15008561258382	0.150333161232696
554.57554	1.15008561258382	0.150362022686746
554.59554	1.15008561258382	0.150439362837334
554.61554	1.15008561258382	0.150325071954088
554.63554	1.15008561258382	0.150231123558998
554.65554	1.15008561258382	0.150170653975813
554.67554	1.15008561258382	0.150109132727061
554.69554	1.15008561258382	0.150024424982589
554.71554	1.15008561258382	0.149905436026748
554.73554	1.15008561258382	0.149826543897909
554.75554	1.15008561258382	0.149712194259081
554.77554	1.15008561258382	0.149683350609753
554.79554	1.15008561258382	0.14960834999961
554.81554	1.15008561258382	0.149442483585213
554.83554	1.15008561258382	0.149357445859897
554.85554	1.15008561258382	0.149331166090509
554.87554	1.15008561258382	0.149303441764692
554.89554	1.15008561258382	0.149265923061408
554.91554	1.15008561258382	0.149143183837664
554.93554	1.15008561258382	0.14909312467532
554.95554	1.15008561258382	0.148976353594326
554.97554	1.15008561258382	0.149009862080768
554.99554	1.15008561258382	0.14893163288107
555.01554	1.15008561258382	0.148867678320338
555.03554	1.15008561258382	0.148858481588034
555.05554	1.15008561258382	0.148765019261849
555.07554	1.15008561258382	0.148709603252204
555.09554	1.15008561258382	0.148632139062054
555.11554	1.15008561258382	0.148598025808561
555.13554	1.15008561258382	0.148520746194027
555.15554	1.15008561258382	0.148454784447656
555.17554	1.15008561258382	0.148309270610757
555.19554	1.15008561258382	0.148300597930765
555.21554	1.15008561258382	0.148235028481763
555.23554	1.15008561258382	0.148086860554334
555.25554	1.15008561258382	0.148085154861985
555.27554	1.15008561258382	0.148070616713138
555.29554	1.15008561258382	0.147956503283619
555.31554	1.15008561258382	0.147899535889214
555.33554	1.15008561258382	0.147807220187114
555.35554	1.15008561258382	0.147818695330319
555.37554	1.15008561258382	0.147756274349624
555.39554	1.15008561258382	0.147685608595751
555.41554	1.15008561258382	0.147503430682215
555.43554	1.15008561258382	0.147441832279668
555.45554	1.15008561258382	0.14743684517709
555.47554	1.15008561258382	0.147446184940659
555.49554	1.15008561258382	0.147491544249936
555.51554	1.15008561258382	0.147407243640103
555.53554	1.15008561258382	0.147397417214137
555.55554	1.15008561258382	0.147423247711046
555.57554	1.15008561258382	0.147516765231868
555.59554	1.15008561258382	0.147482995609506
555.61554	1.15008561258382	0.147427978425629
555.63554	1.15008561258382	0.14736367548584
555.65554	1.15008561258382	0.147327928352376
555.67554	1.15008561258382	0.147317649092986
555.69554	1.15008561258382	0.147245134022007
555.71554	1.15008561258382	0.147129465053293
555.73554	1.15008561258382	0.14704926309042
555.75554	1.15008561258382	0.146987442722341
555.77554	1.15008561258382	0.146930580969285
555.79554	1.15008561258382	0.146890715603667
555.81554	1.15008561258382	0.146892033746572
555.83554	1.15008561258382	0.146856332311894
555.85554	1.15008561258382	0.146660784239262
555.87554	1.15008561258382	0.146554401026461
555.89554	1.15008561258382	0.146531170018937
555.91554	1.15008561258382	0.146448042740271
555.93554	1.15008561258382	0.14647789947827
555.95554	1.15008561258382	0.146409980992972
555.97554	1.15008561258382	0.146387960113041
555.99554	1.15008561258382	0.146237486474137
556.01554	1.15008561258382	0.146045717156963
556.03554	1.15008561258382	0.145919361200729
556.05554	1.15008561258382	0.145921111998374
556.07554	1.15008561258382	0.1459538726865
556.09554	1.15008561258382	0.145990626380237
556.11554	1.15008561258382	0.146015478210936
556.13554	1.15008561258382	0.145900416976726
556.15554	1.15008561258382	0.145744205469475
556.17554	1.15008561258382	0.145665536493149
556.19554	1.15008561258382	0.145670033372387
556.21554	1.15008561258382	0.14550383222922
556.23554	1.15008561258382	0.145359046605443
556.25554	1.15008561258382	0.145313504501022
556.27554	1.15008561258382	0.145090325874107
556.29554	1.15008561258382	0.144824599303489
556.31554	1.15008561258382	0.144718324699491
556.33554	1.15008561258382	0.144632043017612
556.35554	1.15008561258382	0.144574577684487
556.37554	1.15008561258382	0.144609928959636
556.39554	1.15008561258382	0.144553577608605
556.41554	1.15008561258382	0.144384425036053
556.43554	1.15008561258382	0.144232019584833
556.45554	1.15008561258382	0.144184983070762
556.47554	1.15008561258382	0.144130675108305
556.49554	1.15008561258382	0.144017238258214
556.51554	1.15008561258382	0.143978917155468
556.53554	1.15008561258382	0.143956175777793
556.55554	1.15008561258382	0.143838456892109
556.57554	1.15008561258382	0.143724323283905
556.59554	1.15008561258382	0.143650443777746
556.61554	1.15008561258382	0.143607523715356
556.63554	1.15008561258382	0.143542735893642
556.65554	1.15008561258382	0.143433973970009
556.67554	1.15008561258382	0.14328916223264
556.69554	1.15008561258382	0.14309331444719
556.71554	1.15008561258382	0.142920640100665
556.73554	1.15008561258382	0.142817055790132
556.75554	1.15008561258382	0.142803955075826
556.77554	1.15008561258382	0.14268574477982
556.79554	1.15008561258382	0.142541553833751
556.81554	1.15008561258382	0.142421516179796
556.83554	1.15008561258382	0.142267061998587
556.85554	1.15008561258382	0.142170171076473
556.87554	1.15008561258382	0.142015954885045
556.89554	1.15008561258382	0.141924479565814
556.91554	1.15008561258382	0.141963776367315
556.93554	1.15008561258382	0.141855018598116
556.95554	1.15008561258382	0.141766168881861
556.97554	1.15008201022014	0.141656951157348
556.99554	1.15008198185507	0.1416418883627
557.01554	1.15008198185507	0.141568742411079
557.03554	1.15008198185507	0.14160364619422
557.05554	1.15008198185507	0.141493105578877
557.07554	1.15008198185507	0.141344599361733
557.09554	1.15008198185507	0.141187574772186
557.11554	1.15008198185507	0.141153384958389
557.13554	1.15008198185507	0.141091456574998
557.15554	1.15008198185507	0.141106232120135
557.17554	1.15008496018724	0.141006863374236
557.19554	1.15008561258382	0.140895171386883
557.21554	1.15008561258382	0.140866547922614
557.23554	1.15008561258382	0.140776312999002
557.25554	1.15008561258382	0.140653379703791
557.27554	1.15008561258382	0.140460930839735
557.29554	1.15008561258382	0.140382471959127
557.31554	1.15008561258382	0.140372226528708
557.33554	1.15008561258382	0.140239321995793
557.35554	1.15008561258382	0.140123222746302
557.37554	1.15008561258382	0.140065459480832
557.39554	1.15008561258382	0.139978348098916
557.41554	1.15008561258382	0.13977393802275
557.43554	1.15008561258382	0.139615077172894
557.45554	1.15008561258382	0.139533671610826
557.47554	1.15008561258382	0.139413458877107
557.49554	1.15008561258382	0.139343180079187
557.51554	1.15008561258382	0.139336035637817
557.53554	1.15008561258382	0.139222631429717
557.55554	1.15008561258382	0.139071256871889
557.57554	1.15008561258382	0.138957356505541
557.59554	1.15008561258382	0.138890217273568
557.61554	1.15008561258382	0.138730594381618
557.63554	1.15008561258382	0.138566979671039
557.65554	1.15008561258382	0.138509341038622
557.67554	1.15008561258382	0.138415974264444
557.69554	1.15008561258382	0.138357159333406
557.71554	1.15008561258382	0.13812353764366
557.73554	1.15008561258382	0.138008685318187
557.75554	1.15008561258382	0.137886703982101
557.77554	1.15008583383135	0.137796666690901
557.79554	1.15008633872956	0.137651859701458
557.81554	1.15008633872956	0.137584151905368
557.83554	1.15008633872956	0.137380249857264
557.85554	1.15008633872956	0.137139417255186
557.87554	1.15008633872956	0.136913540619428
557.89554	1.15008633872956	0.136718254276206
557.91554	1.15008633872956	0.136487792924582
557.93554	1.15008633872956	0.136324869037209
557.95554	1.15008633872956	0.136215626386086
557.97554	1.15008633872956	0.136058172702743
557.99554	1.15008633872956	0.135963638532305
558.01554	1.15008633872956	0.135796535283233
558.03554	1.15008633872956	0.135670773411217
558.05554	1.15008633872956	0.135593317529937
558.07554	1.15008633872956	0.135455557055895
558.09554	1.15008633872956	0.135406032035205
558.11554	1.15008633872956	0.135313762625382
558.13554	1.15008633872956	0.135261651172104
558.15554	1.15008633872956	0.135180510900392
558.17554	1.15008633872956	0.134987658462641
558.19554	1.15008633872956	0.134819365858153
558.21554	1.15008633872956	0.134663554363651
558.23554	1.15008633872956	0.134496118759772
558.25554	1.15008633872956	0.134284801045035
558.27554	1.15008633872956	0.134200492719823
558.29554	1.15008633872956	0.134070076100034
558.31554	1.15008633872956	0.133923923667114
558.33554	1.15008633872956	0.133858581525062
558.35554	1.15008633872956	0.133756340877535
558.37554	1.15008633872956	0.133741977808452
558.39554	1.15008996945831	0.133643955099522
558.41554	1.15008996945831	0.133489901524553
558.43554	1.15008996945831	0.13327534513092
558.45554	1.15008996945831	0.133344540214772
558.47554	1.15008996945831	0.13318482592525
558.49554	1.15008996945831	0.133051503574863
558.51554	1.15008996945831	0.13292618504042
558.53554	1.15008996945831	0.132872608258538
558.55554	1.15008996945831	0.132601035210769
558.57554	1.15008996945831	0.132527486278945
558.59554	1.15008996945831	0.132495607518039
558.61554	1.15008996945831	0.132471334340798
558.63554	1.15008996945831	0.132392137157726
558.65554	1.15008996945831	0.132407421917907
558.67554	1.15008996945831	0.132330766655618
558.69554	1.15008996945831	0.13221987944169
558.71554	1.15008996945831	0.132225305727407
558.73554	1.15008996945831	0.132191934337323
558.75554	1.15008996945831	0.132075411335452
558.77554	1.15008996945831	0.132108138788098
558.79554	1.15008996945831	0.13206979216525
558.81554	1.15008996945831	0.132033720985849
558.83554	1.15008996945831	0.131960202915542
558.85554	1.15008996945831	0.131848931713114
558.87554	1.15008996945831	0.131682835024315
558.89554	1.15008996945831	0.131653017456704
558.91554	1.15008996945831	0.131562583120208
558.93554	1.15008996945831	0.131467029926192
558.95554	1.15008996945831	0.131220419098398
558.97554	1.15008996945831	0.131066820137326
558.99554	1.15008270800082	0.130882005937981
559.01554	1.15008270800082	0.130800243687987
559.03554	1.15008270800082	0.130637137598961
559.05554	1.15008270800082	0.130508333493478
559.07554	1.15008270800082	0.130424377108267
559.09554	1.15008270800082	0.130204325583992
559.11554	1.15008270800082	0.129998751672511
559.13554	1.15008270800082	0.129898072499086
559.15554	1.15008270800082	0.129791851309254
559.17554	1.15008270800082	0.129650180324812
559.19554	1.15008270800082	0.129518790973723
559.21554	1.15008270800082	0.12945352954641
559.23554	1.15008270800082	0.129426890121641
559.25554	1.15008270800082	0.129165234303919
559.27554	1.15008270800082	0.129033849700756
559.29554	1.15008270800082	0.128914010272704
559.31554	1.15008270800082	0.12871601167686
559.33554	1.15008270800082	0.128653397218189
559.35554	1.15008270800082	0.128534479481235
559.37554	1.15008270800082	0.128430442337278
559.39554	1.15008270800082	0.128400146416141
559.41554	1.15008270800082	0.128275766190537
559.43554	1.15008270800082	0.128141376150333
559.45554	1.15008270800082	0.127963539621465
559.47554	1.15008270800082	0.127902993477976
559.49554	1.15008270800082	0.127795664240957
559.51554	1.15008270800082	0.127790341816118
559.53554	1.15008270800082	0.127699543669806
559.55554	1.15008270800082	0.127561686456775
559.57554	1.15008270800082	0.127427876257012
559.59554	1.15008996945831	0.12733547865319
559.61554	1.15008996945831	0.127185153980459
559.63554	1.15008996945831	0.127057945771542
559.65554	1.15008996945831	0.126877493135549
559.67554	1.15008996945831	0.126687706077403
559.69554	1.15008996945831	0.126488259364187
559.71554	1.15008996945831	0.126324856529797
559.73554	1.15008996945831	0.126233153903617
559.75554	1.15008996945831	0.126038523367649
559.77554	1.15008996945831	0.125978329757653
559.79554	1.15008996945831	0.125887601049756
559.81554	1.15008996945831	0.125834253355294
559.83554	1.15008996945831	0.125692756857126
559.85554	1.15008996945831	0.125569389126703
559.87554	1.15008996945831	0.125336571023401
559.89554	1.15008996945831	0.125125448567114
559.91554	1.15008996945831	0.124956814111966
559.93554	1.15008996945831	0.12478015566219
559.95554	1.15008996945831	0.124617566503588
559.97554	1.15008996945831	0.124475067599582
559.99554	1.15008270800082	0.124314701063751
560.01554	1.15008270800082	0.12407439666842
560.03554	1.15008270800082	0.123963898190919
560.05554	1.15008270800082	0.123923570496025
560.07554	1.15008270800082	0.123844817837507
560.09554	1.15008270800082	0.123945191363207
560.11554	1.15008270800082	0.123781988535192
560.13554	1.15008270800082	0.123631127940334
560.15554	1.15008270800082	0.12351133539805
560.17554	1.15008270800082	0.123350139755673
560.19554	1.15008270800082	0.123107999100034
560.21554	1.15008270800082	0.123030639364252
560.23554	1.15008270800082	0.122861468986978
560.25554	1.15008270800082	0.122811371247737
560.27554	1.15008270800082	0.122752042353729
560.29554	1.15008270800082	0.122656161552832
560.31554	1.15008270800082	0.122589308383389
560.33554	1.15008270800082	0.122436333181072
560.35554	1.15008270800082	0.1222984017817
560.37554	1.15008270800082	0.122249315350658
560.39554	1.15008270800082	0.122267575873343
560.41554	1.15008270800082	0.122148930548634
560.43554	1.15008270800082	0.121970514772816
560.45554	1.15008270800082	0.121769057906507
560.47554	1.15008270800082	0.121655416302116
560.49554	1.15008270800082	0.121547019375279
560.51554	1.15008270800082	0.121403161377508
560.53554	1.15008270800082	0.121283003244936
560.55554	1.15008270800082	0.121027703712899
560.57554	1.15008270800082	0.12091088752661
560.59554	1.15008838101448	0.120682644643322
560.61554	1.15008996945831	0.120567989356769
560.63554	1.15008996945831	0.120417255768928
560.65554	1.15008996945831	0.120329253557431
560.67554	1.15008996945831	0.120236486802378
560.69554	1.15008996945831	0.120199436956768
560.71554	1.15008996945831	0.120026543018674
560.73554	1.15008996945831	0.119937855918878
560.75554	1.15008996945831	0.119861289086707
560.77554	1.15008996945831	0.119732507533872
560.79554	1.15008554450765	0.119735491605247
560.81554	1.15008270800082	0.119611890632967
560.83554	1.15008270800082	0.119493431664346
560.85554	1.15008270800082	0.119372185663271
560.87554	1.15008270800082	0.119356576263662
560.89554	1.15008270800082	0.11934912854853
560.91554	1.15008270800082	0.119320277183822
560.93554	1.15008270800082	0.119217724360173
560.95554	1.15008270800082	0.119120882104299
560.97554	1.15008270800082	0.119092336387315
560.99554	1.15008111955699	0.118962428389081
561.01554	1.15007907727207	0.118806914826924
561.03554	1.15007907727207	0.118626244379835
561.05554	1.15007907727207	0.118559292690931
561.07554	1.15007907727207	0.118391692096629
561.09554	1.15007907727207	0.118312027836355
561.11554	1.15007907727207	0.11828275449974
561.13554	1.15007907727207	0.118232049025995
561.15554	1.15007907727207	0.118203970979704
561.17554	1.15007907727207	0.118284686312056
561.19554	1.15007907727207	0.118170829270532
561.21554	1.15007907727207	0.118148203623549
561.23554	1.15007907727207	0.11804071117658
561.25554	1.15007907727207	0.117821124949035
561.27554	1.15007907727207	0.117752635525658
561.29554	1.15007907727207	0.117695696025317
561.31554	1.15007907727207	0.117572909915806
561.33554	1.15007907727207	0.117437640322344
561.35554	1.15007907727207	0.117328851098136
561.37554	1.15007907727207	0.117343608838552
561.39554	1.15007941765289	0.117246380813705
561.41554	1.15008270800082	0.117091171118801
561.43554	1.15008270800082	0.116889175362911
561.45554	1.15008270800082	0.116846622671282
561.47554	1.15008270800082	0.116620385786652
561.49554	1.15008270800082	0.11655573031337
561.51554	1.15008270800082	0.116564977492386
561.53554	1.15008270800082	0.116457038740391
561.55554	1.15008270800082	0.116368795571658
561.57554	1.15008270800082	0.116237580706843
561.59554	1.15008270800082	0.116232337809761
561.61554	1.15008270800082	0.116096173232284
561.63554	1.15008270800082	0.115966221315736
561.65554	1.15008270800082	0.115855893170073
561.67554	1.15008270800082	0.115742526351889
561.69554	1.15008270800082	0.115771173555786
561.71554	1.15008270800082	0.1156871643499
561.73554	1.15008270800082	0.115578014876821
561.75554	1.15008270800082	0.115439861511918
561.77554	1.15008270800082	0.115323269665123
561.79554	1.15008270800082	0.115228939655496
561.81554	1.15008270800082	0.115281557949854
561.83554	1.15008270800082	0.115245316438614
561.85554	1.15008270800082	0.115224704505668
561.87554	1.15008270800082	0.115038552578225
561.89554	1.15008270800082	0.114981372120649
561.91554	1.15008270800082	0.114838994882242
561.93554	1.15008270800082	0.114708689838711
561.95554	1.15008270800082	0.114726352716235
561.97554	1.15008270800082	0.114717744726732
561.99554	1.15008270800082	0.114762644674187
562.01554	1.15008270800082	0.114706904025114
562.03554	1.15008270800082	0.114754410583841
562.05554	1.15008270800082	0.114636305929184
562.07554	1.15008270800082	0.114547082907261
562.09554	1.15008270800082	0.114483755072736
562.11554	1.15008270800082	0.114464267211227
562.13554	1.15008270800082	0.114353877342529
562.15554	1.15008270800082	0.114260463682582
562.17554	1.15008270800082	0.114261052425384
562.19554	1.15008270800082	0.114121177343882
562.21554	1.15008270800082	0.11390421434535
562.23554	1.15008270800082	0.113703391920629
562.25554	1.15008270800082	0.113687732074308
562.27554	1.15008270800082	0.113549631530079
562.29554	1.15008270800082	0.113546305014555
562.31554	1.15008270800082	0.113581001075941
562.33554	1.15008270800082	0.113537761122051
562.35554	1.15008270800082	0.113544693687231
562.37554	1.15008270800082	0.113406086301922
562.39554	1.15008270800082	0.113393998082795
562.41554	1.15007907727207	0.113289261806762
562.43554	1.15007907727207	0.113239843614404
562.45554	1.15007907727207	0.113234514067676
562.47554	1.15007907727207	0.11325582631968
562.49554	1.15007907727207	0.113305794084451
562.51554	1.15007907727207	0.113228723972144
562.53554	1.15007907727207	0.113164619851748
562.55554	1.15007907727207	0.113095789171202
562.57554	1.15007907727207	0.113031472581126
562.59554	1.15007907727207	0.11306583213327
562.61554	1.15008270800082	0.113072319580406
562.63554	1.15008270800082	0.113195261777979
562.65554	1.15008270800082	0.113260304207214
562.67554	1.15008270800082	0.113186595626384
562.69554	1.15008270800082	0.113045106843595
562.71554	1.15008270800082	0.113032007909762
562.73554	1.15008270800082	0.113003892473555
562.75554	1.15008270800082	0.113033726658907
562.77554	1.15008270800082	0.112947757153149
562.79554	1.15008270800082	0.112914738890048
562.81554	1.15007907727207	0.112858357864481
562.83554	1.15007907727207	0.112876672394823
562.85554	1.15007907727207	0.112910852712768
562.87554	1.15007907727207	0.112758573675073
562.89554	1.15007907727207	0.112586394893304
562.91554	1.15007907727207	0.112498663907069
562.93554	1.15007907727207	0.112476315420256
562.95554	1.15007907727207	0.112461409307159
562.97554	1.15007907727207	0.112503675342767
562.99554	1.15007907727207	0.112467800015306
563.01554	1.15008270800082	0.112510292170882
563.03554	1.15008270800082	0.112549362258926
563.05554	1.15008270800082	0.11259161701821
563.07554	1.15008270800082	0.112653246875766
563.09554	1.15008270800082	0.112708744193641
563.11554	1.15008270800082	0.11265375609081
563.13554	1.15008270800082	0.112632631975366
563.15554	1.15008270800082	0.112678477353549
563.17554	1.15008270800082	0.112723837256317
563.19554	1.15008270800082	0.112686322113978
563.21554	1.15008270800082	0.112738516655957
563.23554	1.15008270800082	0.112802820782728
563.25554	1.15008270800082	0.112817449142165
563.27554	1.15008270800082	0.112653955503694
563.29554	1.15008270800082	0.112711649924239
563.31554	1.15008270800082	0.112747158474431
563.33554	1.15008270800082	0.112755075047238
563.35554	1.15008270800082	0.112821585772532
563.37554	1.15008270800082	0.112909950606863
563.39554	1.15008270800082	0.113079259267476
563.41554	1.15008270800082	0.113046556741441
563.43554	1.15008270800082	0.113024286595404
563.45554	1.15008270800082	0.113113121474392
563.47554	1.15008270800082	0.113121121729391
563.49554	1.15008270800082	0.113171123323133
563.51554	1.15008270800082	0.113157727050446
563.53554	1.15008270800082	0.113170195697127
563.55554	1.15008270800082	0.113160918843575
563.57554	1.15008270800082	0.113127176521787
563.59554	1.15008270800082	0.113284617741824
563.61554	1.15008343414657	0.113236139045286
563.63554	1.15008343414657	0.113328318838011
563.65554	1.15008343414657	0.11334162668058
563.67554	1.15008343414657	0.113407793181252
563.69554	1.15008343414657	0.113394653296558
563.71554	1.15008343414657	0.113407692287829
563.73554	1.15008343414657	0.113426315433349
563.75554	1.15008343414657	0.113380592314256
563.77554	1.15008343414657	0.113386485677174
563.79554	1.15008343414657	0.113378354854216
563.81554	1.15008343414657	0.113492188749602
563.83554	1.15008343414657	0.113503395041508
563.85554	1.15008343414657	0.113548859398644
563.87554	1.15008343414657	0.113547371517391
563.89554	1.15008343414657	0.113493404812101
563.91554	1.15008343414657	0.113418911636531
563.93554	1.15008343414657	0.113469935814796
563.95554	1.15008343414657	0.113394941733051
563.97554	1.15008343414657	0.113535096348686
563.99554	1.15008343414657	0.113534942634588
564.01554	1.15008343414657	0.113590074955665
564.03554	1.15008343414657	0.113581532843632
564.05554	1.15008343414657	0.113539975435952
564.07554	1.15008343414657	0.113576946347295
564.09554	1.15008343414657	0.113699963324699
564.11554	1.15008343414657	0.113745884669695
564.13554	1.15008343414657	0.113689158826016
564.15554	1.15008343414657	0.113613850787676
564.17554	1.15008343414657	0.113401118191047
564.19554	1.15008343414657	0.113433388062341
564.21554	1.15008343414657	0.113383160942122
564.23554	1.15008343414657	0.113346491524069
564.25554	1.15008343414657	0.113305645118279
564.27554	1.15008343414657	0.113334348703796
564.29554	1.15008343414657	0.113381725881544
564.31554	1.15008343414657	0.11332179518794
564.33554	1.15008343414657	0.113450621252579
564.35554	1.15008343414657	0.113322457523591
564.37554	1.15008343414657	0.113333866195835
564.39554	1.15008343414657	0.113354961823723
564.41554	1.15008343414657	0.11328401890968
564.43554	1.15008343414657	0.113441694558556
564.45554	1.15008343414657	0.113454144213534
564.47554	1.15008343414657	0.113424329019886
564.49554	1.15008343414657	0.113316115481683
564.51554	1.15008343414657	0.113316769508464
564.53554	1.15008343414657	0.113270708099657
564.55554	1.15008343414657	0.113145991364811
564.57554	1.15008343414657	0.113215629192745
564.59554	1.15008343414657	0.113227852727757
564.61554	1.15008343414657	0.11339196003564
564.63554	1.15008343414657	0.113438222637803
564.65554	1.15008343414657	0.113458432184036
564.67554	1.15008343414657	0.11347775268116
564.69554	1.15008343414657	0.113517209131667
564.71554	1.15008343414657	0.113462692260474
564.73554	1.15008343414657	0.113386396060075
564.75554	1.15008343414657	0.113226416480198
564.77554	1.15008343414657	0.113103030945052
564.79554	1.15008343414657	0.113103736012036
564.81554	1.15008343414657	0.113011200124876
564.83554	1.15008343414657	0.112999190246525
564.85554	1.15008343414657	0.113069413849807
564.87554	1.15008343414657	0.113058726862288
564.89554	1.15008343414657	0.113051697558118
564.91554	1.15008343414657	0.113104698653995
564.93554	1.15008343414657	0.113058117940802
564.95554	1.15008343414657	0.113031934316912
564.97554	1.15008343414657	0.112903666727046
564.99554	1.15008343414657	0.112963096514477
565.01554	1.15008343414657	0.112852811693638
565.03554	1.15008343414657	0.112821959671689
565.05554	1.15008343414657	0.112792283948362
565.07554	1.15008343414657	0.112782352474538
565.09554	1.15008343414657	0.112850598566717
565.11554	1.15008343414657	0.112911936426836
565.13554	1.15008343414657	0.113020572530435
565.15554	1.15008343414657	0.113092520224279
565.17554	1.15008343414657	0.113149528569544
565.19554	1.15008343414657	0.112956539628926
565.21554	1.15008343414657	0.112957126591255
565.23554	1.15007980341782	0.112928569597948
565.25554	1.15007980341782	0.112891573166504
565.27554	1.15007980341782	0.112765249258769
565.29554	1.15007980341782	0.112761607006178
565.31554	1.15007980341782	0.112677442305721
565.33554	1.15007980341782	0.112743645009328
565.35554	1.15007980341782	0.112723520925759
565.37554	1.15007980341782	0.112795100655352
565.39554	1.15007980341782	0.112835754770146
565.41554	1.15007980341782	0.112848547462765
565.43554	1.15007980341782	0.11300869678099
565.45554	1.15007980341782	0.113070266695982
565.47554	1.15007980341782	0.113217860717878
565.49554	1.15007980341782	0.113187486455965
565.51554	1.15007980341782	0.113230903270093
565.53554	1.15007980341782	0.113313823420496
565.55554	1.15007980341782	0.113348993680973
565.57554	1.15007980341782	0.113448586766368
565.59554	1.15007980341782	0.113441368138656
565.61554	1.15007980341782	0.113534090975395
565.63554	1.15008343414657	0.113588873136943
565.65554	1.15008343414657	0.113835990805819
565.67554	1.15008343414657	0.113981291579546
565.69554	1.15008343414657	0.113964939129548
565.71554	1.15008343414657	0.114110912328269
565.73554	1.15008343414657	0.114195429562218
565.75554	1.15008343414657	0.114300504127966
565.77554	1.15008343414657	0.114330117534767
565.79554	1.15008343414657	0.114245221653734
565.81554	1.15008343414657	0.11424623058797
565.83554	1.15008343414657	0.114223235196265
565.85554	1.15008343414657	0.114186296926912
565.87554	1.15008343414657	0.114193761259785
565.89554	1.15008343414657	0.114117266833483
565.91554	1.15008343414657	0.113984172383535
565.93554	1.15008343414657	0.113983679192741
565.95554	1.15008343414657	0.11396961880393
565.97554	1.15008343414657	0.114048935278638
565.99554	1.15008343414657	0.114159156002479
566.01554	1.15008343414657	0.114349693232905
566.03554	1.15008343414657	0.1146340008112
566.05554	1.15008343414657	0.114874747950613
566.07554	1.15008343414657	0.114907685498976
566.09554	1.15008343414657	0.11501655365745
566.11554	1.15008343414657	0.114992431226854
566.13554	1.15008343414657	0.115017947173677
566.15554	1.15008343414657	0.115098226883836
566.17554	1.15008343414657	0.115146951285534
566.19554	1.15008343414657	0.115159346932857
566.21554	1.15008343414657	0.115165397570818
566.23554	1.15008343414657	0.115394683810803
566.25554	1.15008343414657	0.11544973423016
566.27554	1.15008343414657	0.115474787254215
566.29554	1.15008343414657	0.115643657325182
566.31554	1.15008343414657	0.115731672593475
566.33554	1.15008343414657	0.1158354877719
566.35554	1.15008343414657	0.115953527736068
566.37554	1.15008343414657	0.115907879396807
566.39554	1.15008343414657	0.115999005743491
566.41554	1.15008343414657	0.115983153012684
566.43554	1.15008343414657	0.115934903997057
566.45554	1.15008343414657	0.115982969624049
566.47554	1.15008343414657	0.115941837155729
566.49554	1.15008343414657	0.11581302711534
566.51554	1.15008343414657	0.115911708005486
566.53554	1.15008343414657	0.115892379792983
566.55554	1.15008343414657	0.115770369375851
566.57554	1.15008343414657	0.115739929829959
566.59554	1.15008343414657	0.115828023439027
566.61554	1.15008343414657	0.115852288307398
566.63554	1.15008343414657	0.115794551749011
566.65554	1.15008343414657	0.115694385351575
566.67554	1.15008343414657	0.115710334227879
566.69554	1.15008343414657	0.115715699977541
566.71554	1.15008343414657	0.115754876893916
566.73554	1.15008343414657	0.115585377722779
566.75554	1.15008343414657	0.115640926674347
566.77554	1.15008343414657	0.115731165158903
566.79554	1.15008343414657	0.115813151748392
566.81554	1.15008343414657	0.115866754643867
566.83554	1.15008343414657	0.115816915666582
566.85554	1.15008343414657	0.115710249952196
566.87554	1.15008343414657	0.115661466201424
566.89554	1.15008343414657	0.115589246095337
566.91554	1.15008343414657	0.11565777231514
566.93554	1.15008343414657	0.115722997539519
566.95554	1.15008343414657	0.11580781864072
566.97554	1.15008343414657	0.115895728861155
566.99554	1.15008343414657	0.115947887200199
567.01554	1.15008343414657	0.116008699821024
567.03554	1.15008343414657	0.115952434526149
567.05554	1.15008343414657	0.115923926199081
567.07554	1.15008343414657	0.115903387265495
567.09554	1.15008343414657	0.115842989494687
567.11554	1.15008343414657	0.115871724535214
567.13554	1.15008343414657	0.1158590914916
567.15554	1.15008343414657	0.115848394414738
567.17554	1.15008343414657	0.115867733903566
567.19554	1.15008343414657	0.11582148554518
567.21554	1.15008343414657	0.115906790934814
567.23554	1.15008343414657	0.115920645975834
567.25554	1.15008270800082	0.116100877833276
567.27554	1.15008270800082	0.116016873375315
567.29554	1.15008270800082	0.116075835492054
567.31554	1.15008270800082	0.115977435916512
567.33554	1.15008270800082	0.115956771162891
567.35554	1.15008270800082	0.116084969314341
567.37554	1.15008270800082	0.116130157104798
567.39554	1.15008270800082	0.116119023812251
567.41554	1.15008270800082	0.116037817069578
567.43554	1.15008270800082	0.116140042879837
567.45554	1.15007907727207	0.116202119042419
567.47554	1.15007907727207	0.116233313508516
567.49554	1.15007907727207	0.116214670777802
567.51554	1.15007907727207	0.116213668965455
567.53554	1.15007907727207	0.116168952406635
567.55554	1.15007907727207	0.116209234402744
567.57554	1.15007907727207	0.116324376945183
567.59554	1.15007907727207	0.116323005388113
567.61554	1.15007907727207	0.116373847958217
567.63554	1.15007907727207	0.116486245012553
567.65554	1.15008270800082	0.116451671210256
567.67554	1.15008270800082	0.116390842565182
567.69554	1.15008270800082	0.116393015334733
567.71554	1.15008270800082	0.116261922135517
567.73554	1.15008270800082	0.116312907736886
567.75554	1.15008270800082	0.116314149319486
567.77554	1.15008270800082	0.116286288490802
567.79554	1.15008270800082	0.116372173720876
567.81554	1.15008270800082	0.116380610191559
567.83554	1.15008270800082	0.116303836824616
567.85554	1.15007907727207	0.116365903491346
567.87554	1.15007907727207	0.116392380893146
567.89554	1.15007907727207	0.116423634114825
567.91554	1.15007907727207	0.116202447242791
567.93554	1.15007907727207	0.11624883685197
567.95554	1.15007907727207	0.116275543934682
567.97554	1.15007907727207	0.116200514836984
567.99554	1.15007907727207	0.11613368540717
568.01554	1.15007907727207	0.116148987378582
568.03554	1.15007907727207	0.116277229448346
568.05554	1.15008270800082	0.116408749960885
568.07554	1.15008270800082	0.116459780074058
568.09554	1.15008270800082	0.116421760464601
568.11554	1.15008270800082	0.116502209913107
568.13554	1.15008270800082	0.116566191774414
568.15554	1.15008270800082	0.116567093880318
568.17554	1.15008270800082	0.116587583554174
568.19554	1.15008270800082	0.116619417209785
568.21554	1.15008270800082	0.116619131147255
568.23554	1.15008270800082	0.116704199734089
568.25554	1.15007907727207	0.116773031601616
568.27554	1.15007907727207	0.116958511697556
568.29554	1.15007907727207	0.11705327910985
568.31554	1.15007907727207	0.117143036273426
568.33554	1.15007907727207	0.117226574247676
568.35554	1.15007907727207	0.117188251957947
568.37554	1.15007907727207	0.117223122505608
568.39554	1.15007907727207	0.117167930835458
568.41554	1.15007907727207	0.117091132541904
568.43554	1.15007907727207	0.11701021186176
568.45554	1.15008343414657	0.116931758916059
568.47554	1.15008343414657	0.116890587870842
568.49554	1.15008343414657	0.116912433671009
568.51554	1.15008343414657	0.117007484178379
568.53554	1.15008343414657	0.117026594579786
568.55554	1.15008343414657	0.116980339099511
568.57554	1.15008343414657	0.117000173559605
568.59554	1.15008343414657	0.117082031361606
568.61554	1.15008343414657	0.117186411543203
568.63554	1.15008343414657	0.117380353036437
568.65554	1.15008343414657	0.117391354574042
568.67554	1.15008343414657	0.117384635665523
568.69554	1.15008343414657	0.117402552557078
568.71554	1.15008343414657	0.117488228284926
568.73554	1.15008343414657	0.1175302213148
568.75554	1.15008343414657	0.117525079311142
568.77554	1.15008343414657	0.11748205123344
568.79554	1.15008343414657	0.117474198164141
568.81554	1.15008343414657	0.117498630396896
568.83554	1.15008343414657	0.117614696410907
568.85554	1.15008343414657	0.117678144130559
568.87554	1.15008343414657	0.117740257683057
568.89554	1.15008343414657	0.117792768555594
568.91554	1.15008343414657	0.117814275472556
568.93554	1.15008343414657	0.117866852222563
568.95554	1.15008343414657	0.117976755428865
568.97554	1.15008343414657	0.118046577238925
568.99554	1.15008343414657	0.117968326673561
569.01554	1.15008343414657	0.117954914970115
569.03554	1.15008343414657	0.117946418556869
569.05554	1.15008343414657	0.118082636548511
569.07554	1.15008343414657	0.118132574045256
569.09554	1.15008343414657	0.118104898385678
569.11554	1.15008343414657	0.118101424090962
569.13554	1.15008343414657	0.118148472474848
569.15554	1.15008343414657	0.118128469463389
569.17554	1.15008343414657	0.118083957065378
569.19554	1.15008343414657	0.118019515248759
569.21554	1.15008343414657	0.117984462499445
569.23554	1.15008343414657	0.117993331624868
569.25554	1.15007980341782	0.117998727642557
569.27554	1.15007980341782	0.11799696616208
569.29554	1.15007980341782	0.118072014844971
569.31554	1.15007980341782	0.118070117455117
569.33554	1.15007980341782	0.118097260160022
569.35554	1.15007980341782	0.118290666918111
569.37554	1.15007980341782	0.118450511182103
569.39554	1.15007980341782	0.118567752307752
569.41554	1.15007980341782	0.118476980275032
569.43554	1.15007980341782	0.118439496587702
569.45554	1.15008295194041	0.118402963672515
569.47554	1.15008343414657	0.118409898018168
569.49554	1.15008343414657	0.118478432546841
569.51554	1.15008343414657	0.118408048701063
569.53554	1.15008343414657	0.118368931727252
569.55554	1.15008343414657	0.118347082959631
569.57554	1.15008343414657	0.118373846423962
569.59554	1.15008343414657	0.118436973065131
569.61554	1.15008343414657	0.118441053907369
569.63554	1.15008343414657	0.11848901270603
569.65554	1.15008343414657	0.118462807716474
569.67554	1.15008343414657	0.118441005241129
569.69554	1.15008343414657	0.118455095897968
569.71554	1.15008343414657	0.118479599943101
569.73554	1.15008343414657	0.118466758584243
569.75554	1.15008343414657	0.118480738258315
569.77554	1.15008343414657	0.118474591474856
569.79554	1.15008343414657	0.118510012781911
569.81554	1.15008343414657	0.118520472462483
569.83554	1.15008343414657	0.118511153471089
569.85554	1.15008343414657	0.118483414308003
569.87554	1.15008343414657	0.118440420059273
569.89554	1.15008343414657	0.118629230231682
569.91554	1.15008343414657	0.118933995435335
569.93554	1.15008343414657	0.119115471249341
569.95554	1.15008343414657	0.119273939801828
569.97554	1.15008343414657	0.119433978137286
569.99554	1.15008343414657	0.119516885230892
570.01554	1.15008343414657	0.119585143786378
570.03554	1.15008343414657	0.119643183618526
570.05554	1.15008471057464	0.119692185180394
570.07554	1.15008706487531	0.119576722152962
570.09554	1.15008706487531	0.119597091348201
570.11554	1.15008706487531	0.119361781177338
570.13554	1.15008706487531	0.119349841330893
570.15554	1.15008706487531	0.119375656990533
570.17554	1.15008706487531	0.119403140952606
570.19554	1.15008706487531	0.119452537779298
570.21554	1.15008706487531	0.119437459553891
570.23554	1.15008706487531	0.119297719788274
570.25554	1.15008641247874	0.119269756285693
570.27554	1.15008343414657	0.119149843264791
570.29554	1.15008343414657	0.11909027460053
570.31554	1.15008343414657	0.118979937552506
570.33554	1.15008343414657	0.118870980370423
570.35554	1.15008343414657	0.118711873221915
570.37554	1.15008343414657	0.118821310537996
570.39554	1.15008343414657	0.118817586977175
570.41554	1.15008343414657	0.118747438747216
570.43554	1.15008343414657	0.118905571977442
570.45554	1.15008343414657	0.118982344750894
570.47554	1.15008343414657	0.118904908454809
570.49554	1.15008343414657	0.118757627202525
570.51554	1.15008343414657	0.118764259461399
570.53554	1.15008343414657	0.118732595544136
570.55554	1.15008343414657	0.11876795928259
570.57554	1.15008343414657	0.119078614881709
570.59554	1.15008343414657	0.119195703480242
570.61554	1.15008343414657	0.119235235304071
570.63554	1.15008343414657	0.119239975514507
570.65554	1.15008343414657	0.119255590849023
570.67554	1.15008343414657	0.119230539011949
570.69554	1.15008343414657	0.119126400974568
570.71554	1.15008343414657	0.119183582025635
570.73554	1.15008343414657	0.119222024793981
570.75554	1.15008343414657	0.119278255666394
570.77554	1.15008343414657	0.119213709395406
570.79554	1.15008343414657	0.119198954622443
570.81554	1.15008343414657	0.119242083593569
570.83554	1.15008343414657	0.11927069222057
570.85554	1.15008343414657	0.119249490951331
570.87554	1.15007980341782	0.119266565086055
570.89554	1.15007980341782	0.119163589103517
570.91554	1.15007980341782	0.119266751442143
570.93554	1.15007980341782	0.119368896537663
570.95554	1.15007980341782	0.11935868078178
570.97554	1.15007980341782	0.119318305607628
570.99554	1.15007980341782	0.119167225421201
571.01554	1.15007980341782	0.119033093549463
571.03554	1.15007980341782	0.119023683753988
571.05554	1.15007980341782	0.119007390653062
571.07554	1.15007980341782	0.119019075891984
571.09554	1.15007980341782	0.1190502116025
571.11554	1.15007980341782	0.118980166639927
571.13554	1.15007980341782	0.118940218779098
571.15554	1.15007980341782	0.119074977970534
571.17554	1.15007980341782	0.118925278837029
571.19554	1.15007980341782	0.11893332122987
571.21554	1.15007980341782	0.118888036700424
571.23554	1.15007980341782	0.118905310841522
571.25554	1.15007980341782	0.118917242972587
571.27554	1.15008416029232	0.11903801418108
571.29554	1.15008416029232	0.119066538532397
571.31554	1.15008416029232	0.119174601323955
571.33554	1.15008416029232	0.119159663755849
571.35554	1.15008416029232	0.118983906818488
571.37554	1.15008416029232	0.118993164680338
571.39554	1.15008416029232	0.119007433977885
571.41554	1.15008416029232	0.11904380308963
571.43554	1.15008416029232	0.119080168640432
571.45554	1.15008416029232	0.119023887321307
571.47554	1.15008416029232	0.118871536471234
571.49554	1.15008416029232	0.118898436438432
571.51554	1.15008416029232	0.118879066681577
571.53554	1.15008416029232	0.118818502733367
571.55554	1.15008416029232	0.118752731497519
571.57554	1.15008416029232	0.118747566941214
571.59554	1.15008416029232	0.118723810694396
571.61554	1.15008416029232	0.118840014991746
571.63554	1.15008416029232	0.118817407742976
571.65554	1.15008416029232	0.118733940394123
571.67554	1.15008779102106	0.118639123128609
571.69554	1.15008779102106	0.118457373121887
571.71554	1.15008779102106	0.118275018941605
571.73554	1.15008779102106	0.118190864923982
571.75554	1.15008779102106	0.118161888926221
571.77554	1.15008779102106	0.118138596195662
571.79554	1.15008779102106	0.118070188674005
571.81554	1.15008779102106	0.11803659591188
571.83554	1.15008779102106	0.118164298498572
571.85554	1.15008779102106	0.118239865892359
571.87554	1.15008416029232	0.11821457309805
571.89554	1.15008416029232	0.118141614096008
571.91554	1.15008416029232	0.118139040720216
571.93554	1.15008416029232	0.118189613252039
571.95554	1.15008416029232	0.118259949025067
571.97554	1.15008416029232	0.118294758443183
571.99554	1.15008416029232	0.118464965648757
572.01554	1.15008416029232	0.118391753819665
572.03554	1.15008416029232	0.118438404564764
572.05554	1.15008416029232	0.118658949279833
572.07554	1.15008779102106	0.118736777279798
572.09554	1.15008779102106	0.118819624430841
572.11554	1.15008779102106	0.118844639471491
572.13554	1.15008779102106	0.118953189518935
572.15554	1.15008779102106	0.118879232858981
572.17554	1.15008779102106	0.118942294809661
572.19554	1.15008779102106	0.119026401941517
572.21554	1.15008779102106	0.11906636938754
572.23554	1.15008779102106	0.11916971452131
572.25554	1.15008779102106	0.119168986901679
572.27554	1.15008416029232	0.119139167553595
572.29554	1.15008416029232	0.119160348050657
572.31554	1.15008416029232	0.119241611174951
572.33554	1.15008416029232	0.119197709478899
572.35554	1.15008416029232	0.119176241732324
572.37554	1.15008416029232	0.119212273741337
572.39554	1.15008416029232	0.119234377709971
572.41554	1.15008416029232	0.119170493774634
572.43554	1.15008416029232	0.119210704551855
572.45554	1.15008416029232	0.119325587145356
572.47554	1.15008416029232	0.119302349015944
572.49554	1.15008416029232	0.119601264774994
572.51554	1.15008416029232	0.119695156788464
572.53554	1.15008416029232	0.119783332299253
572.55554	1.15008416029232	0.119938001324107
572.57554	1.15008416029232	0.120042754217879
572.59554	1.15008416029232	0.120015905290884
572.61554	1.15008416029232	0.119946596256812
572.63554	1.15008416029232	0.119872598645999
572.65554	1.15008416029232	0.119860734172877
572.67554	1.15008416029232	0.119816366586604
572.69554	1.15008052956357	0.119733463647433
572.71554	1.15008052956357	0.119683067382357
572.73554	1.15008052956357	0.119668312015904
572.75554	1.15008052956357	0.119568111789496
572.77554	1.15008052956357	0.119372137590522
572.79554	1.15008052956357	0.11920360521578
572.81554	1.15008052956357	0.119087519616576
572.83554	1.15008052956357	0.119105397931233
572.85554	1.15008052956357	0.119042727090943
572.87554	1.15008052956357	0.119005483767356
572.89554	1.15008052956357	0.118975174789423
572.91554	1.15008052956357	0.118899091058704
572.93554	1.15008052956357	0.118741352499812
572.95554	1.15008052956357	0.118721662257965
572.97554	1.15008052956357	0.118699633662654
572.99554	1.15008052956357	0.118622519632033
573.01554	1.15008052956357	0.11860103704819
573.03554	1.15008052956357	0.118638161673631
573.05554	1.15008052956357	0.118658609209646
573.07554	1.15008052956357	0.118693258978756
573.09554	1.15008851716681	0.118783653551373
573.11554	1.15008851716681	0.118616069574812
573.13554	1.15008851716681	0.118572632582
573.15554	1.15008851716681	0.118560654158658
573.17554	1.15008851716681	0.118517443285813
573.19554	1.15008851716681	0.118577046372536
573.21554	1.15008851716681	0.118559692703681
573.23554	1.15008851716681	0.118584298829219
573.25554	1.15008851716681	0.118495155335054
573.27554	1.15008851716681	0.118535104382864
573.29554	1.15008416029232	0.118326653821828
573.31554	1.15008416029232	0.118246303486274
573.33554	1.15008416029232	0.118247672075891
573.35554	1.15008416029232	0.118126859916536
573.37554	1.15008416029232	0.117962314612498
573.39554	1.15008416029232	0.117854609102358
573.41554	1.15008416029232	0.117715558972965
573.43554	1.15008416029232	0.117633007973795
573.45554	1.15008416029232	0.117494075949058
573.47554	1.15008416029232	0.117333851851002
573.49554	1.15008416029232	0.117334311212824
573.51554	1.15008416029232	0.117367982315727
573.53554	1.15008416029232	0.117494215419379
573.55554	1.15008416029232	0.117517366305655
573.57554	1.15008416029232	0.117377128601317
573.59554	1.15008416029232	0.117273045165084
573.61554	1.15008416029232	0.117232855753529
573.63554	1.15008416029232	0.117161402437461
573.65554	1.15008416029232	0.11708008352504
573.67554	1.15008416029232	0.116912930422747
573.69554	1.15008416029232	0.116987521524288
573.71554	1.15008416029232	0.116901410767738
573.73554	1.15008416029232	0.116898629670191
573.75554	1.15008416029232	0.116909859701726
573.77554	1.15008416029232	0.116835646653778
573.79554	1.15008416029232	0.116803427822686
573.81554	1.15008416029232	0.116678182287602
573.83554	1.15008416029232	0.116598281818018
573.85554	1.15008416029232	0.116512394807472
573.87554	1.15008416029232	0.116500294125041
573.89554	1.15008416029232	0.116388533292763
573.91554	1.15008416029232	0.116400673145583
573.93554	1.15008416029232	0.116366809158195
573.95554	1.15008416029232	0.116419510541255
573.97554	1.15008416029232	0.116473560335246
573.99554	1.15008416029232	0.116404257829573
574.01554	1.15008416029232	0.116336014111357
574.03554	1.15008416029232	0.116129576077376
574.05554	1.15008416029232	0.115981478181853
574.07554	1.15008416029232	0.115888190341941
574.09554	1.15008416029232	0.11588533980598
574.11554	1.15008416029232	0.115856173891187
574.13554	1.15008416029232	0.115852050911107
574.15554	1.15008416029232	0.1157337830465
574.17554	1.15008416029232	0.115808177109119
574.19554	1.15008416029232	0.115782856420746
574.21554	1.15008416029232	0.115745954947818
574.23554	1.15008416029232	0.115697112441465
574.25554	1.15008416029232	0.115544644673718
574.27554	1.15008416029232	0.115488280859383
574.29554	1.15008416029232	0.115429746649459
574.31554	1.15008416029232	0.115481777387997
574.33554	1.15008416029232	0.115578587001882
574.35554	1.15008416029232	0.115694939078423
574.37554	1.15008416029232	0.11559834371469
574.39554	1.15008416029232	0.115510277999685
574.41554	1.15008416029232	0.115472803214715
574.43554	1.15008416029232	0.115498208772262
574.45554	1.15008416029232	0.115512484004717
574.47554	1.15008416029232	0.115563715904737
574.49554	1.15008052956357	0.115433553298981
574.51554	1.15008052956357	0.115325351037102
574.53554	1.15008052956357	0.115275281191926
574.55554	1.15008052956357	0.115327988509893
574.57554	1.15008052956357	0.115369190416628
574.59554	1.15008052956357	0.115507927776407
574.61554	1.15008052956357	0.115693600756834
574.63554	1.15008052956357	0.11573365247854
574.65554	1.15008052956357	0.115607792087063
574.67554	1.15008052956357	0.115598347275635
574.69554	1.15008052956357	0.115557280091295
574.71554	1.15008052956357	0.11546711579308
574.73554	1.15008052956357	0.115519629039579
574.75554	1.15008052956357	0.115556783933047
574.77554	1.15008052956357	0.115615342476091
574.79554	1.15008052956357	0.115710997750512
574.81554	1.15008052956357	0.115898013800453
574.83554	1.15008052956357	0.115901972383601
574.85554	1.15008052956357	0.115819024932626
574.87554	1.15008052956357	0.115827640044018
574.89554	1.15008485239998	0.11583258085432
574.91554	1.15008488643807	0.115702621222392
574.93554	1.15008488643807	0.115463796399443
574.95554	1.15008488643807	0.115375130665314
574.97554	1.15008488643807	0.115203035565738
574.99554	1.15008488643807	0.115042298691693
575.01554	1.15008488643807	0.114996767863596
575.03554	1.15008488643807	0.114942003506769
575.05554	1.15008488643807	0.114983572190774
575.07554	1.15008488643807	0.115041605494524
575.09554	1.15008488643807	0.11514519217902
575.11554	1.15008488643807	0.11524954209259
575.13554	1.15008488643807	0.11513035728481
575.15554	1.15008488643807	0.115024325418519
575.17554	1.15008488643807	0.114868428461353
575.19554	1.15008488643807	0.114837658341125
575.21554	1.15008488643807	0.114831319266671
575.23554	1.15008488643807	0.114907391127575
575.25554	1.15008488643807	0.115032192138105
575.27554	1.15008488643807	0.115027584869591
575.29554	1.15008488643807	0.115046154007455
575.31554	1.15008488643807	0.11508202458699
575.33554	1.15008488643807	0.114985395394287
575.35554	1.15008488643807	0.114872436897723
575.37554	1.15008488643807	0.114770625937482
575.39554	1.15008488643807	0.114599245994232
575.41554	1.15008488643807	0.114513384503787
575.43554	1.15008488643807	0.114400732841928
575.45554	1.15008488643807	0.114418220046198
575.47554	1.15008488643807	0.114476915685599
575.49554	1.15008488643807	0.114428862521912
575.51554	1.15008488643807	0.114359207482747
575.53554	1.15008488643807	0.114378040130494
575.55554	1.15008488643807	0.114574495056957
575.57554	1.15008488643807	0.114714431861494
575.59554	1.15008488643807	0.114759850519844
575.61554	1.15008488643807	0.114742191796755
575.63554	1.15008488643807	0.114803974181428
575.65554	1.15008488643807	0.114784257825989
575.67554	1.15008488643807	0.11488022349606
575.69554	1.15008488643807	0.114854482616252
575.71554	1.15008488643807	0.114934307119023
575.73554	1.15008488643807	0.114877692258108
575.75554	1.15008488643807	0.114917336845177
575.77554	1.15008488643807	0.114976412912135
575.79554	1.15008488643807	0.115112432677875
575.81554	1.15008488643807	0.114977848566203
575.83554	1.15008488643807	0.115064806234021
575.85554	1.15008488643807	0.11518140164176
575.87554	1.15008488643807	0.115253476936109
575.89554	1.15008430779067	0.115267232864178
575.91554	1.15008052956357	0.115121957017061
575.93554	1.15008052956357	0.115154877947683
575.95554	1.15008052956357	0.11499838749979
575.97554	1.15008052956357	0.11482412615906
575.99554	1.15008052956357	0.114790697793866
576.01554	1.15008052956357	0.114769413435927
576.03554	1.15008052956357	0.114631114072305
576.05554	1.15008052956357	0.114562638299214
576.07554	1.15008052956357	0.114482718837927
576.09554	1.15008052956357	0.114513864044294
576.11554	1.15008488643807	0.114583295337455
576.13554	1.15008488643807	0.114437505527367
576.15554	1.15008488643807	0.114297473764314
576.17554	1.15008488643807	0.114116324370208
576.19554	1.15008488643807	0.114061339234831
576.21554	1.15008488643807	0.113926541466498
576.23554	1.15008488643807	0.113920818435418
576.25554	1.15008488643807	0.11377870945482
576.27554	1.15008488643807	0.113783462128561
576.29554	1.15008488643807	0.113754199474779
576.31554	1.15008488643807	0.113753725869179
576.33554	1.15008488643807	0.113825861699583
576.35554	1.15008488643807	0.114091222679913
576.37554	1.15008488643807	0.114095280376013
576.39554	1.15008488643807	0.114145909289454
576.41554	1.15008488643807	0.113969697738197
576.43554	1.15008488643807	0.113938282493548
576.45554	1.15008488643807	0.11382132030854
576.47554	1.15008488643807	0.113677989330535
576.49554	1.15008488643807	0.113713972079817
576.51554	1.15008488643807	0.113647823383867
576.53554	1.15008488643807	0.113478171092123
576.55554	1.15008488643807	0.113425318962418
576.57554	1.15008488643807	0.113312715373309
576.59554	1.15008488643807	0.113328299846307
576.61554	1.15008488643807	0.113195269493358
576.63554	1.15008488643807	0.113267512152093
576.65554	1.15008488643807	0.113370770042725
576.67554	1.15008488643807	0.113457982318065
576.69554	1.15008488643807	0.113440433984251
576.71554	1.15008125570932	0.113498560466046
576.73554	1.15008125570932	0.113524866942517
576.75554	1.15008125570932	0.113489304384669
576.77554	1.15008125570932	0.113538986680401
576.79554	1.15008125570932	0.113668865004099
576.81554	1.15008125570932	0.113681943165757
[truncated: 13,001 more rows]
