# Supplementary material for: Unraveling the Local Relation Between Tissue Composition and Human Brain Mechanics Through Machine Learning
Source: Front Bioeng Biotechnol. 2021 Aug 17;9:704738. doi: 10.3389/fbioe.2021.704738 (PMC8415910; doi:10.3389/fbioe.2021.704738)
Supplement: Supplementary file 2 [file DataSheet4.ZIP › Mechanics_tensRelax/tensRelax_HBE_03_33_P1_CR_04.txt]

592.045912	1.00036845272257	0.0843147369288401
592.065912	1.00135314165809	0.0475069578425757
592.085912	1.00148385257874	0.0459627527356426
592.105912	1.00332395578027	0.0463756919093548
592.125912	1.00455195048211	0.0428989183199371
592.145912	1.0057863841753	0.0410217812263207
592.165912	1.00777612905269	0.0411322780596937
592.185912	1.00803970527064	0.0432070599143668
592.205912	1.01080099459062	0.043212224514862
592.225912	1.01204232590995	0.0427983401614392
592.245912	1.01211413846561	0.0441481065249109
592.265912	1.01486878965019	0.0454702907141144
592.285912	1.01688780267001	0.0456665595275114
592.305912	1.01764538288957	0.0450180355799741
592.325912	1.02025331317786	0.0456818065167646
592.345912	1.02064037078355	0.0458733463008632
592.365912	1.02347669517219	0.0459369893839665
592.385912	1.02546572192402	0.0456273777818411
592.405912	1.02546572192402	0.0457804450616865
592.425912	1.02859807697802	0.0463197751274486
592.445912	1.03103422439157	0.0461583678438823
592.465912	1.03195528378197	0.0462039147647014
592.485912	1.03365888278104	0.0458273370638384
592.505912	1.03549620400037	0.0455311318263012
592.525912	1.03870684680941	0.045196906522066
592.545912	1.04066883824617	0.0449211453387711
592.565912	1.04066883824617	0.0444913101855054
592.585912	1.04384312821188	0.0443749036392335
592.605912	1.04544781295888	0.0440369713714312
592.625912	1.04691989793396	0.0438734525042496
592.645912	1.04842399079099	0.0442049375505789
592.665912	1.04994380395959	0.04412139125958
592.685912	1.05242224836494	0.0441098400361717
592.705912	1.0526554339921	0.044179933487088
592.725912	1.05574064018081	0.0443578013324531
592.745912	1.05700161434625	0.0441339535348818
592.765912	1.05714415925191	0.0442023422917706
592.785912	1.05970458462942	0.0440747644395135
592.805912	1.06092121001573	0.0439386904810173
592.825912	1.06277986378836	0.0438066975858362
592.845912	1.06325708537675	0.0436660332830442
592.865912	1.06456872661927	0.0435609835108081
592.885912	1.06574020665023	0.0435416374976691
592.905912	1.06807708980089	0.043363487301157
592.925912	1.06812744910988	0.0435527041589824
592.945912	1.07038691349781	0.0435744501808067
592.965912	1.07070584573031	0.0435570707671
592.985912	1.07295209419413	0.0434986391474922
593.005912	1.07346972392309	0.0435427973377677
593.025912	1.07542775661728	0.0434503623496559
593.045912	1.07644428446404	0.0434216927067553
593.065912	1.07646838089553	0.0433762298255704
593.085912	1.0785154309854	0.0434651191618903
593.105912	1.0795473351676	0.0434380864566848
593.125912	1.08068805649299	0.0434160998183491
593.145912	1.08115979256768	0.0434097987171819
593.165912	1.08193626733446	0.043473695501367
593.185912	1.08354762039019	0.0435437177435465
593.205912	1.08377167556385	0.0435357311661646
593.225912	1.08546944507312	0.0435530956602091
593.245912	1.08625890041194	0.0436789804749428
593.265912	1.08697437674908	0.0434135895163961
593.285912	1.08803239294208	0.0432418530349481
593.305912	1.08865215340147	0.0432613325487225
593.325912	1.08946758195369	0.0433027347019299
593.345912	1.090579119622	0.0431964941723917
593.365912	1.0907555733302	0.0430328726342656
593.385912	1.09196718994163	0.0428494488196276
593.405912	1.0928609002142	0.0428078373531349
593.425912	1.0928609002142	0.0426585709324385
593.445912	1.0944419833725	0.0427067753463278
593.465912	1.09500951377565	0.042529562954458
593.485912	1.09555458314247	0.0424476276609135
593.505912	1.09610274829426	0.042305798317076
593.525912	1.09644037592992	0.0422257673133779
593.545912	1.09784080525072	0.0421677468663397
593.565912	1.09791271436108	0.0420553370357455
593.585912	1.09928749030591	0.0417314338850626
593.605912	1.09930380201498	0.0417077285191053
593.625912	1.10025689342602	0.0417815031571633
593.645912	1.10070616242972	0.0416744372180242
593.665912	1.10138397640049	0.0417659926653592
593.685912	1.10160333660203	0.0417824133205843
593.705912	1.10257430270129	0.0419691800061725
593.725912	1.10267942662731	0.0419717689986866
593.745912	1.10389517095202	0.0420752265601983
593.765912	1.10442781493631	0.0422388357312676
593.785912	1.10489238785944	0.0424933202128099
593.805912	1.10520464574854	0.0426036127484245
593.825912	1.10560825645004	0.0426557529878586
593.845912	1.10620939392231	0.0426532737074256
593.865912	1.10636067702802	0.0426769448297482
593.885912	1.10677056981947	0.0427900569574363
593.905912	1.10721986899651	0.0429491252529923
593.925912	1.1082292940384	0.042920577760013
593.945912	1.10869733086127	0.0430999284684943
593.965912	1.10911762138663	0.0431725151297012
593.985912	1.10947475307102	0.0432239426602717
594.005912	1.10993486033942	0.0432429216703128
594.025912	1.11005919865009	0.0433860160763807
594.045912	1.11034707647827	0.0436641790793719
594.065912	1.11065485060864	0.0440475241641319
594.085912	1.11124723177685	0.0442498781130296
594.105912	1.11124723177685	0.0441804950848917
594.125912	1.11201855897136	0.0442727532183918
594.145912	1.11255651346397	0.0445454930689299
594.165912	1.11279453286065	0.0445508451683053
594.185912	1.11296822269066	0.0445411558386976
594.205912	1.11378237189316	0.0444946855147796
594.225912	1.11386217434997	0.0445098260567138
594.245912	1.11441113607801	0.0448452058860258
594.265912	1.11464642176984	0.0451700156454899
594.285912	1.11464827441308	0.0451597607192192
594.305912	1.11517430440065	0.0453589581663311
594.325912	1.11536432404374	0.0456695075306092
594.345912	1.11573586651661	0.0458962352320708
594.365912	1.11596528047595	0.0457675308330307
594.385912	1.1162263643758	0.0457408273112636
594.405912	1.11627402618795	0.0458908522711779
594.425912	1.11680800986866	0.0460575406702315
594.445912	1.11710057059963	0.0461997843732248
594.465912	1.11712007464837	0.0464510529162449
594.485912	1.1174166906766	0.0467173320267296
594.505912	1.11769785795336	0.0466613658511808
594.525912	1.11809846338993	0.0467668956243163
594.545912	1.11850428278013	0.0468831236612951
594.565912	1.11856366391859	0.0468969876046759
594.585912	1.11898705626358	0.0472360174019577
594.605912	1.11898705626358	0.0475230977689305
594.625912	1.11936413856217	0.0474380831897529
594.645912	1.1195135569553	0.0477108248207632
594.665912	1.1195524805674	0.0477493803523468
594.685912	1.11987304216042	0.0479579674162494
594.705912	1.11994180720847	0.0483327194203842
594.725912	1.12022913588181	0.0484028872355375
594.745912	1.12041452089946	0.0486771303980874
594.765912	1.12058059497777	0.0488029059203899
594.785912	1.12073393590545	0.0491496712758059
594.805912	1.1208803369643	0.0494134333921184
594.825912	1.12090888094651	0.0495092180475177
594.845912	1.12118319283981	0.0498103659251906
594.865912	1.12146271868673	0.0498475736393333
594.885912	1.1215337829435	0.0502054301494547
594.905912	1.12170928920874	0.050354922748187
594.925912	1.12204822636747	0.0505149937256359
594.945912	1.12204971089593	0.0505940401620634
594.965912	1.12239647501975	0.0509916059497405
594.985912	1.12254435457241	0.051338492970757
595.005912	1.12258198073077	0.0514627889206775
595.025912	1.12284530349265	0.0519093841642873
595.045912	1.12299550035803	0.0519902454953587
595.065912	1.12314208245694	0.0522743388235027
595.085912	1.12340076455871	0.0527583316982885
595.105912	1.12340880273721	0.0528667072594599
595.125912	1.12363950811561	0.0531492664140747
595.145912	1.12364562726952	0.0534460556958498
595.165912	1.12386661683157	0.0534977048198505
595.185912	1.12396311118157	0.0538031115869799
595.205912	1.12405908655008	0.0541374973193238
595.225912	1.12420718938547	0.0542875697584958
595.245912	1.12429833701915	0.0546296791791593
595.265912	1.12430931408123	0.0548611375952054
595.285912	1.12447985984893	0.0549264197946944
595.305912	1.12455828036664	0.0550758785644545
595.325912	1.12464438905209	0.055432327908063
595.345912	1.1247316744979	0.0554514561141913
595.365912	1.1248189599437	0.0557642019876496
595.385912	1.12490624538951	0.056199940505393
595.405912	1.12506922971753	0.056496478147099
595.425912	1.12518046072812	0.0563773687126408
595.445912	1.12527469811209	0.0564094890242728
595.465912	1.12535486264901	0.056734920762019
595.485912	1.12543502718594	0.0569686451256605
595.505912	1.12552419544833	0.056968548386672
595.525912	1.12557503149614	0.0571609824134595
595.545912	1.12564259564515	0.0573631342574104
595.565912	1.12575360940767	0.0576362082432275
595.585912	1.12577392210199	0.0578370015869039
595.605912	1.12590423473451	0.0580315169856711
595.625912	1.12590599082306	0.0582422857214854
595.645912	1.12606176372216	0.0586497028617393
595.665912	1.12613247796815	0.0590939354187661
595.685912	1.12621033726169	0.0591625251420764
595.705912	1.12628823276325	0.0594899106512959
595.725912	1.12641404353304	0.0596861679453471
595.745912	1.12641404353304	0.0600235045135842
595.765912	1.12657239323561	0.0603757602517154
595.785912	1.12657816841341	0.0606208469953234
595.805912	1.12663959530451	0.0608999989196752
595.825912	1.1267756106988	0.0611525707683314
595.845912	1.1267855860059	0.0614526800372324
595.865912	1.1268527880748	0.0616052688770866
595.885912	1.1269956890259	0.0618197101335193
595.905912	1.12701520514397	0.0619384884001518
595.925912	1.12711387197465	0.0621762722403652
595.945912	1.12712212740122	0.0624564390338604
595.965912	1.12721660617193	0.062785516585142
595.985912	1.12727450278193	0.0630585941319036
596.005912	1.12732426465874	0.0632480595180758
596.025912	1.12737336272201	0.063513050753683
596.045912	1.12742419876982	0.0636839309777412
596.065912	1.12749004907296	0.0636541994662854
596.085912	1.12753330557708	0.0637800527358733
596.105912	1.12753998595515	0.0640151569654544
596.125912	1.12762059102288	0.0643557885942084
596.145912	1.12766283370269	0.0645065821246137
596.165912	1.127663847527	0.0647199188948039
596.185912	1.12776470494236	0.0647624181722677
596.205912	1.12778203047575	0.0648795489086421
596.225912	1.12784796526425	0.0651135551803787
596.245912	1.12787631613707	0.0653692737168689
596.265912	1.12790614550368	0.0655757639780329
596.285912	1.12798827130788	0.0657806126438466
596.305912	1.12802766562413	0.0660237604532497
596.325912	1.12802766562413	0.0663735063190964
596.345912	1.12805161118891	0.0665445978258536
596.365912	1.12811157165556	0.0668378973821538
596.385912	1.12815175047872	0.0670576177386024
596.405912	1.12819373970244	0.0671999492782236
596.425912	1.12822540964296	0.0674693911007922
596.445912	1.12823318229604	0.0677404068607686
596.465912	1.12826415824967	0.067962834721914
596.485912	1.12832378680955	0.068247379696501
596.505912	1.12834839618787	0.0685395866363727
596.525912	1.1283816351422	0.0688653661596857
596.545912	1.12840908081474	0.0691624824548504
596.565912	1.12843474022538	0.0694060362119114
596.585912	1.1284664101659	0.0695350159906485
596.605912	1.128476403577	0.0695909892880859
596.625912	1.12851816348332	0.0697755744000104
596.645912	1.12854983342384	0.0699458433286195
596.665912	1.12856778656275	0.0703029461055168
596.685912	1.12856914436318	0.0705886543219296
596.705912	1.12861854415987	0.0709621576215753
596.725912	1.1286208976806	0.071256213878552
596.745912	1.12865974284201	0.0715206614766543
596.765912	1.12868061676051	0.0718600657665844
596.785912	1.12870124929225	0.0720124866485629
596.805912	1.12874371525479	0.0722229651674124
596.825912	1.12874371525479	0.0724747844698264
596.845912	1.12877152300744	0.0727291522214219
596.865912	1.12880991556871	0.0729575268596507
596.885912	1.12883011963899	0.0731568168913157
596.905912	1.12884644945207	0.0732629953498158
596.925912	1.12884958747971	0.0736455066517147
596.945912	1.12888584376832	0.0738494739837986
596.965912	1.12891365152097	0.074149301938095
596.985912	1.12891751370884	0.0743730972018749
597.005912	1.12893996267582	0.0748349237915006
597.025912	1.12897377492366	0.0749683701814494
597.045912	1.12898356919071	0.0750304113280786
597.065912	1.12898471577773	0.0752858022576871
597.085912	1.12899956106235	0.0757197638641941
597.105912	1.12901638571825	0.0760638413001081
597.125912	1.12902380836056	0.0763376755475463
597.145912	1.12907586341141	0.0768538943753143
597.165912	1.12907586341141	0.0772818053438592
597.185912	1.12908358778714	0.077683503607468
597.205912	1.12909896412259	0.0780840018328289
597.225912	1.12912420714111	0.0783769755627196
597.245912	1.12914113438637	0.0786468031542609
597.265912	1.12914692766817	0.0789265996095422
597.285912	1.12915266060329	0.0791731119178762
597.305912	1.12916915335242	0.0792727441736586
597.325912	1.12919018417229	0.0794597976135156
597.345912	1.12920551826506	0.0795839315404677
597.365912	1.12922185411281	0.079746184189829
597.385912	1.12922957848854	0.0799275199400231
597.405912	1.12924966186545	0.0800838744785397
597.425912	1.12925738624119	0.0802239026806499
597.445912	1.12924966186545	0.0803418304750704
597.465912	1.12928133180597	0.0805684109908314
597.485912	1.12929678055744	0.0807969417171217
597.505912	1.12930913955861	0.0810149913971737
597.525912	1.12931300174648	0.0812157645621652
597.545912	1.12931300174648	0.0813007114834005
597.565912	1.12933308512339	0.0814301488434883
597.585912	1.129344671687	0.0814828787141031
597.605912	1.129344671687	0.0816330241526349
597.625912	1.12936475506391	0.081832066105176
597.645912	1.12937247943964	0.081909551660992
597.665912	1.12938020381538	0.0821260671675157
597.685912	1.12938020381538	0.082421751963047
597.705912	1.12938666091072	0.0826816563896343
597.725912	1.12939958717074	0.0830476935759355
597.745912	1.12941959813163	0.0832961822083898
597.765912	1.12942333962612	0.0834648807605363
597.785912	1.12942732250736	0.0834995952201352
597.805912	1.12944354369641	0.0836957973195473
597.825912	1.12944740588427	0.0839653507183738
597.845912	1.12947135144905	0.0842395226620358
597.865912	1.12947135144905	0.0845296227098268
597.885912	1.12948643812041	0.0846685594824903
597.905912	1.12949066238839	0.084966888872701
597.925912	1.12949066238839	0.0852862610701257
597.945912	1.12949529701383	0.0853999080159333
597.965912	1.12950012474867	0.085594526088596
597.985912	1.1295107457653	0.0857347519231182
598.005912	1.12953082914222	0.0860003550476651
598.025912	1.12953454046337	0.0862267723534761
598.045912	1.12953855351795	0.0863497715261584
598.065912	1.12954135963882	0.0864158311984998
598.085912	1.12955400226942	0.0865369798670954
598.105912	1.12956249908273	0.0865262881316501
598.125912	1.12956249908273	0.0866472979234159
598.145912	1.1295779478342	0.0867849177401557
598.165912	1.1295779478342	0.0868899121846555
598.185912	1.1295779478342	0.0871282254185973
598.205912	1.1295779478342	0.08720329190621
598.225912	1.12958567220994	0.08741602390935
598.245912	1.12960189339898	0.0875412421438599
598.265912	1.12960575558685	0.0876528148395764
598.285912	1.12962120433832	0.0880200182351566
598.305912	1.12962583896376	0.0881401805221638
598.325912	1.12962583896376	0.0882721010474534
598.345912	1.12962583896376	0.0882458669768512
598.365912	1.12962583896376	0.0883592195512578
598.385912	1.12962583896376	0.0886516021643854
598.405912	1.12963718414062	0.0887312563353174
598.425912	1.12964128771523	0.0886055876413455
598.445912	1.12964128771523	0.0885605600933848
598.465912	1.12967295765574	0.0887297067310295
598.485912	1.12967295765574	0.0888484648189773
598.505912	1.12967295765574	0.0889742623004375
598.525912	1.12967681984361	0.0891421453963241
598.545912	1.12967681984361	0.0891463022053755
598.565912	1.12967681984361	0.0889876443293478
598.585912	1.12967681984361	0.0890691727439955
598.605912	1.12967681984361	0.0891936912529382
598.625912	1.12968917884479	0.0891228314275978
598.645912	1.12969304103266	0.0892059314056908
598.665912	1.12969304103266	0.0894248030704
598.685912	1.12970462759626	0.0892863137897449
598.705912	1.12970848978413	0.0895250994423051
598.725912	1.12970848978413	0.0894757192333534
598.745912	1.12971422271924	0.089277086195923
598.765912	1.12971621415986	0.0894009809461122
598.785912	1.12971621415986	0.0892780951301585
598.805912	1.12971621415986	0.0893466931623392
598.825912	1.12971621415986	0.0894113154001405
598.845912	1.12971621415986	0.0891628534747683
598.865912	1.1297208487853	0.0893915218909064
598.885912	1.12973153014862	0.0892192849470466
598.905912	1.12973243534891	0.089354571751739
598.925912	1.12973750447048	0.0891935488151643
598.945912	1.12973629753677	0.0893041333488204
598.965912	1.12974329775228	0.0893185605149015
598.985912	1.12975638091369	0.089379371355254
599.005912	1.12976024310155	0.0896003273593966
599.025912	1.12976024310155	0.0894617217545591
599.045912	1.12976024310155	0.0896995839355482
599.065912	1.12976024310155	0.0895972964022542
599.085912	1.12976024310155	0.0896668647917729
599.105912	1.12976024310155	0.0895218661048255
599.125912	1.12976024310155	0.0894287325725028
599.145912	1.12976024310155	0.0896573606312719
599.165912	1.12976024310155	0.0893532381780756
599.185912	1.12976024310155	0.0892512871540244
599.205912	1.12976024310155	0.0893693846867922
599.225912	1.12977182966516	0.0891047738787411
599.245912	1.12977569185302	0.0890882398205795
599.265912	1.12977569185302	0.0890884451683709
599.285912	1.12977569185302	0.0889079017282973
599.305912	1.12977569185302	0.0890504279328768
599.325912	1.12977569185302	0.089112138505171
599.345912	1.12979577522994	0.0888142251519599
599.365912	1.12979577522994	0.0887900724533373
599.385912	1.12979577522994	0.0889707725749625
599.405912	1.12979577522994	0.0888813584490261
599.425912	1.12979577522994	0.0888231381956965
599.445912	1.12979824944404	0.088814340289161
599.465912	1.1297996374178	0.0886519060316367
599.485912	1.1297996374178	0.0885067850855998
599.505912	1.1297996374178	0.0886055822999287
599.525912	1.1297996374178	0.0888894584104669
599.545912	1.1297996374178	0.0888591523999875
599.565912	1.1297996374178	0.0887167241213781
599.585912	1.1297996374178	0.0887705015031259
599.605912	1.1297996374178	0.0889217098835494
599.625912	1.1297996374178	0.0890156754898711
599.645912	1.12980144781837	0.0889947626571261
599.665912	1.12980349960567	0.0889895975073298
599.685912	1.12980349960567	0.0891234943567398
599.705912	1.12980349960567	0.0890895312564009
599.725912	1.12980349960567	0.0889464335202516
599.745912	1.12980349960567	0.0888162786298744
599.765912	1.12980349960567	0.0886844287299817
599.785912	1.12980349960567	0.0887042887101769
599.805912	1.12980349960567	0.0886747975624654
599.825912	1.12980349960567	0.088500192590605
599.845912	1.12981175503224	0.0884774072946173
599.865912	1.12983130735832	0.0883573553968845
599.885912	1.12983130735832	0.0882895437399173
599.905912	1.12983130735832	0.0881893090910474
599.925912	1.12983130735832	0.0881182255197024
599.945912	1.12983130735832	0.0880160204816196
599.965912	1.12983130735832	0.087995006161961
599.985912	1.12983130735832	0.0880222307685862
600.005912	1.12983130735832	0.0880949167648935
600.025912	1.12983130735832	0.0879725668710669
600.045912	1.12983372122573	0.0879128100702449
600.065912	1.12985061829766	0.0877688304068754
600.085912	1.12985061829766	0.087691416663437
600.105912	1.12985061829766	0.0876441397856211
600.125912	1.12985061829766	0.0876576826505188
600.145912	1.12985061829766	0.0877654575990742
600.165912	1.12985061829766	0.0878428493833554
600.185912	1.12985061829766	0.0878132205457954
600.205912	1.12985061829766	0.0877469697694396
600.225912	1.12985061829766	0.0875928360732233
600.245912	1.12985061829766	0.0876398850506001
600.265912	1.1298668394867	0.0876725270405808
600.285912	1.1298668394867	0.0877690381286298
600.305912	1.1298668394867	0.087840066505337
600.325912	1.1298668394867	0.0876989373779288
600.345912	1.1298668394867	0.0877404247537035
600.365912	1.1298668394867	0.0877281917228399
600.385912	1.1298668394867	0.0876400322363001
600.405912	1.1298668394867	0.0875703825385518
600.425912	1.1298668394867	0.0873524925075052
600.445912	1.1298668394867	0.0872517136276384
600.465912	1.12987070167457	0.0870480709349822
600.485912	1.12987070167457	0.0870458494991913
600.505912	1.12987070167457	0.0871925859269876
600.525912	1.12987070167457	0.0871311827828897
600.545912	1.12987070167457	0.0870810832631765
600.565912	1.12987070167457	0.0870204730226896
600.585912	1.12987070167457	0.0870273771003159
600.605912	1.12987070167457	0.0869580805295499
600.625912	1.12987070167457	0.0869495906447012
600.645912	1.12987070167457	0.0868594945979194
600.665912	1.12987070167457	0.086932365169843
600.685912	1.12987070167457	0.0870288127543843
600.705912	1.12987070167457	0.0870699131742053
600.725912	1.12987070167457	0.0869981186009694
600.745912	1.12987070167457	0.0869831828133358
600.765912	1.12987070167457	0.0868552428303518
600.785912	1.12987070167457	0.0867256220816291
600.805912	1.12987070167457	0.0866221766479269
600.825912	1.12987070167457	0.0864187060675813
600.845912	1.12987070167457	0.086420195135815
600.865912	1.12987070167457	0.0863371378890547
600.885912	1.12987070167457	0.0864579316501957
600.905912	1.12987070167457	0.0864116910071891
600.925912	1.12987070167457	0.086367348347527
600.945912	1.12987070167457	0.086377132635651
600.965912	1.12987070167457	0.0863874795529842
600.985912	1.12987070167457	0.0863772014805751
601.005912	1.12987070167457	0.0864100155828667
601.025912	1.12987070167457	0.0863865703251906
601.045912	1.12987070167457	0.0863317994399659
601.065912	1.12987070167457	0.0862931323321256
601.085912	1.12987070167457	0.0864218046826665
601.105912	1.12987070167457	0.0863007224850322
601.125912	1.12987070167457	0.0863480504030504
601.145912	1.12987070167457	0.0864385986897661
601.165912	1.12987070167457	0.0862757822242146
601.185912	1.12987070167457	0.0861213737417914
601.205912	1.12987070167457	0.0859988808166992
601.225912	1.12987070167457	0.0859757275564605
601.245912	1.12987070167457	0.085729151151128
601.265912	1.12987456386244	0.0856475212495657
601.285912	1.12987456386244	0.0854082613979145
601.305912	1.12987456386244	0.0853088166852023
601.325912	1.12987456386244	0.0851802838049824
601.345912	1.12987456386244	0.0849718160327159
601.365912	1.12987456386244	0.084977492771519
601.385912	1.12987456386244	0.085033055966864
601.405912	1.12987456386244	0.0851849438941698
601.425912	1.12987456386244	0.0851461373160088
601.445912	1.12987456386244	0.0852766797558299
601.465912	1.12987456386244	0.0853671431733721
601.485912	1.12987456386244	0.0853019304122979
601.505912	1.12987456386244	0.0852809606044434
601.525912	1.12987456386244	0.0853206455488806
601.545912	1.12987456386244	0.0853243216304432
601.565912	1.12987456386244	0.0852285963241167
601.585912	1.12987456386244	0.0851934189417504
601.605912	1.12987456386244	0.0850883271647717
601.625912	1.12987456386244	0.0849697845139579
601.645912	1.12987456386244	0.0847962145899252
601.665912	1.12987456386244	0.0847978805183956
601.685912	1.12987456386244	0.0848033566573327
601.705912	1.12987456386244	0.0847473845468771
601.725912	1.12987456386244	0.0847752833589683
601.745912	1.12987456386244	0.0848415649968417
601.765912	1.12987456386244	0.0847459815347987
601.785912	1.12987456386244	0.0846480923612818
601.805912	1.12987456386244	0.0845478458425972
601.825912	1.12987456386244	0.0844767136050129
601.845912	1.12987456386244	0.0844514320870279
601.865912	1.12987456386244	0.0844501792281031
601.885912	1.12987456386244	0.084531477368349
601.905912	1.12987456386244	0.0845112998706151
601.925912	1.12987456386244	0.0845169843247973
601.945912	1.12987456386244	0.0844743687231509
601.965912	1.12987456386244	0.0843382676491806
601.985912	1.12987456386244	0.0842616628336036
602.005912	1.12987456386244	0.0841760464548287
602.025912	1.12987456386244	0.0841316711531769
602.045912	1.12987456386244	0.0841116206624584
602.065912	1.12987070167457	0.084223191577703
602.085912	1.12987070167457	0.0842292244109422
602.105912	1.12987070167457	0.0842642546076081
602.125912	1.12987070167457	0.0844102367086899
602.145912	1.12987070167457	0.0844644378428171
602.165912	1.12987070167457	0.0844627962474665
602.185912	1.12987070167457	0.0845483948215197
602.205912	1.12987070167457	0.0844743432030494
602.225912	1.12987070167457	0.084540061618223
602.245912	1.12987070167457	0.0846468816401986
602.265912	1.12987070167457	0.0846002184317945
602.285912	1.12987070167457	0.0847128030292007
602.305912	1.12987070167457	0.0848313326232188
602.325912	1.12987070167457	0.0847513894223022
602.345912	1.12987070167457	0.0846664175744568
602.365912	1.12987070167457	0.0845490399459397
602.385912	1.12987070167457	0.0844995481607311
602.405912	1.12987070167457	0.0844878878484194
602.425912	1.12987070167457	0.0844917123026634
602.445912	1.12987070167457	0.084415905732114
602.465912	1.12987435264904	0.0843299018038944
602.485912	1.12987456386244	0.0843034914665466
602.505912	1.12987456386244	0.084343983558372
602.525912	1.12987456386244	0.0843445372852204
602.545912	1.12987456386244	0.0842770146582369
602.565912	1.12987456386244	0.0844184161978889
602.585912	1.12987456386244	0.0843604232515079
602.605912	1.12987456386244	0.0842914151172352
602.625912	1.12987456386244	0.0843374183639508
602.645912	1.12987456386244	0.0843817004875587
602.665912	1.12987157670151	0.0843750694156668
602.685912	1.12987070167457	0.0844111791719649
602.705912	1.12987070167457	0.0844985398199863
602.725912	1.12987070167457	0.0845733849355583
602.745912	1.12987070167457	0.0845277271004455
602.765912	1.12987070167457	0.0843935287577463
602.785912	1.12987070167457	0.0843888247502446
602.805912	1.12987070167457	0.0844739538731327
602.825912	1.12987070167457	0.0844189806075704
602.845912	1.12987070167457	0.084491231575175
602.865912	1.12987070167457	0.084638366235249
602.885912	1.12987070167457	0.0845682429319001
602.905912	1.12987070167457	0.0845399547898923
602.925912	1.12987070167457	0.0845783227784062
602.945912	1.12987070167457	0.0845887753370888
602.965912	1.12987070167457	0.0845602141893464
602.985912	1.12987070167457	0.0846059183167358
603.005912	1.12987070167457	0.0845973310994084
603.025912	1.12987070167457	0.0845903914123385
603.045912	1.12987070167457	0.0845249062390208
603.065912	1.12987070167457	0.0844912072420551
603.085912	1.12987456386244	0.0843922563136278
603.105912	1.12987456386244	0.0843290507381919
603.125912	1.12987456386244	0.0843786238316302
603.145912	1.12987456386244	0.0843346669409409
603.165912	1.12987456386244	0.0842990663996863
603.185912	1.12987456386244	0.0843151648356542
603.205912	1.12987456386244	0.0842548596494013
603.225912	1.12987456386244	0.084105017484631
603.245912	1.12987456386244	0.0841131494945711
603.265912	1.12987456386244	0.0841826626894522
603.285912	1.12987456386244	0.0843914527271837
603.305912	1.12987456386244	0.0845633757144487
603.325912	1.12987456386244	0.0846402499748162
603.345912	1.12987456386244	0.0848068333260114
603.365912	1.12987456386244	0.0849297606863156
603.385912	1.12987456386244	0.0848978890472985
603.405912	1.12987456386244	0.0848854423597734
603.425912	1.12987456386244	0.084916883124523
603.445912	1.12987456386244	0.0849929543919367
603.465912	1.12987456386244	0.0848746426090157
603.485912	1.12987379142486	0.0848149641489702
603.505912	1.12987379142486	0.0847851091914431
603.525912	1.12987379142486	0.0847611001175762
603.545912	1.12987379142486	0.0847823981258025
603.565912	1.12987379142486	0.08478174291204
603.585912	1.12987379142486	0.0846273142509321
603.605912	1.12987379142486	0.0845834730909343
603.625912	1.12987379142486	0.0845911552349038
603.645912	1.12987379142486	0.0846748386143811
603.665912	1.12987379142486	0.0846260536766281
603.685912	1.12987379142486	0.0846516995979199
603.705912	1.12987379142486	0.0846386932486393
603.725912	1.12987379142486	0.0845940004294485
603.745912	1.12987379142486	0.0845091662714517
603.765912	1.12987379142486	0.0843577032835063
603.785912	1.12987379142486	0.0842677158455275
603.805912	1.12987379142486	0.0842457258271135
603.825912	1.12987379142486	0.0842408514877732
603.845912	1.12987379142486	0.0842595102427372
603.865912	1.12987379142486	0.0842764377852503
603.885912	1.12987379142486	0.0842322654574271
603.905912	1.12987379142486	0.0842923747917406
603.925912	1.12987379142486	0.0842774835159112
603.945912	1.12987379142486	0.0841470111079953
603.965912	1.12987379142486	0.0842654202233956
603.985912	1.12987379142486	0.0842799482829001
604.005912	1.12987379142486	0.0841914261735261
604.025912	1.12987379142486	0.0840419958913201
604.045912	1.12987379142486	0.0838768927059982
604.065912	1.12987379142486	0.0838012635891757
604.085912	1.12987379142486	0.0837894086119054
604.105912	1.12987379142486	0.0838635842699376
604.125912	1.12987379142486	0.0839131265018581
604.145912	1.12987379142486	0.0839588816694501
604.165912	1.12987379142486	0.0840382663955924
604.185912	1.12987379142486	0.0840270197463173
604.205912	1.12987379142486	0.0840066535185321
604.225912	1.12987379142486	0.0840112744373319
604.245912	1.12987379142486	0.0839339971967611
604.265912	1.12987379142486	0.0839150149893511
604.285912	1.12987379142486	0.0838615782712807
604.305912	1.12987379142486	0.0838054702514482
604.325912	1.12987379142486	0.0837761963213428
604.345912	1.12987379142486	0.0836808621254052
604.365912	1.12987379142486	0.0836978199359455
604.385912	1.12987379142486	0.0836828016531008
604.405912	1.12987379142486	0.0836056164035924
604.425912	1.12987379142486	0.0836520006713551
604.445912	1.12987379142486	0.0836125566841532
604.465912	1.12987379142486	0.0835712716887165
604.485912	1.12987379142486	0.0836824473391368
604.505912	1.12987379142486	0.0836179360841019
604.525912	1.12987379142486	0.083650891437186
604.545912	1.12987379142486	0.0836815743142776
604.565912	1.12987379142486	0.0837235477589577
604.585912	1.12987379142486	0.0837047346964045
604.605912	1.12987379142486	0.0836023059123177
604.625912	1.12987379142486	0.0834584366382233
604.645912	1.12987379142486	0.0833707661880424
604.665912	1.12987379142486	0.0832860833701809
604.685912	1.12987456386244	0.08310453811776
604.705912	1.12987456386244	0.0830111297992311
604.725912	1.12987456386244	0.0830288549932814
604.745912	1.12987456386244	0.0830150854149261
604.765912	1.12987456386244	0.0830846253168902
604.785912	1.12987456386244	0.0830611527586406
604.805912	1.12987456386244	0.0831781784471567
604.825912	1.12987456386244	0.0831240069875659
604.845912	1.12987456386244	0.0830740469381737
604.865912	1.12987456386244	0.0830427278390233
604.885912	1.12987456386244	0.0830784518263489
604.905912	1.12987456386244	0.0830641362365248
604.925912	1.12987456386244	0.0831325532540337
604.945912	1.12987456386244	0.0831756329654286
604.965912	1.12987456386244	0.0831422366487339
604.985912	1.12987456386244	0.0831389861000227
605.005912	1.12987456386244	0.08320431577877
605.025912	1.12987456386244	0.08318438636016
605.045912	1.12987456386244	0.0831688938782245
605.065912	1.12987456386244	0.0832730663380673
605.085912	1.12987456386244	0.0832348663074295
605.105912	1.12987456386244	0.0831870303613484
605.125912	1.12987456386244	0.0832211839722107
605.145912	1.12987456386244	0.0830827777802574
605.165912	1.12987456386244	0.0830529661475534
605.185912	1.12987456386244	0.0829702673691919
605.205912	1.12987456386244	0.0829846719826251
605.225912	1.12987456386244	0.0830161691289935
605.245912	1.12987456386244	0.0829749458565923
605.265912	1.12987456386244	0.0829871242863087
605.285912	1.12987456386244	0.0829784237122521
605.305912	1.12987456386244	0.0830228666718468
605.325912	1.12987456386244	0.0829839787854561
605.345912	1.12987456386244	0.0829713742293977
605.365912	1.12987456386244	0.0829760117659379
605.385912	1.12987456386244	0.0829071520043466
605.405912	1.12987456386244	0.0828791066000461
605.425912	1.12987456386244	0.0827654537193316
605.445912	1.12987456386244	0.0827023531917545
605.465912	1.12987456386244	0.0826264837111876
605.485912	1.12987456386244	0.082545469853
605.505912	1.12987456386244	0.0825095310220312
605.525912	1.12987456386244	0.0824630529827339
605.545912	1.12987456386244	0.0823469240587062
605.565912	1.12987456386244	0.0822307393465505
605.585912	1.12987456386244	0.0821714413140611
605.605912	1.12987456386244	0.0820802526508508
605.625912	1.12987456386244	0.0820589481142266
605.645912	1.12987456386244	0.0820721966077236
605.665912	1.12987456386244	0.0820483881337224
605.685912	1.12987456386244	0.0820580252361462
605.705912	1.12987456386244	0.082020789627939
605.725912	1.12987456386244	0.0819552884303717
605.745912	1.12987456386244	0.0819085735882744
605.765912	1.12987456386244	0.0819438874735076
605.785912	1.12987456386244	0.0819623942948453
605.805912	1.12987456386244	0.081954305609728
605.825912	1.12987456386244	0.0819790434902078
605.845912	1.12987456386244	0.081931253242913
605.865912	1.12987456386244	0.0818517848345781
605.885912	1.12987456386244	0.0819730361770697
605.905912	1.12987456386244	0.082049786991366
605.925912	1.12987456386244	0.0819318479206215
605.945912	1.12987456386244	0.0818587019690005
605.965912	1.12987456386244	0.0817757503635894
605.985912	1.12987456386244	0.0816412712997762
606.005912	1.12987456386244	0.0815658671159394
606.025912	1.12987456386244	0.0814145530941665
606.045912	1.12987456386244	0.0813341932627599
606.065912	1.12987456386244	0.0813106370223176
606.085912	1.12987456386244	0.0813060701111739
606.105912	1.12987456386244	0.0812525034186344
606.125912	1.12987456386244	0.0811384505251695
606.145912	1.12987456386244	0.0810671141267749
606.165912	1.12987456386244	0.0810011072751084
606.185912	1.12987456386244	0.0808668513638082
606.205912	1.12987456386244	0.0806213634204688
606.225912	1.12987456386244	0.0805280672716874
606.245912	1.12987456386244	0.0803520183368886
606.265912	1.12987456386244	0.0801872065555134
606.285912	1.12987456386244	0.0800543566237455
606.305912	1.12987456386244	0.0799299562194569
606.325912	1.12987456386244	0.0797547233344076
606.345912	1.12987456386244	0.0796203386356202
606.365912	1.12987456386244	0.0795738451655637
606.385912	1.12987456386244	0.079438852732272
606.405912	1.12987456386244	0.0793307193153175
606.425912	1.12987456386244	0.0793625179549751
606.445912	1.12987456386244	0.0793012311350596
606.465912	1.12987456386244	0.0792715512572972
606.485912	1.12987456386244	0.0793147650975963
606.505912	1.12987456386244	0.0792876093358952
606.525912	1.12987456386244	0.0793056680717341
606.545912	1.12987456386244	0.0793317140057757
606.565912	1.12987456386244	0.0793855329318743
606.585912	1.12987456386244	0.0793033593928064
606.605912	1.12987456386244	0.0792147761538876
606.625912	1.12987456386244	0.0791843585671513
606.645912	1.12987456386244	0.079130736679974
606.665912	1.12987456386244	0.0791838469781446
606.685912	1.12987456386244	0.0792120983237276
606.705912	1.12987456386244	0.0791451899596467
606.725912	1.12987456386244	0.0791560941647724
606.745912	1.12987456386244	0.079106858174067
606.765912	1.12987456386244	0.0791601797549366
606.785912	1.12987456386244	0.0791564621290232
606.805912	1.12987456386244	0.0790715751503515
606.825912	1.12987456386244	0.0789740865830753
606.845912	1.12987456386244	0.0789364907259967
606.865912	1.12987456386244	0.0788641258081726
606.885912	1.12987456386244	0.0787756618608901
606.905912	1.12987456386244	0.07868763294231
606.925912	1.12987456386244	0.0786380028737619
606.945912	1.12987456386244	0.0785324078166467
606.965912	1.12987456386244	0.078585247483046
606.985912	1.12987456386244	0.0785748014527614
607.005912	1.12987456386244	0.0784828549018932
607.025912	1.12987456386244	0.0782887929300415
607.045912	1.12987456386244	0.0783053513213225
607.065912	1.12987456386244	0.0781639248550602
607.085912	1.12987456386244	0.0781704556270191
607.105912	1.12987533630001	0.0781163286792332
607.125912	1.12987533630001	0.0781667261312911
607.145912	1.12987533630001	0.0781074162289869
607.165912	1.12987533630001	0.077938908780855
607.185912	1.12987533630001	0.0779199793941199
607.205912	1.12987533630001	0.0779055985203158
607.225912	1.12987533630001	0.0778660465178016
607.245912	1.12987533630001	0.0776997984888673
607.265912	1.12987533630001	0.0776349982038479
607.285912	1.12987533630001	0.0776559822554798
607.305912	1.12987533630001	0.077689583919966
607.325912	1.12987533630001	0.0776808139074944
607.345912	1.12987533630001	0.0775391648822092
607.365912	1.12987533630001	0.0773440257246878
607.385912	1.12987533630001	0.0770660518794292
607.405912	1.12987533630001	0.0770058938788763
607.425912	1.12987533630001	0.0769752228715997
607.445912	1.12987533630001	0.0768151222196146
607.465912	1.12987533630001	0.0766798122687837
607.485912	1.12987533630001	0.0766313086456356
607.505912	1.12987533630001	0.0766126403948201
607.525912	1.12987533630001	0.0765054945464353
607.545912	1.12987533630001	0.0764257436365144
607.565912	1.12987533630001	0.0764123651685482
607.585912	1.12987533630001	0.0764006158326272
607.605912	1.12987533630001	0.0764400253973671
607.625912	1.12987533630001	0.0764282867442794
607.645912	1.12987533630001	0.0764215310393349
607.665912	1.12987533630001	0.0765184724081611
607.685912	1.12987533630001	0.076485098644114
607.705912	1.12987533630001	0.0764149153982019
607.725912	1.12987533630001	0.0763519240729185
607.745912	1.12987533630001	0.0761850623745726
607.765912	1.12987533630001	0.0760006048631541
607.785912	1.12987533630001	0.0759121337939831
607.805912	1.12987533630001	0.0759009565831228
607.825912	1.12987533630001	0.0758975647836183
607.845912	1.12987533630001	0.0759823941936897
607.865912	1.12987533630001	0.0759423786749176
607.885912	1.12987533630001	0.0758345568405948
607.905912	1.12987533630001	0.0758694766479856
607.925912	1.12987533630001	0.0757783639515885
607.945912	1.12987533630001	0.0755586121401312
607.965912	1.12987533630001	0.0755518938251026
607.985912	1.12987533630001	0.0755816544176043
608.005912	1.12987533630001	0.0755206192377568
608.025912	1.12987533630001	0.0756066979458079
608.045912	1.12987533630001	0.0756684411600923
608.065912	1.12987533630001	0.0755540084325625
608.085912	1.12987533630001	0.0755484159694428
608.105912	1.12987533630001	0.0756001268164793
608.125912	1.12987533630001	0.0756182270966691
608.145912	1.12987533630001	0.0756658588819397
608.165912	1.12987533630001	0.075717287820881
608.185912	1.12987533630001	0.0756866001958642
608.205912	1.12987533630001	0.0756338240329728
608.225912	1.12987533630001	0.0754691986076856
608.245912	1.12987533630001	0.0753961499885439
608.265912	1.12987533630001	0.0753370673931882
608.285912	1.12987533630001	0.0752884432914223
608.305912	1.12987533630001	0.0752248976458
608.325912	1.12987533630001	0.0752802994116673
608.345912	1.12987533630001	0.0753088682747892
608.365912	1.12987533630001	0.0753915041431335
608.385912	1.12987533630001	0.0754038653679939
608.405912	1.12987533630001	0.0754057396117095
608.425912	1.12987533630001	0.0754415983214299
608.445912	1.12987533630001	0.075474369692389
608.465912	1.12987533630001	0.0754317333185672
608.485912	1.12987533630001	0.0754195275882774
608.505912	1.12987456386244	0.0753842451580523
608.525912	1.12987456386244	0.0752603094570032
608.545912	1.12987456386244	0.0752351751247182
608.565912	1.12987456386244	0.0751162562007833
608.585912	1.12987456386244	0.0750528719846389
608.605912	1.12987456386244	0.0750293157441967
608.625912	1.12987456386244	0.0749928896573409
608.645912	1.12987456386244	0.0749877286619798
608.665912	1.12987456386244	0.074903769902805
608.685912	1.12987456386244	0.0748348763122426
608.705912	1.12987456386244	0.0747518226264264
608.725912	1.12987456386244	0.0747887739525752
608.745912	1.12987456386244	0.0747925165050992
608.765912	1.12987456386244	0.0746928824688451
608.785912	1.12987456386244	0.0745797168440167
608.805912	1.12987456386244	0.0744077790194836
608.825912	1.12987456386244	0.0741868966081919
608.845912	1.12987456386244	0.0740347083745779
608.865912	1.12987456386244	0.0738108816557898
608.885912	1.12987456386244	0.0737336791950505
608.905912	1.12987456386244	0.073615650507206
608.925912	1.12987456386244	0.0734885687118132
608.945912	1.12987456386244	0.0735057728210052
608.965912	1.12987456386244	0.0732961708879598
608.985912	1.12987456386244	0.073292021794288
609.005912	1.12987456386244	0.0731440639625759
609.025912	1.12987456386244	0.0730017983004252
609.045912	1.12987456386244	0.0729208888966056
609.065912	1.12987456386244	0.072748686375208
609.085912	1.12987456386244	0.0725665618758373
609.105912	1.12987456386244	0.0724477462192894
609.125912	1.12987456386244	0.0722824685476933
609.145912	1.12987456386244	0.0721409477164051
609.165912	1.12987456386244	0.0719332859045463
609.185912	1.12987456386244	0.071692262791945
609.205912	1.12987456386244	0.0715355153625674
609.225912	1.12987456386244	0.0713698626048321
609.245912	1.12987456386244	0.071283028976576
609.265912	1.12987456386244	0.07118212783762
609.285912	1.12987456386244	0.0710338530818597
609.305912	1.12987456386244	0.0709964127193516
609.325912	1.12987456386244	0.0709246365443286
609.345912	1.12987456386244	0.0708936290278099
609.365912	1.12987456386244	0.0707652118782814
609.385912	1.12987456386244	0.0706162902176287
609.405912	1.12987456386244	0.0704969861182123
609.425912	1.12987456386244	0.0703668407236869
609.445912	1.12987456386244	0.0702809543066314
609.465912	1.12987456386244	0.0702414058650614
609.485912	1.12987456386244	0.0701882759816967
609.505912	1.12987456386244	0.0700964332917057
609.525912	1.12987456386244	0.0700246019220447
609.545912	1.12987456386244	0.0699203956332305
609.565912	1.12987456386244	0.0698349353425168
609.585912	1.12987456386244	0.0697363998575979
609.605912	1.12987456386244	0.0695936148910618
609.625912	1.12987456386244	0.0694840434460762
609.645912	1.12987456386244	0.0694384597973042
609.665912	1.12987456386244	0.0694073656311393
609.685912	1.12987456386244	0.0693394904706642
609.705912	1.12987456386244	0.0692158331167656
609.725912	1.12987456386244	0.0691044147286379
609.745912	1.12987456386244	0.0690004737301787
609.765912	1.12987456386244	0.0688473442202718
609.785912	1.12987456386244	0.0687754730867324
609.805912	1.12987456386244	0.0686891848764545
609.825912	1.12987456386244	0.0687365555258053
609.845912	1.12987456386244	0.0687098324188442
609.865912	1.12987456386244	0.0685812022061446
609.885912	1.12987456386244	0.0685037712514754
609.905912	1.12987456386244	0.0683894999534234
609.925912	1.12987456386244	0.0682499566332371
609.945912	1.12987456386244	0.068035810341696
609.965912	1.12987456386244	0.0679541442371996
609.985912	1.12987456386244	0.0677698172937411
610.005912	1.12987456386244	0.0676076109366572
610.025912	1.12987456386244	0.0674684753446008
610.045912	1.12987456386244	0.0673889535221005
610.065912	1.12987456386244	0.0674163181925374
610.085912	1.12987456386244	0.0672760597160257
610.105912	1.12987456386244	0.067157866037759
610.125912	1.12987456386244	0.0670815751787762
610.145912	1.12987456386244	0.0670059638666759
610.165912	1.12987456386244	0.0668002736310114
610.185912	1.12987456386244	0.066674290980445
610.205912	1.12987456386244	0.0666105524503363
610.225912	1.12987456386244	0.0664806711591847
610.245912	1.12987456386244	0.0665009679485548
610.265912	1.12987456386244	0.0664252302229293
610.285912	1.12987456386244	0.0664400686780839
610.305912	1.12987456386244	0.066402176075642
610.325912	1.12987456386244	0.0663557205889922
610.345912	1.12987456386244	0.0662491296544372
610.365912	1.12987456386244	0.0663039432709941
610.385912	1.12987456386244	0.0662531493671309
610.405912	1.12987456386244	0.0661567718144952
610.425912	1.12987456386244	0.0661595208635425
610.445912	1.12987456386244	0.0660325114740181
610.465912	1.12987456386244	0.0660513061383584
610.485912	1.12987456386244	0.0660230998980708
610.505912	1.12987456386244	0.0659525848908422
610.525912	1.12987456386244	0.0658773516323348
610.545912	1.12987456386244	0.0658159781627731
610.565912	1.12987456386244	0.0657886663130109
610.585912	1.12987456386244	0.065683207165272
610.605912	1.12987456386244	0.0655780922421545
610.625912	1.12987456386244	0.0654929975417287
610.645912	1.12987456386244	0.0654445936250225
610.665912	1.12987456386244	0.0654733031454467
610.685912	1.12987456386244	0.0654615282894245
610.705912	1.12987456386244	0.0653663080437064
610.725912	1.12987456386244	0.0652119796825312
610.745912	1.12987456386244	0.0651282422953979
610.765912	1.12987456386244	0.0649848246677467
610.785912	1.12987456386244	0.0648684298598735
610.805912	1.12987456386244	0.0648328791718402
610.825912	1.12987456386244	0.0648266949984657
610.845912	1.12987456386244	0.0646525149659657
610.865912	1.12987456386244	0.0645463750843632
610.885912	1.12987456386244	0.0643957768124069
610.905912	1.12987456386244	0.0643064030438397
610.925912	1.12987456386244	0.0642240977498302
610.945912	1.12987456386244	0.0643123118375171
610.965912	1.12987456386244	0.0643129587424092
610.985912	1.12987456386244	0.0643404700050558
611.005912	1.12987456386244	0.0643553446631449
611.025912	1.12987456386244	0.0642768187180841
611.045912	1.12987456386244	0.0641028653990422
611.065912	1.12987456386244	0.063908363057071
611.085912	1.12987456386244	0.0638797734217737
611.105912	1.12987456386244	0.0638406956183502
611.125912	1.12987456386244	0.0638811372634641
611.145912	1.12987456386244	0.0637719474330159
611.165912	1.12987456386244	0.0637419340134648
611.185912	1.12987456386244	0.0636850609840853
611.205912	1.12987456386244	0.0636827879146012
611.225912	1.12987456386244	0.0636280395820243
611.245912	1.12987456386244	0.0636341394797154
611.265912	1.12987456386244	0.063751048250558
611.285912	1.12987456386244	0.0637389012758496
611.305912	1.12987456386244	0.0636560155479098
611.325912	1.12987456386244	0.0636444994538446
611.345912	1.12987456386244	0.0636050530926796
611.365912	1.12987456386244	0.0635584444854223
611.385912	1.12987456386244	0.0634603849800667
611.405912	1.12987456386244	0.0634586466457276
611.425912	1.12987456386244	0.0634132018737858
611.445912	1.12987456386244	0.0635164882519733
611.465912	1.12987456386244	0.06349948711661
611.485912	1.12987456386244	0.0634595986048536
611.505912	1.12987456386244	0.0633809343764537
611.525912	1.12987456386244	0.0633516877469218
611.545912	1.12987456386244	0.0635694751040729
611.565912	1.12987456386244	0.0635601762913635
611.585912	1.12987456386244	0.0634835477361569
611.605912	1.12987456386244	0.0635020498095688
611.625912	1.12987456386244	0.0635289129803414
611.645912	1.12987456386244	0.0635373316463027
611.665912	1.12987456386244	0.0634995707988026
611.685912	1.12987456386244	0.0634656498363053
611.705912	1.12987456386244	0.0634827352473519
611.725912	1.12987190860828	0.0633990126974866
611.745912	1.12987070167457	0.0633386226420593
611.765912	1.12987070167457	0.0632021898067732
611.785912	1.12987070167457	0.0631886048040341
611.805912	1.12987070167457	0.0631149276782126
611.825912	1.12987070167457	0.0631626211865186
611.845912	1.12987070167457	0.0631673958194168
611.865912	1.12987070167457	0.0632490132576736
611.885912	1.12987070167457	0.0631719383974406
611.905912	1.12987070167457	0.0630979330712472
611.925912	1.12987269311519	0.0630535369974196
611.945912	1.12987456386244	0.0629850048427099
611.965912	1.12987456386244	0.0630313404442328
611.985912	1.12987456386244	0.0630778546864645
612.005912	1.12987456386244	0.0630892413995513
612.025912	1.12987456386244	0.0630941495678631
612.045912	1.12987456386244	0.0630874680492592
612.065912	1.12987456386244	0.0629705521565279
612.085912	1.12987456386244	0.0628143317469154
612.105912	1.12987456386244	0.0627130442454961
612.125912	1.12987456386244	0.0625948731198773
612.145912	1.12987456386244	0.0625172403783609
612.165912	1.12987456386244	0.0624842737489526
612.185912	1.12987456386244	0.0624447359902158
612.205912	1.12987456386244	0.0623099049864014
612.225912	1.12987456386244	0.062286932147344
612.245912	1.12987456386244	0.0623006073606736
612.265912	1.12987456386244	0.0621247631801755
612.285912	1.12987456386244	0.0620278686971169
612.305912	1.12987456386244	0.0620150113140089
612.325912	1.12987456386244	0.0619804927063496
612.345912	1.12987456386244	0.06188683868266
612.365912	1.12987456386244	0.061876172467316
612.385912	1.12987456386244	0.0619175536082505
612.405912	1.12987456386244	0.0619128133978145
612.425912	1.12987456386244	0.0618826510120911
612.445912	1.12987456386244	0.0619453497464458
612.465912	1.12987456386244	0.0618768448923094
612.485912	1.12987456386244	0.0618825109482794
612.505912	1.12987456386244	0.0617896706003763
612.525912	1.12987456386244	0.0617863986859986
612.545912	1.12987533630001	0.0617839855527031
612.565912	1.12987533630001	0.0617926232167427
612.585912	1.12987533630001	0.0617776512261744
612.605912	1.12987533630001	0.0618034508615645
612.625912	1.12987533630001	0.0618691401956925
612.645912	1.12987533630001	0.0618718660986012
612.665912	1.12987533630001	0.0618418348743282
612.685912	1.12987533630001	0.0618884743431034
612.705912	1.12987533630001	0.0619376788788003
612.725912	1.12987533630001	0.0619278346481128
612.745912	1.12987533630001	0.0619640001925392
612.765912	1.12987533630001	0.0619612173145208
612.785912	1.12987533630001	0.0620639280067033
612.805912	1.12987533630001	0.0621532495480865
612.825912	1.12987533630001	0.0621363955984234
612.845912	1.12987533630001	0.0622971710493648
612.865912	1.12987533630001	0.0623514956295628
612.885912	1.12987533630001	0.0625131553816878
612.905912	1.12987533630001	0.0627073336777217
612.925912	1.12987533630001	0.0628140302536262
612.945912	1.12987533630001	0.0629594942373039
612.965912	1.12987533630001	0.0630976677808921
612.985912	1.12987533630001	0.0630540224728344
613.005912	1.12987533630001	0.0630671279350662
613.025912	1.12987533630001	0.0630921773981774
613.045912	1.12987533630001	0.063182471670862
613.065912	1.12987533630001	0.0632548615152967
613.085912	1.12987533630001	0.0632980528029485
613.105912	1.12987533630001	0.0633891922064284
613.125912	1.12987533630001	0.0633984761818695
613.145912	1.12987533630001	0.0635104180288183
613.165912	1.12987533630001	0.0636099250580569
613.185912	1.12987533630001	0.0637348667258885
613.205912	1.12987533630001	0.0638170438259009
613.225912	1.12987533630001	0.0639257315631943
613.245912	1.12987533630001	0.0640219951656101
613.265912	1.12987533630001	0.0641113345117151
613.285912	1.12987533630001	0.0643051282257583
613.305912	1.12987533630001	0.0643763708526178
613.325912	1.12987533630001	0.0645409790666737
613.345912	1.12987533630001	0.0646233015719145
613.365912	1.12987533630001	0.0647433048034071
613.385912	1.12987533630001	0.0648295010226223
613.405912	1.12987533630001	0.0648342893058071
613.425912	1.12987533630001	0.064831207901953
613.445912	1.12987533630001	0.0648008615341041
613.465912	1.12987533630001	0.0648430403265756
613.485912	1.12987533630001	0.0648339308374082
613.505912	1.12987533630001	0.0648569084243918
613.525912	1.12987533630001	0.0650044775196778
613.545912	1.12987533630001	0.0650124492871218
613.565912	1.12987533630001	0.0650269696312467
613.585912	1.12987533630001	0.0651344039161247
613.605912	1.12987533630001	0.0652138254386921
613.625912	1.12987533630001	0.0652779550791897
613.645912	1.12987533630001	0.0654329196624239
613.665912	1.12987533630001	0.0655267279937024
613.685912	1.12987533630001	0.0656472920739324
613.705912	1.12987533630001	0.0657086441778278
613.725912	1.12987533630001	0.0658844450335025
613.745912	1.12987533630001	0.0658817327808808
613.765912	1.12987533630001	0.065908857681064
613.785912	1.12987533630001	0.0660329601530077
613.805912	1.12987533630001	0.0660556196289615
613.825912	1.12987533630001	0.0661809310415158
613.845912	1.12987533630001	0.0661979197135743
613.865912	1.12987533630001	0.066288936857964
613.885912	1.12987533630001	0.0663590215844153
613.905912	1.12987533630001	0.0664788752562451
613.925912	1.12987533630001	0.0665378545842143
613.945912	1.12987533630001	0.0666128332351997
613.965912	1.12987533630001	0.0666024857243761
613.985912	1.12987533630001	0.0666021955074106
614.005912	1.12987533630001	0.0666305875102957
614.025912	1.12987533630001	0.0667403375959902
614.045912	1.12987533630001	0.0668117956599838
614.065912	1.12987533630001	0.0668136693102088
614.085912	1.12987533630001	0.06688622770601
614.105912	1.12987533630001	0.066993066126198
614.125912	1.12987533630001	0.0671697868925001
614.145912	1.12987533630001	0.0671897537010257
614.165912	1.12987533630001	0.0670901701114834
614.185912	1.12987533630001	0.0672389861307867
614.205912	1.12987533630001	0.0672713853830602
614.225912	1.12987533630001	0.0674020928133037
614.245912	1.12987533630001	0.067479554629491
614.265912	1.12987533630001	0.0675505301855233
614.285912	1.12987533630001	0.0675564627188297
614.305912	1.12987533630001	0.0676604636598524
614.325912	1.12987533630001	0.0676495493653844
614.345912	1.12987533630001	0.0676276406552
614.365912	1.12987533630001	0.0676652733087034
614.385912	1.12987533630001	0.0675854838218854
614.405912	1.12987533630001	0.0675833597185737
614.425912	1.12987533630001	0.0676528741004367
614.445912	1.12987533630001	0.0676606084715898
614.465912	1.12987533630001	0.0676327630736641
614.485912	1.12987533630001	0.0676706265950603
614.505912	1.12987533630001	0.0677241149468241
614.525912	1.12987533630001	0.0676914581195754
614.545912	1.12987533630001	0.0677077814885285
614.565912	1.12987533630001	0.067758158168411
614.585912	1.12987533630001	0.0677183646151709
614.605912	1.12987533630001	0.0677005432756229
614.625912	1.12987533630001	0.067644727253228
614.645912	1.12987533630001	0.0676696960016006
614.665912	1.12987533630001	0.0677099851195975
614.685912	1.12987533630001	0.0677785042175113
614.705912	1.12987533630001	0.0677767652896815
614.725912	1.12987533630001	0.0677340921194343
614.745912	1.12987533630001	0.0676663825428722
614.765912	1.12987533630001	0.0676758588093087
614.785912	1.12987533630001	0.0677458438293181
614.805912	1.12987533630001	0.0678270909293615
614.825912	1.12987533630001	0.0678597056187686
614.845912	1.12987533630001	0.0677959647146974
614.865912	1.12987533630001	0.0678064677200917
614.885912	1.12987533630001	0.0677424555907581
614.905912	1.12987533630001	0.0676650590585511
614.925912	1.12987533630001	0.0676588944703706
614.945912	1.12987533630001	0.0676264696979958
614.965912	1.12987533630001	0.0676814851013999
614.985912	1.12987533630001	0.0676484899844369
615.005912	1.12987533630001	0.0676170272605305
615.025912	1.12987533630001	0.0675668743266521
615.045912	1.12987533630001	0.0674839440869069
615.065912	1.12987533630001	0.0675905783462853
615.085912	1.12987533630001	0.067676105701451
615.105912	1.12987533630001	0.0676287487023872
615.125912	1.12987533630001	0.0676089272990895
615.145912	1.12987533630001	0.0676437444325842
615.165912	1.12987533630001	0.0677008067855057
615.185912	1.12987533630001	0.0677591878748222
615.205912	1.12987533630001	0.0677917521175177
615.225912	1.12987533630001	0.0677527912317675
615.245912	1.12987533630001	0.0676962701423891
615.265912	1.12987533630001	0.0676428197740318
615.285912	1.12987533630001	0.0676036986457852
615.305912	1.12987533630001	0.067497134418313
615.325912	1.12987533630001	0.0674375058114884
615.345912	1.12987533630001	0.0673726479578689
615.365912	1.12987533630001	0.0672785547510413
615.385912	1.12987533630001	0.0672046568466693
615.405912	1.12987533630001	0.0672040289334804
615.425912	1.12987533630001	0.0671665375307699
615.445912	1.12987533630001	0.0672245601516876
615.465912	1.12987533630001	0.0672993429507332
615.485912	1.12987533630001	0.0673614796493695
615.505912	1.12987533630001	0.0673248577105743
615.525912	1.12987533630001	0.0672681330538767
615.545912	1.12987533630001	0.0672776478972106
615.565912	1.12987533630001	0.0673501416025226
615.585912	1.12987533630001	0.0673328615265175
615.605912	1.12987533630001	0.0673684852139104
615.625912	1.12987533630001	0.0672828967291995
615.645912	1.12987533630001	0.0671792210210951
615.665912	1.12987533630001	0.0671538611623336
615.685912	1.12987533630001	0.0670743559575738
615.705912	1.12987533630001	0.0669652064844952
615.725912	1.12987533630001	0.0668429016959631
615.745912	1.12987533630001	0.0668464460225843
615.765912	1.12987533630001	0.066892747795136
615.785912	1.12987533630001	0.0667572366509485
615.805912	1.12987533630001	0.0668049087935886
615.825912	1.12987533630001	0.0667944758201
615.845912	1.12987533630001	0.0667883266626786
615.865912	1.12987533630001	0.0668418690220983
615.885912	1.12987533630001	0.0668420423213906
615.905912	1.12987533630001	0.0668385834574341
615.925912	1.12987533630001	0.0668760980062827
615.945912	1.12987533630001	0.0668786280572518
615.965912	1.12987533630001	0.0669225125420725
615.985912	1.12987533630001	0.0668930759955078
616.005912	1.12987533630001	0.0670362336742207
616.025912	1.12987533630001	0.0670471509361425
616.045912	1.12987533630001	0.0670439288749861
616.065912	1.12987533630001	0.0670055134072138
616.085912	1.12987533630001	0.0669788561777234
616.105912	1.12987533630001	0.0669902719718556
616.125912	1.12987533630001	0.0670716235262672
616.145912	1.12987533630001	0.0670656399527583
616.165912	1.12987147411214	0.067102106396983
616.185912	1.12987147411214	0.0671385959873466
616.205912	1.12987147411214	0.0671510895606389
616.225912	1.12987147411214	0.067209497357038
616.245912	1.12987147411214	0.0672134298265948
616.265912	1.12987147411214	0.0672865929894468
616.285912	1.12987147411214	0.0673058030972956
616.305912	1.12987147411214	0.0673465877800498
616.325912	1.12987147411214	0.0675137052728993
616.345912	1.12987147411214	0.0674836835444781
616.365912	1.12987147411214	0.0675359849147879
616.385912	1.12987147411214	0.067492492133847
616.405912	1.12987147411214	0.067477572370463
616.425912	1.12987147411214	0.0675400135298423
616.445912	1.12987147411214	0.0674030880972529
616.465912	1.12987147411214	0.0673341594907373
616.485912	1.12987147411214	0.0671908819268976
616.505912	1.12987147411214	0.0671560576715141
616.525912	1.12987147411214	0.0670912229640332
616.545912	1.12987147411214	0.0670211928387284
616.565912	1.12987533630001	0.066979176662716
616.585912	1.12987533630001	0.0669775018318847
616.605912	1.12987533630001	0.0669554061721214
616.625912	1.12987533630001	0.0669619529683301
616.645912	1.12987533630001	0.0669205979409873
616.665912	1.12987533630001	0.0668583407637335
616.685912	1.12987533630001	0.0668210992206191
616.705912	1.12987533630001	0.0668243058510166
616.725912	1.12987533630001	0.0667654879525251
616.745912	1.12987533630001	0.0667454635753988
616.765912	1.12987533630001	0.0667707332235696
616.785912	1.12987533630001	0.0667374579789834
616.805912	1.12987533630001	0.0665990577219373
616.825912	1.12987533630001	0.0665418137608537
616.845912	1.12987533630001	0.0664722501192606
616.865912	1.12987533630001	0.0663826454828005
616.885912	1.12987533630001	0.0662388468341027
616.905912	1.12987533630001	0.0661027938328819
616.925912	1.12987533630001	0.0660451148430951
616.945912	1.12987533630001	0.0659603139205789
616.965912	1.12987533630001	0.0659449015598915
616.985912	1.12987533630001	0.0658355781940297
617.005912	1.12987533630001	0.0657035704256035
617.025912	1.12987533630001	0.0656278528786628
617.045912	1.12987533630001	0.065528468108514
617.065912	1.12987533630001	0.0654091183103115
617.085912	1.12987533630001	0.065419931711356
617.105912	1.12987533630001	0.0653087346952693
617.125912	1.12987533630001	0.065277556846912
617.145912	1.12987533630001	0.0651632101755374
617.165912	1.12987533630001	0.0650279215903728
617.185912	1.12987533630001	0.0649053224304406
617.205912	1.12987533630001	0.0648269050941831
617.225912	1.12987533630001	0.0647006992911032
617.245912	1.12987533630001	0.064652310805156
617.265912	1.12987533630001	0.0645702334115855
617.285912	1.12987533630001	0.0644719727128735
617.305912	1.12987533630001	0.064331122526107
617.325912	1.12987533630001	0.0641531162588904
617.345912	1.12987533630001	0.0641274804269412
617.365912	1.12987533630001	0.0640966835996305
617.385912	1.12987533630001	0.0639652663544776
617.405912	1.12987533630001	0.0638532372643918
617.425912	1.12987533630001	0.0637422414416614
617.445912	1.12987533630001	0.0637117918064259
617.465912	1.12987533630001	0.0635545511862539
617.485912	1.12987533630001	0.0635516205290441
617.505912	1.12987533630001	0.0635328341735744
617.525912	1.12987533630001	0.0635006847808972
617.545912	1.12987533630001	0.0634897111373561
617.565912	1.12987533630001	0.0635659711348213
617.585912	1.12987533630001	0.0635695712495707
617.605912	1.12987533630001	0.0634683692108158
617.625912	1.12987533630001	0.0633882260035248
617.645912	1.12987533630001	0.0634213564363738
617.665912	1.12987533630001	0.0634032982940257
617.685912	1.12987533630001	0.06337206465754
617.705912	1.12987533630001	0.063344169999884
617.725912	1.12987533630001	0.0633965414020997
617.745912	1.12987533630001	0.0633642988313783
617.765912	1.12987533630001	0.0633350165924026
617.785912	1.12987533630001	0.0632523433341425
617.805912	1.12987533630001	0.0632809602700133
617.825912	1.12987533630001	0.0631890701007639
617.845912	1.12987533630001	0.0631104871805937
617.865912	1.12987533630001	0.0630694858737245
617.885912	1.12987533630001	0.0630116104385071
617.905912	1.12987533630001	0.0631038857832382
617.925912	1.12987533630001	0.0631067968552538
617.945912	1.12987533630001	0.0630024724617846
617.965912	1.12987533630001	0.0629763428455506
617.985912	1.12987533630001	0.0629287656614269
618.005912	1.12987533630001	0.0629651650411997
618.025912	1.12987533630001	0.0629373582201713
618.045912	1.12987533630001	0.0629935778162605
618.065912	1.12987533630001	0.0630186830674999
618.085912	1.12987533630001	0.0630570409666716
618.105912	1.12987533630001	0.0631017640538893
618.125912	1.12987533630001	0.0631241695158121
618.145912	1.12987533630001	0.0631015444623204
618.165912	1.12987533630001	0.0631400406448317
618.185912	1.12987533630001	0.0630685303536541
618.205912	1.12987533630001	0.0629998427043737
618.225912	1.12987533630001	0.0630122751481212
618.245912	1.12987533630001	0.063027530233766
618.265912	1.12987533630001	0.0630714936528536
618.285912	1.12987533630001	0.0630911856751729
618.305912	1.12987533630001	0.0631261238807758
618.325912	1.12987533630001	0.0631695454428297
618.345912	1.12987533630001	0.0631858587224405
618.365912	1.12987533630001	0.0632389791099536
618.385912	1.12987533630001	0.0631315477925294
618.405912	1.12987533630001	0.0631095328475048
618.425912	1.12987533630001	0.0631063837857078
618.445912	1.12987533630001	0.0630733144824037
618.465912	1.12987533630001	0.0631419813595085
618.485912	1.12987533630001	0.0632149641011795
618.505912	1.12987533630001	0.0632549392625824
618.525912	1.12987533630001	0.0633004505054853
618.545912	1.12987533630001	0.0633646673891197
618.565912	1.12987533630001	0.0633790856528396
618.585912	1.12987533630001	0.0633937074838787
618.605912	1.12987533630001	0.0634893087506433
618.625912	1.12987533630001	0.0634600538122412
618.645912	1.12987533630001	0.0634315977123575
618.665912	1.12987533630001	0.0633862461184597
618.685912	1.12987533630001	0.0634111626396481
618.705912	1.12987533630001	0.063293881156629
618.725912	1.12987533630001	0.0632683129826225
618.745912	1.12987533630001	0.0632032218871474
618.765912	1.12987533630001	0.0631889169801563
618.785912	1.12987533630001	0.063228420316431
618.805912	1.12987533630001	0.0631881466291928
618.825912	1.12987533630001	0.0631484053031367
618.845912	1.12987533630001	0.063255537501235
618.865912	1.12987533630001	0.063206452257174
618.885912	1.12987533630001	0.0632047145163255
618.905912	1.12987533630001	0.063163909654887
618.925912	1.12987533630001	0.06334481987223
618.945912	1.12987533630001	0.0634333651277422
618.965912	1.12987533630001	0.0634512493773074
618.985912	1.12987533630001	0.0635499765597307
619.005912	1.12987533630001	0.0636259136982403
619.025912	1.12987533630001	0.0635549690037255
619.045912	1.12987533630001	0.0635591175039067
619.065912	1.12987533630001	0.0635244641738526
619.085912	1.12987533630001	0.0635481260556441
619.105912	1.12987533630001	0.0635649289651048
619.125912	1.12987533630001	0.0636221474060873
619.145912	1.12987533630001	0.0636897608371518
619.165912	1.12987533630001	0.0636177259001718
619.185912	1.12987533630001	0.0636851333899545
619.205912	1.12987533630001	0.0636694343732455
619.225912	1.12987533630001	0.0637294434076259
619.245912	1.12987533630001	0.0637762354035178
619.265912	1.12987533630001	0.0636813071552375
619.285912	1.12987533630001	0.0635803003749322
619.305912	1.12987533630001	0.0634458355548961
619.325912	1.12987533630001	0.0633593960044831
619.345912	1.12987533630001	0.0633303131783917
619.365912	1.12987533630001	0.0633268264203712
619.385912	1.12987147411214	0.0632997311947243
619.405912	1.12987147411214	0.0632517700221004
619.425912	1.12987147411214	0.0631638052005188
619.445912	1.12987147411214	0.0631082093631838
619.465912	1.12987147411214	0.0630434369722291
619.485912	1.12987147411214	0.0629868856148237
619.505912	1.12987147411214	0.0629600758582164
619.525912	1.12987147411214	0.062872561496097
619.545912	1.12987147411214	0.0626802176798995
619.565912	1.12987147411214	0.0625411669570169
619.585912	1.12987147411214	0.0623990140581046
619.605912	1.12987147411214	0.0623468046788573
619.625912	1.12987147411214	0.0623183568878438
619.645912	1.12987147411214	0.0623527858784031
619.665912	1.12987147411214	0.0623471904478298
619.685912	1.12987147411214	0.0623138243991623
619.705912	1.12987147411214	0.0623415344812021
619.725912	1.12987147411214	0.0622136075550144
619.745912	1.12987147411214	0.0621864589152022
619.765912	1.12987147411214	0.0622490709999108
619.785912	1.12987533630001	0.0623506724579247
619.805912	1.12987533630001	0.0624325605279532
619.825912	1.12987533630001	0.0624553873682921
619.845912	1.12987533630001	0.0624876863206325
619.865912	1.12987533630001	0.0625765028014069
619.885912	1.12987533630001	0.0626075809433223
619.905912	1.12987533630001	0.0625649439760095
619.925912	1.12987533630001	0.0625450697520372
619.945912	1.12987533630001	0.0624913178903907
619.965912	1.12987533630001	0.0625102318463668
619.985912	1.12987533630001	0.0625517726363072
620.005912	1.12987533630001	0.0625507530192381
620.025912	1.12987533630001	0.0625436987884579
620.045912	1.12987533630001	0.0625660081048831
620.065912	1.12987533630001	0.0625635676710138
620.085912	1.12987533630001	0.0624971216362091
620.105912	1.12987533630001	0.0624518786511144
620.125912	1.12987533630001	0.0623681905237112
620.145912	1.12987533630001	0.062279181751941
620.165912	1.12987533630001	0.0622634548411684
620.185912	1.12987533630001	0.0622044707652733
620.205912	1.12987533630001	0.0621699551250678
620.225912	1.12987533630001	0.0621855265412701
620.245912	1.12987533630001	0.0623065315851098
620.265912	1.12987533630001	0.0623246087191612
620.285912	1.12987533630001	0.0624021809246234
620.305912	1.12987533630001	0.0624486174195699
620.325912	1.12987533630001	0.0624127640512661
620.345912	1.12987533630001	0.0624000823414129
620.365912	1.12987533630001	0.0624322115554057
620.385912	1.12987070167457	0.0623651512576984
620.405912	1.12987070167457	0.0623614805175526
620.425912	1.12987070167457	0.0623822046202457
620.445912	1.12987070167457	0.062293821387702
620.465912	1.12987070167457	0.0623882220227262
620.485912	1.12987070167457	0.0625236981509606
620.505912	1.12987070167457	0.0625135726056687
620.525912	1.12987070167457	0.0625617729550555
620.545912	1.12987070167457	0.0626711010688432
620.565912	1.12987070167457	0.0627175440921878
620.585912	1.12987533630001	0.0626802414195286
620.605912	1.12987533630001	0.0626624004947865
620.625912	1.12987533630001	0.0626762389180661
620.645912	1.12987533630001	0.0626963410424776
620.665912	1.12987533630001	0.0627177025542117
620.685912	1.12987533630001	0.0627552556799577
620.705912	1.12987533630001	0.0626824367417273
620.725912	1.12987533630001	0.0626077767952619
620.745912	1.12987533630001	0.0625559252909231
620.765912	1.12987533630001	0.0624817419175116
620.785912	1.12987070167457	0.0625032084771042
620.805912	1.12987070167457	0.0625098164028579
620.825912	1.12987070167457	0.0625080157519923
620.845912	1.12987070167457	0.0625451931981082
620.865912	1.12987070167457	0.0625082869772546
620.885912	1.12987070167457	0.0625001163904171
620.905912	1.12987070167457	0.0625338723624921
620.925912	1.12987070167457	0.0625573336444181
620.945912	1.12987070167457	0.062596101645682
620.965912	1.12987070167457	0.0627055306528934
620.985912	1.12987456386244	0.0628902350564536
621.005912	1.12987456386244	0.0629408378563032
621.025912	1.12987456386244	0.0629707213013851
621.045912	1.12987456386244	0.0629383356993984
621.065912	1.12987456386244	0.0630049419766998
621.085912	1.12987456386244	0.0631116824709177
621.105912	1.12987456386244	0.0631713573700188
621.125912	1.12987456386244	0.0632659176540485
621.145912	1.12987456386244	0.0634217279615687
621.165912	1.12987456386244	0.0634283168956189
621.185912	1.1298747630065	0.0635158941677558
621.205912	1.12987533630001	0.0636293025302909
621.225912	1.12987533630001	0.0636816739325067
621.245912	1.12987533630001	0.0637719551483954
621.265912	1.12987533630001	0.0638354966395823
621.285912	1.12987533630001	0.0639536190989614
621.305912	1.12987533630001	0.0640263009408341
621.325912	1.12987533630001	0.064066385898021
621.345912	1.12987533630001	0.0641020914871341
621.365912	1.12987533630001	0.0642261536017084
621.385912	1.12987533630001	0.0642632728857328
621.405912	1.12987533630001	0.0644416382148391
621.425912	1.12987533630001	0.0645387890858916
621.445912	1.12987533630001	0.0646392706269037
621.465912	1.12987533630001	0.064689126221928
621.485912	1.12987533630001	0.0647598157154302
621.505912	1.12987533630001	0.064903165091648
621.525912	1.12987533630001	0.0650146796252737
621.545912	1.12987533630001	0.0650307632239732
621.565912	1.12987533630001	0.065075308263973
621.585912	1.12987533630001	0.0650530108173626
621.605912	1.12987070167457	0.0650562702684348
621.625912	1.12987070167457	0.0651781192560881
621.645912	1.12987070167457	0.065181797118123
621.665912	1.12987070167457	0.0652332895605722
621.685912	1.12987070167457	0.0652928819644624
621.705912	1.12987070167457	0.065304540496302
621.725912	1.12987070167457	0.0652466229232433
621.745912	1.12987070167457	0.0651734846870017
621.765912	1.12987070167457	0.0651890863712311
621.785912	1.12987070167457	0.065207977181069
621.805912	1.12987533630001	0.0651300779622162
621.825912	1.12987533630001	0.065170213366115
621.845912	1.12987533630001	0.0651220337889036
621.865912	1.12987533630001	0.0651206052567242
621.885912	1.12987533630001	0.0652056317057162
621.905912	1.12987533630001	0.06524351777976
621.925912	1.12987533630001	0.0652640917292995
621.945912	1.12987533630001	0.0653478896524872
621.965912	1.12987533630001	0.0653411802398194
621.985912	1.12987533630001	0.0653876576856261
622.005912	1.12987533630001	0.0653338696210451
622.025912	1.12987533630001	0.065401756057844
622.045912	1.12987533630001	0.0654335535105204
622.065912	1.12987533630001	0.065525290559162
622.085912	1.12987533630001	0.0654825224303985
622.105912	1.12987533630001	0.0654201382461289
622.125912	1.12987533630001	0.065388612018715
622.145912	1.12987533630001	0.0654688412821618
622.165912	1.12987533630001	0.0655304527415047
622.185912	1.12987533630001	0.0655832793511081
622.205912	1.12987533630001	0.0656049631283068
622.225912	1.12987533630001	0.0656629358960032
622.245912	1.12987533630001	0.0656778200499437
622.265912	1.12987533630001	0.0657265818415584
622.285912	1.12987533630001	0.0656668689590505
622.305912	1.12987533630001	0.0657113831375324
622.325912	1.12987533630001	0.0656568852580422
622.345912	1.12987533630001	0.065676178454593
622.365912	1.12987533630001	0.0657238488167607
622.385912	1.12987533630001	0.0658135638424959
622.405912	1.12987070167457	0.0657181762323929
622.425912	1.12987070167457	0.0657202854984363
622.445912	1.12987070167457	0.0657502330405169
622.465912	1.12987070167457	0.0658532683721268
622.485912	1.12987070167457	0.0660167649780518
622.505912	1.12987070167457	0.0660412031457139
622.525912	1.12987070167457	0.0660843588239219
622.545912	1.12987070167457	0.0661126766404661
622.565912	1.12987070167457	0.0660667345232952
622.585912	1.12987070167457	0.0660415669555294
622.605912	1.12987533630001	0.065924980450151
622.625912	1.12987533630001	0.0658169437721856
622.645912	1.12987533630001	0.0657923696951469
622.665912	1.12987533630001	0.0656973910001545
622.685912	1.12987533630001	0.0655906979851944
622.705912	1.12987533630001	0.0655379657406166
622.725912	1.12987533630001	0.0655780067794899
622.745912	1.12987533630001	0.0654641639817426
622.765912	1.12987533630001	0.0654632684042358
622.785912	1.12987533630001	0.0654801075166305
622.805912	1.12987533630001	0.065462518231957
622.825912	1.12987533630001	0.0654410730380301
622.845912	1.12987533630001	0.0654153214753891
622.865912	1.12987533630001	0.0653360590083367
622.885912	1.12987533630001	0.0651432083510587
622.905912	1.12987533630001	0.0651732389818407
622.925912	1.12987533630001	0.0651666702264753
622.945912	1.12987533630001	0.0651142786455748
622.965912	1.12987533630001	0.065063128647275
622.985912	1.12987533630001	0.0650005468305933
623.005912	1.12987533630001	0.0649882906535916
623.025912	1.12987533630001	0.0648982474274846
623.045912	1.12987533630001	0.0648204229884635
623.065912	1.12987533630001	0.0648072172262986
623.085912	1.12987533630001	0.064711500822333
623.105912	1.12987533630001	0.0646783662350487
623.125912	1.12987533630001	0.0647081559085959
623.145912	1.12987533630001	0.0647308308153088
623.165912	1.12987533630001	0.0646215489937978
623.185912	1.12987533630001	0.0646480774358004
623.205912	1.12987533630001	0.0646166420124677
623.225912	1.12987533630001	0.0644848437462679
623.245912	1.12987533630001	0.0643906264998785
623.265912	1.12987533630001	0.0642214952929926
623.285912	1.12987533630001	0.0640719041747998
623.305912	1.12987533630001	0.064023340609088
623.325912	1.12987533630001	0.0639001610152248
623.345912	1.12987533630001	0.0638272661101814
623.365912	1.12987533630001	0.063812281656308
623.385912	1.12987533630001	0.063823337201569
623.405912	1.12987533630001	0.0639280360876867
623.425912	1.12987533630001	0.0639013847931037
623.445912	1.12987533630001	0.0638293682543362
623.465912	1.12987533630001	0.0637589618559107
623.485912	1.12987533630001	0.0637072931467156
623.505912	1.12987533630001	0.0637093846080373
623.525912	1.12987533630001	0.0637358056282184
623.545912	1.12987533630001	0.0636633766133956
623.565912	1.12987533630001	0.0636110550644012
623.585912	1.12987533630001	0.0635745547912046
623.605912	1.12987533630001	0.0634794579915579
623.625912	1.12987533630001	0.0634807612971943
623.645912	1.12987533630001	0.0634497609025641
623.665912	1.12987533630001	0.0634810218396232
623.685912	1.12987533630001	0.063449402434165
623.705912	1.12987533630001	0.0634382299712307
623.725912	1.12987533630001	0.063315610632614
623.745912	1.12987533630001	0.0632372858809097
623.765912	1.12987533630001	0.0631582572492035
623.785912	1.12987533630001	0.0631062840792655
623.805912	1.12987533630001	0.0630921946094085
623.825912	1.12987533630001	0.0629746318117848
623.845912	1.12987533630001	0.0629018645072474
623.865912	1.12987533630001	0.0627719760942072
623.885912	1.12987533630001	0.0626008673762193
623.905912	1.12987533630001	0.0625280609012939
623.925912	1.12987533630001	0.0623853542755337
623.945912	1.12987533630001	0.0623441921326774
623.965912	1.12987533630001	0.0622201549447135
623.985912	1.12987533630001	0.0621467751577463
624.005912	1.12987533630001	0.0620566897937976
624.025912	1.12987533630001	0.0619400023949961
624.045912	1.12987533630001	0.0618142405229801
624.065912	1.12987533630001	0.0617854401984748
624.085912	1.12987533630001	0.0617292431550333
624.105912	1.12987533630001	0.0616369084612296
624.125912	1.12987533630001	0.0615682813480037
624.145912	1.12987533630001	0.0614522812114639
624.165912	1.12987533630001	0.0613821804607627
624.185912	1.12987533630001	0.0612792127870954
624.205912	1.12987533630001	0.0612758827106268
624.225912	1.12987533630001	0.0612604110008666
624.245912	1.12987533630001	0.0612499258001941
624.265912	1.12987533630001	0.0612218068030432
624.285912	1.12987533630001	0.0611760267088408
624.305912	1.12987533630001	0.061106340214667
624.325912	1.12987533630001	0.0610138826682828
624.345912	1.12987533630001	0.0609396500351409
624.365912	1.12987533630001	0.0608392254692385
624.385912	1.12987533630001	0.0605803590579328
624.405912	1.12987533630001	0.060468361422856
624.425912	1.12987533630001	0.0603508799334616
624.445912	1.12987533630001	0.0603951852032076
624.465912	1.12987533630001	0.0603194302663512
624.485912	1.12987533630001	0.0602508530063461
624.505912	1.12987533630001	0.0601361567689335
624.525912	1.12987533630001	0.059999891891523
624.545912	1.12987533630001	0.0598862324824101
624.565912	1.12987533630001	0.0598183039077698
624.585912	1.12987533630001	0.0597712994421976
624.605912	1.12987147411214	0.0596973469366788
624.625912	1.12987147411214	0.059675602623426
624.645912	1.12987147411214	0.05959850105611
624.665912	1.12987147411214	0.0595899933665396
624.685912	1.12987147411214	0.0595807592443194
624.705912	1.12987147411214	0.0594401221207236
624.725912	1.12987147411214	0.0593214892593194
624.745912	1.12987147411214	0.0592217151592537
624.765912	1.12987147411214	0.0591794241970345
624.785912	1.12987147411214	0.0591047422914126
624.805912	1.12987147411214	0.0591898565770327
624.825912	1.12987147411214	0.0591254420609861
624.845912	1.12987147411214	0.0591627138721275
624.865912	1.12987147411214	0.05915647806506
624.885912	1.12987147411214	0.0590695999249994
624.905912	1.12987147411214	0.0590393787836939
624.925912	1.12987147411214	0.0589767732273831
624.945912	1.12987147411214	0.0588660777109605
624.965912	1.12987147411214	0.0588429897347019
624.985912	1.12987147411214	0.0588037154858478
625.005912	1.12987485352653	0.0587907898513062
625.025912	1.12987533630001	0.0587996536353128
625.045912	1.12987533630001	0.0587200671223232
625.065912	1.12987533630001	0.0586170596847774
625.085912	1.12987533630001	0.0585453482002437
625.105912	1.12987533630001	0.0584850940541929
625.125912	1.12987533630001	0.058405786481845
625.145912	1.12987533630001	0.0583551100891456
625.165912	1.12987533630001	0.0581684554750563
625.185912	1.12987533630001	0.0581358028022426
625.205912	1.12987533630001	0.0579947478611755
625.225912	1.12987533630001	0.0578733813814824
625.245912	1.12987533630001	0.0577769747478015
625.265912	1.12987533630001	0.0577295744239145
625.285912	1.12987533630001	0.057712349542547
625.305912	1.12987533630001	0.0576967294601052
625.325912	1.12987533630001	0.0576781894032866
625.345912	1.12987533630001	0.0577410649978784
625.365912	1.12987533630001	0.0577994039493532
625.385912	1.12987533630001	0.0578379547330109
625.405912	1.12987533630001	0.0577806733820117
625.425912	1.12987533630001	0.0576749501308995
625.445912	1.12987533630001	0.0575054515532537
625.465912	1.12987533630001	0.057490895599685
625.485912	1.12987533630001	0.0574720344643835
625.505912	1.12987533630001	0.0574606477512967
625.525912	1.12987533630001	0.0573991063238594
625.545912	1.12987533630001	0.0573053614960886
625.565912	1.12987533630001	0.057338503798752
625.585912	1.12987533630001	0.0572932649680924
625.605912	1.12987394832624	0.0572470931700101
625.625912	1.12987147411214	0.0572163325456338
625.645912	1.12987147411214	0.0572684908846786
625.665912	1.12987147411214	0.0572861412988972
625.685912	1.12987147411214	0.0572725111908627
625.705912	1.12987147411214	0.0572623518165992
625.725912	1.12987147411214	0.0572332066739817
625.745912	1.12987147411214	0.0572049796615184
625.765912	1.12987147411214	0.0572075061515429
625.785912	1.12987147411214	0.0572099999995773
625.805912	1.12987219827237	0.0572083394125236
625.825912	1.12987533630001	0.0572298320857082
625.845912	1.12987533630001	0.0571848526104963
625.865912	1.12987533630001	0.0571256068051907
625.885912	1.12987533630001	0.0571521524584245
625.905912	1.12987533630001	0.0570766912994777
625.925912	1.12987533630001	0.0570315112244002
625.945912	1.12987533630001	0.0570645579750566
625.965912	1.12987533630001	0.0569752115070628
625.985912	1.12987533630001	0.056832299533511
626.005912	1.12987533630001	0.0566940832585903
626.025912	1.12987533630001	0.0566220590044435
626.045912	1.12987533630001	0.0566312266557023
626.065912	1.12987533630001	0.0567009357025236
626.085912	1.12987533630001	0.0566947871385926
626.105912	1.12987533630001	0.0567672090315267
626.125912	1.12987533630001	0.0567353273031672
626.145912	1.12987533630001	0.0567855110985634
626.165912	1.12987533630001	0.0568569477968909
626.185912	1.12987533630001	0.0568809574642483
626.205912	1.12987533630001	0.056914340724147
626.225912	1.12987533630001	0.0569381005319087
626.245912	1.12987533630001	0.0569026275911604
626.265912	1.12987533630001	0.0568776101765486
626.285912	1.12987533630001	0.0567895011367203
626.305912	1.12987533630001	0.0568162651945417
626.325912	1.12987533630001	0.0568464418240428
626.345912	1.12987533630001	0.0569036489887017
626.365912	1.12987533630001	0.0568694063542301
626.385912	1.12987533630001	0.056929497290331
626.405912	1.12987533630001	0.0569615897078986
626.425912	1.12987533630001	0.0570155552262069
626.445912	1.12987533630001	0.0570308856851739
626.465912	1.12987533630001	0.0570533825446689
626.485912	1.12987533630001	0.0570260902801004
626.505912	1.12987533630001	0.0572335633619083
626.525912	1.12987533630001	0.0572635008146465
626.545912	1.12987533630001	0.0572607956839131
626.565912	1.12987533630001	0.0571884183027837
626.585912	1.12987533630001	0.0570741137692506
626.605912	1.12987533630001	0.0569375889429019
626.625912	1.12987533630001	0.0569073654276334
626.645912	1.12987533630001	0.0569093447192077
626.665912	1.12987533630001	0.0569439179280138
626.685912	1.12987533630001	0.0570192224054084
626.705912	1.12987533630001	0.057075936379273
626.725912	1.12987533630001	0.057173877779974
626.745912	1.12987533630001	0.0571949419528539
626.765912	1.12987533630001	0.0571790304664651
626.785912	1.12987533630001	0.0572403380585561
626.805912	1.12987533630001	0.0573181150183193
626.825912	1.12987533630001	0.0573297183555213
626.845912	1.12987533630001	0.0573936936884299
626.865912	1.12987533630001	0.0573280381832734
626.885912	1.12987533630001	0.0574195437705316
626.905912	1.12987533630001	0.0574891341192074
626.925912	1.12987533630001	0.0575696138357409
626.945912	1.12987533630001	0.0575262866387128
626.965912	1.12987533630001	0.0575565048125646
626.985912	1.12987533630001	0.0575729878305235
627.005912	1.12987533630001	0.0577115696957318
627.025912	1.12987533630001	0.057661606678886
627.045912	1.12987533630001	0.0577367099629243
627.065912	1.12987533630001	0.0578476767046089
627.085912	1.12987533630001	0.0578605572338552
627.105912	1.12987533630001	0.0578561309800138
627.125912	1.12987533630001	0.0578676565699307
627.145912	1.12987533630001	0.0579022018846727
627.165912	1.12987533630001	0.0579814323032259
627.185912	1.12987533630001	0.0580042674524348
627.205912	1.12987533630001	0.0581269740341889
627.225912	1.12987533630001	0.0580896743289833
627.245912	1.12987533630001	0.0581563245245979
627.265912	1.12987533630001	0.0582122699279714
627.285912	1.12987533630001	0.0581603650094669
627.305912	1.12987533630001	0.0582527970357497
627.325912	1.12987533630001	0.0583725284484898
627.345912	1.12987533630001	0.0584474216368107
627.365912	1.12987533630001	0.0584344900673618
627.385912	1.12987533630001	0.058542549891466
627.405912	1.12987533630001	0.0585838087733109
627.425912	1.12987533630001	0.0586412841957781
627.445912	1.12987533630001	0.0587348830248302
627.465912	1.12987533630001	0.0587317832227634
627.485912	1.12987533630001	0.0587130212004132
627.505912	1.12987533630001	0.0586974005244807
627.525912	1.12987533630001	0.0587653611476204
627.545912	1.12987533630001	0.0588723265748244
627.565912	1.12987533630001	0.0589373108419687
627.585912	1.12987533630001	0.0588823987059509
627.605912	1.12987533630001	0.0589343065919089
627.625912	1.12987147411214	0.0590252910943089
627.645912	1.12987147411214	0.0590499268943833
627.665912	1.12987147411214	0.0591291288253818
627.685912	1.12987147411214	0.059271249082304
627.705912	1.12987147411214	0.0594205292113559
627.725912	1.12987147411214	0.0594222924723056
627.745912	1.12987147411214	0.0594695141554838
627.765912	1.12987147411214	0.0595888129134835
627.785912	1.12987147411214	0.0596020614069808
627.805912	1.12987147411214	0.0597387322320483
627.825912	1.12987533630001	0.0598795254437054
627.845912	1.12987533630001	0.0599311585434569
627.865912	1.12987533630001	0.0600369945578071
627.885912	1.12987533630001	0.060011130231928
627.905912	1.12987533630001	0.0601314005342479
627.925912	1.12987533630001	0.0602536198601149
627.945912	1.12987533630001	0.0603156639741984
627.965912	1.12987533630001	0.0603779407366461
627.985912	1.12987533630001	0.0604835126476232
628.005912	1.12987533630001	0.0605424860406852
628.025912	1.12987533630001	0.0605979613994027
628.045912	1.12987533630001	0.0605736075074236
628.065912	1.12987533630001	0.060661978870153
628.085912	1.12987533630001	0.0607931480361818
628.105912	1.12987533630001	0.0608553292466229
628.125912	1.12987533630001	0.060951599377437
628.145912	1.12987533630001	0.0610230028402835
628.165912	1.12987533630001	0.0610332435227764
628.185912	1.12987533630001	0.0610669905924907
628.205912	1.12987533630001	0.0611341761167412
628.225912	1.12987147411214	0.0611414873290062
628.245912	1.12987147411214	0.0611032065836289
628.265912	1.12987147411214	0.0612503596419154
628.285912	1.12987147411214	0.0612335525780195
628.305912	1.12987147411214	0.0611871463511003
628.325912	1.12987147411214	0.061185043019964
628.345912	1.12987147411214	0.0612340238096572
628.365912	1.12987147411214	0.0612873014722127
628.385912	1.12987147411214	0.0613240320198113
628.405912	1.12987147411214	0.0613856179590531
628.425912	1.12987147411214	0.0615086515541975
628.445912	1.12987147411214	0.0615949741869374
628.465912	1.12987147411214	0.0617119482417601
628.485912	1.12987147411214	0.0618925753640265
628.505912	1.12987147411214	0.0620320106689
628.525912	1.12987147411214	0.0620452366097496
628.545912	1.12987147411214	0.0620173021882148
628.565912	1.12987147411214	0.062063059136279
628.585912	1.12987147411214	0.0620761640050202
628.605912	1.12987147411214	0.0621237815465132
628.625912	1.12987403884627	0.0620882219561193
628.645912	1.12987533630001	0.0622338598325798
628.665912	1.12987533630001	0.0623263856303973
628.685912	1.12987533630001	0.062388692067382
628.705912	1.12987533630001	0.0624670821030659
628.725912	1.12987533630001	0.0625858259472362
628.745912	1.12987533630001	0.0626119591244148
628.765912	1.12987533630001	0.0626631696587686
628.785912	1.12987533630001	0.0627529784560383
628.805912	1.12987533630001	0.0629373825532909
628.825912	1.12987533630001	0.0629829905351827
628.845912	1.12987533630001	0.0630465836600631
628.865912	1.12987533630001	0.063183015308368
628.885912	1.12987533630001	0.0632759535822408
628.905912	1.12987533630001	0.0633279362480305
628.925912	1.12987533630001	0.0634600164223253
628.945912	1.12987533630001	0.0635664494883471
628.965912	1.12987533630001	0.0636444935189374
628.985912	1.12987533630001	0.0637744994431416
629.005912	1.12987533630001	0.0637903272473378
629.025912	1.12987533630001	0.0638997064013282
629.045912	1.12987533630001	0.0639927526905133
629.065912	1.12987533630001	0.0639868278725862
629.085912	1.12987533630001	0.0640329961097241
629.105912	1.12987533630001	0.064077391590061
629.125912	1.12987533630001	0.06414860929031
629.145912	1.12987533630001	0.06436109677527
629.165912	1.12987533630001	0.0643434036297189
629.185912	1.12987533630001	0.0644085932446542
629.205912	1.12987533630001	0.0645730714842416
629.225912	1.12987533630001	0.0647313388433711
629.245912	1.12987533630001	0.064941233960836
629.265912	1.12987533630001	0.0650439606772677
629.285912	1.12987533630001	0.065199027340907
629.305912	1.12987533630001	0.0653429120457603
629.325912	1.12987533630001	0.0654537630567535
629.345912	1.12987533630001	0.0655125423783477
629.365912	1.12987533630001	0.0656226586478209
629.385912	1.12987533630001	0.0657048161626392
629.405912	1.12987533630001	0.0658081601094271
629.425912	1.12987533630001	0.0659412521854117
629.445912	1.12987533630001	0.0659648760837967
629.465912	1.12987533630001	0.0659582224592572
629.485912	1.12987533630001	0.0660270181238499
629.505912	1.12987533630001	0.0660321458837304
629.525912	1.12987533630001	0.0661104225626854
629.545912	1.12987533630001	0.0662221709316575
629.565912	1.12987533630001	0.066350316262433
629.585912	1.12987533630001	0.0663895353166494
629.605912	1.12987533630001	0.0663984507343492
629.625912	1.12987533630001	0.0663995884560727
629.645912	1.12987533630001	0.066373944315253
629.665912	1.12987533630001	0.066392572208699
629.685912	1.12987533630001	0.0664841519822982
629.705912	1.12987533630001	0.0665022771890983
629.725912	1.12987533630001	0.0665433123249392
629.745912	1.12987533630001	0.0666702451541595
629.765912	1.12987533630001	0.0666661637184303
629.785912	1.12987533630001	0.0667183244314381
629.805912	1.12987533630001	0.0668018416335118
629.825912	1.12987533630001	0.0668552765711102
629.845912	1.12987533630001	0.0668996311005867
629.865912	1.12987533630001	0.0669418751770384
629.885912	1.12987533630001	0.0670170105095758
629.905912	1.12987533630001	0.0671869898147104
629.925912	1.12987533630001	0.0673630903832025
629.945912	1.12987533630001	0.0674725140489973
629.965912	1.12987533630001	0.0677003296189611
629.985912	1.12987533630001	0.0678185517847826
630.005912	1.12987533630001	0.0679421687813116
630.025912	1.12987533630001	0.0679825445489547
630.045912	1.12987533630001	0.0681017952342059
630.065912	1.12987533630001	0.0682410263782694
630.085912	1.12987533630001	0.0682566630784514
630.105912	1.12987533630001	0.0684578380366656
630.125912	1.12987533630001	0.068477194736724
630.145912	1.12987533630001	0.0684828572317495
630.165912	1.12987533630001	0.0684998910091027
630.185912	1.12987533630001	0.068441897469231
630.205912	1.12987533630001	0.0684599312784594
630.225912	1.12987533630001	0.0684731619672345
630.245912	1.12987147411214	0.0684914456360588
630.265912	1.12987147411214	0.0684843350236594
630.285912	1.12987147411214	0.0685467898333255
630.305912	1.12987147411214	0.0686043026457087
630.325912	1.12987147411214	0.0685988437180025
630.345912	1.12987147411214	0.0686329385732827
630.365912	1.12987147411214	0.0686579601423296
630.385912	1.12987147411214	0.0686887973270102
630.405912	1.12987147411214	0.0687658116511887
630.425912	1.12987147411214	0.0686630137158694
630.445912	1.12987533630001	0.0686766645960788
630.465912	1.12987533630001	0.0685721307003837
630.485912	1.12987533630001	0.0686398764798806
630.505912	1.12987533630001	0.0685993161366212
630.525912	1.12987533630001	0.0686339190199635
630.545912	1.12987533630001	0.0687129660498821
630.565912	1.12987533630001	0.0686258190585226
630.585912	1.12987533630001	0.0685907140820251
630.605912	1.12987533630001	0.0684568403787535
630.625912	1.12987533630001	0.0684476650121151
630.645912	1.12987533630001	0.0684603158604503
630.665912	1.12987533630001	0.0686075163979951
630.685912	1.12987533630001	0.0686965109259877
630.705912	1.12987533630001	0.0687961069788351
630.725912	1.12987533630001	0.068986583079715
630.745912	1.12987533630001	0.0689817864876598
630.765912	1.12987533630001	0.0690924119721765
630.785912	1.12987533630001	0.0690684396947346
630.805912	1.12987533630001	0.0691096979830888
630.825912	1.12987533630001	0.0692090702899325
630.845912	1.12987533630001	0.0692894034142562
630.865912	1.12987533630001	0.0693449203173247
630.885912	1.12987533630001	0.0694251537352066
630.905912	1.12987533630001	0.0693885703733086
630.925912	1.12987533630001	0.0694857016591671
630.945912	1.12987533630001	0.0695842353636136
630.965912	1.12987533630001	0.069608986300889
630.985912	1.12987533630001	0.069697154096299
631.005912	1.12987533630001	0.0698286870721437
631.025912	1.12987533630001	0.0698145257899086
631.045912	1.12987533630001	0.069847053236179
631.065912	1.12987533630001	0.0699452872278085
631.085912	1.12987533630001	0.0700095972894868
631.105912	1.12987533630001	0.0700802179380647
631.125912	1.12987533630001	0.0700978066292475
631.145912	1.12987533630001	0.0701087197367343
631.165912	1.12987533630001	0.0701360250580984
631.185912	1.12987533630001	0.070116368051732
631.205912	1.12987533630001	0.0700934088629612
631.225912	1.12987533630001	0.0702242249020077
631.245912	1.12987533630001	0.0702362442762093
631.265912	1.12987533630001	0.0702683182955643
631.285912	1.12987533630001	0.0702908394881789
631.305912	1.12987533630001	0.0703031734124658
631.325912	1.12987533630001	0.0703401668764562
631.345912	1.12987533630001	0.0703203478471216
631.365912	1.12987533630001	0.0704838438595553
631.385912	1.12987533630001	0.0705367921347575
631.405912	1.12987533630001	0.0706397514995545
631.425912	1.12987533630001	0.0706584506118878
631.445912	1.12987533630001	0.0708501653279143
631.465912	1.12987533630001	0.0709513430335491
631.485912	1.12987533630001	0.0708907719634503
631.505912	1.12987533630001	0.0709887893309643
631.525912	1.12987533630001	0.070979156976466
631.545912	1.12987533630001	0.0710120879964311
631.565912	1.12987533630001	0.0711306348016799
631.585912	1.12987533630001	0.0712601350717851
631.605912	1.12987533630001	0.0713225495240817
631.625912	1.12987533630001	0.0713584189166353
631.645912	1.12987533630001	0.0714739050902059
631.665912	1.12987533630001	0.071653256207409
631.685912	1.12987533630001	0.071827223176738
631.705912	1.12987533630001	0.0719637836125304
631.725912	1.12987533630001	0.0720999191089623
631.745912	1.12987533630001	0.0722649843108781
631.765912	1.12987533630001	0.0724036676630007
631.785912	1.12987533630001	0.0725716439369319
631.805912	1.12987533630001	0.0726609696327506
631.825912	1.12987533630001	0.0728295465192974
631.845912	1.12987533630001	0.0729076409965992
631.865912	1.12987533630001	0.073021450558866
631.885912	1.12987533630001	0.073048416997025
631.905912	1.12987533630001	0.073086799822807
631.925912	1.12987533630001	0.0731479026605975
631.945912	1.12987533630001	0.0731771759972121
631.965912	1.12987533630001	0.0732611074558132
631.985912	1.12987533630001	0.0733310343137315
632.005912	1.12987533630001	0.0733327916397738
632.025912	1.12987533630001	0.0733165371157448
[truncated: 13,001 more rows]
