# Supplementary material for: Unraveling the Local Relation Between Tissue Composition and Human Brain Mechanics Through Machine Learning
Source: Front Bioeng Biotechnol. 2021 Aug 17;9:704738. doi: 10.3389/fbioe.2021.704738 (PMC8415910; doi:10.3389/fbioe.2021.704738)
Supplement: Supplementary file 2 [file DataSheet4.ZIP › Mechanics_tensRelax/tensRelax_HBE_02_05_P1_CC_axial.txt]

487.421588	1.00003122426721	0.0117630525182102
487.441588	1.00003122426721	0.0262922328567468
487.461588	1.00003122426721	0.0249778789731323
487.481588	1.00003122426721	0.0235268894798968
487.501588	1.00003122426721	0.0227133772493581
487.521588	1.00003122426721	0.0228907461912799
487.541588	1.00003122426721	0.0236873292472019
487.561588	1.00003122426721	0.0249471979854554
487.581588	1.00003122426721	0.0256148916532154
487.601588	1.00003122426721	0.0269368917695808
487.621588	1.00005287248735	0.0266746912734395
487.641588	1.00005736551418	0.0280911888851725
487.661588	1.00005736551418	0.0291117504546592
487.681588	1.00005736551418	0.0293209916998295
487.701588	1.00005736551418	0.0298931564454637
487.721588	1.00005736551418	0.0303633949713032
487.741588	1.00005736551418	0.0302299831884802
487.761588	1.00005736551418	0.0291566266663674
487.781588	1.00005736551418	0.029013894835041
487.801588	1.00005736551418	0.0289431016729446
487.821588	1.00006213084565	0.0291782069392874
487.841588	1.00006462697167	0.0291486996467715
487.861588	1.00006462697167	0.0291290669316772
487.881588	1.00006462697167	0.0290774958618938
487.901588	1.00006462697167	0.028556463026771
487.921588	1.00006462697167	0.0273182608570134
487.941588	1.00006462697167	0.0270366314148021
487.961588	1.00006462697167	0.0272797299828354
487.981588	1.00006462697167	0.0275278740220948
488.001588	1.00006462697167	0.0276474265769851
488.021588	1.00006462697167	0.0277902560945868
488.041588	1.00006462697167	0.0282078895565903
488.061588	1.00006462697167	0.0289430163105206
488.081588	1.00006462697167	0.0292462499901984
488.101588	1.00006462697167	0.0297423327326096
488.121588	1.00006462697167	0.0305756672388599
488.141588	1.00006462697167	0.0310433283058671
488.161588	1.00006462697167	0.0311602810629132
488.181588	1.00006462697167	0.0313724741746099
488.201588	1.00006462697167	0.0316812791214063
488.221588	1.00006462697167	0.0318927930916363
488.241588	1.00006898384616	0.0319820729163739
488.261588	1.00006898384616	0.0322776049792863
488.281588	1.00006898384616	0.0325140000044493
488.301588	1.00006898384616	0.0326049695635035
488.321588	1.00006898384616	0.0329685547887254
488.341588	1.00006898384616	0.0331127436870735
488.361588	1.00006898384616	0.0332313089594108
488.381588	1.00006898384616	0.0333815899066317
488.401588	1.00006898384616	0.0336354877185713
488.421588	1.00006898384616	0.0340934299858798
488.441588	1.00006898384616	0.034190206764848
488.461588	1.00006898384616	0.0341789061399564
488.481588	1.00006898384616	0.0345227874316862
488.501588	1.00006898384616	0.0345427243273421
488.521588	1.00006898384616	0.0347080686074825
488.541588	1.00006898384616	0.0348384405524023
488.561588	1.00006898384616	0.0348017636497003
488.581588	1.00006898384616	0.0348502647783676
488.601588	1.00006898384616	0.0349416867732436
488.621588	1.00006898384616	0.0350550532004214
488.641588	1.00006898384616	0.0351359472703255
488.661588	1.00006898384616	0.0352834023408989
488.681588	1.00006898384616	0.035338307119691
488.701588	1.00006898384616	0.0352976661131451
488.721588	1.00006898384616	0.03543887733926
488.741588	1.00006898384616	0.0353009058692338
488.761588	1.00006898384616	0.0353072483791837
488.781588	1.00006898384616	0.0352957802788504
488.801588	1.00006898384616	0.0353211298479022
488.821588	1.00006898384616	0.0353244040107312
488.841588	1.00007261457491	0.0352981264786525
488.861588	1.00007261457491	0.0354566575426817
488.881588	1.00007261457491	0.0356489392102571
488.901588	1.00007261457491	0.0357368586782363
488.921588	1.00007261457491	0.0358107181076495
488.941588	1.00007261457491	0.0357305092310584
488.961588	1.00007261457491	0.0357755648582568
488.981588	1.00007261457491	0.0358827404212751
489.001588	1.00007261457491	0.035975400099399
489.021588	1.00007261457491	0.0361102637264245
489.041588	1.00006898384616	0.0363411735020243
489.061588	1.00006898384616	0.0364444686704492
489.081588	1.00006898384616	0.0365996897352301
489.101588	1.00006898384616	0.0367222869085588
489.121588	1.00006898384616	0.0368390931310284
489.141588	1.00006898384616	0.0369919401367418
489.161588	1.00006898384616	0.0371516333141724
489.181588	1.00006898384616	0.0374406507684242
489.201588	1.00006898384616	0.0376473214297392
489.221588	1.00006898384616	0.0378696502604596
489.241588	1.00007624530365	0.0379708641144693
489.261588	1.00007624530365	0.0380044112951539
489.281588	1.00007624530365	0.0381316741456723
489.301588	1.00007624530365	0.0381761235549871
489.321588	1.00007624530365	0.0383488843930478
489.341588	1.00007624530365	0.0384112387401363
489.361588	1.00007624530365	0.0383996411255246
489.381588	1.00007624530365	0.0384922397550354
489.401588	1.00007624530365	0.0386179282945629
489.421588	1.00007624530365	0.0387572602953451
489.441588	1.00006825770041	0.0388402676564649
489.461588	1.00006825770041	0.0389502620118137
489.481588	1.00006825770041	0.0390577842273729
489.501588	1.00006825770041	0.0390924221266681
489.521588	1.00006825770041	0.0392323737684744
489.541588	1.00006825770041	0.039261805567113
489.561588	1.00006825770041	0.0394791810416994
489.581588	1.00006825770041	0.0396477917572182
489.601588	1.00006825770041	0.0397563774141063
489.621588	1.00006825770041	0.0398138742022398
489.641588	1.00006825770041	0.0399334708925847
489.661588	1.00006825770041	0.0399939345408618
489.681588	1.00006825770041	0.0400522877361147
489.701588	1.00006825770041	0.040107163075707
489.721588	1.00006825770041	0.040095770427713
489.741588	1.00006825770041	0.0401090313845157
489.761588	1.00006825770041	0.0401003391193287
489.781588	1.00006825770041	0.0401555658054321
489.801588	1.00007624530365	0.040121276285193
489.821588	1.00007261457491	0.0400561845962275
489.841588	1.00007624530365	0.0401062028077107
489.861588	1.00013215852633	0.0401203029604012
489.881588	1.00022873591096	0.0401469643443265
489.901588	1.00038848797575	0.0400238678391644
489.921588	1.0005889042025	0.0400303903022539
489.941588	1.00082708000819	0.0399402212561129
489.961588	1.00109865851834	0.0399587654673657
489.981588	1.00140363973295	0.0399525896028618
490.001588	1.0016824797006	0.0399862624862351
490.021588	1.00196131966824	0.0400007027091116
490.041588	1.00226194400835	0.0400395846605953
490.061588	1.00267512093957	0.0402594100649024
490.081588	1.00307304881006	0.0403351626277962
490.101588	1.00350801011376	0.0404754489983723
490.121588	1.00407295150653	0.0406250751325175
490.141588	1.00469743685073	0.040775295944371
490.161588	1.00541486885082	0.0410393904154909
490.181588	1.00613665772539	0.0411857505701663
490.201588	1.00672774036514	0.041482695940002
490.221588	1.00732245373362	0.0416953727485035
490.241588	1.00793604689159	0.0418575814795505
490.261588	1.0087427948188	0.0419928469185772
490.281588	1.00969840262458	0.0422705756521658
490.301588	1.01068668698907	0.0425077048721065
490.321588	1.01150142251952	0.0428673424478999
490.341588	1.01233431169371	0.0430995729953813
490.361588	1.01320786502984	0.0431536773905198
490.381588	1.01426368094899	0.0434488173615641
490.401588	1.01541970498151	0.0437650743261629
490.421588	1.01639419257676	0.0442142055556489
490.441588	1.01732002840682	0.0445905593912567
490.461588	1.01844264973488	0.0451266085246821
490.481588	1.01978819780791	0.0456624178878538
490.501588	1.02096310162991	0.0459937352731397
490.521588	1.02207846150048	0.0460774940259389
490.541588	1.02337971468281	0.0463759136267407
490.561588	1.02483345847245	0.046752290608486
490.581588	1.02605701405963	0.0468712967755578
490.601588	1.02734301818124	0.0469707313989277
490.621588	1.0289303727887	0.0473441795039356
490.641588	1.03036959366336	0.047594259878521
490.661588	1.03175653204409	0.0476120420476802
490.681588	1.03335114810904	0.0478389578857016
490.701588	1.03492761053028	0.0479580103450503
490.721588	1.03634069015797	0.047877351987808
490.741588	1.03807690464399	0.0480321041013617
490.761588	1.03976083663609	0.0483548313018654
490.781588	1.04136344030428	0.0483166781569952
490.801588	1.0432223734219	0.0485945143124056
490.821588	1.04488379489578	0.048828286155305
490.841588	1.04667592260448	0.0489497683656889
490.861588	1.04864305143871	0.0490102860216225
490.881588	1.05041629935794	0.0490398359249158
490.901588	1.05239068964966	0.0493071215956734
490.921588	1.05427140713976	0.0496355035758232
490.941588	1.05622328691326	0.0497669890724103
490.961588	1.05821655699445	0.0500473511243543
490.981588	1.06000069709992	0.0502771881237336
491.001588	1.06197508739164	0.0505532485548895
491.021588	1.06361835522179	0.0507340608462625
491.041588	1.06542500584547	0.0508946107707273
491.061588	1.06724327480114	0.0511955699183498
491.081588	1.06884950919809	0.0515412135762922
491.101588	1.07056321316589	0.0519333584196701
491.121588	1.07218469662357	0.0521549096950119
491.141588	1.07359705010551	0.0521849723742934
491.161588	1.0752853389721	0.0523674992603758
491.181588	1.07682404181438	0.052700511655178
491.201588	1.07818483894813	0.0529643141288595
491.221588	1.07975767064062	0.0531986925192815
491.241588	1.08122593734524	0.0533327116277814
491.261588	1.08244223147493	0.0535395959667878
491.281588	1.08389597526457	0.0537170829296186
491.301588	1.08541652446312	0.0540934237084293
491.321588	1.08662483098958	0.0543867327605817
491.341588	1.08785129115976	0.0547453198577875
491.361588	1.08920119610728	0.0548711505747279
491.381588	1.0904726773139	0.0550799643520872
491.401588	1.09151760104681	0.0552871116074869
491.421588	1.09264385310362	0.0553201346185139
491.441588	1.09397850899041	0.0554387805367143
491.461588	1.09512727156544	0.0556237502306298
491.481588	1.09614242332264	0.0557540540871786
491.501588	1.0971909777843	0.0559503600474686
491.521588	1.09838839212451	0.0561244012031388
491.541588	1.09950375199509	0.0563883763826216
491.561588	1.1003918282462	0.0565367009916028
491.581588	1.10127699991431	0.0567312181708426
491.601588	1.10237347999541	0.0570002837202904
491.621588	1.10352587329919	0.0572749079038871
491.641588	1.10441830642479	0.0574562952877744
491.661588	1.10525845705647	0.0575241930008967
491.681588	1.10609134623065	0.057575177415284
491.701588	1.10703243112145	0.0577874286909342
491.721588	1.10802870308917	0.0579777819392329
491.741588	1.10890951788279	0.058059706805687
491.761588	1.10962331915413	0.0582976134984803
491.781588	1.11029645626352	0.0584833036901382
491.801588	1.11111046564822	0.0587434585698122
491.821588	1.11202540929205	0.059015751521833
491.841588	1.11295487585086	0.0593874743492976
491.861588	1.11362365608575	0.0595415914277743
491.881588	1.11431567298462	0.0597270471905949
491.901588	1.11492490926809	0.0598944857619269
491.921588	1.11565032887141	0.0602135997908859
491.941588	1.11642730482291	0.0603110604640982
491.961588	1.11724131420762	0.0604453614806937
491.981588	1.11793260496074	0.0606737272165608
492.001588	1.11847939270979	0.0609676653688836
492.021588	1.11902254973009	0.0612644297240474
492.041588	1.11954682696092	0.0614692504957964
492.061588	1.12020471500958	0.0616211971786846
492.081588	1.12091488555217	0.0618183559851494
492.101588	1.12164320973849	0.0619887815953106
492.121588	1.12230182393289	0.0621757822144934
492.141588	1.12278108012728	0.0622948542590357
492.161588	1.12325307486417	0.0625937777334638
492.181588	1.12375121084804	0.0629806672164546
492.201588	1.12421957485619	0.0632522171180863
492.221588	1.12475183969026	0.0633413849453712
492.241588	1.12530951962554	0.0634519261542042
492.261588	1.12589261466204	0.0634911012901073
492.281588	1.12644666386859	0.0637367904268028
492.301588	1.1269825594314	0.064128194593754
492.321588	1.12739501021687	0.0643690230413968
492.341588	1.12778131975538	0.064377915312958
492.361588	1.12816472471089	0.064494871563059
492.381588	1.12852924987692	0.0646737763752355
492.401588	1.12889667962595	0.0648226493696489
492.421588	1.12933236707539	0.064931880744448
492.441588	1.12982251545601	0.064992198987497
492.461588	1.13031702071113	0.0651590048977148
492.481588	1.13082677502698	0.0653716793322538
492.501588	1.13129150830638	0.0656120056867404
492.521588	1.13168580544813	0.0658569755126758
492.541588	1.13200167884897	0.0661214094604909
492.561588	1.13230666006358	0.0663362827781726
492.581588	1.13261890273568	0.0666590242224529
492.601588	1.13293840686527	0.0667758487176137
492.621588	1.13322813901915	0.0669326780487117
492.641588	1.13351496659003	0.067142052081318
492.661588	1.13386061196659	0.0673754351877911
492.681588	1.13423239859012	0.0675675712822336
492.701588	1.13460418521364	0.0678358095056086
492.721588	1.13496871037967	0.0679878036677546
492.741588	1.13534775846069	0.0682334364228307
492.761588	1.13569340383724	0.0683963211398165
492.781588	1.13601653869558	0.0685730579303676
492.801588	1.13630336626646	0.0687702719314695
492.821588	1.13653718519766	0.0689520955310422
492.841588	1.13673469684141	0.0691690585295734
492.861588	1.13694600525439	0.069394629517608
492.881588	1.1371696581451	0.069632038271682
492.901588	1.13740710780505	0.0697782381838612
492.921588	1.13763802215325	0.0699244303806603
492.941588	1.13785005671198	0.0700994947143438
492.961588	1.1380693527282	0.0702138188330705
492.981588	1.13832205144888	0.0703697407168472
493.001588	1.13860815287401	0.070484361580938
493.021588	1.13890587263113	0.0705667404677974
493.041588	1.13918471259877	0.0707499878516239
493.061588	1.13944467277694	0.0707620653879161
493.081588	1.13969737149762	0.0708977925627275
493.101588	1.13995370094704	0.0710635990345617
493.121588	1.1401809845665	0.0713132966076273
493.141588	1.14039301912523	0.0715144834356555
493.161588	1.14059343535197	0.0717738495661534
493.181588	1.14078295939248	0.0719858385189021
493.201588	1.14095069906051	0.0721864941727302
493.221588	1.14109955893907	0.0724195140628785
493.241588	1.14123680048565	0.0725359741547314
493.261588	1.14138202963546	0.0727253540782385
493.281588	1.14153815097151	0.0729620227493759
493.301588	1.14169427230756	0.0732654353876626
493.321588	1.14185402437236	0.0733896286636877
493.341588	1.14203265622663	0.0736172448207674
493.361588	1.14218877756268	0.0738978329926781
493.381588	1.14232601910925	0.073981714598059
493.401588	1.14246761753032	0.0741426348607375
493.421588	1.14260485907689	0.0742116685151115
493.441588	1.14275008822671	0.0742858328968198
493.461588	1.14289096050203	0.0744191231987069
493.481588	1.14306233089881	0.0746399094645011
493.501588	1.14322934442109	0.074804055349281
493.521588	1.1433818350284	0.0749816948392275
493.541588	1.1435415870932	0.075077125180664
493.561588	1.1436940777005	0.0751356979674848
493.581588	1.14383930685031	0.0752277317614896
493.601588	1.14396565621065	0.0753490460139981
493.621588	1.14410652848597	0.0753904740407005
493.641588	1.14422561638882	0.0753997776013359
493.661588	1.14436358408114	0.0754309334905354
493.681588	1.14448993344148	0.0754640122896919
493.701588	1.14461628280182	0.0756406743004115
493.721588	1.14473537070467	0.0758695860477484
493.741588	1.14483557881804	0.0759065617070168
493.761588	1.14494740526339	0.075984057945666
493.781588	1.14505487483426	0.0761613009838075
493.801588	1.14515871367637	0.0763216034226399
493.821588	1.14525166033226	0.0764151025452497
493.841588	1.14535259459138	0.0766346685941095
493.861588	1.14544191051851	0.0767958482122362
493.881588	1.1455305002999	0.0769765762279254
493.901588	1.14560529331205	0.0772822399765402
493.921588	1.14569097851044	0.0774692144821311
493.941588	1.14576504537685	0.0776463631552468
493.961588	1.14585073057524	0.0777573091247561
493.981588	1.14590664379792	0.0778739122478739
494.001588	1.14597707993558	0.0779127229804699
494.021588	1.14604388534449	0.0781261968470183
494.041588	1.14610342929591	0.0783038114103546
494.061588	1.14618112689107	0.0785106850665286
494.081588	1.14624865844573	0.0785935102584151
494.101588	1.14633361749837	0.0787447150778942
494.121588	1.14639751832429	0.0788450262870677
494.141588	1.14646795446195	0.0787924364802644
494.161588	1.14654202132835	0.0787045298207748
494.181588	1.14662044506925	0.0787184614220981
494.201588	1.14668725047817	0.0787493965327483
494.221588	1.14675405588708	0.0788236184830567
494.241588	1.14682449202474	0.0787760092504341
494.261588	1.14688040524742	0.0787042164576705
494.281588	1.14694721065633	0.078631430161431
494.301588	1.14699949315027	0.0784382697019927
494.321588	1.14705903710169	0.078406970781527
494.341588	1.14712584251061	0.0783566955885584
494.361588	1.14718538646203	0.0782363386365929
494.381588	1.14723403822722	0.0781083671986002
494.401588	1.14729721290739	0.0778848443470652
494.421588	1.14736038758756	0.0776403404113502
494.441588	1.14741630081023	0.0776232205778414
494.461588	1.14748310621915	0.0775076952338832
494.481588	1.14754265017057	0.0775129066759563
494.501588	1.14760582485074	0.0773225985329529
494.521588	1.14765011974143	0.0771115852789582
494.541588	1.14771692515035	0.0769918117283769
494.561588	1.14777646910177	0.076681643978637
494.581588	1.1478360130532	0.0763868737523143
494.601588	1.14788466481838	0.0762783771190351
494.621588	1.14793694731232	0.0762097737454382
494.641588	1.14797761147426	0.0760168607716338
494.661588	1.14802190636496	0.0758444327237599
494.681588	1.14807055813015	0.0758741399020961
494.701588	1.14811485302084	0.0757350238952334
494.721588	1.14815624332854	0.0756565400880144
494.741588	1.14820053821923	0.0758304441473271
494.761588	1.14824120238118	0.0758626617914373
494.781588	1.14826734362814	0.0757077185738687
494.801588	1.1483007463326	0.0758156899678547
494.821588	1.1483421366403	0.0759387633268778
494.841588	1.14838643153099	0.0757118920006611
494.861588	1.1484162035067	0.0756195567133663
494.881588	1.14844597548242	0.0757458699382681
494.901588	1.14848663964436	0.0755568116867353
494.921588	1.14853529140955	0.0753417514194739
494.941588	1.14856506338526	0.0751371603286358
494.961588	1.14858031244599	0.0749864617567478
494.981588	1.14862097660794	0.0749118130866053
495.001588	1.14865801004114	0.0746376601346467
495.021588	1.14866527149863	0.0743707311518154
495.041588	1.14869940034884	0.0742712211551231
495.061588	1.14872481545006	0.0741966365819802
495.081588	1.14874732596828	0.073934778383921
495.101588	1.14878435940148	0.0736703836064933
495.121588	1.14879960846221	0.0735515685434357
495.141588	1.14884027262416	0.0732335768054425
495.161588	1.14885189095615	0.0730047066024563
495.181588	1.1488852936606	0.072716207199156
495.201588	1.14891869636506	0.0723744675232142
495.221588	1.14895209906952	0.0723408112575815
495.241588	1.14897025271324	0.0721053544945086
495.261588	1.14898550177397	0.0718593442793292
495.281588	1.14901164302094	0.0714318938595881
495.301588	1.14903778426791	0.0711866712066037
495.321588	1.14905593791163	0.0709656149025284
495.341588	1.14906755624362	0.0707820778952279
495.361588	1.14909297134484	0.0705654330077271
495.381588	1.14910458967682	0.0704511973191176
495.401588	1.14911185113431	0.0700611498719688
495.421588	1.14915687217075	0.0698021344944908
495.441588	1.1491605028995	0.0695393836863768
495.461588	1.14919027487521	0.0695195569416628
495.481588	1.14920479779019	0.0693466208657264
495.501588	1.14920479779019	0.0693198995392374
495.521588	1.14923093903716	0.0690431192038308
495.541588	1.14925344955538	0.068935290247619
495.561588	1.14927160319911	0.0687761095062606
495.581588	1.14928322153109	0.0686724225218322
495.601588	1.14932388569304	0.0686104270739888
495.621588	1.14933114715053	0.0685093704404622
495.641588	1.14933114715053	0.0683261717228766
495.661588	1.14933477787928	0.0682095306163513
495.681588	1.1493572883975	0.0680169191358364
495.701588	1.14937616818697	0.067864929721616
495.721588	1.14937616818697	0.0677432124889038
495.741588	1.14940230943394	0.0676193420718344
495.761588	1.14941683234892	0.0674891984577811
495.781588	1.14943208140965	0.0674069922767233
495.801588	1.14945023505338	0.0672574278656136
495.821588	1.14945822265662	0.0671659222783549
495.841588	1.14946911484285	0.0670949674944979
495.861588	1.14947637630035	0.0668457257223108
495.881588	1.14949162536108	0.0666063056281634
495.901588	1.14949525608982	0.0663577042324705
495.921588	1.14951776660804	0.0660676421680863
495.941588	1.14952502806553	0.0658283829099251
495.961588	1.14953592025177	0.0656118952974662
495.981588	1.14954318170926	0.0654370956606479
496.001588	1.14955843076999	0.0652247696051653
496.021588	1.14956932295623	0.0650944936426803
496.041588	1.14956932295623	0.0650000918206748
496.061588	1.14956932295623	0.0649256158563347
496.081588	1.14959546420319	0.0648022528738371
496.101588	1.14961434399267	0.0645952931615084
496.121588	1.14961797472141	0.0644668059800735
496.141588	1.14963685451089	0.0642731155334174
496.161588	1.14963685451089	0.0640600404926376
496.181588	1.14964411596838	0.0640262756182016
496.201588	1.14964411596838	0.0640403312590871
496.221588	1.14964774669713	0.0640737145189861
496.241588	1.14967025721535	0.0638647980677301
496.261588	1.14968841085907	0.0636675021649073
496.281588	1.14968841085907	0.063441982217076
496.301588	1.14968841085907	0.0632541987836235
496.321588	1.14968841085907	0.0633242674858251
496.341588	1.14968841085907	0.0634088197357269
496.361588	1.14971455210604	0.0633946732907601
496.381588	1.14971818283479	0.0632002575984353
496.401588	1.14972181356353	0.0628976123436579
496.421588	1.14975594241374	0.0627107737474437
496.441588	1.14975594241374	0.0625486481050983
496.461588	1.14976320387123	0.0623054729951217
496.481588	1.14976320387123	0.0621329143792881
496.501588	1.14976320387123	0.0620783868252622
496.521588	1.14976320387123	0.0619873204211408
496.541588	1.14976320387123	0.0618402522320288
496.561588	1.14976320387123	0.0617514565234293
496.581588	1.14977772678621	0.0614094741097812
496.601588	1.14978135751495	0.0613136722431507
496.621588	1.1497820836607	0.0612310363748064
496.641588	1.14980386803318	0.0610635497307249
496.661588	1.14980749876192	0.0608528617096496
496.681588	1.14980749876192	0.0607241116118229
496.701588	1.14981548636516	0.0606097987694201
496.721588	1.14983364000889	0.0604757903437534
496.741588	1.14983364000889	0.0602476851503145
496.761588	1.14983364000889	0.0600786489019452
496.781588	1.14983364000889	0.0597963508832506
496.801588	1.14984888906962	0.0595955984904334
496.821588	1.14985615052711	0.059424321221079
496.841588	1.14985615052711	0.0593267560934994
496.861588	1.14985615052711	0.0592182671755991
496.881588	1.1498634119846	0.0589153744351888
496.901588	1.1498634119846	0.05871570516295
496.921588	1.14987503031659	0.0584889442260073
496.941588	1.14987503031659	0.0581647143069827
496.961588	1.14987503031659	0.0579832942811056
496.981588	1.14987503031659	0.0577346721132368
497.001588	1.14987503031659	0.0575068351776073
497.021588	1.14989754083481	0.0573481161720341
497.041588	1.14990117156355	0.0571170304681653
497.061588	1.1499048022923	0.0568669233864986
497.081588	1.1499048022923	0.0567732266314757
497.101588	1.1499048022923	0.056479454656557
497.121588	1.1499048022923	0.0563218312348659
497.141588	1.1499048022923	0.0561747173469674
497.161588	1.14992731281052	0.0559581745398711
497.181588	1.14993094353926	0.0559153820779881
497.201588	1.14992731281052	0.0557479286693865
497.221588	1.14993457426801	0.0556101177486328
497.241588	1.14993094353926	0.055367270245538
497.261588	1.14993457426801	0.0551741620132837
497.281588	1.14993457426801	0.0550490280544567
497.301588	1.14993457426801	0.054961033558339
497.321588	1.14993457426801	0.0548611193944614
497.341588	1.14993457426801	0.0546006339404529
497.361588	1.1499418357255	0.0543379009370611
497.381588	1.14994982332874	0.0541932001824583
497.401588	1.14994982332874	0.0539341592848789
497.421588	1.14994982332874	0.0537635318878703
497.441588	1.14994982332874	0.0535595764256012
497.461588	1.14994982332874	0.053436471018078
497.481588	1.14994982332874	0.0533460746649888
497.501588	1.14996797697247	0.0531768734261973
497.521588	1.14997596457571	0.0531217482270086
497.541588	1.14997596457571	0.0530348629650594
497.561588	1.14997596457571	0.0527924718563332
497.581588	1.14997596457571	0.0525236704102599
497.601588	1.14997596457571	0.0523357641242267
497.621588	1.14997596457571	0.0522527573241781
497.641588	1.14997596457571	0.0522107476765635
497.661588	1.14997596457571	0.0521517962426584
497.681588	1.14997596457571	0.0520976289375027
497.701588	1.14997596457571	0.0521127303090497
497.721588	1.14997596457571	0.0520053197638007
497.741588	1.14997596457571	0.051973703919287
497.761588	1.14997596457571	0.0519432726822638
497.781588	1.14997596457571	0.0517682576083111
497.801588	1.14997596457571	0.0516832655817814
497.821588	1.14997596457571	0.0515843051575019
497.841588	1.14997596457571	0.0514746713959903
497.861588	1.14999847509393	0.0514233908297308
497.881588	1.15000210582267	0.0513790463895962
497.901588	1.15000210582267	0.0512918637887931
497.921588	1.15000210582267	0.051218950485537
497.941588	1.15000210582267	0.0510863213323196
497.961588	1.15000210582267	0.0509035594239084
497.981588	1.15000210582267	0.0506852759085101
498.001588	1.15000936728016	0.0504416978183295
498.021588	1.15000936728016	0.0503227587157103
498.041588	1.15000936728016	0.0501620835647019
498.061588	1.15000936728016	0.0501167663932658
498.081588	1.15000936728016	0.0501234514728134
498.101588	1.15000936728016	0.0499853117581971
498.121588	1.15000936728016	0.0498551794204678
498.141588	1.15000936728016	0.0498494652917494
498.161588	1.15000936728016	0.0497118122395283
498.181588	1.15000936728016	0.0495216578106229
498.201588	1.15000936728016	0.0494055164232905
498.221588	1.15000936728016	0.0494217768822262
498.241588	1.15000936728016	0.049316418627911
498.261588	1.15000936728016	0.0491974824927452
498.281588	1.15000936728016	0.0491595786139795
498.301588	1.15000936728016	0.0491147759990044
498.321588	1.15000936728016	0.0490347508963677
498.341588	1.15000936728016	0.0489865784410448
498.361588	1.15000936728016	0.0490591184386336
498.381588	1.15000936728016	0.0490301798307891
498.401588	1.15000936728016	0.0490420775393915
498.421588	1.15000936728016	0.0489436085254344
498.441588	1.15000936728016	0.0489157827127024
498.461588	1.15000936728016	0.0489472976637928
498.481588	1.15000936728016	0.0489506888698062
498.501588	1.15000936728016	0.0489321600893119
498.521588	1.15004349613037	0.048842268796831
498.541588	1.15004349613037	0.0489273729931084
498.561588	1.15004349613037	0.048826566219178
498.581588	1.15004349613037	0.0488931487568499
498.601588	1.15004349613037	0.0489478875935755
498.621588	1.15004349613037	0.0488880910288751
498.641588	1.15004349613037	0.0488361404115849
498.661588	1.15004349613037	0.0488900744748845
498.681588	1.15004349613037	0.0487719241214411
498.701588	1.15004349613037	0.0488258742089903
498.721588	1.15005075758786	0.048745472239742
498.741588	1.15005075758786	0.0487867311215871
498.761588	1.15005075758786	0.0487173140722038
498.781588	1.15005075758786	0.0486175589638409
498.801588	1.15005075758786	0.0485530554241857
498.821588	1.15005075758786	0.0483496062095066
498.841588	1.15005075758786	0.0481785431903041
498.861588	1.15005075758786	0.048101357347305
498.881588	1.15005075758786	0.048001288875839
498.901588	1.15005075758786	0.0478485457283954
498.921588	1.15006963737734	0.0478125712879829
498.941588	1.15006963737734	0.047775576043521
498.961588	1.15006963737734	0.0475565571931109
498.981588	1.15006963737734	0.0474430111407269
499.001588	1.15006963737734	0.047378108775303
499.021588	1.15006963737734	0.0474038538095462
499.041588	1.15006963737734	0.0474032537904213
499.061588	1.15006963737734	0.0473195994919893
499.081588	1.15006963737734	0.0472744134820046
499.101588	1.15006963737734	0.0471549983998223
499.121588	1.15008779102106	0.0471324861095686
499.141588	1.15008779102106	0.0470722064434168
499.161588	1.15008779102106	0.0469711699885752
499.181588	1.15008779102106	0.0469022734305587
499.201588	1.15008779102106	0.0467849058913844
499.221588	1.15008779102106	0.0468440911606353
499.241588	1.15008779102106	0.0466880547331485
499.261588	1.15008779102106	0.0466133977541369
499.281588	1.15008779102106	0.0465655772388154
499.301588	1.15008779102106	0.0465838336070661
499.321588	1.15008052956357	0.0465404482479466
499.341588	1.15008052956357	0.0464974890151694
499.361588	1.15008052956357	0.0465881013988833
499.381588	1.15008052956357	0.0465927383419329
499.401588	1.15008052956357	0.0466174044100344
499.421588	1.15008052956357	0.0466310078109862
499.441588	1.15008052956357	0.0466162963628471
499.461588	1.15008052956357	0.0465271291290533
499.481588	1.15008052956357	0.0464180811428885
499.501588	1.15008052956357	0.0464300779644429
499.521588	1.15008052956357	0.0463108367750435
499.541588	1.15008052956357	0.0462656679762893
499.561588	1.15008052956357	0.0461739202448147
499.581588	1.15008052956357	0.0460295738041755
499.601588	1.15008052956357	0.0458870143641156
499.621588	1.15008052956357	0.045846625539676
499.641588	1.15008052956357	0.045768272893908
499.661588	1.15008052956357	0.0455613618478187
499.681588	1.15008052956357	0.0453907890519574
499.701588	1.15008052956357	0.0453270398390154
499.721588	1.1500839050067	0.0452963082956846
499.741588	1.15008416029232	0.0451173453214171
499.761588	1.15008416029232	0.0449435225703343
499.781588	1.15008416029232	0.0448782219726329
499.801588	1.15008416029232	0.0447436960230522
499.821588	1.15008416029232	0.0446516284000755
499.841588	1.15008416029232	0.0446327648908109
499.861588	1.15008416029232	0.044591551707752
499.881588	1.15008416029232	0.0445853176811564
499.901588	1.15008416029232	0.0445402064510034
499.921588	1.15008140888069	0.0445428937770147
499.941588	1.15008052956357	0.0443707553526156
499.961588	1.15008052956357	0.0443780143376965
499.981588	1.15008052956357	0.0443501920859092
500.001588	1.15008052956357	0.0443121831592851
500.021588	1.15008052956357	0.0442297538257137
500.041588	1.15008052956357	0.0441391628076655
500.061588	1.15008052956357	0.0442050123842895
500.081588	1.15008052956357	0.0440995330578662
500.101588	1.15008052956357	0.0440620820125251
500.121588	1.15008052956357	0.043936546260476
500.141588	1.15008052956357	0.0438224316439754
500.161588	1.15008052956357	0.0436243303742366
500.181588	1.15008052956357	0.0434760087327088
500.201588	1.15008052956357	0.0433650271537559
500.221588	1.15008052956357	0.0432479539859819
500.241588	1.15008052956357	0.0433063362622797
500.261588	1.15008052956357	0.0432876490197613
500.281588	1.15008052956357	0.0430625759704466
500.301588	1.15008052956357	0.0429481272186672
500.321588	1.15008203291219	0.0427848175623215
500.341588	1.15008416029232	0.0425873703193635
500.361588	1.15008416029232	0.0424931406096689
500.381588	1.15008416029232	0.0424222422074306
500.401588	1.15008416029232	0.0422859084850959
500.421588	1.15008416029232	0.0421130204819088
500.441588	1.15008416029232	0.0420003806898647
500.461588	1.15008416029232	0.0418982468706689
500.481588	1.15008416029232	0.0418496298907915
500.501588	1.15008416029232	0.041844686706527
500.521588	1.15008416029232	0.0417908345449476
500.541588	1.15008416029232	0.0417839215649601
500.561588	1.15008416029232	0.0417650034545491
500.581588	1.15008416029232	0.0417201094420019
500.601588	1.15008416029232	0.0417242982995524
500.621588	1.15008416029232	0.0417587575581388
500.641588	1.15008416029232	0.0416909019828579
500.661588	1.15008416029232	0.0416816737955449
500.681588	1.15008416029232	0.0417053991808445
500.701588	1.15008416029232	0.0415610444313354
500.721588	1.15008416029232	0.0413561975459939
500.741588	1.15008416029232	0.0412199225792413
500.761588	1.15008416029232	0.0410900264508211
500.781588	1.15008416029232	0.0410641360113501
500.801588	1.15008416029232	0.0409850628678395
500.821588	1.15008416029232	0.0408635064711143
500.841588	1.15008416029232	0.0407266433550512
500.861588	1.15008416029232	0.0405538859198242
500.881588	1.15008416029232	0.0404489181824069
500.901588	1.15008416029232	0.0403036334329286
500.921588	1.15008416029232	0.0401362002030126
500.941588	1.15008416029232	0.0399171866940195
500.961588	1.15008416029232	0.0398228727086414
500.981588	1.15008416029232	0.0397756996917029
501.001588	1.15008416029232	0.0396445323061458
501.021588	1.15008416029232	0.0395769052247947
501.041588	1.15008416029232	0.0394869349980474
501.061588	1.15008416029232	0.0393866083581145
501.081588	1.15008416029232	0.0393070622024945
501.101588	1.15008416029232	0.0392156569151693
501.121588	1.15008416029232	0.0391503575044489
501.141588	1.15008488643807	0.0391151682522684
501.161588	1.15008488643807	0.0390112302212628
501.181588	1.15008488643807	0.0389518123036461
501.201588	1.15008488643807	0.0388478885164179
501.221588	1.15008488643807	0.0387769283911438
501.241588	1.15008488643807	0.0387257089544293
501.261588	1.15008488643807	0.0386677296583351
501.281588	1.15008488643807	0.0385540251439272
501.301588	1.15008488643807	0.0384826115917378
501.321588	1.15008488643807	0.0384442703103067
501.341588	1.15008488643807	0.0384101024556668
501.361588	1.15008488643807	0.0383228949282531
501.381588	1.15008488643807	0.0383430439384326
501.401588	1.15008488643807	0.0381635788710091
501.421588	1.15008488643807	0.0381818388002043
501.441588	1.15008488643807	0.0380766953895322
501.461588	1.15008488643807	0.0380368098452294
501.481588	1.15008488643807	0.0379450496504494
501.501588	1.15008488643807	0.0378670347009046
501.521588	1.15008488643807	0.0377561991206707
501.541588	1.15008488643807	0.0376985070740881
501.561588	1.15008488643807	0.0376146503953189
501.581588	1.15008488643807	0.0375863729361437
501.601588	1.15008488643807	0.0375537897017448
501.621588	1.15008488643807	0.0375236836976405
501.641588	1.15008488643807	0.0375767744106171
501.661588	1.15008488643807	0.0376021479196651
501.681588	1.15008488643807	0.0376251255066488
501.701588	1.15008488643807	0.0375641550172906
501.721588	1.15008488643807	0.0375559897718697
501.741588	1.15008488643807	0.0375250083689428
501.761588	1.15008488643807	0.0374667287665407
501.781588	1.15008488643807	0.0374124469176749
501.801588	1.15008488643807	0.0373968036890947
501.821588	1.15008488643807	0.0374480207518467
501.841588	1.15008488643807	0.037437908856841
501.861588	1.15008488643807	0.0374963617585358
501.881588	1.15008488643807	0.0374953955556322
501.901588	1.15008488643807	0.0374735907063256
501.921588	1.15008488643807	0.0375093087587435
501.941588	1.15008488643807	0.0375123765123109
501.961588	1.15008488643807	0.0375372556435837
501.981588	1.15008488643807	0.0375633668616052
502.001588	1.15008488643807	0.0375858583796835
502.021588	1.15008488643807	0.0375789626109272
502.041588	1.15008488643807	0.0376673867943312
502.061588	1.15008488643807	0.037687698420969
502.081588	1.15008488643807	0.0377432343157411
502.101588	1.15008488643807	0.0378043668280677
502.121588	1.15008488643807	0.0377720922088468
502.141588	1.15008488643807	0.037706687750268
502.161588	1.15008488643807	0.0377338809018849
502.181588	1.15008488643807	0.0377639121261576
502.201588	1.15008488643807	0.0378663670238369
502.221588	1.15008488643807	0.0379040970098196
502.241588	1.15008488643807	0.0378945809795043
502.261588	1.15008488643807	0.0379545864529401
502.281588	1.15008488643807	0.0380727937814931
502.301588	1.15008488643807	0.0380036515183165
502.321588	1.15008488643807	0.0380992931424503
502.341588	1.15008561258382	0.0381828417995332
502.361588	1.15008561258382	0.0381817901339646
502.381588	1.15008561258382	0.0381493511178127
502.401588	1.15008561258382	0.0380840653573793
502.421588	1.15008561258382	0.0381607212131589
502.441588	1.15008561258382	0.0381674300323361
502.461588	1.15008561258382	0.0380939950507315
502.481588	1.15008561258382	0.0380406521041954
502.501588	1.15008561258382	0.0380396811533661
502.521588	1.15008561258382	0.0380648291359381
502.541588	1.15008561258382	0.0380376704067834
502.561588	1.15008561258382	0.0379869845182322
502.581588	1.15008561258382	0.0379640110856837
502.601588	1.15008561258382	0.0379369740221281
502.621588	1.15008561258382	0.0380035613077257
502.641588	1.15008561258382	0.0380846944575497
502.661588	1.15008561258382	0.0381062197727243
502.681588	1.15008561258382	0.0380115835218818
502.701588	1.15008561258382	0.0380386864629078
502.721588	1.15008561258382	0.0380206134832917
502.741588	1.15008561258382	0.0380070640899967
502.761588	1.15008561258382	0.0379239136651915
502.781588	1.15008561258382	0.038018702443151
502.801588	1.15008561258382	0.0380248878035067
502.821588	1.15008561258382	0.0379922066431383
502.841588	1.15008561258382	0.0379292722929649
502.861588	1.15008561258382	0.0378685184277221
502.881588	1.15008561258382	0.0378852530857491
502.901588	1.15008561258382	0.0379269487767689
502.921588	1.15008561258382	0.0380391375158605
502.941588	1.15008561258382	0.0380434961117588
502.961588	1.15008561258382	0.0380790895311246
502.981588	1.15008561258382	0.0381843445180533
503.001588	1.15008561258382	0.0382146256019223
503.021588	1.15008561258382	0.038253382920353
503.041588	1.15008561258382	0.0383310577997112
503.061588	1.15008561258382	0.0383892281998196
503.081588	1.15008561258382	0.0383241828031305
503.101588	1.15008561258382	0.0383478096689694
503.121588	1.15008561258382	0.0382918411194578
503.141588	1.15008561258382	0.0382588620267442
503.161588	1.15008561258382	0.0382580388551059
503.181588	1.15008561258382	0.038203320790556
503.201588	1.15008561258382	0.0382974021275691
503.221588	1.15008561258382	0.0383359018710244
503.241588	1.15008561258382	0.0383877581232893
503.261588	1.15008561258382	0.0383463473078182
503.281588	1.15008561258382	0.0382592857791232
503.301588	1.15008561258382	0.0382464272090339
503.321588	1.15008561258382	0.038248659921148
503.341588	1.15008561258382	0.0384337138907469
503.361588	1.15008561258382	0.0383817858261045
503.381588	1.15008561258382	0.0384352985109882
503.401588	1.15008561258382	0.0383766705295288
503.421588	1.15008561258382	0.0384691286694038
503.441588	1.15008561258382	0.038442031069794
503.461588	1.15008561258382	0.0384652935323264
503.481588	1.15008561258382	0.0385356215899758
503.501588	1.15008561258382	0.0385786419522982
503.521588	1.15008561258382	0.0386203459521883
503.541588	1.15008561258382	0.038629961095455
503.561588	1.15008561258382	0.0387024482723691
503.581588	1.15008561258382	0.0387392666565952
503.601588	1.15008561258382	0.0387484170966226
503.621588	1.15008561258382	0.038819300068102
503.641588	1.15008561258382	0.0388005386392427
503.661588	1.15008561258382	0.0388478089886601
503.681588	1.15008561258382	0.038929548686007
503.701588	1.15008561258382	0.0390534380947796
503.721588	1.15008561258382	0.0391279615383776
503.741588	1.15008561258382	0.0391442647286463
503.761588	1.15008561258382	0.0392766529246284
503.781588	1.15008561258382	0.0393170524319005
503.801588	1.15008561258382	0.0393581724369156
503.821588	1.15008561258382	0.039390931344569
503.841588	1.15008561258382	0.0394115005461831
503.861588	1.15008561258382	0.0394167956704487
503.881588	1.15008561258382	0.0394703991594131
503.901588	1.15008561258382	0.0395903940820361
503.921588	1.15008561258382	0.0395342017865203
503.941588	1.15008487509204	0.0395657547210175
503.961588	1.15008198185507	0.0394934485587749
503.981588	1.15008198185507	0.0394999081118468
504.001588	1.15008198185507	0.0395409022968271
504.021588	1.15008198185507	0.0395682082116823
504.041588	1.15008198185507	0.0396592716483485
504.061588	1.15008198185507	0.0397785876175795
504.081588	1.15008198185507	0.0398246781074328
504.101588	1.15008198185507	0.0398581984636891
504.121588	1.15008198185507	0.0399157931777923
504.141588	1.15008209531534	0.0399026604149872
504.161588	1.15008561258382	0.0399683598384572
504.181588	1.15008561258382	0.0400332366837802
504.201588	1.15008561258382	0.0401111762600023
504.221588	1.15008561258382	0.0402280879982984
504.241588	1.15008561258382	0.0403197265274797
504.261588	1.15008561258382	0.0404326191465733
504.281588	1.15008561258382	0.040506201907369
504.301588	1.15008561258382	0.0405561506804376
504.321588	1.15008561258382	0.0406017734995973
504.341588	1.15008561258382	0.0405941685094226
504.361588	1.15008561258382	0.0406508795158337
504.381588	1.15008561258382	0.0406823837840909
504.401588	1.15008561258382	0.0407722394671277
504.421588	1.15008561258382	0.040836303230155
504.441588	1.15008561258382	0.0408369192735296
504.461588	1.15008561258382	0.0409001616453902
504.481588	1.15008561258382	0.0408739085830849
504.501588	1.15008561258382	0.0408014843161881
504.521588	1.15008561258382	0.0408615004724569
504.541588	1.15008561258382	0.0408828269682384
504.561588	1.15008561258382	0.0408758225906795
504.581588	1.15008561258382	0.0409053321366034
504.601588	1.15008561258382	0.0408880585889963
504.621588	1.15008561258382	0.0408248310544036
504.641588	1.15008561258382	0.0407694945725162
504.661588	1.15008561258382	0.0407194591498017
504.681588	1.15008561258382	0.040670570944662
504.701588	1.15008561258382	0.0405109456787494
504.721588	1.15008561258382	0.0405098038025908
504.741588	1.15008561258382	0.0405468554286727
504.761588	1.15008561258382	0.0404612408303698
504.781588	1.15008561258382	0.0405024231519109
504.801588	1.15008561258382	0.0404306784318956
504.821588	1.15008561258382	0.0405731553767454
504.841588	1.15008561258382	0.0405511267814337
504.861588	1.15008561258382	0.0404959944603573
504.881588	1.15008561258382	0.0404872351307181
504.901588	1.15008561258382	0.040506642870979
504.921588	1.15008561258382	0.0406061344694588
504.941588	1.15008561258382	0.0405876175587788
504.961588	1.15008561258382	0.0407012033750412
504.981588	1.15008561258382	0.0407407797106756
505.001588	1.15008561258382	0.0408742931650757
505.021588	1.15008561258382	0.0408882823349997
505.041588	1.15008561258382	0.0409589243492443
505.061588	1.15008561258382	0.0410054801358269
505.081588	1.15008561258382	0.0410714644348459
505.101588	1.15008561258382	0.041157641662358
505.121588	1.15008561258382	0.0412241612900126
505.141588	1.15008561258382	0.0413497605455692
505.161588	1.15008561258382	0.0414205568674027
505.181588	1.15008561258382	0.041540120322267
505.201588	1.15008561258382	0.0415435174631872
505.221588	1.15008561258382	0.0416042719219213
505.241588	1.15008561258382	0.0416611544471522
505.261588	1.15008561258382	0.0418538964956271
505.281588	1.15008561258382	0.0420375343963514
505.301588	1.15008561258382	0.0421644333965999
505.321588	1.15008561258382	0.0422213711164689
505.341588	1.15008561258382	0.0422347086335751
505.361588	1.15008561258382	0.042231363719838
505.381588	1.15008561258382	0.0422986192759943
505.401588	1.15008561258382	0.0423173403474842
505.421588	1.15008561258382	0.0423340115020036
505.441588	1.15008561258382	0.0423645092099879
505.461588	1.15008561258382	0.0423700387630906
505.481588	1.15008561258382	0.0424685837438602
505.501588	1.15008561258382	0.0425970181046202
505.521588	1.15008561258382	0.0427437853939339
505.541588	1.15008561258382	0.0427875535545726
505.561588	1.15008561258382	0.0428261518174885
505.581588	1.15008561258382	0.04287250225628
505.601588	1.15008561258382	0.042978514537376
505.621588	1.15008561258382	0.0430771105583489
505.641588	1.15008561258382	0.0431245809141417
505.661588	1.15008561258382	0.0430489684150597
505.681588	1.15008561258382	0.0430688218668569
505.701588	1.15008561258382	0.0428858676674504
505.721588	1.15008561258382	0.0428464159648687
505.741588	1.15008561258382	0.0427094133784847
505.761588	1.15008561258382	0.0426782141644612
505.781588	1.15008561258382	0.0427071771054256
505.801588	1.15008561258382	0.042693582606835
505.821588	1.15008561258382	0.0426650463857028
505.841588	1.15008561258382	0.0427229811699929
505.861588	1.15008561258382	0.0426807881337439
505.881588	1.15008561258382	0.0426464327360346
505.901588	1.15008561258382	0.0426301420090713
505.921588	1.15008561258382	0.042572697448122
505.941588	1.15008561258382	0.0424103937585585
505.961588	1.15008561258382	0.0423841294199292
505.981588	1.15008561258382	0.0423570341942818
506.001588	1.15008561258382	0.0423597191463309
506.021588	1.15008561258382	0.0423212526383563
506.041588	1.15008561258382	0.0422788233927981
506.061588	1.15008561258382	0.0421628179148416
506.081588	1.15008561258382	0.0421082832389263
506.101588	1.15008561258382	0.0420600549954756
506.121588	1.15008561258382	0.0419901483162419
506.141588	1.15008561258382	0.041961061929206
506.161588	1.15008561258382	0.0419387716044844
506.181588	1.15008561258382	0.0418991869599803
506.201588	1.15008561258382	0.0418581583525373
506.221588	1.15008561258382	0.0418498393930179
506.241588	1.15008561258382	0.0417820330774674
506.261588	1.15008561258382	0.0416901524040695
506.281588	1.15008561258382	0.0416339215316566
506.301588	1.15008561258382	0.0415282932390609
506.321588	1.15008561258382	0.0414201770333376
506.341588	1.15008561258382	0.0412996746761434
506.361588	1.15008561258382	0.041224825999627
506.381588	1.15008561258382	0.0412266171546406
506.401588	1.15008561258382	0.0413065283070579
506.421588	1.15008561258382	0.0412527236247367
506.441588	1.15008561258382	0.0413078595067583
506.461588	1.15008561258382	0.041329630527094
506.481588	1.15008561258382	0.0413425080888869
506.501588	1.15008561258382	0.0413562663909187
506.521588	1.15008561258382	0.0412353337529471
506.541588	1.15008561258382	0.0411737086433173
506.561588	1.15008561258382	0.0411088217086523
506.581588	1.15008561258382	0.0411522954978899
506.601588	1.15008561258382	0.0411187941333363
506.621588	1.15008561258382	0.0409598335770379
506.641588	1.15008561258382	0.0409265909744417
506.661588	1.15008561258382	0.0408729489085793
506.681588	1.15008561258382	0.0408292733324947
506.701588	1.15008561258382	0.0407381600426069
506.721588	1.15008561258382	0.0406079487706114
506.741588	1.15008561258382	0.0404980443773276
506.761588	1.15008561258382	0.0403685405462781
506.781588	1.15008561258382	0.0403058827627837
506.801588	1.15008561258382	0.0402389352283146
506.821588	1.15008561258382	0.0401828806226476
506.841588	1.15008561258382	0.0401847168829566
506.861588	1.15008561258382	0.0401797802270902
506.881588	1.15008561258382	0.0399874470937262
506.901588	1.15008561258382	0.0398628834794882
506.921588	1.15008561258382	0.03976982710096
506.941588	1.15008561258382	0.0397435859084693
506.961588	1.15008561258382	0.0396674238369743
506.981588	1.15008561258382	0.0395143121317892
507.001588	1.15008561258382	0.0394540983431079
507.021588	1.15008561258382	0.0393437891891489
507.041588	1.15008561258382	0.0391485164962142
507.061588	1.15008561258382	0.0391051667465381
507.081588	1.15008561258382	0.0388597814770945
507.101588	1.15008561258382	0.0387899887480808
507.121588	1.15008561258382	0.0386671759314868
507.141588	1.15008561258382	0.0385866065978534
507.161588	1.15008561258382	0.0385615660371031
507.181588	1.15008561258382	0.0385649608040611
507.201588	1.15008561258382	0.0385728506697848
507.221588	1.15008561258382	0.038693554813826
507.241588	1.15008561258382	0.0387227142002211
507.261588	1.15008561258382	0.0386483723647856
507.281588	1.15008561258382	0.0387357193625202
507.301588	1.15008561258382	0.0388111419445698
507.321588	1.15008561258382	0.038703387174699
507.341588	1.15008561258382	0.0387194962934998
507.361588	1.15008561258382	0.0387638674407167
507.381588	1.15008561258382	0.0388817056180377
507.401588	1.15008561258382	0.0389920776820135
507.421588	1.15008561258382	0.0389938456908895
507.441588	1.15008561258382	0.0389648133115099
507.461588	1.15008561258382	0.0389921506813741
507.481588	1.15008561258382	0.0390437606349865
507.501588	1.15008561258382	0.0390875531287448
507.521588	1.15008561258382	0.0391395826803016
507.541588	1.15008561258382	0.0391303070137306
507.561588	1.15008201022014	0.0391020983994803
507.581588	1.15008198185507	0.039113507665214
507.601588	1.15008198185507	0.0390228994359352
507.621588	1.15008198185507	0.0389433087685108
507.641588	1.15008198185507	0.0388519717326192
507.661588	1.15008198185507	0.0387414435805815
507.681588	1.15008198185507	0.0386034795392196
507.701588	1.15008198185507	0.0386716431361879
507.721588	1.15008198185507	0.03866411708028
507.741588	1.15008198185507	0.0387370588710909
507.761588	1.15008496018724	0.0388106760543478
507.781588	1.15008561258382	0.0388077910959254
507.801588	1.15008561258382	0.0388277448476553
507.821588	1.15008561258382	0.0388313621736358
507.841588	1.15008561258382	0.0388600532958473
507.861588	1.15008561258382	0.0388049114789185
507.881588	1.15008561258382	0.0388064943186871
507.901588	1.15008561258382	0.0388620860015872
507.921588	1.15008561258382	0.0388362056514582
507.941588	1.15008561258382	0.0388021624298713
507.961588	1.15008561258382	0.0388071881093471
507.981588	1.15008561258382	0.0387116099887211
508.001588	1.15008561258382	0.0385597434270808
508.021588	1.15008561258382	0.0386065597560926
508.041588	1.15008561258382	0.0386554230346214
508.061588	1.15008561258382	0.0385929498267428
508.081588	1.15008561258382	0.0385442153357018
508.101588	1.15008561258382	0.0384895020190779
508.121588	1.15008561258382	0.0384625735643248
508.141588	1.15008561258382	0.0383897148622163
508.161588	1.15008561258382	0.0382717300926853
508.181588	1.15008561258382	0.038237781236124
508.201588	1.15008561258382	0.03818618671327
508.221588	1.15008561258382	0.0381558035489957
508.241588	1.15008561258382	0.0381929768406765
508.261588	1.15008561258382	0.0381743798087484
508.281588	1.15008561258382	0.0381627117810571
508.301588	1.15008561258382	0.0380416135591731
508.321588	1.15008561258382	0.0379620881757291
508.341588	1.15008561258382	0.0379134029444177
508.361588	1.15008583383135	0.0378411086519902
508.381588	1.15008633872956	0.0377938264327578
508.401588	1.15008633872956	0.0377562934856964
508.421588	1.15008633872956	0.0377473323692106
508.441588	1.15008633872956	0.0377589914945412
508.461588	1.15008633872956	0.0377455044177716
508.481588	1.15008633872956	0.0378236790163219
508.501588	1.15008633872956	0.0378286014284107
508.521588	1.15008633872956	0.0378409840189371
508.541588	1.15008633872956	0.0378861023709793
508.561588	1.15008633872956	0.0378828132453707
508.581588	1.15008633872956	0.0378722870938379
508.601588	1.15008633872956	0.0379750654439634
508.621588	1.15008633872956	0.0379600821770715
508.641588	1.15008633872956	0.0380389594686423
508.661588	1.15008633872956	0.0379937022397706
508.681588	1.15008633872956	0.0380314619002891
508.701588	1.15008633872956	0.0381653658715877
508.721588	1.15008633872956	0.0382501816313719
508.741588	1.15008633872956	0.038265253921873
508.761588	1.15008633872956	0.0383873871915846
508.781588	1.15008633872956	0.0384753484522214
508.801588	1.15008633872956	0.0384568232326717
508.821588	1.15008633872956	0.0384421414590688
508.841588	1.15008633872956	0.0384468519949684
508.861588	1.15008633872956	0.0385412591583908
508.881588	1.15008633872956	0.0386665931235927
508.901588	1.15008633872956	0.038683733729277
508.921588	1.15008633872956	0.038674729287968
508.941588	1.15008633872956	0.0387096894527282
508.961588	1.15008633872956	0.0388097407129633
508.981588	1.15008996945831	0.0387653114036554
509.001588	1.15008996945831	0.0387376600771976
509.021588	1.15008996945831	0.0386360609931463
509.041588	1.15008996945831	0.0386174111405436
509.061588	1.15008996945831	0.0385491597069479
509.081588	1.15008996945831	0.0385341378631585
509.101588	1.15008996945831	0.0385792876702088
509.121588	1.15008996945831	0.0385722761707613
509.141588	1.15008996945831	0.0385034989043812
509.161588	1.15008996945831	0.0385196133645987
509.181588	1.15008996945831	0.038499648336545
509.201588	1.15008996945831	0.0385777309440323
509.221588	1.15008996945831	0.0385514292154873
509.241588	1.15008996945831	0.0386146715873481
509.261588	1.15008996945831	0.0385237013287255
509.281588	1.15008996945831	0.03863642302249
509.301588	1.15008996945831	0.0385226140537138
509.321588	1.15008996945831	0.0385350132619807
509.341588	1.15008996945831	0.0385188679402458
509.361588	1.15008996945831	0.0384184398133987
509.381588	1.15008996945831	0.0383065312019305
509.401588	1.15008996945831	0.038236543214468
509.421588	1.15008996945831	0.0382120047468722
509.441588	1.15008996945831	0.0382114979057913
509.461588	1.15008996945831	0.0381974950855803
509.481588	1.15008996945831	0.0382109886907477
509.501588	1.15008996945831	0.0380620510058456
509.521588	1.15008996945831	0.0380970343167435
509.541588	1.15008996945831	0.0380193683397466
509.561588	1.15008996945831	0.0379686759227972
509.581588	1.15008270800082	0.0378552574709197
509.601588	1.15008270800082	0.037782789285709
509.621588	1.15008270800082	0.0376587645610502
509.641588	1.15008270800082	0.0375122649360544
509.661588	1.15008270800082	0.0373840661911137
509.681588	1.15008270800082	0.037371466382981
509.701588	1.15008270800082	0.0373398796195127
509.721588	1.15008270800082	0.0373324235955103
509.741588	1.15008270800082	0.0374491863676341
509.761588	1.15008270800082	0.0374997019243469
509.781588	1.15008270800082	0.0376587313255697
509.801588	1.15008270800082	0.0377769635807328
509.821588	1.15008270800082	0.0378121486784791
509.841588	1.15008270800082	0.0379028661100518
509.861588	1.15008270800082	0.0379496676017954
509.881588	1.15008270800082	0.037969172081045
509.901588	1.15008270800082	0.0380677034115288
509.921588	1.15008270800082	0.0380726543111726
509.941588	1.15008270800082	0.0381205407039649
509.961588	1.15008270800082	0.0381992648749279
509.981588	1.15008270800082	0.0381798328015473
510.001588	1.15008270800082	0.0382402418486777
510.021588	1.15008270800082	0.0383420718006211
510.041588	1.15008270800082	0.0383841728458078
510.061588	1.15008270800082	0.0383725938417256
510.081588	1.15008270800082	0.0383912870191512
510.101588	1.15008270800082	0.0384615201182845
510.121588	1.15008270800082	0.0384697002009738
510.141588	1.15008270800082	0.038434649232133
510.161588	1.15008270800082	0.0384949745970704
510.181588	1.15008996945831	0.0384585657214459
510.201588	1.15008996945831	0.0384859772776503
510.221588	1.15008996945831	0.0385003676473059
510.241588	1.15008996945831	0.0384957550373763
510.261588	1.15008996945831	0.0384677446490283
510.281588	1.15008996945831	0.0385064087894151
510.301588	1.15008996945831	0.0387041889806711
510.321588	1.15008996945831	0.0387459659799206
510.341588	1.15008996945831	0.0387752203248321
510.361588	1.15008996945831	0.038856783161942
510.381588	1.15008996945831	0.0389098738749189
510.401588	1.15008996945831	0.0389735204139647
510.421588	1.15008996945831	0.0390588495432277
510.441588	1.15008996945831	0.0390992733836199
510.461588	1.15008996945831	0.0392236120648725
510.481588	1.15008996945831	0.0391502061643134
510.501588	1.15008996945831	0.0391128904348584
510.521588	1.15008996945831	0.0390774032503332
510.541588	1.15008996945831	0.0390563663780259
510.561588	1.15008996945831	0.0390051457543302
510.581588	1.15008270800082	0.0389648251813246
510.601588	1.15008270800082	0.0389596285765195
510.621588	1.15008270800082	0.0391441175429461
510.641588	1.15008270800082	0.039307253899999
510.661588	1.15008270800082	0.0394226225624056
510.681588	1.15008270800082	0.0395042934148279
510.701588	1.15008270800082	0.0396159711584032
510.721588	1.15008270800082	0.0396749944046867
510.741588	1.15008270800082	0.0398056056894323
510.761588	1.15008270800082	0.0397818363858192
510.781588	1.15008270800082	0.039870317544333
510.801588	1.15008270800082	0.039907622590955
510.821588	1.15008270800082	0.0399878073425974
510.841588	1.15008270800082	0.0400575656491489
510.861588	1.15008270800082	0.0401498018234917
510.881588	1.15008270800082	0.0401546381794252
510.901588	1.15008270800082	0.0403215354872154
510.921588	1.15008270800082	0.0404112392366266
510.941588	1.15008270800082	0.0405544081916633
510.961588	1.15008270800082	0.0406994911542945
510.981588	1.15008270800082	0.0407598723073605
511.001588	1.15008270800082	0.0409295661434555
511.021588	1.15008270800082	0.0410287473462854
511.041588	1.15008270800082	0.0411031983840148
511.061588	1.15008270800082	0.0411581140809767
511.081588	1.15008270800082	0.0412681502292014
511.101588	1.15008270800082	0.0413757518784647
511.121588	1.15008270800082	0.041476085046795
511.141588	1.15008270800082	0.0415733985343066
511.161588	1.15008270800082	0.0417104646241985
511.181588	1.15008838101448	0.0417292634429739
511.201588	1.15008996945831	0.0418261448692364
511.221588	1.15008996945831	0.0418881266667933
511.241588	1.15008996945831	0.0419970779139694
511.261588	1.15008996945831	0.0420691342166154
511.281588	1.15008996945831	0.0421925660440377
511.301588	1.15008996945831	0.0421258386946286
511.321588	1.15008996945831	0.042055817471685
511.341588	1.15008996945831	0.0421828043085614
511.361588	1.15008996945831	0.0422350712564093
511.381588	1.15008554450765	0.0423367759818096
511.401588	1.15008270800082	0.0423306778645905
511.421588	1.15008270800082	0.0423844961971982
511.441588	1.15008270800082	0.0424506253079549
511.461588	1.15008270800082	0.0424684537693917
511.481588	1.15008270800082	0.0425163466905819
511.501588	1.15008270800082	0.0425765023171723
511.521588	1.15008270800082	0.0425512955790183
511.541588	1.15008270800082	0.0426383749124351
511.561588	1.15008270800082	0.0426940698627214
511.581588	1.15008111955699	0.0427497398863975
511.601588	1.15007907727207	0.0427428791335947
511.621588	1.15007907727207	0.0427033194157006
511.641588	1.15007907727207	0.0427732059162493
511.661588	1.15007907727207	0.0429072974306176
511.681588	1.15007907727207	0.0430196244530484
511.701588	1.15007907727207	0.0431243571681377
511.721588	1.15007907727207	0.0431897248302913
511.741588	1.15007907727207	0.0433603468858831
511.761588	1.15007907727207	0.0434398829521612
511.781588	1.15007907727207	0.0435056535945178
511.801588	1.15007907727207	0.0436175366858856
511.821588	1.15007907727207	0.0435399134402207
511.841588	1.15007907727207	0.0436171829654125
511.861588	1.15007907727207	0.0436213593596577
511.881588	1.15007907727207	0.0435835830813984
511.901588	1.15007907727207	0.0436546755551039
511.921588	1.15007907727207	0.043595437465178
511.941588	1.15007907727207	0.0435584896999733
511.961588	1.15007907727207	0.0436296486446406
511.981588	1.15007941765289	0.0436827049351552
512.001588	1.15008270800082	0.0437669978296091
512.021588	1.15008270800082	0.0438302847132745
512.041588	1.15008270800082	0.0439236823489701
512.061588	1.15008270800082	0.0441068537659826
512.081588	1.15008270800082	0.0442272374250313
512.101588	1.15008270800082	0.0442342655422196
512.121588	1.15008270800082	0.0442596503275911
512.141588	1.15008270800082	0.0443496033431082
512.161588	1.15008270800082	0.0444137840238081
512.181588	1.15008270800082	0.0444779397778975
512.201588	1.15008270800082	0.0445934645283651
512.221588	1.15008270800082	0.0447176981617595
512.241588	1.15008270800082	0.0448158834871492
512.261588	1.15008270800082	0.0448586925667727
512.281588	1.15008270800082	0.0449374131767917
512.301588	1.15008270800082	0.0450183843036469
512.321588	1.15008270800082	0.0450763101855759
512.341588	1.15008270800082	0.0451797200098347
512.361588	1.15008270800082	0.0452416104098194
512.381588	1.15008270800082	0.0453692322817738
512.401588	1.15008270800082	0.0454923922904432
512.421588	1.15008270800082	0.0455165319322696
512.441588	1.15008270800082	0.0455258835656539
512.461588	1.15008270800082	0.0455237274138431
512.481588	1.15008270800082	0.045553534892112
512.501588	1.15008270800082	0.0455654355681683
512.521588	1.15008270800082	0.045516526590854
512.541588	1.15008270800082	0.0454172338117672
512.561588	1.15008270800082	0.0453984759438523
512.581588	1.15008270800082	0.0453084125390604
512.601588	1.15008270800082	0.0453576455623121
512.621588	1.15008270800082	0.0454639296621615
512.641588	1.15008270800082	0.0454735543012795
512.661588	1.15008270800082	0.0455392934886288
512.681588	1.15008270800082	0.0456300560254968
512.701588	1.15008270800082	0.0456183369576031
512.721588	1.15008270800082	0.045612310652762
512.741588	1.15008270800082	0.0456284903969593
512.761588	1.15008270800082	0.0457092086967648
512.781588	1.15008270800082	0.0457494841644754
512.801588	1.15008270800082	0.0457437231499887
512.821588	1.15008270800082	0.0457563650959633
512.841588	1.15008270800082	0.0457883364414225
512.861588	1.15008270800082	0.0457617100734501
512.881588	1.15008270800082	0.0457955491342267
512.901588	1.15008270800082	0.0457975616612818
512.921588	1.15008270800082	0.0459406208205339
512.941588	1.15008270800082	0.046004364692059
512.961588	1.15008270800082	0.0461229334564649
512.981588	1.15008270800082	0.0461700435633862
513.001588	1.15007907727207	0.0462639462596906
513.021588	1.15007907727207	0.0462505422716231
513.041588	1.15007907727207	0.0463138113505664
513.061588	1.15007907727207	0.0463169016567817
513.081588	1.15007907727207	0.0463107887022946
513.101588	1.15007907727207	0.0464065045127689
513.121588	1.15007907727207	0.0465337696967966
513.141588	1.15007907727207	0.0467089936794848
513.161588	1.15007907727207	0.0468229302487673
513.181588	1.15007907727207	0.0468518528323625
513.201588	1.15008270800082	0.046937395618287
513.221588	1.15008270800082	0.0470899553770961
513.241588	1.15008270800082	0.0470507214856113
513.261588	1.15008270800082	0.0471563206971619
513.281588	1.15008270800082	0.0471998318763154
513.301588	1.15008270800082	0.0472806308908598
513.321588	1.15008270800082	0.0473618506903297
513.341588	1.15008270800082	0.0474160631007805
513.361588	1.15008270800082	0.047482528720779
513.381588	1.15008270800082	0.0475147273731866
513.401588	1.15007907727207	0.0476170979951828
513.421588	1.15007907727207	0.0475875225717881
513.441588	1.15007907727207	0.0476495221740667
513.461588	1.15007907727207	0.0477559504921626
513.481588	1.15007907727207	0.0478975431358288
513.501588	1.15007907727207	0.0479332689036263
513.521588	1.15007907727207	0.0480251768775975
513.541588	1.15007907727207	0.0480780913238284
513.561588	1.15007907727207	0.0481020167155028
513.581588	1.15007907727207	0.0481987278099268
513.601588	1.15008270800082	0.0481585775687601
513.621588	1.15008270800082	0.0482095910641924
513.641588	1.15008270800082	0.0482669329512461
513.661588	1.15008270800082	0.0482507294674194
513.681588	1.15008270800082	0.0483160811053239
513.701588	1.15008270800082	0.0482724987072831
513.721588	1.15008270800082	0.0483128376785015
513.741588	1.15008270800082	0.0484026441018083
513.761588	1.15008270800082	0.0484215307572111
513.781588	1.15008270800082	0.0483921583076449
513.801588	1.15008270800082	0.0484005751931343
513.821588	1.15008270800082	0.0483795881740491
513.841588	1.15008270800082	0.0482764472010896
513.861588	1.15008270800082	0.0481677167324636
513.881588	1.15008270800082	0.0481538450737035
513.901588	1.15008270800082	0.0480914508000914
513.921588	1.15008270800082	0.0480426403422372
513.941588	1.15008270800082	0.0480220123850412
513.961588	1.15008270800082	0.0479331846279432
513.981588	1.15008270800082	0.0478912260205315
514.001588	1.15008270800082	0.0478089225069943
514.021588	1.15008270800082	0.0477015060268378
514.041588	1.15008270800082	0.0475901119718298
514.061588	1.15008270800082	0.0474806396397957
514.081588	1.15008270800082	0.0473400399061155
514.101588	1.15008270800082	0.0472658232972233
514.121588	1.15008270800082	0.0472020800191888
514.141588	1.15008270800082	0.0472224806694361
514.161588	1.15008270800082	0.0472510548739743
514.181588	1.15008270800082	0.0470587769352487
514.201588	1.15008343414657	0.0469141622368005
514.221588	1.15008343414657	0.046872254669591
514.241588	1.15008343414657	0.0468118883537931
514.261588	1.15008343414657	0.0467821592163
514.281588	1.15008343414657	0.0467840922155976
514.301588	1.15008343414657	0.0467194474251491
514.321588	1.15008343414657	0.0466739308408293
514.341588	1.15008343414657	0.046690934943646
514.361588	1.15008343414657	0.0467878318006679
514.381588	1.15008343414657	0.0466800420148446
514.401588	1.15008343414657	0.0466394347858181
514.421588	1.15008343414657	0.0465908261148107
514.441588	1.15008343414657	0.0465212868063375
514.461588	1.15008343414657	0.0464615400948585
514.481588	1.15008343414657	0.0464188722660276
514.501588	1.15008343414657	0.046349226722714
514.521588	1.15008343414657	0.0462893755568669
514.541588	1.15008343414657	0.0463055303744538
514.561588	1.15008343414657	0.0461517895690988
514.581588	1.15008343414657	0.0461399072912547
514.601588	1.15008343414657	0.0461052545546913
514.621588	1.15008343414657	0.0461167647138492
514.641588	1.15008343414657	0.0460743146961153
514.661588	1.15008343414657	0.0460981599665416
514.681588	1.15008343414657	0.0461357593845642
514.701588	1.15008343414657	0.0460613421758063
514.721588	1.15008343414657	0.0460236602625726
514.741588	1.15008343414657	0.0459166218360094
514.761588	1.15008343414657	0.0458093240539985
514.781588	1.15008343414657	0.0456848316586474
514.801588	1.15008343414657	0.0456143777809635
514.821588	1.15008343414657	0.0456221495420327
514.841588	1.15008343414657	0.0455393356264706
514.861588	1.15008343414657	0.0455335461244293
514.881588	1.15008343414657	0.0454877571278658
514.901588	1.15008343414657	0.0453334151164046
514.921588	1.15008343414657	0.0452649227255731
514.941588	1.15008343414657	0.0451559744458506
514.961588	1.15008343414657	0.0450556062615672
514.981588	1.15008343414657	0.0449611753585161
515.001588	1.15008343414657	0.0448572438559083
515.021588	1.15008343414657	0.0447235428584383
515.041588	1.15008343414657	0.0446522177363674
515.061588	1.15008343414657	0.0445777245607965
515.081588	1.15008343414657	0.0444841221708
515.101588	1.15008343414657	0.0444129857787804
515.121588	1.15008343414657	0.0443837830675622
515.141588	1.15008343414657	0.0444364785157142
515.161588	1.15008343414657	0.0445070617743769
515.181588	1.15008343414657	0.0444759860064247
515.201588	1.15008343414657	0.0443888194298707
515.221588	1.15008343414657	0.0443659765652824
515.241588	1.15008343414657	0.0443864151989361
515.261588	1.15008343414657	0.0442922602690731
515.281588	1.15008343414657	0.0442813287633739
515.301588	1.15008343414657	0.0441711501773746
515.321588	1.15008343414657	0.0440606617892158
515.341588	1.15008343414657	0.0439632931070663
515.361588	1.15008343414657	0.043885787966056
515.381588	1.15008343414657	0.0437854963420766
515.401588	1.15008343414657	0.0437850530045035
515.421588	1.15008343414657	0.0437241661973381
515.441588	1.15008343414657	0.0436268859453068
515.461588	1.15008343414657	0.0435013947050622
515.481588	1.15008343414657	0.0432695523005165
515.501588	1.15008343414657	0.0432113688436116
515.521588	1.15008343414657	0.0431218870597324
515.541588	1.15008343414657	0.0430426429908923
515.561588	1.15008343414657	0.0429417204862699
515.581588	1.15008343414657	0.0428646254473522
515.601588	1.15008343414657	0.0428433761053653
515.621588	1.15008343414657	0.0427706034594118
515.641588	1.15008343414657	0.0426654903167668
515.661588	1.15008343414657	0.0424770119056739
515.681588	1.15008343414657	0.0424035306317923
515.701588	1.15008343414657	0.0423068830408762
515.721588	1.15008343414657	0.042248261587815
515.741588	1.15008343414657	0.0421006129647718
515.761588	1.15008343414657	0.0419200226389303
515.781588	1.15008343414657	0.0417945616667127
515.801588	1.15008343414657	0.0417002275026499
515.821588	1.15007980341782	0.0416475825012095
515.841588	1.15007980341782	0.0415312749364729
515.861588	1.15007980341782	0.0415337854022478
515.881588	1.15007980341782	0.0413639894857481
515.901588	1.15007980341782	0.041224245565696
515.921588	1.15007980341782	0.0411595681332577
515.941588	1.15007980341782	0.0411497221220978
515.961588	1.15007980341782	0.041121377598471
515.981588	1.15007980341782	0.0410595661327526
516.001588	1.15007980341782	0.0410473081752789
516.021588	1.15007980341782	0.0410585809381461
516.041588	1.15007980341782	0.0409687484012471
516.061588	1.15007980341782	0.0408965627176224
516.081588	1.15007980341782	0.0408102294020492
516.101588	1.15007980341782	0.0408189222607268
516.121588	1.15007980341782	0.0407562211524087
516.141588	1.15007980341782	0.0405482667496215
516.161588	1.15007980341782	0.0404360697016599
516.181588	1.15007980341782	0.0403941004114146
516.201588	1.15007980341782	0.0404223535374697
516.221588	1.15008343414657	0.0403662858750068
516.241588	1.15008343414657	0.0403076032924009
516.261588	1.15008343414657	0.0403197656978675
516.281588	1.15008343414657	0.0402968397445774
516.301588	1.15008343414657	0.0402649485203663
516.321588	1.15008343414657	0.0400846341677129
516.341588	1.15008343414657	0.0400703583417671
516.361588	1.15008343414657	0.0400366219548865
516.381588	1.15008343414657	0.0399928757534052
516.401588	1.15008343414657	0.0400239325296543
516.421588	1.15008343414657	0.0400037936088176
516.441588	1.15008343414657	0.0399378876505746
516.461588	1.15008343414657	0.0399334293482338
516.481588	1.15008343414657	0.0398565978191987
516.501588	1.15008343414657	0.0398444864539346
516.521588	1.15008343414657	0.0397725530038686
516.541588	1.15008343414657	0.0397751501192897
516.561588	1.15008343414657	0.0398736209137191
516.581588	1.15008343414657	0.039882209911519
516.601588	1.15008343414657	0.0398643244749726
516.621588	1.15008343414657	0.0399151498338443
516.641588	1.15008343414657	0.0400207680370982
516.661588	1.15008343414657	0.0401342262528543
516.681588	1.15008343414657	0.0400198297282588
516.701588	1.15008343414657	0.039983237464
516.721588	1.15008343414657	0.0399418052828632
516.741588	1.15008343414657	0.0398935716979951
516.761588	1.15008343414657	0.039877845974204
516.781588	1.15008343414657	0.0398047771763773
516.801588	1.15008343414657	0.0397557055826036
516.821588	1.15008343414657	0.0397365862788358
516.841588	1.15008343414657	0.0397071378624566
516.861588	1.15008343414657	0.039717434333078
516.881588	1.15008343414657	0.0396630895741953
516.901588	1.15008343414657	0.039610573953733
516.921588	1.15008343414657	0.039571534133716
516.941588	1.15008343414657	0.0395942873812047
516.961588	1.15008343414657	0.0396918863377558
516.981588	1.15008343414657	0.0397585846061199
517.001588	1.15008343414657	0.0397277978681516
517.021588	1.15008343414657	0.0396236580502987
517.041588	1.15008343414657	0.0394244932451769
517.061588	1.15008343414657	0.0392998210221355
517.081588	1.15008343414657	0.0392771698550516
517.101588	1.15008343414657	0.0392459391860197
517.121588	1.15008343414657	0.0391930728125377
517.141588	1.15008343414657	0.0391848084541652
517.161588	1.15008343414657	0.0391822647529097
517.181588	1.15008343414657	0.0392718984704153
517.201588	1.15008343414657	0.0392838917310249
517.221588	1.15008343414657	0.0393049001157764
517.241588	1.15008343414657	0.0391541386338699
517.261588	1.15008343414657	0.0391296696046899
517.281588	1.15008343414657	0.0391795311346216
517.301588	1.15008343414657	0.0390211533862169
517.321588	1.15008343414657	0.0390200263473262
517.341588	1.15008343414657	0.0389153197458291
517.361588	1.15008343414657	0.0388213980578218
517.381588	1.15008343414657	0.0387893620218731
517.401588	1.15008343414657	0.0387231041236291
517.421588	1.15008343414657	0.0386019566420146
517.441588	1.15008343414657	0.0385446016981649
517.461588	1.15008343414657	0.0385047381130189
517.481588	1.15008343414657	0.0385971137576824
517.501588	1.15008343414657	0.0386167321871519
517.521588	1.15008343414657	0.0385809352004672
517.541588	1.15008343414657	0.0384650905584977
517.561588	1.15008343414657	0.0384162765396992
517.581588	1.15008343414657	0.0384214761119577
517.601588	1.15008343414657	0.038442176475022
517.621588	1.15008343414657	0.0384045877398325
517.641588	1.15008343414657	0.0383839947985897
517.661588	1.15008343414657	0.0383994433622115
517.681588	1.15008343414657	0.0384113078353334
517.701588	1.15008343414657	0.0384990584067626
517.721588	1.15008343414657	0.0385198531348522
517.741588	1.15008343414657	0.0384691832705508
517.761588	1.15008343414657	0.0384391852817584
517.781588	1.15008343414657	0.0384082365208215
517.801588	1.15008343414657	0.0384205995261539
517.821588	1.15008343414657	0.0384646656191372
517.841588	1.15008270800082	0.0384834555355515
517.861588	1.15008270800082	0.0385134612397232
517.881588	1.15008270800082	0.0385967730940052
517.901588	1.15008270800082	0.038649310080134
517.921588	1.15008270800082	0.038740380638689
517.941588	1.15008270800082	0.0388080902152518
517.961588	1.15008270800082	0.0388187077643563
517.981588	1.15008270800082	0.0388635958419963
518.001588	1.15008270800082	0.0388320345986294
518.021588	1.15008270800082	0.0387975248933311
518.041588	1.15007907727207	0.0387710284998274
518.061588	1.15007907727207	0.0387748120032118
518.081588	1.15007907727207	0.0387698611035677
518.101588	1.15007907727207	0.0388659745528295
518.121588	1.15007907727207	0.0389472572623167
518.141588	1.15007907727207	0.0390799588214026
518.161588	1.15007907727207	0.0391249365161419
518.181588	1.15007907727207	0.0392115736989679
518.201588	1.15007907727207	0.039266271584833
518.221588	1.15007907727207	0.0392877992739706
518.241588	1.15008270800082	0.0393455328649042
518.261588	1.15008270800082	0.0394354265313477
518.281588	1.15008270800082	0.0396306375012471
518.301588	1.15008270800082	0.0396931391966807
518.321588	1.15008270800082	0.0396645204803378
518.341588	1.15008270800082	0.0396508494214432
518.361588	1.15008270800082	0.0396894370015262
518.381588	1.15008270800082	0.0397491314858214
518.401588	1.15008270800082	0.0398240460398085
518.421588	1.15008270800082	0.0398224940615577
518.441588	1.15007907727207	0.0398268093326332
518.461588	1.15007907727207	0.0396986135551457
518.481588	1.15007907727207	0.0396867443340982
518.501588	1.15007907727207	0.0396346233849692
518.521588	1.15007907727207	0.0395599770887905
518.541588	1.15007907727207	0.0395233889789666
518.561588	1.15007907727207	0.0395406536242128
518.581588	1.15007907727207	0.0395609949253873
518.601588	1.15007907727207	0.0395809190025807
518.621588	1.15007907727207	0.0394954782970609
518.641588	1.15008270800082	0.0394729855920012
518.661588	1.15008270800082	0.0395489921689263
518.681588	1.15008270800082	0.0394843271997928
518.701588	1.15008270800082	0.0395062109833666
518.721588	1.15008270800082	0.0393933533802259
518.741588	1.15008270800082	0.0393747931447229
518.761588	1.15008270800082	0.0393138915002891
518.781588	1.15008270800082	0.0392249414841006
518.801588	1.15008270800082	0.0392263735772251
518.821588	1.15008270800082	0.0391872797495522
518.841588	1.15007907727207	0.0391850595007424
518.861588	1.15007907727207	0.0392434868823358
518.881588	1.15007907727207	0.0393288355967929
518.901588	1.15007907727207	0.0393225920743457
518.921588	1.15007907727207	0.0392931270402263
518.941588	1.15007907727207	0.0393770175479674
518.961588	1.15007907727207	0.0393924002341185
518.981588	1.15007907727207	0.0394227614392355
519.001588	1.15007907727207	0.0394147967936803
519.021588	1.15007907727207	0.0394636671940979
519.041588	1.15008343414657	0.0393941450968556
519.061588	1.15008343414657	0.0393808289454158
519.081588	1.15008343414657	0.0394289812220537
519.101588	1.15008343414657	0.0394169381082231
519.121588	1.15008343414657	0.0393635150404392
519.141588	1.15008343414657	0.0393104385712398
519.161588	1.15008343414657	0.0393156078754714
519.181588	1.15008343414657	0.0392514396580771
519.201588	1.15008343414657	0.0391371748884225
519.221588	1.15008343414657	0.039083092452441
519.241588	1.15008343414657	0.0390086295448975
519.261588	1.15008343414657	0.0389420268285404
519.281588	1.15008343414657	0.0389106471933359
519.301588	1.15008343414657	0.0388319746560659
519.321588	1.15008343414657	0.0387934737256292
519.341588	1.15008343414657	0.0387126545323997
519.361588	1.15008343414657	0.0387519881303266
519.381588	1.15008343414657	0.0386975383235852
519.401588	1.15008343414657	0.0387039498039084
519.421588	1.15008343414657	0.0386160294941312
519.441588	1.15008343414657	0.0385882891440643
519.461588	1.15008343414657	0.0385596811105542
519.481588	1.15008343414657	0.0385040573791551
519.501588	1.15008343414657	0.0384842816746434
519.521588	1.15008343414657	0.038536549215982
519.541588	1.15008343414657	0.0385666712443361
519.561588	1.15008343414657	0.0385272248831713
519.581588	1.15008343414657	0.0385575303001597
519.601588	1.15008343414657	0.0384542356131023
519.621588	1.15008343414657	0.0384626358808512
519.641588	1.15008343414657	0.038429034216365
519.661588	1.15008343414657	0.0384032322070122
519.681588	1.15008343414657	0.0383482387627653
519.701588	1.15008343414657	0.0382790739469401
519.721588	1.15008343414657	0.038207989188614
519.741588	1.15008343414657	0.0382068722390655
519.761588	1.15008343414657	0.0382368334314329
519.781588	1.15008343414657	0.0382914126191526
519.801588	1.15008343414657	0.0382756133025114
519.821588	1.15008343414657	0.0383503403134288
519.841588	1.15007980341782	0.0382912713683597
519.861588	1.15007980341782	0.0382746192055437
519.881588	1.15007980341782	0.0382923889113986
519.901588	1.15007980341782	0.0382652527348917
519.921588	1.15007980341782	0.0382462539097418
519.941588	1.15007980341782	0.038297875733169
519.961588	1.15007980341782	0.0382839019940036
519.981588	1.15007980341782	0.0382700101565586
520.001588	1.15007980341782	0.0383167635755534
520.021588	1.15007980341782	0.0382606211332587
520.041588	1.15008295194041	0.0381439634089936
520.061588	1.15008343414657	0.0380966633850395
520.081588	1.15008343414657	0.0380050076446274
520.101588	1.15008343414657	0.0379200393577261
520.121588	1.15008343414657	0.0378974451657521
520.141588	1.15008343414657	0.0377920649522807
520.161588	1.15008343414657	0.0377263227974775
520.181588	1.15008343414657	0.0375931850227074
520.201588	1.15008343414657	0.0375457633331537
520.221588	1.15008343414657	0.0374602798963018
520.241588	1.15008343414657	0.0375590325988265
520.261588	1.15008343414657	0.0374092563115269
520.281588	1.15008343414657	0.0373161904371477
520.301588	1.15008343414657	0.0372275318249064
520.321588	1.15008343414657	0.0372188520230255
520.341588	1.15008343414657	0.0371111316756168
520.361588	1.15008343414657	0.0370428481935218
520.381588	1.15008343414657	0.0370063212132425
520.401588	1.15008343414657	0.0369841394973238
520.421588	1.15008343414657	0.0369147289763383
520.441588	1.15008343414657	0.0368088300519706
520.461588	1.15008343414657	0.0367373013625809
520.481588	1.15008343414657	0.0366379450799866
520.501588	1.15008343414657	0.0365772155478637
520.521588	1.15008343414657	0.0364936093221809
520.541588	1.15008343414657	0.036379974839679
520.561588	1.15008343414657	0.0363090360800712
520.581588	1.15008343414657	0.0362933489331771
520.601588	1.15008343414657	0.0363046240700076
520.621588	1.15008343414657	0.0362668175237209
520.641588	1.15008471057464	0.0361240568903046
520.661588	1.15008706487531	0.035952186723714
520.681588	1.15008706487531	0.0358407184823647
520.701588	1.15008706487531	0.0356996635412976
520.721588	1.15008706487531	0.0356566924387053
520.741588	1.15008706487531	0.0355948815664778
520.761588	1.15008706487531	0.0355706671448195
520.781588	1.15008706487531	0.0355147911798613
520.801588	1.15008706487531	0.0354221716105089
520.821588	1.15008706487531	0.0353592372603354
520.841588	1.15008641247874	0.0352261873221924
520.861588	1.15008343414657	0.0350915254632356
520.881588	1.15008343414657	0.0349371389399693
520.901588	1.15008343414657	0.0350184358932336
520.921588	1.15008343414657	0.0349599788371041
520.941588	1.15008343414657	0.0349273849198726
520.961588	1.15008343414657	0.0348206830025512
520.981588	1.15008343414657	0.034713475431131
521.001588	1.15008343414657	0.0347144855523474
521.021588	1.15008343414657	0.0347455108735886
521.041588	1.15008343414657	0.0346963466952612
521.061588	1.15008343414657	0.034632897195137
521.081588	1.15008343414657	0.03457819812229
521.101588	1.15008343414657	0.0344071167048759
521.121588	1.15008343414657	0.0344626270795458
521.141588	1.15008343414657	0.0344347935514346
521.161588	1.15008343414657	0.0343548568789168
521.181588	1.15008343414657	0.034215181803789
521.201588	1.15008343414657	0.0342457447957534
521.221588	1.15008343414657	0.0342546572459998
521.241588	1.15008343414657	0.0341606435669293
521.261588	1.15008343414657	0.0340198782493368
521.281588	1.15008343414657	0.0339557153733589
521.301588	1.15008343414657	0.0338211312616866
521.321588	1.15008343414657	0.0337702750412965
521.341588	1.15008343414657	0.0337995056465794
521.361588	1.15008343414657	0.0337650825909269
521.381588	1.15008343414657	0.0337008924143752
521.401588	1.15008343414657	0.0336906849673629
521.421588	1.15008343414657	0.0336868278711286
521.441588	1.15008343414657	0.0336747847572983
521.461588	1.15007980341782	0.0336510605589799
521.481588	1.15007980341782	0.0335793443265203
521.501588	1.15007980341782	0.0334461507636213
521.521588	1.15007980341782	0.0334254937253804
521.541588	1.15007980341782	0.0332770533857071
521.561588	1.15007980341782	0.0331463269637602
521.581588	1.15007980341782	0.0330454875478398
521.601588	1.15007980341782	0.0328797617907451
521.621588	1.15007980341782	0.0328164749070799
521.641588	1.15007980341782	0.032814327064139
521.661588	1.15007980341782	0.0326768680833863
521.681588	1.15007980341782	0.0325229332065632
521.701588	1.15007980341782	0.0323305330087466
521.721588	1.15007980341782	0.0321929167529512
521.741588	1.15007980341782	0.0320714553147424
521.761588	1.15007980341782	0.031870187771975
521.781588	1.15007980341782	0.0317096550587409
521.801588	1.15007980341782	0.0315951908762022
521.821588	1.15007980341782	0.0314460157950091
521.841588	1.15007980341782	0.0313847444058526
521.861588	1.15008416029232	0.0312655328909893
521.881588	1.15008416029232	0.0311422215421847
521.901588	1.15008416029232	0.0310387173529006
521.921588	1.15008416029232	0.0309180903626534
521.941588	1.15008416029232	0.0308542782396949
521.961588	1.15008416029232	0.0307298184863336
521.981588	1.15008416029232	0.0304848836763517
522.001588	1.15008416029232	0.0303696853457845
522.021588	1.15008416029232	0.0302159433534474
522.041588	1.15008416029232	0.030051192108126
522.061588	1.15008416029232	0.0299452486719543
522.081588	1.15008416029232	0.0298472265565147
522.101588	1.15008416029232	0.0297773287796417
522.121588	1.15008416029232	0.0297448161706395
522.141588	1.15008416029232	0.0296070064368669
522.161588	1.15008416029232	0.029422516283459
522.181588	1.15008416029232	0.029297477283149
522.201588	1.15008416029232	0.0291582152775669
522.221588	1.15008416029232	0.0290373621673532
522.241588	1.15008416029232	0.0289196812650748
522.261588	1.15008779102106	0.0287817943775076
522.281588	1.15008779102106	0.0287329192291643
522.301588	1.15008779102106	0.0286384343184567
522.321588	1.15008779102106	0.0285206364985053
522.341588	1.15008779102106	0.0283947885703339
522.361588	1.15008779102106	0.0282107803313958
522.381588	1.15008779102106	0.0280677265135604
522.401588	1.15008779102106	0.0280100142882931
522.421588	1.15008779102106	0.027993505750233
522.441588	1.15008779102106	0.0278853622439364
522.461588	1.15008416029232	0.0278574859844931
522.481588	1.15008416029232	0.0278283580531068
522.501588	1.15008416029232	0.0278046190175202
522.521588	1.15008416029232	0.0278033525083088
522.541588	1.15008416029232	0.0278639336677501
522.561588	1.15008416029232	0.0278413922964508
522.581588	1.15008416029232	0.0278748906935506
522.601588	1.15008416029232	0.0279915881816944
522.621588	1.15008416029232	0.0280826421225092
522.641588	1.15008416029232	0.02812634677964
522.661588	1.15008779102106	0.0281232760586188
522.681588	1.15008779102106	0.0280725545606239
522.701588	1.15008779102106	0.0280679093087045
522.721588	1.15008779102106	0.028130336817797
522.741588	1.15008779102106	0.0281611205883119
522.761588	1.15008779102106	0.0281410303337146
522.781588	1.15008779102106	0.02811286741825
522.801588	1.15008779102106	0.0280851353770531
522.821588	1.15008779102106	0.0281418404485568
522.841588	1.15008779102106	0.0282129020607448
522.861588	1.15008416029232	0.0283512322858845
522.881588	1.15008416029232	0.0284357524872874
522.901588	1.15008416029232	0.0285102866137186
522.921588	1.15008416029232	0.0285714410852017
522.941588	1.15008416029232	0.0284970980627848
522.961588	1.15008416029232	0.0284834246299273
522.981588	1.15008416029232	0.0284517209487858
523.001588	1.15008416029232	0.0284867956572562
523.021588	1.15008416029232	0.0285500754190328
523.041588	1.15008416029232	0.0286537962324316
523.061588	1.15008416029232	0.0287064756563354
523.081588	1.15008416029232	0.0287226832945965
523.101588	1.15008416029232	0.0289004770921327
523.121588	1.15008416029232	0.0289691843266072
523.141588	1.15008416029232	0.0290003402158076
523.161588	1.15008416029232	0.0290891430462954
523.181588	1.15008416029232	0.0291941885309976
523.201588	1.15008416029232	0.0292476003224578
523.221588	1.15008416029232	0.0292842080174753
523.241588	1.15008416029232	0.029282605592513
523.261588	1.15008416029232	0.0293187551126899
523.281588	1.15008052956357	0.0294263644773323
523.301588	1.15008052956357	0.0295078661848977
523.321588	1.15008052956357	0.029636237042149
523.341588	1.15008052956357	0.029685539503816
523.361588	1.15008052956357	0.0296824699697761
523.381588	1.15008052956357	0.0298314729386585
523.401588	1.15008052956357	0.0299778805725923
523.421588	1.15008052956357	0.0301474865720595
523.441588	1.15008052956357	0.0302374354331412
523.461588	1.15008052956357	0.0302899374033168
523.481588	1.15008052956357	0.0304353153308392
523.501588	1.15008052956357	0.030541113361783
523.521588	1.15008052956357	0.0306558736961943
523.541588	1.15008052956357	0.0306783782710681
523.561588	1.15008052956357	0.0307417363736208
523.581588	1.15008052956357	0.0307759695122405
523.601588	1.15008052956357	0.0307724869086549
523.621588	1.15008052956357	0.0307939095499338
523.641588	1.15008052956357	0.0308383691272687
523.661588	1.15008052956357	0.0308690312321845
523.681588	1.15008851716681	0.030946023003716
523.701588	1.15008851716681	0.0309582732458103
523.721588	1.15008851716681	0.0310029850567044
523.741588	1.15008851716681	0.0310026877178502
523.761588	1.15008851716681	0.0311084234322678
523.781588	1.15008851716681	0.0311856929574591
523.801588	1.15008851716681	0.0311735495436958
523.821588	1.15008851716681	0.0312411665357049
523.841588	1.15008851716681	0.031251636305618
523.861588	1.15008851716681	0.0312550565926777
523.881588	1.15008416029232	0.0312658486280559
523.901588	1.15008416029232	0.0312642082196866
523.921588	1.15008416029232	0.0311783271440475
523.941588	1.15008416029232	0.0311906343612516
523.961588	1.15008416029232	0.0312256663383897
523.981588	1.15008416029232	0.0312035961987277
524.001588	1.15008416029232	0.0312663192662022
524.021588	1.15008416029232	0.0312808496996696
524.041588	1.15008416029232	0.031306785244436
524.061588	1.15008416029232	0.0313700157464825
524.081588	1.15008416029232	0.0313456060663748
524.101588	1.15008416029232	0.0313710970865867
524.121588	1.15008416029232	0.0314165009076682
524.141588	1.15008416029232	0.0315145426083022
524.161588	1.15008416029232	0.0314907649958189
524.181588	1.15008416029232	0.0315648148338167
524.201588	1.15008416029232	0.0316266518196362
524.221588	1.15008416029232	0.0316726532858798
524.241588	1.15008416029232	0.0317573396646855
524.261588	1.15008416029232	0.0317701341377768
524.281588	1.15008416029232	0.0319129149498778
524.301588	1.15008416029232	0.0319793479278867
524.321588	1.15008416029232	0.0320468426608058
524.341588	1.15008416029232	0.0320983950458183
524.361588	1.15008416029232	0.0321918472826608
524.381588	1.15008416029232	0.0323025178724728
524.401588	1.15008416029232	0.0323764596951585
524.421588	1.15008416029232	0.0324643461759641
524.441588	1.15008416029232	0.0326151883726092
524.461588	1.15008416029232	0.032648824459557
524.481588	1.15008416029232	0.0326573078160081
524.501588	1.15008416029232	0.0326814106614098
524.521588	1.15008416029232	0.0326428468209558
524.541588	1.15008416029232	0.0327964018637138
524.561588	1.15008416029232	0.0328979558424695
524.581588	1.15008416029232	0.0328360209306802
524.601588	1.15008416029232	0.0327898604089216
524.621588	1.15008416029232	0.0328055629865743
524.641588	1.15008416029232	0.0327803954188091
524.661588	1.15008416029232	0.0328133175364125
524.681588	1.15008416029232	0.0327594339198245
524.701588	1.15008416029232	0.0326837288361895
524.721588	1.15008416029232	0.0327216576415651
524.741588	1.15008416029232	0.0327912527381668
524.761588	1.15008416029232	0.0328367301520987
524.781588	1.15008416029232	0.03290874965832
524.801588	1.15008416029232	0.0329043412092007
524.821588	1.15008416029232	0.0328534588752185
524.841588	1.15008416029232	0.0328420282438181
524.861588	1.15008416029232	0.0328870017841221
524.881588	1.15008416029232	0.0329028349297355
524.901588	1.15008416029232	0.0328810122757065
524.921588	1.15008416029232	0.0329562461277045
524.941588	1.15008416029232	0.0329815591006987
524.961588	1.15008416029232	0.033011144019945
524.981588	1.15008416029232	0.0330125167639963
525.001588	1.15008416029232	0.0329141260908151
525.021588	1.15008416029232	0.0328357954042039
525.041588	1.15008416029232	0.0328490569544969
525.061588	1.15008416029232	0.032800974116274
525.081588	1.15008052956357	0.0328248223541537
525.101588	1.15008052956357	0.032721301547129
525.121588	1.15008052956357	0.0326215743328309
525.141588	1.15008052956357	0.0325566126183347
525.161588	1.15008052956357	0.0325063297099865
525.181588	1.15008052956357	0.0325991160502332
525.201588	1.15008052956357	0.0326496268590203
525.221588	1.15008052956357	0.0327214653505697
525.241588	1.15008052956357	0.0327109231747873
525.261588	1.15008052956357	0.0327489344753745
525.281588	1.15008052956357	0.0327958879007443
525.301588	1.15008052956357	0.0327681576400196
525.321588	1.15008052956357	0.0327522354707975
525.341588	1.15008052956357	0.0327181228107957
525.361588	1.15008052956357	0.0327333612787003
525.381588	1.15008052956357	0.0327709019411408
525.401588	1.15008052956357	0.0328082052072908
525.421588	1.15008052956357	0.0327955424891413
525.441588	1.15008052956357	0.0328341057361043
525.461588	1.15008052956357	0.032787779630433
525.481588	1.15008485239998	0.032799604933167
525.501588	1.15008488643807	0.0327444215718871
525.521588	1.15008488643807	0.0328715377897418
525.541588	1.15008488643807	0.0330127553472686
525.561588	1.15008488643807	0.0331065571501493
525.581588	1.15008488643807	0.0331824841993165
525.601588	1.15008488643807	0.0331736103259671
525.621588	1.15008488643807	0.0331828367328083
525.641588	1.15008488643807	0.0332765162765991
525.661588	1.15008488643807	0.0333637362673182
525.681588	1.15008488643807	0.0334389701193165
525.701588	1.15008488643807	0.0334510446881559
525.721588	1.15008488643807	0.0334257643571519
525.741588	1.15008488643807	0.0333452478441933
525.761588	1.15008488643807	0.0333895554879022
525.781588	1.15008488643807	0.0334188217026284
525.801588	1.15008488643807	0.0335686383472971
525.821588	1.15008488643807	0.0336547888677261
525.841588	1.15008488643807	0.0337431709132889
525.861588	1.15008488643807	0.0338649166335559
525.881588	1.15008488643807	0.0339046282850757
525.901588	1.15008488643807	0.0339980235468084
525.921588	1.15008488643807	0.0340526739534156
525.941588	1.15008488643807	0.0340983472192873
525.961588	1.15008488643807	0.0341497346138777
525.981588	1.15008488643807	0.0342271608206211
526.001588	1.15008488643807	0.0342988004927765
526.021588	1.15008488643807	0.0343583388890112
526.041588	1.15008488643807	0.0343104008625257
526.061588	1.15008488643807	0.0343672626155816
526.081588	1.15008488643807	0.0343637705161439
526.101588	1.15008488643807	0.0343540847474806
526.121588	1.15008488643807	0.034387116067378
526.141588	1.15008488643807	0.0345097383734489
526.161588	1.15008488643807	0.0344803024203751
526.181588	1.15008488643807	0.0345828849185604
526.201588	1.15008488643807	0.0346319327727053
526.221588	1.15008488643807	0.0347046549719468
526.241588	1.15008488643807	0.0347690855122433
526.261588	1.15008488643807	0.034857671125125
526.281588	1.15008488643807	0.0350346945716973
526.301588	1.15008488643807	0.0350511823375822
526.321588	1.15008488643807	0.0349270602804446
526.341588	1.15008488643807	0.0349201704465956
526.361588	1.15008488643807	0.0348399346547511
526.381588	1.15008488643807	0.0348611133713413
526.401588	1.15008488643807	0.0348518626313806
526.421588	1.15008488643807	0.0349020820362207
526.441588	1.15008488643807	0.034992087278921
526.461588	1.15008488643807	0.0351319635474046
526.481588	1.15008430779067	0.0351774059453839
526.501588	1.15008052956357	0.0351778475024844
526.521588	1.15008052956357	0.0353274350597331
526.541588	1.15008052956357	0.0353672493851487
526.561588	1.15008052956357	0.0353336103307466
526.581588	1.15008052956357	0.0353789613311536
526.601588	1.15008052956357	0.0353301680845306
526.621588	1.15008052956357	0.0351692252692039
526.641588	1.15008052956357	0.03514263866511
526.661588	1.15008052956357	0.0352134640679889
526.681588	1.15008052956357	0.0352655814561734
526.701588	1.15008488643807	0.035338279915786
526.721588	1.15008488643807	0.0351771424355013
526.741588	1.15008488643807	0.0352166083818598
526.761588	1.15008488643807	0.0352331270092622
526.781588	1.15008488643807	0.0352677067464663
526.801588	1.15008488643807	0.0352903519786427
526.821588	1.15008488643807	0.0353076368025737
526.841588	1.15008488643807	0.0352689032237719
526.861588	1.15008488643807	0.0351960106926913
526.881588	1.15008488643807	0.0352294906915783
526.901588	1.15008488643807	0.0352258490324779
526.921588	1.15008488643807	0.0350940442378804
526.941588	1.15008488643807	0.0350086076867958
526.961588	1.15008488643807	0.0349284989019667
526.981588	1.15008488643807	0.0349086365478087
527.001588	1.15008488643807	0.034887202630206
527.021588	1.15008488643807	0.0348227572526417
527.041588	1.15008488643807	0.0347256194383851
527.061588	1.15008488643807	0.0345914252501213
527.081588	1.15008488643807	0.0344773438691017
527.101588	1.15008488643807	0.0343486317546816
527.121588	1.15008488643807	0.0343091491905823
527.141588	1.15008488643807	0.0341488568410924
527.161588	1.15008488643807	0.0340882056497454
527.181588	1.15008488643807	0.0340548538448559
527.201588	1.15008488643807	0.0338838086303752
527.221588	1.15008488643807	0.0338901447373759
527.241588	1.15008488643807	0.0339054918140836
527.261588	1.15008488643807	0.033788960503343
527.281588	1.15008488643807	0.0336390809486571
527.301588	1.15008125570932	0.0335751376642475
527.321588	1.15008125570932	0.0335830601719614
527.341588	1.15008125570932	0.0335202065365267
527.361588	1.15008125570932	0.033451548561783
527.381588	1.15008125570932	0.0334169296541909
527.401588	1.15008125570932	0.0334139877206576
[truncated: 13,001 more rows]
