# Supplementary material for: Unraveling the Local Relation Between Tissue Composition and Human Brain Mechanics Through Machine Learning
Source: Front Bioeng Biotechnol. 2021 Aug 17;9:704738. doi: 10.3389/fbioe.2021.704738 (PMC8415910; doi:10.3389/fbioe.2021.704738)
Supplement: Supplementary file 2 [file DataSheet4.ZIP › Mechanics_tensRelax/tensRelax_HBE_01_05_P1_CR.txt]

531.314116	1.0000123448357	0.0142672674157114
531.334116	1.0000123448357	0.028395433623586
531.354116	1.00001549534065	0.0257488160099747
531.374116	1.00001645978094	0.0286957059062347
531.394116	1.00001645978094	0.0288968787953914
531.414116	1.00001645978094	0.0297265662772882
531.434116	1.00001645978094	0.0307951215052946
531.454116	1.00001645978094	0.0317403287400977
531.474116	1.00001645978094	0.0337387509247545
531.494116	1.00001645978094	0.0333627812155431
531.514116	1.00003785749615	0.0338211061843564
531.534116	1.00003785749615	0.03435034840798
531.554116	1.00003785749615	0.034520417781609
531.574116	1.00003785749615	0.0344775330167665
531.594116	1.00003785749615	0.0342390773516827
531.614116	1.00003291956187	0.0341443605375581
531.634116	1.00003291956187	0.0339336195756299
531.654116	1.00003291956187	0.0337205455968328
531.674116	1.00003291956187	0.0332312716248319
531.694116	1.00003291956187	0.0326422946345557
531.714116	1.00003291956187	0.0320643874889676
531.734116	1.00003291956187	0.0324761219888212
531.754116	1.00003291956187	0.0327752065826759
531.774116	1.00003291956187	0.0329265420246075
531.794116	1.00003291956187	0.0325539409512157
531.814116	1.00003785749615	0.0319215600766218
531.834116	1.00003785749615	0.0319155788852572
531.854116	1.00003785749615	0.0316093826759316
531.874116	1.00003785749615	0.0314763191115897
531.894116	1.00003785749615	0.0309847493186489
531.914116	1.00003785749615	0.0308256566496125
531.934116	1.00003785749615	0.0309384842824224
531.954116	1.00003785749615	0.0308294068269109
531.974116	1.00003785749615	0.0309282865271126
531.994116	1.00003785749615	0.0312402195875158
532.014116	1.00006254716756	0.0315278677448481
532.034116	1.00006254716756	0.0316503604201109
532.054116	1.00006254716756	0.0318776209053976
532.074116	1.00006254716756	0.0322019016326688
532.094116	1.00006254716756	0.0320290105626362
532.114116	1.00006254716756	0.0320771746365946
532.134116	1.00006254716756	0.0319273149308821
532.154116	1.00006254716756	0.0320307131438318
532.174116	1.00006254716756	0.0322442648366525
532.194116	1.00006254716756	0.0323011920463618
532.214116	1.00008394488278	0.0323449070533232
532.234116	1.00008394488278	0.032401336015119
532.254116	1.00008394488278	0.03263676185025
532.274116	1.00008394488278	0.0326918212303004
532.294116	1.00008394488278	0.0327791474039673
532.314116	1.00008394488278	0.0327098505355936
532.334116	1.00008394488278	0.0328810934594407
532.354116	1.00008394488278	0.0330096341140048
532.374116	1.00008394488278	0.0329335101642933
532.394116	1.00008394488278	0.0328205487269595
532.414116	1.00010040466371	0.0328985340270436
532.434116	1.00010040466371	0.0327575885126945
532.454116	1.00010040466371	0.0326746233941827
532.474116	1.00010040466371	0.0325173038592576
532.494116	1.00010040466371	0.0326534405389937
532.514116	1.00010040466371	0.03266026546419
532.534116	1.00010040466371	0.0327276952016178
532.554116	1.00010040466371	0.0325774137139677
532.574116	1.00010040466371	0.0322576867548448
532.594116	1.00010040466371	0.0321514703934792
532.614116	1.00010071971421	0.0321074375904243
532.634116	1.00010122765276	0.0320696555057533
532.654116	1.00010122765276	0.0320239292436059
532.674116	1.00010122765276	0.03194056605448
532.694116	1.00010122765276	0.0318761805060344
532.714116	1.00010122765276	0.0316904964363443
532.734116	1.00010122765276	0.031562105129681
532.754116	1.00010122765276	0.0313662549451177
532.774116	1.00010122765276	0.0312640393513444
532.794116	1.00010122765276	0.0313365418406885
532.814116	1.00010122765276	0.0312427031346021
532.834116	1.00010122765276	0.0312706877601339
532.854116	1.00010122765276	0.0314281693327067
532.874116	1.00010122765276	0.0315926724302649
532.894116	1.00010122765276	0.0316218184098514
532.914116	1.00010122765276	0.0317021787026462
532.934116	1.00010122765276	0.0318694476832166
532.954116	1.00010122765276	0.0319293411795319
532.974116	1.00010122765276	0.0318937834826583
532.994116	1.00010122765276	0.0320385185497807
533.014116	1.00010122765276	0.0321893494563316
533.034116	1.00010122765276	0.0321686188097762
533.054116	1.00010122765276	0.0325074298261684
533.074116	1.00010122765276	0.0325951501352995
533.094116	1.00010122765276	0.0326612250799087
533.114116	1.00010122765276	0.0328527203323575
533.134116	1.00010122765276	0.0328460591644473
533.154116	1.00010122765276	0.0328581413544267
533.174116	1.00010122765276	0.0325958748048202
533.194116	1.00010122765276	0.03251614654098
533.214116	1.00010122765276	0.0328325912108623
533.234116	1.00009299776229	0.0328552796417244
533.254116	1.00009299776229	0.033239473339245
533.274116	1.00009299776229	0.0333670140942177
533.294116	1.00009299776229	0.0333645622922742
533.314116	1.00009299776229	0.0334406400651158
533.334116	1.00009299776229	0.0334437723488754
533.354116	1.00009299776229	0.0335197617045219
533.374116	1.00009299776229	0.0337002523983305
533.394116	1.00009299776229	0.0335912827529426
533.414116	1.00009299776229	0.0338350216791091
533.434116	1.00011357248846	0.0338427922531967
533.454116	1.00011357248846	0.0338007921014344
533.474116	1.00011357248846	0.0339808215785384
533.494116	1.00011357248846	0.0341716264732808
533.514116	1.00011357248846	0.0341141397744891
533.534116	1.00011357248846	0.0342267949972924
533.554116	1.00011357248846	0.0343429221408473
533.574116	1.00011357248846	0.0343323823390284
533.594116	1.00011357248846	0.0343964834919709
533.614116	1.00011357248846	0.0345853405501476
533.634116	1.00010122765276	0.0346481995269989
533.654116	1.00010122765276	0.0344139463631201
533.674116	1.00010122765276	0.0343331520965013
533.694116	1.00010122765276	0.0344441698783885
533.714116	1.00010122765276	0.0344568296290845
533.734116	1.00010122765276	0.0345384880182016
533.754116	1.00010122765276	0.0345209895376089
533.774116	1.00010122765276	0.0346177593876146
533.794116	1.00010122765276	0.0348793451734307
533.814116	1.00010122765276	0.0350143144605848
533.834116	1.00010122765276	0.0349516988149317
533.854116	1.00010122765276	0.034986594882693
533.874116	1.00010122765276	0.0352823467426772
533.894116	1.00010122765276	0.0354659953262341
533.914116	1.00010122765276	0.0356102693610046
533.934116	1.00010122765276	0.0355414238431911
533.954116	1.00010122765276	0.0355978796485893
533.974116	1.00010122765276	0.0357400242386318
533.994116	1.00010122765276	0.0358858674628837
534.014116	1.00010122765276	0.0362277638203763
534.034116	1.00010122765276	0.0363413383603153
534.054116	1.00010122765276	0.0363518259349506
534.074116	1.00010122765276	0.0364792774750664
534.094116	1.00010122765276	0.0366076536737348
534.114116	1.00010122765276	0.0367761652763017
534.134116	1.00010122765276	0.0369432999803819
534.154116	1.00010122765276	0.0370370804175968
534.174116	1.00010441673532	0.0370364044316586
534.194116	1.00011542421382	0.0370692761025506
534.214116	1.00012312044733	0.0371320341859784
534.234116	1.00026075893581	0.0372433944120147
534.254116	1.00037751407723	0.0373564680457802
534.274116	1.00040902555628	0.0376025655040962
534.294116	1.00067566114825	0.0378426283487004
534.314116	1.00086255681711	0.0379175061062629
534.334116	1.00099910870286	0.0380301743858616
534.354116	1.00134707875923	0.0381074100820816
534.374116	1.00163818541614	0.0382129410421985
534.394116	1.00195953692052	0.0382594066181907
534.414116	1.00283018860646	0.0383357609806814
534.434116	1.00292078812723	0.0385209330549346
534.454116	1.00397613655816	0.0385646341511205
534.474116	1.00461367659658	0.0387770658479521
534.494116	1.00499389753622	0.0388211230385744
534.514116	1.00581750382485	0.0389575451910274
534.534116	1.00694026663199	0.0391349015858973
534.554116	1.00695087547517	0.039203737014369
534.574116	1.00761923259563	0.0392938680771036
534.594116	1.00918075143838	0.0393807325668774
534.614116	1.0093845441011	0.0395492560392588
534.634116	1.01085990627801	0.0396667820404573
534.654116	1.01125519820457	0.0397448177621774
534.674116	1.01284850499925	0.0398479996859971
534.694116	1.01305168042019	0.0399258781326742
534.714116	1.01398951501667	0.0400280730814154
534.734116	1.01636860275183	0.0401124775521257
534.754116	1.01734886629145	0.0402156624433989
534.774116	1.01834182829486	0.0402189414796653
534.794116	1.01865057777946	0.0403138637930383
534.814116	1.02070418620581	0.040320232542029
534.834116	1.02141006005351	0.0403263816994507
534.854116	1.02282971615932	0.0402696867172892
534.874116	1.02390430838882	0.0401491060193192
534.894116	1.0268673004231	0.0403207904233123
534.914116	1.0268673004231	0.0403695878243705
534.934116	1.02948958785121	0.0403180259435065
534.954116	1.0298086632765	0.0404934042337838
534.974116	1.03231676097437	0.0405497092925375
534.994116	1.03436802259599	0.0405509395988146
535.014116	1.034949554372	0.0403831366241755
535.034116	1.03655582324419	0.0401403460961896
535.054116	1.03974049509375	0.0402239392650768
535.074116	1.03974049509375	0.0402956080182783
535.094116	1.04167451935382	0.0403290654645175
535.114116	1.04509979976676	0.0404932309344914
535.134116	1.04641840824867	0.0406703463721263
535.154116	1.04824567539832	0.0407948025645433
535.174116	1.05128127049757	0.0407970685121389
535.194116	1.05183762395246	0.0407941247981333
535.214116	1.05362657710421	0.0407549366054345
535.234116	1.05512740693434	0.0407311779846546
535.254116	1.05892581643602	0.0406669260850673
535.274116	1.05910213540968	0.0406844975650187
535.294116	1.06092258718129	0.0406756776993265
535.314116	1.0638122560352	0.0408654422048239
535.334116	1.06608437448306	0.0408275525698366
535.354116	1.06793445386035	0.0409768095527499
535.374116	1.06830508826353	0.0410268544713162
535.394116	1.07128401928099	0.0410806870477017
535.414116	1.07128401928099	0.0411769334388863
535.434116	1.07434755743024	0.0412923377107367
535.454116	1.07457103753406	0.0415009906521095
535.474116	1.07725068987057	0.0415964043758043
535.494116	1.07813000223031	0.0417646839234969
535.514116	1.07954356307347	0.0419180632929999
535.534116	1.08078105569744	0.0419729516893887
535.554116	1.08324698806584	0.041973498887838
535.574116	1.08330311849067	0.0421400810520524
535.594116	1.08468392694162	0.0423564072350333
535.614116	1.08581306791388	0.0425760902015663
535.634116	1.08790021957348	0.0428722100258012
535.654116	1.08919224165141	0.0429766210689163
535.674116	1.09035843641957	0.0432272112520349
535.694116	1.09137284114542	0.0433072731510968
535.714116	1.09239921779007	0.0434284627705528
535.734116	1.09350554653469	0.0434952192010078
535.754116	1.09569849086441	0.0435936763451505
535.774116	1.09650104020673	0.0436940130744246
535.794116	1.09662138306601	0.0438569488316127
535.814116	1.098266403149	0.043940782364244
535.834116	1.09935746158905	0.0440333117230065
535.854116	1.1003818707755	0.044348395949929
535.874116	1.10098240202521	0.0446913421925174
535.894116	1.10283248140251	0.0448841115415658
535.914116	1.10288186074532	0.0450617373812263
535.934116	1.1048729155745	0.0451627245763377
535.954116	1.10570785082172	0.0453542214812674
535.974116	1.10588330179914	0.0454717243363279
535.994116	1.10659518732465	0.0455626554245624
536.014116	1.1076772636108	0.0456924411637066
536.034116	1.10843287042943	0.0459681995080825
536.054116	1.10930291130319	0.0461718511030998
536.074116	1.11020157676472	0.0462688346097671
536.094116	1.11101957644046	0.0464618769645502
536.114116	1.11236896985639	0.0465616427557457
536.134116	1.11297827751273	0.0468603318013373
536.154116	1.11314371117035	0.0470629631857948
536.174116	1.11437401549936	0.0472297756244103
536.194116	1.1147575926912	0.0473644006869428
536.214116	1.11577529580284	0.0474990993423247
536.234116	1.11637692651449	0.0476496097776526
536.254116	1.11688057652235	0.0478045161987967
536.274116	1.11738704269585	0.0478982550916603
536.294116	1.11840346631671	0.0480378524195022
536.314116	1.1185071307886	0.0481284226653748
536.334116	1.11963362919447	0.0483284498125228
536.354116	1.12030747076538	0.0485088858307742
536.374116	1.12095802431809	0.0486390834524842
536.394116	1.12151479569709	0.0487075200551868
536.414116	1.12195806531324	0.0487242570871769
536.434116	1.12294057278392	0.0486848677011219
536.454116	1.12294057278392	0.048632569891756
536.474116	1.12385229033737	0.0487046060157178
536.494116	1.1239857688734	0.0487942889929536
536.514116	1.12516922712276	0.0489296707561619
536.534116	1.12541696611466	0.0489518827401083
536.554116	1.12592659565231	0.0489537617317497
536.574116	1.12675348103792	0.0488557586080132
536.594116	1.12677667904168	0.0487853290634495
536.614116	1.12745918128638	0.0488910202660622
536.634116	1.12747853438819	0.0490032980287625
536.654116	1.12812418858424	0.0491479174751362
536.674116	1.12845143603359	0.0492976302589279
536.694116	1.12860356041521	0.0494967926900868
536.714116	1.12924763935879	0.0496380779055563
536.734116	1.12970073340669	0.0495303539972032
536.754116	1.13015263154863	0.0495003144640603
536.774116	1.13111120804093	0.0497486155534454
536.794116	1.13111120804093	0.0497665176077319
536.814116	1.13182656555149	0.0497497022349664
536.834116	1.13190786143827	0.0496736327480247
536.854116	1.13253086414673	0.0497135236337433
536.874116	1.13285100688595	0.049758566018973
536.894116	1.13295381622079	0.0498300780906227
536.914116	1.13324614450206	0.0500076493291359
536.934116	1.13379497532267	0.0499707039378944
536.954116	1.13408442314229	0.0499550256933615
536.974116	1.13439792410272	0.0501616945952347
536.994116	1.13471752032577	0.0501642762798965
537.014116	1.13502753001236	0.0501463593883414
537.034116	1.13533028710796	0.0502415618293373
537.054116	1.13562684606731	0.0504910386238526
537.074116	1.13615530790901	0.0507216519091031
537.094116	1.13619618731807	0.0504986453944993
537.114116	1.13674950600082	0.0505677039754841
537.134116	1.13698389713913	0.0507071202886544
537.154116	1.13701039352867	0.0506838418018725
537.174116	1.13738103436144	0.050642247597767
537.194116	1.13744904669064	0.0507566393744367
537.214116	1.13772179040444	0.0505822320349884
537.234116	1.13789556968536	0.050357742387058
537.254116	1.13826215986891	0.0505657359602342
537.274116	1.13827861964985	0.050526497914314
537.294116	1.13847284506491	0.0504062531320954
537.314116	1.13884612203446	0.0503706045180927
537.334116	1.13902425415589	0.0502670475081331
537.354116	1.13921579842694	0.0503273924582645
537.374116	1.13942557061946	0.0504901044694482
537.394116	1.13955178370531	0.0504340415549114
537.414116	1.13988107576808	0.0506426861874139
537.434116	1.14009983011449	0.050650639556647
537.454116	1.1403112740035	0.0503608890748925
537.474116	1.14054595447389	0.0505427073330478
537.494116	1.14078215233033	0.0503650969241464
537.514116	1.14116684827292	0.0502799689882398
537.534116	1.14135824466312	0.0505202496439408
537.554116	1.14153703903355	0.0505405565226534
537.574116	1.14170164970212	0.0502464237053728
537.594116	1.14181911852935	0.0502477863600807
537.614116	1.14216888887426	0.050459607948446
537.634116	1.14216888887426	0.0504209111660691
537.654116	1.14241797165297	0.0504656983502851
537.674116	1.14252503738428	0.0506417003993169
537.694116	1.14267420414902	0.0507168879590384
537.714116	1.14273963177824	0.050620008313248
537.734116	1.14285672768856	0.0507469458903941
537.754116	1.14297566246503	0.0510900933263393
537.774116	1.14309482227757	0.051251637347772
537.794116	1.14321722260948	0.051208470986731
537.814116	1.14347841875823	0.051297373523661
537.834116	1.14349143227253	0.0514861486801163
537.854116	1.14361817258574	0.0515915591616164
537.874116	1.14375314278942	0.0515407118435875
537.894116	1.14391272550929	0.0513806711341658
537.914116	1.14401350308991	0.0515453422582387
537.934116	1.14418685801711	0.0515627202602142
537.954116	1.14419758259312	0.05170039408461
537.974116	1.14442020113029	0.0515135982197283
537.994116	1.14442305587355	0.0514451266010726
538.014116	1.14463467979142	0.0515476806117031
538.034116	1.14467159856569	0.0517962499588966
538.054116	1.14487301870531	0.0519090891638245
538.074116	1.14498018088065	0.0518262805896788
538.094116	1.14516868394999	0.0518672522220121
538.114116	1.14518720120354	0.0517266050090733
538.134116	1.14538842202549	0.0520031728748007
538.154116	1.14538842202549	0.0520928552585455
538.174116	1.14549376462349	0.0522390148133552
538.194116	1.14564858943792	0.0521396911727516
538.214116	1.14567893715903	0.0521477786708874
538.234116	1.14583201312174	0.0521245607201595
538.254116	1.14591782258907	0.0522343292040664
538.274116	1.14605833510962	0.0523291619003402
538.294116	1.14613816504716	0.0522948367706575
538.314116	1.14613816504716	0.0523144219646461
538.334116	1.14622704786422	0.052108238538188
538.354116	1.14638814797014	0.0519469776118315
538.374116	1.14644820688175	0.0518546880233232
538.394116	1.1465083943854	0.0518732731854363
538.414116	1.14656996425347	0.0520366783937892
538.434116	1.14669450564282	0.0519958480122492
538.454116	1.14670355209274	0.0520922789790497
538.474116	1.1468171310108	0.0522821764264708
538.494116	1.1468171310108	0.0522350716609661
538.514116	1.14693209229328	0.052192122517531
538.534116	1.14698424922413	0.0521370222449525
538.554116	1.14700230354634	0.0521527384728921
538.574116	1.14708437741496	0.0521916898627907
538.594116	1.14713765952614	0.0522841658073875
538.614116	1.14717924619141	0.0523098040132997
538.634116	1.14723765269533	0.0523227248999154
538.654116	1.14729775661416	0.0523419065202097
538.674116	1.14735207389125	0.0523082093037164
538.694116	1.14744014657846	0.0523662135264213
538.714116	1.1474952739854	0.0523927378139889
538.734116	1.14752198255181	0.0523851458806097
538.754116	1.14756502230712	0.0524497592160501
538.774116	1.14763847407955	0.0525655913947141
538.794116	1.14764724405658	0.0525602648154398
538.814116	1.14773147184184	0.0525167334576017
538.834116	1.14773147184184	0.0525383934951716
538.854116	1.14777344428323	0.0523366909237022
538.874116	1.14780718683415	0.0524047595621534
538.894116	1.14788450922694	0.0523829487779392
538.914116	1.14791793029777	0.0524351094909467
538.934116	1.14795135136859	0.0525923097537493
538.954116	1.14798477243941	0.0526967463169652
538.974116	1.14805655251534	0.052731861976296
538.994116	1.14805655251534	0.0527045756466353
539.014116	1.1480944100115	0.0527801501623105
539.034116	1.14815713720791	0.0527961453308918
539.054116	1.14816601005857	0.0527736455039435
539.074116	1.14822230765306	0.0528055284192845
539.094116	1.14825981152111	0.052941149952747
539.114116	1.14828837824247	0.0532759730877561
539.134116	1.14831527326734	0.0535237044260434
539.154116	1.1483808101998	0.0534658058446878
539.174116	1.14841659736413	0.0535190562066702
539.194116	1.14841866769595	0.0534675198459077
539.214116	1.14848225002942	0.0532690268722883
539.234116	1.14851197407914	0.0531763627911312
539.254116	1.14853812969978	0.0532216562229371
539.274116	1.14856724293731	0.0533475231428124
539.294116	1.14859867083154	0.0534530487615126
539.314116	1.14862585518849	0.0535067187214391
539.334116	1.1486592119633	0.0535999614560548
539.354116	1.14871133031653	0.0536123755015901
539.374116	1.14871412076377	0.0536872793727439
539.394116	1.14875966806383	0.0536906391237489
539.414116	1.14878884559738	0.0537240746108311
539.434116	1.14882769325223	0.053742670455778
539.454116	1.14883421286859	0.0538234439502211
539.474116	1.14887789558409	0.0538723469926287
539.494116	1.1488806153057	0.0539539507805991
539.514116	1.14892834224082	0.0539202666209021
539.534116	1.14892892090499	0.0537966893882527
539.554116	1.14897269363492	0.0537517662946588
539.574116	1.14897500829161	0.0536504384358703
539.594116	1.14901725077628	0.0535955429175932
539.614116	1.14903581946665	0.0536486063299961
539.634116	1.14906800605391	0.0536519767638345
539.654116	1.14908940376913	0.0536480104653062
539.674116	1.14911409344053	0.0536570178740687
539.694116	1.14911409344053	0.053670802883183
539.714116	1.14915688887097	0.0536567294375755
539.734116	1.14916235403261	0.0535152851665913
539.754116	1.14918132135829	0.0534948227933087
539.774116	1.14919474636712	0.053580889631545
539.794116	1.14921506390921	0.0536115814109971
539.814116	1.14923662236448	0.0536343417803744
539.834116	1.14925452880585	0.053726776774111
539.854116	1.14929497743158	0.0537801992484041
539.874116	1.14929597401988	0.0538700774840885
539.894116	1.14932066369129	0.0539403699322951
539.914116	1.14933119537925	0.0540841887596775
539.934116	1.14935050347384	0.0539934214748848
539.954116	1.14936345912172	0.0540224099359497
539.974116	1.14938814879313	0.0539529246351324
539.994116	1.1493923794712	0.0540010502046875
540.014116	1.14940543156311	0.0540116742821904
540.034116	1.1494350591688	0.0540684292069151
540.054116	1.14943830611777	0.0540669620978383
540.074116	1.14945563389497	0.0539744689420104
540.094116	1.14948114655542	0.0540501158635547
540.114116	1.14948114655542	0.0540453091821573
540.134116	1.14950254427064	0.0540341574913982
540.154116	1.14951077416111	0.0540395511351245
540.174116	1.14951254230164	0.0539741561723974
540.194116	1.14953134888728	0.054022609348834
540.214116	1.149554418299	0.0539899175056327
540.234116	1.14955686154773	0.0539329317130148
540.254116	1.14958018814353	0.0538577678929225
540.274116	1.14958648915342	0.0538656904006364
540.294116	1.14958648915342	0.0538487486143453
540.314116	1.14959435898618	0.0538492530814632
540.334116	1.14961856000784	0.0538880311720693
540.354116	1.14964574436479	0.0539016298250954
540.374116	1.14964574436479	0.0538533653787101
540.394116	1.14964574436479	0.053843546074633
540.414116	1.14965693187214	0.0538243454626358
540.434116	1.14966220414572	0.0538680501197661
540.454116	1.14969183175141	0.053651145283326
540.474116	1.14969453218422	0.0536355323227729
540.494116	1.14970499957616	0.0537268058551566
540.514116	1.14970499957616	0.0538841622060206
540.534116	1.14972107358098	0.053999267358544
540.554116	1.1497214593571	0.0540468902414536
540.574116	1.14972756747893	0.0540680078284991
540.594116	1.14972968924757	0.0540531954869366
540.614116	1.14975931685325	0.0540228965983457
540.634116	1.14975931685325	0.0541010771318033
540.654116	1.14977659962324	0.0542424543383354
540.674116	1.14978894445894	0.0544044897700903
540.694116	1.14978894445894	0.0544827593271567
540.714116	1.14978894445894	0.0543748520301693
540.734116	1.14978894445894	0.0544171786018319
540.754116	1.14978894445894	0.0543548691973939
540.774116	1.14981445711939	0.0543140827341679
540.794116	1.14981857206462	0.0542297922136767
540.814116	1.14981857206462	0.0541663112585437
540.834116	1.14983996977984	0.0543007143555439
540.854116	1.14985231461554	0.0542927580188586
540.874116	1.14985231461554	0.0543796521831686
540.894116	1.14985231461554	0.0544368949572708
540.914116	1.14985540082447	0.0544306935726653
540.934116	1.14985231461554	0.054436712162127
540.954116	1.14985443638418	0.0543941950799408
540.974116	1.14985642956078	0.0544073153794412
540.994116	1.14987371233076	0.0542780358878867
541.014116	1.14988194222123	0.0543227643165212
541.034116	1.14988194222123	0.0542580459332226
541.054116	1.14988194222123	0.0542828330734324
541.074116	1.14988862900724	0.0544786143879201
541.094116	1.1498901721117	0.0544356023344679
541.114116	1.1498901721117	0.0543905581687666
541.134116	1.14989624165592	0.0543309070092947
541.154116	1.14991568477215	0.0543694951828683
541.174116	1.14991568477215	0.0544644910890915
541.194116	1.14991568477215	0.0545340060644451
541.214116	1.1499238503666	0.0545490617372056
541.234116	1.14992391466262	0.0544822180636143
541.254116	1.14994324847562	0.0545590460317046
541.274116	1.14995206345986	0.0545864326612985
541.294116	1.14995354226831	0.0546365102218541
541.314116	1.14995354226831	0.054691081694195
541.334116	1.14995354226831	0.0547555828598875
541.354116	1.14995354226831	0.0547612572247276
541.374116	1.14995354226831	0.0548620064300577
541.394116	1.14995354226831	0.0549792499296703
541.414116	1.14995428167253	0.0551510607471886
541.434116	1.14995354226831	0.0552280305595627
541.454116	1.14995765721354	0.0553364150230946
541.474116	1.14996259514782	0.055580140298975
541.494116	1.14996259514782	0.0557001263192368
541.514116	1.14996259514782	0.0557410534397655
541.534116	1.14997905492876	0.055863041304249
541.554116	1.14999139976446	0.0557702163871048
541.574116	1.14998776703937	0.0558794121524604
541.594116	1.14999202986545	0.0560343387522881
541.614116	1.14999222275351	0.0561428787103904
541.634116	1.14999222275351	0.0562609097721974
541.654116	1.14999222275351	0.056286582400572
541.674116	1.14999633769874	0.0564370993642987
541.694116	1.14999633769874	0.0565106388002719
541.714116	1.14999222275351	0.0564725675571211
541.734116	1.15001556220851	0.0564231339340037
541.754116	1.15002032011393	0.0565431502222921
541.774116	1.15001691242491	0.0565638470244123
541.794116	1.15002151601989	0.0565225276065134
541.814116	1.15001949712489	0.0564701021966414
541.834116	1.15002185035919	0.0563399698589123
541.854116	1.15002185035919	0.0563050874414376
541.874116	1.15002185035919	0.0562992587690083
541.894116	1.15002596530443	0.0562190989439768
541.914116	1.15002230043133	0.056251584845896
541.934116	1.15002596530443	0.0562842078441736
541.954116	1.15002596530443	0.0562909024195734
541.974116	1.15002596530443	0.0563058049717264
541.994116	1.15002596530443	0.0563077077029969
542.014116	1.15002596530443	0.0562258380311808
542.034116	1.15002596530443	0.0562823039259215
542.054116	1.15002596530443	0.0562619495679511
542.074116	1.1500298873616	0.0562310417578745
542.094116	1.15003008024966	0.0562184241450201
542.114116	1.15003303786655	0.0561764346760904
542.134116	1.1500341951949	0.0561589943575892
542.154116	1.1500341951949	0.0561418484104883
542.174116	1.1500341951949	0.0561891585237849
542.194116	1.1500341951949	0.0561487969999196
542.214116	1.1500341951949	0.056069279331854
542.234116	1.15003831014013	0.0559860974520409
542.254116	1.15003831014013	0.0558531329765631
542.274116	1.15003831014013	0.0557761489204111
542.294116	1.15003831014013	0.0557873534318445
542.314116	1.15003831014013	0.0557496922907866
542.334116	1.15003831014013	0.0557795947275715
542.354116	1.15003831014013	0.0558209907057741
542.374116	1.15003831014013	0.055759172118167
542.394116	1.15003831014013	0.0558741449222587
542.414116	1.15003831014013	0.0559813097623465
542.434116	1.15003831014013	0.0560988915516734
542.454116	1.15003831014013	0.0562160822306115
542.474116	1.15003831014013	0.0562248006093901
542.494116	1.15003831014013	0.0562679604420328
542.514116	1.15003831014013	0.056314509106727
542.534116	1.15003831014013	0.0563874188490385
542.554116	1.15003831014013	0.0563986103036764
542.574116	1.15003831014013	0.0565018337718468
542.594116	1.15003831014013	0.0564740916413075
542.614116	1.15003831014013	0.0565529730873135
542.634116	1.15006793774582	0.0567193611800594
542.654116	1.15006793774582	0.0566853452590463
542.674116	1.15006793774582	0.0566739460826539
542.694116	1.15006793774582	0.0566876580924087
542.714116	1.15006793774582	0.056626419345242
542.734116	1.15006793774582	0.0567276558064589
542.754116	1.15006793774582	0.0567984058360149
542.774116	1.15006793774582	0.0567324274719034
542.794116	1.15006793774582	0.0567391730875055
542.814116	1.15006793774582	0.0567499105217369
542.834116	1.1500975653515	0.0566512794848116
542.854116	1.1500975653515	0.0564681597014918
542.874116	1.1500975653515	0.0564115840109665
542.894116	1.1500975653515	0.0563269184043357
542.914116	1.1500975653515	0.0563336147602079
542.934116	1.1500975653515	0.0563832804381996
542.954116	1.1500975653515	0.0564068918732795
542.974116	1.1500975653515	0.0564119834302259
542.994116	1.1500975653515	0.056323045877343
543.014116	1.1500975653515	0.0563331720161258
543.034116	1.15010579524197	0.0562713765746572
543.054116	1.15010579524197	0.0562336068247961
543.074116	1.15010579524197	0.0563276561133099
543.094116	1.15010579524197	0.0562831900075768
543.114116	1.15010579524197	0.0562636054070789
543.134116	1.15010579524197	0.0563029188263211
543.154116	1.15010579524197	0.0563397585762132
543.174116	1.15010579524197	0.0564651726626632
543.194116	1.15010579524197	0.0564938833700689
543.214116	1.15010579524197	0.0564308659311938
543.234116	1.15011484812149	0.056438410978805
543.254116	1.15011484812149	0.0564767213987185
543.274116	1.15011484812149	0.0565329469297148
543.294116	1.15011484812149	0.0565913618480028
543.314116	1.15011484812149	0.0566809872566382
543.334116	1.15011484812149	0.0567342880653324
543.354116	1.15011484812149	0.0566445089425987
543.374116	1.15011484812149	0.0565468233364012
543.394116	1.15011484812149	0.0565153914740125
543.414116	1.15011484812149	0.0565323480975716
543.434116	1.15011484812149	0.0565801864176151
543.454116	1.15011484812149	0.056623603231743
543.474116	1.15011484812149	0.0566468164345451
543.494116	1.15011484812149	0.0566527833903135
543.514116	1.15011484812149	0.0566946458522275
543.534116	1.15011484812149	0.0566526807164178
543.554116	1.15011484812149	0.0566065302840014
543.574116	1.15011484812149	0.0565933737815673
543.594116	1.15011484812149	0.0565783074259737
543.614116	1.15011484812149	0.0565122477536323
543.634116	1.15012719295719	0.0564912316535012
543.654116	1.15012719295719	0.0565431448808758
543.674116	1.15012719295719	0.0565159932736099
543.694116	1.15012719295719	0.0565164081236279
543.714116	1.15012719295719	0.0565128038544433
543.734116	1.15012719295719	0.0564863128023566
543.754116	1.15012719295719	0.0563220369431076
543.774116	1.15012719295719	0.0562714264278787
543.794116	1.15012719295719	0.0562126566021363
543.814116	1.15012719295719	0.0561716790348958
543.834116	1.15011484812149	0.056055507379536
543.854116	1.15011484812149	0.0560111320778844
543.874116	1.15011484812149	0.0558845108312953
543.894116	1.15011484812149	0.0558545086880678
543.914116	1.15011484812149	0.0557851165652949
543.934116	1.15011484812149	0.0556310784210853
543.954116	1.15011484812149	0.0554426237496218
543.974116	1.15011484812149	0.055451654898013
543.994116	1.15011484812149	0.0553772448111439
544.014116	1.15011484812149	0.0552366872153057
544.034116	1.15012307801195	0.0551660380791726
544.054116	1.15012307801195	0.054977329393678
544.074116	1.15012307801195	0.0549103207296639
544.094116	1.15012307801195	0.0548557872407301
544.114116	1.15012307801195	0.0547627445124894
544.134116	1.15012307801195	0.0547857767006199
544.154116	1.15012307801195	0.0547074501684435
544.174116	1.15012307801195	0.054643287885956
544.194116	1.15012307801195	0.0545652925216057
544.214116	1.15012307801195	0.0544504419766038
544.234116	1.15012307801195	0.0543435750688609
544.254116	1.15012307801195	0.0542318071146947
544.274116	1.15012307801195	0.0542529739614702
544.294116	1.15012307801195	0.0541119676866424
544.314116	1.15012307801195	0.0541126727536256
544.334116	1.15012307801195	0.0540831127609901
544.354116	1.15012307801195	0.0540817851222341
544.374116	1.15012307801195	0.0539608133138749
544.394116	1.15012307801195	0.0539738896950611
544.414116	1.15012307801195	0.053972535942713
544.434116	1.15012307801195	0.0539424833527739
544.454116	1.15012307801195	0.0538664215812117
544.474116	1.15012307801195	0.0538317546008705
544.494116	1.15012307801195	0.0538376265981229
544.514116	1.15012307801195	0.0538824624485789
544.534116	1.15012307801195	0.0537946964463911
544.554116	1.15012307801195	0.0538098452971957
544.574116	1.15012307801195	0.0538768699854589
544.594116	1.15012307801195	0.0539594999188964
544.614116	1.15012307801195	0.0538652221364525
544.634116	1.15012307801195	0.0538429312182401
544.654116	1.15012307801195	0.0538866613954715
544.674116	1.15012307801195	0.0537632301615403
544.694116	1.15012307801195	0.0537863027070401
544.714116	1.15012307801195	0.0538571476951129
544.734116	1.15012307801195	0.0538796261563949
544.754116	1.15012307801195	0.0538197684621498
544.774116	1.15012307801195	0.0537640865686593
544.794116	1.15012307801195	0.053708295472875
544.814116	1.15012307801195	0.0536730154166135
544.834116	1.15011664841003	0.0536778743251946
544.854116	1.15011484812149	0.053661905863696
544.874116	1.15011484812149	0.0536644626217477
544.894116	1.15011484812149	0.0536280270390404
544.914116	1.15011484812149	0.0536390813973201
544.934116	1.15011484812149	0.0535725950051456
544.954116	1.15011484812149	0.0535728430842697
544.974116	1.15011484812149	0.0536081997008354
544.994116	1.15011484812149	0.0534855216066367
545.014116	1.15011484812149	0.0534340487493812
545.034116	1.15012237075574	0.0534281654758051
545.054116	1.15012719295719	0.0534163265227845
545.074116	1.15012719295719	0.0533794648137354
545.094116	1.15012719295719	0.0533193192764878
545.114116	1.15012719295719	0.0532276665035292
545.134116	1.15012719295719	0.0532698993036571
545.154116	1.15012719295719	0.0532014935624721
545.174116	1.15012719295719	0.0530224267273267
545.194116	1.15012719295719	0.0529786104939396
545.214116	1.15012719295719	0.0529107566991309
545.234116	1.15012719295719	0.052845992617046
545.254116	1.15012719295719	0.0527438255623694
545.274116	1.15012719295719	0.0526370233451159
545.294116	1.15012719295719	0.0525079260552141
545.314116	1.15012719295719	0.052467836943592
545.334116	1.15012719295719	0.052292589221275
545.354116	1.15012719295719	0.0521631839096859
545.374116	1.15012719295719	0.0520784120682156
545.394116	1.15012719295719	0.0519617341652654
545.414116	1.15012719295719	0.0518891496558724
545.434116	1.15012391386021	0.0517346123859616
545.454116	1.15011484812149	0.0516912988392197
545.474116	1.15011484812149	0.0516368692111634
545.494116	1.15011484812149	0.0514719422925871
545.514116	1.15011484812149	0.0513235405298109
545.534116	1.15011484812149	0.0512103719375295
545.554116	1.15011484812149	0.0509426251244771
545.574116	1.15011484812149	0.0508182021675405
545.594116	1.15011484812149	0.0506500709925296
545.614116	1.15011484812149	0.0505940478418714
545.634116	1.15011569682894	0.0504873275263375
545.654116	1.150123901001	0.0504170445739834
545.674116	1.150123901001	0.0501900361514087
545.694116	1.150123901001	0.0500927274118219
545.714116	1.150123901001	0.0500201648615859
545.734116	1.150123901001	0.0497682517876366
545.754116	1.150123901001	0.0495503955855611
545.774116	1.150123901001	0.0494172714610775
545.794116	1.150123901001	0.0492518365144387
545.814116	1.150123901001	0.0490295457496518
545.834116	1.150123901001	0.0488433878873015
545.854116	1.15012801594624	0.0486386804722807
545.874116	1.15012801594624	0.0485913003270784
545.894116	1.15012801594624	0.0485010754928087
545.914116	1.15012801594624	0.04842523687376
545.934116	1.15012801594624	0.0483531396202538
545.954116	1.15012801594624	0.0481637211198494
545.974116	1.15012801594624	0.0480821250472586
545.994116	1.15012801594624	0.0479984576920309
546.014116	1.15012801594624	0.0477455612039479
546.034116	1.15012801594624	0.0475548423653603
546.054116	1.15011484812149	0.0473840980506788
546.074116	1.15011484812149	0.0473183398716265
546.094116	1.15011484812149	0.0472233671115415
546.114116	1.15011484812149	0.0471493884924311
546.134116	1.15011484812149	0.04702114879663
546.154116	1.15011484812149	0.046872690058744
546.174116	1.15011484812149	0.0467940899273427
546.194116	1.15011484812149	0.046741085864012
546.214116	1.15011484812149	0.0465362271088562
546.234116	1.15011484812149	0.0463522687231394
546.254116	1.150123901001	0.0461731502543009
546.274116	1.150123901001	0.0460123742098687
546.294116	1.150123901001	0.0459508090428027
546.314116	1.150123901001	0.0458176083580149
546.334116	1.150123901001	0.0456229255948631
546.354116	1.150123901001	0.0455862858513457
546.374116	1.150123901001	0.0455143541817521
546.394116	1.150123901001	0.0454383155563282
546.414116	1.150123901001	0.0453548594837996
546.434116	1.150123901001	0.0451469009265766
546.454116	1.150123901001	0.045054313999214
546.474116	1.150123901001	0.0449605840087113
546.494116	1.150123901001	0.0447578351130897
546.514116	1.150123901001	0.0446191048751997
546.534116	1.150123901001	0.0444448631196642
546.554116	1.150123901001	0.0443321616045847
546.574116	1.150123901001	0.0441516389366866
546.594116	1.150123901001	0.0439338391162297
546.614116	1.150123901001	0.043782340518841
546.634116	1.150123901001	0.0435820463008661
546.654116	1.15012801594624	0.0434801510649419
546.674116	1.15012801594624	0.0433763068054712
546.694116	1.15012801594624	0.0433448879998786
546.714116	1.15012801594624	0.0432078598933933
546.734116	1.15012801594624	0.0430388372953106
546.754116	1.15012801594624	0.0429556548220069
546.774116	1.15012801594624	0.042878139591654
546.794116	1.15012801594624	0.0427291751996691
546.814116	1.15012801594624	0.0426382856557854
546.834116	1.15012801594624	0.0424815127063061
546.854116	1.15012801594624	0.0424236556693012
546.874116	1.15012801594624	0.0423047355583853
546.894116	1.15012801594624	0.0422730437470585
546.914116	1.15012801594624	0.0422404795043627
546.934116	1.15012801594624	0.0422102292820119
546.954116	1.15012801594624	0.0422886175372237
546.974116	1.15012801594624	0.0422644974805911
546.994116	1.15012801594624	0.0421549788562799
547.014116	1.15012801594624	0.0420368415596326
547.034116	1.15012801594624	0.0420959324638582
547.054116	1.15011567111053	0.042029814035935
547.074116	1.15011567111053	0.0420599348773076
547.094116	1.15011567111053	0.0420627652345846
547.114116	1.15011567111053	0.0419936419631105
547.134116	1.15011567111053	0.0420618476979202
547.154116	1.15011567111053	0.0420618198038564
547.174116	1.15011567111053	0.0419335824820183
547.194116	1.15011567111053	0.0418436098813078
547.214116	1.15011567111053	0.0417083895475766
547.234116	1.15011567111053	0.041603260380682
547.254116	1.15011567111053	0.0414936871552243
547.274116	1.15011567111053	0.0413656611160846
547.294116	1.15011567111053	0.0411753660298768
547.314116	1.15011567111053	0.0410803048396737
547.334116	1.15011567111053	0.0409650637777736
547.354116	1.15011567111053	0.0408220615936313
547.374116	1.15011567111053	0.0406845871821197
547.394116	1.15011567111053	0.0405928163045062
547.414116	1.15011567111053	0.0404444418423037
547.434116	1.15011567111053	0.0404054073637032
547.454116	1.15012883893528	0.0403168828803664
547.474116	1.15012883893528	0.0402679584722927
547.494116	1.15012883893528	0.0401934801339896
547.514116	1.15012883893528	0.0401153114703469
547.534116	1.15012883893528	0.0400919860977977
547.554116	1.15012883893528	0.0399536410353897
547.574116	1.15012883893528	0.0398254517862999
547.594116	1.15012883893528	0.0396785106042031
547.614116	1.15012883893528	0.0395690869384081
547.634116	1.15012883893528	0.0395026165704837
547.654116	1.15012883893528	0.0394009884053874
547.674116	1.15012883893528	0.0393414339849034
547.694116	1.15012883893528	0.0392190265224757
547.714116	1.15012883893528	0.0391618603086775
547.734116	1.15012883893528	0.0391101215675766
547.754116	1.15012883893528	0.038938435976602
547.774116	1.15012883893528	0.0389411031239289
547.794116	1.15012883893528	0.0388247029746389
547.814116	1.15012883893528	0.038801854768634
547.834116	1.15012883893528	0.038720127534593
547.854116	1.15011649409958	0.0386765849004305
547.874116	1.15011649409958	0.0385869933207666
547.894116	1.15011649409958	0.0383540066660996
547.914116	1.15011649409958	0.0382642874859288
547.934116	1.15011649409958	0.0382234707546758
547.954116	1.15011649409958	0.0382415959614757
547.974116	1.15011649409958	0.0382441159231022
547.994116	1.15011649409958	0.0380974453727765
548.014116	1.15011649409958	0.0382316193823561
548.034116	1.15011649409958	0.0381530756325739
548.054116	1.15012883893528	0.0381070112563132
548.074116	1.15012883893528	0.0380153762880765
548.094116	1.15012883893528	0.0378547699819921
548.114116	1.15012883893528	0.0378523657510574
548.134116	1.15012883893528	0.0379066962661626
548.154116	1.15012883893528	0.0378478599694588
548.174116	1.15012883893528	0.0377882990205769
548.194116	1.15012883893528	0.0376815994772188
548.214116	1.15012883893528	0.0376023577823418
548.234116	1.15012883893528	0.0375149211675074
548.254116	1.15011649409958	0.0374103676866176
548.274116	1.15011649409958	0.0373799708720569
548.294116	1.15011649409958	0.0372805588013347
548.314116	1.15011649409958	0.0371576243191417
548.334116	1.15011649409958	0.0372134617072028
548.354116	1.15011649409958	0.0371294655581121
548.374116	1.15011649409958	0.0370498642078545
548.394116	1.15011649409958	0.0369818145611058
548.414116	1.15011649409958	0.0369038530257266
548.434116	1.15011649409958	0.0368494139018185
548.454116	1.15011649409958	0.0367146090115964
548.474116	1.15011649409958	0.0367054924005399
548.494116	1.15011649409958	0.0366728343863097
548.514116	1.15011649409958	0.0366631361543407
548.534116	1.15011649409958	0.0366642720955924
548.554116	1.15011649409958	0.0366556356185346
548.574116	1.15011649409958	0.0366018985941562
548.594116	1.15011649409958	0.0364094663478404
548.614116	1.15011649409958	0.0362610028620288
548.634116	1.15011649409958	0.0362365124671824
548.654116	1.15011649409958	0.036167501365456
548.674116	1.15011649409958	0.0360066499477017
548.694116	1.15011649409958	0.035781829725436
548.714116	1.15011649409958	0.0356943717449357
548.734116	1.15011649409958	0.0355466744556525
548.754116	1.15011649409958	0.0355069616171512
548.774116	1.15011649409958	0.0354046277915804
548.794116	1.15011649409958	0.035321955126811
548.814116	1.15011649409958	0.0352635010381349
548.834116	1.15011649409958	0.0352008272303906
548.854116	1.15011649409958	0.0352612131313826
548.874116	1.15011649409958	0.0352680376812515
548.894116	1.15011649409958	0.0351562614182155
548.914116	1.15011649409958	0.0351346957456715
548.934116	1.15011649409958	0.0350433509944
548.954116	1.15011649409958	0.0350266305801505
548.974116	1.15011649409958	0.035004714154587
548.994116	1.15011649409958	0.0349528193254247
549.014116	1.15011649409958	0.0349017268957255
549.034116	1.15011649409958	0.0348851198382047
549.054116	1.15011649409958	0.0349148560975863
549.074116	1.15011649409958	0.0348968009226922
549.094116	1.15011649409958	0.0350136823929611
549.114116	1.15011649409958	0.0350331708479612
549.134116	1.15011649409958	0.0349876133127813
549.154116	1.15011649409958	0.0350396826282169
549.174116	1.15011649409958	0.0351693645064843
549.194116	1.15011649409958	0.0352364782183568
549.214116	1.15011649409958	0.0352704436926584
549.234116	1.15011649409958	0.0352436796348371
549.254116	1.15011649409958	0.0351694297904645
549.274116	1.15012472399005	0.0353328658603345
549.294116	1.15012472399005	0.035431360394393
549.314116	1.15012472399005	0.0354482463925551
549.334116	1.15012472399005	0.0355702217937336
549.354116	1.15012472399005	0.0355575009134929
549.374116	1.15012472399005	0.0355732996366435
549.394116	1.15012472399005	0.0356790644321066
549.414116	1.15012472399005	0.0357952337135033
549.434116	1.15012472399005	0.035878160392304
549.454116	1.15012472399005	0.0360631775654773
549.474116	1.15011649409958	0.0362446753386397
549.494116	1.15011649409958	0.0363613769812191
549.514116	1.15011649409958	0.0364979629371127
549.534116	1.15011649409958	0.0365746092970408
549.554116	1.15011649409958	0.0366318876805869
549.574116	1.15011649409958	0.0366880016353266
549.594116	1.15011649409958	0.0367590798652549
549.614116	1.15011649409958	0.0369278063114652
549.634116	1.15011649409958	0.0370652830969398
549.654116	1.15011649409958	0.0372436169710372
549.674116	1.15011649409958	0.0373594515236644
549.694116	1.15011649409958	0.0374865155143353
549.714116	1.15011649409958	0.037491361959611
549.734116	1.15011649409958	0.0376463912333348
549.754116	1.15011649409958	0.0377952517644426
549.774116	1.15011649409958	0.0378805808937059
549.794116	1.15011649409958	0.0378698048825771
549.814116	1.15011649409958	0.0379388361629884
549.834116	1.15011649409958	0.0380537169760171
549.854116	1.15011649409958	0.0381844339021123
549.874116	1.15012966192433	0.0382068221528037
549.894116	1.15012966192433	0.0382946659022769
549.914116	1.15012966192433	0.0383751551146619
549.934116	1.15012966192433	0.0384613863498295
549.954116	1.15012966192433	0.0384981928642415
549.974116	1.15012966192433	0.0385165815809243
549.994116	1.15012966192433	0.0386272189352559
550.014116	1.15012966192433	0.0386356215769675
550.034116	1.15012966192433	0.0387945821332659
550.054116	1.15012966192433	0.0389556994348666
550.074116	1.15011649409958	0.0390718681227726
550.094116	1.15011649409958	0.0391584649482285
550.114116	1.15011649409958	0.0392791578159459
550.134116	1.15011649409958	0.0393776618458559
550.154116	1.15011649409958	0.039427655130729
550.174116	1.15011649409958	0.0393696526884961
550.194116	1.15011649409958	0.0393369044636752
550.214116	1.15011649409958	0.0394038882010789
550.234116	1.15011649409958	0.0393399300794013
550.254116	1.15011649409958	0.0394697870374328
550.274116	1.15011649409958	0.0395792575889951
550.294116	1.15011649409958	0.0395661301676064
550.314116	1.15011649409958	0.0398084838864168
550.334116	1.15011649409958	0.039826493362525
550.354116	1.15011649409958	0.0399119779863589
550.374116	1.15011649409958	0.0399799065609996
550.394116	1.15011649409958	0.0399701661911888
550.414116	1.15011649409958	0.0401296674175401
550.434116	1.15011649409958	0.0401868164201077
550.454116	1.15011649409958	0.0403792789344503
550.474116	1.15011731708863	0.040469027195666
550.494116	1.15011731708863	0.0405322636326193
550.514116	1.15011731708863	0.0407996264571718
550.534116	1.15011731708863	0.0409087723693062
550.554116	1.15011731708863	0.0409463017554229
550.574116	1.15011731708863	0.041126608392697
550.594116	1.15011731708863	0.04130097893572
550.614116	1.15011731708863	0.0414624018850443
550.634116	1.15011731708863	0.0415511815693941
550.654116	1.15011731708863	0.0416151901377834
550.674116	1.15011731708863	0.0416947434152924
550.694116	1.15011731708863	0.0418375604303278
550.714116	1.15011731708863	0.0419282998210576
550.734116	1.15011731708863	0.0419298399294943
550.754116	1.15011731708863	0.0418864575378282
550.774116	1.15011731708863	0.0418088811779312
550.794116	1.15011731708863	0.0418542440481519
550.814116	1.15011731708863	0.041840285739746
550.834116	1.15011731708863	0.0419333931584763
550.854116	1.15011731708863	0.0419957791232179
550.874116	1.15011731708863	0.042091025482528
550.894116	1.15011731708863	0.0421706535398682
550.914116	1.15011731708863	0.0423013811487965
550.934116	1.15011731708863	0.0423607943184872
550.954116	1.15011731708863	0.0424711812197318
550.974116	1.15011731708863	0.0425146377977384
550.994116	1.15011731708863	0.0426325774619739
551.014116	1.15011731708863	0.0425664257985692
551.034116	1.15011731708863	0.0426698463056615
551.054116	1.15011731708863	0.0426525140024726
551.074116	1.15011731708863	0.0426735093304282
551.094116	1.15011731708863	0.0426812911808395
551.114116	1.15011731708863	0.0428288234797003
551.134116	1.15011731708863	0.0428433924900646
551.154116	1.15011731708863	0.0428872514547845
551.174116	1.15011731708863	0.0428350640346942
551.194116	1.15011731708863	0.0429103275612285
551.214116	1.15011731708863	0.0429844907559555
551.234116	1.15011731708863	0.0429767308647009
551.254116	1.15011731708863	0.0429986110873306
551.274116	1.15011731708863	0.0431572885485523
551.294116	1.15011731708863	0.0432060479662039
551.314116	1.15011731708863	0.0432323924260813
551.334116	1.15011731708863	0.0433777697601128
551.354116	1.15011731708863	0.043501064491177
551.374116	1.15011731708863	0.0436208475376103
551.394116	1.15011731708863	0.0436896746572112
551.414116	1.15011731708863	0.0437272313439015
551.434116	1.15011731708863	0.0437708914892277
551.454116	1.15011731708863	0.0438098357572377
551.474116	1.15011731708863	0.0438618296993507
551.494116	1.15011731708863	0.0438668031516426
551.514116	1.15011731708863	0.0439835309078133
551.534116	1.15011731708863	0.0439980643087344
551.554116	1.15011731708863	0.0440030472568776
551.574116	1.15011731708863	0.0440365735480414
551.594116	1.15011731708863	0.0441185120647816
551.614116	1.15011731708863	0.044110555134606
551.634116	1.15011731708863	0.0440550655321109
551.654116	1.15011731708863	0.0440644860104193
551.674116	1.15011731708863	0.0441961798222508
551.694116	1.15011731708863	0.044269744778325
551.714116	1.15011731708863	0.0442675494561263
551.734116	1.15011731708863	0.0443355421277652
551.754116	1.15011731708863	0.0443707171361678
551.774116	1.15011731708863	0.0444027276520156
551.794116	1.15011731708863	0.0443892482906258
551.814116	1.15011731708863	0.0445451304105236
551.834116	1.15011731708863	0.0446695147905627
551.854116	1.15011731708863	0.0447558071552756
551.874116	1.15011731708863	0.0448315769294003
551.894116	1.15011731708863	0.0448429108218123
551.914116	1.15011731708863	0.0449165897281058
551.934116	1.15011731708863	0.044942760888691
551.954116	1.15011731708863	0.0450243973186511
551.974116	1.15011731708863	0.0450820424794665
551.994116	1.15011731708863	0.0453051742206136
552.014116	1.15011731708863	0.0453322842835285
552.034116	1.15011731708863	0.0453266099186885
552.054116	1.15011731708863	0.0453276069831095
552.074116	1.15011731708863	0.0452564925502468
552.094116	1.15011731708863	0.0452429253522296
552.114116	1.15011731708863	0.0452359838846875
552.134116	1.15011731708863	0.0452003061896385
552.154116	1.15011731708863	0.0452441028378315
552.174116	1.15011731708863	0.0452813568442514
552.194116	1.15011731708863	0.0453192126502682
552.214116	1.15011731708863	0.0453169864665515
552.234116	1.15011731708863	0.0452281403112405
552.254116	1.15011731708863	0.0451987286912865
552.274116	1.15011731708863	0.0451788520933512
552.294116	1.15011731708863	0.045170559247424
552.314116	1.15011731708863	0.0451283353496572
552.334116	1.15011731708863	0.0451017784200995
552.354116	1.15011731708863	0.0451108546737863
552.374116	1.15011731708863	0.0451597547487403
552.394116	1.15011731708863	0.0452509434119504
552.414116	1.15011731708863	0.0452536782172199
552.434116	1.15011731708863	0.0452735019944805
552.454116	1.15011731708863	0.0452889018918627
552.474116	1.15011731708863	0.045356589509268
552.494116	1.15011731708863	0.045405576233868
552.514116	1.15011731708863	0.0453728286025382
552.534116	1.15011731708863	0.0454835935573758
552.554116	1.15011731708863	0.0455443604794147
552.574116	1.15011731708863	0.0456649382099309
552.594116	1.15011731708863	0.045633181114624
552.614116	1.15011731708863	0.0455887856342874
552.634116	1.15011731708863	0.0455240369829617
552.654116	1.15011731708863	0.0455566089410366
552.674116	1.15011801148564	0.0456348737501774
552.694116	1.15011814007767	0.0457266458147719
552.714116	1.15011814007767	0.0457834221051627
552.734116	1.15011814007767	0.045825828204583
552.754116	1.15011814007767	0.0458371282680236
552.774116	1.15011814007767	0.0458583621792513
552.794116	1.15011814007767	0.0459503793555162
552.814116	1.15011814007767	0.0460134531760105
552.834116	1.15011814007767	0.0458914255476481
552.854116	1.15011814007767	0.0459247589543257
552.874116	1.15012366953533	0.045982086004111
552.894116	1.15012636996814	0.0459410882581864
552.914116	1.15012636996814	0.0458888521718562
552.934116	1.15012636996814	0.0457923855956116
552.954116	1.15012636996814	0.0457658215441655
552.974116	1.15012636996814	0.0458002629980302
552.994116	1.15012636996814	0.0457911707200937
553.014116	1.15012636996814	0.0456787267799897
553.034116	1.15012636996814	0.0456621149745432
553.054116	1.15012636996814	0.0457088048900298
553.074116	1.15012636996814	0.0456859258225072
553.094116	1.15011814007767	0.0456471732520022
553.114116	1.15011814007767	0.0456492753961565
553.134116	1.15011814007767	0.0456949385726862
553.154116	1.15011814007767	0.0456063553337674
553.174116	1.15011814007767	0.0455750949901995
553.194116	1.15011814007767	0.0455585460947696
553.214116	1.15011814007767	0.0454586894994929
553.234116	1.15011814007767	0.0453900255898418
553.254116	1.15011814007767	0.0453208400018415
553.274116	1.15011814007767	0.0451696601089728
553.294116	1.15011814007767	0.0451916406315353
553.314116	1.15011814007767	0.0450865619113521
553.334116	1.15011814007767	0.0450623540180914
553.354116	1.15011814007767	0.0450118984039424
553.374116	1.15011814007767	0.0449841099811265
553.394116	1.15011814007767	0.0449507379975514
553.414116	1.15011814007767	0.0449604314815944
553.434116	1.15011814007767	0.0449227394790184
553.454116	1.15011814007767	0.0449031821790947
553.474116	1.15011814007767	0.0448527716702402
553.494116	1.15011814007767	0.0448243956916049
553.514116	1.15011814007767	0.0446890109609425
553.534116	1.15011814007767	0.0445661126816834
553.554116	1.15011814007767	0.0445315103918317
553.574116	1.15011814007767	0.0444333856024965
553.594116	1.15011814007767	0.044311427412549
553.614116	1.15011814007767	0.0442787527805784
553.634116	1.15011814007767	0.0442037990562032
553.654116	1.15011814007767	0.0441183209607676
553.674116	1.15011814007767	0.0440273032228871
553.694116	1.15011814007767	0.0440631660870427
553.714116	1.15011814007767	0.0439196974191888
553.734116	1.15011814007767	0.0437903484892193
553.754116	1.15011814007767	0.0436440542120146
553.774116	1.15011814007767	0.0435636071374712
553.794116	1.15011814007767	0.0434464906448737
553.814116	1.15011814007767	0.0433476079678802
553.834116	1.15011814007767	0.0433114062205196
553.854116	1.15011814007767	0.0432352607667649
553.874116	1.15011814007767	0.0432242259936791
553.894116	1.15011814007767	0.0432530702364983
553.914116	1.15011814007767	0.0432727557304194
553.934116	1.15011814007767	0.043233249426691
553.954116	1.15011814007767	0.0431191686391624
553.974116	1.15011814007767	0.0431246507130071
553.994116	1.15011814007767	0.0431186594241185
554.014116	1.15011814007767	0.0431533602334306
554.034116	1.15011814007767	0.0430551760950224
554.054116	1.15011814007767	0.0430255247048148
554.074116	1.15011814007767	0.0429853234234453
554.094116	1.15011814007767	0.0430304856938011
554.114116	1.15011814007767	0.0428720343525462
554.134116	1.15011814007767	0.0428050826636421
554.154116	1.15011814007767	0.0427355314853542
554.174116	1.15011814007767	0.0426472776337889
554.194116	1.15011814007767	0.0425253692970627
554.214116	1.15011814007767	0.0425316490224443
554.234116	1.15011814007767	0.0424948935482353
554.254116	1.15011814007767	0.0425382717854658
554.274116	1.15011814007767	0.0425702443179066
554.294116	1.15011814007767	0.0426079392879362
554.314116	1.15011814007767	0.0426651316153269
554.334116	1.15011814007767	0.042640272662739
554.354116	1.15011814007767	0.0425213003246389
554.374116	1.15011814007767	0.0425150075424609
554.394116	1.15011814007767	0.042425312695411
554.414116	1.15011814007767	0.04231116484343
554.434116	1.15011814007767	0.0423239765277519
554.454116	1.15011814007767	0.0423183947474652
554.474116	1.15011814007767	0.042310779667948
554.494116	1.15011814007767	0.0423487126277593
554.514116	1.15011814007767	0.0422501130458423
554.534116	1.15011814007767	0.0421858985361708
554.554116	1.15011814007767	0.0421068431973819
554.574116	1.15011814007767	0.0420374326763964
554.594116	1.15011814007767	0.0419594711410171
554.614116	1.15011814007767	0.0419308085063604
554.634116	1.15011814007767	0.0418513513743496
554.654116	1.15011814007767	0.0418478782666157
554.674116	1.15011814007767	0.0418237635513992
554.694116	1.15011814007767	0.0416770918140923
554.714116	1.15011814007767	0.0415340296873867
554.734116	1.15011814007767	0.0414792036075241
554.754116	1.15011814007767	0.0413913414598386
554.774116	1.15011814007767	0.0414228848984836
554.794116	1.15011814007767	0.0413922625574466
554.814116	1.15011814007767	0.0413822414665224
554.834116	1.15011814007767	0.0413927183583248
554.854116	1.15011814007767	0.0413540381936886
554.874116	1.15011814007767	0.0413326760884636
554.894116	1.15011814007767	0.0412840804742526
554.914116	1.15011814007767	0.0412430138834033
554.934116	1.15011814007767	0.0410988217503536
554.954116	1.15011814007767	0.0410399902015751
554.974116	1.15011814007767	0.0411153807351251
554.994116	1.15011814007767	0.0410182019700092
555.014116	1.15011814007767	0.0410151585495607
555.034116	1.15011814007767	0.0408434616822625
555.054116	1.15011814007767	0.0407017503404513
555.074116	1.15011814007767	0.0406545891933268
555.094116	1.15012636996814	0.040653423577539
555.114116	1.15012636996814	0.0406046291439347
555.134116	1.15012636996814	0.0405331461533306
555.154116	1.15012636996814	0.0405545432745082
555.174116	1.15012636996814	0.0405438782461456
555.194116	1.15012636996814	0.0405216591403112
555.214116	1.15012636996814	0.0403913624056507
555.234116	1.15012636996814	0.040399587593635
555.254116	1.15012636996814	0.0403483016859588
555.274116	1.15012636996814	0.0402464800428856
555.294116	1.15012719295719	0.0400792485998162
555.314116	1.15012719295719	0.0400956040172687
555.334116	1.15012719295719	0.0400192793293144
555.354116	1.15012719295719	0.0400581060861603
555.374116	1.15012719295719	0.0401465682529708
555.394116	1.15012719295719	0.0401996643073645
555.414116	1.15012719295719	0.0402269957423204
555.434116	1.15012719295719	0.0402737853642494
555.454116	1.15012719295719	0.0402981309473584
555.474116	1.15012719295719	0.0403099111447971
555.494116	1.15011814007767	0.0403436160766698
555.514116	1.15011814007767	0.0403505391459993
555.534116	1.15011814007767	0.0403383423180703
555.554116	1.15011814007767	0.0404521732460029
555.574116	1.15011814007767	0.0404991082731603
555.594116	1.15011814007767	0.0404993498238862
555.614116	1.15011814007767	0.0404756849746407
555.634116	1.15011814007767	0.0404545472089108
555.654116	1.15011814007767	0.0405525230320739
555.674116	1.15011814007767	0.0405687158330677
555.694116	1.15011814007767	0.0405184952412461
555.714116	1.15011814007767	0.0405890203378168
555.734116	1.15011814007767	0.0407186838178711
555.754116	1.15011814007767	0.040659142454184
555.774116	1.15011814007767	0.0407229397398746
555.794116	1.15011814007767	0.0406897167224721
555.814116	1.15011814007767	0.0407808294188691
555.834116	1.15011814007767	0.0407837577021157
555.854116	1.15011814007767	0.0407274229688255
555.874116	1.15011814007767	0.040746860383623
555.894116	1.15011814007767	0.0407559918319477
555.914116	1.15011814007767	0.0408787197793676
555.934116	1.15011814007767	0.0409398695029251
555.954116	1.15011814007767	0.0409669718504604
555.974116	1.15011814007767	0.0409717684425157
555.994116	1.15011814007767	0.0409453842187596
556.014116	1.15011814007767	0.0410075915427925
556.034116	1.15011814007767	0.0410268408210298
556.054116	1.15011814007767	0.0411619353347266
556.074116	1.15011814007767	0.0411843639427875
556.094116	1.15012542481666	0.0411184366188784
556.114116	1.15012719295719	0.0412139636993022
556.134116	1.15012719295719	0.0412544219621563
556.154116	1.15012719295719	0.0412265480766759
556.174116	1.15012719295719	0.0413851976438335
556.194116	1.15012719295719	0.041424849946281
556.214116	1.15012719295719	0.0414506252485508
556.234116	1.15012719295719	0.0415478390296209
556.254116	1.15012719295719	0.0415783705665764
556.274116	1.15012719295719	0.0415523626159412
556.294116	1.15012719295719	0.0415774559973664
556.314116	1.15012719295719	0.0415842045804219
556.334116	1.15012719295719	0.0416900465296796
556.354116	1.15012719295719	0.0417771579115957
556.374116	1.15012719295719	0.0418621422227466
556.394116	1.15012719295719	0.0419506957871292
556.414116	1.15012719295719	0.0419334222395223
556.434116	1.15012719295719	0.0419315747028892
556.454116	1.15012719295719	0.0419227204147342
556.474116	1.15012719295719	0.0419591684607465
556.494116	1.15012719295719	0.0419836689449354
556.514116	1.15011896306672	0.0420001537433665
556.534116	1.15011896306672	0.0420080103736092
556.554116	1.15011896306672	0.0420663398292327
556.574116	1.15011896306672	0.0420341560140931
556.594116	1.15011896306672	0.0420912237084311
556.614116	1.15011896306672	0.0421302142687176
556.634116	1.15011896306672	0.0420912794965592
556.654116	1.15011896306672	0.0420747709584992
556.674116	1.15011896306672	0.0420367555034771
556.694116	1.15011896306672	0.0420847843340434
556.714116	1.15012719295719	0.0421689745546022
556.734116	1.15012719295719	0.0422298993451742
556.754116	1.15012719295719	0.0422144751146726
556.774116	1.15012719295719	0.0422313836654822
556.794116	1.15012719295719	0.0422703985588884
556.814116	1.15012719295719	0.042326815193899
556.834116	1.15012719295719	0.0423569105151703
556.854116	1.15012719295719	0.0424779998346935
556.874116	1.15012719295719	0.0425473047143297
556.894116	1.15012719295719	0.0425275313837809
556.914116	1.15011896306672	0.0426375295485989
556.934116	1.15011896306672	0.042738970764117
556.954116	1.15011896306672	0.0428298383488435
556.974116	1.15011896306672	0.0428400173083012
556.994116	1.15011896306672	0.0428970677914078
557.014116	1.15011896306672	0.0429200406304655
557.034116	1.15011896306672	0.0430083081323178
557.054116	1.15011896306672	0.0429950667607094
557.074116	1.15011896306672	0.0430618849141997
557.094116	1.15011896306672	0.0431176890667798
557.114116	1.15012719295719	0.0430859319714732
557.134116	1.15012719295719	0.0431306099533957
557.154116	1.15012719295719	0.0431036001904137
557.174116	1.15012719295719	0.0431049260486976
557.194116	1.15012719295719	0.0430535143209872
557.214116	1.15012719295719	0.0430087045841237
557.234116	1.15012719295719	0.0430411697138673
557.254116	1.15012719295719	0.0430910045367161
557.274116	1.15012719295719	0.0431558724796779
557.294116	1.15012719295719	0.0431407165069845
557.314116	1.15012719295719	0.043227772694263
557.334116	1.15012719295719	0.0432979505987588
557.354116	1.15012719295719	0.0433478382422821
557.374116	1.15012719295719	0.0434435047930266
557.394116	1.15012719295719	0.0434490972561466
557.414116	1.15012719295719	0.0435696381902378
557.434116	1.15012719295719	0.0436227953741761
557.454116	1.15012719295719	0.043641747313559
557.474116	1.15012719295719	0.0436953721681899
557.494116	1.15012719295719	0.0437452835513425
557.514116	1.15011896306672	0.0439045064305424
557.534116	1.15011896306672	0.0439782755474266
557.554116	1.15011896306672	0.0439430192307934
557.574116	1.15011896306672	0.0439848644814769
557.594116	1.15011896306672	0.0440632936875488
557.614116	1.15011896306672	0.0440775232212177
557.634116	1.15011896306672	0.0441869130580407
557.654116	1.15011896306672	0.0441955999818107
557.674116	1.15011896306672	0.0442461909118457
557.694116	1.15011896306672	0.0443165694162069
557.714116	1.15011896306672	0.0443816326176178
557.734116	1.15011896306672	0.0444971502461967
557.754116	1.15011896306672	0.0446053085897614
557.774116	1.15011896306672	0.0446371837897232
557.794116	1.15011896306672	0.0447496657132335
557.814116	1.15011896306672	0.0447597817626739
557.834116	1.15011896306672	0.0447537548643419
557.854116	1.15011896306672	0.0447985194959108
557.874116	1.15011896306672	0.0448931836408177
557.894116	1.15011896306672	0.0449080120066297
557.914116	1.15011896306672	0.0449872661648123
557.934116	1.15011896306672	0.0450746369021759
557.954116	1.15011896306672	0.0451262284575764
557.974116	1.15011896306672	0.0452352948419537
557.994116	1.15011896306672	0.0452936272650305
558.014116	1.15011896306672	0.0452569091807375
558.034116	1.15011896306672	0.0453656402428538
558.054116	1.15011896306672	0.0454534228627821
558.074116	1.15011896306672	0.0455244631093039
558.094116	1.15011896306672	0.0455461077161147
558.114116	1.15011896306672	0.0456113667694653
558.134116	1.15011896306672	0.0455766066110804
558.154116	1.15011896306672	0.0456011634768883
558.174116	1.15011896306672	0.0455197852153944
558.194116	1.15011896306672	0.0456109085946243
558.214116	1.15011896306672	0.0457054694721448
558.234116	1.15011896306672	0.0457704792593903
558.254116	1.15011896306672	0.0457927137959836
558.274116	1.15011896306672	0.0458565520325339
558.294116	1.15011896306672	0.0460695374562137
558.314116	1.15011896306672	0.0460115836802206
558.334116	1.15011896306672	0.0460311754026069
558.354116	1.15011896306672	0.0460513119494806
558.374116	1.15011896306672	0.0460937506908907
558.394116	1.15011896306672	0.0461023201034966
558.414116	1.15011896306672	0.0461647577019317
558.434116	1.15011896306672	0.0462251881147283
558.454116	1.15011896306672	0.0462668559116839
558.474116	1.15011896306672	0.0462771589107032
558.494116	1.15011896306672	0.0463279836760846
558.514116	1.15011896306672	0.0464244561872364
558.534116	1.15011896306672	0.0464095571960279
558.554116	1.15011896306672	0.04649460797814
558.574116	1.15011896306672	0.0465208272114741
558.594116	1.15011896306672	0.0465050997072106
558.614116	1.15011896306672	0.0465444451749517
558.634116	1.15011896306672	0.0466549573027394
558.654116	1.15011896306672	0.0467073037783449
558.674116	1.15011896306672	0.0467883182300233
558.694116	1.15011896306672	0.0467887485108004
558.714116	1.15011896306672	0.0467930186765805
558.734116	1.15011896306672	0.0467498202670399
558.754116	1.15011896306672	0.0467454183463183
558.774116	1.15011896306672	0.0467826622633956
558.794116	1.15011896306672	0.0467927124353653
558.814116	1.15011896306672	0.0468230605836865
558.834116	1.15011896306672	0.0468313154462071
558.854116	1.15011896306672	0.0468821004477098
558.874116	1.15011896306672	0.0468855545637406
558.894116	1.15011896306672	0.046893453925316
558.914116	1.15011896306672	0.0469114533120817
558.934116	1.15011896306672	0.0470010122497558
558.954116	1.15011896306672	0.0470216775968671
558.974116	1.15011896306672	0.0470772010283337
558.994116	1.15011896306672	0.0471502051356706
559.014116	1.15011896306672	0.0472488836518542
559.034116	1.15011896306672	0.0474231147245565
559.054116	1.15011896306672	0.0474770547227637
559.074116	1.15011896306672	0.0474646151571276
559.094116	1.15011896306672	0.0474743341612716
559.114116	1.15011896306672	0.0474238637098541
559.134116	1.15011896306672	0.0475247238979499
559.154116	1.15011896306672	0.0475162132409259
559.174116	1.15011896306672	0.0475665632137258
559.194116	1.15011896306672	0.0475211261571637
559.214116	1.15011896306672	0.0475566964303908
559.234116	1.15011896306672	0.0475054069617702
559.254116	1.15011896306672	0.0474427752918674
559.274116	1.15011896306672	0.0473889700160555
559.294116	1.15011896306672	0.0473739006930082
559.314116	1.15011896306672	0.0473754752239073
559.334116	1.15011896306672	0.0474166527975221
559.354116	1.15011896306672	0.0474765110852579
559.374116	1.15011896306672	0.0475379533997436
559.394116	1.15011896306672	0.0476160906083782
559.414116	1.15011896306672	0.0475801707691128
559.434116	1.15011896306672	0.0475312071906514
559.454116	1.15011896306672	0.0474656151890024
559.474116	1.15011896306672	0.0473709457026792
559.494116	1.15011896306672	0.047325042755896
559.514116	1.15011896306672	0.0472551770275228
559.534116	1.15011896306672	0.0471749720971961
559.554116	1.15011896306672	0.0471735578087937
559.574116	1.15011896306672	0.0471820471001516
559.594116	1.15011896306672	0.0472283939779985
559.614116	1.15011896306672	0.0472465755664176
559.634116	1.15011896306672	0.0472837832805604
559.654116	1.15011896306672	0.0472311388726106
559.674116	1.15011896306672	0.0472461251069559
559.694116	1.15011896306672	0.0472659643149756
559.714116	1.15011896306672	0.0472472527393371
559.734116	1.15011896306672	0.0472814211874674
559.754116	1.15011896306672	0.04723175907042
559.774116	1.15011896306672	0.0472413415716968
559.794116	1.15011896306672	0.0473246724176826
559.814116	1.15011896306672	0.0473406545294679
559.834116	1.15011896306672	0.0473157237645022
559.854116	1.15011896306672	0.0473127901398391
559.874116	1.15011896306672	0.0473458101834122
559.894116	1.15011896306672	0.0472577509968057
559.914116	1.15011931026522	0.0472403919865341
559.934116	1.15011978605577	0.0473063745050807
559.954116	1.15011978605577	0.047345729468674
559.974116	1.15011978605577	0.0474226084769674
559.994116	1.15011978605577	0.0472895199619275
560.014116	1.15011978605577	0.0471993788098503
560.034116	1.15011978605577	0.0471794333669906
560.054116	1.15011978605577	0.0472302421081224
560.074116	1.15011978605577	0.047187113136997
560.094116	1.15011978605577	0.0471017199107354
560.114116	1.15011978605577	0.0470603933709474
560.134116	1.15012801594624	0.0470390104935474
560.154116	1.15012801594624	0.047027314571792
560.174116	1.15012801594624	0.0470176454208689
560.194116	1.15012801594624	0.0470342038121501
560.214116	1.15012801594624	0.0470254432955302
560.234116	1.15012801594624	0.0469712368199868
560.254116	1.15012801594624	0.0469918582487844
560.274116	1.15012801594624	0.0470688209392701
560.294116	1.15012801594624	0.0471087877918026
560.314116	1.15012801594624	0.0470998901788247
560.334116	1.15012801594624	0.0472159259248076
560.354116	1.15012801594624	0.0472033225557309
560.374116	1.15012801594624	0.0471967199713939
560.394116	1.15012801594624	0.0471623396470746
560.414116	1.15012801594624	0.0471207169554136
560.434116	1.15012801594624	0.0471553993665137
560.454116	1.15012801594624	0.0470915284879732
560.474116	1.15012801594624	0.0471136413589673
560.494116	1.15012801594624	0.0471561560671901
560.514116	1.15012801594624	0.0472585029495571
560.534116	1.15012801594624	0.0473175226348958
560.554116	1.15012801594624	0.0473547790152785
560.574116	1.15012801594624	0.0473923558806534
560.594116	1.15012801594624	0.0473611934630549
560.614116	1.15012801594624	0.0474554279206754
560.634116	1.15012801594624	0.0474876271665738
560.654116	1.15012801594624	0.0475219445808765
560.674116	1.15012801594624	0.0475940649805212
560.694116	1.15012801594624	0.0475011124628709
560.714116	1.15012801594624	0.0475197516326405
560.734116	1.15011978605577	0.0473644220526094
560.754116	1.15011978605577	0.0473938876802194
560.774116	1.15011978605577	0.0473815816499968
560.794116	1.15011978605577	0.0472981113336904
560.814116	1.15011978605577	0.0471996221410484
560.834116	1.15011978605577	0.0471753620206043
560.854116	1.15011978605577	0.0471929251916857
560.874116	1.15011978605577	0.047249529369766
560.894116	1.15011978605577	0.0472682148318124
560.914116	1.15011978605577	0.0471969342215462
560.934116	1.15011978605577	0.04709115874325
560.954116	1.15011978605577	0.0470431121079613
560.974116	1.15011978605577	0.0470163842530744
560.994116	1.15011978605577	0.0470975981176369
561.014116	1.15011978605577	0.0470433773983162
561.034116	1.15011978605577	0.0470040889056847
561.054116	1.15011978605577	0.0469310390995615
561.074116	1.15011978605577	0.0469358742685134
561.094116	1.15011978605577	0.0468590510483488
561.114116	1.15011978605577	0.0468864970270154
561.134116	1.15011978605577	0.046779960693607
561.154116	1.15011978605577	0.046754719532991
561.174116	1.15011978605577	0.0467169367263336
561.194116	1.15011978605577	0.0467480225836285
561.214116	1.15011978605577	0.0468344834997077
561.234116	1.15011978605577	0.0468110418029759
561.254116	1.15011978605577	0.0468418415977401
561.274116	1.15011978605577	0.0468760895736278
561.294116	1.15011978605577	0.0468994725147779
561.314116	1.15011978605577	0.0469432121878611
561.334116	1.15011978605577	0.0468606665301074
561.354116	1.15011978605577	0.0467418217925134
561.374116	1.15011978605577	0.0467410977338266
561.394116	1.15011978605577	0.0466787171105013
561.414116	1.15011978605577	0.0466661932691819
561.434116	1.15011978605577	0.046569507694859
561.454116	1.15011978605577	0.0465285592086644
561.474116	1.15011978605577	0.0465236000001501
561.494116	1.15011978605577	0.0465461473063566
561.514116	1.15011978605577	0.0465517825008089
561.534116	1.15011978605577	0.0466245207243001
561.554116	1.15011978605577	0.0466102805077986
561.574116	1.15011978605577	0.0465671675609226
561.594116	1.15011978605577	0.0465196402300203
561.614116	1.15011978605577	0.0464984549850319
561.634116	1.15011978605577	0.0464967599755159
561.654116	1.15011978605577	0.0465789798068608
561.674116	1.15011978605577	0.0466371003537481
561.694116	1.15011978605577	0.046668435477148
561.714116	1.15011978605577	0.0466747003652616
561.734116	1.15012883893528	0.0466180872848206
561.754116	1.15012883893528	0.0465856494556499
561.774116	1.15012883893528	0.0464868706395333
561.794116	1.15012883893528	0.0464089684532268
561.814116	1.15012883893528	0.0463482893678158
561.834116	1.15012883893528	0.0463453581171154
561.854116	1.15012883893528	0.046346280401705
561.874116	1.15012883893528	0.0463721245488997
561.894116	1.15012883893528	0.0462808973087923
561.914116	1.15012883893528	0.0463244933571196
561.934116	1.15011978605577	0.0463353643267647
561.954116	1.15011978605577	0.0462988284441247
561.974116	1.15011978605577	0.0463738866228677
561.994116	1.15011978605577	0.0464178981147041
562.014116	1.15011978605577	0.0464349722494268
562.034116	1.15011978605577	0.0463639296289421
562.054116	1.15011978605577	0.0463286400768285
562.074116	1.15011978605577	0.0462671039908077
562.094116	1.15011978605577	0.046351268097774
562.114116	1.15011978605577	0.0463807206685882
562.134116	1.15011978605577	0.0464252378145238
562.154116	1.15011978605577	0.0464530541314042
562.174116	1.15011978605577	0.0464507513873835
562.194116	1.15011978605577	0.0464255434622482
562.214116	1.15011978605577	0.0464478943230239
562.234116	1.15011978605577	0.0464555788409563
562.254116	1.15011978605577	0.0465089354377785
562.274116	1.15011978605577	0.0465690115366115
562.294116	1.15011978605577	0.0466149667105784
562.314116	1.15011978605577	0.0465935405083548
562.334116	1.15012060904481	0.0465973519058033
562.354116	1.15012060904481	0.0465358995019749
562.374116	1.15012060904481	0.0464411439594963
562.394116	1.15012060904481	0.0463437794317819
562.414116	1.15012060904481	0.0463146835488946
562.434116	1.15012060904481	0.0463039324643761
562.454116	1.15012060904481	0.0462443364995418
562.474116	1.15012060904481	0.0462002128379581
562.494116	1.15012060904481	0.046120886867398
562.514116	1.15012060904481	0.0460722787898815
562.534116	1.15012883893528	0.0460657735380237
562.554116	1.15012883893528	0.046099852369054
562.574116	1.15012883893528	0.0462156430033674
562.594116	1.15012883893528	0.0461252846336845
562.614116	1.15012883893528	0.04615496688541
562.634116	1.15012883893528	0.0462055328888342
562.654116	1.15012883893528	0.0461440929483113
562.674116	1.15012883893528	0.046072312025362
562.694116	1.15012883893528	0.0460657830338753
562.714116	1.15012883893528	0.0461415237269544
562.734116	1.15012883893528	0.0460816903658289
562.754116	1.15012060904481	0.0460840560198665
562.774116	1.15012060904481	0.04604916410654
562.794116	1.15012060904481	0.0460680412660912
562.814116	1.15012060904481	0.0460470946043753
562.834116	1.15012060904481	0.0459834308540984
562.854116	1.15012060904481	0.0459749581804808
562.874116	1.15012060904481	0.0459777618306748
562.894116	1.15012060904481	0.0459888292457506
562.914116	1.15012060904481	0.0459447210149256
562.934116	1.15012060904481	0.0459328066885826
562.954116	1.15012060904481	0.0458400351856038
562.974116	1.15012060904481	0.0458617059060067
562.994116	1.15012060904481	0.0459873526408217
563.014116	1.15012060904481	0.0459702517990162
563.034116	1.15012060904481	0.0460063217914357
563.054116	1.15012060904481	0.0460450553702376
563.074116	1.15012060904481	0.0460153369155774
563.094116	1.15012060904481	0.0460354811778307
563.114116	1.15012060904481	0.0460543731746502
563.134116	1.15012060904481	0.0459425067010233
563.154116	1.15012883893528	0.0460129249692635
563.174116	1.15012883893528	0.04611470032006
563.194116	1.15012883893528	0.0461691697119956
563.214116	1.15012883893528	0.0463099593627079
563.234116	1.15012883893528	0.0463985253903956
563.254116	1.15012883893528	0.0463780487733355
563.274116	1.15012883893528	0.0463942736228279
563.294116	1.15012883893528	0.0463622221561208
563.314116	1.15012883893528	0.0464619268177713
563.334116	1.15012883893528	0.0465719303240061
563.354116	1.15012060904481	0.046622767552693
563.374116	1.15012060904481	0.0467529105732551
563.394116	1.15012060904481	0.0468717938877461
563.414116	1.15012060904481	0.0469683204065542
563.434116	1.15012060904481	0.0469730671453883
563.454116	1.15012060904481	0.0470049008009986
563.474116	1.15012060904481	0.0470099561550106
563.494116	1.15012060904481	0.0471200332540955
563.514116	1.15012060904481	0.0471652738652273
563.534116	1.15012060904481	0.0472486486295265
563.554116	1.15012060904481	0.0472401522162799
563.574116	1.15012060904481	0.0472892795981824
563.594116	1.15012060904481	0.0473235269805794
563.614116	1.15012060904481	0.0473596189321558
563.634116	1.15012060904481	0.0473598165645677
563.654116	1.15012060904481	0.0472577195417969
563.674116	1.15012060904481	0.0473416379436022
563.694116	1.15012060904481	0.0472308676473482
563.714116	1.15012060904481	0.0471308169806037
563.734116	1.15012060904481	0.0471076506635691
563.754116	1.15012060904481	0.047070080326592
563.774116	1.15012060904481	0.0471531031508903
563.794116	1.15012060904481	0.0472497169128352
563.814116	1.15012060904481	0.0472718523364773
563.834116	1.15012060904481	0.0472719728150947
563.854116	1.15012060904481	0.047232956734707
563.874116	1.15012060904481	0.047276929649646
563.894116	1.15012060904481	0.0472888938292099
563.914116	1.15012060904481	0.0473303461890318
563.934116	1.15012060904481	0.0474125452482012
563.954116	1.15012060904481	0.0474322889042139
563.974116	1.15012060904481	0.0474376374426445
563.994116	1.15012060904481	0.0474441456619561
564.014116	1.15012060904481	0.0474126146866164
564.034116	1.15012060904481	0.0474639646912908
564.054116	1.15012060904481	0.0474507707989408
564.074116	1.15012060904481	0.0474376315077374
564.094116	1.15012060904481	0.0475030270639557
564.114116	1.15012060904481	0.0474429290059659
564.134116	1.15012060904481	0.0474484633069946
564.154116	1.15012143203386	0.0474346949156206
564.174116	1.15012143203386	0.0475370299281729
564.194116	1.15012143203386	0.0475410828763474
564.214116	1.15012143203386	0.0474371650240261
564.234116	1.15012143203386	0.0474715495027809
564.254116	1.15012143203386	0.0474952938797839
564.274116	1.15012143203386	0.0473815715606539
564.294116	1.15012143203386	0.0473548989004046
564.314116	1.15012143203386	0.0472811374988998
564.334116	1.15012143203386	0.047340871153583
564.354116	1.15012143203386	0.0472403326374613
564.374116	1.15012143203386	0.0472082378459311
564.394116	1.15012143203386	0.0470808509963043
564.414116	1.15012143203386	0.0470281786942901
564.434116	1.15012143203386	0.0468880531597011
564.454116	1.15012143203386	0.0468157113880149
564.474116	1.15012143203386	0.0468206278651968
564.494116	1.15012143203386	0.046856493696806
564.514116	1.15012143203386	0.0468508602828261
564.534116	1.15012143203386	0.0468754201160876
564.554116	1.15011237915435	0.0469514605219836
564.574116	1.15011237915435	0.0469695987855799
564.594116	1.15011237915435	0.0468830868292981
564.614116	1.15011237915435	0.046810264923614
564.634116	1.15011237915435	0.0467591208602217
564.654116	1.15011237915435	0.046807565727788
564.674116	1.15011237915435	0.046817126269908
564.694116	1.15011237915435	0.0468213085990608
564.714116	1.15011237915435	0.0468051021477807
564.734116	1.15011237915435	0.0468239252996757
564.754116	1.15011320214339	0.0467378097951995
564.774116	1.15011320214339	0.0466978975438139
564.794116	1.15011320214339	0.0466673220885444
564.814116	1.15011320214339	0.0467115288388298
564.834116	1.15011320214339	0.0467548643447284
564.854116	1.15011320214339	0.0467736673179386
564.874116	1.15011320214339	0.0467506208860309
564.894116	1.15011320214339	0.0467098290813881
564.914116	1.15011320214339	0.0467531076121765
564.934116	1.15011320214339	0.0469082543970641
564.954116	1.15012143203386	0.0468610339008672
564.974116	1.15012143203386	0.0468907553229808
564.994116	1.15012143203386	0.0469114865475631
565.014116	1.15012143203386	0.0469464585821375
565.034116	1.15012143203386	0.0470192941381082
565.054116	1.15012143203386	0.0470106653764293
565.074116	1.15012143203386	0.046966028345367
565.094116	1.15012143203386	0.0469715347523313
565.114116	1.15012143203386	0.0470503111504783
565.134116	1.15012143203386	0.0470427417697474
565.154116	1.15012143203386	0.0469877643497498
565.174116	1.15012143203386	0.0470169664674771
565.194116	1.15012143203386	0.0469532564249236
565.214116	1.15012143203386	0.0470006982931612
565.234116	1.15012143203386	0.0470916347228126
565.254116	1.15012143203386	0.0471903535963658
565.274116	1.15012143203386	0.0471638839099453
565.294116	1.15012143203386	0.0471527684221206
565.314116	1.15012143203386	0.0471347007839209
565.334116	1.15012143203386	0.0470771434597336
565.354116	1.15011320214339	0.0470735213858269
565.374116	1.15011320214339	0.0470533759365924
565.394116	1.15011320214339	0.0470078718155783
565.414116	1.15011320214339	0.0469357074976192
565.434116	1.15011320214339	0.0470126648466882
565.454116	1.15011320214339	0.0470265667734762
565.474116	1.15011320214339	0.0470045316497668
565.494116	1.15011320214339	0.0470748460571294
565.514116	1.15011320214339	0.0471018759987964
565.534116	1.15011320214339	0.0470490731288223
565.554116	1.15011320214339	0.0469868669917709
565.574116	1.15011320214339	0.0469644015872843
565.594116	1.15011320214339	0.0469133228078721
565.614116	1.15011320214339	0.0469178612314612
565.634116	1.15011320214339	0.0468798439959665
565.654116	1.15011320214339	0.0468679041495222
565.674116	1.15011320214339	0.0468584154197801
565.694116	1.15011320214339	0.0467917319886848
565.714116	1.15011320214339	0.0467121282644642
565.734116	1.15011320214339	0.0467232496871962
565.754116	1.15012143203386	0.0467192489662058
565.774116	1.15012143203386	0.0466631338244847
565.794116	1.15012143203386	0.0466529596129533
565.814116	1.15012143203386	0.0466534088854333
565.834116	1.15012143203386	0.0466519115083295
565.854116	1.15012143203386	0.0466642840095132
565.874116	1.15012143203386	0.0467027416151272
565.894116	1.15012143203386	0.0466573389810269
565.914116	1.15012143203386	0.0466476383750956
565.934116	1.15012143203386	0.0466170243429286
565.954116	1.15012143203386	0.0465220403065197
565.974116	1.15012143203386	0.0465439537646301
565.994116	1.15012143203386	0.0465327931715103
566.014116	1.15012143203386	0.0464135021288898
566.034116	1.15012143203386	0.0464045623780702
566.054116	1.15012143203386	0.0464020038395465
566.074116	1.15012143203386	0.0462762971621676
566.094116	1.15012143203386	0.0461992982687478
566.114116	1.15012143203386	0.0461438466496593
566.134116	1.15012143203386	0.0461302752972067
566.154116	1.15012143203386	0.0460553013941468
566.174116	1.15012143203386	0.0460079817849988
566.194116	1.15012143203386	0.0459510500000375
566.214116	1.15012143203386	0.0458718516299834
566.234116	1.15012143203386	0.0458633332575798
566.254116	1.15012143203386	0.0458048043890722
566.274116	1.15012143203386	0.0457646796680066
566.294116	1.15012143203386	0.045694210359564
566.314116	1.15012143203386	0.0457203399757983
566.334116	1.15012143203386	0.0456782775075092
566.354116	1.15012143203386	0.0455706746712646
566.374116	1.15012143203386	0.0456012750531448
566.394116	1.15012143203386	0.0454743523132667
566.414116	1.15012143203386	0.0454603910374067
566.434116	1.15012143203386	0.0454166567057399
566.454116	1.15012143203386	0.0453691335292724
566.474116	1.15012143203386	0.0454446623461615
566.494116	1.15012143203386	0.0454968343354934
566.514116	1.15012143203386	0.045476086493171
566.534116	1.15012143203386	0.0454516447645641
566.554116	1.15012143203386	0.0455006213998218
566.574116	1.15012143203386	0.0455346491906498
566.594116	1.15012143203386	0.04551193570704
566.614116	1.15012143203386	0.045503867794098
566.634116	1.15012143203386	0.045572182137711
566.654116	1.15012143203386	0.0454849295050017
566.674116	1.15012143203386	0.0453748654627129
566.694116	1.15012143203386	0.0453531336127652
566.714116	1.15012143203386	0.0453441392607988
566.734116	1.15012143203386	0.045323079242354
566.754116	1.15012143203386	0.0453827992467504
566.774116	1.15012143203386	0.0453310812778251
566.794116	1.15012143203386	0.0453614050930264
566.814116	1.15012143203386	0.0453083197214662
566.834116	1.15012143203386	0.0454002811096026
566.854116	1.15012143203386	0.0453950572042242
566.874116	1.15012143203386	0.0453467826684968
566.894116	1.15012143203386	0.0453408531026439
566.914116	1.15012143203386	0.0453972543068952
566.934116	1.15012143203386	0.0455173613992652
566.954116	1.15012143203386	0.0454743167038232
566.974116	1.15012143203386	0.045347690115818
566.994116	1.15012143203386	0.0453751693299652
567.014116	1.15012143203386	0.0453017693643131
567.034116	1.15012143203386	0.0453034625933574
567.054116	1.15012143203386	0.0452326449058579
567.074116	1.15012143203386	0.0452481456966637
567.094116	1.15012143203386	0.045241004816237
567.114116	1.15012143203386	0.0453202856815024
567.134116	1.15012143203386	0.0453250258919383
567.154116	1.15012143203386	0.0451865959603561
567.174116	1.15012143203386	0.0451979826734428
567.194116	1.15012143203386	0.0450942262505995
567.214116	1.15012143203386	0.0450789640430661
567.234116	1.15012143203386	0.0449790475052258
567.254116	1.15012143203386	0.044944665400434
567.274116	1.15012143203386	0.044857803284623
567.294116	1.15012143203386	0.0447973295470034
567.314116	1.15012143203386	0.044758988265572
567.334116	1.15012143203386	0.044766243096218
567.354116	1.15012143203386	0.0447684413858704
567.374116	1.15012143203386	0.0447232862374033
567.394116	1.15012143203386	0.0446664559393561
567.414116	1.15012143203386	0.0445325573094739
567.434116	1.15012143203386	0.0444517606688926
567.454116	1.15012143203386	0.0443492274304372
567.474116	1.15012143203386	0.0442061682711851
567.494116	1.15012143203386	0.0440973588682929
567.514116	1.15012143203386	0.0438973026400991
567.534116	1.15012143203386	0.0438301289856633
567.554116	1.15012143203386	0.0437599629509825
567.574116	1.15012143203386	0.0437425772336279
567.594116	1.15012143203386	0.0436275159994182
567.614116	1.15012143203386	0.0435932205442727
567.634116	1.15012143203386	0.0435346026521557
567.654116	1.15012143203386	0.0434276514687295
567.674116	1.15012143203386	0.0433437668958954
567.694116	1.15012143203386	0.043292875066062
567.714116	1.15012143203386	0.0432652219591318
567.734116	1.15012143203386	0.0431409129524154
567.754116	1.15012143203386	0.0431560054216011
567.774116	1.15012143203386	0.0431255688431614
567.794116	1.15012143203386	0.043176039294579
567.814116	1.15012143203386	0.0432148167916945
567.834116	1.15012143203386	0.0431804584265318
567.854116	1.15012143203386	0.0431672692821072
567.874116	1.15012143203386	0.043131724528981
567.894116	1.15012143203386	0.043099385219271
567.914116	1.15012143203386	0.0430569019660566
567.934116	1.15012143203386	0.0429744411774765
567.954116	1.15012143203386	0.0429022786399905
567.974116	1.15012143203386	0.0428220007103039
567.994116	1.15012143203386	0.0426858361328264
568.014116	1.15012143203386	0.0425804292122717
568.034116	1.15012143203386	0.0424929243460035
568.054116	1.15012143203386	0.0425775626520603
568.074116	1.15012143203386	0.0425220481229551
568.094116	1.15012143203386	0.0424083726895926
568.114116	1.15012143203386	0.0423291992461492
568.134116	1.15012143203386	0.0422441247244078
568.154116	1.15012143203386	0.0422131860528134
568.174116	1.15012143203386	0.0421338404970591
568.194116	1.15012143203386	0.0420873660187062
568.214116	1.15012143203386	0.0420143286758882
568.234116	1.15012143203386	0.0419700091623646
568.254116	1.15012143203386	0.041906001187466
568.274116	1.15012143203386	0.0418360891668162
568.294116	1.15012143203386	0.0417779074903836
568.314116	1.15012143203386	0.0418558785216145
568.334116	1.15012143203386	0.0417762415619132
568.354116	1.15012143203386	0.0417903001702524
568.374116	1.15011320214339	0.0417679374396623
568.394116	1.15011320214339	0.0417789609364242
568.414116	1.15011320214339	0.0417866626655874
568.434116	1.15011320214339	0.0417293842820415
568.454116	1.15011320214339	0.0417338384299472
568.474116	1.15011320214339	0.0417860270370192
568.494116	1.15011320214339	0.0418401367735737
568.514116	1.15011320214339	0.0418627487702694
568.534116	1.15011320214339	0.0419237892915334
568.554116	1.15011320214339	0.0419628647209938
568.574116	1.15012143203386	0.0419400236368776
568.594116	1.15012143203386	0.04191699382271
568.614116	1.15012143203386	0.0418435297600596
568.634116	1.15012143203386	0.0418163556001461
568.654116	1.15012143203386	0.0417513286016694
568.674116	1.15012143203386	0.0416848012586352
568.694116	1.15012143203386	0.0416848350876065
568.714116	1.15012143203386	0.0417534811925359
568.734116	1.15012143203386	0.0417022718451635
568.754116	1.15012143203386	0.0416927492864498
568.774116	1.15012143203386	0.0416517467925991
568.794116	1.15012143203386	0.0416204502460967
568.814116	1.15012143203386	0.0415423634841738
568.834116	1.15012143203386	0.0414803935564317
568.854116	1.15012143203386	0.041495547155162
568.874116	1.15012143203386	0.0415120028725476
568.894116	1.15012143203386	0.04148631956134
568.914116	1.15012143203386	0.041393724918598
568.934116	1.15012143203386	0.0414277859449065
568.954116	1.15012143203386	0.0413560750538633
568.974116	1.15012143203386	0.0413762133812092
568.994116	1.15012143203386	0.0414028433101262
569.014116	1.15012143203386	0.0414214278787492
569.034116	1.15012143203386	0.041357402099129
569.054116	1.15012143203386	0.041339126145684
569.074116	1.15012143203386	0.0412478876292529
569.094116	1.15012143203386	0.041257937207732
569.114116	1.15012143203386	0.0411679444283365
569.134116	1.15012143203386	0.0411257478311431
569.154116	1.15012143203386	0.0410993938754141
569.174116	1.15011320214339	0.0410649666653269
569.194116	1.15011320214339	0.0410299435905499
569.214116	1.15011320214339	0.0409703470322244
569.234116	1.15011320214339	0.0408707693775894
569.254116	1.15011320214339	0.0408699503603863
569.274116	1.15011320214339	0.0408419197933538
569.294116	1.15011320214339	0.0408248794876024
569.314116	1.15011320214339	0.0406906663076355
569.334116	1.15011320214339	0.0405761801659395
569.354116	1.15011320214339	0.0404596785297358
569.374116	1.15012136773784	0.0402979807942049
569.394116	1.15012143203386	0.0402228864125271
569.414116	1.15012143203386	0.0401289107168634
569.434116	1.15012143203386	0.040202210382582
569.454116	1.15012143203386	0.0401919940332093
569.474116	1.15012143203386	0.0401899049458506
569.494116	1.15012143203386	0.0401520224327515
569.514116	1.15012143203386	0.0401722711493723
569.534116	1.15012143203386	0.0400476944783378
569.554116	1.15012143203386	0.0401107641443971
569.574116	1.15012143203386	0.0400521972924831
569.594116	1.15012143203386	0.0400436830745148
569.614116	1.15012143203386	0.0400671034055804
569.634116	1.15012143203386	0.0400568965520588
569.654116	1.15012143203386	0.0400085502039532
569.674116	1.15012143203386	0.0399758625151864
569.694116	1.15012143203386	0.0398761798126928
569.714116	1.15012143203386	0.0398325309436906
569.734116	1.15012143203386	0.0397840842956519
569.754116	1.15012143203386	0.0396575983649491
569.774116	1.15012143203386	0.0396304669363677
569.794116	1.15012143203386	0.039530275612321
569.814116	1.15012143203386	0.0394508267891804
569.834116	1.15012143203386	0.0393861440153253
569.854116	1.15012143203386	0.039313279378309
569.874116	1.15012143203386	0.0393007869919981
569.894116	1.15012143203386	0.0392505634327229
569.914116	1.15012143203386	0.0391907656810413
569.934116	1.15012143203386	0.039232187772836
569.954116	1.15012143203386	0.039193602566716
569.974116	1.15012182423958	0.0392046379332923
569.994116	1.15012225502291	0.0392036313730197
570.014116	1.15012225502291	0.0391359479100492
570.034116	1.15012225502291	0.0391275969020305
570.054116	1.15012225502291	0.0390939465713051
570.074116	1.15012225502291	0.0389905325926111
570.094116	1.15012225502291	0.0389774876664334
570.114116	1.15012225502291	0.0389296487528993
570.134116	1.15012225502291	0.038863325570675
570.154116	1.15012225502291	0.0387696531487727
570.174116	1.15012225502291	0.0386468670392615
570.194116	1.15012225502291	0.03855795500648
570.214116	1.15012225502291	0.0385761389688623
570.234116	1.15012225502291	0.0383706303413602
570.254116	1.15012225502291	0.0382579964842239
570.274116	1.15012225502291	0.0381376947268953
570.294116	1.15012225502291	0.0380197236076514
570.314116	1.15012225502291	0.0378958567515265
570.334116	1.15012225502291	0.0377689506293891
570.354116	1.15012225502291	0.0376971987874854
570.374116	1.15012225502291	0.0376068160846826
570.394116	1.15012225502291	0.0374781033767726
570.414116	1.15012225502291	0.0373798812549574
570.434116	1.15012225502291	0.0372508415336565
570.454116	1.15012225502291	0.0371903446498986
570.474116	1.15012225502291	0.0370207499267548
570.494116	1.15012225502291	0.0369570838025153
570.514116	1.15012225502291	0.036926629419354
570.534116	1.15012225502291	0.0369575977654846
570.554116	1.15012225502291	0.0367814259781052
570.574116	1.15012225502291	0.0366266459704876
570.594116	1.15011402513244	0.0366451343936121
570.614116	1.15011402513244	0.036489389963563
570.634116	1.15011402513244	0.0363769834133744
570.654116	1.15011402513244	0.0363707001270487
570.674116	1.15011402513244	0.0362016971141599
570.694116	1.15011402513244	0.0360774059121648
570.714116	1.15011402513244	0.0359947575805153
570.734116	1.15011402513244	0.0359040021655362
570.754116	1.15011402513244	0.0357989922902772
570.774116	1.15011402513244	0.0357698584239834
570.794116	1.15012225502291	0.0356869341191459
570.814116	1.15012225502291	0.0355927245881357
570.834116	1.15012225502291	0.0354748656386394
570.854116	1.15012225502291	0.0353206263010735
570.874116	1.15012225502291	0.0351459483298537
570.894116	1.15012225502291	0.0349864951762519
570.914116	1.15012225502291	0.0347435521211499
570.934116	1.15012225502291	0.0345089422693436
570.954116	1.15012225502291	0.0344453835669253
570.974116	1.15012225502291	0.034380195138971
570.994116	1.15012225502291	0.0343280136537879
571.014116	1.15012225502291	0.0342690135536435
571.034116	1.15012225502291	0.0340746821370015
571.054116	1.15012225502291	0.0339930237478844
571.074116	1.15012225502291	0.0340441256734352
571.094116	1.15012225502291	0.0339905969643019
571.114116	1.15012225502291	0.0340177188970315
571.134116	1.15012225502291	0.0339724699770297
571.154116	1.15012225502291	0.0338668856027473
571.174116	1.15012225502291	0.0336626517933271
571.194116	1.15012225502291	0.0334891299420436
571.214116	1.15012225502291	0.0333594807057657
571.234116	1.15012225502291	0.0333029103566571
571.254116	1.15012225502291	0.0332320345070668
571.274116	1.15012225502291	0.0331067379317804
571.294116	1.15012225502291	0.0330982599167463
[truncated: 13,001 more rows]
