# Supplementary material for: Unraveling the Local Relation Between Tissue Composition and Human Brain Mechanics Through Machine Learning
Source: Front Bioeng Biotechnol. 2021 Aug 17;9:704738. doi: 10.3389/fbioe.2021.704738 (PMC8415910; doi:10.3389/fbioe.2021.704738)
Supplement: Supplementary file 2 [file DataSheet4.ZIP › Mechanics_tensRelax/tensRelax_HBE_04_19_P2a_M_07.txt]

579.794976	1.00000543668348	0.107913055401931
579.814976	1.00000543668348	0.0896293443319334
579.834976	1.00000543668348	0.0910817846437778
579.854976	1.00000543668348	0.0903172365477595
579.874976	1.00000543668348	0.0904234234421149
579.894976	1.00000543668348	0.0925190798652546
579.914976	1.00000543668348	0.0912118176668986
579.934976	1.00000543668348	0.0910466855235915
579.954976	1.00000543668348	0.0916865111602684
579.974976	1.00000543668348	0.0909628746673219
579.994976	0.999997932927636	0.0907496854314045
580.014976	0.999996375544348	0.0918927579089824
580.034976	0.999996375544348	0.0919430278858329
580.054976	0.999996375544348	0.0924889606837114
580.074976	0.999996375544348	0.0919284408658054
580.094976	0.999996375544348	0.0926046412255761
580.114976	0.999996375544348	0.0919280575927233
580.134976	0.999996375544348	0.0913096184452239
580.154976	0.999996375544348	0.0912787064254026
580.174976	0.999996375544348	0.0914255888321562
580.194976	0.999996375544348	0.0916403077536296
580.214976	0.999996375544348	0.0914210933641806
580.234976	0.999996375544348	0.0912443662931538
580.254976	0.999996375544348	0.0912581438859039
580.274976	0.999996375544348	0.0914113775432961
580.294976	0.999996375544348	0.0917684412338168
580.314976	0.999996375544348	0.0912861076130095
580.334976	0.999996375544348	0.0908933777438438
580.354976	0.999996375544348	0.0901861305607463
580.374976	0.999996375544348	0.0897705436502374
580.394976	1.00000076453361	0.0888976088453269
580.414976	1.00000543668348	0.0886878531521364
580.434976	1.00000543668348	0.0883392236078296
580.454976	1.00000090611391	0.0880047648993394
580.474976	1.00000996725304	0.087640313978567
580.494976	1.00003520394132	0.0876395404212572
580.514976	1.00008879916348	0.0872807590423604
580.534976	1.00021384288347	0.0874239290273769
580.554976	1.00039053509651	0.0870958473756255
580.574976	1.00061796968868	0.0871153403856392
580.594976	1.00090067722954	0.0869799141518907
580.614976	1.00123956383301	0.0870392881255784
580.634976	1.00163372338517	0.0867693269940107
580.654976	1.0020740947469	0.0865751197070047
580.674976	1.00258514299384	0.0863283653928666
580.694976	1.00307625673469	0.0865226275711262
580.714976	1.00335620345972	0.086728152351546
580.734976	1.00390716319293	0.0867245590482901
580.754976	1.00425058036596	0.0868348876771651
580.774976	1.00461211981725	0.0866737381782317
580.794976	1.00501080993898	0.0862795759325269
580.814976	1.00538231664332	0.0865134515524218
580.834976	1.00579550458765	0.0867037202582688
580.854976	1.00620161351704	0.0868793790957037
580.874976	1.00687649848588	0.0870966972221902
580.894976	1.00718510106342	0.0870517027560327
580.914976	1.00804991600324	0.0874202407712106
580.934976	1.00823421815734	0.0877480982274917
580.954976	1.00913544047103	0.0876670962323169
580.974976	1.00954862841537	0.0874956090303569
580.994976	1.00993047048153	0.0876505856166143
581.014976	1.01030235945267	0.0875018254768414
581.034976	1.01070240874527	0.0873740672557171
581.054976	1.01123218806575	0.0877216593129563
581.074976	1.01164084544053	0.0877320344333277
581.094976	1.01212742861182	0.0877994629709254
581.114976	1.01226678610004	0.0881444551966378
581.134976	1.01318123909265	0.0882702866028376
581.154976	1.01369138122568	0.0883692160301223
581.174976	1.01421058449784	0.0883102943099865
581.194976	1.01459905252198	0.0884206789682055
581.214976	1.01514841239781	0.0886183820402064
581.234976	1.01535432678455	0.0890512492508825
581.254976	1.01585789959171	0.0895344210302413
581.274976	1.01623393686561	0.089876333078247
581.294976	1.01663262698733	0.0903235474134932
581.314976	1.0170131948308	0.0905142023746288
581.334976	1.01741641552209	0.0909263779077827
581.354976	1.01783145816835	0.0913776835841126
581.374976	1.01844213647163	0.0917236685955454
581.394976	1.01898036813596	0.0920909049841118
581.414976	1.01958837057159	0.0921680189399313
581.434976	1.02018187518462	0.0926284393200498
581.454976	1.02070560902634	0.0930545413386659
581.474976	1.02112785810981	0.0935276694079792
581.494976	1.02151748709241	0.0936744761967485
581.514976	1.02190674796623	0.0942253907175475
581.534976	1.02229482664455	0.0944485474370881
581.554976	1.02277970377324	0.0945002094529387
581.574976	1.02316933275584	0.0947611360995916
581.594976	1.02366588318017	0.0951392169628135
581.614976	1.0242041148445	0.0954135353121931
581.634976	1.0247332853697	0.0957001284788647
581.654976	1.02527151703404	0.0959606749010261
581.674976	1.0258188098375	0.0960537831014847
581.694976	1.02630086243922	0.0960307482706875
581.714976	1.02675573162356	0.09629344012816
581.734976	1.02712180164442	0.0965564712152968
581.754976	1.02745162710875	0.0967970948763809
581.774976	1.02781769712961	0.0970340073462281
581.794976	1.02820823222612	0.0972367877261023
581.814976	1.02857883281655	0.097293872730528
581.834976	1.02900108190001	0.0976004943909556
581.854976	1.02947114265042	0.0977957198671491
581.874976	1.03007754522868	0.0980132122594085
581.894976	1.03063842974083	0.0981673572319497
581.914976	1.0312554933156	0.098405640197864
581.934976	1.03182181451123	0.0985580106331311
581.954976	1.03233195664426	0.0986693566153903
581.974976	1.0327451445886	0.0988090732348685
581.994976	1.03313024300163	0.0989504896117885
582.014976	1.03355249208509	0.0990284932850093
582.034976	1.03395446686976	0.099125841194984
582.054976	1.03441511253029	0.0993344508115335
582.074976	1.03467981105713	0.0994817611448624
582.094976	1.03532938146852	0.0996858851584981
582.114976	1.03584858474068	0.0998382199843225
582.134976	1.03637775526588	0.100037435829646
582.154976	1.03689242796847	0.10021524446445
582.174976	1.03740710067107	0.100462525343276
582.194976	1.03786412187594	0.100636018707004
582.214976	1.03834039800148	0.100777963290671
582.234976	1.03870193745277	0.100814365044405
582.254976	1.03890846771381	0.100920024198521
582.274976	1.03942592246927	0.101055505074682
582.294976	1.03982914316056	0.101174636468296
582.314976	1.0402006498649	0.101275115635345
582.334976	1.04059933998663	0.101387030775213
582.354976	1.04109589041096	0.101598693901552
582.374976	1.04157104805213	0.101828003881167
582.394976	1.04218141487875	0.101963619479721
582.414976	1.04279394788395	0.102064446432336
582.434976	1.04337839135785	0.102180737379333
582.454976	1.04389759463001	0.102200627627554
582.474976	1.04402160481383	0.102345389511703
582.494976	1.04470041155694	0.102548247609618
582.514976	1.04512719120997	0.102721170035267
582.534976	1.04555718473578	0.102846879680099
582.554976	1.04596715880734	0.102928308981796
582.574976	1.04625060256575	0.103043544108789
582.594976	1.0468623993534	0.103240004376668
582.614976	1.0473915698786	0.103421446955193
582.634976	1.04792980154293	0.103643715760823
582.654976	1.04845353538465	0.103790620739986
582.674976	1.04900988932725	0.104012415940016
582.694976	1.04949284804288	0.104145321659912
582.714976	1.04993321940461	0.104258161458331
582.734976	1.05021004428405	0.104432733788201
582.754976	1.05062911488981	0.10457303915048
582.774976	1.05100515216371	0.104614360942342
582.794976	1.05139931171587	0.104661951183262
582.814976	1.05151250516485	0.104757894300686
582.834976	1.05218853693411	0.104968871351745
582.854976	1.0527168013454	0.105227045159372
582.874976	1.05326521263322	0.105444525681817
582.894976	1.05376559280464	0.105657561552209
582.914976	1.05446107062796	0.105858210084148
582.934976	1.05502286125403	0.105995897558831
582.954976	1.05552847281749	0.106270194729036
582.974976	1.05593622407835	0.106513591804545
582.994976	1.05632132249138	0.106744571867065
583.014976	1.05675806939745	0.106976947226283
583.034976	1.05720750189831	0.107355421010767
583.054976	1.05760709813395	0.107545462082944
583.074976	1.05802934721741	0.107750607494121
583.094976	1.05852499152783	0.10813729162932
583.114976	1.05905416205304	0.108438741000283
583.134976	1.0595733653252	0.108652481344168
583.154976	1.0600889441417	0.108942348743594
583.174976	1.06061267798343	0.109293013333086
583.194976	1.0610911061295	0.109591746296991
583.214976	1.06152733626748	0.109884680856494
583.234976	1.06190751476513	0.110021849026791
583.254976	1.0621570288049	0.110172888262358
583.274976	1.06262153252858	0.11054580044524
583.294976	1.06302565933379	0.110703032163051
583.314976	1.06339172935465	0.111033629644084
583.334976	1.06380038672942	0.111308065691119
583.354976	1.06430146772332	0.111625617652485
583.374976	1.06483426270417	0.111800208380568
583.394976	1.06537793105198	0.111973906498599
583.414976	1.06599408851283	0.112278539353819
583.434976	1.06657943810064	0.112447278263335
583.454976	1.06710317194236	0.112517835408405
583.474976	1.06728195954382	0.112775339758493
583.494976	1.06789692773017	0.112956969286596
583.514976	1.0683237073832	0.113228630170993
583.534976	1.06877313988405	0.113493891444881
583.554976	1.06915059296094	0.113770759023425
583.574976	1.06950305003606	0.114042620507687
583.594976	1.06992302675573	0.114382968447874
583.614976	1.07058717993791	0.114660501923014
583.634976	1.07112088103268	0.114996770801434
583.654976	1.07165005155788	0.115261093172992
583.674976	1.07220640550047	0.115448166791533
583.694976	1.07268936421611	0.115706385704456
583.714976	1.07312973557784	0.115973782357981
583.734976	1.0734560640088	0.116286130592652
583.754976	1.07382110049347	0.116353711381726
583.774976	1.07420166833694	0.116598306715012
583.794976	1.0745958278891	0.116774099855308
583.814976	1.074971865163	0.117157196932556
583.834976	1.07539864481603	0.117524185484491
583.854976	1.07591784808819	0.117801581269782
583.874976	1.07649323042296	0.117972151098189
583.894976	1.07704958436555	0.118221985174122
583.914976	1.07757597991689	0.118407025493434
583.934976	1.07821937742725	0.118553024805748
583.954976	1.07853255304844	0.118738449707049
583.974976	1.07912367911244	0.118954820401836
583.994976	1.07951330809504	0.118969782896552
584.014976	1.0799491488872	0.1192305858681
584.034976	1.08039948750197	0.119523360185107
584.054976	1.08080361430718	0.119699628117985
584.074976	1.08118786323842	0.119821679485976
584.094976	1.0817169771315	0.119960295773646
584.114976	1.08225520879583	0.120154276437268
584.134976	1.08276988149842	0.120277183618888
584.154976	1.08328546031493	0.120592682102338
584.174976	1.08380466358709	0.120895838352631
584.194976	1.08428762230273	0.121172371795896
584.214976	1.08472799366445	0.121459879476192
584.234976	1.08508388406182	0.12165058288402
584.254976	1.08542841971921	0.12183728735133
584.274976	1.08580898756268	0.122197076267259
584.294976	1.08621220825397	0.122511840009189
584.314976	1.08657918438874	0.122831355237878
584.334976	1.08699690290265	0.123106634635236
584.354976	1.08749345332698	0.12335422412924
584.374976	1.08804074613044	0.123518013919583
584.394976	1.08858350836434	0.123790278384051
584.414976	1.08915718465651	0.124014073054339
584.434976	1.08977595427387	0.12418780559483
584.454976	1.09029968811559	0.124460039197778
584.474976	1.09070834549036	0.124559089832647
584.494976	1.09109344390339	0.124863826548749
584.514976	1.09152022355642	0.125164995198595
584.534976	1.09195606434859	0.125310250273537
584.554976	1.09234569333118	0.125544754483993
584.574976	1.09274982013639	0.12596944991978
584.594976	1.09325090113029	0.126253124836962
584.614976	1.09365877981341	0.126486786290587
584.634976	1.09432192777547	0.126734503978586
584.654976	1.09485562887024	0.126900280775884
584.674976	1.0954029216737	0.127056077433117
584.694976	1.09588588038934	0.127150308923284
584.714976	1.09632625175107	0.127252946616107
584.734976	1.09668416674671	0.127309156122855
584.754976	1.09700102345567	0.127504621106785
584.774976	1.09739818451016	0.127661306813126
584.794976	1.09779234406233	0.127879574304276
584.814976	1.09816385076666	0.128046194451896
584.834976	1.09859516098926	0.128198414140518
584.854976	1.09912886208403	0.128418547566514
584.874976	1.09969971384923	0.128709067805739
584.894976	1.10025606779182	0.128916517147918
584.914976	1.10086860079702	0.129006836347213
584.934976	1.1013637566554	0.129121902922839
584.954976	1.10192150516394	0.129113993471921
584.974976	1.10233016253871	0.129189443948036
584.994976	1.10271073038218	0.129449198221469
585.014976	1.10314204060478	0.129668969618119
585.034976	1.10359690978911	0.129822581042496
585.054976	1.1040001304804	0.129940224554859
585.074976	1.10442237956387	0.130164029314491
585.094976	1.10492346055777	0.130446033555276
585.114976	1.10536543177687	0.130313004982799
585.134976	1.10597183435513	0.130355335708897
585.154976	1.10647744591859	0.13038593074936
585.174976	1.10700208587423	0.130342306213478
585.194976	1.10748413847595	0.130386581215197
585.214976	1.10791997926811	0.130613590231264
585.234976	1.10828242483332	0.131039594314103
585.254976	1.10862131143679	0.131080990292305
585.274976	1.10896428971089	0.13123634717291
585.294976	1.10940963054111	0.13142741082961
585.314976	1.10978113724545	0.13167620570328
585.334976	1.11020338632892	0.131924668815633
585.354976	1.11070899789238	0.132207369221041
585.374976	1.11125176012628	0.13236253321716
585.394976	1.11179452236017	0.132464394624112
585.414976	1.11239708811233	0.132667020667153
585.434976	1.11297700101666	0.132723985094104
585.454976	1.11351070211143	0.132780363152218
585.474976	1.11391482891663	0.132889248521923
585.494976	1.11430445789923	0.133042521063095
585.514976	1.11472670698269	0.133396294950506
585.534976	1.11516254777486	0.133649402127798
585.554976	1.11555670732702	0.133906505871644
585.574976	1.11595086687918	0.134105278972886
585.594976	1.11645194787308	0.134306596962365
585.614976	1.11699017953741	0.134451351131133
585.634976	1.11741067302516	0.134701294409361
585.654976	1.11805758172694	0.134773223111499
585.674976	1.11860487453041	0.134815022663397
585.694976	1.11909689438517	0.134921944172287
585.714976	1.11954179631647	0.135076390044626
585.734976	1.11988974405906	0.135234715565847
585.754976	1.12022410009297	0.135335354975393
585.774976	1.12060466793643	0.135595588789333
585.794976	1.12098976634947	0.135758526920483
585.814976	1.12126298093129	0.136046897536296
585.834976	1.1217925832764	0.136304657087396
585.854976	1.12231631711812	0.136396292055633
585.874976	1.12288716888332	0.136749867717143
585.894976	1.12344805339548	0.136854601025722
585.914976	1.12405605583111	0.137078940520497
585.934976	1.12461331588762	0.137220392506861
585.954976	1.12512798859021	0.137410111907063
585.974976	1.12544258001439	0.137569858838576
585.994976	1.12590271598584	0.137743963497753
586.014976	1.12614195837494	0.137975254549414
586.034976	1.12679342596234	0.138093450008152
586.054976	1.12719211608407	0.138304338629093
586.074976	1.1276053040284	0.138393866705249
586.094976	1.12808826274404	0.1385478894187
586.114976	1.12857807394615	0.138760550202952
586.134976	1.1290949553014	0.139043558630048
586.154976	1.12943898126972	0.139169671848574
586.174976	1.13003640765703	0.139401926729175
586.194976	1.13046771787962	0.139603712982837
586.214976	1.13086187743178	0.139734829921682
586.234976	1.13120982517438	0.139797974367574
586.254976	1.13148890825959	0.139911592232335
586.274976	1.13176708523089	0.139929192793333
586.294976	1.13204289073217	0.14010626075171
586.314976	1.13240680165348	0.140393300167823
586.334976	1.13269494587782	0.140575085190497
586.354976	1.13298218398824	0.140775539057478
586.374976	1.13329751162997	0.140880387503259
586.394976	1.13365995719518	0.141064224816867
586.414976	1.13403599446908	0.141122127552657
586.434976	1.13443015402124	0.141101757170438
586.454976	1.13478764427599	0.141157135790167
586.474976	1.1351858530247	0.141248361249801
586.494976	1.13547503078522	0.141369287359375
586.514976	1.13594245814207	0.141584538137159
586.534976	1.13626231635336	0.14173733647924
586.554976	1.13655952171683	0.141994685334757
586.574976	1.13680507858726	0.142250189027604
586.594976	1.1370234520403	0.14253159028181
586.614976	1.13722732767073	0.142689025566941
586.634976	1.13743281731656	0.142933588851728
586.654976	1.13768219685506	0.143045023264106
586.674976	1.1379422515481	0.143114946561079
586.694976	1.13817874727939	0.143200366494424
586.714976	1.1382690755101	0.143283291392752
586.734976	1.13859102910982	0.143417976991338
586.754976	1.13878131303155	0.143500639566765
586.774976	1.13899515591502	0.143629440111304
586.794976	1.13921805993762	0.143816056148495
586.814976	1.13943874114953	0.144022590921464
586.834976	1.13971823481761	0.144116749412271
586.854976	1.13994566940978	0.144220149740678
586.874976	1.13994566940978	0.14453695627769
586.894976	1.14041413030281	0.144838387250441
586.914976	1.14063250375584	0.144922151938147
586.934976	1.14083184881671	0.144993839089561
586.954976	1.14104116113061	0.145017760920292
586.974976	1.14121722331132	0.145222943127893
586.994976	1.14143985125234	0.145480325218893
587.014976	1.14163466574364	0.145739039696571
587.034976	1.14179686013407	0.145946135911767
587.054976	1.14196358509406	0.1461463624718
587.074976	1.14211671834536	0.146402218104647
587.094976	1.14226985159666	0.146523978662183
587.114976	1.14242298484796	0.146713606071324
587.134976	1.14255346525144	0.147010755008479
587.154976	1.14267850897143	0.147210725774007
587.174976	1.14280355269143	0.147356058596234
587.194976	1.14291047413317	0.147293717143297
587.214976	1.14301195889142	0.14735722243155
587.234976	1.14311434976359	0.147435784579545
587.254976	1.14323486291403	0.147468947060893
587.274976	1.14334631492533	0.147430706672885
587.294976	1.14345776693663	0.147499143869078
587.314976	1.14357924283309	0.147611294031272
587.334976	1.14370924186355	0.147825487208582
587.354976	1.14385192648879	0.147880410027431
587.374976	1.14397697020879	0.147932463912109
587.394976	1.14408842222009	0.148013832677751
587.414976	1.14419534366182	0.148015829774047
587.434976	1.14430226510356	0.148109458277635
587.454976	1.14440374986182	0.148352572851557
587.474976	1.14451520187312	0.148439830825684
587.494976	1.1446095934584	0.148576690380803
587.514976	1.14473810589572	0.148662298450707
587.534976	1.14485861904615	0.148863950575466
587.554976	1.14497460162702	0.148978200507851
587.574976	1.14510508203049	0.149068409317872
587.594976	1.14523012575049	0.149216583180208
587.614976	1.14533704719222	0.149370661681787
587.634976	1.14545302977309	0.149394467781825
587.654976	1.14556901235396	0.149365001560725
587.674976	1.14565680629731	0.149434901118069
587.694976	1.14577288798439	0.149428044519701
587.714976	1.1458331445596	0.14937610992666
587.734976	1.14596770247568	0.149524590030212
587.754976	1.14605559552525	0.149447402406741
587.774976	1.14616251696698	0.149616855285601
587.794976	1.14624134887742	0.149756288216511
587.814976	1.14631565021828	0.149883133802596
587.834976	1.14638182484999	0.150033091104567
587.854976	1.14644391489008	0.150044125284162
587.874976	1.14653311755741	0.150121906991851
587.894976	1.14661194946784	0.150179004360725
587.914976	1.14670527920088	0.15027455636776
587.934976	1.14677504997218	0.150232562150903
587.954976	1.14681673121218	0.150268912270947
587.974976	1.14689556312261	0.150338344157598
587.994976	1.14695688155007	0.150416857639353
588.014976	1.14701154570348	0.150523091885981
588.034976	1.1470758797913	0.150573591418445
588.054976	1.14712057669167	0.150691738804434
588.074976	1.14719186237217	0.150851822245188
588.094976	1.14724804143478	0.151021876330155
588.114976	1.14730331438347	0.15104712579964
588.134976	1.14736402401564	0.151063415339623
588.154976	1.14741476639477	0.151164544379018
588.174976	1.14746097820434	0.151227200975531
588.194976	1.14750132858953	0.151301016384692
588.214976	1.14755430793738	0.151399601722832
588.234976	1.14760958088607	0.151539733785818
588.254976	1.14763767041737	0.15147535844016
588.274976	1.14769294336607	0.151529866408992
588.294976	1.1477300940365	0.151582815277685
588.314976	1.1477717752765	0.151571776350165
588.334976	1.14782575984447	0.151550804168348
588.354976	1.14786694555343	0.151494814846661
588.374976	1.14791584738867	0.151506019358094
588.394976	1.14796205919823	0.151415681167096
588.414976	1.14797655702084	0.151371629911381
588.434976	1.1480363605391	0.151305052121635
588.454976	1.14805991950084	0.151154919739899
588.474976	1.14811066187997	0.151154805196188
588.494976	1.14813875141127	0.151048183400115
588.514976	1.14817137151214	0.15097296794633
588.534976	1.14819353590794	0.150984922036552
588.554976	1.14825020342257	0.15096446085025
588.574976	1.1482592645617	0.150949636638873
588.594976	1.14831544362431	0.15091435480214
588.614976	1.14832903533301	0.150994006005617
588.634976	1.148370716573	0.150967208712316
588.654976	1.14839880610431	0.15092141793528
588.674976	1.1484259895217	0.150697889742327
588.694976	1.1484499095132	0.150554759364188
588.714976	1.14849122972344	0.150528551407178
588.734976	1.1485238498243	0.150643031020475
588.754976	1.14853064567865	0.150686321421079
588.774976	1.14857006163387	0.150736800181366
588.794976	1.14859362059561	0.15071849099244
588.814976	1.148620804013	0.150741202695578
588.834976	1.14864436297474	0.150642979980273
588.854976	1.14867003856194	0.150597962521654
588.874976	1.14868689369653	0.150551204948224
588.894976	1.1487322560243	0.150457979424839
588.914976	1.14874805638566	0.150401991883624
588.934976	1.14876940669473	0.150328882134938
588.954976	1.1488020267956	0.150193706313011
588.974976	1.14882558575734	0.150171173250582
588.994976	1.14885276917473	0.150165625892758
589.014976	1.14887632813647	0.150166104246284
589.034976	1.14888022159469	0.150156845790944
589.054976	1.14890170640505	0.150104071408524
589.074976	1.14893160108516	0.150076583292017
589.094976	1.1489551600469	0.149899892200251
589.114976	1.14899231071733	0.149719936909487
589.134976	1.14900590242603	0.149703951236758
589.154976	1.1490249308182	0.149755621132934
589.174976	1.14904758366603	0.149675462494884
589.194976	1.14906512546506	0.149661378366443
589.214976	1.14907567319733	0.14975332373033
589.234976	1.14909923215907	0.14982647680384
589.254976	1.14912641557646	0.149874477740343
589.274976	1.14912641557646	0.149843879138935
589.294976	1.14915903567733	0.149776457998866
589.314976	1.14918259463907	0.149671438034265
589.334976	1.1491916557782	0.149450896880141
589.354976	1.14919611555761	0.14936315283711
589.374976	1.14922880644863	0.149124884114973
589.394976	1.14925236541037	0.149047128520875
589.414976	1.14926595711907	0.148983794751443
589.434976	1.1492895160808	0.149010728547612
589.454976	1.14929312637843	0.148966115256179
589.474976	1.14929857721993	0.148995936384734
589.494976	1.14931669949819	0.148977177329838
589.514976	1.1493311973208	0.148901312597197
589.534976	1.14935838073819	0.148930762200558
589.554976	1.14935838073819	0.14894760724786
589.574976	1.14936531109382	0.14895511905999
589.594976	1.14938193969993	0.14881100823517
589.614976	1.14939553140863	0.148682245080547
589.634976	1.14941909037036	0.148550550081734
589.654976	1.14943268207906	0.148501911142701
589.674976	1.14943268207906	0.148473300141737
589.694976	1.14943268207906	0.148444575190554
589.714976	1.14945171047123	0.148563675722651
589.734976	1.14946530217993	0.148597743277358
589.754976	1.1494843305721	0.148745971147351
589.774976	1.14949339171123	0.148800697520772
589.794976	1.1494979222808	0.148872091487766
589.814976	1.1494979222808	0.148781277317205
589.834976	1.14949339171123	0.148788452026603
589.854976	1.1495260118121	0.148710215705017
589.874976	1.1495260118121	0.148719887229903
589.894976	1.14955863191297	0.148458648636162
589.914976	1.14955863191297	0.14832772992322
589.934976	1.14955863191297	0.148243531393792
589.954976	1.14955863191297	0.148232612351397
589.974976	1.14956316248253	0.14820928045045
589.994976	1.14958581533036	0.148002764075694
590.014976	1.14958581533036	0.147926314754687
590.034976	1.14961390486166	0.147747317357957
590.054976	1.14962296600079	0.147742628781214
590.074976	1.14962296600079	0.147583913930076
590.094976	1.1496374638234	0.147489883039775
590.114976	1.14965558610166	0.147381572762584
590.134976	1.14966011667123	0.147394355959351
590.154976	1.14966011667123	0.14735558973856
590.174976	1.14966011667123	0.147311639969759
590.194976	1.14966464724079	0.147106618004653
590.214976	1.14966464724079	0.147184832367083
590.234976	1.14966464724079	0.147054993807263
590.254976	1.14968367563297	0.146956075520825
590.274976	1.1496927367721	0.146888014004262
590.294976	1.1496927367721	0.146887336237851
590.314976	1.14968820620253	0.146770060096248
590.334976	1.1497208263034	0.146699863793542
590.354976	1.14972535687296	0.146693610181752
590.374976	1.14972535687296	0.146505835650661
590.394976	1.14972535687296	0.146285077278932
590.414976	1.14972535687296	0.146190660619658
590.434976	1.14972535687296	0.146109883564269
590.454976	1.14972535687296	0.146083736736804
590.474976	1.14972535687296	0.145904307872316
590.494976	1.14975344640427	0.145897839416883
590.514976	1.14975797697383	0.145930134214789
590.534976	1.14975797697383	0.145975608067777
590.554976	1.14975797697383	0.146007750932055
590.574976	1.14978062982166	0.145947401827489
590.594976	1.14978062982166	0.145827742820617
590.614976	1.14978062982166	0.14580260670786
590.634976	1.1497905970747	0.145727447635694
590.654976	1.1497905970747	0.145715343392317
590.674976	1.1497905970747	0.145578009044617
590.694976	1.1497905970747	0.14553892827374
590.714976	1.14978969096079	0.145474113744944
590.734976	1.14978969096079	0.145493289430331
590.754976	1.14978969096079	0.145500570374569
590.774976	1.14981324992253	0.145523976461857
590.794976	1.14981778049209	0.145481743661729
590.814976	1.14981778049209	0.145423951315213
590.834976	1.14981778049209	0.14533800139465
590.854976	1.14981778049209	0.145280166316802
590.874976	1.14981778049209	0.145209177110483
590.894976	1.1498458700234	0.1450796625966
590.914976	1.1498458700234	0.145068983917951
590.934976	1.14985040059296	0.145020563383504
590.954976	1.14985040059296	0.144919180923569
590.974976	1.14985040059296	0.144721629226242
590.994976	1.14985040059296	0.144685085628223
591.014976	1.14985946173209	0.144668663146319
591.034976	1.14985040059296	0.144626651718232
591.054976	1.1498458700234	0.144536117081803
591.074976	1.14985040059296	0.144452323313051
591.094976	1.14985040059296	0.14437835181583
591.114976	1.14985946173209	0.144267301391952
591.134976	1.14985946173209	0.144080650932296
591.154976	1.14985946173209	0.143991465893781
591.174976	1.14985946173209	0.143911160663522
591.194976	1.14988302069383	0.143720987242913
591.214976	1.14988755126339	0.143556250241368
591.234976	1.14988755126339	0.143331338028041
591.254976	1.14988755126339	0.143123915392944
591.274976	1.14988755126339	0.142989329500801
591.294976	1.14988755126339	0.143022467055539
591.314976	1.14988755126339	0.142940137428409
591.334976	1.14989208183296	0.142827773609553
591.354976	1.14988755126339	0.142659487533462
591.374976	1.14988755126339	0.142578140133486
591.394976	1.14991111022513	0.142527753957752
591.414976	1.14991111022513	0.142499665822119
591.434976	1.14991111022513	0.142493073920615
591.454976	1.14991111022513	0.142484074820722
591.474976	1.14991111022513	0.142299020257633
591.494976	1.14991312774439	0.142189167498044
591.514976	1.1499156407947	0.141980005935118
591.534976	1.1499156407947	0.14189961227474
591.554976	1.1499156407947	0.141905925235602
591.574976	1.1499156407947	0.141860527942918
591.594976	1.1499156407947	0.14168734616182
591.614976	1.1499156407947	0.141639541077258
591.634976	1.1499156407947	0.141689334355756
591.654976	1.1499156407947	0.141661369072703
591.674976	1.1499156407947	0.141593666024539
591.694976	1.1499156407947	0.141534019612992
591.714976	1.1499156407947	0.141441988786441
591.734976	1.1499156407947	0.141367071858491
591.754976	1.1499156407947	0.141298785408942
591.774976	1.1499156407947	0.141185276746474
591.794976	1.1499156407947	0.141101256264262
591.814976	1.1499156407947	0.14106148467018
591.834976	1.1499156407947	0.140919005944859
591.854976	1.1499156407947	0.140819014627187
591.874976	1.1499156407947	0.140692626028964
591.894976	1.14991794147456	0.140554368803182
591.914976	1.14993829364252	0.140418969828743
591.934976	1.14993829364252	0.140350632338992
591.954976	1.14993829364252	0.140313736800971
591.974976	1.14993829364252	0.140202472720432
591.994976	1.14993829364252	0.140264575590097
592.014976	1.14993829364252	0.140126384835279
592.034976	1.14993829364252	0.140013990748395
592.054976	1.14993829364252	0.140006235011576
592.074976	1.14993829364252	0.13994124184207
592.094976	1.14993829364252	0.139902702334737
592.114976	1.14998450545209	0.139871904320444
592.134976	1.14998450545209	0.139773539760855
592.154976	1.14998450545209	0.139604990174881
592.174976	1.14998450545209	0.139468065335782
592.194976	1.14998450545209	0.13930367255886
592.214976	1.14998450545209	0.139177059621142
592.234976	1.14998450545209	0.139105919074687
592.254976	1.14998450545209	0.139087399790044
592.274976	1.14998450545209	0.13895440564003
592.294976	1.14998450545209	0.138812845044863
592.314976	1.14999356659122	0.138709155092981
592.334976	1.14999356659122	0.138596834598948
592.354976	1.14999356659122	0.138629972747177
592.374976	1.14999356659122	0.138539616751457
592.394976	1.14999356659122	0.13849071370905
592.414976	1.14999356659122	0.138595748510918
592.434976	1.14999356659122	0.138619059639691
592.454976	1.14999356659122	0.138601078651137
592.474976	1.14999356659122	0.138584397407276
592.494976	1.14999356659122	0.138630392938612
592.514976	1.14999356659122	0.138737033726388
592.534976	1.14999356659122	0.138814745402171
592.554976	1.14999356659122	0.138921223573488
592.574976	1.14999356659122	0.139013805159436
592.594976	1.14999356659122	0.139157597873225
592.614976	1.14999356659122	0.13914091366191
592.634976	1.14999356659122	0.139178212180134
592.654976	1.14999356659122	0.139154430413215
592.674976	1.14999356659122	0.139131690816014
592.694976	1.14999356659122	0.139033142867788
592.714976	1.14999356659122	0.138928186406696
592.734976	1.14999356659122	0.138994957080929
592.754976	1.14999356659122	0.139066038871802
592.774976	1.14999356659122	0.139064271456417
592.794976	1.14999356659122	0.139147576188811
592.814976	1.14999356659122	0.139016614151045
592.834976	1.14999356659122	0.138952337918338
592.854976	1.14999356659122	0.138971122493336
592.874976	1.14999356659122	0.139003727093401
592.894976	1.14999356659122	0.138952819239318
592.914976	1.15000262773035	0.138991705345237
592.934976	1.15000262773035	0.13902269208958
592.954976	1.15000262773035	0.139029957009568
592.974976	1.15000262773035	0.139115775768681
592.994976	1.15000262773035	0.139081353306519
593.014976	1.15000262773035	0.139115308691479
593.034976	1.15000262773035	0.13917387257594
593.054976	1.15000262773035	0.139218058554049
593.074976	1.15000262773035	0.139338408384126
593.094976	1.15000262773035	0.139334683636324
593.114976	1.15000262773035	0.13941837413769
593.134976	1.15000262773035	0.139476816950043
593.154976	1.15000262773035	0.13953327275544
593.174976	1.15000262773035	0.139563297451315
593.194976	1.15000262773035	0.139569238293492
593.214976	1.15000262773035	0.139561312818325
593.234976	1.15000262773035	0.139571541037512
593.254976	1.15000262773035	0.139644146319081
593.274976	1.15000262773035	0.139595267609794
593.294976	1.15000262773035	0.139557448006711
593.314976	1.15000715829991	0.139419315413983
593.334976	1.15000715829991	0.139370385071002
593.354976	1.15000715829991	0.139312751780002
593.374976	1.15000715829991	0.139334350094536
593.394976	1.15000715829991	0.139310224696486
593.414976	1.15000715829991	0.139246890927054
593.434976	1.15000715829991	0.139230996058405
593.454976	1.15000715829991	0.139222387475411
593.474976	1.15000715829991	0.139244221405764
593.494976	1.15000715829991	0.139206119301096
593.514976	1.15000439748408	0.139150287254451
593.534976	1.15000262773035	0.139165462218848
593.554976	1.15000262773035	0.139148681268544
593.574976	1.15000262773035	0.139106584971283
593.594976	1.15000262773035	0.139183188006388
593.614976	1.15000262773035	0.139194384208953
593.634976	1.15000262773035	0.139377426838477
593.654976	1.15000262773035	0.139346803310458
593.674976	1.15000262773035	0.139403104808268
593.694976	1.15000262773035	0.13942449718152
593.714976	1.15000262773035	0.139318894409025
593.734976	1.15000262773035	0.13930679847452
593.754976	1.15000262773035	0.139314794575083
593.774976	1.15000262773035	0.139347012812685
593.794976	1.15000262773035	0.139341052978805
593.814976	1.15000262773035	0.139318508640053
593.834976	1.15000262773035	0.139377084987819
593.854976	1.15000262773035	0.139286104046363
593.874976	1.15000262773035	0.139256582630624
593.894976	1.15000262773035	0.1392555665745
593.914976	1.15000262773035	0.139220808196587
593.934976	1.15000262773035	0.139296776790106
593.954976	1.15000262773035	0.139332148243938
593.974976	1.15000262773035	0.139281734174141
593.994976	1.15000262773035	0.139240329293577
594.014976	1.15000262773035	0.139213164036024
594.034976	1.15000262773035	0.13917209329074
594.054976	1.15000262773035	0.139071440824398
594.074976	1.15000262773035	0.138994785562109
594.094976	1.15000262773035	0.139043744986136
594.114976	1.15000262773035	0.138972376539242
594.134976	1.15000262773035	0.138984995339078
594.154976	1.15000262773035	0.138851240333952
594.174976	1.15000262773035	0.138816829741604
594.194976	1.15000262773035	0.138702575654784
594.214976	1.15000262773035	0.138704734774049
594.234976	1.15000262773035	0.138639093512669
594.254976	1.15000262773035	0.138456554756771
594.274976	1.15000262773035	0.138360138627238
594.294976	1.15000262773035	0.138229482830688
594.314976	1.15000262773035	0.138127263548828
594.334976	1.15000262773035	0.13806057002839
594.354976	1.15000262773035	0.137972235462086
594.374976	1.15000262773035	0.137736488482048
594.394976	1.15000262773035	0.137652252562703
594.414976	1.15000262773035	0.137533255891483
594.434976	1.15000262773035	0.137482629352005
594.454976	1.15000262773035	0.137584906795956
594.474976	1.15000262773035	0.137585856381119
594.494976	1.15000262773035	0.137592042334967
594.514976	1.15000262773035	0.137657975000293
594.534976	1.15000172161643	0.13753589929918
594.554976	1.15000172161643	0.137490070538739
594.574976	1.15000172161643	0.137535039924608
594.594976	1.15000172161643	0.13752353748083
594.614976	1.15000172161643	0.137492693174261
594.634976	1.15000172161643	0.13750232730923
594.654976	1.15000172161643	0.137432642595529
594.674976	1.15000172161643	0.137439945498924
594.694976	1.15000172161643	0.137600792762244
594.714976	1.15000172161643	0.137484319613595
594.734976	1.15000172161643	0.137457230322855
594.754976	1.15000172161643	0.137404340803235
594.774976	1.15000172161643	0.13733803364526
594.794976	1.15000172161643	0.137189063911858
594.814976	1.15000172161643	0.137066319940189
594.834976	1.15000172161643	0.136938892139702
594.854976	1.15000172161643	0.136771631022096
594.874976	1.15000172161643	0.136676540750848
594.894976	1.15000172161643	0.136608657874993
594.914976	1.15000172161643	0.136511194234327
594.934976	1.15000172161643	0.13658110091356
594.954976	1.15000172161643	0.136566031590513
594.974976	1.15000172161643	0.136516809843585
594.994976	1.15000172161643	0.136469469462262
595.014976	1.15000172161643	0.136425261524995
595.034976	1.15000172161643	0.136444523860028
595.054976	1.15000172161643	0.136416019093905
595.074976	1.15000172161643	0.136424084039392
595.094976	1.15000172161643	0.136284093820689
595.114976	1.15000172161643	0.136205627224702
595.134976	1.15000172161643	0.136235959348773
595.154976	1.15000172161643	0.136190486089277
595.174976	1.15000172161643	0.135996261500966
595.194976	1.15000172161643	0.135992611532995
595.214976	1.15000172161643	0.136078434446543
595.234976	1.15000172161643	0.136063704600192
595.254976	1.15000172161643	0.136010602610891
595.274976	1.15000172161643	0.136029115960627
595.294976	1.15000172161643	0.136039485430608
595.314976	1.15000172161643	0.135950098605244
595.334976	1.15000172161643	0.135838324716171
595.354976	1.15000172161643	0.135887600470756
595.374976	1.15000172161643	0.135800609567457
595.394976	1.15000172161643	0.13581851696316
595.414976	1.15000172161643	0.135852828442557
595.434976	1.15000172161643	0.135963735835167
595.454976	1.15000172161643	0.135955780091974
595.474976	1.15000172161643	0.135981957187466
595.494976	1.15000172161643	0.135943389786068
595.514976	1.15000172161643	0.135922967770154
595.534976	1.15000172161643	0.135820393580839
595.554976	1.15000172161643	0.135827682833947
595.574976	1.15000172161643	0.135845100599801
595.594976	1.15000172161643	0.135852183318136
595.614976	1.15000172161643	0.135776359536355
595.634976	1.15000172161643	0.1357735469838
595.654976	1.15000172161643	0.135651754971257
595.674976	1.15000172161643	0.135596089695506
595.694976	1.15000172161643	0.135568935120787
595.714976	1.15000172161643	0.135402755343286
595.734976	1.15000172161643	0.135330747113389
595.754976	1.15000172161643	0.135307072768291
595.774976	1.15000172161643	0.135335159716943
595.794976	1.15000172161643	0.135306536252675
595.814976	1.15000172161643	0.135409443390288
595.834976	1.15000172161643	0.135494251434693
595.854976	1.15000172161643	0.135571894265551
595.874976	1.15000172161643	0.135549838963158
595.894976	1.15000172161643	0.135726833922176
595.914976	1.15000172161643	0.135715167674956
595.934976	1.15000172161643	0.135769267915659
595.954976	1.15000172161643	0.135854613069172
595.974976	1.15000172161643	0.135932340769204
595.994976	1.15000172161643	0.13597103695809
596.014976	1.15000172161643	0.13595372780104
596.034976	1.15000172161643	0.13603516007019
596.054976	1.15000172161643	0.136051515487643
596.074976	1.15000172161643	0.136091066896666
596.094976	1.15000172161643	0.136024886745707
596.114976	1.15000172161643	0.136034497734539
596.134976	1.15000081550252	0.136082560987568
596.154976	1.15000081550252	0.136094681255193
596.174976	1.15000081550252	0.136077842142798
596.194976	1.15000081550252	0.136034965405232
596.214976	1.15000081550252	0.135998561871024
596.234976	1.15000081550252	0.136041074798775
596.254976	1.15000081550252	0.136123596123409
596.274976	1.15000081550252	0.136138168694717
596.294976	1.15000081550252	0.136290050687116
596.314976	1.15000081550252	0.136421499980768
596.334976	1.15000081550252	0.136386750505216
596.354976	1.15000081550252	0.136369209886782
596.374976	1.15000081550252	0.136454991255979
596.394976	1.15000081550252	0.136455852411024
596.414976	1.15000081550252	0.136599807741273
596.434976	1.15000081550252	0.136628358799673
596.454976	1.15000081550252	0.13657841418104
596.474976	1.15000081550252	0.136675508076983
596.494976	1.15000081550252	0.136646228805461
596.514976	1.15000081550252	0.136606155124598
596.534976	1.15000081550252	0.136526801259973
596.554976	1.15000081550252	0.136589481596116
596.574976	1.15000081550252	0.136487814260631
596.594976	1.15000081550252	0.136442828850512
596.614976	1.15000081550252	0.136376776300059
596.634976	1.15000081550252	0.136324658911875
596.654976	1.15000081550252	0.136311501222459
596.674976	1.15000081550252	0.136315468114477
596.694976	1.15000081550252	0.136248129469619
596.714976	1.15000081550252	0.136310137380768
596.734976	1.15000081550252	0.136244014204919
596.754976	1.15000081550252	0.136287087387916
596.774976	1.15000081550252	0.136384246567839
596.794976	1.15000081550252	0.136374862292464
596.814976	1.15000081550252	0.136458304714707
596.834976	1.15000081550252	0.136500535140872
596.854976	1.15000081550252	0.13658763999439
596.874976	1.15000081550252	0.136692099703744
596.894976	1.15000081550252	0.136725501361856
596.914976	1.15000081550252	0.136809197798129
596.934976	1.15000081550252	0.136821080669464
596.954976	1.15000081550252	0.136788347281911
596.974976	1.15000081550252	0.13691218505699
596.994976	1.15000081550252	0.136945413415809
597.014976	1.15000081550252	0.136894344725739
597.034976	1.15000081550252	0.136865283858805
597.054976	1.15000081550252	0.136796395016168
597.074976	1.15000081550252	0.136749886708843
597.094976	1.15000081550252	0.136786874831417
597.114976	1.15000081550252	0.136817476993769
597.134976	1.15000045447276	0.136823228512404
597.154976	1.14999990938861	0.136869847802495
597.174976	1.14999990938861	0.136766931762521
597.194976	1.14999990938861	0.136794784282335
597.214976	1.14999990938861	0.136795495877716
597.234976	1.14999990938861	0.136714253525598
597.254976	1.14999990938861	0.136766566172233
597.274976	1.14999990938861	0.136856411172438
597.294976	1.14999990938861	0.13689830508936
597.314976	1.14999990938861	0.136898634476713
597.334976	1.14999990938861	0.136888026423461
597.354976	1.14999990938861	0.136791194850419
597.374976	1.14999990938861	0.136790479694093
597.394976	1.14999990938861	0.136830582456002
597.414976	1.14999990938861	0.136815873381826
597.434976	1.14999990938861	0.136814298257436
597.454976	1.14999990938861	0.136830844185413
597.474976	1.14999990938861	0.136782951264221
597.494976	1.14999990938861	0.136731660015129
597.514976	1.14999990938861	0.136786552565953
597.534976	1.14999990938861	0.136773390128611
597.554976	1.14999990938861	0.136770165100001
597.574976	1.14999990938861	0.136871612843917
597.594976	1.14999990938861	0.136875484777419
597.614976	1.14999990938861	0.136869412773792
597.634976	1.14999990938861	0.136857626641446
597.654976	1.14999990938861	0.13680523031262
597.674976	1.14999990938861	0.136730542472091
597.694976	1.14999990938861	0.13662793207984
597.714976	1.14999990938861	0.136504684828034
597.734976	1.14999990938861	0.13634331054495
597.754976	1.15000443995817	0.136285704554522
597.774976	1.15000443995817	0.136169271763243
597.794976	1.15000443995817	0.13608829410799
597.814976	1.15000443995817	0.136091370170426
597.834976	1.15000443995817	0.136006189413845
597.854976	1.15000443995817	0.135870330484092
597.874976	1.15000443995817	0.135886628332944
597.894976	1.15000443995817	0.13576234603331
597.914976	1.15000443995817	0.135654747944991
597.934976	1.15000443995817	0.135557163825708
597.954976	1.14999990938861	0.135551128025015
597.974976	1.14999990938861	0.135558640430637
597.994976	1.14999990938861	0.135564183634027
598.014976	1.14999990938861	0.135419868648397
598.034976	1.14999990938861	0.13530016453623
598.054976	1.14999990938861	0.135343145134674
598.074976	1.14999990938861	0.135426014244873
598.094976	1.14999990938861	0.135439750587748
598.114976	1.14999990938861	0.135407467659657
598.134976	1.14999990938861	0.135420090020437
598.154976	1.14999990938861	0.135414527825344
598.174976	1.14999990938861	0.13544928857722
598.194976	1.14999990938861	0.135351214234596
598.214976	1.14999990938861	0.135314557279848
598.234976	1.14999990938861	0.135303699366999
598.254976	1.14999990938861	0.135183791687512
598.274976	1.14999990938861	0.135242273076763
598.294976	1.14999990938861	0.135165829690663
598.314976	1.14999990938861	0.135171035197829
598.334976	1.14999990938861	0.135197475803204
598.354976	1.14999990938861	0.135273186821746
598.374976	1.14999990938861	0.135367205248742
598.394976	1.14999990938861	0.135391856479576
598.414976	1.14999990938861	0.135351362013788
598.434976	1.14999990938861	0.135358459569391
598.454976	1.14999990938861	0.135441320964211
598.474976	1.14999990938861	0.135474882271328
598.494976	1.14999990938861	0.135503392378869
598.514976	1.14999990938861	0.135653742571701
598.534976	1.14999990938861	0.135691497484293
598.554976	1.14999990938861	0.135689092066377
598.574976	1.14999990938861	0.135652578736385
598.594976	1.14999990938861	0.135670894453709
598.614976	1.14999990938861	0.135714977164432
598.634976	1.14999990938861	0.135748424521329
598.654976	1.14999990938861	0.135810422343136
598.674976	1.14999990938861	0.135846812227057
598.694976	1.14999990938861	0.135860549163422
598.714976	1.14999990938861	0.135829231844743
598.734976	1.14999990938861	0.135817575093376
598.754976	1.1499990032747	0.135685548926737
598.774976	1.1499990032747	0.135602109471949
598.794976	1.1499990032747	0.135523121197612
598.814976	1.1499990032747	0.135500665288978
598.834976	1.1499990032747	0.135418625285324
598.854976	1.1499990032747	0.135347947661636
598.874976	1.1499990032747	0.135379739772895
598.894976	1.1499990032747	0.135311138179771
598.914976	1.1499990032747	0.135326852627238
598.934976	1.1499990032747	0.135349269365484
598.954976	1.1499990032747	0.13532527868983
598.974976	1.1499990032747	0.135337154439276
598.994976	1.1499990032747	0.135347102530841
599.014976	1.1499990032747	0.135250654352809
599.034976	1.1499990032747	0.135185587590454
599.054976	1.1499990032747	0.135232983759904
599.074976	1.1499990032747	0.135233147563346
599.094976	1.1499990032747	0.135143731656937
599.114976	1.1499990032747	0.134974414093963
599.134976	1.1499990032747	0.134859866822723
599.154976	1.1499990032747	0.134812177468852
599.174976	1.1499990032747	0.134780117693274
599.194976	1.1499990032747	0.134715166661611
599.214976	1.1499990032747	0.134688782437855
599.234976	1.1499990032747	0.134599534489322
599.254976	1.1499990032747	0.134474037907661
599.274976	1.1499990032747	0.134436259255438
599.294976	1.1499990032747	0.134252785751645
599.314976	1.1499990032747	0.134168638855911
599.334976	1.1499990032747	0.134057989038274
599.354976	1.1499990032747	0.133984084605504
599.374976	1.1499990032747	0.133901598296823
599.394976	1.1499990032747	0.13385714880883
599.414976	1.1499990032747	0.133846233920872
599.434976	1.1499990032747	0.133850047098792
599.454976	1.1499990032747	0.133745351180128
599.474976	1.1499990032747	0.133760697069854
599.494976	1.1499990032747	0.133662441119068
599.514976	1.1499990032747	0.133613199193454
599.534976	1.1499990032747	0.13352793416119
599.554976	1.1499990032747	0.133481846638791
599.574976	1.1499990032747	0.133415886079401
599.594976	1.1499990032747	0.133357921027084
599.614976	1.1499990032747	0.133227491943991
599.634976	1.1499990032747	0.133222443711869
599.654976	1.1499990032747	0.133204330374883
599.674976	1.1499990032747	0.133214538415386
599.694976	1.1499990032747	0.133235977080915
599.714976	1.1499990032747	0.133282785101056
599.734976	1.1499990032747	0.13320955309328
599.754976	1.15000353384426	0.133099290825088
599.774976	1.15000353384426	0.13312192478094
599.794976	1.15000353384426	0.133104785362238
599.814976	1.15000353384426	0.133014368236973
599.834976	1.15000353384426	0.133006614874116
599.854976	1.15000353384426	0.132899847672814
599.874976	1.15000353384426	0.132713874386081
599.894976	1.15000353384426	0.132651599997595
599.914976	1.15000353384426	0.132592687140588
599.934976	1.15000353384426	0.132454861382565
599.954976	1.15000353384426	0.132411953783481
599.974976	1.15000353384426	0.13221696181166
599.994976	1.15000353384426	0.132141704220033
600.014976	1.15000353384426	0.132003044607539
600.034976	1.15000353384426	0.131789123248984
600.054976	1.15000353384426	0.131644747133808
600.074976	1.15000353384426	0.131528180807114
600.094976	1.15000353384426	0.131412110638669
600.114976	1.15000353384426	0.131247691154664
600.134976	1.15000353384426	0.131131986576507
600.154976	1.15000353384426	0.130995710422772
600.174976	1.15000353384426	0.130919630846488
600.194976	1.15000353384426	0.130840853261359
600.214976	1.15000353384426	0.130688032960121
600.234976	1.15000353384426	0.13059502228038
600.254976	1.15000353384426	0.130489001096923
600.274976	1.15000353384426	0.130347954464725
600.294976	1.15000353384426	0.130213611310288
600.314976	1.15000353384426	0.130181633436432
600.334976	1.15000353384426	0.130058714384997
600.354976	1.15000353384426	0.129891814109754
600.374976	1.15000353384426	0.129742168390414
600.394976	1.15000353384426	0.129534919648101
600.414976	1.15000353384426	0.12946253336461
600.434976	1.15000353384426	0.129412888458794
600.454976	1.15000353384426	0.129313222967532
600.474976	1.15000353384426	0.129115536547811
600.494976	1.15000353384426	0.128914824512364
600.514976	1.15000353384426	0.128711076178359
600.534976	1.15000353384426	0.128646058675733
600.554976	1.15000320820957	0.128537702106265
600.574976	1.15000262773035	0.128400127394821
600.594976	1.15000262773035	0.128350663503676
600.614976	1.15000262773035	0.128192094057767
600.634976	1.15000262773035	0.128043141535596
600.654976	1.15000262773035	0.127922237385181
600.674976	1.15000262773035	0.127935056191391
600.694976	1.15000262773035	0.127912881597361
600.714976	1.15000262773035	0.12771781603269
600.734976	1.15000262773035	0.127537851839566
600.754976	1.15000262773035	0.127398191601706
600.774976	1.15000262773035	0.127302071624047
600.794976	1.15000262773035	0.127345526421581
600.814976	1.15000262773035	0.127292192970897
600.834976	1.15000262773035	0.127257662493423
600.854976	1.15000262773035	0.12710678112639
600.874976	1.15000262773035	0.127014022680207
600.894976	1.15000262773035	0.126865950898275
600.914976	1.15000262773035	0.126668976667427
600.934976	1.15000262773035	0.126596480588152
600.954976	1.15000262773035	0.126456195998048
600.974976	1.15000715829991	0.126396577480566
600.994976	1.15000715829991	0.126262729890886
601.014976	1.15000715829991	0.126095605276148
601.034976	1.15000715829991	0.126016121437054
601.054976	1.15000715829991	0.125944767233938
601.074976	1.15000715829991	0.125806534934768
601.094976	1.15000715829991	0.125765770430698
601.114976	1.15000715829991	0.125698219316161
601.134976	1.15000715829991	0.125742701446143
601.154976	1.15000715829991	0.125707035027418
601.174976	1.15000262773035	0.125649441500296
601.194976	1.15000262773035	0.125535023610034
601.214976	1.15000262773035	0.125437985502219
601.234976	1.15000262773035	0.125324990802721
601.254976	1.15000262773035	0.125259139445625
601.274976	1.15000262773035	0.12521753811963
601.294976	1.15000262773035	0.125085920868102
601.314976	1.15000262773035	0.125048314921681
601.334976	1.15000262773035	0.125054849254585
601.354976	1.15000262773035	0.125076844020925
601.374976	1.15000262773035	0.125158410418979
601.394976	1.15000262773035	0.125151729493866
601.414976	1.15000262773035	0.125067872815097
601.434976	1.15000262773035	0.125067966586631
601.454976	1.15000262773035	0.125197899511477
601.474976	1.15000262773035	0.125381004457528
601.494976	1.15000262773035	0.125421917334279
601.514976	1.15000262773035	0.125490543854014
601.534976	1.15000262773035	0.125496403981452
601.554976	1.15000262773035	0.125531544567393
601.574976	1.15000262773035	0.125622487525442
601.594976	1.15000262773035	0.12565615625438
601.614976	1.15000262773035	0.125674579393525
601.634976	1.15000262773035	0.125639607358951
601.654976	1.15000262773035	0.125692329514186
601.674976	1.15000262773035	0.125630822509211
601.694976	1.15000262773035	0.125647589809228
601.714976	1.15000262773035	0.125565164630091
601.734976	1.15000262773035	0.125538802958983
601.754976	1.15000262773035	0.125627072834798
601.774976	1.15000262773035	0.125631726395588
601.794976	1.15000262773035	0.125685505557807
601.814976	1.15000262773035	0.125717801542695
601.834976	1.15000262773035	0.125736123194926
601.854976	1.15000262773035	0.125632326414713
601.874976	1.15000262773035	0.125654468366753
601.894976	1.15000262773035	0.125719292391401
601.914976	1.15000262773035	0.125787174080274
601.934976	1.15000262773035	0.125788850691578
601.954976	1.15000262773035	0.125842825705738
601.974976	1.15000172161643	0.12586961469017
601.994976	1.15000172161643	0.1258242292673
602.014976	1.15000172161643	0.12573323586254
602.034976	1.15000172161643	0.125670131774018
602.054976	1.15000172161643	0.125581316480225
602.074976	1.15000172161643	0.125549196168593
602.094976	1.15000172161643	0.125541784656395
602.114976	1.15000172161643	0.12562030466655
602.134976	1.15000172161643	0.125594454584446
602.154976	1.15000172161643	0.125572042000635
602.174976	1.15000172161643	0.125606532714231
602.194976	1.15000172161643	0.125637081462417
602.214976	1.15000172161643	0.125634868335497
602.234976	1.15000172161643	0.125708449909312
602.254976	1.15000172161643	0.125900943285172
602.274976	1.15000172161643	0.125930667081248
602.294976	1.15000172161643	0.126036612891383
602.314976	1.15000172161643	0.126072601575572
602.334976	1.15000172161643	0.126138877872029
602.354976	1.15000172161643	0.126263024262287
602.374976	1.15000172161643	0.126316081146292
602.394976	1.15000172161643	0.126334093589854
602.414976	1.15000172161643	0.126453387599928
602.434976	1.15000172161643	0.12646568472779
602.454976	1.15000172161643	0.126456731920174
602.474976	1.15000172161643	0.126502361267732
602.494976	1.15000172161643	0.126610176573657
602.514976	1.15000172161643	0.126747725765001
602.534976	1.15000172161643	0.126805695565243
602.554976	1.15000172161643	0.12679178889053
602.574976	1.15000172161643	0.126935697335013
602.594976	1.15000172161643	0.126978256555041
602.614976	1.15000172161643	0.126926274482741
602.634976	1.15000172161643	0.126991075954742
602.654976	1.15000172161643	0.127024585034675
602.674976	1.15000172161643	0.127117399268986
602.694976	1.15000172161643	0.127106103953471
602.714976	1.15000172161643	0.127152105419715
602.734976	1.15000172161643	0.127128670251381
602.754976	1.15000172161643	0.127071569915053
602.774976	1.15000172161643	0.127065229653617
602.794976	1.15000172161643	0.12701435147407
602.814976	1.15000172161643	0.127108502842989
602.834976	1.15000172161643	0.127116022370499
602.854976	1.15000172161643	0.127257160400269
602.874976	1.15000172161643	0.127241908875568
602.894976	1.15000172161643	0.127308658184134
602.914976	1.15000172161643	0.127430914306427
602.934976	1.15000172161643	0.127563200422004
602.954976	1.15000172161643	0.127768489457937
602.974976	1.15000172161643	0.127907803097211
602.994976	1.15000172161643	0.128072183410828
603.014976	1.15000172161643	0.128076109351987
603.034976	1.15000172161643	0.128260629773423
603.054976	1.15000172161643	0.128358988991595
603.074976	1.15000172161643	0.128441970865033
603.094976	1.15000172161643	0.128524588335164
603.114976	1.15000172161643	0.128593898556217
603.134976	1.15000172161643	0.12861607552421
603.154976	1.15000172161643	0.128652147297101
603.174976	1.15000172161643	0.128612638025919
603.194976	1.15000172161643	0.128682132822588
603.214976	1.15000172161643	0.128919175392884
603.234976	1.15000172161643	0.129187255154234
603.254976	1.15000172161643	0.129201812294784
603.274976	1.15000172161643	0.129254611603813
603.294976	1.15000172161643	0.129264517557537
603.314976	1.15000172161643	0.129364891676728
603.334976	1.15000172161643	0.129490947326654
603.354976	1.15000172161643	0.129634995241457
603.374976	1.15000172161643	0.129786374547211
603.394976	1.15000172161643	0.129849977761433
603.414976	1.15000172161643	0.129985067527204
603.434976	1.15000172161643	0.13003994583425
603.454976	1.15000172161643	0.130166978963403
603.474976	1.15000172161643	0.130358475868333
603.494976	1.15000172161643	0.130429990313946
603.514976	1.15000172161643	0.130558270960607
603.534976	1.15000172161643	0.130702221542931
603.554976	1.15000172161643	0.130737628606208
603.574976	1.15000172161643	0.130805344117678
603.594976	1.15000172161643	0.130797682745883
603.614976	1.15000172161643	0.1308139188717
603.634976	1.15000172161643	0.130853542093102
603.654976	1.15000172161643	0.1309730841823
603.674976	1.15000172161643	0.131011945955098
603.694976	1.15000172161643	0.131050433828739
603.714976	1.15000172161643	0.131135913111156
603.734976	1.15000172161643	0.13118079584738
603.754976	1.15000172161643	0.131177297219545
603.774976	1.15000172161643	0.131190376568185
603.794976	1.15000172161643	0.131364238489655
603.814976	1.15000172161643	0.131400671698399
603.834976	1.15000172161643	0.131466062506692
603.854976	1.15000172161643	0.131597568775453
603.874976	1.15000172161643	0.131688431612254
603.894976	1.15000172161643	0.131764188329583
603.914976	1.15000172161643	0.131823502979812
603.934976	1.15000172161643	0.131834921147908
603.954976	1.15000172161643	0.131977361889823
603.974976	1.15000172161643	0.132044174701896
603.994976	1.15000172161643	0.13196168423878
604.014976	1.15000172161643	0.132039611945188
604.034976	1.15000172161643	0.1320984221283
604.054976	1.15000172161643	0.132114420264336
604.074976	1.15000172161643	0.132041800738989
604.094976	1.15000172161643	0.132131032069782
604.114976	1.15000172161643	0.132195049540531
604.134976	1.15000172161643	0.132257176149825
604.154976	1.15000172161643	0.132312123895287
604.174976	1.15000172161643	0.132396041703601
604.194976	1.15000172161643	0.13248351452137
604.214976	1.15000172161643	0.132595542424474
604.234976	1.15000172161643	0.132728303332633
604.254976	1.15000172161643	0.132698831176625
604.274976	1.15000172161643	0.132824239921659
604.294976	1.15000172161643	0.13294047745449
604.314976	1.15000172161643	0.132999821779256
604.334976	1.15000172161643	0.132986598212369
604.354976	1.15000172161643	0.133050668503794
604.374976	1.15000172161643	0.133090024654368
604.394976	1.15000172161643	0.133101248157505
604.414976	1.15000172161643	0.132997386686802
604.434976	1.15000172161643	0.133065676697297
604.454976	1.15000172161643	0.133105750378159
604.474976	1.15000172161643	0.133127705974111
604.494976	1.15000172161643	0.133102912305503
604.514976	1.15000172161643	0.133135943625401
604.534976	1.15000172161643	0.133220127317561
604.554976	1.15000172161643	0.133247543621691
604.574976	1.15000172161643	0.133291002573661
604.594976	1.15000172161643	0.133376229029028
604.614976	1.15000172161643	0.133490854641045
604.634976	1.15000172161643	0.133537596783715
604.654976	1.15000172161643	0.133462295273774
604.674976	1.15000172161643	0.133554530261136
604.694976	1.15000172161643	0.133453016639749
604.714976	1.15000172161643	0.133583388154241
604.734976	1.15000172161643	0.133608073807538
604.754976	1.15000172161643	0.133615723903007
604.774976	1.15000172161643	0.133546436828093
604.794976	1.15000172161643	0.133529322336001
604.814976	1.15000172161643	0.133575285225347
604.834976	1.15000172161643	0.133625768140069
604.854976	1.15000172161643	0.133736030408262
604.874976	1.15000172161643	0.133688604564274
604.894976	1.15000172161643	0.13354688372661
604.914976	1.15000172161643	0.133500752879388
604.934976	1.15000172161643	0.13332821562922
604.954976	1.15000172161643	0.133379611926172
604.974976	1.15000172161643	0.133347336119969
604.994976	1.15000172161643	0.133304981654243
605.014976	1.15000172161643	0.133312546880539
605.034976	1.15000172161643	0.133351777211079
605.054976	1.15000172161643	0.133357926368501
605.074976	1.15000172161643	0.133283036741124
605.094976	1.15000172161643	0.133313375393594
605.114976	1.15000172161643	0.133278186734904
605.134976	1.15000172161643	0.133174411320357
605.154976	1.15000172161643	0.133097642107848
605.174976	1.15000172161643	0.133076225994968
605.194976	1.15000172161643	0.132940481015433
605.214976	1.15000172161643	0.132846563481861
605.234976	1.15000172161643	0.132683373710642
605.254976	1.15000172161643	0.132701463307999
605.274976	1.15000172161643	0.132662310724744
605.294976	1.15000172161643	0.132630179730279
605.314976	1.15000172161643	0.132617826220798
605.334976	1.15000172161643	0.132573119751321
605.354976	1.15000172161643	0.132524603071376
605.374976	1.15000172161643	0.132482974444809
605.394976	1.15000172161643	0.132477836002095
605.414976	1.15000172161643	0.132434741453431
605.434976	1.15000172161643	0.132268770584666
605.454976	1.15000172161643	0.132028742756015
605.474976	1.15000172161643	0.131945187570535
605.494976	1.15000172161643	0.131911847635459
605.514976	1.15000172161643	0.131787443670227
605.534976	1.15000172161643	0.131634105845073
605.554976	1.15000172161643	0.131532837335358
605.574976	1.15000172161643	0.131490852614355
605.594976	1.15000172161643	0.131469028773344
605.614976	1.15000172161643	0.131486313003784
605.634976	1.15000172161643	0.13142228425671
605.654976	1.15000172161643	0.131491059149128
605.674976	1.15000172161643	0.131512519773813
605.694976	1.15000172161643	0.131579830524607
605.714976	1.15000172161643	0.131688692748174
605.734976	1.15000172161643	0.131663017745836
605.754976	1.15000172161643	0.131710028739807
605.774976	1.15000172161643	0.131633638767872
605.794976	1.15000172161643	0.131532094284968
605.814976	1.15000172161643	0.131472380808969
605.834976	1.15000172161643	0.131535953161674
605.854976	1.15000172161643	0.13156817496022
605.874976	1.15000172161643	0.13156612504325
605.894976	1.15000172161643	0.131587497237817
605.914976	1.15000172161643	0.131628080727215
605.934976	1.15000172161643	0.131713118452531
605.954976	1.15000172161643	0.131757200569763
605.974976	1.15000172161643	0.131748478630041
605.994976	1.15000172161643	0.131654561096468
606.014976	1.15000172161643	0.131591255221099
606.034976	1.15000172161643	0.131550452140133
606.054976	1.15000172161643	0.131580631737088
606.074976	1.15000172161643	0.131560858406539
606.094976	1.15000172161643	0.131596534321116
606.114976	1.15000172161643	0.131657764759413
606.134976	1.15000172161643	0.131726904055136
606.154976	1.15000172161643	0.13176591776156
606.174976	1.15000172161643	0.131820637013092
606.194976	1.15000172161643	0.131813610676376
606.214976	1.15000081550252	0.131855393610533
606.234976	1.15000081550252	0.131903707316649
606.254976	1.15000081550252	0.131857872621299
606.274976	1.15000081550252	0.13181923934243
606.294976	1.15000081550252	0.131757805336814
606.314976	1.15000081550252	0.131839639992677
606.334976	1.15000081550252	0.131763596025837
606.354976	1.15000081550252	0.131714844323565
606.374976	1.15000081550252	0.131649720586099
606.394976	1.15000081550252	0.131575238686852
606.414976	1.15000081550252	0.131602558845485
606.434976	1.15000081550252	0.131635637051149
606.454976	1.15000081550252	0.131536167411826
606.474976	1.15000081550252	0.13149485036789
606.494976	1.15000081550252	0.131481693865456
606.514976	1.15000081550252	0.131476289538897
606.534976	1.15000081550252	0.131501071931181
606.554976	1.15000081550252	0.131450383668667
606.574976	1.15000081550252	0.131392716548695
606.594976	1.15000081550252	0.131355027513573
606.614976	1.15000081550252	0.131320805057786
606.634976	1.15000081550252	0.131312287872364
606.654976	1.15000081550252	0.131349027915814
606.674976	1.15000081550252	0.131300350399883
606.694976	1.15000081550252	0.131289520974589
606.714976	1.15000081550252	0.131408925967429
606.734976	1.15000081550252	0.131356849530104
606.754976	1.15000081550252	0.131278797190644
606.774976	1.15000081550252	0.131206715961387
606.794976	1.15000081550252	0.131201130620156
606.814976	1.15000081550252	0.13130668413292
606.834976	1.15000081550252	0.13122914575643
606.854976	1.15000081550252	0.131285212231911
606.874976	1.15000081550252	0.131347752504242
606.894976	1.15000081550252	0.131454768378158
606.914976	1.15000081550252	0.131444255283421
606.934976	1.15000081550252	0.131519649377916
606.954976	1.15000081550252	0.13160199918373
606.974976	1.15000081550252	0.131552255164962
606.994976	1.15000081550252	0.131573413109377
607.014976	1.15000081550252	0.131540302855212
607.034976	1.15000081550252	0.131468720158166
607.054976	1.15000081550252	0.131421270574549
607.074976	1.15000081550252	0.131493704930788
607.094976	1.15000081550252	0.131482585882019
607.114976	1.15000081550252	0.131374104679499
607.134976	1.15000081550252	0.13131916702338
607.154976	1.15000081550252	0.131201546063665
607.174976	1.15000081550252	0.131225813899489
607.194976	1.15000081550252	0.131196018291035
607.214976	1.15000534607209	0.131136304815036
607.234976	1.15000534607209	0.131063015832151
607.254976	1.15000534607209	0.131134318401574
607.274976	1.15000534607209	0.131263506495556
607.294976	1.15000534607209	0.131287731006557
607.314976	1.15000534607209	0.131206436427255
607.334976	1.15000534607209	0.131178274105281
607.354976	1.15000534607209	0.131159105541784
607.374976	1.15000534607209	0.131118440744156
607.394976	1.15000534607209	0.131108016673028
607.414976	1.15000081550252	0.131125177457397
607.434976	1.15000081550252	0.131088454031687
607.454976	1.15000081550252	0.13107139295376
607.474976	1.15000081550252	0.131020132566186
607.494976	1.15000081550252	0.131046850925221
607.514976	1.15000081550252	0.131027204601687
607.534976	1.15000081550252	0.131005330907456
607.554976	1.15000081550252	0.130979855911494
607.574976	1.15000081550252	0.130967577775336
607.594976	1.15000081550252	0.130999942011656
607.614976	1.15000081550252	0.131010005240422
607.634976	1.15000081550252	0.13093371556842
607.654976	1.15000081550252	0.130996715796064
607.674976	1.15000081550252	0.131014001806977
607.694976	1.15000081550252	0.131077112423896
607.714976	1.15000081550252	0.131126455242932
607.734976	1.15000081550252	0.131214889515678
607.754976	1.15000081550252	0.131236300880633
607.774976	1.15000081550252	0.131239699208536
607.794976	1.15000081550252	0.131290270553377
607.814976	1.15000081550252	0.131275959117988
607.834976	1.15000081550252	0.131316951522496
607.854976	1.15000081550252	0.131369743709637
607.874976	1.15000081550252	0.131362745266985
607.894976	1.15000081550252	0.131290000515096
607.914976	1.15000081550252	0.131208969445676
607.934976	1.15000081550252	0.131214182668222
607.954976	1.15000081550252	0.131217090772784
607.974976	1.15000081550252	0.131249589138009
607.994976	1.15000081550252	0.131262955736161
608.014976	1.14999990938861	0.131258707529537
608.034976	1.14999990938861	0.131192320843806
608.054976	1.14999990938861	0.13101753248331
608.074976	1.14999990938861	0.130964452453167
608.094976	1.14999990938861	0.13097257021933
608.114976	1.14999990938861	0.131004288737739
608.134976	1.14999990938861	0.131053937797991
608.154976	1.14999990938861	0.130982312963102
608.174976	1.14999990938861	0.130988106026088
608.194976	1.14999990938861	0.131044814658536
608.214976	1.14999990938861	0.131033360287507
608.234976	1.14999990938861	0.131161890200273
608.254976	1.14999990938861	0.131265933872628
608.274976	1.14999990938861	0.131266070375496
608.294976	1.14999990938861	0.131201928865184
608.314976	1.14999990938861	0.131240239285097
608.334976	1.14999990938861	0.131238174530858
608.354976	1.14999990938861	0.131353218553837
608.374976	1.14999990938861	0.13137995115665
608.394976	1.14999990938861	0.131398765406184
608.414976	1.14999990938861	0.131446498084878
608.434976	1.14999990938861	0.131570678304107
608.454976	1.14999990938861	0.131576946753164
608.474976	1.14999990938861	0.13168496681339
608.494976	1.14999990938861	0.131869795850003
608.514976	1.14999990938861	0.132012657970334
608.534976	1.14999990938861	0.132157425789389
608.554976	1.14999990938861	0.132238163080898
608.574976	1.14999990938861	0.132439150496042
608.594976	1.14999990938861	0.132444429596058
608.614976	1.14999990938861	0.132506606058574
608.634976	1.14999990938861	0.132534490626887
608.654976	1.14999990938861	0.132634144248335
608.674976	1.14999990938861	0.132642047764345
608.694976	1.14999990938861	0.132611734038486
608.714976	1.14999990938861	0.132562411991626
608.734976	1.14999990938861	0.132590547606517
608.754976	1.14999990938861	0.132656438727492
608.774976	1.14999990938861	0.132774901850548
608.794976	1.14999990938861	0.132906033626661
608.814976	1.14999990938861	0.13302574782817
608.834976	1.14999990938861	0.133160943828782
608.854976	1.14999990938861	0.133276869185489
608.874976	1.14999990938861	0.133457998994402
608.894976	1.14999990938861	0.133560052692349
608.914976	1.14999990938861	0.133593864452553
608.934976	1.14999990938861	0.133573828799103
608.954976	1.14999990938861	0.133604509302232
608.974976	1.14999990938861	0.133861872995016
608.994976	1.14999990938861	0.134143436865682
609.014976	1.14999990938861	0.134333600790439
609.034976	1.14999990938861	0.134497964486316
609.054976	1.14999990938861	0.13465470004588
609.074976	1.14999990938861	0.134836083275332
609.094976	1.14999990938861	0.135019486153728
609.114976	1.14999990938861	0.135117454855002
609.134976	1.14999990938861	0.135248152195903
609.154976	1.14999990938861	0.135366585644423
609.174976	1.14999990938861	0.135512084644054
609.194976	1.14999990938861	0.135543500482193
609.214976	1.14999990938861	0.135750715989026
609.234976	1.14999990938861	0.135899419245091
609.254976	1.14999990938861	0.13600865892876
609.274976	1.14999990938861	0.136130442632434
609.294976	1.14999990938861	0.136338011266249
609.314976	1.14999990938861	0.13653186907729
609.334976	1.14999990938861	0.136701773602593
609.354976	1.14999990938861	0.136834873393957
609.374976	1.14999990938861	0.13685239680116
609.394976	1.14999990938861	0.136901801343232
609.414976	1.14999990938861	0.137134977321442
609.434976	1.14999990938861	0.137234535984373
609.454976	1.14999990938861	0.137283459205466
609.474976	1.14999990938861	0.13737441462682
609.494976	1.14999990938861	0.137384026802633
609.514976	1.14999990938861	0.137482770602798
609.534976	1.14999990938861	0.137698449287396
609.554976	1.14999990938861	0.137828378057806
609.574976	1.14999990938861	0.1379443491133
609.594976	1.14999990938861	0.137991986833477
609.614976	1.14999990938861	0.138079230563826
609.634976	1.14999990938861	0.138173526150992
609.654976	1.14999990938861	0.138236402932564
609.674976	1.14999990938861	0.138275517532413
609.694976	1.14999990938861	0.138391277305208
609.714976	1.14999990938861	0.138484978214665
609.734976	1.14999990938861	0.138557957988882
609.754976	1.14999990938861	0.138542672635211
609.774976	1.14999990938861	0.138609109767655
609.794976	1.14999990938861	0.138713405673568
609.814976	1.14999990938861	0.138796223743566
609.834976	1.14999990938861	0.13891893863419
609.854976	1.14999990938861	0.139055598182935
609.874976	1.14999990938861	0.139117544371047
609.894976	1.14999990938861	0.139329926808148
609.914976	1.14999990938861	0.1393390885245
609.934976	1.14999990938861	0.13935087821779
609.954976	1.14999990938861	0.139377189442187
609.974976	1.14999990938861	0.139420957602825
609.994976	1.14999990938861	0.13938708768053
610.014976	1.14999990938861	0.139413724137845
610.034976	1.14999990938861	0.139396679677659
610.054976	1.14999990938861	0.139430460576344
610.074976	1.14999990938861	0.139526832194073
610.094976	1.14999990938861	0.139652132330303
610.114976	1.14999990938861	0.139814221769715
610.134976	1.14999990938861	0.139873049757548
610.154976	1.14999990938861	0.140036164748935
610.174976	1.14999990938861	0.140102408996892
610.194976	1.14999990938861	0.14020075515827
610.214976	1.14999990938861	0.140264795775158
610.234976	1.14999990938861	0.140326007815242
610.254976	1.14999990938861	0.140467145845011
610.274976	1.14999990938861	0.14041753832911
610.294976	1.14999990938861	0.140467247925415
610.314976	1.14999990938861	0.140590889848555
610.334976	1.14999990938861	0.140538161758412
610.354976	1.14999990938861	0.140553953359674
610.374976	1.14999990938861	0.14063967656678
610.394976	1.14999990938861	0.140725364164442
610.414976	1.14999990938861	0.140738417399491
610.434976	1.14999990938861	0.140746814106295
610.454976	1.14999990938861	0.140834505328651
610.474976	1.14999990938861	0.140897639091709
610.494976	1.14999990938861	0.140987618220817
610.514976	1.14999990938861	0.141061250241344
610.534976	1.14999990938861	0.141071280234629
610.554976	1.14999990938861	0.141025221793276
610.574976	1.14999990938861	0.141100637846927
610.594976	1.14999990938861	0.141125116965449
610.614976	1.14999990938861	0.141129744412647
610.634976	1.14999990938861	0.141301204477145
610.654976	1.14999990938861	0.141405740153313
610.674976	1.14999990938861	0.141419913305364
610.694976	1.14999990938861	0.141587145341923
610.714976	1.14999990938861	0.141666511076362
610.734976	1.14999990938861	0.141634867931275
610.754976	1.14999990938861	0.141547915011383
610.774976	1.14999990938861	0.141524700028109
610.794976	1.14999990938861	0.141479988810705
610.814976	1.14999990938861	0.141465135518282
610.834976	1.14999990938861	0.141455536992756
610.854976	1.14999990938861	0.141504952217661
610.874976	1.14999990938861	0.141592633350676
610.894976	1.14999990938861	0.141481156800456
610.914976	1.14999990938861	0.141538416785789
610.934976	1.14999990938861	0.141591292061632
610.954976	1.14999990938861	0.141563625897906
610.974976	1.14999990938861	0.141454614708167
610.994976	1.14999990938861	0.141370563364438
611.014976	1.14999990938861	0.141331479032617
611.034976	1.14999990938861	0.141286938147053
611.054976	1.14999990938861	0.141201245207973
611.074976	1.14999990938861	0.141183499835238
611.094976	1.14999990938861	0.14127674731778
611.114976	1.14999990938861	0.141228676349372
611.134976	1.14999990938861	0.141244222245473
611.154976	1.14999990938861	0.141176226012889
611.174976	1.14999990938861	0.141163772203476
611.194976	1.14999990938861	0.141114842453985
611.214976	1.14999990938861	0.141223238787333
611.234976	1.15000344889608	0.141325287143863
611.254976	1.15000443995817	0.141383602949199
611.274976	1.15000443995817	0.141436985659614
611.294976	1.15000443995817	0.141514873602143
611.314976	1.15000443995817	0.141508955906104
611.334976	1.15000443995817	0.141576654799833
611.354976	1.15000443995817	0.141611225041186
611.374976	1.15000443995817	0.141648256488583
611.394976	1.15000443995817	0.141582100077253
611.414976	1.15000443995817	0.141526018171013
611.434976	1.15000443995817	0.141560859044137
611.454976	1.14999990938861	0.141678993373331
611.474976	1.14999990938861	0.14185234014485
611.494976	1.14999990938861	0.141853324152475
611.514976	1.14999990938861	0.141897198547953
611.534976	1.14999990938861	0.141980980446891
611.554976	1.14999990938861	0.142021143151363
611.574976	1.14999990938861	0.142004008480587
611.594976	1.14999990938861	0.142020246980365
611.614976	1.14999990938861	0.14198994393734
611.634976	1.14999990938861	0.142049170157452
611.654976	1.14999990938861	0.142065492932914
611.674976	1.14999990938861	0.142011127401856
611.694976	1.14999990938861	0.142081367622878
611.714976	1.14999990938861	0.142089693704286
611.734976	1.14999990938861	0.14215300432758
611.754976	1.14999990938861	0.14216825525879
611.774976	1.14999990938861	0.142227933718836
611.794976	1.14999990938861	0.142281239275455
611.814976	1.14999990938861	0.142263426244778
611.834976	1.14999990938861	0.142274303742821
611.854976	1.14999990938861	0.14231801552184
611.874976	1.14999990938861	0.142247284483986
611.894976	1.14999990938861	0.14232316761484
611.914976	1.14999990938861	0.142399961160468
611.934976	1.14999990938861	0.142400279864989
611.954976	1.14999990938861	0.14238075105262
611.974976	1.14999990938861	0.142300936639191
611.994976	1.14999990938861	0.142360675635291
612.014976	1.14999990938861	0.142406352462107
612.034976	1.14999990938861	0.142481046237544
612.054976	1.14999990938861	0.142482845701427
612.074976	1.14999990938861	0.142482512159639
612.094976	1.14999990938861	0.142452680941741
612.114976	1.14999990938861	0.142518132286087
612.134976	1.14999990938861	0.142515198661425
612.154976	1.14999990938861	0.142563409693644
612.174976	1.14999990938861	0.142651096168075
612.194976	1.14999990938861	0.142759585679465
612.214976	1.14999990938861	0.142790860860302
612.234976	1.14999990938861	0.142876854699179
612.254976	1.1499990032747	0.142879583569542
612.274976	1.1499990032747	0.142943233076041
612.294976	1.1499990032747	0.142937061365972
612.314976	1.1499990032747	0.142921729720023
612.334976	1.1499990032747	0.14290010766586
612.354976	1.1499990032747	0.142872966147937
612.374976	1.1499990032747	0.142805189506922
612.394976	1.1499990032747	0.14301626329697
612.414976	1.1499990032747	0.143118220255929
612.434976	1.1499990032747	0.143097236797788
612.454976	1.1499990032747	0.143093479407996
612.474976	1.1499990032747	0.143122837613785
612.494976	1.1499990032747	0.143172879564898
612.514976	1.1499990032747	0.143223372568963
612.534976	1.1499990032747	0.143307664276435
612.554976	1.1499990032747	0.143333644333006
612.574976	1.1499990032747	0.143339820197512
612.594976	1.1499990032747	0.14333266744727
612.614976	1.1499990032747	0.143418844674782
612.634976	1.1499990032747	0.143458434067211
612.654976	1.1499990032747	0.143435622064141
612.674976	1.1499990032747	0.143387470380993
612.694976	1.1499990032747	0.143387961791315
612.714976	1.1499990032747	0.143334547625892
612.734976	1.1499990032747	0.143382809698315
612.754976	1.1499990032747	0.143391978536555
612.774976	1.1499990032747	0.143548648218648
612.794976	1.1499990032747	0.143685965355117
612.814976	1.1499990032747	0.14374579693577
612.834976	1.1499990032747	0.143798624138864
612.854976	1.1499990032747	0.143846868406565
612.874976	1.1499990032747	0.143797203322064
612.894976	1.1499990032747	0.143801948280426
612.914976	1.1499990032747	0.143852389650798
612.934976	1.1499990032747	0.143922397223455
612.954976	1.1499990032747	0.143810172281429
612.974976	1.1499990032747	0.143862971590459
612.994976	1.1499990032747	0.143925764096348
613.014976	1.1499990032747	0.14400313154751
613.034976	1.1499990032747	0.143989262856203
613.054976	1.1499990032747	0.143913082979986
613.074976	1.1499990032747	0.143849004379691
613.094976	1.1499990032747	0.143819342900141
613.114976	1.1499990032747	0.143819036658926
613.134976	1.1499990032747	0.143827725956659
613.154976	1.1499990032747	0.143653389836096
613.174976	1.1499990032747	0.14365770154623
613.194976	1.1499990032747	0.143700446528854
613.214976	1.1499990032747	0.143661692771367
613.234976	1.1499990032747	0.143736611479789
613.254976	1.1499990032747	0.143737374115373
613.274976	1.1499990032747	0.143730973317884
613.294976	1.1499990032747	0.143691068188386
613.314976	1.1499990032747	0.143617004106611
613.334976	1.1499990032747	0.143631067462877
613.354976	1.1499990032747	0.143560908550085
613.374976	1.1499990032747	0.143446477603027
613.394976	1.1499990032747	0.143420447099743
613.414976	1.1499990032747	0.143280233728527
613.434976	1.1499990032747	0.143227325217204
613.454976	1.1499990032747	0.143227233226141
613.474976	1.1499990032747	0.143130341710536
613.494976	1.1499990032747	0.143009731931519
613.514976	1.1499990032747	0.142916813242841
613.534976	1.1499990032747	0.142927477084222
613.554976	1.1499990032747	0.142878006071189
613.574976	1.1499990032747	0.142912696791159
613.594976	1.1499990032747	0.143001798740973
613.614976	1.1499990032747	0.142945043222758
613.634976	1.1499990032747	0.142906220620347
613.654976	1.1499990032747	0.142998468071014
613.674976	1.1499990032747	0.143032231758468
613.694976	1.1499990032747	0.143068682178443
613.714976	1.1499990032747	0.143109999222379
613.734976	1.1499990032747	0.142996214586723
613.754976	1.1499990032747	0.142968363847381
613.774976	1.1499990032747	0.142907885361836
613.794976	1.1499990032747	0.142783887937751
613.814976	1.1499990032747	0.142637689806044
613.834976	1.1499990032747	0.142541754404
613.854976	1.1499990032747	0.142365330976552
613.874976	1.1499990032747	0.142127506185479
613.894976	1.1499990032747	0.141990448404458
613.914976	1.1499990032747	0.141852176341409
613.934976	1.1499990032747	0.141667531286921
613.954976	1.1499990032747	0.141529288898409
613.974976	1.1499990032747	0.141357742777754
613.994976	1.1499990032747	0.141279907655901
614.014976	1.1499990032747	0.141170327308554
614.034976	1.1499990032747	0.141043189131543
614.054976	1.1499990032747	0.140924481490306
614.074976	1.1499990032747	0.140827562080637
614.094976	1.1499990032747	0.140772106900604
614.114976	1.1499990032747	0.140697108070934
614.134976	1.1499990032747	0.140653583834984
614.154976	1.1499990032747	0.140653783247869
614.174976	1.1499990032747	0.140531535434446
614.194976	1.1499990032747	0.140482430605192
614.214976	1.1499990032747	0.140295345116835
614.234976	1.1499990032747	0.140256797300631
614.254976	1.1499990032747	0.140167799211694
614.274976	1.1499990032747	0.140150132773226
614.294976	1.1499990032747	0.140184729721661
614.314976	1.1499990032747	0.140062705654243
614.334976	1.1499990032747	0.140032942094288
614.354976	1.1499990032747	0.139974469013909
614.374976	1.1499990032747	0.139946208765965
614.394976	1.1499990032747	0.13981394876398
614.414976	1.1499990032747	0.139732016182146
614.434976	1.1499990032747	0.139768879078177
614.454976	1.1499990032747	0.139796614086828
614.474976	1.1499990032747	0.139672167390263
614.494976	1.1499990032747	0.139537477637241
614.514976	1.1499990032747	0.139558778612921
614.534976	1.1499990032747	0.139583807897347
614.554976	1.1499990032747	0.139556885377502
614.574976	1.1499990032747	0.139639893364532
614.594976	1.1499990032747	0.139573371362915
614.614976	1.1499990032747	0.139531750451726
614.634976	1.1499990032747	0.1395062475617
614.654976	1.1499990032747	0.139614400563848
614.674976	1.1499990032747	0.139602260117538
614.694976	1.1499990032747	0.139572452045778
614.714976	1.1499990032747	0.139557869385127
614.734976	1.1499990032747	0.139573798676238
614.754976	1.1499990032747	0.13968126085518
614.774976	1.1499990032747	0.139679524301313
614.794976	1.1499990032747	0.139577621943501
614.814976	1.1499990032747	0.13957612753385
614.834976	1.1499990032747	0.139659178252213
614.854976	1.1499990032747	0.139729874274114
614.874976	1.1499990032747	0.139862136650061
614.894976	1.1499990032747	0.139816214118084
614.914976	1.1499990032747	0.139788530743127
614.934976	1.1499990032747	0.139868133873857
614.954976	1.1499990032747	0.139878075437023
614.974976	1.1499990032747	0.139856581576857
614.994976	1.1499990032747	0.13981615417552
615.014976	1.1499990032747	0.139826543824186
615.034976	1.1499990032747	0.139910083578907
615.054976	1.1499990032747	0.139854284174253
615.074976	1.1499990032747	0.139914120502831
615.094976	1.1499990032747	0.139879609017061
615.114976	1.1499990032747	0.139897448161331
615.134976	1.1499990032747	0.13991504931582
615.154976	1.1499990032747	0.139927070470493
615.174976	1.1499990032747	0.139923274503804
615.194976	1.1499990032747	0.139825342598955
615.214976	1.1499990032747	0.139848777173798
615.234976	1.1499990032747	0.139845907052642
615.254976	1.1499990032747	0.139849329713665
615.274976	1.1499990032747	0.139840416076437
615.294976	1.1499990032747	0.139819334098836
615.314976	1.1499990032747	0.139797532810472
615.334976	1.1499990032747	0.139737983137915
615.354976	1.1499990032747	0.139699575979013
615.374976	1.1499990032747	0.139723834318985
615.394976	1.1499990032747	0.139742459244977
615.414976	1.1499990032747	0.139735433501752
615.434976	1.1499990032747	0.139725690757978
615.454976	1.1499990032747	0.139772225178895
615.474976	1.1499990032747	0.139642190173645
615.494976	1.1499990032747	0.139674518207031
615.514976	1.1499990032747	0.139734849506877
615.534976	1.1499990032747	0.139720056157018
615.554976	1.1499990032747	0.139655854704142
615.574976	1.1499990032747	0.139613211208431
615.594976	1.1499990032747	0.139625898853191
615.614976	1.1499990032747	0.139606797947636
615.634976	1.1499990032747	0.139531430560224
615.654976	1.1499990032747	0.139545007847584
615.674976	1.1499990032747	0.139489825673285
615.694976	1.1499990032747	0.13953977088541
615.714976	1.1499990032747	0.139596253991382
615.734976	1.1499990032747	0.139662699432695
615.754976	1.1499990032747	0.139659302885265
615.774976	1.1499990032747	0.139654403025824
615.794976	1.1499990032747	0.139685296592123
615.814976	1.1499990032747	0.139770397227456
615.834976	1.1499990032747	0.139748512850392
615.854976	1.1499990032747	0.139866035290646
615.874976	1.15000353384426	0.139911069960495
615.894976	1.15000353384426	0.139916705154948
615.914976	1.15000353384426	0.140029817959101
615.934976	1.15000353384426	0.140031111768885
615.954976	1.15000353384426	0.139983290660073
615.974976	1.15000353384426	0.140019240173875
615.994976	1.15000353384426	0.140073515494343
616.014976	1.15000353384426	0.140042753089494
616.034976	1.15000353384426	0.139989189957899
616.054976	1.15000353384426	0.139988662344643
616.074976	1.15000443995817	0.140146187246873
616.094976	1.15000443995817	0.140165805082851
616.114976	1.15000443995817	0.140185708981361
616.134976	1.15000443995817	0.14030736745849
616.154976	1.15000443995817	0.140319281191343
616.174976	1.15000443995817	0.140390075139213
616.194976	1.15000443995817	0.140474347261491
616.214976	1.15000443995817	0.140521600399678
616.234976	1.15000443995817	0.140562699039026
616.254976	1.15000443995817	0.140592269714495
616.274976	1.15000443995817	0.140534838210342
616.294976	1.15000443995817	0.140472743649547
616.314976	1.15000443995817	0.140430047926652
616.334976	1.15000443995817	0.140482671562427
616.354976	1.15000443995817	0.140568674303665
616.374976	1.15000443995817	0.140576963588648
616.394976	1.15000443995817	0.140634643171925
616.414976	1.15000443995817	0.140696808951608
616.434976	1.15000443995817	0.140647250101947
616.454976	1.15000443995817	0.140619707384292
616.474976	1.14999990938861	0.140587366887599
616.494976	1.14999990938861	0.140426746931229
616.514976	1.14999990938861	0.140429569573126
616.534976	1.14999990938861	0.140331856072865
616.554976	1.14999990938861	0.140337535779121
616.574976	1.14999990938861	0.140388804475566
616.594976	1.14999990938861	0.140375801687229
616.614976	1.14999990938861	0.140302187471425
616.634976	1.14999990938861	0.14026488776622
616.654976	1.14999990938861	0.140232743121468
616.674976	1.14999990938861	0.140207727487329
616.694976	1.14999990938861	0.140164337973774
616.714976	1.14999990938861	0.140184080442805
616.734976	1.14999990938861	0.140195218483277
616.754976	1.14999990938861	0.140176640443052
616.774976	1.14999990938861	0.140215864245195
616.794976	1.14999990938861	0.140280013470886
616.814976	1.14999990938861	0.140279161811693
616.834976	1.14999990938861	0.140185013410227
616.854976	1.14999990938861	0.140219218654783
616.874976	1.14999990938861	0.140166558222583
616.894976	1.14999990938861	0.140134177368522
616.914976	1.14999990938861	0.14010520789916
616.934976	1.14999990938861	0.140035150473282
616.954976	1.14999990938861	0.140032855444641
616.974976	1.14999990938861	0.140030729560857
616.994976	1.14999990938861	0.139976391923863
617.014976	1.14999990938861	0.139981463302124
617.034976	1.14999990938861	0.139970604202294
617.054976	1.14999990938861	0.139985986294955
617.074976	1.14999990938861	0.140064185820115
617.094976	1.14999990938861	0.139983726282267
617.114976	1.14999990938861	0.140038313185366
617.134976	1.14999990938861	0.140033167620764
617.154976	1.14999990938861	0.140031804966054
617.174976	1.14999990938861	0.13997175141987
617.194976	1.14999990938861	0.139863991902073
617.214976	1.14999990938861	0.139800401151156
617.234976	1.14999990938861	0.139783839792422
617.254976	1.14999990938861	0.13988649054204
617.274976	1.14999990938861	0.139885384868817
617.294976	1.14999990938861	0.139946875256051
617.314976	1.14999990938861	0.13991642087289
617.334976	1.14999990938861	0.139830638316711
617.354976	1.14999990938861	0.139782836793092
617.374976	1.14999990938861	0.139776758261068
617.394976	1.14999990938861	0.139853567830946
617.414976	1.14999990938861	0.139901437605998
617.434976	1.14999990938861	0.13983214756363
617.454976	1.14999990938861	0.139939515971037
617.474976	1.14999990938861	0.140082066508737
617.494976	1.14999990938861	0.140189548866363
617.514976	1.14999990938861	0.14018166730951
617.534976	1.14999990938861	0.140275130822676
617.554976	1.14999990938861	0.140267226119684
617.574976	1.14999990938861	0.140272555666412
617.594976	1.14999990938861	0.140282147663541
617.614976	1.14999990938861	0.140312085709769
617.634976	1.14999990938861	0.140226958960844
617.654976	1.14999990938861	0.140198799606324
617.674976	1.14999990938861	0.140124689825762
617.694976	1.14999990938861	0.140133406424069
617.714976	1.14999990938861	0.140143376474791
617.734976	1.14999990938861	0.140115891919227
617.754976	1.14999990938861	0.139880147906642
617.774976	1.14999990938861	0.139819945987775
617.794976	1.14999990938861	0.139743966711424
617.814976	1.14999990938861	0.139769468414469
617.834976	1.14999990938861	0.139778455644547
617.854976	1.14999990938861	0.139768229205831
617.874976	1.14999990938861	0.139767449952506
617.894976	1.14999990938861	0.13990094144775
617.914976	1.14999990938861	0.139951649295458
617.934976	1.14999990938861	0.139957942671127
617.954976	1.14999990938861	0.140076243177724
617.974976	1.14999990938861	0.140219425189556
617.994976	1.14999990938861	0.140176494444334
618.014976	1.14999990938861	0.140206517359736
618.034976	1.14999990938861	0.140329139072317
618.054976	1.14999990938861	0.140370728528497
618.074976	1.14999990938861	0.140434700893951
618.094976	1.14999990938861	0.140484191492178
618.114976	1.14999990938861	0.140474458837747
618.134976	1.14999990938861	0.14059191480704
618.154976	1.14999990938861	0.140590349771993
618.174976	1.14999990938861	0.140521714349897
618.194976	1.14999990938861	0.140526975645191
618.214976	1.14999990938861	0.140568119389835
618.234976	1.14999990938861	0.140477582972934
618.254976	1.14999990938861	0.140472875404489
618.274976	1.14999990938861	0.14048074746549
618.294976	1.14999990938861	0.140475233936637
618.314976	1.14999990938861	0.140431085348443
618.334976	1.14999990938861	0.140422603772465
618.354976	1.14999990938861	0.14042646205568
618.374976	1.14999990938861	0.140344774585517
618.394976	1.14999990938861	0.140235629860365
618.414976	1.14999990938861	0.140214886172477
618.434976	1.14999990938861	0.1401768422299
618.454976	1.14999990938861	0.140120292059476
618.474976	1.14999990938861	0.140124199602422
618.494976	1.14999990938861	0.140143794292262
618.514976	1.14999990938861	0.140136715134872
618.534976	1.14999990938861	0.140113557720198
618.554976	1.14999990938861	0.140071293465062
618.574976	1.14999990938861	0.140102041626133
618.594976	1.14999990938861	0.140035703013149
618.614976	1.14999990938861	0.139985742963757
618.634976	1.14999990938861	0.139945293009773
618.654976	1.14999990938861	0.139955052371287
618.674976	1.14999990938861	0.139821096766295
618.694976	1.14999990938861	0.13983691507464
618.714976	1.14999990938861	0.139746208919391
618.734976	1.14999990938861	0.139637714066583
618.754976	1.14999990938861	0.139566897566065
618.774976	1.14999990938861	0.139508092130879
618.794976	1.14999990938861	0.139495276292122
618.814976	1.14999990938861	0.139368188561822
618.834976	1.14999990938861	0.139213034655045
618.854976	1.14999990938861	0.139049624698767
618.874976	1.14999990938861	0.139030875733213
618.894976	1.14999990938861	0.13892970752343
618.914976	1.14999990938861	0.138875219733282
618.934976	1.14999990938861	0.138889411283544
618.954976	1.14999990938861	0.138900432406343
618.974976	1.14999990938861	0.138846318515353
618.994976	1.14999990938861	0.138762888556416
619.014976	1.14999990938861	0.138681989241939
619.034976	1.14999990938861	0.138568223597986
619.054976	1.14999990938861	0.138474008132069
619.074976	1.14999990938861	0.138335071952896
619.094976	1.14999990938861	0.138336859546966
619.114976	1.14999990938861	0.138365125136326
619.134976	1.14999990938861	0.138275334143778
619.154976	1.14999990938861	0.138285422892645
619.174976	1.14999990938861	0.138332788200579
619.194976	1.14999990938861	0.138318856599256
619.214976	1.14999990938861	0.138293407716885
619.234976	1.14999990938861	0.13838552341261
619.254976	1.14999990938861	0.138389710489689
619.274976	1.14999990938861	0.138378936852523
619.294976	1.14999990938861	0.138315501002685
619.314976	1.14999990938861	0.138254566122771
619.334976	1.14999990938861	0.138285629427418
619.354976	1.14999990938861	0.138274347168699
619.374976	1.14999990938861	0.138312248673502
619.394976	1.14999990938861	0.138326791570274
619.414976	1.14999990938861	0.1382728943034
619.434976	1.14999990938861	0.138322387869081
619.454976	1.14999990938861	0.138174735091602
619.474976	1.14999990938861	0.13812543678437
619.494976	1.14999990938861	0.138062612823472
619.514976	1.14999990938861	0.138022481574007
619.534976	1.14999990938861	0.137955339374581
619.554976	1.14999990938861	0.137916575527752
619.574976	1.14999990938861	0.137878098930435
619.594976	1.14999990938861	0.137776673145676
619.614976	1.14999990938861	0.137782189048492
619.634976	1.14999990938861	0.137695236722091
619.654976	1.14999990938861	0.137727850818007
619.674976	1.14999990938861	0.13774232902429
619.694976	1.14999990938861	0.137672961234637
619.714976	1.14999990938861	0.137615832410754
619.734976	1.14999990938861	0.137576961142104
619.754976	1.14999990938861	0.13751961925505
619.774976	1.14999990938861	0.137486813461628
[truncated: 13,001 more rows]
