# Supplementary material for: Unraveling the Local Relation Between Tissue Composition and Human Brain Mechanics Through Machine Learning
Source: Front Bioeng Biotechnol. 2021 Aug 17;9:704738. doi: 10.3389/fbioe.2021.704738 (PMC8415910; doi:10.3389/fbioe.2021.704738)
Supplement: Supplementary file 2 [file DataSheet4.ZIP › Mechanics_tensRelax/tensRelax_HBE_02_17_P1_PfC_GM.txt]

530.187804	1.00003122426721	0.200807483118202
530.207804	1.00003122426721	0.227819647633654
530.227804	1.00003122426721	0.229503147657899
530.247804	1.00003122426721	0.227046249891623
530.267804	1.00003122426721	0.225949008987508
530.287804	1.00003122426721	0.226402349318853
530.307804	1.00003122426721	0.2259654189042
530.327804	1.00003122426721	0.224893584426027
530.347804	1.00003122426721	0.223986071838245
530.367804	1.00003122426721	0.222853729996515
530.387804	1.00005287248735	0.222387992571202
530.407804	1.00005736551418	0.22181146884302
530.427804	1.00005736551418	0.221754760588278
530.447804	1.00005736551418	0.222574436729336
530.467804	1.00005736551418	0.222776149089149
530.487804	1.00005736551418	0.222764395374001
530.507804	1.00005736551418	0.223303144024379
530.527804	1.00005736551418	0.223566677026704
530.547804	1.00005736551418	0.223827648056715
530.567804	1.00005736551418	0.224138061942882
530.587804	1.00006213084565	0.223944400566649
530.607804	1.00006462697167	0.223873488746818
530.627804	1.00006462697167	0.223674903160516
530.647804	1.00006462697167	0.223579389388549
530.667804	1.00006462697167	0.223792861342334
530.687804	1.00006462697167	0.224294729376668
530.707804	1.00006462697167	0.224238990194692
530.727804	1.00006462697167	0.224278911375772
530.747804	1.00006462697167	0.223901932392074
530.767804	1.00006462697167	0.223841784497128
530.787804	1.00006462697167	0.2237979846826
530.807804	1.00006462697167	0.223606146048761
530.827804	1.00006462697167	0.223137659171039
530.847804	1.00006462697167	0.223339514878056
530.867804	1.00006462697167	0.22317012717234
530.887804	1.00006462697167	0.22305655646764
530.907804	1.00006462697167	0.222785230103457
530.927804	1.00006462697167	0.222533615400013
530.947804	1.00006462697167	0.222513280396406
530.967804	1.00006462697167	0.222149050141599
530.987804	1.00006462697167	0.221782404850225
531.007804	1.00006898384616	0.221000293949636
531.027804	1.00006898384616	0.220339002523822
531.047804	1.00006898384616	0.220139621562333
531.067804	1.00006898384616	0.219600665281718
531.087804	1.00006898384616	0.219155983236395
531.107804	1.00006898384616	0.218810183036132
531.127804	1.00006898384616	0.218725784652942
531.147804	1.00006898384616	0.218608451110838
531.167804	1.00006898384616	0.218204504253237
531.187804	1.00006898384616	0.217862813256509
531.207804	1.00006898384616	0.217583502163164
531.227804	1.00006898384616	0.217513339803976
531.247804	1.00006898384616	0.217308363450471
531.267804	1.00006898384616	0.21695330902894
531.287804	1.00006898384616	0.216929944622158
531.307804	1.00006898384616	0.216771219289651
531.327804	1.00006898384616	0.216653766764315
531.347804	1.00006898384616	0.216490496480254
531.367804	1.00006898384616	0.216302345657714
531.387804	1.00006898384616	0.216120911183016
531.407804	1.00006898384616	0.21597878267182
531.427804	1.00006898384616	0.215799824636493
531.447804	1.00006898384616	0.215539882697672
531.467804	1.00006898384616	0.215284372143056
531.487804	1.00006898384616	0.215179208842368
531.507804	1.00006898384616	0.21529119701987
531.527804	1.00006898384616	0.21524862717339
531.547804	1.00006898384616	0.215151607507611
531.567804	1.00006898384616	0.215196631383038
531.587804	1.00006898384616	0.215073017416317
531.607804	1.00007261457491	0.214949347242148
531.627804	1.00007261457491	0.214984169852371
531.647804	1.00007261457491	0.21499487630136
531.667804	1.00007261457491	0.215095065165164
531.687804	1.00007261457491	0.215184281449888
531.707804	1.00007261457491	0.21525992912559
531.727804	1.00007261457491	0.21532061738268
531.747804	1.00007261457491	0.215280285117611
531.767804	1.00007261457491	0.215211742898939
531.787804	1.00007261457491	0.215014205898957
531.807804	1.00006898384616	0.214911095408776
531.827804	1.00006898384616	0.214903307889498
531.847804	1.00006898384616	0.214991197782912
531.867804	1.00006898384616	0.214985097014844
531.887804	1.00006898384616	0.214983475148009
531.907804	1.00006898384616	0.215024016009258
531.927804	1.00006898384616	0.214915394009909
531.947804	1.00006898384616	0.214839313130844
531.967804	1.00006898384616	0.214820175063856
531.987804	1.00006898384616	0.214698996986034
532.007804	1.00007624530365	0.21505345844081
532.027804	1.00007624530365	0.215368272784566
532.047804	1.00007624530365	0.21558322180006
532.067804	1.00007624530365	0.215625094110454
532.087804	1.00007624530365	0.215717114397349
532.107804	1.00007624530365	0.215838238754224
532.127804	1.00007624530365	0.216084574936809
532.147804	1.00007624530365	0.216212696215851
532.167804	1.00007624530365	0.216324122659204
532.187804	1.00007624530365	0.216498309337042
532.207804	1.00006825770041	0.216434709336665
532.227804	1.00006825770041	0.216729420005992
532.247804	1.00006825770041	0.217013090454433
532.267804	1.00006825770041	0.21701060610225
532.287804	1.00006825770041	0.217199853677325
532.307804	1.00006825770041	0.217441672660991
532.327804	1.00006825770041	0.217726887093118
532.347804	1.00006825770041	0.217702231707849
532.367804	1.00006825770041	0.217752830353264
532.387804	1.00006825770041	0.21804424023509
532.407804	1.00006825770041	0.218225444230343
532.427804	1.00006825770041	0.218223995519479
532.447804	1.00006825770041	0.218427935550989
532.467804	1.00006825770041	0.218761001359956
532.487804	1.00006825770041	0.218756255808104
532.507804	1.00006825770041	0.219139599777492
532.527804	1.00006825770041	0.219424409448943
532.547804	1.00006825770041	0.219503626810701
532.567804	1.00007624530365	0.219789232353217
532.587804	1.00007261457491	0.220213941439291
532.607804	1.00007624530365	0.220291966478178
532.627804	1.00013215852633	0.220511270797627
532.647804	1.00022873591096	0.220822949574758
532.667804	1.00038848797575	0.220850901801015
532.687804	1.0005889042025	0.221286141193057
532.707804	1.00082708000819	0.221409012171742
532.727804	1.00109865851834	0.221597236568804
532.747804	1.00140363973295	0.221954212932177
532.767804	1.0016824797006	0.22204337126361
532.787804	1.00196131966824	0.222297453546166
532.807804	1.00226194400835	0.22273515295727
532.827804	1.00267512093957	0.222671318281665
532.847804	1.00307304881006	0.22277521536181
532.867804	1.00350801011376	0.223010619304208
532.887804	1.00407295150653	0.22317350164723
532.907804	1.00469743685073	0.22323052186231
532.927804	1.00541486885082	0.223378847658273
532.947804	1.00613665772539	0.223545780575507
532.967804	1.00672774036514	0.223465132307606
532.987804	1.00732245373362	0.223568073274191
533.007804	1.00793604689159	0.223779214128692
533.027804	1.0087427948188	0.223885984890937
533.047804	1.00969840262458	0.223805688563038
533.067804	1.01068668698907	0.224010026826826
533.087804	1.01150142251952	0.224315586714563
533.107804	1.01233431169371	0.224654331042806
533.127804	1.01320786502984	0.224777403214847
533.147804	1.01426368094899	0.225030092574667
533.167804	1.01541970498151	0.225253262299221
533.187804	1.01639419257676	0.225451634794222
533.207804	1.01732002840682	0.225686327141238
533.227804	1.01844264973488	0.225701893216024
533.247804	1.01978819780791	0.225945290885023
533.267804	1.02096310162991	0.226232780167107
533.287804	1.02207846150048	0.226515614107929
533.307804	1.02337971468281	0.226722260457154
533.327804	1.02483345847245	0.226870481798749
533.347804	1.02605701405963	0.227175721794985
533.367804	1.02734301818124	0.227365987206656
533.387804	1.0289303727887	0.227657535371821
533.407804	1.03036959366336	0.228033058913901
533.427804	1.03175653204409	0.228141999478244
533.447804	1.03335114810904	0.228361557218234
533.467804	1.03492761053028	0.228620493067955
533.487804	1.03634069015797	0.228881350640649
533.507804	1.03807690464399	0.229374100471111
533.527804	1.03976083663609	0.229635690411362
533.547804	1.04136344030428	0.229808412237146
533.567804	1.0432223734219	0.229925764939052
533.587804	1.04488379489578	0.230175034011813
533.607804	1.04667592260448	0.230427565503099
533.627804	1.04864305143871	0.230644362917719
533.647804	1.05041629935794	0.230878933005645
533.667804	1.05239068964966	0.231143987151269
533.687804	1.05427140713976	0.231446967134817
533.707804	1.05622328691326	0.231712520406143
533.727804	1.05821655699445	0.231867504574571
533.747804	1.06000069709992	0.232000622170657
533.767804	1.06197508739164	0.232296963960423
533.787804	1.06361835522179	0.232570506210424
533.807804	1.06542500584547	0.232919506651918
533.827804	1.06724327480114	0.233226923572139
533.847804	1.06884950919809	0.233596833285435
533.867804	1.07056321316589	0.234052473921213
533.887804	1.07218469662357	0.234456020908437
533.907804	1.07359705010551	0.234697197141646
533.927804	1.0752853389721	0.234990501445871
533.947804	1.07682404181438	0.235243142139451
533.967804	1.07818483894813	0.23552167089854
533.987804	1.07975767064062	0.235934405715708
534.007804	1.08122593734524	0.236323551650442
534.027804	1.08244223147493	0.236642548168237
534.047804	1.08389597526457	0.236998439037071
534.067804	1.08541652446312	0.237148482395197
534.087804	1.08662483098958	0.237380634601903
534.107804	1.08785129115976	0.237566425686984
534.127804	1.08920119610728	0.237769426222674
534.147804	1.0904726773139	0.237975592437902
534.167804	1.09151760104681	0.238304424877513
534.187804	1.09264385310362	0.238618202831346
534.207804	1.09397850899041	0.238932559438637
534.227804	1.09512727156544	0.239211301854387
534.247804	1.09614242332264	0.239369851715103
534.267804	1.0971909777843	0.239604216455239
534.287804	1.09838839212451	0.239758731172502
534.307804	1.09950375199509	0.239877585405947
534.327804	1.1003918282462	0.24009528433298
534.347804	1.10127699991431	0.240237630116378
534.367804	1.10237347999541	0.240445331098626
534.387804	1.10352587329919	0.240779408809282
534.407804	1.10441830642479	0.240979434175957
534.427804	1.10525845705647	0.241312985460339
534.447804	1.10609134623065	0.241528043947128
534.467804	1.10703243112145	0.241624691538044
534.487804	1.10802870308917	0.241790154378747
534.507804	1.10890951788279	0.242050378696836
534.527804	1.10962331915413	0.242384795884188
534.547804	1.11029645626352	0.242659658651056
534.567804	1.11111046564822	0.242901208783423
534.587804	1.11202540929205	0.243034167917484
534.607804	1.11295487585086	0.243121976651004
534.627804	1.11362365608575	0.24332633746744
534.647804	1.11431567298462	0.243432383577508
534.667804	1.11492490926809	0.243522311666414
534.687804	1.11565032887141	0.243667099070663
534.707804	1.11642730482291	0.243888293658077
534.727804	1.11724131420762	0.244116886107403
534.747804	1.11793260496074	0.244412887233492
534.767804	1.11847939270979	0.244672481264429
534.787804	1.11902254973009	0.244966269857088
534.807804	1.11954682696092	0.245203242988968
534.827804	1.12020471500958	0.245479900471795
534.847804	1.12091488555217	0.245667983618064
534.867804	1.12164320973849	0.245683993623913
534.887804	1.12230182393289	0.245895148722191
534.907804	1.12278108012728	0.246068192219949
534.927804	1.12325307486417	0.246222091487329
534.947804	1.12375121084804	0.246411500491881
534.967804	1.12421957485619	0.246592105061499
534.987804	1.12475183969026	0.246728434035909
535.007804	1.12530951962554	0.246918964737935
535.027804	1.12589261466204	0.247209758576386
535.047804	1.12644666386859	0.247357971609111
535.067804	1.1269825594314	0.247608485825417
535.087804	1.12739501021687	0.247784144243317
535.107804	1.12778131975538	0.248006872410771
535.127804	1.12816472471089	0.24819454011353
535.147804	1.12852924987692	0.248282506122093
535.167804	1.12889667962595	0.248507653357748
535.187804	1.12933236707539	0.248600046213643
535.207804	1.12982251545601	0.24880648958904
535.227804	1.13031702071113	0.24895469846733
535.247804	1.13082677502698	0.249085922234506
535.267804	1.13129150830638	0.249117439559559
535.287804	1.13168580544813	0.249206266129676
535.307804	1.13200167884897	0.249405656461274
535.327804	1.13230666006358	0.249657453211041
535.347804	1.13261890273568	0.249838975910814
535.367804	1.13293840686527	0.249896526706603
535.387804	1.13322813901915	0.250071650389359
535.407804	1.13351496659003	0.250259503854716
535.427804	1.13386061196659	0.250491978326886
535.447804	1.13423239859012	0.250726147215083
535.467804	1.13460418521364	0.250954766964981
535.487804	1.13496871037967	0.251238220510121
535.507804	1.13534775846069	0.251416346068974
535.527804	1.13569340383724	0.251631285264127
535.547804	1.13601653869558	0.251898493187599
535.567804	1.13630336626646	0.252212817152901
535.587804	1.13653718519766	0.252416700802792
535.607804	1.13673469684141	0.252604002321773
535.627804	1.13694600525439	0.252725786025447
535.647804	1.1371696581451	0.252960928831925
535.667804	1.13740710780505	0.253146810721088
535.687804	1.13763802215325	0.25327878228658
535.707804	1.13785005671198	0.253524380025704
535.727804	1.1380693527282	0.253688740754127
535.747804	1.13832205144888	0.25392808428797
535.767804	1.13860815287401	0.254095837409388
535.787804	1.13890587263113	0.254314138136019
535.807804	1.13918471259877	0.254586142651546
535.827804	1.13944467277694	0.254810564641533
535.847804	1.13969737149762	0.254910714421229
535.867804	1.13995370094704	0.254854644384803
535.887804	1.1401809845665	0.254786314610431
535.907804	1.14039301912523	0.254765059333537
535.927804	1.14059343535197	0.254768530660799
535.947804	1.14078295939248	0.25494903077605
535.967804	1.14095069906051	0.254978188381973
535.987804	1.14109955893907	0.255141607834103
536.007804	1.14123680048565	0.255433366688476
536.027804	1.14138202963546	0.25548130412147
536.047804	1.14153815097151	0.255680185831516
536.067804	1.14169427230756	0.255765436620003
536.087804	1.14185402437236	0.255832525405265
536.107804	1.14203265622663	0.255892011574315
536.127804	1.14218877756268	0.255949080455634
536.147804	1.14232601910925	0.256062181983464
536.167804	1.14246761753032	0.25622820329894
536.187804	1.14260485907689	0.256245278620645
536.207804	1.14275008822671	0.256367286070322
536.227804	1.14289096050203	0.256400523924993
536.247804	1.14306233089881	0.256396524984475
536.267804	1.14322934442109	0.256666165626437
536.287804	1.1433818350284	0.256651809679244
536.307804	1.1435415870932	0.256561854883255
536.327804	1.1436940777005	0.256433345742664
536.347804	1.14383930685031	0.256257896233499
536.367804	1.14396565621065	0.256269104899368
536.387804	1.14410652848597	0.256216532303796
536.407804	1.14422561638882	0.255986808067654
536.427804	1.14436358408114	0.255760042976277
536.447804	1.14448993344148	0.255703285084098
536.467804	1.14461628280182	0.255708257349408
536.487804	1.14473537070467	0.255522031829115
536.507804	1.14483557881804	0.255583830831528
536.527804	1.14494740526339	0.255566820200313
536.547804	1.14505487483426	0.255291181741064
536.567804	1.14515871367637	0.255183288687854
536.587804	1.14525166033226	0.255117411217166
536.607804	1.14535259459138	0.254903937944109
536.627804	1.14544191051851	0.254713604874495
536.647804	1.1455305002999	0.25467150501629
536.667804	1.14560529331205	0.254373515696265
536.687804	1.14569097851044	0.25429384965552
536.707804	1.14576504537685	0.254385892351885
536.727804	1.14585073057524	0.254095814856741
536.747804	1.14590664379792	0.254251940307837
536.767804	1.14597707993558	0.254100800772337
536.787804	1.14604388534449	0.253918868563963
536.807804	1.14610342929591	0.253830091847067
536.827804	1.14618112689107	0.253592085447831
536.847804	1.14624865844573	0.2534420551465
536.867804	1.14633361749837	0.253406381012396
536.887804	1.14639751832429	0.253129600676989
536.907804	1.14646795446195	0.252935777288409
536.927804	1.14654202132835	0.252993681211181
536.947804	1.14662044506925	0.252967822226719
536.967804	1.14668725047817	0.252729187320803
536.987804	1.14675405588708	0.252791404734178
537.007804	1.14682449202474	0.252783786687208
537.027804	1.14688040524742	0.252569002393134
537.047804	1.14694721065633	0.252524218176372
537.067804	1.14699949315027	0.252605464089434
537.087804	1.14705903710169	0.252576499961487
537.107804	1.14712584251061	0.252521455477038
537.127804	1.14718538646203	0.252504056109397
537.147804	1.14723403822722	0.252636083463017
537.167804	1.14729721290739	0.252559121366022
537.187804	1.14736038758756	0.252269887814692
537.207804	1.14741630081023	0.252046219557928
537.227804	1.14748310621915	0.251984729764184
537.247804	1.14754265017057	0.251872345766643
537.267804	1.14760582485074	0.251648431804718
537.287804	1.14765011974143	0.251414594677839
537.307804	1.14771692515035	0.25134674147652
537.327804	1.14777646910177	0.251310095798095
537.347804	1.1478360130532	0.251161869115085
537.367804	1.14788466481838	0.250818896758904
537.387804	1.14793694731232	0.250580393014439
537.407804	1.14797761147426	0.250558046901589
537.427804	1.14802190636496	0.250503662972318
537.447804	1.14807055813015	0.25047993046513
537.467804	1.14811485302084	0.250259957875122
537.487804	1.14815624332854	0.250121463846541
537.507804	1.14820053821923	0.250062991359653
537.527804	1.14824120238118	0.250030637806166
537.547804	1.14826734362814	0.249964183462491
537.567804	1.1483007463326	0.249859234123286
537.587804	1.1483421366403	0.249745384797141
537.607804	1.14838643153099	0.249443615534677
537.627804	1.1484162035067	0.249312699195697
537.647804	1.14844597548242	0.24918060062319
537.667804	1.14848663964436	0.249196830814099
537.687804	1.14853529140955	0.248936104402855
537.707804	1.14856506338526	0.24889041155179
537.727804	1.14858031244599	0.248738428072477
537.747804	1.14862097660794	0.248539075724285
537.767804	1.14865801004114	0.248353251997214
537.787804	1.14866527149863	0.248195913451072
537.807804	1.14869940034884	0.248180258352677
537.827804	1.14872481545006	0.248137699132649
537.847804	1.14874732596828	0.248010009009262
537.867804	1.14878435940148	0.247933875425322
537.887804	1.14879960846221	0.247775342775837
537.907804	1.14884027262416	0.247696334322815
537.927804	1.14885189095615	0.247575728698235
537.947804	1.1488852936606	0.24741063975669
537.967804	1.14891869636506	0.247354348941714
537.987804	1.14895209906952	0.247239842621334
538.007804	1.14897025271324	0.247117235152531
538.027804	1.14898550177397	0.247053030732202
538.047804	1.14901164302094	0.246967083185602
538.067804	1.14903778426791	0.246882657349224
538.087804	1.14905593791163	0.246708410845763
538.107804	1.14906755624362	0.24658211245813
538.127804	1.14909297134484	0.24651661660198
538.147804	1.14910458967682	0.246544134986515
538.167804	1.14911185113431	0.246490892339912
538.187804	1.14915687217075	0.246313503303051
538.207804	1.1491605028995	0.246322291713736
538.227804	1.14919027487521	0.246243998417041
538.247804	1.14920479779019	0.246220131187457
538.267804	1.14920479779019	0.24607182675716
538.287804	1.14923093903716	0.246027775501445
538.307804	1.14925344955538	0.246107792295212
538.327804	1.14927160319911	0.246150631049372
538.347804	1.14928322153109	0.246204362732334
538.367804	1.14932388569304	0.246319419218617
538.387804	1.14933114715053	0.246450911837093
538.407804	1.14933114715053	0.246516883672807
538.427804	1.14933477787928	0.246643538748367
538.447804	1.1493572883975	0.246783651819651
538.467804	1.14937616818697	0.246871943654623
538.487804	1.14937616818697	0.246891096193871
538.507804	1.14940230943394	0.246800602508302
538.527804	1.14941683234892	0.246730527277702
538.547804	1.14943208140965	0.246890629116669
538.567804	1.14945023505338	0.247000461104083
538.587804	1.14945822265662	0.247084416895805
538.607804	1.14946911484285	0.246961553039008
538.627804	1.14947637630035	0.246835328837716
538.647804	1.14949162536108	0.246913029237175
538.667804	1.14949525608982	0.246938373071687
538.687804	1.14951776660804	0.247086566519217
538.707804	1.14952502806553	0.247281846334041
538.727804	1.14953592025177	0.247488073085322
538.747804	1.14954318170926	0.247596518678399
538.767804	1.14955843076999	0.247753686892702
538.787804	1.14956932295623	0.247774897064301
538.807804	1.14956932295623	0.247790083898512
538.827804	1.14956932295623	0.247772806789961
538.847804	1.14959546420319	0.247820850457796
538.867804	1.14961434399267	0.247868306569811
538.887804	1.14961797472141	0.24796185376517
538.907804	1.14963685451089	0.247996975359408
538.927804	1.14963685451089	0.248035924375344
538.947804	1.14964411596838	0.248038251452484
538.967804	1.14964411596838	0.248231155523927
538.987804	1.14964774669713	0.248193762640678
539.007804	1.14967025721535	0.248378053974692
539.027804	1.14968841085907	0.24842502223733
539.047804	1.14968841085907	0.248422826915131
539.067804	1.14968841085907	0.248553218608307
539.087804	1.14968841085907	0.248461678005096
539.107804	1.14968841085907	0.248516081519561
539.127804	1.14971455210604	0.248557713113582
539.147804	1.14971818283479	0.248716637466947
539.167804	1.14972181356353	0.248769058128893
539.187804	1.14975594241374	0.248665207934515
539.207804	1.14975594241374	0.248647523691325
539.227804	1.14976320387123	0.248744700082479
539.247804	1.14976320387123	0.248698074857481
539.267804	1.14976320387123	0.248780527930682
539.287804	1.14976320387123	0.248852967628337
539.307804	1.14976320387123	0.24882894965211
539.327804	1.14976320387123	0.24868009624289
539.347804	1.14977772678621	0.248820970762777
539.367804	1.14978135751495	0.248868787123664
539.387804	1.1497820836607	0.248915801085087
539.407804	1.14980386803318	0.248876183798593
539.427804	1.14980749876192	0.248847449945049
539.447804	1.14980749876192	0.249072108737837
539.467804	1.14981548636516	0.249185893966983
539.487804	1.14983364000889	0.249247452605652
539.507804	1.14983364000889	0.249291969751588
539.527804	1.14983364000889	0.249310413069417
539.547804	1.14983364000889	0.249422794099504
539.567804	1.14984888906962	0.249405012523835
539.587804	1.14985615052711	0.249415193857256
539.607804	1.14985615052711	0.249344935831512
539.627804	1.14985615052711	0.249298210900072
539.647804	1.1498634119846	0.249121347695996
539.667804	1.1498634119846	0.248982540304311
539.687804	1.14987503031659	0.248947490522451
539.707804	1.14987503031659	0.248962062500269
539.727804	1.14987503031659	0.249110293931207
539.747804	1.14987503031659	0.249063044947455
539.767804	1.14987503031659	0.249151199686069
539.787804	1.14989754083481	0.24915646632278
539.807804	1.14990117156355	0.249117517306844
539.827804	1.1499048022923	0.249305202220835
539.847804	1.1499048022923	0.24924246253562
539.867804	1.1499048022923	0.249312392954482
539.887804	1.1499048022923	0.249294603069943
539.907804	1.1499048022923	0.249223540270774
539.927804	1.14992731281052	0.2492534272768
539.947804	1.14993094353926	0.249293002425453
539.967804	1.14992731281052	0.249308056317741
539.987804	1.14993457426801	0.249331943726009
540.007804	1.14993094353926	0.249380522128989
540.027804	1.14993457426801	0.249415914354998
540.047804	1.14993457426801	0.249438280053041
540.067804	1.14993457426801	0.249326983330513
540.087804	1.14993457426801	0.249296353274096
540.107804	1.14993457426801	0.249391650080119
540.127804	1.1499418357255	0.249327064638743
540.147804	1.14994982332874	0.249331530656463
540.167804	1.14994982332874	0.249351333661548
540.187804	1.14994982332874	0.249435827155868
540.207804	1.14994982332874	0.249458884864099
540.227804	1.14994982332874	0.249391384196273
540.247804	1.14994982332874	0.249452369522899
540.267804	1.14996797697247	0.249518106336285
540.287804	1.14997596457571	0.24959799968398
540.307804	1.14997596457571	0.249572219633784
540.327804	1.14997596457571	0.249662615393383
540.347804	1.14997596457571	0.24968624938111
540.367804	1.14997596457571	0.249703502750033
540.387804	1.14997596457571	0.249742829226071
540.407804	1.14997596457571	0.249863133357362
540.427804	1.14997596457571	0.24999964097248
540.447804	1.14997596457571	0.250045190198789
540.467804	1.14997596457571	0.250031512611497
540.487804	1.14997596457571	0.250038060594687
540.507804	1.14997596457571	0.250055334142295
540.527804	1.14997596457571	0.250083321384504
540.547804	1.14997596457571	0.250014195739067
540.567804	1.14997596457571	0.250065355233218
540.587804	1.14997596457571	0.250074363828962
540.607804	1.14997596457571	0.250021395375075
540.627804	1.14999847509393	0.249966832805096
540.647804	1.15000210582267	0.249931098728428
540.667804	1.15000210582267	0.249970538561194
540.687804	1.15000210582267	0.250004255956372
540.707804	1.15000210582267	0.250036719899135
540.727804	1.15000210582267	0.249985895727245
540.747804	1.15000210582267	0.249998264073994
540.767804	1.15000936728016	0.250019549025424
540.787804	1.15000936728016	0.249846582087969
540.807804	1.15000936728016	0.249778275459737
540.827804	1.15000936728016	0.249757192888644
540.847804	1.15000936728016	0.249683550185285
540.867804	1.15000936728016	0.249648099797184
540.887804	1.15000936728016	0.249563289972307
540.907804	1.15000936728016	0.249624103780113
540.927804	1.15000936728016	0.249668974646522
540.947804	1.15000936728016	0.249784991994293
540.967804	1.15000936728016	0.249885768500197
540.987804	1.15000936728016	0.250017825528353
541.007804	1.15000936728016	0.250213108904121
541.027804	1.15000936728016	0.250288795589543
541.047804	1.15000936728016	0.250435231711032
541.067804	1.15000936728016	0.250534010527149
541.087804	1.15000936728016	0.25056829411248
541.107804	1.15000936728016	0.250738026525472
541.127804	1.15000936728016	0.250858554996259
541.147804	1.15000936728016	0.250909599946699
541.167804	1.15000936728016	0.2508997373178
541.187804	1.15000936728016	0.250906513794919
541.207804	1.15000936728016	0.250877396546366
541.227804	1.15000936728016	0.250919713028686
541.247804	1.15000936728016	0.250946728726576
541.267804	1.15000936728016	0.25094438087726
541.287804	1.15004349613037	0.250974512401466
541.307804	1.15004349613037	0.25090842483506
541.327804	1.15004349613037	0.250965115662786
541.347804	1.15004349613037	0.251030311212629
541.367804	1.15004349613037	0.251060157861286
541.387804	1.15004349613037	0.251098367981267
541.407804	1.15004349613037	0.251161202031508
541.427804	1.15004349613037	0.251260167797203
541.447804	1.15004349613037	0.251292247157975
541.467804	1.15004349613037	0.251272987196904
541.487804	1.15005075758786	0.251244183311455
541.507804	1.15005075758786	0.251304566838484
541.527804	1.15005075758786	0.251257737452676
541.547804	1.15005075758786	0.251301446264242
541.567804	1.15005075758786	0.25134671654991
541.587804	1.15005075758786	0.251363244079673
541.607804	1.15005075758786	0.251285356137144
541.627804	1.15005075758786	0.251314391483977
541.647804	1.15005075758786	0.251268504561444
541.667804	1.15005075758786	0.251198811538872
541.687804	1.15006963737734	0.251290882129303
541.707804	1.15006963737734	0.251347216269102
541.727804	1.15006963737734	0.251379909299285
541.747804	1.15006963737734	0.251420257172865
541.767804	1.15006963737734	0.251552279185068
541.787804	1.15006963737734	0.251604734269476
541.807804	1.15006963737734	0.251788611346964
541.827804	1.15006963737734	0.251859779787482
541.847804	1.15006963737734	0.25206565281829
541.867804	1.15006963737734	0.252150978386609
541.887804	1.15008779102106	0.252177091978593
541.907804	1.15008779102106	0.252330429803745
541.927804	1.15008779102106	0.252458332990304
541.947804	1.15008779102106	0.252622839123955
541.967804	1.15008779102106	0.252632745671169
541.987804	1.15008779102106	0.252771624875232
542.007804	1.15008779102106	0.25276212843011
542.027804	1.15008779102106	0.252807478837026
542.047804	1.15008779102106	0.252772536476988
542.067804	1.15008779102106	0.252792642755835
542.087804	1.15008052956357	0.252861244348959
542.107804	1.15008052956357	0.252802446035662
542.127804	1.15008052956357	0.252843120329141
542.147804	1.15008052956357	0.252873339689974
542.167804	1.15008052956357	0.252942852884855
542.187804	1.15008052956357	0.25287356521645
542.207804	1.15008052956357	0.252758258277079
542.227804	1.15008052956357	0.252757178123957
542.247804	1.15008052956357	0.252705002573681
542.267804	1.15008052956357	0.252853892185834
542.287804	1.15008052956357	0.252899392745904
542.307804	1.15008052956357	0.252986041205053
542.327804	1.15008052956357	0.252940508002993
542.347804	1.15008052956357	0.252942671276693
542.367804	1.15008052956357	0.253010060368263
542.387804	1.15008052956357	0.252903767959543
542.407804	1.15008052956357	0.252705469650883
542.427804	1.15008052956357	0.252549557262958
542.447804	1.15008052956357	0.252389762258697
542.467804	1.15008052956357	0.252327983434969
542.487804	1.1500839050067	0.252232271185438
542.507804	1.15008416029232	0.252112657877353
542.527804	1.15008416029232	0.251959799592709
542.547804	1.15008416029232	0.251708408790599
542.567804	1.15008416029232	0.251612407511084
542.587804	1.15008416029232	0.251597833159303
542.607804	1.15008416029232	0.251480497075137
542.627804	1.15008416029232	0.251363501654649
542.647804	1.15008416029232	0.25140459435909
542.667804	1.15008416029232	0.25126183906709
542.687804	1.15008140888069	0.251099578108859
542.707804	1.15008052956357	0.250944867539656
542.727804	1.15008052956357	0.250836557262464
542.747804	1.15008052956357	0.250739277603924
542.767804	1.15008052956357	0.250768382389173
542.787804	1.15008052956357	0.250767144367516
542.807804	1.15008052956357	0.250729429812293
542.827804	1.15008052956357	0.250576414252606
542.847804	1.15008052956357	0.250675425717087
542.867804	1.15008052956357	0.250633912821211
542.887804	1.15008052956357	0.250780083058854
542.907804	1.15008052956357	0.250696907113948
542.927804	1.15008052956357	0.250550903053709
542.947804	1.15008052956357	0.250574198158231
542.967804	1.15008052956357	0.250474015143055
542.987804	1.15008052956357	0.250497223597931
543.007804	1.15008052956357	0.250282313483824
543.027804	1.15008052956357	0.250266811506037
543.047804	1.15008052956357	0.250193190761835
543.067804	1.15008052956357	0.250113220853835
543.087804	1.15008203291219	0.250008612178308
543.107804	1.15008416029232	0.249992177233098
543.127804	1.15008416029232	0.249895205002755
543.147804	1.15008416029232	0.249874585354429
543.167804	1.15008416029232	0.249843682292278
543.187804	1.15008416029232	0.249729479245659
543.207804	1.15008416029232	0.249585698401683
543.227804	1.15008416029232	0.249495776841175
543.247804	1.15008416029232	0.249451980192982
543.267804	1.15008416029232	0.249367559104531
543.287804	1.15008416029232	0.24940719656971
543.307804	1.15008416029232	0.249336915991319
543.327804	1.15008416029232	0.249369709914925
543.347804	1.15008416029232	0.249364514497102
543.367804	1.15008416029232	0.249232335209856
543.387804	1.15008416029232	0.249116415194564
543.407804	1.15008416029232	0.249152075084891
543.427804	1.15008416029232	0.249098063274306
543.447804	1.15008416029232	0.249006212868936
543.467804	1.15008416029232	0.248891973619383
543.487804	1.15008416029232	0.248853545688305
543.507804	1.15008416029232	0.248808135932317
543.527804	1.15008416029232	0.248748675283368
543.547804	1.15008416029232	0.248648022817026
543.567804	1.15008416029232	0.248584574503883
543.587804	1.15008416029232	0.248552862513872
543.607804	1.15008416029232	0.248587671338496
543.627804	1.15008416029232	0.248584265295214
543.647804	1.15008416029232	0.248514443485155
543.667804	1.15008416029232	0.248476558598093
543.687804	1.15008416029232	0.248454870072968
543.707804	1.15008416029232	0.248312164040698
543.727804	1.15008416029232	0.248215855926478
543.747804	1.15008416029232	0.24830887491509
543.767804	1.15008416029232	0.248344573975805
543.787804	1.15008416029232	0.24839469960911
543.807804	1.15008416029232	0.248426778969882
543.827804	1.15008416029232	0.248348378844855
543.847804	1.15008416029232	0.248319811762206
543.867804	1.15008416029232	0.24829525667687
543.887804	1.15008416029232	0.248315753472615
543.907804	1.15008488643807	0.248253186493201
543.927804	1.15008488643807	0.248257616901478
543.947804	1.15008488643807	0.248313168227009
543.967804	1.15008488643807	0.248246641477465
543.987804	1.15008488643807	0.248226501963138
544.007804	1.15008488643807	0.248309115872325
544.027804	1.15008488643807	0.248366952730645
544.047804	1.15008488643807	0.248341236777448
544.067804	1.15008488643807	0.248296092311813
544.087804	1.15008488643807	0.24844209399809
544.107804	1.15008488643807	0.24836034361791
544.127804	1.15008488643807	0.24835793463905
544.147804	1.15008488643807	0.24836604231587
544.167804	1.15008488643807	0.248322074742347
544.187804	1.15008488643807	0.248284915694444
544.207804	1.15008488643807	0.248307546682843
544.227804	1.15008488643807	0.248368661983938
544.247804	1.15008488643807	0.248263804635797
544.267804	1.15008488643807	0.248164472686323
544.287804	1.15008488643807	0.248016609219636
544.307804	1.15008488643807	0.248014094005936
544.327804	1.15008488643807	0.248013253623066
544.347804	1.15008488643807	0.248044381024711
544.367804	1.15008488643807	0.247916349050665
544.387804	1.15008488643807	0.247843854751862
544.407804	1.15008488643807	0.247968738257602
544.427804	1.15008488643807	0.248005782761796
544.447804	1.15008488643807	0.247979507740333
544.467804	1.15008488643807	0.247955082035976
544.487804	1.15008488643807	0.247924600352242
544.507804	1.15008488643807	0.247969287830016
544.527804	1.15008488643807	0.247941885769663
544.547804	1.15008488643807	0.248042143564671
544.567804	1.15008488643807	0.248072112472418
544.587804	1.15008488643807	0.248066902810817
544.607804	1.15008488643807	0.248021052091218
544.627804	1.15008488643807	0.248181476195649
544.647804	1.15008488643807	0.248309203115462
544.667804	1.15008488643807	0.24839860240413
544.687804	1.15008488643807	0.248392066884245
544.707804	1.15008488643807	0.24848898273297
544.727804	1.15008488643807	0.248616858025465
544.747804	1.15008488643807	0.248672405790051
544.767804	1.15008488643807	0.248621551350133
544.787804	1.15008488643807	0.248673266351605
544.807804	1.15008488643807	0.248738371097367
544.827804	1.15008488643807	0.248907045909884
544.847804	1.15008488643807	0.248950310196895
544.867804	1.15008488643807	0.24897337087258
544.887804	1.15008488643807	0.248987901899538
544.907804	1.15008488643807	0.24900937558102
544.927804	1.15008488643807	0.248872114826169
544.947804	1.15008488643807	0.248827772166508
544.967804	1.15008488643807	0.248885360945704
544.987804	1.15008488643807	0.248913282310442
545.007804	1.15008488643807	0.248918515118182
545.027804	1.15008488643807	0.248827342479221
545.047804	1.15008488643807	0.248719165143953
545.067804	1.15008488643807	0.248444956403865
545.087804	1.15008488643807	0.24825955346172
545.107804	1.15008561258382	0.248097994603019
545.127804	1.15008561258382	0.247946313210486
545.147804	1.15008561258382	0.24791294894229
545.167804	1.15008561258382	0.247753342668081
545.187804	1.15008561258382	0.247702682299631
545.207804	1.15008561258382	0.247663564138838
545.227804	1.15008561258382	0.247603191888132
545.247804	1.15008561258382	0.247564445252535
545.267804	1.15008561258382	0.24765045392868
545.287804	1.15008561258382	0.247719076293981
545.307804	1.15008561258382	0.247774072112191
545.327804	1.15008561258382	0.247797236055263
545.347804	1.15008561258382	0.247838894356366
545.367804	1.15008561258382	0.247858745434201
545.387804	1.15008561258382	0.24784133835118
545.407804	1.15008561258382	0.24793863403397
545.427804	1.15008561258382	0.247929855119138
545.447804	1.15008561258382	0.247867039467109
545.467804	1.15008561258382	0.247786328882683
545.487804	1.15008561258382	0.247779334594466
545.507804	1.15008561258382	0.247837402320679
545.527804	1.15008561258382	0.24781771860723
545.547804	1.15008561258382	0.24783656193781
545.567804	1.15008561258382	0.247826367547593
545.587804	1.15008561258382	0.247799608831189
545.607804	1.15008561258382	0.247829469723623
545.627804	1.15008561258382	0.247961449004495
545.647804	1.15008561258382	0.247942331481199
545.667804	1.15008561258382	0.247902346823945
545.687804	1.15008561258382	0.247923200307617
545.707804	1.15008561258382	0.247955677900666
545.727804	1.15008561258382	0.247957780044821
545.747804	1.15008561258382	0.248091389051228
545.767804	1.15008561258382	0.248104386498148
545.787804	1.15008561258382	0.248049489792889
545.807804	1.15008561258382	0.247969848678753
545.827804	1.15008561258382	0.247912331711934
545.847804	1.15008561258382	0.247931054563897
545.867804	1.15008561258382	0.247880014954872
545.887804	1.15008561258382	0.247883314763314
545.907804	1.15008561258382	0.247754310057966
545.927804	1.15008561258382	0.247575602878201
545.947804	1.15008561258382	0.247524499765669
545.967804	1.15008561258382	0.247450592365445
545.987804	1.15008561258382	0.247407584466428
546.007804	1.15008561258382	0.247383089917146
546.027804	1.15008561258382	0.24727280747027
546.047804	1.15008561258382	0.247163119107611
546.067804	1.15008561258382	0.247033817063408
546.087804	1.15008561258382	0.246925973269929
546.107804	1.15008561258382	0.246927383997387
546.127804	1.15008561258382	0.246904515612697
546.147804	1.15008561258382	0.246849484778534
546.167804	1.15008561258382	0.246841160477598
546.187804	1.15008561258382	0.246946876606822
546.207804	1.15008561258382	0.247007565781576
546.227804	1.15008561258382	0.247052864554799
546.247804	1.15008561258382	0.247036090726383
546.267804	1.15008561258382	0.246959596300081
546.287804	1.15008561258382	0.246983408335027
546.307804	1.15008561258382	0.247143234200805
546.327804	1.15008561258382	0.247085555211019
546.347804	1.15008561258382	0.247008333758576
546.367804	1.15008561258382	0.246943423677773
546.387804	1.15008561258382	0.246895216799988
546.407804	1.15008561258382	0.246818327108862
546.427804	1.15008561258382	0.24684813399364
546.447804	1.15008561258382	0.24687860380756
546.467804	1.15008561258382	0.246879873877716
546.487804	1.15008561258382	0.246953767034162
546.507804	1.15008561258382	0.246979627799097
546.527804	1.15008561258382	0.247012228244726
546.547804	1.15008561258382	0.246942615343403
546.567804	1.15008561258382	0.24696991472986
546.587804	1.15008561258382	0.246950202528856
546.607804	1.15008561258382	0.246894530724708
546.627804	1.15008561258382	0.246913827482203
546.647804	1.15008561258382	0.24693204824101
546.667804	1.15008561258382	0.246934750404289
546.687804	1.15008561258382	0.246863120227985
546.707804	1.15008487509204	0.246950144366764
546.727804	1.15008198185507	0.247004349061836
546.747804	1.15008198185507	0.247057733552722
546.767804	1.15008198185507	0.247238348805174
546.787804	1.15008198185507	0.247318410110745
546.807804	1.15008198185507	0.247369402240511
546.827804	1.15008198185507	0.247404462705204
546.847804	1.15008198185507	0.247215188423047
546.867804	1.15008198185507	0.247028003228248
546.887804	1.15008198185507	0.246889808912484
546.907804	1.15008209531534	0.246871401204098
546.927804	1.15008561258382	0.246795756656517
546.947804	1.15008561258382	0.246696021133348
546.967804	1.15008561258382	0.246548099504571
546.987804	1.15008561258382	0.246508244228295
547.007804	1.15008561258382	0.246406867703266
547.027804	1.15008561258382	0.246451125493755
547.047804	1.15008561258382	0.246402165476237
547.067804	1.15008561258382	0.246257385193877
547.087804	1.15008561258382	0.246086152436327
547.107804	1.15008561258382	0.24603191094483
547.127804	1.15008561258382	0.245988627666116
547.147804	1.15008561258382	0.245981651776111
547.167804	1.15008561258382	0.245863917459668
547.187804	1.15008561258382	0.245735290214423
547.207804	1.15008561258382	0.245744161713808
547.227804	1.15008561258382	0.245830273657341
547.247804	1.15008561258382	0.245953449096769
547.267804	1.15008561258382	0.246007215795684
547.287804	1.15008561258382	0.245977106230634
547.307804	1.15008561258382	0.245944100430838
547.327804	1.15008561258382	0.245912999736275
547.347804	1.15008561258382	0.245887917037684
547.367804	1.15008561258382	0.245923953201131
547.387804	1.15008561258382	0.245864767338389
547.407804	1.15008561258382	0.245842141691407
547.427804	1.15008561258382	0.245775654705742
547.447804	1.15008561258382	0.24572851136334
547.467804	1.15008561258382	0.245807849203714
547.487804	1.15008561258382	0.245795993632954
547.507804	1.15008561258382	0.245761094004248
547.527804	1.15008561258382	0.245894409826236
547.547804	1.15008561258382	0.245891398454287
547.567804	1.15008561258382	0.245898592155389
547.587804	1.15008561258382	0.245813320001235
547.607804	1.15008561258382	0.245870439329266
547.627804	1.15008561258382	0.245855442412088
547.647804	1.15008561258382	0.245880887140023
547.667804	1.15008561258382	0.245860471652508
547.687804	1.15008561258382	0.245789150684872
547.707804	1.15008561258382	0.245622126963558
547.727804	1.15008561258382	0.24556710087732
547.747804	1.15008561258382	0.245498259513942
547.767804	1.15008561258382	0.245565420111582
547.787804	1.15008561258382	0.245613678029569
547.807804	1.15008561258382	0.245641497907393
547.827804	1.15008561258382	0.245623817225147
547.847804	1.15008561258382	0.245541765351678
547.867804	1.15008561258382	0.245369473213181
547.887804	1.15008561258382	0.245388347998769
547.907804	1.15008561258382	0.245331683284635
547.927804	1.15008561258382	0.245328598319837
547.947804	1.15008561258382	0.24531231293429
547.967804	1.15008561258382	0.245249559598788
547.987804	1.15008561258382	0.245173539371577
548.007804	1.15008561258382	0.245183427520578
548.027804	1.15008561258382	0.245076224697083
548.047804	1.15008561258382	0.244988115063765
548.067804	1.15008561258382	0.245008074156911
548.087804	1.15008561258382	0.244950007024189
548.107804	1.15008561258382	0.244919588250471
548.127804	1.15008561258382	0.244853003932327
548.147804	1.15008561258382	0.244892161856999
548.167804	1.15008561258382	0.244786835651183
548.187804	1.15008561258382	0.244677973427616
548.207804	1.15008561258382	0.244680625144184
548.227804	1.15008561258382	0.24460961635267
548.247804	1.15008561258382	0.24454252044552
548.267804	1.15008561258382	0.244478695859256
548.287804	1.15008561258382	0.244484543523388
548.307804	1.15008561258382	0.244375928191964
548.327804	1.15008561258382	0.244276790907448
548.347804	1.15008561258382	0.244252134335198
548.367804	1.15008561258382	0.244273269726965
548.387804	1.15008561258382	0.244350829469122
548.407804	1.15008561258382	0.244260914437012
548.427804	1.15008561258382	0.244163300643193
548.447804	1.15008561258382	0.244082629822645
548.467804	1.15008561258382	0.244105299981432
548.487804	1.15008561258382	0.24409907723116
548.507804	1.15008561258382	0.244037354789051
548.527804	1.15008561258382	0.244055016479594
548.547804	1.15008561258382	0.244033695325229
548.567804	1.15008561258382	0.243986494414226
548.587804	1.15008561258382	0.243964296080567
548.607804	1.15008561258382	0.243860837590069
548.627804	1.15008561258382	0.243813898408477
548.647804	1.15008561258382	0.243841696327144
548.667804	1.15008561258382	0.243847967150165
548.687804	1.15008561258382	0.243857043403852
548.707804	1.15008561258382	0.243966583393829
548.727804	1.15008561258382	0.243924604607732
548.747804	1.15008561258382	0.243975225805794
548.767804	1.15008561258382	0.243812577891609
548.787804	1.15008561258382	0.243717317288522
548.807804	1.15008561258382	0.243618761624918
548.827804	1.15008561258382	0.243628085957729
548.847804	1.15008561258382	0.24356400379649
548.867804	1.15008561258382	0.243490416287768
548.887804	1.15008561258382	0.24335959134636
548.907804	1.15008561258382	0.243170941416448
548.927804	1.15008561258382	0.24314958524613
548.947804	1.15008561258382	0.243151858315614
548.967804	1.15008561258382	0.24319291422363
548.987804	1.15008561258382	0.24321547221267
549.007804	1.15008561258382	0.243165242718488
549.027804	1.15008561258382	0.243232548127865
549.047804	1.15008561258382	0.24318130435803
549.067804	1.15008561258382	0.243146161991617
549.087804	1.15008561258382	0.243136000243391
549.107804	1.15008561258382	0.243162674090621
549.127804	1.15008561258382	0.243164898493866
549.147804	1.15008561258382	0.243248204413241
549.167804	1.15008561258382	0.243314849267439
549.187804	1.15008561258382	0.243356049987193
549.207804	1.15008561258382	0.243277426116162
549.227804	1.15008561258382	0.243319399560843
549.247804	1.15008561258382	0.243339035201543
549.267804	1.15008561258382	0.243320404934134
549.287804	1.15008561258382	0.243190357465579
549.307804	1.15008561258382	0.243211498198763
549.327804	1.15008561258382	0.243229194905258
549.347804	1.15008561258382	0.243151391831903
549.367804	1.15008561258382	0.242978731729154
549.387804	1.15008561258382	0.243015404114662
549.407804	1.15008561258382	0.24295662716703
549.427804	1.15008561258382	0.242960230842724
549.447804	1.15008561258382	0.242876890500887
549.467804	1.15008561258382	0.242714938751325
549.487804	1.15008561258382	0.24262528188768
549.507804	1.15008561258382	0.242576503478326
549.527804	1.15008561258382	0.242469010437866
549.547804	1.15008561258382	0.242511046199072
549.567804	1.15008561258382	0.242451603354845
549.587804	1.15008561258382	0.242390286266903
549.607804	1.15008561258382	0.242370239337128
549.627804	1.15008561258382	0.242244077452363
549.647804	1.15008561258382	0.242084870003921
549.667804	1.15008561258382	0.241953893722379
549.687804	1.15008561258382	0.241808618468752
549.707804	1.15008561258382	0.241658219016189
549.727804	1.15008561258382	0.24161135580141
549.747804	1.15008561258382	0.241529806614587
549.767804	1.15008561258382	0.241496246494452
549.787804	1.15008561258382	0.241501603935243
549.807804	1.15008561258382	0.241439255953908
549.827804	1.15008561258382	0.241389032988124
549.847804	1.15008561258382	0.241198607333956
549.867804	1.15008561258382	0.241013953970598
549.887804	1.15008561258382	0.241010329522729
549.907804	1.15008561258382	0.240969708049925
549.927804	1.15008561258382	0.240898621511126
549.947804	1.15008561258382	0.240896457050445
549.967804	1.15008561258382	0.24076674431066
549.987804	1.15008561258382	0.240688411250086
550.007804	1.15008561258382	0.240587391412984
550.027804	1.15008561258382	0.24053729070629
550.047804	1.15008561258382	0.240400872708272
550.067804	1.15008561258382	0.240332345301488
550.087804	1.15008561258382	0.240295184473112
550.107804	1.15008561258382	0.240192266059175
550.127804	1.15008561258382	0.240055143587665
550.147804	1.15008561258382	0.239947714644203
550.167804	1.15008561258382	0.239806961196425
550.187804	1.15008561258382	0.23961082319401
550.207804	1.15008561258382	0.239523838225619
550.227804	1.15008561258382	0.23938850512865
550.247804	1.15008561258382	0.239330508621325
550.267804	1.15008561258382	0.239361516731334
550.287804	1.15008561258382	0.239241837545778
550.307804	1.15008561258382	0.23903859367889
550.327804	1.15008201022014	0.238933784996988
550.347804	1.15008198185507	0.238781422277101
550.367804	1.15008198185507	0.238728647894681
550.387804	1.15008198185507	0.238715511570931
550.407804	1.15008198185507	0.238648152153898
550.427804	1.15008198185507	0.238514588846277
550.447804	1.15008198185507	0.238429735103086
550.467804	1.15008198185507	0.238330657761133
550.487804	1.15008198185507	0.238273889186122
550.507804	1.15008198185507	0.238268223723643
550.527804	1.15008496018724	0.23809713577783
550.547804	1.15008561258382	0.237962504780391
550.567804	1.15008561258382	0.237934373913426
550.587804	1.15008561258382	0.237907357622046
550.607804	1.15008561258382	0.237933673000877
550.627804	1.15008561258382	0.237895714520965
550.647804	1.15008561258382	0.237899016109879
550.667804	1.15008561258382	0.237878604183308
550.687804	1.15008561258382	0.237949253912931
550.707804	1.15008561258382	0.238074554642652
550.727804	1.15008561258382	0.238178403056558
550.747804	1.15008561258382	0.238135141737001
550.767804	1.15008561258382	0.238151382610743
550.787804	1.15008561258382	0.238159428564528
550.807804	1.15008561258382	0.238131780205523
550.827804	1.15008561258382	0.237982009259641
550.847804	1.15008561258382	0.237896294361405
550.867804	1.15008561258382	0.23795006165381
550.887804	1.15008561258382	0.237974136011657
550.907804	1.15008561258382	0.237981835960349
550.927804	1.15008561258382	0.238070552734681
550.947804	1.15008561258382	0.238153107888286
550.967804	1.15008561258382	0.238136821909249
550.987804	1.15008561258382	0.237977674403371
551.007804	1.15008561258382	0.238024623674306
551.027804	1.15008561258382	0.238073624049192
551.047804	1.15008561258382	0.238021993916895
551.067804	1.15008561258382	0.237955843440472
551.087804	1.15008561258382	0.238025529934646
551.107804	1.15008561258382	0.238021111989675
551.127804	1.15008583383135	0.237946158265299
551.147804	1.15008633872956	0.238010416099794
551.167804	1.15008633872956	0.238100798802597
551.187804	1.15008633872956	0.23805524364138
551.207804	1.15008633872956	0.238077209920165
551.227804	1.15008633872956	0.238179644045668
551.247804	1.15008633872956	0.238149876924769
551.267804	1.15008633872956	0.238287716333078
551.287804	1.15008633872956	0.238332964659589
551.307804	1.15008633872956	0.23834300830316
551.327804	1.15008633872956	0.238224162378585
551.347804	1.15008633872956	0.238207293591654
551.367804	1.15008633872956	0.238173371442176
551.387804	1.15008633872956	0.238236063648132
551.407804	1.15008633872956	0.238229449787472
551.427804	1.15008633872956	0.238268647476022
551.447804	1.15008633872956	0.238306146000621
551.467804	1.15008633872956	0.238312835234604
551.487804	1.15008633872956	0.238351334978059
551.507804	1.15008633872956	0.238280205114438
551.527804	1.15008633872956	0.238245150584652
551.547804	1.15008633872956	0.238223576603238
551.567804	1.15008633872956	0.238264368407881
551.587804	1.15008633872956	0.238155334665494
551.607804	1.15008633872956	0.238074238905586
551.627804	1.15008633872956	0.238007567344305
551.647804	1.15008633872956	0.238004300771344
551.667804	1.15008633872956	0.237894332874553
551.687804	1.15008633872956	0.237910647934635
551.707804	1.15008633872956	0.237931049771864
551.727804	1.15008633872956	0.237915924067198
551.747804	1.15008996945831	0.237890211674945
551.767804	1.15008996945831	0.237841722295574
551.787804	1.15008996945831	0.237932194021986
551.807804	1.15008996945831	0.237940341462685
551.827804	1.15008996945831	0.237921013843672
551.847804	1.15008996945831	0.237817353566326
551.867804	1.15008996945831	0.237795816974828
551.887804	1.15008996945831	0.237818294249129
551.907804	1.15008996945831	0.237743073453927
551.927804	1.15008996945831	0.237739582541471
551.947804	1.15008996945831	0.237746763779266
551.967804	1.15008996945831	0.237775177741308
551.987804	1.15008996945831	0.237798541097264
552.007804	1.15008996945831	0.237774979515406
552.027804	1.15008996945831	0.237707358368962
552.047804	1.15008996945831	0.237651745320395
552.067804	1.15008996945831	0.23758306954093
552.087804	1.15008996945831	0.237506300921912
552.107804	1.15008996945831	0.237432327644217
552.127804	1.15008996945831	0.23741631110997
552.147804	1.15008996945831	0.237388752368066
552.167804	1.15008996945831	0.237375542451466
552.187804	1.15008996945831	0.23731005905862
552.207804	1.15008996945831	0.237226048072261
552.227804	1.15008996945831	0.237147723914048
552.247804	1.15008996945831	0.237214371142209
552.267804	1.15008996945831	0.237119429837133
552.287804	1.15008996945831	0.237140978891937
552.307804	1.15008996945831	0.237139921884952
552.327804	1.15008996945831	0.237197513038111
552.347804	1.15008270800082	0.23722811223301
552.367804	1.15008270800082	0.237206595226705
552.387804	1.15008270800082	0.237189456994984
552.407804	1.15008270800082	0.237148196926158
552.427804	1.15008270800082	0.237214606758028
552.447804	1.15008270800082	0.237210715239331
552.467804	1.15008270800082	0.237216989029806
552.487804	1.15008270800082	0.23728189139523
552.507804	1.15008270800082	0.237271541510443
552.527804	1.15008270800082	0.237352371386505
552.547804	1.15008270800082	0.237353385068666
552.567804	1.15008270800082	0.237249308754322
552.587804	1.15008270800082	0.237095215415475
552.607804	1.15008270800082	0.237181613421537
552.627804	1.15008270800082	0.237213337874854
552.647804	1.15008270800082	0.237209819661825
552.667804	1.15008270800082	0.237087015747591
552.687804	1.15008270800082	0.237069768907067
552.707804	1.15008270800082	0.237019566713458
552.727804	1.15008270800082	0.237073253291125
552.747804	1.15008270800082	0.237089384962573
552.767804	1.15008270800082	0.236986894455451
552.787804	1.15008270800082	0.236916009703499
552.807804	1.15008270800082	0.236828075743436
552.827804	1.15008270800082	0.236712280954687
552.847804	1.15008270800082	0.236698905454175
552.867804	1.15008270800082	0.236724838031488
552.887804	1.15008270800082	0.236780692037289
552.907804	1.15008270800082	0.236821487996367
552.927804	1.15008270800082	0.236872586954464
552.947804	1.15008996945831	0.236931434527492
552.967804	1.15008996945831	0.236952658349377
552.987804	1.15008996945831	0.237113231419981
553.007804	1.15008996945831	0.237282116921706
553.027804	1.15008996945831	0.237243064638384
553.047804	1.15008996945831	0.23728287955729
553.067804	1.15008996945831	0.237240658626976
553.087804	1.15008996945831	0.237363400818174
553.107804	1.15008996945831	0.237361550314088
553.127804	1.15008996945831	0.237330015777803
553.147804	1.15008996945831	0.237250363387343
553.167804	1.15008996945831	0.237254003859462
553.187804	1.15008996945831	0.237289025747258
553.207804	1.15008996945831	0.237313250851749
553.227804	1.15008996945831	0.237213362801464
553.247804	1.15008996945831	0.23715621617286
553.267804	1.15008996945831	0.237072203406029
553.287804	1.15008996945831	0.237047104683188
553.307804	1.15008996945831	0.237038418352908
553.327804	1.15008996945831	0.237011954601395
553.347804	1.15008270800082	0.236986889114034
553.367804	1.15008270800082	0.236907922798854
553.387804	1.15008270800082	0.236809024691101
553.407804	1.15008270800082	0.236769455477356
553.427804	1.15008270800082	0.236796710945499
553.447804	1.15008270800082	0.236859916520935
553.467804	1.15008270800082	0.236855722915458
553.487804	1.15008270800082	0.236803554487071
553.507804	1.15008270800082	0.23678451352408
553.527804	1.15008270800082	0.23681254231064
553.547804	1.15008270800082	0.236890114516102
553.567804	1.15008270800082	0.236899030527293
553.587804	1.15008270800082	0.236911353175256
553.607804	1.15008270800082	0.236952628674841
553.627804	1.15008270800082	0.237005344301678
553.647804	1.15008270800082	0.237119473755447
553.667804	1.15008270800082	0.237152882535447
553.687804	1.15008270800082	0.237275821765565
553.707804	1.15008270800082	0.237360614972702
553.727804	1.15008270800082	0.237354394596393
553.747804	1.15008270800082	0.237536386747332
553.767804	1.15008270800082	0.237591687026285
553.787804	1.15008270800082	0.237676838701821
553.807804	1.15008270800082	0.237681746276642
553.827804	1.15008270800082	0.237730080754933
553.847804	1.15008270800082	0.237747691405272
553.867804	1.15008270800082	0.237742414679219
553.887804	1.15008270800082	0.237665288185293
553.907804	1.15008270800082	0.237599219610591
553.927804	1.15008270800082	0.237721812242125
553.947804	1.15008838101448	0.237803613069017
553.967804	1.15008996945831	0.237812045978755
553.987804	1.15008996945831	0.237807565717258
554.007804	1.15008996945831	0.237867364655921
554.027804	1.15008996945831	0.237912304960745
554.047804	1.15008996945831	0.237836437854141
554.067804	1.15008996945831	0.237940320097019
554.087804	1.15008996945831	0.238000506585127
554.107804	1.15008996945831	0.237999984906778
554.127804	1.15008996945831	0.238071352760181
554.147804	1.15008554450765	0.238181803164933
554.167804	1.15008270800082	0.238275038184169
554.187804	1.15008270800082	0.238230425486226
554.207804	1.15008270800082	0.23845451749537
554.227804	1.15008270800082	0.238548273005974
554.247804	1.15008270800082	0.238636644962194
554.267804	1.15008270800082	0.238726728545671
554.287804	1.15008270800082	0.238759936725805
554.307804	1.15008270800082	0.238821236009026
554.327804	1.15008270800082	0.23887277355677
554.347804	1.15008111955699	0.238844042670679
554.367804	1.15007907727207	0.23890003495982
554.387804	1.15007907727207	0.238949856132382
554.407804	1.15007907727207	0.238976836814319
554.427804	1.15007907727207	0.239025952326407
554.447804	1.15007907727207	0.23907842818299
554.467804	1.15007907727207	0.239202476647278
554.487804	1.15007907727207	0.239192720846709
554.507804	1.15007907727207	0.239237498535074
554.527804	1.15007907727207	0.239435303059449
554.547804	1.15007907727207	0.239513177351692
554.567804	1.15007907727207	0.239582170648696
554.587804	1.15007907727207	0.239683599400908
554.607804	1.15007907727207	0.239769957643092
554.627804	1.15007907727207	0.239778548421364
554.647804	1.15007907727207	0.239687203076602
554.667804	1.15007907727207	0.239753294203952
554.687804	1.15007907727207	0.239777986385646
554.707804	1.15007907727207	0.239852224360204
554.727804	1.15007907727207	0.239862694723609
554.747804	1.15007941765289	0.239918939839799
554.767804	1.15008270800082	0.239916488723097
554.787804	1.15008270800082	0.239831414201355
554.807804	1.15008270800082	0.239851677161754
554.827804	1.15008270800082	0.239876987167295
554.847804	1.15008270800082	0.239895748002663
554.867804	1.15008270800082	0.239868053944873
554.887804	1.15008270800082	0.239816781687483
554.907804	1.15008270800082	0.239832278323854
554.927804	1.15008270800082	0.239896472654841
554.947804	1.15008270800082	0.239741000637034
554.967804	1.15008270800082	0.239821754546284
554.987804	1.15008270800082	0.239802791330578
555.007804	1.15008270800082	0.239801407310202
555.027804	1.15008270800082	0.239733944032292
555.047804	1.15008270800082	0.239732186112759
555.067804	1.15008270800082	0.239776525804967
555.087804	1.15008270800082	0.239863866867794
555.107804	1.15008270800082	0.23991436877422
555.127804	1.15008270800082	0.239942435544187
555.147804	1.15008270800082	0.239930790662634
555.167804	1.15008270800082	0.239991583698265
555.187804	1.15008270800082	0.239979944751619
555.207804	1.15008270800082	0.239997285363679
555.227804	1.15008270800082	0.240026698764105
555.247804	1.15008270800082	0.240049435393853
555.267804	1.15008270800082	0.240083618085761
555.287804	1.15008270800082	0.240096652922596
555.307804	1.15008270800082	0.240122583125946
555.327804	1.15008270800082	0.240068798028819
555.347804	1.15008270800082	0.24006029152623
555.367804	1.15008270800082	0.239914715966296
555.387804	1.15008270800082	0.23981129249175
555.407804	1.15008270800082	0.239794823124078
555.427804	1.15008270800082	0.239723039233675
555.447804	1.15008270800082	0.239679881181504
555.467804	1.15008270800082	0.239652324813563
555.487804	1.15008270800082	0.239630379306953
555.507804	1.15008270800082	0.239659030071795
555.527804	1.15008270800082	0.239720997032084
555.547804	1.15008270800082	0.239701007670911
555.567804	1.15008270800082	0.239799234540651
555.587804	1.15008270800082	0.239764360432046
555.607804	1.15008270800082	0.239736961339147
555.627804	1.15008270800082	0.239661659235715
555.647804	1.15008270800082	0.23965917250957
555.667804	1.15008270800082	0.239719588678589
555.687804	1.15008270800082	0.239693650166369
555.707804	1.15008270800082	0.239712580740086
555.727804	1.15008270800082	0.239680703759652
555.747804	1.15008270800082	0.239645555458331
555.767804	1.15007907727207	0.239565805141901
555.787804	1.15007907727207	0.239486745648677
555.807804	1.15007907727207	0.23940301360296
555.827804	1.15007907727207	0.239432428190368
555.847804	1.15007907727207	0.239414012766603
555.867804	1.15007907727207	0.239406042779631
555.887804	1.15007907727207	0.239326614728665
555.907804	1.15007907727207	0.239285954678963
555.927804	1.15007907727207	0.239304456752376
555.947804	1.15007907727207	0.239294203013087
555.967804	1.15008270800082	0.239169789552002
555.987804	1.15008270800082	0.239223184725722
556.007804	1.15008270800082	0.239272464634741
556.027804	1.15008270800082	0.239281561660603
556.047804	1.15008270800082	0.239307431327899
556.067804	1.15008270800082	0.239341284632453
556.087804	1.15008270800082	0.239410184751414
556.107804	1.15008270800082	0.2393750744335
556.127804	1.15008270800082	0.239467434647404
556.147804	1.15008270800082	0.239492465712303
556.167804	1.15007907727207	0.239513373203631
556.187804	1.15007907727207	0.239510048468579
556.207804	1.15007907727207	0.239597178842198
556.227804	1.15007907727207	0.239636479798135
556.247804	1.15007907727207	0.239585302499262
556.267804	1.15007907727207	0.239629411323578
556.287804	1.15007907727207	0.239673137939865
556.307804	1.15007907727207	0.239722638033944
556.327804	1.15007907727207	0.239711205028581
556.347804	1.15007907727207	0.239762410221518
556.367804	1.15008270800082	0.23986244308354
556.387804	1.15008270800082	0.239892389438639
556.407804	1.15008270800082	0.23988980181907
556.427804	1.15008270800082	0.239868725776376
556.447804	1.15008270800082	0.239823548075261
556.467804	1.15008270800082	0.239766381861462
556.487804	1.15008270800082	0.239767095830807
556.507804	1.15008270800082	0.239781504005184
556.527804	1.15008270800082	0.239689977645751
556.547804	1.15008270800082	0.239700919834283
556.567804	1.15008270800082	0.239616917750285
556.587804	1.15008270800082	0.239557375793107
556.607804	1.15008270800082	0.239516613663
556.627804	1.15008270800082	0.239503404933382
556.647804	1.15008270800082	0.239458910340094
556.667804	1.15008270800082	0.239450333805599
556.687804	1.15008270800082	0.239364267560853
556.707804	1.15008270800082	0.239295125297676
556.727804	1.15008270800082	0.239251094220646
556.747804	1.15008270800082	0.239256214858638
556.767804	1.15008270800082	0.23927863634481
556.787804	1.15008270800082	0.239198075320047
556.807804	1.15008270800082	0.23910939593563
556.827804	1.15008270800082	0.239031129939508
556.847804	1.15008270800082	0.238967406246668
556.867804	1.15008270800082	0.238878109038405
556.887804	1.15008270800082	0.238863632612594
556.907804	1.15008270800082	0.238852717131144
556.927804	1.15008270800082	0.238786813546864
556.947804	1.15008270800082	0.23880282117875
556.967804	1.15008343414657	0.238754515781505
556.987804	1.15008343414657	0.238740267256133
557.007804	1.15008343414657	0.238746271008326
557.027804	1.15008343414657	0.23871315066482
557.047804	1.15008343414657	0.238652894738297
557.067804	1.15008343414657	0.238640057533874
557.087804	1.15008343414657	0.238530524072294
557.107804	1.15008343414657	0.238428556430502
557.127804	1.15008343414657	0.238412725658852
557.147804	1.15008343414657	0.238478074922794
557.167804	1.15008343414657	0.238409193795536
557.187804	1.15008343414657	0.238313895209042
557.207804	1.15008343414657	0.238266292504818
557.227804	1.15008343414657	0.238332918960803
557.247804	1.15008343414657	0.238254879084648
557.267804	1.15008343414657	0.238213159653999
557.287804	1.15008343414657	0.238129384283459
557.307804	1.15008343414657	0.238103102733599
557.327804	1.15008343414657	0.238162533708012
557.347804	1.15008343414657	0.238103109855488
557.367804	1.15008343414657	0.238142568679958
557.387804	1.15008343414657	0.238081150698591
557.407804	1.15008343414657	0.238054821669473
557.427804	1.15008343414657	0.238088578828529
557.447804	1.15008343414657	0.23814420315342
557.467804	1.15008343414657	0.238175454001136
557.487804	1.15008343414657	0.238202718965131
557.507804	1.15008343414657	0.238118260486764
557.527804	1.15008343414657	0.238061496659679
557.547804	1.15008343414657	0.23814542811828
557.567804	1.15008343414657	0.238201999060879
557.587804	1.15008343414657	0.238097532229636
557.607804	1.15008343414657	0.238027902117082
557.627804	1.15008343414657	0.237901173448671
557.647804	1.15008343414657	0.237853003960802
557.667804	1.15008343414657	0.237916669491551
557.687804	1.15008343414657	0.237975072540024
557.707804	1.15008343414657	0.237928324462446
557.727804	1.15008343414657	0.237841616654224
557.747804	1.15008343414657	0.237727772076005
557.767804	1.15008343414657	0.237672105613273
557.787804	1.15008343414657	0.23756170387476
557.807804	1.15008343414657	0.237505233232094
557.827804	1.15008343414657	0.237442954689174
557.847804	1.15008343414657	0.237368936899675
557.867804	1.15008343414657	0.237419926061988
557.887804	1.15008343414657	0.237378095055082
557.907804	1.15008343414657	0.237241351824146
557.927804	1.15008343414657	0.23721276337583
557.947804	1.15008343414657	0.237127859779418
557.967804	1.15008343414657	0.237227633285993
557.987804	1.15008343414657	0.237214368174756
558.007804	1.15008343414657	0.237281095524165
558.027804	1.15008343414657	0.237262864676015
558.047804	1.15008343414657	0.237297198114568
558.067804	1.15008343414657	0.237404737447305
558.087804	1.15008343414657	0.237347289325411
558.107804	1.15008343414657	0.237331579032378
558.127804	1.15008343414657	0.237396133612236
558.147804	1.15008343414657	0.237398797792109
558.167804	1.15008343414657	0.237477990227256
558.187804	1.15008343414657	0.237475609735951
558.207804	1.15008343414657	0.2374653791428
558.227804	1.15008343414657	0.237372446803834
558.247804	1.15008343414657	0.237342028623607
558.267804	1.15008343414657	0.237228041014123
558.287804	1.15008343414657	0.237240617676116
558.307804	1.15008343414657	0.237253219264722
558.327804	1.15008343414657	0.237251507043974
558.347804	1.15008343414657	0.237179177735593
558.367804	1.15008343414657	0.237029403228766
558.387804	1.15008343414657	0.237101610871548
558.407804	1.15008343414657	0.237003176280053
558.427804	1.15008343414657	0.236965115126245
558.447804	1.15008343414657	0.236896605524182
558.467804	1.15008343414657	0.236921005708438
558.487804	1.15008343414657	0.23675754708592
558.507804	1.15008343414657	0.236733190819978
558.527804	1.15008343414657	0.236696116047758
558.547804	1.15008343414657	0.236705927042965
558.567804	1.15008343414657	0.236577559746658
558.587804	1.15007980341782	0.236562158662294
558.607804	1.15007980341782	0.236450780038045
558.627804	1.15007980341782	0.236371593537805
558.647804	1.15007980341782	0.236355145535799
558.667804	1.15007980341782	0.23631432405662
558.687804	1.15007980341782	0.236266903554049
558.707804	1.15007980341782	0.236230005642065
558.727804	1.15007980341782	0.236256427255737
558.747804	1.15007980341782	0.236231399158292
558.767804	1.15007980341782	0.236191729051123
558.787804	1.15007980341782	0.236100844255166
558.807804	1.15007980341782	0.235958758420706
558.827804	1.15007980341782	0.235856533797428
558.847804	1.15007980341782	0.235812774539151
558.867804	1.15007980341782	0.235702989437503
558.887804	1.15007980341782	0.235663043950637
558.907804	1.15007980341782	0.235640913868412
558.927804	1.15007980341782	0.235548351274169
558.947804	1.15007980341782	0.235419055164874
558.967804	1.15007980341782	0.235349153827057
558.987804	1.15008343414657	0.235193576167902
559.007804	1.15008343414657	0.235046364354033
559.027804	1.15008343414657	0.234893697173403
559.047804	1.15008343414657	0.234829269600561
559.067804	1.15008343414657	0.234686341009268
559.087804	1.15008343414657	0.234607391905319
559.107804	1.15008343414657	0.234605682058535
559.127804	1.15008343414657	0.234519256158409
559.147804	1.15008343414657	0.234449528713375
559.167804	1.15008343414657	0.234345130727056
559.187804	1.15008343414657	0.234278940486755
559.207804	1.15008343414657	0.23410766381089
559.227804	1.15008343414657	0.234009220317035
559.247804	1.15008343414657	0.233932522323414
559.267804	1.15008343414657	0.233785113470623
559.287804	1.15008343414657	0.233593002896282
559.307804	1.15008343414657	0.233525079069567
559.327804	1.15008343414657	0.233367379087572
559.347804	1.15008343414657	0.233294147079796
559.367804	1.15008343414657	0.233233816966933
559.387804	1.15008343414657	0.23318648548797
559.407804	1.15008343414657	0.233159495903672
559.427804	1.15008343414657	0.23299302887666
559.447804	1.15008343414657	0.232961474755181
559.467804	1.15008343414657	0.232920748828009
559.487804	1.15008343414657	0.232759557933559
559.507804	1.15008343414657	0.232629894453504
559.527804	1.15008343414657	0.232636204446913
559.547804	1.15008343414657	0.232573627971647
559.567804	1.15008343414657	0.232421336470647
559.587804	1.15008343414657	0.232346920448871
559.607804	1.15008343414657	0.23222341680907
559.627804	1.15008343414657	0.232115419894983
559.647804	1.15008343414657	0.232057803221723
559.667804	1.15008343414657	0.232058832928134
559.687804	1.15008343414657	0.231980092139431
559.707804	1.15008343414657	0.232047306151235
559.727804	1.15008343414657	0.231959359727867
559.747804	1.15008343414657	0.231878951823712
559.767804	1.15008343414657	0.231903080782705
559.787804	1.15008343414657	0.23192475269009
559.807804	1.15008343414657	0.231976437423534
559.827804	1.15008343414657	0.23204496661079
559.847804	1.15008343414657	0.231966191993115
559.867804	1.15008343414657	0.231970007544999
559.887804	1.15008343414657	0.231974827283192
559.907804	1.15008343414657	0.231862960809565
559.927804	1.15008343414657	0.231821730415275
559.947804	1.15008343414657	0.231762449594017
559.967804	1.15008343414657	0.231700391236156
559.987804	1.15008343414657	0.231633768934606
560.007804	1.15008343414657	0.231660541894788
560.027804	1.15008343414657	0.231613784914849
560.047804	1.15008343414657	0.231719748529706
560.067804	1.15008343414657	0.23169817336131
560.087804	1.15008343414657	0.231651738646835
560.107804	1.15008343414657	0.231636890695829
560.127804	1.15008343414657	0.231525195741023
560.147804	1.15008343414657	0.23143006155146
560.167804	1.15008343414657	0.231407320767277
560.187804	1.15008343414657	0.231325861197553
560.207804	1.15008343414657	0.231318182614528
560.227804	1.15008343414657	0.231214813147638
560.247804	1.15008343414657	0.231230274174566
560.267804	1.15008343414657	0.231130073354668
560.287804	1.15008343414657	0.231083328244542
560.307804	1.15008343414657	0.231115263387068
560.327804	1.15008343414657	0.231058491844603
560.347804	1.15008343414657	0.231045007141796
560.367804	1.15008343414657	0.231041289515883
560.387804	1.15008343414657	0.230998419306715
560.407804	1.15008343414657	0.230966170801086
560.427804	1.15008343414657	0.230833992700821
560.447804	1.15008343414657	0.230846391315597
560.467804	1.15008343414657	0.230699582481932
560.487804	1.15008343414657	0.230653406529415
560.507804	1.15008343414657	0.230672235616217
560.527804	1.15008343414657	0.230673934780168
560.547804	1.15008343414657	0.230683592654768
560.567804	1.15008343414657	0.23061542193591
560.587804	1.15008343414657	0.23053340151745
560.607804	1.15008270800082	0.230662463197907
560.627804	1.15008270800082	0.230802572114756
560.647804	1.15008270800082	0.230840170345797
560.667804	1.15008270800082	0.231048736637525
560.687804	1.15008270800082	0.231041828405463
560.707804	1.15008270800082	0.231061602329503
560.727804	1.15008270800082	0.231105857746028
560.747804	1.15008270800082	0.231071047140931
560.767804	1.15008270800082	0.231103764504234
560.787804	1.15008270800082	0.231194862363363
560.807804	1.15007907727207	0.23117962567593
560.827804	1.15007907727207	0.231254333695145
560.847804	1.15007907727207	0.231247304984466
560.867804	1.15007907727207	0.231381023786658
560.887804	1.15007907727207	0.231483839526699
560.907804	1.15007907727207	0.231605112828347
560.927804	1.15007907727207	0.231605481386088
560.947804	1.15007907727207	0.231642135966874
560.967804	1.15007907727207	0.231586851118679
560.987804	1.15007907727207	0.231641154333211
561.007804	1.15008270800082	0.231668537401861
561.027804	1.15008270800082	0.231685250694222
561.047804	1.15008270800082	0.231783585579275
561.067804	1.15008270800082	0.231863632641068
561.087804	1.15008270800082	0.231999324206437
561.107804	1.15008270800082	0.23199809390016
561.127804	1.15008270800082	0.232077888728395
561.147804	1.15008270800082	0.232150283914246
561.167804	1.15008270800082	0.232209916082014
561.187804	1.15008270800082	0.232228400350704
561.207804	1.15007907727207	0.232268683533794
561.227804	1.15007907727207	0.232448031090053
561.247804	1.15007907727207	0.232516436237748
561.267804	1.15007907727207	0.232516600634679
561.287804	1.15007907727207	0.232430879801536
561.307804	1.15007907727207	0.232444698046131
561.327804	1.15007907727207	0.23257139288557
561.347804	1.15007907727207	0.232673716621798
561.367804	1.15007907727207	0.232849582167963
561.387804	1.15007907727207	0.23297956613301
561.407804	1.15008270800082	0.233052641459234
561.427804	1.15008270800082	0.233077608427134
561.447804	1.15008270800082	0.233137775330048
561.467804	1.15008270800082	0.233194647172447
561.487804	1.15008270800082	0.233268886927477
561.507804	1.15008270800082	0.233385924485807
561.527804	1.15008270800082	0.233429486705164
561.547804	1.15008270800082	0.233505973416086
561.567804	1.15008270800082	0.233536249158539
561.587804	1.15008270800082	0.233618160968196
561.607804	1.15007907727207	0.233745214869525
561.627804	1.15007907727207	0.233818061701819
561.647804	1.15007907727207	0.2337671817418
561.667804	1.15007907727207	0.233813121485008
561.687804	1.15007907727207	0.233876084322737
561.707804	1.15007907727207	0.234043448114238
561.727804	1.15007907727207	0.234273734979589
561.747804	1.15007907727207	0.234318667569033
561.767804	1.15007907727207	0.234363454753249
561.787804	1.15007907727207	0.234350430005757
561.807804	1.15008343414657	0.234381401912832
561.827804	1.15008343414657	0.234411386251337
561.847804	1.15008343414657	0.234447323895324
561.867804	1.15008343414657	0.23455437241123
561.887804	1.15008343414657	0.234617299046024
561.907804	1.15008343414657	0.234668335687595
561.927804	1.15008343414657	0.234691826050567
561.947804	1.15008343414657	0.234754813221415
561.967804	1.15008343414657	0.234718749757393
561.987804	1.15008343414657	0.234735806087395
562.007804	1.15008343414657	0.234801460405569
562.027804	1.15008343414657	0.23482922034083
562.047804	1.15008343414657	0.234826217871243
562.067804	1.15008343414657	0.234821427807586
562.087804	1.15008343414657	0.234770839251514
562.107804	1.15008343414657	0.234820496027145
562.127804	1.15008343414657	0.234818101292061
562.147804	1.15008343414657	0.23480724100525
562.167804	1.15008343414657	0.234801748842062
562.187804	1.15008343414657	0.234846844641457
562.207804	1.15008343414657	0.234785403513952
562.227804	1.15008343414657	0.234822638528668
562.247804	1.15008343414657	0.234779111325265
562.267804	1.15008343414657	0.234639816084203
562.287804	1.15008343414657	0.234549981766832
562.307804	1.15008343414657	0.234555101217843
562.327804	1.15008343414657	0.234609705925663
562.347804	1.15008343414657	0.234536054913434
562.367804	1.15008343414657	0.234552158690819
562.387804	1.15008343414657	0.234545962647629
562.407804	1.15008343414657	0.234468375011408
562.427804	1.15008343414657	0.234510591787286
562.447804	1.15008343414657	0.234661012012025
562.467804	1.15008343414657	0.234757508856296
562.487804	1.15008343414657	0.234869838846181
562.507804	1.15008343414657	0.235009071770717
562.527804	1.15008343414657	0.23499926077551
562.547804	1.15008343414657	0.235069436899533
562.567804	1.15008343414657	0.235113884607054
562.587804	1.15008343414657	0.235138084784935
562.607804	1.15007980341782	0.235187626423364
562.627804	1.15007980341782	0.235120428435809
562.647804	1.15007980341782	0.235110801422727
562.667804	1.15007980341782	0.235091932572046
562.687804	1.15007980341782	0.235188367693282
562.707804	1.15007980341782	0.235137303751138
562.727804	1.15007980341782	0.235174332231081
562.747804	1.15007980341782	0.235179838044555
562.767804	1.15007980341782	0.235227238961933
562.787804	1.15007980341782	0.235188997980434
562.807804	1.15008295194041	0.23516591356512
562.827804	1.15008343414657	0.235205825816505
562.847804	1.15008343414657	0.235210345841881
562.867804	1.15008343414657	0.235195962000624
562.887804	1.15008343414657	0.2352491743792
562.907804	1.15008343414657	0.235334428135141
562.927804	1.15008343414657	0.235355137400566
562.947804	1.15008343414657	0.235279242993389
562.967804	1.15008343414657	0.235289967964315
562.987804	1.15008343414657	0.235245395030251
563.007804	1.15008343414657	0.235295493956473
563.027804	1.15008343414657	0.235334013878613
563.047804	1.15008343414657	0.235372539735661
563.067804	1.15008343414657	0.235453596325181
563.087804	1.15008343414657	0.235529008817888
563.107804	1.15008343414657	0.235625403581754
563.127804	1.15008343414657	0.235624332330992
563.147804	1.15008343414657	0.235735855766979
563.167804	1.15008343414657	0.235733664005724
563.187804	1.15008343414657	0.235786450851449
563.207804	1.15008343414657	0.235849151366276
563.227804	1.15008343414657	0.235832692087946
563.247804	1.15008343414657	0.235872908800075
563.267804	1.15008343414657	0.235906584057411
563.287804	1.15008343414657	0.235894495838284
563.307804	1.15008343414657	0.235945011394998
563.327804	1.15008343414657	0.236078951569231
563.347804	1.15008343414657	0.236171456594873
563.367804	1.15008343414657	0.236218545336128
563.387804	1.15008343414657	0.236210816899882
563.407804	1.15008471057464	0.236307380215115
563.427804	1.15008706487531	0.236341338567528
563.447804	1.15008706487531	0.236393040512204
563.467804	1.15008706487531	0.23639398475595
563.487804	1.15008706487531	0.236411238124873
563.507804	1.15008706487531	0.236539416097638
563.527804	1.15008706487531	0.236665253342977
563.547804	1.15008706487531	0.236871044472065
563.567804	1.15008706487531	0.236885224746003
563.587804	1.15008706487531	0.237109585012955
563.607804	1.15008641247874	0.237131174425128
563.627804	1.15008343414657	0.237158676191923
563.647804	1.15008343414657	0.237170028482547
563.667804	1.15008343414657	0.237251939698714
563.687804	1.15008343414657	0.23732246894972
563.707804	1.15008343414657	0.237346511259068
563.727804	1.15008343414657	0.23738081205563
563.747804	1.15008343414657	0.237316723959483
563.767804	1.15008343414657	0.237248223853273
563.787804	1.15008343414657	0.23721491062528
563.807804	1.15008343414657	0.237181992068621
563.827804	1.15008343414657	0.237269406130807
563.847804	1.15008343414657	0.237328885177969
563.867804	1.15008343414657	0.237240988607821
563.887804	1.15008343414657	0.237280228434213
563.907804	1.15008343414657	0.237319465886642
563.927804	1.15008343414657	0.237322121164154
563.947804	1.15008343414657	0.237403013950233
563.967804	1.15008343414657	0.237518129192099
563.987804	1.15008343414657	0.237603556840823
564.007804	1.15008343414657	0.23756474017332
564.027804	1.15008343414657	0.237653089576892
564.047804	1.15008343414657	0.23773652843819
564.067804	1.15008343414657	0.2378515576239
564.087804	1.15008343414657	0.237959657805374
564.107804	1.15008343414657	0.237929387997829
564.127804	1.15008343414657	0.237953461762185
564.147804	1.15008343414657	0.237962419317726
564.167804	1.15008343414657	0.237892443200078
564.187804	1.15008343414657	0.237812178327188
564.207804	1.15008343414657	0.237892501362169
564.227804	1.15007980341782	0.237940747410342
564.247804	1.15007980341782	0.237955904570017
564.267804	1.15007980341782	0.237929848546633
564.287804	1.15007980341782	0.237901100449312
564.307804	1.15007980341782	0.237918655311523
564.327804	1.15007980341782	0.237896392880865
564.347804	1.15007980341782	0.237937732477449
564.367804	1.15007980341782	0.23797324043415
564.387804	1.15007980341782	0.237970960836268
564.407804	1.15007980341782	0.237965237211698
564.427804	1.15007980341782	0.237966241398008
564.447804	1.15007980341782	0.23798004955326
564.467804	1.15007980341782	0.238036304165302
564.487804	1.15007980341782	0.237927807532023
564.507804	1.15007980341782	0.237872306059713
564.527804	1.15007980341782	0.237856422467389
564.547804	1.15007980341782	0.237815303649355
564.567804	1.15007980341782	0.237775288130583
564.587804	1.15007980341782	0.237773214473984
564.607804	1.15007980341782	0.237769710504732
564.627804	1.15008416029232	0.237747962630535
564.647804	1.15008416029232	0.237783442099681
564.667804	1.15008416029232	0.237875468178307
564.687804	1.15008416029232	0.23769132224952
564.707804	1.15008416029232	0.237582053484805
564.727804	1.15008416029232	0.23746269300377
564.747804	1.15008416029232	0.237435869596876
564.767804	1.15008416029232	0.23732092587383
564.787804	1.15008416029232	0.237267222084932
564.807804	1.15008416029232	0.237199394997206
564.827804	1.15008416029232	0.237221761882231
564.847804	1.15008416029232	0.23719676939423
564.867804	1.15008416029232	0.237215113599108
564.887804	1.15008416029232	0.237227464734626
564.907804	1.15008416029232	0.237236983732396
564.927804	1.15008416029232	0.237221832507628
564.947804	1.15008416029232	0.237113061681633
564.967804	1.15008416029232	0.237114812479277
564.987804	1.15008416029232	0.237129061004649
565.007804	1.15008416029232	0.237079159117348
565.027804	1.15008779102106	0.237168772656169
565.047804	1.15008779102106	0.237236929131249
565.067804	1.15008779102106	0.237257518511547
565.087804	1.15008779102106	0.237337741840087
565.107804	1.15008779102106	0.23735708607684
565.127804	1.15008779102106	0.237330138630384
565.147804	1.15008779102106	0.237198449566478
565.167804	1.15008779102106	0.237188148941421
565.187804	1.15008779102106	0.236994653159723
565.207804	1.15008779102106	0.236946055171549
565.227804	1.15008416029232	0.236834269412661
565.247804	1.15008416029232	0.23674443509529
565.267804	1.15008416029232	0.236669443981
565.287804	1.15008416029232	0.236689652933742
565.307804	1.15008416029232	0.236738926314363
565.327804	1.15008416029232	0.236670322940766
565.347804	1.15008416029232	0.236648163777495
565.367804	1.15008416029232	0.236667794076779
565.387804	1.15008416029232	0.236730593704557
565.407804	1.15008416029232	0.236721299046283
565.427804	1.15008779102106	0.236638686917568
565.447804	1.15008779102106	0.236640065003036
565.467804	1.15008779102106	0.236543594272356
565.487804	1.15008779102106	0.236571063990651
565.507804	1.15008779102106	0.236510230597652
565.527804	1.15008779102106	0.236582634685863
565.547804	1.15008779102106	0.236546706537728
565.567804	1.15008779102106	0.23654775345537
565.587804	1.15008779102106	0.236482424370114
565.607804	1.15008779102106	0.236520982869151
565.627804	1.15008416029232	0.23644550212501
565.647804	1.15008416029232	0.236393974073118
565.667804	1.15008416029232	0.236265230503689
565.687804	1.15008416029232	0.23622089021799
565.707804	1.15008416029232	0.2361954170025
565.727804	1.15008416029232	0.236160183238515
565.747804	1.15008416029232	0.236210140320454
565.767804	1.15008416029232	0.236217366663545
565.787804	1.15008416029232	0.236148467138075
565.807804	1.15008416029232	0.236073230318623
565.827804	1.15008416029232	0.236044569464439
565.847804	1.15008416029232	0.235987270902208
565.867804	1.15008416029232	0.235932752250542
565.887804	1.15008416029232	0.235856017460496
565.907804	1.15008416029232	0.235801537385727
565.927804	1.15008416029232	0.235765780756411
565.947804	1.15008416029232	0.235766337450714
565.967804	1.15008416029232	0.235792128777233
565.987804	1.15008416029232	0.235723982391496
566.007804	1.15008416029232	0.235728137420075
566.027804	1.15008416029232	0.235677617708927
566.047804	1.15008052956357	0.235681337115313
566.067804	1.15008052956357	0.235667556854125
566.087804	1.15008052956357	0.235664036267133
566.107804	1.15008052956357	0.235588919332807
566.127804	1.15008052956357	0.235548916870831
566.147804	1.15008052956357	0.235449179567191
566.167804	1.15008052956357	0.235374389646256
566.187804	1.15008052956357	0.235281555233261
566.207804	1.15008052956357	0.235144238690282
566.227804	1.15008052956357	0.235028814833238
566.247804	1.15008052956357	0.234886966395069
566.267804	1.15008052956357	0.234835271572282
566.287804	1.15008052956357	0.234781428906554
566.307804	1.15008052956357	0.23468297829081
566.327804	1.15008052956357	0.234546529431274
566.347804	1.15008052956357	0.234421525446916
566.367804	1.15008052956357	0.234338897887441
566.387804	1.15008052956357	0.234260112586934
566.407804	1.15008052956357	0.234123312380887
566.427804	1.15008052956357	0.23409205263081
566.447804	1.15008851716681	0.233955193669182
566.467804	1.15008851716681	0.233836653392331
566.487804	1.15008851716681	0.233715567040261
566.507804	1.15008851716681	0.233601658365043
566.527804	1.15008851716681	0.23342216006214
566.547804	1.15008851716681	0.233330981488272
566.567804	1.15008851716681	0.233283686212243
566.587804	1.15008851716681	0.233146671756045
566.607804	1.15008851716681	0.233122151093172
566.627804	1.15008851716681	0.233036149538915
566.647804	1.15008416029232	0.232948493926002
566.667804	1.15008416029232	0.232819537293403
566.687804	1.15008416029232	0.23270976406157
566.707804	1.15008416029232	0.232683505657848
566.727804	1.15008416029232	0.232565786772163
566.747804	1.15008416029232	0.232381040230761
566.767804	1.15008416029232	0.232301545115344
566.787804	1.15008416029232	0.232154719663938
566.807804	1.15008416029232	0.232122265217028
566.827804	1.15008416029232	0.232090873118517
566.847804	1.15008416029232	0.231939940117791
566.867804	1.15008416029232	0.231790597672213
566.887804	1.15008416029232	0.23170225539053
566.907804	1.15008416029232	0.231665606151161
566.927804	1.15008416029232	0.231501407445706
566.947804	1.15008416029232	0.231498848313692
566.967804	1.15008416029232	0.2314200683546
566.987804	1.15008416029232	0.231295728486365
567.007804	1.15008416029232	0.231236777645951
567.027804	1.15008416029232	0.231225805782883
567.047804	1.15008416029232	0.231205954111558
567.067804	1.15008416029232	0.231199248259835
567.087804	1.15008416029232	0.231113438403083
567.107804	1.15008416029232	0.231013224526389
567.127804	1.15008416029232	0.230994532535944
567.147804	1.15008416029232	0.230846531972899
567.167804	1.15008416029232	0.230809222771842
567.187804	1.15008416029232	0.230778793315291
567.207804	1.15008416029232	0.230669218309361
567.227804	1.15008416029232	0.230592862166398
567.247804	1.15008416029232	0.230518771971031
567.267804	1.15008416029232	0.230488556171142
567.287804	1.15008416029232	0.230330150528673
567.307804	1.15008416029232	0.230162806915857
567.327804	1.15008416029232	0.2300754421134
567.347804	1.15008416029232	0.23000803640409
567.367804	1.15008416029232	0.229906198736767
567.387804	1.15008416029232	0.229933800210004
567.407804	1.15008416029232	0.229836217277702
567.427804	1.15008416029232	0.229709563982614
567.447804	1.15008416029232	0.229595242831341
567.467804	1.15008416029232	0.229467653601376
567.487804	1.15008416029232	0.229352436872596
567.507804	1.15008416029232	0.22930418845046
567.527804	1.15008416029232	0.229162000535595
567.547804	1.15008416029232	0.229102723275281
567.567804	1.15008416029232	0.229031384502924
567.587804	1.15008416029232	0.22883554918078
567.607804	1.15008416029232	0.228626496820147
567.627804	1.15008416029232	0.228505135088381
567.647804	1.15008416029232	0.228327579280627
567.667804	1.15008416029232	0.228234572161829
567.687804	1.15008416029232	0.228088737839938
567.707804	1.15008416029232	0.2279673422792
567.727804	1.15008416029232	0.227941229874197
567.747804	1.15008416029232	0.227905575325286
567.767804	1.15008416029232	0.227837288875737
567.787804	1.15008416029232	0.227762920333219
567.807804	1.15008416029232	0.227663480368432
567.827804	1.15008416029232	0.227612267460116
567.847804	1.15008052956357	0.227563009510253
567.867804	1.15008052956357	0.227512661911416
567.887804	1.15008052956357	0.227503054483529
567.907804	1.15008052956357	0.227414664722587
567.927804	1.15008052956357	0.227420342054881
567.947804	1.15008052956357	0.227443745768206
567.967804	1.15008052956357	0.22743551939324
567.987804	1.15008052956357	0.227289842939882
568.007804	1.15008052956357	0.227158249427983
568.027804	1.15008052956357	0.226975291667633
568.047804	1.15008052956357	0.226983569676292
568.067804	1.15008052956357	0.226872566731672
568.087804	1.15008052956357	0.226787863141636
568.107804	1.15008052956357	0.226698843687033
568.127804	1.15008052956357	0.226624975457197
568.147804	1.15008052956357	0.226534408772269
568.167804	1.15008052956357	0.22642090782518
568.187804	1.15008052956357	0.226308618786156
568.207804	1.15008052956357	0.226197452631587
568.227804	1.15008052956357	0.226114495091269
568.247804	1.15008485239998	0.226045379535174
568.267804	1.15008488643807	0.22605765529737
568.287804	1.15008488643807	0.225989776575951
568.307804	1.15008488643807	0.225870911066181
568.327804	1.15008488643807	0.225704496266352
568.347804	1.15008488643807	0.225559953973773
568.367804	1.15008488643807	0.22543428409282
568.387804	1.15008488643807	0.225289583338217
568.407804	1.15008488643807	0.225205248899412
568.427804	1.15008488643807	0.225089576963244
568.447804	1.15008488643807	0.225053814992513
568.467804	1.15008488643807	0.224853640659664
568.487804	1.15008488643807	0.224734899782948
568.507804	1.15008488643807	0.2246063686832
568.527804	1.15008488643807	0.224464506001253
568.547804	1.15008488643807	0.22434450276976
568.567804	1.15008488643807	0.224289402497182
568.587804	1.15008488643807	0.224221822301598
568.607804	1.15008488643807	0.224266503844465
568.627804	1.15008488643807	0.224176732437111
568.647804	1.15008488643807	0.224210334101597
568.667804	1.15008488643807	0.224158646400699
568.687804	1.15008488643807	0.224055771905076
568.707804	1.15008488643807	0.22393393775469
568.727804	1.15008488643807	0.223837107962121
568.747804	1.15008488643807	0.223824463642184
568.767804	1.15008488643807	0.223724996376824
568.787804	1.15008488643807	0.223723787436213
568.807804	1.15008488643807	0.223671726429647
568.827804	1.15008488643807	0.223578437996246
568.847804	1.15008488643807	0.22348931824171
568.867804	1.15008488643807	0.223342422164908
568.887804	1.15008488643807	0.223367116720565
568.907804	1.15008488643807	0.223290773040907
568.927804	1.15008488643807	0.223250102308372
568.947804	1.15008488643807	0.223112702083202
568.967804	1.15008488643807	0.223065310068185
568.987804	1.15008488643807	0.222995285877787
569.007804	1.15008488643807	0.222796559068822
569.027804	1.15008488643807	0.222683539442713
569.047804	1.15008488643807	0.222567792133223
569.067804	1.15008488643807	0.222359557602812
569.087804	1.15008488643807	0.222132603187893
569.107804	1.15008488643807	0.222031305003641
569.127804	1.15008488643807	0.221758654176712
569.147804	1.15008488643807	0.221532262391001
569.167804	1.15008488643807	0.221267954856711
569.187804	1.15008488643807	0.221164991337479
569.207804	1.15008488643807	0.220996791911034
569.227804	1.15008488643807	0.220819857488071
569.247804	1.15008430779067	0.220650838450933
569.267804	1.15008052956357	0.220428101381119
569.287804	1.15008052956357	0.220210676646802
569.307804	1.15008052956357	0.220130593975565
569.327804	1.15008052956357	0.21989112699565
569.347804	1.15008052956357	0.219810310769875
569.367804	1.15008052956357	0.219601924305838
569.387804	1.15008052956357	0.219423706162432
569.407804	1.15008052956357	0.219149030345143
569.427804	1.15008052956357	0.218978913350159
569.447804	1.15008052956357	0.218781343848111
569.467804	1.15008488643807	0.218638375492941
569.487804	1.15008488643807	0.218527374922284
569.507804	1.15008488643807	0.218244069749825
569.527804	1.15008488643807	0.218118344080744
569.547804	1.15008488643807	0.218064911517108
569.567804	1.15008488643807	0.217819220006449
569.587804	1.15008488643807	0.217565002408008
569.607804	1.15008488643807	0.217400730109703
569.627804	1.15008488643807	0.217378703294864
569.647804	1.15008488643807	0.217143247718773
569.667804	1.15008488643807	0.217045725322525
569.687804	1.15008488643807	0.216901550400706
569.707804	1.15008488643807	0.216851617058397
569.727804	1.15008488643807	0.216797215917895
569.747804	1.15008488643807	0.216712550311264
569.767804	1.15008488643807	0.216572043755628
569.787804	1.15008488643807	0.216305767019106
569.807804	1.15008488643807	0.216105526215297
569.827804	1.15008488643807	0.215958395709658
569.847804	1.15008488643807	0.215789530386618
569.867804	1.15008488643807	0.21571935070165
569.887804	1.15008488643807	0.215493472285419
569.907804	1.15008488643807	0.215355793713097
569.927804	1.15008488643807	0.215184614963203
569.947804	1.15008488643807	0.215084334615547
569.967804	1.15008488643807	0.214963469635519
569.987804	1.15008488643807	0.214807428460106
570.007804	1.15008488643807	0.214641826149082
570.027804	1.15008488643807	0.214606199494236
570.047804	1.15008488643807	0.214432108485345
570.067804	1.15008125570932	0.214351510070666
570.087804	1.15008125570932	0.214282512025736
570.107804	1.15008125570932	0.214160654135721
570.127804	1.15008125570932	0.214013605531803
570.147804	1.15008125570932	0.213970296732987
570.167804	1.15008125570932	0.21389370022628
[truncated: 13,001 more rows]
