# Supplementary material for: Unraveling the Local Relation Between Tissue Composition and Human Brain Mechanics Through Machine Learning
Source: Front Bioeng Biotechnol. 2021 Aug 17;9:704738. doi: 10.3389/fbioe.2021.704738 (PMC8415910; doi:10.3389/fbioe.2021.704738)
Supplement: Supplementary file 2 [file DataSheet4.ZIP › Mechanics_tensRelax/tensRelax_HBE_02_20_P1_HS.txt]

569.693828	1.00003122426721	0.0599537567863161
569.713828	1.00003122426721	0.0927828720191631
569.733828	1.00003122426721	0.0951216331801979
569.753828	1.00003122426721	0.0920739599406052
569.773828	1.00003122426721	0.0916253482515766
569.793828	1.00003122426721	0.0884431997271537
569.813828	1.00003122426721	0.0862482704787388
569.833828	1.00003122426721	0.0857499185892149
569.853828	1.00003122426721	0.0868130952816586
569.873828	1.00003122426721	0.0864345041530184
569.893828	1.00005287248735	0.0848582867120098
569.913828	1.00005736551418	0.0850576448952721
569.933828	1.00005736551418	0.084991755033149
569.953828	1.00005736551418	0.0862896180816307
569.973828	1.00005736551418	0.0890588240670862
569.993828	1.00005736551418	0.0889253838790872
570.013828	1.00005736551418	0.0902234625024324
570.033828	1.00005736551418	0.0910696604390961
570.053828	1.00005736551418	0.0931129387815433
570.073828	1.00005736551418	0.0931725043510392
570.093828	1.00006213084565	0.0940406702532591
570.113828	1.00006462697167	0.0964260847828095
570.133828	1.00006462697167	0.0968529960246817
570.153828	1.00006462697167	0.0971800480482895
570.173828	1.00006462697167	0.0990398386878134
570.193828	1.00006462697167	0.100353740169274
570.213828	1.00006462697167	0.101261024662678
570.233828	1.00006462697167	0.101971795663027
570.253828	1.00006462697167	0.102120922762084
570.273828	1.00006462697167	0.10353070450212
570.293828	1.00006462697167	0.104660807265606
570.313828	1.00006462697167	0.10556291052868
570.333828	1.00006462697167	0.106502818610519
570.353828	1.00006462697167	0.106754182077598
570.373828	1.00006462697167	0.107769213044242
570.393828	1.00006462697167	0.109201473891037
570.413828	1.00006462697167	0.110651646927506
570.433828	1.00006462697167	0.110650130836279
570.453828	1.00006462697167	0.111861222586831
570.473828	1.00006462697167	0.112155358196001
570.493828	1.00006462697167	0.112718179679613
570.513828	1.00006898384616	0.113384800194953
570.533828	1.00006898384616	0.114543801437705
570.553828	1.00006898384616	0.114618613894406
570.573828	1.00006898384616	0.115385646866501
570.593828	1.00006898384616	0.115473278926826
570.613828	1.00006898384616	0.11639451091668
570.633828	1.00006898384616	0.117298899646009
570.653828	1.00006898384616	0.117466380106064
570.673828	1.00006898384616	0.117760693862393
570.693828	1.00006898384616	0.118176147101946
570.713828	1.00006898384616	0.118435766532364
570.733828	1.00006898384616	0.119132964349918
570.753828	1.00006898384616	0.119853089452077
570.773828	1.00006898384616	0.12005180397516
570.793828	1.00006898384616	0.120255938177796
570.813828	1.00006898384616	0.120755567319205
570.833828	1.00006898384616	0.121432776168471
570.853828	1.00006898384616	0.121780549609454
570.873828	1.00006898384616	0.122176944511277
570.893828	1.00006898384616	0.122765660235519
570.913828	1.00006898384616	0.123167947712237
570.933828	1.00006898384616	0.123252540091277
570.953828	1.00006898384616	0.123532735586923
570.973828	1.00006898384616	0.12394344689475
570.993828	1.00006898384616	0.124259179074887
571.013828	1.00006898384616	0.124625411635736
571.033828	1.00006898384616	0.12474845158466
571.053828	1.00006898384616	0.124783556302364
571.073828	1.00006898384616	0.125018980915815
571.093828	1.00006898384616	0.125344490066751
571.113828	1.00007261457491	0.125577584863804
571.133828	1.00007261457491	0.125882531949963
571.153828	1.00007261457491	0.125983736599228
571.173828	1.00007261457491	0.126116999663851
571.193828	1.00007261457491	0.126272061141183
571.213828	1.00007261457491	0.126272924510497
571.233828	1.00007261457491	0.126245946107235
571.253828	1.00007261457491	0.126492539426496
571.273828	1.00007261457491	0.126627824258809
571.293828	1.00007261457491	0.127161869242337
571.313828	1.00006898384616	0.12756393383194
571.333828	1.00006898384616	0.127724658230231
571.353828	1.00006898384616	0.127908122169572
571.373828	1.00006898384616	0.127975509714684
571.393828	1.00006898384616	0.128113488189074
571.413828	1.00006898384616	0.128237238781886
571.433828	1.00006898384616	0.128317779905146
571.453828	1.00006898384616	0.128476424419234
571.473828	1.00006898384616	0.128672655167422
571.493828	1.00006898384616	0.128842646563067
571.513828	1.00007624530365	0.129018724526569
571.533828	1.00007624530365	0.129350293087086
571.553828	1.00007624530365	0.129558038334901
571.573828	1.00007624530365	0.129683444607342
571.593828	1.00007624530365	0.129758002602452
571.613828	1.00007624530365	0.129984674226863
571.633828	1.00007624530365	0.130004559624481
571.653828	1.00007624530365	0.130088197306864
571.673828	1.00007624530365	0.130383399437537
571.693828	1.00007624530365	0.130539744241681
571.713828	1.00006825770041	0.130637562900155
571.733828	1.00006825770041	0.130856224312017
571.753828	1.00006825770041	0.130999160149016
571.773828	1.00006825770041	0.131324036379443
571.793828	1.00006825770041	0.131675457669611
571.813828	1.00006825770041	0.131880521772558
571.833828	1.00006825770041	0.132125818611884
571.853828	1.00006825770041	0.13241649375219
571.873828	1.00006825770041	0.132754875457598
571.893828	1.00006825770041	0.133040492276438
571.913828	1.00006825770041	0.133325380288665
571.933828	1.00006825770041	0.133650187674168
571.953828	1.00006825770041	0.133901087659445
571.973828	1.00006825770041	0.134125330415233
571.993828	1.00006825770041	0.134483180396956
572.013828	1.00006825770041	0.134761613010547
572.033828	1.00006825770041	0.135115301435293
572.053828	1.00006825770041	0.135354958925732
572.073828	1.00007624530365	0.135592819919739
572.093828	1.00007261457491	0.135805271201764
572.113828	1.00007624530365	0.136269788678347
572.133828	1.00013215852633	0.136558637647685
572.153828	1.00022873591096	0.136805414059393
572.173828	1.00038848797575	0.137005164639863
572.193828	1.0005889042025	0.137235760713882
572.213828	1.00082708000819	0.137425591096852
572.233828	1.00109865851834	0.137722437947226
572.253828	1.00140363973295	0.137858179365815
572.273828	1.0016824797006	0.137880045344667
572.293828	1.00196131966824	0.13801618202808
572.313828	1.00226194400835	0.138191857657212
572.333828	1.00267512093957	0.138403583100078
572.353828	1.00307304881006	0.138590667994944
572.373828	1.00350801011376	0.138722056159052
572.393828	1.00407295150653	0.138949293669047
572.413828	1.00469743685073	0.138934766796525
572.433828	1.00541486885082	0.13888219242048
572.453828	1.00613665772539	0.138975295091285
572.473828	1.00672774036514	0.139361607107799
572.493828	1.00732245373362	0.13942981402959
572.513828	1.00793604689159	0.13944271355054
572.533828	1.0087427948188	0.139668070881913
572.553828	1.00969840262458	0.139715804747588
572.573828	1.01068668698907	0.13955561981992
572.593828	1.01150142251952	0.139709263292796
572.613828	1.01233431169371	0.139741813291714
572.633828	1.01320786502984	0.139751472946786
572.653828	1.01426368094899	0.139981613219927
572.673828	1.01541970498151	0.140029409995618
572.693828	1.01639419257676	0.139788898472025
572.713828	1.01732002840682	0.140009956556572
572.733828	1.01844264973488	0.139913043675302
572.753828	1.01978819780791	0.140147150246971
572.773828	1.02096310162991	0.140203145503565
572.793828	1.02207846150048	0.139966490482714
572.813828	1.02337971468281	0.14025282186439
572.833828	1.02483345847245	0.140281638213145
572.853828	1.02605701405963	0.140437733396214
572.873828	1.02734301818124	0.140321875697448
572.893828	1.0289303727887	0.140262168156357
572.913828	1.03036959366336	0.140450033491529
572.933828	1.03175653204409	0.140405299127987
572.953828	1.03335114810904	0.140415679280801
572.973828	1.03492761053028	0.140442207129313
572.993828	1.03634069015797	0.140135627624507
573.013828	1.03807690464399	0.140323912557623
573.033828	1.03976083663609	0.140380173104572
573.053828	1.04136344030428	0.140411799038429
573.073828	1.0432223734219	0.140640684078683
573.093828	1.04488379489578	0.140672333158677
573.113828	1.04667592260448	0.140279214397016
573.133828	1.04864305143871	0.140308158939768
573.153828	1.05041629935794	0.14023891815713
573.173828	1.05239068964966	0.139972003418077
573.193828	1.05427140713976	0.139938659328566
573.213828	1.05622328691326	0.140135028198873
573.233828	1.05821655699445	0.140122164287367
573.253828	1.06000069709992	0.139929118965131
573.273828	1.06197508739164	0.140061518437437
573.293828	1.06361835522179	0.1400553318901
573.313828	1.06542500584547	0.140009408171141
573.333828	1.06724327480114	0.140119584383177
573.353828	1.06884950919809	0.140146271287204
573.373828	1.07056321316589	0.139904616106979
573.393828	1.07218469662357	0.13960614131154
573.413828	1.07359705010551	0.139433187430881
573.433828	1.0752853389721	0.13930937992383
573.453828	1.07682404181438	0.139293804946683
573.473828	1.07818483894813	0.139304176790627
573.493828	1.07975767064062	0.139138429074375
573.513828	1.08122593734524	0.139021008121035
573.533828	1.08244223147493	0.139085499197385
573.553828	1.08389597526457	0.138990643948464
573.573828	1.08541652446312	0.138896638578264
573.593828	1.08662483098958	0.138614024822502
573.613828	1.08785129115976	0.138394635633879
573.633828	1.08920119610728	0.138329529701137
573.653828	1.0904726773139	0.138216872104371
573.673828	1.09151760104681	0.138251524840934
573.693828	1.09264385310362	0.138117553805182
573.713828	1.09397850899041	0.137971230446933
573.733828	1.09512727156544	0.137793963669162
573.753828	1.09614242332264	0.137725951412329
573.773828	1.0971909777843	0.137678660290736
573.793828	1.09838839212451	0.137494665108594
573.813828	1.09950375199509	0.137254308486079
573.833828	1.1003918282462	0.137051319226714
573.853828	1.10127699991431	0.136763241201829
573.873828	1.10237347999541	0.136524227648829
573.893828	1.10352587329919	0.136520883328583
573.913828	1.10441830642479	0.136353188369256
573.933828	1.10525845705647	0.136366397692365
573.953828	1.10609134623065	0.136153076352934
573.973828	1.10703243112145	0.136025541724117
573.993828	1.10802870308917	0.135871577172757
574.013828	1.10890951788279	0.135577698369508
574.033828	1.10962331915413	0.135276216950046
574.053828	1.11029645626352	0.135160589525683
574.073828	1.11111046564822	0.13500007402368
574.093828	1.11202540929205	0.134931605372477
574.113828	1.11295487585086	0.134683476988894
574.133828	1.11362365608575	0.134355789986386
574.153828	1.11431567298462	0.134130191697777
574.173828	1.11492490926809	0.133988239992221
574.193828	1.11565032887141	0.133856168720287
574.213828	1.11642730482291	0.133767308321199
574.233828	1.11724131420762	0.133724171041204
574.253828	1.11793260496074	0.133564328557685
574.273828	1.11847939270979	0.133419990425916
574.293828	1.11902254973009	0.133267728005961
574.313828	1.11954682696092	0.13318076737069
574.333828	1.12020471500958	0.133127042216126
574.353828	1.12091488555217	0.13302350419787
574.373828	1.12164320973849	0.132916806434984
574.393828	1.12230182393289	0.132776264863396
574.413828	1.12278108012728	0.132730020659445
574.433828	1.12325307486417	0.132707812236443
574.453828	1.12375121084804	0.132615716719402
574.473828	1.12421957485619	0.132566743645089
574.493828	1.12475183969026	0.132304672977349
574.513828	1.12530951962554	0.132116506148888
574.533828	1.12589261466204	0.131927519116242
574.553828	1.12644666386859	0.131777371303747
574.573828	1.1269825594314	0.131709038561922
574.593828	1.12739501021687	0.131529999620841
574.613828	1.12778131975538	0.131388415879535
574.633828	1.12816472471089	0.131301098556337
574.653828	1.12852924987692	0.131126608128187
574.673828	1.12889667962595	0.131029235291603
574.693828	1.12933236707539	0.130909394083078
574.713828	1.12982251545601	0.130907083623678
574.733828	1.13031702071113	0.130678256745516
574.753828	1.13082677502698	0.130618429319298
574.773828	1.13129150830638	0.130507738550801
574.793828	1.13168580544813	0.130536016603467
574.813828	1.13200167884897	0.130538928862464
574.833828	1.13230666006358	0.130586468063181
574.853828	1.13261890273568	0.130454001526423
574.873828	1.13293840686527	0.130380293539083
574.893828	1.13322813901915	0.130413396077868
574.913828	1.13351496659003	0.130264242362341
574.933828	1.13386061196659	0.130043176562415
574.953828	1.13423239859012	0.129798831682215
574.973828	1.13460418521364	0.129743722507276
574.993828	1.13496871037967	0.129639213538191
575.013828	1.13534775846069	0.129573674357217
575.033828	1.13569340383724	0.129480167519228
575.053828	1.13601653869558	0.129425611477647
575.073828	1.13630336626646	0.129398608243062
575.093828	1.13653718519766	0.129384354376274
575.113828	1.13673469684141	0.129437922849285
575.133828	1.13694600525439	0.129387376431055
575.153828	1.1371696581451	0.129343872967281
575.173828	1.13740710780505	0.129294846478802
575.193828	1.13763802215325	0.129336725558457
575.213828	1.13785005671198	0.129328905724639
575.233828	1.1380693527282	0.129339733369461
575.253828	1.13832205144888	0.129288911571533
575.273828	1.13860815287401	0.129256361572615
575.293828	1.13890587263113	0.129101408859196
575.313828	1.13918471259877	0.129022289423408
575.333828	1.13944467277694	0.128952096088154
575.353828	1.13969737149762	0.128885949172675
575.373828	1.13995370094704	0.128864781732409
575.393828	1.1401809845665	0.12878455068849
575.413828	1.14039301912523	0.12851057697073
575.433828	1.14059343535197	0.128414172117522
575.453828	1.14078295939248	0.128316272854661
575.473828	1.14095069906051	0.12811873184017
575.493828	1.14109955893907	0.128169083593441
575.513828	1.14123680048565	0.128043236852251
575.533828	1.14138202963546	0.12792054035984
575.553828	1.14153815097151	0.127762424340846
575.573828	1.14169427230756	0.127660134433589
575.593828	1.14185402437236	0.127533309026189
575.613828	1.14203265622663	0.127304499359258
575.633828	1.14218877756268	0.12713533313642
575.653828	1.14232601910925	0.127127539416193
575.673828	1.14246761753032	0.127024800236456
575.693828	1.14260485907689	0.12676921582887
575.713828	1.14275008822671	0.126676304855571
575.733828	1.14289096050203	0.126507581376814
575.753828	1.14306233089881	0.126463248806495
575.773828	1.14322934442109	0.126370582351375
575.793828	1.1433818350284	0.126223695176934
575.813828	1.1435415870932	0.126123812468065
575.833828	1.1436940777005	0.126048220741158
575.853828	1.14383930685031	0.12589061690466
575.873828	1.14396565621065	0.125737355639814
575.893828	1.14410652848597	0.125643271335347
575.913828	1.14422561638882	0.125572411510005
575.933828	1.14436358408114	0.125346853578767
575.953828	1.14448993344148	0.125212116939979
575.973828	1.14461628280182	0.125157286705681
575.993828	1.14473537070467	0.124965095416601
576.013828	1.14483557881804	0.125027144872101
576.033828	1.14494740526339	0.125049802567583
576.053828	1.14505487483426	0.124985528115347
576.073828	1.14515871367637	0.125009255281119
576.093828	1.14525166033226	0.124960951664345
576.113828	1.14535259459138	0.124838805931329
576.133828	1.14544191051851	0.12474205804048
576.153828	1.1455305002999	0.124693365093789
576.173828	1.14560529331205	0.124567058990777
576.193828	1.14569097851044	0.124360685053794
576.213828	1.14576504537685	0.124341549132287
576.233828	1.14585073057524	0.124245844004645
576.253828	1.14590664379792	0.124042360960993
576.273828	1.14597707993558	0.124011224063497
576.293828	1.14604388534449	0.123960919789483
576.313828	1.14610342929591	0.12394220405941
576.333828	1.14618112689107	0.12392936982244
576.353828	1.14624865844573	0.124032698338469
576.373828	1.14633361749837	0.123941865176204
576.393828	1.14639751832429	0.123942850964302
576.413828	1.14646795446195	0.123791879386678
576.433828	1.14654202132835	0.123621881683331
576.453828	1.14662044506925	0.123532061016247
576.473828	1.14668725047817	0.123419470483933
576.493828	1.14675405588708	0.123307678790138
576.513828	1.14682449202474	0.123318757481537
576.533828	1.14688040524742	0.123246400872583
576.553828	1.14694721065633	0.123094749748077
576.573828	1.14699949315027	0.123056330719361
576.593828	1.14705903710169	0.123109528854159
576.613828	1.14712584251061	0.123059200840516
576.633828	1.14718538646203	0.122962213179413
576.653828	1.14723403822722	0.122967205029918
576.673828	1.14729721290739	0.122888560386712
576.693828	1.14736038758756	0.122741588343097
576.713828	1.14741630081023	0.122755014290321
576.733828	1.14748310621915	0.122577511896732
576.753828	1.14754265017057	0.122488399857576
576.773828	1.14760582485074	0.122289994127094
576.793828	1.14765011974143	0.122251780446169
576.813828	1.14771692515035	0.122159017845551
576.833828	1.14777646910177	0.122080840279547
576.853828	1.1478360130532	0.122021287639536
576.873828	1.14788466481838	0.122010506880481
576.893828	1.14793694731232	0.121967925701296
576.913828	1.14797761147426	0.121833914901667
576.933828	1.14802190636496	0.121751722964386
576.953828	1.14807055813015	0.121718042365634
576.973828	1.14811485302084	0.121629671596395
576.993828	1.14815624332854	0.121528779359799
577.013828	1.14820053821923	0.121346297579012
577.033828	1.14824120238118	0.121278320931622
577.053828	1.14826734362814	0.121119518837348
577.073828	1.1483007463326	0.121175252364532
577.093828	1.1483421366403	0.121055101353848
577.113828	1.14838643153099	0.120950089698116
577.133828	1.1484162035067	0.120774760074079
577.153828	1.14844597548242	0.120612763812712
577.173828	1.14848663964436	0.120491770638687
577.193828	1.14853529140955	0.12041472545299
577.213828	1.14856506338526	0.120362552276677
577.233828	1.14858031244599	0.120149419667297
577.253828	1.14862097660794	0.120070119216838
577.273828	1.14865801004114	0.120008360571795
577.293828	1.14866527149863	0.119927775213912
577.313828	1.14869940034884	0.119905970364605
577.333828	1.14872481545006	0.119681347181261
577.353828	1.14874732596828	0.119673739817123
577.373828	1.14878435940148	0.119724445290869
577.393828	1.14879960846221	0.119578846584796
577.413828	1.14884027262416	0.119397683540403
577.433828	1.14885189095615	0.119314751520186
577.453828	1.1488852936606	0.119348366834959
577.473828	1.14891869636506	0.119421687866344
577.493828	1.14895209906952	0.119488710774135
577.513828	1.14897025271324	0.119537412623187
577.533828	1.14898550177397	0.119521661379294
577.553828	1.14901164302094	0.119579327905775
577.573828	1.14903778426791	0.119568815404529
577.593828	1.14905593791163	0.119481571080691
577.613828	1.14906755624362	0.119496134156148
577.633828	1.14909297134484	0.119511880058624
577.653828	1.14910458967682	0.119500929561221
577.673828	1.14911185113431	0.119526648481872
577.693828	1.14915687217075	0.119507170709706
577.713828	1.1491605028995	0.119518435163703
577.733828	1.14919027487521	0.119495565592031
577.753828	1.14920479779019	0.11948126840042
577.773828	1.14920479779019	0.11946107784589
577.793828	1.14923093903716	0.119465871470491
577.813828	1.14925344955538	0.119493113288348
577.833828	1.14927160319911	0.119650192479042
577.853828	1.14928322153109	0.11970424761445
577.873828	1.14932388569304	0.119667730723513
577.893828	1.14933114715053	0.119731755909643
577.913828	1.14933114715053	0.119790982723245
577.933828	1.14933477787928	0.119772741192262
577.953828	1.1493572883975	0.119751319737965
577.973828	1.14937616818697	0.119827583296374
577.993828	1.14937616818697	0.119769739316166
578.013828	1.14940230943394	0.119726382444601
578.033828	1.14941683234892	0.119774639769098
578.053828	1.14943208140965	0.119745313611809
578.073828	1.14945023505338	0.119764412143401
578.093828	1.14945822265662	0.119816006666255
578.113828	1.14946911484285	0.119841146339957
578.133828	1.14947637630035	0.119885712152132
578.153828	1.14949162536108	0.119855892210558
578.173828	1.14949525608982	0.119906181647304
578.193828	1.14951776660804	0.119887639810013
578.213828	1.14952502806553	0.119832125874398
578.233828	1.14953592025177	0.119915401525746
578.253828	1.14954318170926	0.119871486179408
578.273828	1.14955843076999	0.11989062566186
578.293828	1.14956932295623	0.119891582962403
578.313828	1.14956932295623	0.119896433562114
578.333828	1.14956932295623	0.120005930820759
578.353828	1.14959546420319	0.119993903137687
578.373828	1.14961434399267	0.120075220863127
578.393828	1.14961797472141	0.120123839029985
578.413828	1.14963685451089	0.120059831648578
578.433828	1.14963685451089	0.120152803157931
578.453828	1.14964411596838	0.120224830379532
578.473828	1.14964411596838	0.120267243600841
578.493828	1.14964774669713	0.120329141122714
578.513828	1.14967025721535	0.12036251369978
578.533828	1.14968841085907	0.120336832762535
578.553828	1.14968841085907	0.120488271417361
578.573828	1.14968841085907	0.120465031507476
578.593828	1.14968841085907	0.120530716093678
578.613828	1.14968841085907	0.120503444601285
578.633828	1.14971455210604	0.120538858192961
578.653828	1.14971818283479	0.120578995970822
578.673828	1.14972181356353	0.120496724505784
578.693828	1.14975594241374	0.120552507292699
578.713828	1.14975594241374	0.120513026509071
578.733828	1.14976320387123	0.120456461501379
578.753828	1.14976320387123	0.120536975046885
578.773828	1.14976320387123	0.120521849935709
578.793828	1.14976320387123	0.120651940135596
578.813828	1.14976320387123	0.120639508285339
578.833828	1.14976320387123	0.120677096427038
578.853828	1.14977772678621	0.120663877014587
578.873828	1.14978135751495	0.120674987754486
578.893828	1.1497820836607	0.120708671320692
578.913828	1.14980386803318	0.120701527472812
578.933828	1.14980749876192	0.120708401875902
578.953828	1.14980749876192	0.120756863954699
578.973828	1.14981548636516	0.120704008857541
578.993828	1.14983364000889	0.12066916204951
579.013828	1.14983364000889	0.120655540843836
579.033828	1.14983364000889	0.120692318870693
579.053828	1.14983364000889	0.120567854962896
579.073828	1.14984888906962	0.120523489750587
579.093828	1.14985615052711	0.120497820683157
579.113828	1.14985615052711	0.120455692930888
579.133828	1.14985615052711	0.120449747934276
579.153828	1.1498634119846	0.120373608415429
579.173828	1.1498634119846	0.120345868065362
579.193828	1.14987503031659	0.120322625188023
579.213828	1.14987503031659	0.120230467354456
579.233828	1.14987503031659	0.120111083727282
579.253828	1.14987503031659	0.120026382511208
579.273828	1.14987503031659	0.119975589794326
579.293828	1.14989754083481	0.119971831217553
579.313828	1.14990117156355	0.119917653229564
579.333828	1.1499048022923	0.119768889437444
579.353828	1.1499048022923	0.119756882526548
579.373828	1.1499048022923	0.119580473936369
579.393828	1.1499048022923	0.119594772314962
579.413828	1.1499048022923	0.119563044300701
579.433828	1.14992731281052	0.11954602892156
579.453828	1.14993094353926	0.119484656045489
579.473828	1.14992731281052	0.119459972172666
579.493828	1.14993457426801	0.11940861326563
579.513828	1.14993094353926	0.119373197893482
579.533828	1.14993457426801	0.11936686000601
579.553828	1.14993457426801	0.11924500567694
579.573828	1.14993457426801	0.119278842957244
579.593828	1.14993457426801	0.119243308886951
579.613828	1.14993457426801	0.119199771000715
579.633828	1.1499418357255	0.119169524932799
579.653828	1.14994982332874	0.119094222235876
579.673828	1.14994982332874	0.119040510731599
579.693828	1.14994982332874	0.119140015980366
579.713828	1.14994982332874	0.119278302287192
579.733828	1.14994982332874	0.119303807551182
579.753828	1.14994982332874	0.11923591102504
579.773828	1.14996797697247	0.119235418427737
579.793828	1.14997596457571	0.119168888117249
579.813828	1.14997596457571	0.119109954488066
579.833828	1.14997596457571	0.119104564405284
579.853828	1.14997596457571	0.119022587905137
579.873828	1.14997596457571	0.118977280823044
579.893828	1.14997596457571	0.118860262256417
579.913828	1.14997596457571	0.118839821842291
579.933828	1.14997596457571	0.118756248258598
579.953828	1.14997596457571	0.118648542748457
579.973828	1.14997596457571	0.118611780745851
579.993828	1.14997596457571	0.11848105907183
580.013828	1.14997596457571	0.118404369980569
580.033828	1.14997596457571	0.118509601227869
580.053828	1.14997596457571	0.118564809515759
580.073828	1.14997596457571	0.118517155771332
580.093828	1.14997596457571	0.118544656944636
580.113828	1.14997596457571	0.118436540145422
580.133828	1.14999847509393	0.118352032407325
580.153828	1.15000210582267	0.118399511071988
580.173828	1.15000210582267	0.118325347877261
580.193828	1.15000210582267	0.118235518307816
580.213828	1.15000210582267	0.118105908241926
580.233828	1.15000210582267	0.118027499214539
580.253828	1.15000210582267	0.117928314450765
580.273828	1.15000936728016	0.117948227251635
580.293828	1.15000936728016	0.117957597283231
580.313828	1.15000936728016	0.117802155533453
580.333828	1.15000936728016	0.11779582595485
580.353828	1.15000936728016	0.11782297281419
580.373828	1.15000936728016	0.117695831076234
580.393828	1.15000936728016	0.117514426481115
580.413828	1.15000936728016	0.117390326976625
580.433828	1.15000936728016	0.117273463311078
580.453828	1.15000936728016	0.117116736060385
580.473828	1.15000936728016	0.116974300066396
580.493828	1.15000936728016	0.1168391735042
580.513828	1.15000936728016	0.116733559455381
580.533828	1.15000936728016	0.11673601650699
580.553828	1.15000936728016	0.116744702243779
580.573828	1.15000936728016	0.116688070765125
580.593828	1.15000936728016	0.116534544803413
580.613828	1.15000936728016	0.11656229346235
580.633828	1.15000936728016	0.11645365735875
580.653828	1.15000936728016	0.116297190650486
580.673828	1.15000936728016	0.116142230815178
580.693828	1.15000936728016	0.116022711872118
580.713828	1.15000936728016	0.115896852074132
580.733828	1.15000936728016	0.115858176063931
580.753828	1.15000936728016	0.115710434262843
580.773828	1.15000936728016	0.115618741726006
580.793828	1.15004349613037	0.115636295994727
580.813828	1.15004349613037	0.11552874835312
580.833828	1.15004349613037	0.115477711118058
580.853828	1.15004349613037	0.115393401605864
580.873828	1.15004349613037	0.115402144317762
580.893828	1.15004349613037	0.115399331765207
580.913828	1.15004349613037	0.115261031808094
580.933828	1.15004349613037	0.115201211503765
580.953828	1.15004349613037	0.11510122552751
580.973828	1.15004349613037	0.114970442130453
580.993828	1.15005075758786	0.114945603950041
581.013828	1.15005075758786	0.114897113977179
581.033828	1.15005075758786	0.114868316026636
581.053828	1.15005075758786	0.114766808340158
581.073828	1.15005075758786	0.114680929044991
581.093828	1.15005075758786	0.114612847349743
581.113828	1.15005075758786	0.114669763110454
581.133828	1.15005075758786	0.114656995937937
581.153828	1.15005075758786	0.114689004673312
581.173828	1.15005075758786	0.114521846229602
581.193828	1.15006963737734	0.114376874843228
581.213828	1.15006963737734	0.114371481792992
581.233828	1.15006963737734	0.114365555194593
581.253828	1.15006963737734	0.114315723339199
581.273828	1.15006963737734	0.114311115477194
581.293828	1.15006963737734	0.114236764145907
581.313828	1.15006963737734	0.114181238340478
581.333828	1.15006963737734	0.114161389636607
581.353828	1.15006963737734	0.114058578051001
581.373828	1.15006963737734	0.114035034273864
581.393828	1.15008779102106	0.1139813666879
581.413828	1.15008779102106	0.113918063186494
581.433828	1.15008779102106	0.113856045186004
581.453828	1.15008779102106	0.113892501540886
581.473828	1.15008779102106	0.113783789470473
581.493828	1.15008779102106	0.113789708946983
581.513828	1.15008779102106	0.113694398490675
581.533828	1.15008779102106	0.113607341116415
581.553828	1.15008779102106	0.113521889134571
581.573828	1.15008779102106	0.113490227591271
581.593828	1.15008052956357	0.113350748368084
581.613828	1.15008052956357	0.113265592538113
581.633828	1.15008052956357	0.113141975541584
581.653828	1.15008052956357	0.113019579948971
581.673828	1.15008052956357	0.112926656512366
581.693828	1.15008052956357	0.112775309848603
581.713828	1.15008052956357	0.112657420631079
581.733828	1.15008052956357	0.112527374349506
581.753828	1.15008052956357	0.112349388260974
581.773828	1.15008052956357	0.112183758649377
581.793828	1.15008052956357	0.112110615071719
581.813828	1.15008052956357	0.112018294621693
581.833828	1.15008052956357	0.112002311916417
581.853828	1.15008052956357	0.112035730192269
581.873828	1.15008052956357	0.112028983983176
581.893828	1.15008052956357	0.111992005356453
581.913828	1.15008052956357	0.111854177224468
581.933828	1.15008052956357	0.111750451069652
581.953828	1.15008052956357	0.111732064133441
581.973828	1.15008052956357	0.111724243706133
581.993828	1.1500839050067	0.111774597833368
582.013828	1.15008416029232	0.111811585362451
582.033828	1.15008416029232	0.111786228471143
582.053828	1.15008416029232	0.111797724980014
582.073828	1.15008416029232	0.111779675740027
582.093828	1.15008416029232	0.111793816250087
582.113828	1.15008416029232	0.111664624001669
582.133828	1.15008416029232	0.111510197714524
582.153828	1.15008416029232	0.111489175679486
582.173828	1.15008416029232	0.111340928224299
582.193828	1.15008140888069	0.111251836363827
582.213828	1.15008052956357	0.111180126659765
582.233828	1.15008052956357	0.111177131312066
582.253828	1.15008052956357	0.111121616782961
582.273828	1.15008052956357	0.111089574218615
582.293828	1.15008052956357	0.111147272200104
582.313828	1.15008052956357	0.110983570839879
582.333828	1.15008052956357	0.110970390597815
582.353828	1.15008052956357	0.110795910259008
582.373828	1.15008052956357	0.11072697156315
582.393828	1.15008052956357	0.110599608453152
582.413828	1.15008052956357	0.1104857531921
582.433828	1.15008052956357	0.110393835128787
582.453828	1.15008052956357	0.110237899594723
582.473828	1.15008052956357	0.110102095266117
582.493828	1.15008052956357	0.109911052381593
582.513828	1.15008052956357	0.109728009752068
582.533828	1.15008052956357	0.109435237809024
582.553828	1.15008052956357	0.109297031029955
582.573828	1.15008052956357	0.109129907008708
582.593828	1.15008203291219	0.108997973426622
582.613828	1.15008416029232	0.108840359500783
582.633828	1.15008416029232	0.108730069932018
582.653828	1.15008416029232	0.108549907512991
582.673828	1.15008416029232	0.108415649821218
582.693828	1.15008416029232	0.108411297753718
582.713828	1.15008416029232	0.108346794807553
582.733828	1.15008416029232	0.108262335142205
582.753828	1.15008416029232	0.108144867303098
582.773828	1.15008416029232	0.108061896705983
582.793828	1.15008416029232	0.108018637760389
582.813828	1.15008416029232	0.107871704293671
582.833828	1.15008416029232	0.10767158456197
582.853828	1.15008416029232	0.107490089756261
582.873828	1.15008416029232	0.10730180897758
582.893828	1.15008416029232	0.107099850611607
582.913828	1.15008416029232	0.106952842958548
582.933828	1.15008416029232	0.106850508539487
582.953828	1.15008416029232	0.106817236262354
582.973828	1.15008416029232	0.106696925009174
582.993828	1.15008416029232	0.106680277594284
583.013828	1.15008416029232	0.106477293082843
583.033828	1.15008416029232	0.106384447393524
583.053828	1.15008416029232	0.106109936566657
583.073828	1.15008416029232	0.10599414296489
583.093828	1.15008416029232	0.105833553870036
583.113828	1.15008416029232	0.105672779606076
583.133828	1.15008416029232	0.105551601856435
583.153828	1.15008416029232	0.105503194972275
583.173828	1.15008416029232	0.105359198097674
583.193828	1.15008416029232	0.105337597409177
583.213828	1.15008416029232	0.105212678293993
583.233828	1.15008416029232	0.105061358337313
583.253828	1.15008416029232	0.104994479054277
583.273828	1.15008416029232	0.104932963740432
583.293828	1.15008416029232	0.104844877846743
583.313828	1.15008416029232	0.104733607831296
583.333828	1.15008416029232	0.104693086658425
583.353828	1.15008416029232	0.104637677177178
583.373828	1.15008416029232	0.104485205848488
583.393828	1.15008416029232	0.104328196689699
583.413828	1.15008488643807	0.104296727437395
583.433828	1.15008488643807	0.10423141615686
583.453828	1.15008488643807	0.104079127623314
583.473828	1.15008488643807	0.103941582586405
583.493828	1.15008488643807	0.103785680881313
583.513828	1.15008488643807	0.103723598783824
583.533828	1.15008488643807	0.103525680902718
583.553828	1.15008488643807	0.103414892801743
583.573828	1.15008488643807	0.10335037442482
583.593828	1.15008488643807	0.103273192142765
583.613828	1.15008488643807	0.103161814112006
583.633828	1.15008488643807	0.103023729592027
583.653828	1.15008488643807	0.102945504546765
583.673828	1.15008488643807	0.102839711263747
583.693828	1.15008488643807	0.102804910154502
583.713828	1.15008488643807	0.102789351795096
583.733828	1.15008488643807	0.102709028166623
583.753828	1.15008488643807	0.102605756625704
583.773828	1.15008488643807	0.102519557439035
583.793828	1.15008488643807	0.102460857645198
583.813828	1.15008488643807	0.102433628290647
583.833828	1.15008488643807	0.102393618113292
583.853828	1.15008488643807	0.102356639486569
583.873828	1.15008488643807	0.102320662672194
583.893828	1.15008488643807	0.102264364735329
583.913828	1.15008488643807	0.102324030138579
583.933828	1.15008488643807	0.102219346089729
583.953828	1.15008488643807	0.102266698934358
583.973828	1.15008488643807	0.102246937473624
583.993828	1.15008488643807	0.102185814457149
584.013828	1.15008488643807	0.101992853410596
584.033828	1.15008488643807	0.101862769739106
584.053828	1.15008488643807	0.101833149803907
584.073828	1.15008488643807	0.10182027699004
584.093828	1.15008488643807	0.101813227507186
584.113828	1.15008488643807	0.101773833966695
584.133828	1.15008488643807	0.101498931435948
584.153828	1.15008488643807	0.101344891511266
584.173828	1.15008488643807	0.101197713526369
584.193828	1.15008488643807	0.101008785249306
584.213828	1.15008488643807	0.100879943160417
584.233828	1.15008488643807	0.100756722022203
584.253828	1.15008488643807	0.100589212231983
584.273828	1.15008488643807	0.100514949924304
584.293828	1.15008488643807	0.100541516943204
584.313828	1.15008488643807	0.100506698622728
584.333828	1.15008488643807	0.100503763811083
584.353828	1.15008488643807	0.100366550535491
584.373828	1.15008488643807	0.100260665261411
584.393828	1.15008488643807	0.100309319631204
584.413828	1.15008488643807	0.100280378649396
584.433828	1.15008488643807	0.100150864135513
584.453828	1.15008488643807	0.100037707413047
584.473828	1.15008488643807	0.0999888465084806
584.493828	1.15008488643807	0.100031865090331
584.513828	1.15008488643807	0.100024772282653
584.533828	1.15008488643807	0.0999579731208662
584.553828	1.15008488643807	0.0998683957849797
584.573828	1.15008488643807	0.0998177597496496
584.593828	1.15008488643807	0.0998400382045568
584.613828	1.15008561258382	0.0997821443711267
584.633828	1.15008561258382	0.0997649390749535
584.653828	1.15008561258382	0.0997262078701145
584.673828	1.15008561258382	0.0997898490677442
584.693828	1.15008561258382	0.0998333412551941
584.713828	1.15008561258382	0.0997410326749825
584.733828	1.15008561258382	0.0997727494129198
584.753828	1.15008561258382	0.0997519345061452
584.773828	1.15008561258382	0.0996579113312232
584.793828	1.15008561258382	0.0996662653066954
584.813828	1.15008561258382	0.0997079948266868
584.833828	1.15008561258382	0.0997467046658597
584.853828	1.15008561258382	0.0997680667710842
584.873828	1.15008561258382	0.0997116263964449
584.893828	1.15008561258382	0.0997095545203172
584.913828	1.15008561258382	0.0996851418727559
584.933828	1.15008561258382	0.0996416781728606
584.953828	1.15008561258382	0.0996513502912373
584.973828	1.15008561258382	0.0995917110015796
584.993828	1.15008561258382	0.0995889281235611
585.013828	1.15008561258382	0.0995219283619079
585.033828	1.15008561258382	0.0993581415390182
585.053828	1.15008561258382	0.099320063173979
585.073828	1.15008561258382	0.0992649682428173
585.093828	1.15008561258382	0.0990941402459432
585.113828	1.15008561258382	0.0990426317792445
585.133828	1.15008561258382	0.0989877914556045
585.153828	1.15008561258382	0.0989713725346444
585.173828	1.15008561258382	0.0990247920414837
585.193828	1.15008561258382	0.0989447776216804
585.213828	1.15008561258382	0.098968521998683
585.233828	1.15008561258382	0.0988931795378815
585.253828	1.15008561258382	0.0988226870833009
585.273828	1.15008561258382	0.0988558341338902
585.293828	1.15008561258382	0.0988630135912137
585.313828	1.15008561258382	0.0988099038865336
585.333828	1.15008561258382	0.0987582957133928
585.353828	1.15008561258382	0.0986666061440091
585.373828	1.15008561258382	0.0985244152616905
585.393828	1.15008561258382	0.0985904624707266
585.413828	1.15008561258382	0.0985280794734383
585.433828	1.15008561258382	0.0985312967866691
585.453828	1.15008561258382	0.0984662769100812
585.473828	1.15008561258382	0.098414004620817
585.493828	1.15008561258382	0.0983245026582528
585.513828	1.15008561258382	0.0983397696137119
585.533828	1.15008561258382	0.0983790432690753
585.553828	1.15008561258382	0.0983480588986951
585.573828	1.15008561258382	0.0983605489110431
585.593828	1.15008561258382	0.0982979872730461
585.613828	1.15008561258382	0.0982903259012524
585.633828	1.15008561258382	0.0981983935941614
585.653828	1.15008561258382	0.0981852816035315
585.673828	1.15008561258382	0.0981298917074788
585.693828	1.15008561258382	0.0981018213765674
585.713828	1.15008561258382	0.0979962423437018
585.733828	1.15008561258382	0.0979071647270075
585.753828	1.15008561258382	0.0978758373189868
585.773828	1.15008561258382	0.0978683539944113
585.793828	1.15008561258382	0.0979537982608753
585.813828	1.15008561258382	0.0979700426955618
585.833828	1.15008561258382	0.0979250940818678
585.853828	1.15008561258382	0.0978885777844218
585.873828	1.15008561258382	0.0978962106686607
585.893828	1.15008561258382	0.0979725412915223
585.913828	1.15008561258382	0.0979471244576509
585.933828	1.15008561258382	0.0978606671025162
585.953828	1.15008561258382	0.0977682629702974
585.973828	1.15008561258382	0.0976823124562432
585.993828	1.15008561258382	0.0977024626534036
586.013828	1.15008561258382	0.0976285481312914
586.033828	1.15008561258382	0.0975034515623802
586.053828	1.15008561258382	0.0973548919310707
586.073828	1.15008561258382	0.0970860845500891
586.093828	1.15008561258382	0.096955717190032
586.113828	1.15008561258382	0.0968728878437107
586.133828	1.15008561258382	0.0968789847739484
586.153828	1.15008561258382	0.0969212454681403
586.173828	1.15008561258382	0.0968313001680031
586.193828	1.15008561258382	0.0967815175723382
586.213828	1.15008487509204	0.0968268335567926
586.233828	1.15008198185507	0.0968538397588302
586.253828	1.15008198185507	0.0968697061399238
586.273828	1.15008198185507	0.0968442157132027
586.293828	1.15008198185507	0.0967505593155499
586.313828	1.15008198185507	0.096744792366156
586.333828	1.15008198185507	0.0966497917120075
586.353828	1.15008198185507	0.0965251663747333
586.373828	1.15008198185507	0.0965125992085908
586.393828	1.15008198185507	0.0964836463569688
586.413828	1.15008209531534	0.0965175643520122
586.433828	1.15008561258382	0.0965205941221732
586.453828	1.15008561258382	0.0965737916634807
586.473828	1.15008561258382	0.0966024234366196
586.493828	1.15008561258382	0.0966451814760406
586.513828	1.15008561258382	0.0966759415069263
586.533828	1.15008561258382	0.096700605201065
586.553828	1.15008561258382	0.0966971831335337
586.573828	1.15008561258382	0.0967045400445844
586.593828	1.15008561258382	0.0966654699565402
586.613828	1.15008561258382	0.0967397791499863
586.633828	1.15008561258382	0.0968332230779585
586.653828	1.15008561258382	0.0968825065479218
586.673828	1.15008561258382	0.096907754236936
586.693828	1.15008561258382	0.0968828092281927
586.713828	1.15008561258382	0.0968768766948865
586.733828	1.15008561258382	0.0968966102615567
586.753828	1.15008561258382	0.0969161307650557
586.773828	1.15008561258382	0.0969806782230249
586.793828	1.15008561258382	0.0969959155039479
586.813828	1.15008561258382	0.0970056772394245
586.833828	1.15008561258382	0.0970940652198942
586.853828	1.15008561258382	0.0971827250191167
586.873828	1.15008561258382	0.0971938968885603
586.893828	1.15008561258382	0.0972573909004893
586.913828	1.15008561258382	0.0973891405004493
586.933828	1.15008561258382	0.0975272855564827
586.953828	1.15008561258382	0.0976516663755772
586.973828	1.15008561258382	0.0977121496090484
586.993828	1.15008561258382	0.0978354835105011
587.013828	1.15008561258382	0.0979225266409833
587.033828	1.15008561258382	0.0979850307103796
587.053828	1.15008561258382	0.097963663857229
587.073828	1.15008561258382	0.0979177745607327
587.093828	1.15008561258382	0.0978294245636696
587.113828	1.15008561258382	0.097803713358398
587.133828	1.15008561258382	0.0977757100919388
587.153828	1.15008561258382	0.097693925289297
587.173828	1.15008561258382	0.0977412947516665
587.193828	1.15008561258382	0.0977702630340471
587.213828	1.15008561258382	0.0977840783111885
587.233828	1.15008561258382	0.0976925371144866
587.253828	1.15008561258382	0.0976736581744632
587.273828	1.15008561258382	0.0976244298991373
587.293828	1.15008561258382	0.0974829862216437
587.313828	1.15008561258382	0.0974443226747478
587.333828	1.15008561258382	0.0974313632112346
587.353828	1.15008561258382	0.0973691636025813
587.373828	1.15008561258382	0.0972376371551345
587.393828	1.15008561258382	0.0972447382716819
587.413828	1.15008561258382	0.097187603512892
587.433828	1.15008561258382	0.0970909784746234
587.453828	1.15008561258382	0.0970452939324276
587.473828	1.15008561258382	0.096912055264234
587.493828	1.15008561258382	0.0967809804632307
587.513828	1.15008561258382	0.09667813267469
587.533828	1.15008561258382	0.0966329223315854
587.553828	1.15008561258382	0.0966596038941955
587.573828	1.15008561258382	0.0967174579637467
587.593828	1.15008561258382	0.0968138082158086
587.613828	1.15008561258382	0.096812170774893
587.633828	1.15008561258382	0.0968064346870175
587.653828	1.15008561258382	0.0967911149108834
587.673828	1.15008561258382	0.0968108912088858
587.693828	1.15008561258382	0.0967335712369823
587.713828	1.15008561258382	0.0967294666551151
587.733828	1.15008561258382	0.0967840630540658
587.753828	1.15008561258382	0.0967329801202185
587.773828	1.15008561258382	0.0967333457105062
587.793828	1.15008561258382	0.0966704018644811
587.813828	1.15008561258382	0.0966551568681788
587.833828	1.15008561258382	0.0965354788696043
587.853828	1.15008561258382	0.096554598173372
587.873828	1.15008561258382	0.0964958924446279
587.893828	1.15008561258382	0.0964672007289257
587.913828	1.15008561258382	0.0963886385809308
587.933828	1.15008561258382	0.0962768326433582
587.953828	1.15008561258382	0.0961676653655576
587.973828	1.15008561258382	0.0960639451456485
587.993828	1.15008561258382	0.0959607685632455
588.013828	1.15008561258382	0.0959144448315368
588.033828	1.15008561258382	0.0959017886417851
588.053828	1.15008561258382	0.0957953573562359
588.073828	1.15008561258382	0.0957798992967622
588.093828	1.15008561258382	0.0957727833429468
588.113828	1.15008561258382	0.0957238553739286
588.133828	1.15008561258382	0.0955895134064731
588.153828	1.15008561258382	0.0955900321173685
588.173828	1.15008561258382	0.0955189805945231
588.193828	1.15008561258382	0.0954122899535255
588.213828	1.15008561258382	0.095291322299602
588.233828	1.15008561258382	0.095256185868096
588.253828	1.15008561258382	0.0952883334803012
588.273828	1.15008561258382	0.0953435293048862
588.293828	1.15008561258382	0.0953447803833386
588.313828	1.15008561258382	0.0953740970447763
588.333828	1.15008561258382	0.0953029950752189
588.353828	1.15008561258382	0.0951835004652787
588.373828	1.15008561258382	0.0949982696354439
588.393828	1.15008561258382	0.0948887818726508
588.413828	1.15008561258382	0.0948223530490768
588.433828	1.15008561258382	0.0947813339374861
588.453828	1.15008561258382	0.0948065863744257
588.473828	1.15008561258382	0.0947896612058755
588.493828	1.15008561258382	0.0947890558453339
588.513828	1.15008561258382	0.0947760370327483
588.533828	1.15008561258382	0.094761864474189
588.553828	1.15008561258382	0.0947984650473187
588.573828	1.15008561258382	0.0946291884352047
588.593828	1.15008561258382	0.0946043639050786
588.613828	1.15008561258382	0.0944967901498801
588.633828	1.15008561258382	0.0944547852501916
588.653828	1.15008561258382	0.0943976985641506
588.673828	1.15008561258382	0.0943519255918365
588.693828	1.15008561258382	0.0943096755804778
588.713828	1.15008561258382	0.0942783843753913
588.733828	1.15008561258382	0.0941659950364343
588.753828	1.15008561258382	0.0940675064372834
588.773828	1.15008561258382	0.0939569450497647
588.793828	1.15008561258382	0.0938756783645276
588.813828	1.15008561258382	0.0938877452179872
588.833828	1.15008561258382	0.0938958606101874
588.853828	1.15008561258382	0.0938736604960561
588.873828	1.15008561258382	0.0939436941823053
588.893828	1.15008561258382	0.0938303594126198
588.913828	1.15008561258382	0.0937934692160158
588.933828	1.15008561258382	0.0936649594819337
588.953828	1.15008561258382	0.0936098230064217
588.973828	1.15008561258382	0.0935567222041025
588.993828	1.15008561258382	0.0934152025597958
589.013828	1.15008561258382	0.0934072788651007
589.033828	1.15008561258382	0.0933717934610474
589.053828	1.15008561258382	0.0933311957278721
589.073828	1.15008561258382	0.0932461758072779
589.093828	1.15008561258382	0.093223299113718
589.113828	1.15008561258382	0.093239468768573
589.133828	1.15008561258382	0.0932753482504691
589.153828	1.15008561258382	0.0933061456712706
589.173828	1.15008561258382	0.0933059818678299
589.193828	1.15008561258382	0.0933024921423556
589.213828	1.15008561258382	0.0933132912996226
589.233828	1.15008561258382	0.0933445777567829
589.253828	1.15008561258382	0.0932071977102968
589.273828	1.15008561258382	0.0930726456471242
589.293828	1.15008561258382	0.0930510324953219
589.313828	1.15008561258382	0.0930730266681709
589.333828	1.15008561258382	0.0930493006893808
589.353828	1.15008561258382	0.0930261456486698
589.373828	1.15008561258382	0.0929677420067057
589.393828	1.15008561258382	0.0929471069276214
589.413828	1.15008561258382	0.0929469722052263
589.433828	1.15008561258382	0.0929962544882085
589.453828	1.15008561258382	0.0929376852623315
589.473828	1.15008561258382	0.0929383938902594
589.493828	1.15008561258382	0.092941331669358
589.513828	1.15008561258382	0.0929860743417694
589.533828	1.15008561258382	0.092908046335429
589.553828	1.15008561258382	0.0928518332677378
589.573828	1.15008561258382	0.0927787187711257
589.593828	1.15008561258382	0.092750049608071
589.613828	1.15008561258382	0.0925791361485317
589.633828	1.15008561258382	0.09245585150681
589.653828	1.15008561258382	0.0923409220275417
589.673828	1.15008561258382	0.0923538369792505
589.693828	1.15008561258382	0.0923260360931291
589.713828	1.15008561258382	0.0922973467513897
589.733828	1.15008561258382	0.0922552587629992
589.753828	1.15008561258382	0.0921825205395079
589.773828	1.15008561258382	0.0921244866422666
589.793828	1.15008561258382	0.0921164745174534
589.813828	1.15008561258382	0.0922484727900278
589.833828	1.15008201022014	0.0923175147532723
589.853828	1.15008198185507	0.0922511613030207
589.873828	1.15008198185507	0.0922478211372096
589.893828	1.15008198185507	0.0922428120754747
589.913828	1.15008198185507	0.0922091926062663
589.933828	1.15008198185507	0.0921622991234602
589.953828	1.15008198185507	0.0920792935103929
589.973828	1.15008198185507	0.0920342914825334
589.993828	1.15008198185507	0.0919245016329603
590.013828	1.15008198185507	0.0918535510035381
590.033828	1.15008496018724	0.0918208793390212
590.053828	1.15008561258382	0.0918431198105218
590.073828	1.15008561258382	0.0918057708455856
590.093828	1.15008561258382	0.0917336919902921
590.113828	1.15008561258382	0.09168360137294
590.133828	1.15008561258382	0.0917561781669536
590.153828	1.15008561258382	0.0918411743479191
590.173828	1.15008561258382	0.0918631608053887
590.193828	1.15008561258382	0.0918216277308278
590.213828	1.15008561258382	0.091739673189838
590.233828	1.15008561258382	0.0916360046036222
590.253828	1.15008561258382	0.0915886998317423
590.273828	1.15008561258382	0.0915950673937514
590.293828	1.15008561258382	0.0914371816491591
590.313828	1.15008561258382	0.0913906905530659
590.333828	1.15008561258382	0.0913254392150945
590.353828	1.15008561258382	0.0912725864918992
590.373828	1.15008561258382	0.0913785257736364
590.393828	1.15008561258382	0.0913903605722216
590.413828	1.15008561258382	0.091375807586107
590.433828	1.15008561258382	0.091339288914698
590.453828	1.15008561258382	0.0913827312489273
590.473828	1.15008561258382	0.0912836455981047
590.493828	1.15008561258382	0.0911847011980753
590.513828	1.15008561258382	0.0912074366408414
590.533828	1.15008561258382	0.0910501817768925
590.553828	1.15008561258382	0.0909631036304573
590.573828	1.15008561258382	0.0909665340068591
590.593828	1.15008561258382	0.0909511507272171
590.613828	1.15008561258382	0.0908702603151006
590.633828	1.15008583383135	0.0906274804699482
590.653828	1.15008633872956	0.0904822788091716
590.673828	1.15008633872956	0.0903658436439291
590.693828	1.15008633872956	0.0903189833966032
590.713828	1.15008633872956	0.0901925407907237
590.733828	1.15008633872956	0.0901397349532958
590.753828	1.15008633872956	0.0899540851190072
590.773828	1.15008633872956	0.0899149539014188
590.793828	1.15008633872956	0.0898558060220831
590.813828	1.15008633872956	0.08968372991421
590.833828	1.15008633872956	0.0896201403502741
590.853828	1.15008633872956	0.0895637142194122
590.873828	1.15008633872956	0.0895403888468625
590.893828	1.15008633872956	0.0894478244721476
590.913828	1.15008633872956	0.0893542262365861
590.933828	1.15008633872956	0.0892065028337111
590.953828	1.15008633872956	0.0891834421580259
590.973828	1.15008633872956	0.0890417676126394
590.993828	1.15008633872956	0.088946396026786
591.013828	1.15008633872956	0.0888833839293275
591.033828	1.15008633872956	0.0888283329164795
591.053828	1.15008633872956	0.0887879980996966
591.073828	1.15008633872956	0.0886569939240897
591.093828	1.15008633872956	0.088614869732765
591.113828	1.15008633872956	0.0885558577628057
591.133828	1.15008633872956	0.0884886200113712
591.153828	1.15008633872956	0.0885104551287054
591.173828	1.15008633872956	0.0884273705813715
591.193828	1.15008633872956	0.0884595015758362
591.213828	1.15008633872956	0.0884601372044048
591.233828	1.15008633872956	0.0885199058750409
591.253828	1.15008996945831	0.088511342397342
591.273828	1.15008996945831	0.0885301044196922
591.293828	1.15008996945831	0.0885341906033471
591.313828	1.15008996945831	0.0884863077714989
591.333828	1.15008996945831	0.0884915269289514
591.353828	1.15008996945831	0.0884824512687556
591.373828	1.15008996945831	0.0884250690243327
591.393828	1.15008996945831	0.0885042567115534
591.413828	1.15008996945831	0.0884018789676688
591.433828	1.15008996945831	0.0884858205156124
591.453828	1.15008996945831	0.0884281314364833
591.473828	1.15008996945831	0.0883927599826496
591.493828	1.15008996945831	0.0883775505957908
591.513828	1.15008996945831	0.0884262097135096
591.533828	1.15008996945831	0.0883304214971661
591.553828	1.15008996945831	0.0883414562702517
591.573828	1.15008996945831	0.088390790186927
591.593828	1.15008996945831	0.0884928848357349
591.613828	1.15008996945831	0.0884827183395827
591.633828	1.15008996945831	0.0884643462406402
591.653828	1.15008996945831	0.0884148289353298
591.673828	1.15008996945831	0.0882513649713955
591.693828	1.15008996945831	0.0881326276556234
591.713828	1.15008996945831	0.0880626847734555
591.733828	1.15008996945831	0.0878385256998603
591.753828	1.15008996945831	0.0878297545004071
591.773828	1.15008996945831	0.0877283916256651
591.793828	1.15008996945831	0.0876878852900622
591.813828	1.15008996945831	0.0876706675305837
591.833828	1.15008996945831	0.0876227033905058
591.853828	1.15008270800082	0.0875275757293414
591.873828	1.15008270800082	0.0873502323912672
591.893828	1.15008270800082	0.0873311445425076
591.913828	1.15008270800082	0.0872552679400524
591.933828	1.15008270800082	0.0872085364802145
591.953828	1.15008270800082	0.0870958236888111
591.973828	1.15008270800082	0.0869846907697231
591.993828	1.15008270800082	0.086889556580161
592.013828	1.15008270800082	0.086866113696447
592.033828	1.15008270800082	0.0868270151208482
592.053828	1.15008270800082	0.0867600996348783
592.073828	1.15008270800082	0.086715292865468
592.093828	1.15008270800082	0.0866767545451155
592.113828	1.15008270800082	0.0866660135499397
592.133828	1.15008270800082	0.0865699713195649
592.153828	1.15008270800082	0.0864831281954574
592.173828	1.15008270800082	0.0864212472913241
592.193828	1.15008270800082	0.0864609476665202
592.213828	1.15008270800082	0.0865089213024493
592.233828	1.15008270800082	0.0865567406307896
592.253828	1.15008270800082	0.0865878021549646
592.273828	1.15008270800082	0.0866207124027537
592.293828	1.15008270800082	0.0866592548775413
592.313828	1.15008270800082	0.086652242784603
592.333828	1.15008270800082	0.0867204948116898
592.353828	1.15008270800082	0.0866807635749757
592.373828	1.15008270800082	0.0866055641454399
592.393828	1.15008270800082	0.0866025931308609
592.413828	1.15008270800082	0.0865765448228564
592.433828	1.15008270800082	0.0865312134076434
592.453828	1.15008996945831	0.0865912479621249
592.473828	1.15008996945831	0.086663379044603
592.493828	1.15008996945831	0.0866136973423617
592.513828	1.15008996945831	0.086616800111882
592.533828	1.15008996945831	0.0865726823852055
592.553828	1.15008996945831	0.0864689431735933
592.573828	1.15008996945831	0.0865024676842849
592.593828	1.15008996945831	0.0864462374053628
592.613828	1.15008996945831	0.0864510666394078
592.633828	1.15008996945831	0.0864233975082276
592.653828	1.15008996945831	0.0863566161511626
592.673828	1.15008996945831	0.08641403459852
592.693828	1.15008996945831	0.0864418485414371
592.713828	1.15008996945831	0.0864028170302905
592.733828	1.15008996945831	0.0863882325891674
592.753828	1.15008996945831	0.0863384387171782
592.773828	1.15008996945831	0.0863168297198112
592.793828	1.15008996945831	0.0862989490311904
592.813828	1.15008996945831	0.0863390606954601
592.833828	1.15008996945831	0.0863523068149944
592.853828	1.15008270800082	0.0863480283403441
592.873828	1.15008270800082	0.0862743328163099
592.893828	1.15008270800082	0.0862265467234505
592.913828	1.15008270800082	0.0862349671698839
592.933828	1.15008270800082	0.0862119480385496
592.953828	1.15008270800082	0.086289068004078
592.973828	1.15008270800082	0.0862548040039406
592.993828	1.15008270800082	0.0862623674497645
593.013828	1.15008270800082	0.0862853462237295
593.033828	1.15008270800082	0.086305313625746
593.053828	1.15008270800082	0.0863539335730769
593.073828	1.15008270800082	0.0863326468411744
593.093828	1.15008270800082	0.086485328859073
593.113828	1.15008270800082	0.0864380935256079
593.133828	1.15008270800082	0.0864740537222427
593.153828	1.15008270800082	0.0865487534325869
593.173828	1.15008270800082	0.0865248802680965
593.193828	1.15008270800082	0.0864759564535132
593.213828	1.15008270800082	0.0864353415091073
593.233828	1.15008270800082	0.0864605227271599
593.253828	1.15008270800082	0.0865009530959501
593.273828	1.15008270800082	0.0865376996677979
593.293828	1.15008270800082	0.086545491014061
593.313828	1.15008270800082	0.0864519752737105
593.333828	1.15008270800082	0.0864905302118036
593.353828	1.15008270800082	0.0865306555263601
593.373828	1.15008270800082	0.0865495861000763
593.393828	1.15008270800082	0.0864419215407966
593.413828	1.15008270800082	0.0864682826184143
593.433828	1.15008270800082	0.0865685594051255
593.453828	1.15008838101448	0.0864553706341593
593.473828	1.15008996945831	0.0865122139890025
593.493828	1.15008996945831	0.0865105344102451
593.513828	1.15008996945831	0.0865117332615137
593.533828	1.15008996945831	0.0865136680412837
593.553828	1.15008996945831	0.0865857374007257
593.573828	1.15008996945831	0.0866210305137835
593.593828	1.15008996945831	0.0865909684279927
593.613828	1.15008996945831	0.0866766144813042
593.633828	1.15008996945831	0.0867836416315435
593.653828	1.15008554450765	0.0869279518692484
593.673828	1.15008270800082	0.0869923462066098
593.693828	1.15008270800082	0.0872469519479869
593.713828	1.15008270800082	0.0873928183183776
593.733828	1.15008270800082	0.087520198639606
593.753828	1.15008270800082	0.0875084653279345
593.773828	1.15008270800082	0.0875622973108295
593.793828	1.15008270800082	0.0876079046992304
593.813828	1.15008270800082	0.0877402009041499
593.833828	1.15008270800082	0.0878065715656323
593.853828	1.15008111955699	0.0878989181292505
593.873828	1.15007907727207	0.0880297602818889
593.893828	1.15007907727207	0.0880063874300815
593.913828	1.15007907727207	0.0880181937411121
593.933828	1.15007907727207	0.0881586747766468
593.953828	1.15007907727207	0.0882397444229627
593.973828	1.15007907727207	0.0882915822770148
593.993828	1.15007907727207	0.0882360546911133
594.013828	1.15007907727207	0.0883775755224013
594.033828	1.15007907727207	0.0884430731590244
594.053828	1.15007907727207	0.0885950317117267
594.073828	1.15007907727207	0.0886624635346289
594.093828	1.15007907727207	0.088803906025141
594.113828	1.15007907727207	0.0889106850962566
594.133828	1.15007907727207	0.0889676892870866
594.153828	1.15007907727207	0.0890498159403874
594.173828	1.15007907727207	0.0891508607040992
594.193828	1.15007907727207	0.0891575505315731
594.213828	1.15007907727207	0.0892875796019158
594.233828	1.15007907727207	0.0893747978121627
594.253828	1.15007941765289	0.0894180383595448
594.273828	1.15008270800082	0.0895456175001668
594.293828	1.15008270800082	0.0897010040553081
594.313828	1.15008270800082	0.0898325696731425
594.333828	1.15008270800082	0.0899461477740259
594.353828	1.15008270800082	0.0900182652062168
594.373828	1.15008270800082	0.0900875849231211
594.393828	1.15008270800082	0.0903232541558743
594.413828	1.15008270800082	0.0903640649522205
594.433828	1.15008270800082	0.0903872929922905
594.453828	1.15008270800082	0.0905184057767009
594.473828	1.15008270800082	0.0904518214585568
594.493828	1.15008270800082	0.0905391969438463
594.513828	1.15008270800082	0.0906215977898629
594.533828	1.15008270800082	0.0908336466851754
594.553828	1.15008270800082	0.0909956708406069
594.573828	1.15008270800082	0.0911502383785444
594.593828	1.15008270800082	0.0912270509158762
594.613828	1.15008270800082	0.0913594450467658
594.633828	1.15008270800082	0.0915868790021922
594.653828	1.15008270800082	0.0916393625741552
594.673828	1.15008270800082	0.0917123874536679
594.693828	1.15008270800082	0.0918010804883713
594.713828	1.15008270800082	0.0920440953558514
594.733828	1.15008270800082	0.0922436761979731
594.753828	1.15008270800082	0.0924466274739325
594.773828	1.15008270800082	0.0926171076852405
594.793828	1.15008270800082	0.0928282704988982
594.813828	1.15008270800082	0.0929505497673284
594.833828	1.15008270800082	0.0930813610584491
594.853828	1.15008270800082	0.0932579269236712
594.873828	1.15008270800082	0.093399176529697
594.893828	1.15008270800082	0.0935763714950898
594.913828	1.15008270800082	0.0936902641460581
594.933828	1.15008270800082	0.0937985103262505
594.953828	1.15008270800082	0.093846907714559
594.973828	1.15008270800082	0.0939871644105986
594.993828	1.15008270800082	0.0939932174225224
595.013828	1.15008270800082	0.0940283502930843
595.033828	1.15008270800082	0.0941653487250329
595.053828	1.15008270800082	0.09424703975614
595.073828	1.15008270800082	0.0943423448710321
595.093828	1.15008270800082	0.094456627445408
595.113828	1.15008270800082	0.0945041316301722
595.133828	1.15008270800082	0.0945405541560835
595.153828	1.15008270800082	0.0945157670158735
595.173828	1.15008270800082	0.0945757754567632
595.193828	1.15008270800082	0.0945624943212764
595.213828	1.15008270800082	0.0946579015165732
595.233828	1.15008270800082	0.0946539007955831
595.253828	1.15008270800082	0.0947862272685295
595.273828	1.15007907727207	0.0947827001531395
595.293828	1.15007907727207	0.0948289811535162
595.313828	1.15007907727207	0.0948787317006812
595.333828	1.15007907727207	0.0949159738372862
595.353828	1.15007907727207	0.0950033499160668
595.373828	1.15007907727207	0.0949730593363458
595.393828	1.15007907727207	0.0949811183469267
595.413828	1.15007907727207	0.0950633245279848
595.433828	1.15007907727207	0.095220297483839
595.453828	1.15007907727207	0.0952882954968945
595.473828	1.15008270800082	0.0953529616530094
595.493828	1.15008270800082	0.0955430953097395
595.513828	1.15008270800082	0.095830110986223
595.533828	1.15008270800082	0.0959436493232275
595.553828	1.15008270800082	0.0959843230232156
595.573828	1.15008270800082	0.0961066824128947
595.593828	1.15008270800082	0.096246967596489
595.613828	1.15008270800082	0.096436818751633
595.633828	1.15008270800082	0.0966101417835235
595.653828	1.15008270800082	0.0967585785622522
595.673828	1.15007907727207	0.0968383365940615
595.693828	1.15007907727207	0.0969529610190966
595.713828	1.15007907727207	0.0971128355511144
595.733828	1.15007907727207	0.097202427724269
595.753828	1.15007907727207	0.0972715729548998
595.773828	1.15007907727207	0.0974772412314072
595.793828	1.15007907727207	0.0976301357189858
595.813828	1.15007907727207	0.0978230647170402
595.833828	1.15007907727207	0.098043353637605
595.853828	1.15007907727207	0.098162160391792
595.873828	1.15008270800082	0.0982786477842189
595.893828	1.15008270800082	0.0983996789416506
595.913828	1.15008270800082	0.0984556789461706
595.933828	1.15008270800082	0.0985717140986634
595.953828	1.15008270800082	0.0988133087428341
595.973828	1.15008270800082	0.0988900862642131
595.993828	1.15008270800082	0.0990043326356549
596.013828	1.15008270800082	0.0990727817016627
596.033828	1.15008270800082	0.0992933489693791
596.053828	1.15008270800082	0.099469308287078
596.073828	1.15008270800082	0.0995421028921883
596.093828	1.15008270800082	0.0996786360274076
596.113828	1.15008270800082	0.0998257997685271
596.133828	1.15008270800082	0.0999642297001093
596.153828	1.15008270800082	0.0999829412757476
596.173828	1.15008270800082	0.100063467284558
596.193828	1.15008270800082	0.100049319059119
596.213828	1.15008270800082	0.100217747572984
596.233828	1.15008270800082	0.100443302536769
596.253828	1.15008270800082	0.100615477757593
596.273828	1.15008270800082	0.100745439169993
596.293828	1.15008270800082	0.100751715927921
596.313828	1.15008270800082	0.100891174972424
596.333828	1.15008270800082	0.10093923644498
596.353828	1.15008270800082	0.101085536063602
596.373828	1.15008270800082	0.101112422974004
596.393828	1.15008270800082	0.101236497551883
596.413828	1.15008270800082	0.101291050626011
596.433828	1.15008270800082	0.101350738581908
596.453828	1.15008270800082	0.101438053531144
596.473828	1.15008343414657	0.101552163993209
596.493828	1.15008343414657	0.101537090515726
596.513828	1.15008343414657	0.101564146570985
596.533828	1.15008343414657	0.101738148556267
596.553828	1.15008343414657	0.101914558926918
596.573828	1.15008343414657	0.102091294530488
596.593828	1.15008343414657	0.102238811398591
596.613828	1.15008343414657	0.102364361987908
596.633828	1.15008343414657	0.102462091512419
596.653828	1.15008343414657	0.102590455841273
596.673828	1.15008343414657	0.1027941964599
596.693828	1.15008343414657	0.102883769641351
596.713828	1.15008343414657	0.102946576984509
596.733828	1.15008343414657	0.103043885130604
596.753828	1.15008343414657	0.103133839926593
596.773828	1.15008343414657	0.10325454110318
596.793828	1.15008343414657	0.103400237735223
596.813828	1.15008343414657	0.103586762968334
596.833828	1.15008343414657	0.103688426742874
596.853828	1.15008343414657	0.103855710413127
596.873828	1.15008343414657	0.103943944086007
596.893828	1.15008343414657	0.103987530638483
596.913828	1.15008343414657	0.10413788379877
596.933828	1.15008343414657	0.104216648920593
596.953828	1.15008343414657	0.104371736949898
596.973828	1.15008343414657	0.104405694708821
596.993828	1.15008343414657	0.104504424858697
597.013828	1.15008343414657	0.104546242808807
597.033828	1.15008343414657	0.104535138003816
597.053828	1.15008343414657	0.104632963673826
597.073828	1.15008343414657	0.104700851891096
597.093828	1.15008343414657	0.104759943388813
597.113828	1.15008343414657	0.104876820111156
597.133828	1.15008343414657	0.104956000676488
597.153828	1.15008343414657	0.105004266903346
597.173828	1.15008343414657	0.105091759306309
597.193828	1.15008343414657	0.105111258444142
597.213828	1.15008343414657	0.105195773304128
597.233828	1.15008343414657	0.105281157628029
597.253828	1.15008343414657	0.105411839538171
597.273828	1.15008343414657	0.105568762047313
597.293828	1.15008343414657	0.105633228197053
597.313828	1.15008343414657	0.105743362864738
597.333828	1.15008343414657	0.105854017430301
597.353828	1.15008343414657	0.105822555893376
597.373828	1.15008343414657	0.105875804474886
597.393828	1.15008343414657	0.105903545418444
597.413828	1.15008343414657	0.105954775537992
597.433828	1.15008343414657	0.106029177909481
597.453828	1.15008343414657	0.106081574831798
597.473828	1.15008343414657	0.106249064443334
597.493828	1.15008343414657	0.106296917007155
597.513828	1.15008343414657	0.106338838224651
597.533828	1.15008343414657	0.106383125096184
597.553828	1.15008343414657	0.106474198028702
597.573828	1.15008343414657	0.106560816219825
597.593828	1.15008343414657	0.106666053995522
597.613828	1.15008343414657	0.106760457004509
597.633828	1.15008343414657	0.10685734495917
597.653828	1.15008343414657	0.106851618367146
597.673828	1.15008343414657	0.106895752711562
597.693828	1.15008343414657	0.107036710320151
597.713828	1.15008343414657	0.107026758667642
597.733828	1.15008343414657	0.107016433115975
597.753828	1.15008343414657	0.106937146909293
597.773828	1.15008343414657	0.106939021746499
597.793828	1.15008343414657	0.106857347926623
597.813828	1.15008343414657	0.106840390709574
597.833828	1.15008343414657	0.106886248551062
597.853828	1.15008343414657	0.10685429975825
597.873828	1.15008343414657	0.106979204036166
597.893828	1.15008343414657	0.106977806365504
597.913828	1.15008343414657	0.107006996019926
597.933828	1.15008343414657	0.10707151499034
597.953828	1.15008343414657	0.107064906471096
597.973828	1.15008343414657	0.107121890483242
597.993828	1.15008343414657	0.107118144369773
598.013828	1.15008343414657	0.107046315374075
598.033828	1.15008343414657	0.107037543581131
598.053828	1.15008343414657	0.107078111046279
598.073828	1.15008343414657	0.107166529888267
598.093828	1.15007980341782	0.107243157256492
598.113828	1.15007980341782	0.107260776809193
598.133828	1.15007980341782	0.107299422551366
598.153828	1.15007980341782	0.107284493885622
598.173828	1.15007980341782	0.107357950232893
598.193828	1.15007980341782	0.107302753814817
598.213828	1.15007980341782	0.107234622859839
598.233828	1.15007980341782	0.107247919426085
598.253828	1.15007980341782	0.107264541914364
598.273828	1.15007980341782	0.10731194936014
598.293828	1.15007980341782	0.107334331675924
598.313828	1.15007980341782	0.107329877528019
598.333828	1.15007980341782	0.107335530527193
598.353828	1.15007980341782	0.107258206400854
598.373828	1.15007980341782	0.107223112700681
598.393828	1.15007980341782	0.107239618271287
598.413828	1.15007980341782	0.10716220512134
598.433828	1.15007980341782	0.107150749563329
598.453828	1.15007980341782	0.107092164906693
598.473828	1.15007980341782	0.107029873900467
598.493828	1.15008343414657	0.107005074890443
598.513828	1.15008343414657	0.107107912589641
598.533828	1.15008343414657	0.107122489908876
598.553828	1.15008343414657	0.107124130910736
598.573828	1.15008343414657	0.107201665132791
598.593828	1.15008343414657	0.10725233202964
598.613828	1.15008343414657	0.107136007253672
598.633828	1.15008343414657	0.106927372117021
598.653828	1.15008343414657	0.106802077322207
598.673828	1.15008343414657	0.106710816846619
598.693828	1.15008343414657	0.106699446157782
598.713828	1.15008343414657	0.106624727455734
598.733828	1.15008343414657	0.106630387576797
598.753828	1.15008343414657	0.106670925960899
598.773828	1.15008343414657	0.1066558791905
598.793828	1.15008343414657	0.106602011004671
598.813828	1.15008343414657	0.106458873504643
598.833828	1.15008343414657	0.106441687793663
598.853828	1.15008343414657	0.10644775148842
598.873828	1.15008343414657	0.106322123745308
598.893828	1.15008343414657	0.106273462253627
598.913828	1.15008343414657	0.106170599627818
598.933828	1.15008343414657	0.106177897189796
598.953828	1.15008343414657	0.106140290649885
598.973828	1.15008343414657	0.106065697767872
598.993828	1.15008343414657	0.106162694331335
599.013828	1.15008343414657	0.106211364131887
599.033828	1.15008343414657	0.106256159031483
599.053828	1.15008343414657	0.106234868738636
599.073828	1.15008343414657	0.106259335987344
599.093828	1.15008343414657	0.106408271298284
599.113828	1.15008343414657	0.106459367288927
599.133828	1.15008343414657	0.106494824798917
599.153828	1.15008343414657	0.10643810073571
599.173828	1.15008343414657	0.106403092498201
599.193828	1.15008343414657	0.106386411254339
599.213828	1.15008343414657	0.106413281547001
599.233828	1.15008343414657	0.106509348703986
599.253828	1.15008343414657	0.106555511599707
599.273828	1.15008343414657	0.106613914054691
599.293828	1.15008343414657	0.106637286313007
599.313828	1.15008343414657	0.106581593143193
599.333828	1.15008343414657	0.106519352583679
599.353828	1.15008343414657	0.106562394311668
599.373828	1.15008343414657	0.106640384334601
599.393828	1.15008343414657	0.106617883914163
599.413828	1.15008343414657	0.106711810943587
599.433828	1.15008343414657	0.106692112392869
599.453828	1.15008343414657	0.106841708258988
599.473828	1.15008343414657	0.106861273274292
599.493828	1.15008343414657	0.106857807288446
599.513828	1.15008343414657	0.106788998567058
599.533828	1.15008343414657	0.10668177675186
599.553828	1.15008343414657	0.106717731607078
599.573828	1.15008343414657	0.10658120737422
599.593828	1.15008343414657	0.106533150649589
599.613828	1.15008343414657	0.106393750954159
599.633828	1.15008343414657	0.106414385439753
599.653828	1.15008343414657	0.106403929320126
599.673828	1.15008343414657	0.106308564262671
599.693828	1.15008343414657	0.106321948072053
599.713828	1.15008343414657	0.106388268286824
599.733828	1.15008343414657	0.106371414337161
599.753828	1.15008343414657	0.106390046978532
599.773828	1.15008343414657	0.106395118356794
599.793828	1.15008343414657	0.106408685554811
599.813828	1.15008343414657	0.106421432548644
599.833828	1.15008343414657	0.106570312664946
599.853828	1.15008343414657	0.106622828878899
599.873828	1.15008343414657	0.106549441376552
599.893828	1.15008343414657	0.106582818108053
599.913828	1.15008343414657	0.106597956276025
599.933828	1.15008343414657	0.10648852430136
599.953828	1.15008343414657	0.106492215813681
599.973828	1.15008343414657	0.106468312381164
599.993828	1.15008343414657	0.106448778227378
600.013828	1.15008343414657	0.106532594548778
600.033828	1.15008343414657	0.10648268672657
600.053828	1.15008343414657	0.106568316755631
600.073828	1.15008343414657	0.106566236570634
600.093828	1.15008343414657	0.106658732693915
600.113828	1.15008270800082	0.106688645813533
600.133828	1.15008270800082	0.106735919723895
600.153828	1.15008270800082	0.106718174351161
600.173828	1.15008270800082	0.106836696823289
600.193828	1.15008270800082	0.106883111359079
600.213828	1.15008270800082	0.106860618060529
600.233828	1.15008270800082	0.106887554824152
600.253828	1.15008270800082	0.106909784019329
600.273828	1.15008270800082	0.106999135235248
600.293828	1.15008270800082	0.10701380039111
600.313828	1.15007907727207	0.107053070485529
600.333828	1.15007907727207	0.107078976355759
600.353828	1.15007907727207	0.107011699433937
600.373828	1.15007907727207	0.107106568926635
600.393828	1.15007907727207	0.107101604376705
600.413828	1.15007907727207	0.10718574296357
600.433828	1.15007907727207	0.107289076821015
600.453828	1.15007907727207	0.107259367862207
600.473828	1.15007907727207	0.107297331090045
600.493828	1.15007907727207	0.107296110873111
600.513828	1.15008270800082	0.107367751138757
600.533828	1.15008270800082	0.107364937992712
600.553828	1.15008270800082	0.107377039268634
600.573828	1.15008270800082	0.107534715510999
600.593828	1.15008270800082	0.107554054406336
600.613828	1.15008270800082	0.107595855738705
600.633828	1.15008270800082	0.107642895813721
600.653828	1.15008270800082	0.107656471320609
600.673828	1.15008270800082	0.107673782851622
600.693828	1.15008270800082	0.107668134600374
600.713828	1.15007907727207	0.107801713338754
600.733828	1.15007907727207	0.107824206043814
600.753828	1.15007907727207	0.107813819362602
600.773828	1.15007907727207	0.10778354362015
600.793828	1.15007907727207	0.107844388882964
600.813828	1.15007907727207	0.107954876084142
600.833828	1.15007907727207	0.108091704777743
600.853828	1.15007907727207	0.10815696086364
600.873828	1.15007907727207	0.108174747187235
600.893828	1.15007907727207	0.108160254737174
600.913828	1.15008270800082	0.108237942673328
600.933828	1.15008270800082	0.108234330688764
600.953828	1.15008270800082	0.108255648282185
600.973828	1.15008270800082	0.108369597908263
600.993828	1.15008270800082	0.108478384165017
601.013828	1.15008270800082	0.108568435106503
601.033828	1.15008270800082	0.108590201972404
601.053828	1.15008270800082	0.108597168366557
601.073828	1.15008270800082	0.108689293558134
601.093828	1.15008270800082	0.108808346610973
601.113828	1.15007907727207	0.108856386717864
601.133828	1.15007907727207	0.10890999970268
601.153828	1.15007907727207	0.108910539779242
601.173828	1.15007907727207	0.109003116023771
601.193828	1.15007907727207	0.108929957015354
601.213828	1.15007907727207	0.108966091698263
601.233828	1.15007907727207	0.109037959864348
601.253828	1.15007907727207	0.109135565349298
601.273828	1.15007907727207	0.109164325909925
601.293828	1.15007907727207	0.10921779111555
601.313828	1.15008343414657	0.10929077326373
601.333828	1.15008343414657	0.109260917712713
601.353828	1.15008343414657	0.109313115222145
601.373828	1.15008343414657	0.10934212742284
601.393828	1.15008343414657	0.109390162781805
601.413828	1.15008343414657	0.109471776659118
601.433828	1.15008343414657	0.109488828834683
601.453828	1.15008343414657	0.10956430661137
601.473828	1.15008343414657	0.109673429970857
601.493828	1.15008343414657	0.109753391569986
601.513828	1.15008343414657	0.109791015914619
601.533828	1.15008343414657	0.109889596504833
601.553828	1.15008343414657	0.10992850575689
601.573828	1.15008343414657	0.109931654818687
601.593828	1.15008343414657	0.109992235978128
601.613828	1.15008343414657	0.110075245152141
601.633828	1.15008343414657	0.11018304799476
601.653828	1.15008343414657	0.110234529754376
601.673828	1.15008343414657	0.110268427570735
601.693828	1.15008343414657	0.11037699482941
601.713828	1.15008343414657	0.110341068461747
601.733828	1.15008343414657	0.110361918977965
601.753828	1.15008343414657	0.110305837665215
601.773828	1.15008343414657	0.110251844252843
601.793828	1.15008343414657	0.11017981525077
601.813828	1.15008343414657	0.110117017403464
601.833828	1.15008343414657	0.110180153540485
601.853828	1.15008343414657	0.110198620004453
601.873828	1.15008343414657	0.110346389106114
601.893828	1.15008343414657	0.110387613565496
601.913828	1.15008343414657	0.11035397925902
601.933828	1.15008343414657	0.110356884989619
601.953828	1.15008343414657	0.11040758690242
601.973828	1.15008343414657	0.110359034613032
601.993828	1.15008343414657	0.110320940223743
602.013828	1.15008343414657	0.110234585542504
602.033828	1.15008343414657	0.110218214100802
602.053828	1.15008343414657	0.110212537361998
602.073828	1.15008343414657	0.110199386794472
602.093828	1.15008343414657	0.110282197742581
602.113828	1.15007980341782	0.110348441397047
602.133828	1.15007980341782	0.110351077089366
602.153828	1.15007980341782	0.110342810950521
602.173828	1.15007980341782	0.110366297752548
602.193828	1.15007980341782	0.110464998227889
602.213828	1.15007980341782	0.110458703071749
602.233828	1.15007980341782	0.110569135671779
602.253828	1.15007980341782	0.110515612897553
602.273828	1.15007980341782	0.110513196203313
602.293828	1.15007980341782	0.110546164613193
602.313828	1.15008295194041	0.110714426949655
602.333828	1.15008343414657	0.110770085103516
602.353828	1.15008343414657	0.110755875748532
602.373828	1.15008343414657	0.110805674368447
602.393828	1.15008343414657	0.110883346873842
602.413828	1.15008343414657	0.110952896865149
602.433828	1.15008343414657	0.110942014025689
602.453828	1.15008343414657	0.110984000527165
602.473828	1.15008343414657	0.110996494100458
602.493828	1.15008343414657	0.110951327675667
602.513828	1.15008343414657	0.111081035074035
602.533828	1.15008343414657	0.111067274398041
602.553828	1.15008343414657	0.111205397494917
602.573828	1.15008343414657	0.111343029181472
602.593828	1.15008343414657	0.111383276161627
602.613828	1.15008343414657	0.111351158817449
602.633828	1.15008343414657	0.111381953864288
602.653828	1.15008343414657	0.111488018966059
602.673828	1.15008343414657	0.111511324159924
602.693828	1.15008343414657	0.111470757881757
602.713828	1.15008343414657	0.111569096327755
602.733828	1.15008343414657	0.111609620468079
602.753828	1.15008343414657	0.111706541658221
602.773828	1.15008343414657	0.111692933509343
602.793828	1.15008343414657	0.1117441630354
602.813828	1.15008343414657	0.111771014336358
602.833828	1.15008343414657	0.111774924253267
602.853828	1.15008343414657	0.111739553392924
602.873828	1.15008343414657	0.111716788869112
602.893828	1.15008343414657	0.111692507383001
602.913828	1.15008471057464	0.111680425098782
602.933828	1.15008706487531	0.111618090767734
602.953828	1.15008706487531	0.111614237232444
602.973828	1.15008706487531	0.111626610920609
602.993828	1.15008706487531	0.111592347513963
603.013828	1.15008706487531	0.111622665394257
603.033828	1.15008706487531	0.111584917010062
603.053828	1.15008706487531	0.111514075582934
603.073828	1.15008706487531	0.111434341884244
603.093828	1.15008706487531	0.111392819492516
603.113828	1.15008641247874	0.111328344440416
603.133828	1.15008343414657	0.111268327690656
603.153828	1.15008343414657	0.111202780794302
603.173828	1.15008343414657	0.111106671499476
603.193828	1.15008343414657	0.110969429736328
603.213828	1.15008343414657	0.111063839273714
603.233828	1.15008343414657	0.111065993645052
603.253828	1.15008343414657	0.111046708757372
603.273828	1.15008343414657	0.11108761154478
603.293828	1.15008343414657	0.111054352917934
603.313828	1.15008343414657	0.111018590947202
603.333828	1.15008343414657	0.110965540591595
603.353828	1.15008343414657	0.110976898817127
603.373828	1.15008343414657	0.11098081229498
603.393828	1.15008343414657	0.110872672349628
603.413828	1.15008343414657	0.110879728954371
603.433828	1.15008343414657	0.110836805331037
603.453828	1.15008343414657	0.110854488980736
603.473828	1.15008343414657	0.110738291211785
603.493828	1.15008343414657	0.110690369803039
603.513828	1.15008343414657	0.110677583045328
603.533828	1.15008343414657	0.11064438851548
603.553828	1.15008343414657	0.1106375710875
603.573828	1.15008343414657	0.1105816529847
603.593828	1.15008343414657	0.110620803787483
603.613828	1.15008343414657	0.11060706032272
603.633828	1.15008343414657	0.110565800253894
603.653828	1.15008343414657	0.110592026015626
603.673828	1.15008343414657	0.110581559213166
603.693828	1.15008343414657	0.110552143438776
603.713828	1.15008343414657	0.110595408319278
603.733828	1.15007980341782	0.110621997297335
603.753828	1.15007980341782	0.110734329661182
603.773828	1.15007980341782	0.110717245437117
603.793828	1.15007980341782	0.110521636828431
603.813828	1.15007980341782	0.110496774314899
603.833828	1.15007980341782	0.110463273543836
603.853828	1.15007980341782	0.110377490987658
603.873828	1.15007980341782	0.110359956304131
603.893828	1.15007980341782	0.11021495524322
603.913828	1.15007980341782	0.110244657673631
603.933828	1.15007980341782	0.110150024983732
603.953828	1.15007980341782	0.110156392545741
603.973828	1.15007980341782	0.110148546004841
603.993828	1.15007980341782	0.110024676181262
604.013828	1.15007980341782	0.110022723596771
604.033828	1.15007980341782	0.109947695686055
604.053828	1.15007980341782	0.110031451471401
604.073828	1.15007980341782	0.110073430257497
604.093828	1.15007980341782	0.110116096305856
604.113828	1.15007980341782	0.109973296502051
604.133828	1.15008416029232	0.109985276705865
604.153828	1.15008416029232	0.109948667230375
604.173828	1.15008416029232	0.109875511782902
604.193828	1.15008416029232	0.10979293467014
604.213828	1.15008416029232	0.109789287076132
604.233828	1.15008416029232	0.109715230709736
604.253828	1.15008416029232	0.109683113959049
604.273828	1.15008416029232	0.109623242614517
604.293828	1.15008416029232	0.10951033931259
604.313828	1.15008416029232	0.109493278234663
604.333828	1.15008416029232	0.109516188757195
604.353828	1.15008416029232	0.109558953325014
604.373828	1.15008416029232	0.109519845847054
604.393828	1.15008416029232	0.109482388273315
604.413828	1.15008416029232	0.109396139826916
604.433828	1.15008416029232	0.109325394545285
604.453828	1.15008416029232	0.109229118479564
604.473828	1.15008416029232	0.109184666617608
604.493828	1.15008416029232	0.109145769828857
604.513828	1.15008416029232	0.109071258848564
604.533828	1.15008779102106	0.10888664940352
604.553828	1.15008779102106	0.1088108345241
604.573828	1.15008779102106	0.108714527596861
604.593828	1.15008779102106	0.108632918467474
604.613828	1.15008779102106	0.108559113741147
604.633828	1.15008779102106	0.108481932052583
604.653828	1.15008779102106	0.108346871961348
604.673828	1.15008779102106	0.108262462149221
604.693828	1.15008779102106	0.10815172746241
604.713828	1.15008779102106	0.108119318714285
604.733828	1.15008416029232	0.108028025003216
604.753828	1.15008416029232	0.107875265831524
604.773828	1.15008416029232	0.107786340148455
604.793828	1.15008416029232	0.107677550330757
604.813828	1.15008416029232	0.107555271655817
604.833828	1.15008416029232	0.107309378358311
604.853828	1.15008416029232	0.107193281482783
604.873828	1.15008416029232	0.107201752375928
604.893828	1.15008416029232	0.107163218803501
604.913828	1.15008416029232	0.107078556757815
604.933828	1.15008779102106	0.106828422375575
604.953828	1.15008779102106	0.106823979503993
604.973828	1.15008779102106	0.106657018692696
604.993828	1.15008779102106	0.106596670181619
605.013828	1.15008779102106	0.106617773524888
605.033828	1.15008779102106	0.106669906343831
605.053828	1.15008779102106	0.106679761257351
605.073828	1.15008779102106	0.106591635006292
605.093828	1.15008779102106	0.106483706343639
605.113828	1.15008779102106	0.106449078533686
605.133828	1.15008416029232	0.106425381635941
605.153828	1.15008416029232	0.106448577627512
605.173828	1.15008416029232	0.106442544200782
605.193828	1.15008416029232	0.1063724422631
605.213828	1.15008416029232	0.106409817935118
605.233828	1.15008416029232	0.106359177745353
605.253828	1.15008416029232	0.106299028647161
605.273828	1.15008416029232	0.106263006727491
605.293828	1.15008416029232	0.106233992746323
605.313828	1.15008416029232	0.106176459755255
605.333828	1.15008416029232	0.1061096778047
605.353828	1.15008416029232	0.106178126277216
605.373828	1.15008416029232	0.106035254067544
605.393828	1.15008416029232	0.105879390345858
605.413828	1.15008416029232	0.105889469005383
605.433828	1.15008416029232	0.105853104048072
605.453828	1.15008416029232	0.105749345844757
605.473828	1.15008416029232	0.105741796049219
605.493828	1.15008416029232	0.105673335113397
605.513828	1.15008416029232	0.105580520879086
605.533828	1.15008416029232	0.105501862585593
605.553828	1.15008052956357	0.105407971165613
605.573828	1.15008052956357	0.105308966229529
605.593828	1.15008052956357	0.105379038492675
605.613828	1.15008052956357	0.105288030250646
605.633828	1.15008052956357	0.105191854484858
605.653828	1.15008052956357	0.105204038255991
605.673828	1.15008052956357	0.105239328401595
605.693828	1.15008052956357	0.105233657004209
605.713828	1.15008052956357	0.105185852513136
605.733828	1.15008052956357	0.1050185166157
605.753828	1.15008052956357	0.105012363897334
605.773828	1.15008052956357	0.10485998812065
605.793828	1.15008052956357	0.104829875588148
605.813828	1.15008052956357	0.104837459212656
605.833828	1.15008052956357	0.104879744239968
605.853828	1.15008052956357	0.104936175712246
605.873828	1.15008052956357	0.104993724134073
605.893828	1.15008052956357	0.10504338625112
605.913828	1.15008052956357	0.104972879552762
605.933828	1.15008052956357	0.104846323590153
605.953828	1.15008851716681	0.104903421552518
605.973828	1.15008851716681	0.104838367253468
605.993828	1.15008851716681	0.104812702933964
606.013828	1.15008851716681	0.104938972240552
606.033828	1.15008851716681	0.104852481649936
606.053828	1.15008851716681	0.104940940255802
606.073828	1.15008851716681	0.104924025770085
606.093828	1.15008851716681	0.104820516239384
606.113828	1.15008851716681	0.104910376670347
606.133828	1.15008851716681	0.104904833466958
606.153828	1.15008416029232	0.104968052099189
606.173828	1.15008416029232	0.10489462186551
606.193828	1.15008416029232	0.1048742188413
606.213828	1.15008416029232	0.104797169501168
606.233828	1.15008416029232	0.104767223146069
606.253828	1.15008416029232	0.104675652274831
606.273828	1.15008416029232	0.104582281939709
606.293828	1.15008416029232	0.104548094499875
606.313828	1.15008416029232	0.104542565540263
606.333828	1.15008416029232	0.104504722197552
606.353828	1.15008416029232	0.104501116741386
606.373828	1.15008416029232	0.104496395522653
606.393828	1.15008416029232	0.104440657247543
606.413828	1.15008416029232	0.104338618386864
606.433828	1.15008416029232	0.104344565757438
606.453828	1.15008416029232	0.104435198319837
606.473828	1.15008416029232	0.104444028274872
606.493828	1.15008416029232	0.104406744000426
606.513828	1.15008416029232	0.104390000440038
606.533828	1.15008416029232	0.104397173368964
606.553828	1.15008416029232	0.10441658526366
606.573828	1.15008416029232	0.104343290345866
606.593828	1.15008416029232	0.104364664320906
606.613828	1.15008416029232	0.104447964305373
606.633828	1.15008416029232	0.104381778812998
606.653828	1.15008416029232	0.10425630122304
606.673828	1.15008416029232	0.104278586799836
606.693828	1.15008416029232	0.104224617127092
606.713828	1.15008416029232	0.104174114627176
606.733828	1.15008416029232	0.104079996493738
606.753828	1.15008416029232	0.104075958976322
606.773828	1.15008416029232	0.104079305670532
606.793828	1.15008416029232	0.104092263947063
606.813828	1.15008416029232	0.104090741049858
606.833828	1.15008416029232	0.104005147817221
606.853828	1.15008416029232	0.104022143017678
606.873828	1.15008416029232	0.103985303861276
606.893828	1.15008416029232	0.10398487417399
606.913828	1.15008416029232	0.104071247846932
606.933828	1.15008416029232	0.104089361777409
606.953828	1.15008416029232	0.10418148222106
606.973828	1.15008416029232	0.104232495123002
606.993828	1.15008416029232	0.104325826881227
607.013828	1.15008416029232	0.10435943448062
607.033828	1.15008416029232	0.104448938817147
607.053828	1.15008416029232	0.104503421265879
607.073828	1.15008416029232	0.104518933926499
607.093828	1.15008416029232	0.104584863624371
607.113828	1.15008416029232	0.104600330586205
607.133828	1.15008416029232	0.104708085356076
607.153828	1.15008416029232	0.10474611030695
607.173828	1.15008416029232	0.104805321689793
607.193828	1.15008416029232	0.104842532964881
607.213828	1.15008416029232	0.104956921774097
607.233828	1.15008416029232	0.104870441272823
607.253828	1.15008416029232	0.104920077869769
607.273828	1.15008416029232	0.105013705779867
607.293828	1.15008416029232	0.104979424568498
607.313828	1.15008416029232	0.104978514747214
607.333828	1.15008416029232	0.104952962003967
607.353828	1.15008052956357	0.105025053916056
607.373828	1.15008052956357	0.10504885586166
607.393828	1.15008052956357	0.105044809441883
607.413828	1.15008052956357	0.105061590985678
607.433828	1.15008052956357	0.105057035350858
607.453828	1.15008052956357	0.104999589009436
607.473828	1.15008052956357	0.105050111688038
607.493828	1.15008052956357	0.105248082389817
607.513828	1.15008052956357	0.105285081788715
607.533828	1.15008052956357	0.105323615954632
607.553828	1.15008052956357	0.105374482264364
607.573828	1.15008052956357	0.105507283529893
607.593828	1.15008052956357	0.105670689925227
607.613828	1.15008052956357	0.105641983372256
607.633828	1.15008052956357	0.105616865657712
607.653828	1.15008052956357	0.105604321637707
607.673828	1.15008052956357	0.105570415512478
607.693828	1.15008052956357	0.105482113588164
607.713828	1.15008052956357	0.10545627774984
607.733828	1.15008052956357	0.105458576932916
607.753828	1.15008485239998	0.105504646057102
607.773828	1.15008488643807	0.105483991392824
607.793828	1.15008488643807	0.105486982586088
607.813828	1.15008488643807	0.105393887630663
607.833828	1.15008488643807	0.105363576278767
607.853828	1.15008488643807	0.105370000815886
607.873828	1.15008488643807	0.105407142652558
607.893828	1.15008488643807	0.105426807374304
607.913828	1.15008488643807	0.105284454469017
607.933828	1.15008488643807	0.105314732585432
607.953828	1.15008488643807	0.105291550837638
607.973828	1.15008488643807	0.105281117270659
607.993828	1.15008488643807	0.105283770767699
608.013828	1.15008488643807	0.105297274462209
608.033828	1.15008488643807	0.105278126077395
608.053828	1.15008488643807	0.105317789062675
608.073828	1.15008488643807	0.105329426228849
608.093828	1.15008488643807	0.105451420621731
608.113828	1.15008488643807	0.105566751894221
608.133828	1.15008488643807	0.105662230901896
608.153828	1.15008488643807	0.105651032325369
608.173828	1.15008488643807	0.105677635547204
608.193828	1.15008488643807	0.105617779039941
608.213828	1.15008488643807	0.105609996596038
608.233828	1.15008488643807	0.105539676253768
608.253828	1.15008488643807	0.1055946323081
608.273828	1.15008488643807	0.105581114369812
608.293828	1.15008488643807	0.105612898765693
608.313828	1.15008488643807	0.105615012186171
608.333828	1.15008488643807	0.105597208057854
608.353828	1.15008488643807	0.105625036244549
608.373828	1.15008488643807	0.105709037141565
608.393828	1.15008488643807	0.105773455218556
608.413828	1.15008488643807	0.105761042360003
608.433828	1.15008488643807	0.105627311687996
608.453828	1.15008488643807	0.105595895256366
608.473828	1.15008488643807	0.105585020132286
608.493828	1.15008488643807	0.105601794554192
608.513828	1.15008488643807	0.105674074009352
608.533828	1.15008488643807	0.105693440205262
608.553828	1.15008488643807	0.105722335488283
608.573828	1.15008488643807	0.105699817856613
608.593828	1.15008488643807	0.105596956417786
608.613828	1.15008488643807	0.105606021395149
608.633828	1.15008488643807	0.105620745900084
608.653828	1.15008488643807	0.105641475344194
608.673828	1.15008488643807	0.105770955435614
608.693828	1.15008488643807	0.105909942061498
608.713828	1.15008488643807	0.105968140949161
608.733828	1.15008488643807	0.105940684881153
608.753828	1.15008430779067	0.106039558062295
608.773828	1.15008052956357	0.106038945579865
608.793828	1.15008052956357	0.10613866982671
608.813828	1.15008052956357	0.106174425269044
608.833828	1.15008052956357	0.106178820661367
608.853828	1.15008052956357	0.106335511709126
608.873828	1.15008052956357	0.106453753460141
608.893828	1.15008052956357	0.106540680266442
608.913828	1.15008052956357	0.106559973462992
608.933828	1.15008052956357	0.106614015541604
608.953828	1.15008052956357	0.106587969607563
608.973828	1.15008488643807	0.106615678502621
608.993828	1.15008488643807	0.106608760181217
609.013828	1.15008488643807	0.106604355886533
609.033828	1.15008488643807	0.106563170004047
609.053828	1.15008488643807	0.106533843253267
609.073828	1.15008488643807	0.106483703376185
609.093828	1.15008488643807	0.106387153711238
609.113828	1.15008488643807	0.106340424031873
609.133828	1.15008488643807	0.10626201025656
609.153828	1.15008488643807	0.106177935173203
609.173828	1.15008488643807	0.106160998134838
609.193828	1.15008488643807	0.106213939881642
609.213828	1.15008488643807	0.106114435226366
609.233828	1.15008488643807	0.106061176555514
609.253828	1.15008488643807	0.106036556186198
609.273828	1.15008488643807	0.10609313662465
609.293828	1.15008488643807	0.106095507620103
609.313828	1.15008488643807	0.106081142770549
609.333828	1.15008488643807	0.106065376095898
609.353828	1.15008488643807	0.10608387045393
609.373828	1.15008488643807	0.106192059065522
609.393828	1.15008488643807	0.106241290901792
609.413828	1.15008488643807	0.106322458474078
609.433828	1.15008488643807	0.106340415723003
609.453828	1.15008488643807	0.106255042675426
609.473828	1.15008488643807	0.106299579406555
609.493828	1.15008488643807	0.106412365197318
609.513828	1.15008488643807	0.106311735283624
609.533828	1.15008488643807	0.106393166959284
609.553828	1.15008488643807	0.106375064898622
609.573828	1.15008125570932	0.106360091721072
609.593828	1.15008125570932	0.10630514338212
609.613828	1.15008125570932	0.106275674787056
609.633828	1.15008125570932	0.106258668310276
609.653828	1.15008125570932	0.106273566707994
609.673828	1.15008125570932	0.106277303919102
[truncated: 13,001 more rows]
