# Supplementary material for: Unraveling the Local Relation Between Tissue Composition and Human Brain Mechanics Through Machine Learning
Source: Front Bioeng Biotechnol. 2021 Aug 17;9:704738. doi: 10.3389/fbioe.2021.704738 (PMC8415910; doi:10.3389/fbioe.2021.704738)
Supplement: Supplementary file 2 [file DataSheet4.ZIP › Mechanics_tensRelax/tensRelax_HBE_02_19_P1_VC.txt]

539.518548	1.00003122426721	0.121653067095854
539.538548	1.00003122426721	0.107557779734726
539.558548	1.00003122426721	0.104655681094504
539.578548	1.00003122426721	0.105395410049185
539.598548	1.00003122426721	0.106963351732189
539.618548	1.00003122426721	0.106118109659512
539.638548	1.00003122426721	0.106313404107996
539.658548	1.00003122426721	0.107191202306462
539.678548	1.00003122426721	0.105734562571564
539.698548	1.00003122426721	0.10525969022204
539.718548	1.00005287248735	0.105401934381961
539.738548	1.00005736551418	0.105414857526295
539.758548	1.00005736551418	0.105033390286543
539.778548	1.00005736551418	0.104588836623894
539.798548	1.00005736551418	0.104146997924237
539.818548	1.00005736551418	0.10375913651177
539.838548	1.00005736551418	0.103615840259147
539.858548	1.00005736551418	0.103092185701441
539.878548	1.00005736551418	0.102727357214799
539.898548	1.00005736551418	0.102386494364544
539.918548	1.00006213084565	0.102620951417176
539.938548	1.00006462697167	0.102911414821028
539.958548	1.00006462697167	0.10271637377468
539.978548	1.00006462697167	0.103009685743089
539.998548	1.00006462697167	0.103041482681287
540.018548	1.00006462697167	0.102946140498259
540.038548	1.00006462697167	0.102689434516073
540.058548	1.00006462697167	0.102735084235817
540.078548	1.00006462697167	0.102620768713855
540.098548	1.00006462697167	0.102460099496097
540.118548	1.00006462697167	0.102396543906597
540.138548	1.00006462697167	0.102511454926271
540.158548	1.00006462697167	0.102170345689847
540.178548	1.00006462697167	0.102133741602094
540.198548	1.00006462697167	0.102004207397763
540.218548	1.00006462697167	0.101924950822559
540.238548	1.00006462697167	0.101678567621865
540.258548	1.00006462697167	0.101506936036731
540.278548	1.00006462697167	0.1015819802351
540.298548	1.00006462697167	0.101504805490697
540.318548	1.00006462697167	0.101579616135023
540.338548	1.00006898384616	0.101677360576723
540.358548	1.00006898384616	0.101936383678994
540.378548	1.00006898384616	0.102040111215901
540.398548	1.00006898384616	0.102091654638491
540.418548	1.00006898384616	0.102263952093661
540.438548	1.00006898384616	0.102184528929353
540.458548	1.00006898384616	0.102372763197996
540.478548	1.00006898384616	0.102490137955048
540.498548	1.00006898384616	0.102654370403934
540.518548	1.00006898384616	0.102816642461788
540.538548	1.00006898384616	0.10291925001527
540.558548	1.00006898384616	0.103012025894916
540.578548	1.00006898384616	0.10303783429125
540.598548	1.00006898384616	0.102843418953301
540.618548	1.00006898384616	0.102623469524032
540.638548	1.00006898384616	0.102617602278396
540.658548	1.00006898384616	0.102637234685263
540.678548	1.00006898384616	0.102503564543178
540.698548	1.00006898384616	0.102100325670903
540.718548	1.00006898384616	0.101716221075702
540.738548	1.00006898384616	0.1015461600814
540.758548	1.00006898384616	0.101414222386231
540.778548	1.00006898384616	0.101290748371946
540.798548	1.00006898384616	0.101101106873241
540.818548	1.00006898384616	0.101040007690595
540.838548	1.00006898384616	0.100783021690114
540.858548	1.00006898384616	0.100684265542878
540.878548	1.00006898384616	0.100717954942219
540.898548	1.00006898384616	0.100561614153134
540.918548	1.00006898384616	0.100458158546572
540.938548	1.00007261457491	0.100244019567987
540.958548	1.00007261457491	0.100069025988987
540.978548	1.00007261457491	0.099985981028156
540.998548	1.00007261457491	0.0998033142851626
541.018548	1.00007261457491	0.0996003725326448
541.038548	1.00007261457491	0.0994090533085766
541.058548	1.00007261457491	0.0992109942843454
541.078548	1.00007261457491	0.0991959898887746
541.098548	1.00007261457491	0.0991332585074369
541.118548	1.00007261457491	0.0990857778829779
541.138548	1.00006898384616	0.0991765716476835
541.158548	1.00006898384616	0.099115629316015
541.178548	1.00006898384616	0.0991944999178845
541.198548	1.00006898384616	0.0992160209160389
541.218548	1.00006898384616	0.0991671558083815
541.238548	1.00006898384616	0.0991488720444202
541.258548	1.00006898384616	0.0992270530659303
541.278548	1.00006898384616	0.0994241977042606
541.298548	1.00006898384616	0.0995522573097076
541.318548	1.00006898384616	0.0997643887649792
541.338548	1.00007624530365	0.0999712768299825
541.358548	1.00007624530365	0.100234709420463
541.378548	1.00007624530365	0.100485073967689
541.398548	1.00007624530365	0.100656331846556
541.418548	1.00007624530365	0.101109147510586
541.438548	1.00007624530365	0.101329274979386
541.458548	1.00007624530365	0.10175352400573
541.478548	1.00007624530365	0.102006672509397
541.498548	1.00007624530365	0.102520336081332
541.518548	1.00007624530365	0.103009089446301
541.538548	1.00006825770041	0.104097124451511
541.558548	1.00006825770041	0.104840973751398
541.578548	1.00006825770041	0.105184613992993
541.598548	1.00006825770041	0.105404278561314
541.618548	1.00006825770041	0.10590214309486
541.638548	1.00006825770041	0.106430536791399
541.658548	1.00006825770041	0.10679200172514
541.678548	1.00006825770041	0.107204072426183
541.698548	1.00006825770041	0.107405472910873
541.718548	1.00006825770041	0.1077550537863
541.738548	1.00006825770041	0.108516799727793
541.758548	1.00006825770041	0.10887063474475
541.778548	1.00006825770041	0.109389766425003
541.798548	1.00006825770041	0.10993345793852
541.818548	1.00006825770041	0.110272112649662
541.838548	1.00006825770041	0.110851702043287
541.858548	1.00006825770041	0.111520164299304
541.878548	1.00006825770041	0.111923130852598
541.898548	1.00007624530365	0.112540637775275
541.918548	1.00007261457491	0.113049664088923
541.938548	1.00007624530365	0.113443784662931
541.958548	1.00013215852633	0.114005530757851
541.978548	1.00022873591096	0.114639048873359
541.998548	1.00038848797575	0.115114527530177
542.018548	1.0005889042025	0.115775202000876
542.038548	1.00082708000819	0.11655716223653
542.058548	1.00109865851834	0.117128032657885
542.078548	1.00140363973295	0.117595375743817
542.098548	1.0016824797006	0.118400342647502
542.118548	1.00196131966824	0.119263781444581
542.138548	1.00226194400835	0.119961387062744
542.158548	1.00267512093957	0.120692552207553
542.178548	1.00307304881006	0.121392109223227
542.198548	1.00350801011376	0.122151972018646
542.218548	1.00407295150653	0.122764581455843
542.238548	1.00469743685073	0.123320709567542
542.258548	1.00541486885082	0.123936338092069
542.278548	1.00613665772539	0.12464877682397
542.298548	1.00672774036514	0.125292393777687
542.318548	1.00732245373362	0.125810875585597
542.338548	1.00793604689159	0.126475927643898
542.358548	1.0087427948188	0.127016582858855
542.378548	1.00969840262458	0.127648239193953
542.398548	1.01068668698907	0.128204786903595
542.418548	1.01150142251952	0.128736277434747
542.438548	1.01233431169371	0.129227696659
542.458548	1.01320786502984	0.129670582585567
542.478548	1.01426368094899	0.130212599268252
542.498548	1.01541970498151	0.130814336548824
542.518548	1.01639419257676	0.13134825564403
542.538548	1.01732002840682	0.13168460523719
542.558548	1.01844264973488	0.132350048999371
542.578548	1.01978819780791	0.132926578948298
542.598548	1.02096310162991	0.133556559859074
542.618548	1.02207846150048	0.134255361954543
542.638548	1.02337971468281	0.134756594547964
542.658548	1.02483345847245	0.135253272100058
542.678548	1.02605701405963	0.135824027977702
542.698548	1.02734301818124	0.13628001105763
542.718548	1.0289303727887	0.136646200177559
542.738548	1.03036959366336	0.137205880924748
542.758548	1.03175653204409	0.137780464224091
542.778548	1.03335114810904	0.138323073210521
542.798548	1.03492761053028	0.138778308492134
542.818548	1.03634069015797	0.139248273620098
542.838548	1.03807690464399	0.139911678741634
542.858548	1.03976083663609	0.140470331562884
542.878548	1.04136344030428	0.141030786221983
542.898548	1.0432223734219	0.141574436784639
542.918548	1.04488379489578	0.141993678634135
542.938548	1.04667592260448	0.142376296170876
542.958548	1.04864305143871	0.142723265093611
542.978548	1.05041629935794	0.143199436354106
542.998548	1.05239068964966	0.143464710684791
543.018548	1.05427140713976	0.143840146390244
543.038548	1.05622328691326	0.144249006306454
543.058548	1.05821655699445	0.144656321366304
543.078548	1.06000069709992	0.145124600980604
543.098548	1.06197508739164	0.145490442908455
543.118548	1.06361835522179	0.145817369649343
543.138548	1.06542500584547	0.146208988659937
543.158548	1.06724327480114	0.146574069139186
543.178548	1.06884950919809	0.146959729502883
543.198548	1.07056321316589	0.147298599057668
543.218548	1.07218469662357	0.147594848856372
543.238548	1.07359705010551	0.147932905328861
543.258548	1.0752853389721	0.148212385453585
543.278548	1.07682404181438	0.148659221654431
543.298548	1.07818483894813	0.149127126776082
543.318548	1.07975767064062	0.149564449320575
543.338548	1.08122593734524	0.149941729001717
543.358548	1.08244223147493	0.150320283500938
543.378548	1.08389597526457	0.15077097026962
543.398548	1.08541652446312	0.151140036632591
543.418548	1.08662483098958	0.151407331799201
543.438548	1.08785129115976	0.151658358198004
543.458548	1.08920119610728	0.151980277657629
543.478548	1.0904726773139	0.152271453110617
543.498548	1.09151760104681	0.152783979832571
543.518548	1.09264385310362	0.153198485626069
543.538548	1.09397850899041	0.153618145293037
543.558548	1.09512727156544	0.154106856419102
543.578548	1.09614242332264	0.154582456741519
543.598548	1.0971909777843	0.154901276992567
543.618548	1.09838839212451	0.155307762945872
543.638548	1.09950375199509	0.155672997732709
543.658548	1.1003918282462	0.155982503146799
543.678548	1.10127699991431	0.156222335123511
543.698548	1.10237347999541	0.156575224116248
543.718548	1.10352587329919	0.157008209430508
543.738548	1.10441830642479	0.157355663828659
543.758548	1.10525845705647	0.157697620128715
543.778548	1.10609134623065	0.158057333077829
543.798548	1.10703243112145	0.158403982109063
543.818548	1.10802870308917	0.158614668349667
543.838548	1.10890951788279	0.158896675557906
543.858548	1.10962331915413	0.159080400108276
543.878548	1.11029645626352	0.159407872860632
543.898548	1.11111046564822	0.159771911763656
543.918548	1.11202540929205	0.160045215430385
543.938548	1.11295487585086	0.160370373568906
543.958548	1.11362365608575	0.160910391968315
543.978548	1.11431567298462	0.161425440432367
543.998548	1.11492490926809	0.161805781932168
544.018548	1.11565032887141	0.162221257489513
544.038548	1.11642730482291	0.162597353750144
544.058548	1.11724131420762	0.163009333647107
544.078548	1.11793260496074	0.163341500911113
544.098548	1.11847939270979	0.163620545413644
544.118548	1.11902254973009	0.163924101083195
544.138548	1.11954682696092	0.164372333767722
544.158548	1.12020471500958	0.164648023267173
544.178548	1.12091488555217	0.16502088322287
544.198548	1.12164320973849	0.165437456144569
544.218548	1.12230182393289	0.165734277474842
544.238548	1.12278108012728	0.16605039437563
544.258548	1.12325307486417	0.166443911369569
544.278548	1.12375121084804	0.166697885636812
544.298548	1.12421957485619	0.166930531034313
544.318548	1.12475183969026	0.167233249881939
544.338548	1.12530951962554	0.167498816803552
544.358548	1.12589261466204	0.167822664514549
544.378548	1.12644666386859	0.16806001451304
544.398548	1.1269825594314	0.168343784982229
544.418548	1.12739501021687	0.168625867563791
544.438548	1.12778131975538	0.16902639783765
544.458548	1.12816472471089	0.169371685401155
544.478548	1.12852924987692	0.169794537454745
544.498548	1.12889667962595	0.170372789713762
544.518548	1.12933236707539	0.170896434890995
544.538548	1.12982251545601	0.17131872016094
544.558548	1.13031702071113	0.171580165882945
544.578548	1.13082677502698	0.171984352653172
544.598548	1.13129150830638	0.172243542516924
544.618548	1.13168580544813	0.172603306506242
544.638548	1.13200167884897	0.172931501536812
544.658548	1.13230666006358	0.173215212063438
544.678548	1.13261890273568	0.173526721695712
544.698548	1.13293840686527	0.173887590171273
544.718548	1.13322813901915	0.174159590532365
544.738548	1.13351496659003	0.174460397746361
544.758548	1.13386061196659	0.174762456038809
544.778548	1.13423239859012	0.175020586521614
544.798548	1.13460418521364	0.175222233304955
544.818548	1.13496871037967	0.175480220163004
544.838548	1.13534775846069	0.175765619170747
544.858548	1.13569340383724	0.176031242473978
544.878548	1.13601653869558	0.176377515232093
544.898548	1.13630336626646	0.176693516995678
544.918548	1.13653718519766	0.176819900845976
544.938548	1.13673469684141	0.176962482838684
544.958548	1.13694600525439	0.17713611270528
544.978548	1.1371696581451	0.177527417165788
544.998548	1.13740710780505	0.177768304962504
545.018548	1.13763802215325	0.178076724882054
545.038548	1.13785005671198	0.178275410740159
545.058548	1.1380693527282	0.178503391300545
545.078548	1.13832205144888	0.178586025981908
545.098548	1.13860815287401	0.178752812306932
545.118548	1.13890587263113	0.178945950807212
545.138548	1.13918471259877	0.179134353251492
545.158548	1.13944467277694	0.179407462253264
545.178548	1.13969737149762	0.179507883851711
545.198548	1.13995370094704	0.17962936962304
545.218548	1.1401809845665	0.179722327482107
545.238548	1.14039301912523	0.179921850162137
545.258548	1.14059343535197	0.179979253772226
545.278548	1.14078295939248	0.180234969934754
545.298548	1.14095069906051	0.180557654403925
545.318548	1.14109955893907	0.180869596690939
545.338548	1.14123680048565	0.180991633815154
545.358548	1.14138202963546	0.181041716123635
545.378548	1.14153815097151	0.181102309152891
545.398548	1.14169427230756	0.181178192877235
545.418548	1.14185402437236	0.18148891969524
545.438548	1.14203265622663	0.181470057372956
545.458548	1.14218877756268	0.181420401190817
545.478548	1.14232601910925	0.181515573363787
545.498548	1.14246761753032	0.181700748405493
545.518548	1.14260485907689	0.181563005142682
545.538548	1.14275008822671	0.181473402286694
545.558548	1.14289096050203	0.181535651155079
545.578548	1.14306233089881	0.181494553702711
545.598548	1.14322934442109	0.181071506984164
545.618548	1.1433818350284	0.180974140675978
545.638548	1.1435415870932	0.180856279946008
545.658548	1.1436940777005	0.180637452199613
545.678548	1.14383930685031	0.180625363386997
545.698548	1.14396565621065	0.180537767123157
545.718548	1.14410652848597	0.18003538019027
545.738548	1.14422561638882	0.1799414881768
545.758548	1.14436358408114	0.179669159615335
545.778548	1.14448993344148	0.179439589686784
545.798548	1.14461628280182	0.179443296036372
545.818548	1.14473537070467	0.178975271029594
545.838548	1.14483557881804	0.178635434084924
545.858548	1.14494740526339	0.178573681374788
545.878548	1.14505487483426	0.178027644979409
545.898548	1.14515871367637	0.177838671597051
545.918548	1.14525166033226	0.177562058626028
545.938548	1.14535259459138	0.176902022751351
545.958548	1.14544191051851	0.176728384575884
545.978548	1.1455305002999	0.176344932591183
545.998548	1.14560529331205	0.175955332042552
546.018548	1.14569097851044	0.175830037841229
546.038548	1.14576504537685	0.175603470382263
546.058548	1.14585073057524	0.175170010275421
546.078548	1.14590664379792	0.174738733027472
546.098548	1.14597707993558	0.174397156561481
546.118548	1.14604388534449	0.173884615595748
546.138548	1.14610342929591	0.173334205173713
546.158548	1.14618112689107	0.17301365014927
546.178548	1.14624865844573	0.172617579364732
546.198548	1.14633361749837	0.171988419845123
546.218548	1.14639751832429	0.171318402643401
546.238548	1.14646795446195	0.1709029882156
546.258548	1.14654202132835	0.17040845079107
546.278548	1.14662044506925	0.169830265596505
546.298548	1.14668725047817	0.16931416249943
546.318548	1.14675405588708	0.168976714354935
546.338548	1.14682449202474	0.168468107639232
546.358548	1.14688040524742	0.168059609752363
546.378548	1.14694721065633	0.167598592684089
546.398548	1.14699949315027	0.167143912909797
546.418548	1.14705903710169	0.166915939471299
546.438548	1.14712584251061	0.16648200813282
546.458548	1.14718538646203	0.165929124634925
546.478548	1.14723403822722	0.165499670590489
546.498548	1.14729721290739	0.165137159926088
546.518548	1.14736038758756	0.164890337222103
546.538548	1.14741630081023	0.164482280892337
546.558548	1.14748310621915	0.164198280742237
546.578548	1.14754265017057	0.163787835612293
546.598548	1.14760582485074	0.163408707801029
546.618548	1.14765011974143	0.163140293310909
546.638548	1.14771692515035	0.162897315833344
546.658548	1.14777646910177	0.162464655752002
546.678548	1.1478360130532	0.162164453305057
546.698548	1.14788466481838	0.161646274770908
546.718548	1.14793694731232	0.161316223301345
546.738548	1.14797761147426	0.160990033082449
546.758548	1.14802190636496	0.16067778514771
546.778548	1.14807055813015	0.1603076332902
546.798548	1.14811485302084	0.160172932260855
546.818548	1.14815624332854	0.159955646996858
546.838548	1.14820053821923	0.159659610261326
546.858548	1.14824120238118	0.159263131748659
546.878548	1.14826734362814	0.158915339654285
546.898548	1.1483007463326	0.158750006194562
546.918548	1.1483421366403	0.158443843320245
546.938548	1.14838643153099	0.158001252952061
546.958548	1.1484162035067	0.157617477514914
546.978548	1.14844597548242	0.157357517893688
546.998548	1.14848663964436	0.157180910484116
547.018548	1.14853529140955	0.157020837726195
547.038548	1.14856506338526	0.156848064266718
547.058548	1.14858031244599	0.156646683367222
547.078548	1.14862097660794	0.156532572905157
547.098548	1.14865801004114	0.156463289391187
547.118548	1.14866527149863	0.156239299462449
547.138548	1.14869940034884	0.155962402802859
547.158548	1.14872481545006	0.155653638065196
547.178548	1.14874732596828	0.155422454435358
547.198548	1.14878435940148	0.155325053111218
547.218548	1.14879960846221	0.155163612357171
547.238548	1.14884027262416	0.154870123477329
547.258548	1.14885189095615	0.154655602099648
547.278548	1.1488852936606	0.154428718310126
547.298548	1.14891869636506	0.154147548517303
547.318548	1.14895209906952	0.153983609760786
547.338548	1.14897025271324	0.153711580912139
547.358548	1.14898550177397	0.153563064605653
547.378548	1.14901164302094	0.153217091560356
547.398548	1.14903778426791	0.152914776879915
547.418548	1.14905593791163	0.152690658163689
547.438548	1.14906755624362	0.152422223494883
547.458548	1.14909297134484	0.1521826841091
547.478548	1.14910458967682	0.15211368665766
547.498548	1.14911185113431	0.151961147077536
547.518548	1.14915687217075	0.151965202399674
547.538548	1.1491605028995	0.15183827550536
547.558548	1.14919027487521	0.151851646257947
547.578548	1.14920479779019	0.1516514398766
547.598548	1.14920479779019	0.151351810741697
547.618548	1.14923093903716	0.151132482089128
547.638548	1.14925344955538	0.150915781413498
547.658548	1.14927160319911	0.150581497761559
547.678548	1.14928322153109	0.150349492740554
547.698548	1.14932388569304	0.150282011657922
547.718548	1.14933114715053	0.150137470552324
547.738548	1.14933114715053	0.149905736756581
547.758548	1.14933477787928	0.149780895388683
547.778548	1.1493572883975	0.149772232798033
547.798548	1.14937616818697	0.149695581096688
547.818548	1.14937616818697	0.149645195514444
547.838548	1.14940230943394	0.149608265553961
547.858548	1.14941683234892	0.149519082889409
547.878548	1.14943208140965	0.149417425049776
547.898548	1.14945023505338	0.14933904985136
547.918548	1.14945822265662	0.149362019129473
547.938548	1.14946911484285	0.149352022371669
547.958548	1.14947637630035	0.149257588501164
547.978548	1.14949162536108	0.149265211889551
547.998548	1.14949525608982	0.149276395035319
548.018548	1.14951776660804	0.149388046665303
548.038548	1.14952502806553	0.149433503900549
548.058548	1.14953592025177	0.149290009119103
548.078548	1.14954318170926	0.149018428355955
548.098548	1.14955843076999	0.149032412184463
548.118548	1.14956932295623	0.148890983344238
548.138548	1.14956932295623	0.148826286920095
548.158548	1.14956932295623	0.148695077990188
548.178548	1.14959546420319	0.148537649826945
548.198548	1.14961434399267	0.148509041199946
548.218548	1.14961797472141	0.148524641103703
548.238548	1.14963685451089	0.148472148629379
548.258548	1.14963685451089	0.148383637202838
548.278548	1.14964411596838	0.148321562227237
548.298548	1.14964411596838	0.148278794098473
548.318548	1.14964774669713	0.148276700263189
548.338548	1.14967025721535	0.148108887199206
548.358548	1.14968841085907	0.147898193243225
548.378548	1.14968841085907	0.147907483747064
548.398548	1.14968841085907	0.147796238658228
548.418548	1.14968841085907	0.147690009159526
548.438548	1.14968841085907	0.147609389972672
548.458548	1.14971455210604	0.147491987417543
548.478548	1.14971818283479	0.147387698633519
548.498548	1.14972181356353	0.147428491031652
548.518548	1.14975594241374	0.147295263639782
548.538548	1.14975594241374	0.147210851453692
548.558548	1.14976320387123	0.147044103112075
548.578548	1.14976320387123	0.146666013909581
548.598548	1.14976320387123	0.146317860379355
548.618548	1.14976320387123	0.14610064039934
548.638548	1.14976320387123	0.146042991084089
548.658548	1.14976320387123	0.145922129071514
548.678548	1.14977772678621	0.145847719578136
548.698548	1.14978135751495	0.145699610999779
548.718548	1.1497820836607	0.145551711330158
548.738548	1.14980386803318	0.145389725751624
548.758548	1.14980749876192	0.145243559074926
548.778548	1.14980749876192	0.145172918841154
548.798548	1.14981548636516	0.145022680818069
548.818548	1.14983364000889	0.144912040496284
548.838548	1.14983364000889	0.144741086085885
548.858548	1.14983364000889	0.144576841681644
548.878548	1.14983364000889	0.14446018455087
548.898548	1.14984888906962	0.144422286013521
548.918548	1.14985615052711	0.144303305960041
548.938548	1.14985615052711	0.14425215418127
548.958548	1.14985615052711	0.144129268365316
548.978548	1.1498634119846	0.143966570004419
548.998548	1.1498634119846	0.143840729791627
549.018548	1.14987503031659	0.14385208861065
549.038548	1.14987503031659	0.143871660154352
549.058548	1.14987503031659	0.143905917626091
549.078548	1.14987503031659	0.143854013301077
549.098548	1.14987503031659	0.143694100192162
549.118548	1.14989754083481	0.143659019548784
549.138548	1.14990117156355	0.143592397247234
549.158548	1.1499048022923	0.1435522576889
549.178548	1.1499048022923	0.143425894017287
549.198548	1.1499048022923	0.143370894044641
549.218548	1.1499048022923	0.143263208119695
549.238548	1.1499048022923	0.14306542080655
549.258548	1.14992731281052	0.143027158459386
549.278548	1.14993094353926	0.14286901692029
549.298548	1.14992731281052	0.142808100438588
549.318548	1.14993457426801	0.142634595205045
549.338548	1.14993094353926	0.14254522321695
549.358548	1.14993457426801	0.14245508799978
549.378548	1.14993457426801	0.142302752580466
549.398548	1.14993457426801	0.1422357089005
549.418548	1.14993457426801	0.142056705568862
549.438548	1.14993457426801	0.141831182060085
549.458548	1.1499418357255	0.141750745668375
549.478548	1.14994982332874	0.141529710136476
549.498548	1.14994982332874	0.141475889429905
549.518548	1.14994982332874	0.141353331814324
549.538548	1.14994982332874	0.141336653537915
549.558548	1.14994982332874	0.141319843506567
549.578548	1.14994982332874	0.141323624635988
549.598548	1.14996797697247	0.141285194330948
549.618548	1.14997596457571	0.141318845848654
549.638548	1.14997596457571	0.141300356832039
549.658548	1.14997596457571	0.141208292176515
549.678548	1.14997596457571	0.141191622208978
549.698548	1.14997596457571	0.141042091033348
549.718548	1.14997596457571	0.140997422547278
549.738548	1.14997596457571	0.140961497366595
549.758548	1.14997596457571	0.140821773031737
549.778548	1.14997596457571	0.140713968408646
549.798548	1.14997596457571	0.140706955128726
549.818548	1.14997596457571	0.140616503580999
549.838548	1.14997596457571	0.14063640925998
549.858548	1.14997596457571	0.140530618350925
549.878548	1.14997596457571	0.140442616732918
549.898548	1.14997596457571	0.140314721855229
549.918548	1.14997596457571	0.140296671428261
549.938548	1.14997596457571	0.140278792520112
549.958548	1.14999847509393	0.140202370499679
549.978548	1.15000210582267	0.140153608708064
549.998548	1.15000210582267	0.140076529099905
550.018548	1.15000210582267	0.140022055553535
550.038548	1.15000210582267	0.13991456666751
550.058548	1.15000210582267	0.139870585443701
550.078548	1.15000210582267	0.139775159256701
550.098548	1.15000936728016	0.139647539758709
550.118548	1.15000936728016	0.139521686489121
550.138548	1.15000936728016	0.139443986683153
550.158548	1.15000936728016	0.139281075852575
550.178548	1.15000936728016	0.139306343126783
550.198548	1.15000936728016	0.139301040880629
550.218548	1.15000936728016	0.139272984793495
550.238548	1.15000936728016	0.139228231438251
550.258548	1.15000936728016	0.139237030531768
550.278548	1.15000936728016	0.139115852782126
550.298548	1.15000936728016	0.139043756122111
550.318548	1.15000936728016	0.138954613221437
550.338548	1.15000936728016	0.138929221907666
550.358548	1.15000936728016	0.138868729178344
550.378548	1.15000936728016	0.13886574629395
550.398548	1.15000936728016	0.138826048886208
550.418548	1.15000936728016	0.138721238423834
550.438548	1.15000936728016	0.138702336931162
550.458548	1.15000936728016	0.138576944210379
550.478548	1.15000936728016	0.138536420663544
550.498548	1.15000936728016	0.138400599717197
550.518548	1.15000936728016	0.138297362598741
550.538548	1.15000936728016	0.138201561325601
550.558548	1.15000936728016	0.138078616160574
550.578548	1.15000936728016	0.1380001934829
550.598548	1.15000936728016	0.137949180580959
550.618548	1.15004349613037	0.137892108138696
550.638548	1.15004349613037	0.137917716076581
550.658548	1.15004349613037	0.13790066864894
550.678548	1.15004349613037	0.137845633066852
550.698548	1.15004349613037	0.137802862564125
550.718548	1.15004349613037	0.137790165423513
550.738548	1.15004349613037	0.137792787465545
550.758548	1.15004349613037	0.13778529642559
550.778548	1.15004349613037	0.137666298567388
550.798548	1.15004349613037	0.137707601367547
550.818548	1.15005075758786	0.13753398693171
550.838548	1.15005075758786	0.137506608610986
550.858548	1.15005075758786	0.1374709332899
550.878548	1.15005075758786	0.137365876528874
550.898548	1.15005075758786	0.13731597226761
550.918548	1.15005075758786	0.13719863202901
550.938548	1.15005075758786	0.137106722868057
550.958548	1.15005075758786	0.136939045119961
550.978548	1.15005075758786	0.136824210599209
550.998548	1.15005075758786	0.13668933508359
551.018548	1.15006963737734	0.136614092329231
551.038548	1.15006963737734	0.136552210238117
551.058548	1.15006963737734	0.136515406097668
551.078548	1.15006963737734	0.136332425191178
551.098548	1.15006963737734	0.13626448177927
551.118548	1.15006963737734	0.136125692192307
551.138548	1.15006963737734	0.135997515406523
551.158548	1.15006963737734	0.135901718287819
551.178548	1.15006963737734	0.135805131232956
551.198548	1.15006963737734	0.135639198347598
551.218548	1.15008779102106	0.135624586605901
551.238548	1.15008779102106	0.135702522621179
551.258548	1.15008779102106	0.135572840149421
551.278548	1.15008779102106	0.135484104976876
551.298548	1.15008779102106	0.135354794623803
551.318548	1.15008779102106	0.135327729666184
551.338548	1.15008779102106	0.135223108527351
551.358548	1.15008779102106	0.135188197622322
551.378548	1.15008779102106	0.135124935071776
551.398548	1.15008779102106	0.13503063058225
551.418548	1.15008052956357	0.134876234563132
551.438548	1.15008052956357	0.13476989111421
551.458548	1.15008052956357	0.134744343712379
551.478548	1.15008052956357	0.134848360084161
551.498548	1.15008052956357	0.134770512499001
551.518548	1.15008052956357	0.134717179641808
551.538548	1.15008052956357	0.13469909775983
551.558548	1.15008052956357	0.134620361125562
551.578548	1.15008052956357	0.134484963931594
551.598548	1.15008052956357	0.134402171381698
551.618548	1.15008052956357	0.134296310440737
551.638548	1.15008052956357	0.134174970074636
551.658548	1.15008052956357	0.133980784063223
551.678548	1.15008052956357	0.133810700897211
551.698548	1.15008052956357	0.133700747244197
551.718548	1.15008052956357	0.133574477344119
551.738548	1.15008052956357	0.133484961137777
551.758548	1.15008052956357	0.133322158322512
551.778548	1.15008052956357	0.133208974892963
551.798548	1.15008052956357	0.133006631351508
551.818548	1.1500839050067	0.132862283723887
551.838548	1.15008416029232	0.132802792213421
551.858548	1.15008416029232	0.13260384047147
551.878548	1.15008416029232	0.132341616683121
551.898548	1.15008416029232	0.132169402291909
551.918548	1.15008416029232	0.132147065674911
551.938548	1.15008416029232	0.132037107867462
551.958548	1.15008416029232	0.131863945671559
551.978548	1.15008416029232	0.131883577157824
551.998548	1.15008416029232	0.131809886975206
552.018548	1.15008140888069	0.131783541921839
552.038548	1.15008052956357	0.131680714905474
552.058548	1.15008052956357	0.131620790740267
552.078548	1.15008052956357	0.131509796698009
552.098548	1.15008052956357	0.13137467607072
552.118548	1.15008052956357	0.131240368525727
552.138548	1.15008052956357	0.131078321224158
552.158548	1.15008052956357	0.131016741219823
552.178548	1.15008052956357	0.130982594137359
552.198548	1.15008052956357	0.130914425792465
552.218548	1.15008052956357	0.130844916752018
552.238548	1.15008052956357	0.130727124866974
552.258548	1.15008052956357	0.130768184335935
552.278548	1.15008052956357	0.13073546578565
552.298548	1.15008052956357	0.130675237159701
552.318548	1.15008052956357	0.130685749067456
552.338548	1.15008052956357	0.130617562324349
552.358548	1.15008052956357	0.130551531139563
552.378548	1.15008052956357	0.130486526100243
552.398548	1.15008052956357	0.130419791628945
552.418548	1.15008203291219	0.13038620717569
552.438548	1.15008416029232	0.130377541024096
552.458548	1.15008416029232	0.130408292746111
552.478548	1.15008416029232	0.13038215719497
552.498548	1.15008416029232	0.130272302654907
552.518548	1.15008416029232	0.130283756432446
552.538548	1.15008416029232	0.130324259800595
552.558548	1.15008416029232	0.130350369831636
552.578548	1.15008416029232	0.130421465866286
552.598548	1.15008416029232	0.130475880063584
552.618548	1.15008416029232	0.130419309120984
552.638548	1.15008416029232	0.130406172203744
552.658548	1.15008416029232	0.130485541499127
552.678548	1.15008416029232	0.13049651692314
552.698548	1.15008416029232	0.130623437882546
552.718548	1.15008416029232	0.130768334489089
552.738548	1.15008416029232	0.130853438685366
552.758548	1.15008416029232	0.130901354752695
552.778548	1.15008416029232	0.13096224927524
552.798548	1.15008416029232	0.13102371117492
552.818548	1.15008416029232	0.13112187216719
552.838548	1.15008416029232	0.131271993272602
552.858548	1.15008416029232	0.131323867329588
552.878548	1.15008416029232	0.131319965128059
552.898548	1.15008416029232	0.131325524355698
552.918548	1.15008416029232	0.131349126888417
552.938548	1.15008416029232	0.131455827025266
552.958548	1.15008416029232	0.131489952742064
552.978548	1.15008416029232	0.131637374058159
552.998548	1.15008416029232	0.131622828193932
553.018548	1.15008416029232	0.131629306145217
553.038548	1.15008416029232	0.131668657547865
553.058548	1.15008416029232	0.131701300131337
553.078548	1.15008416029232	0.131741005254459
553.098548	1.15008416029232	0.131808710083095
553.118548	1.15008416029232	0.131853387471527
553.138548	1.15008416029232	0.131787337295037
553.158548	1.15008416029232	0.131794844359242
553.178548	1.15008416029232	0.131719789741443
553.198548	1.15008416029232	0.131657357484425
553.218548	1.15008416029232	0.131660221077182
553.238548	1.15008488643807	0.131606130925821
553.258548	1.15008488643807	0.131637139035831
553.278548	1.15008488643807	0.131657782423785
553.298548	1.15008488643807	0.131764754379387
553.318548	1.15008488643807	0.131724977443887
553.338548	1.15008488643807	0.131747639293805
553.358548	1.15008488643807	0.131775580837228
553.378548	1.15008488643807	0.131818569151051
553.398548	1.15008488643807	0.131837581626488
553.418548	1.15008488643807	0.131852135206094
553.438548	1.15008488643807	0.131829097083056
553.458548	1.15008488643807	0.13174843635185
553.478548	1.15008488643807	0.131732538515748
553.498548	1.15008488643807	0.131600612649042
553.518548	1.15008488643807	0.131680660304327
553.538548	1.15008488643807	0.131631361997095
553.558548	1.15008488643807	0.131695302907541
553.578548	1.15008488643807	0.131693948561702
553.598548	1.15008488643807	0.131716770654116
553.618548	1.15008488643807	0.131693470801667
553.638548	1.15008488643807	0.131732051853352
553.658548	1.15008488643807	0.131607285265285
553.678548	1.15008488643807	0.131505901024877
553.698548	1.15008488643807	0.131394968705655
553.718548	1.15008488643807	0.131392513434518
553.738548	1.15008488643807	0.131279928837112
553.758548	1.15008488643807	0.131286015084516
553.778548	1.15008488643807	0.13123668116784
553.798548	1.15008488643807	0.131258625487468
553.818548	1.15008488643807	0.131109433788535
553.838548	1.15008488643807	0.131087950611202
553.858548	1.15008488643807	0.131099530802265
553.878548	1.15008488643807	0.131062347421242
553.898548	1.15008488643807	0.131085138652138
553.918548	1.15008488643807	0.131076968658791
553.938548	1.15008488643807	0.131011944627768
553.958548	1.15008488643807	0.13109899547363
553.978548	1.15008488643807	0.131200192170968
553.998548	1.15008488643807	0.131321009671738
554.018548	1.15008488643807	0.131374182286435
554.038548	1.15008488643807	0.131328600418136
554.058548	1.15008488643807	0.131287472104251
554.078548	1.15008488643807	0.131321724234573
554.098548	1.15008488643807	0.131317155542958
554.118548	1.15008488643807	0.131460488301435
554.138548	1.15008488643807	0.131425242074144
554.158548	1.15008488643807	0.131348815899276
554.178548	1.15008488643807	0.131306811593078
554.198548	1.15008488643807	0.131257977395595
554.218548	1.15008488643807	0.131312006417411
554.238548	1.15008488643807	0.131338607858773
554.258548	1.15008488643807	0.131205308654525
554.278548	1.15008488643807	0.131224321723453
554.298548	1.15008488643807	0.131163072886943
554.318548	1.15008488643807	0.131146718062982
554.338548	1.15008488643807	0.131078082047395
554.358548	1.15008488643807	0.131175096415581
554.378548	1.15008488643807	0.131205252866397
554.398548	1.15008488643807	0.13131672466869
554.418548	1.15008488643807	0.131391135942541
554.438548	1.15008561258382	0.131428327038943
554.458548	1.15008561258382	0.131394900454222
554.478548	1.15008561258382	0.13132884849726
554.498548	1.15008561258382	0.131386423626169
554.518548	1.15008561258382	0.131355445190696
554.538548	1.15008561258382	0.131413014384698
554.558548	1.15008561258382	0.131459784421433
554.578548	1.15008561258382	0.131463772679118
554.598548	1.15008561258382	0.131542500411026
554.618548	1.15008561258382	0.131573545910951
554.638548	1.15008561258382	0.13170494357091
554.658548	1.15008561258382	0.131751486300697
554.678548	1.15008561258382	0.131833621856358
554.698548	1.15008561258382	0.131811592074065
554.718548	1.15008561258382	0.131791977799031
554.738548	1.15008561258382	0.131658402621595
554.758548	1.15008561258382	0.131480472321192
554.778548	1.15008561258382	0.131446712788173
554.798548	1.15008561258382	0.131366100723207
554.818548	1.15008561258382	0.131230821040403
554.838548	1.15008561258382	0.131172927800464
554.858548	1.15008561258382	0.131156540928003
554.878548	1.15008561258382	0.131188193568942
554.898548	1.15008561258382	0.131268508888544
554.918548	1.15008561258382	0.131314264056136
554.938548	1.15008561258382	0.131308088785123
554.958548	1.15008561258382	0.131374730078376
554.978548	1.15008561258382	0.131407280077294
554.998548	1.15008561258382	0.13134940701604
555.018548	1.15008561258382	0.131376614411434
555.038548	1.15008561258382	0.131421487651806
555.058548	1.15008561258382	0.131463829060737
555.078548	1.15008561258382	0.131539606550241
555.098548	1.15008561258382	0.131507702269234
555.118548	1.15008561258382	0.131594269420153
555.138548	1.15008561258382	0.131487137222055
555.158548	1.15008561258382	0.131458121460416
555.178548	1.15008561258382	0.131471276182378
555.198548	1.15008561258382	0.131412770460009
555.218548	1.15008561258382	0.131412384691037
555.238548	1.15008561258382	0.131394500441472
555.258548	1.15008561258382	0.131438125570845
555.278548	1.15008561258382	0.131529984878577
555.298548	1.15008561258382	0.131623044818048
555.318548	1.15008561258382	0.131679594394981
555.338548	1.15008561258382	0.131794249681534
555.358548	1.15008561258382	0.13178518351719
555.378548	1.15008561258382	0.13195139534319
555.398548	1.15008561258382	0.131967323447319
555.418548	1.15008561258382	0.1320165802102
555.438548	1.15008561258382	0.13206847325889
555.458548	1.15008561258382	0.131988967460639
555.478548	1.15008561258382	0.132136141884592
555.498548	1.15008561258382	0.132236654287122
555.518548	1.15008561258382	0.132297669881775
555.538548	1.15008561258382	0.132312129689846
555.558548	1.15008561258382	0.132239825901566
555.578548	1.15008561258382	0.132282818963315
555.598548	1.15008561258382	0.132261578523689
555.618548	1.15008561258382	0.132266119321241
555.638548	1.15008561258382	0.13233075580282
555.658548	1.15008561258382	0.132260030699874
555.678548	1.15008561258382	0.132291212702666
555.698548	1.15008561258382	0.132229827956781
555.718548	1.15008561258382	0.132268930686815
555.738548	1.15008561258382	0.132224555385163
555.758548	1.15008561258382	0.132297534565889
555.778548	1.15008561258382	0.132229768014217
555.798548	1.15008561258382	0.132238406271748
555.818548	1.15008561258382	0.132244720419591
555.838548	1.15008561258382	0.132301980998416
555.858548	1.15008561258382	0.132341252279816
555.878548	1.15008561258382	0.132246533533762
555.898548	1.15008561258382	0.132288152070987
555.918548	1.15008561258382	0.132276392052233
555.938548	1.15008561258382	0.132231306342181
555.958548	1.15008561258382	0.132400222705425
555.978548	1.15008561258382	0.132556736892946
555.998548	1.15008561258382	0.132556531545155
556.018548	1.15008561258382	0.132594989150768
556.038548	1.15008487509204	0.132647727330254
556.058548	1.15008198185507	0.132598814198504
556.078548	1.15008198185507	0.132573512501833
556.098548	1.15008198185507	0.132545202400669
556.118548	1.15008198185507	0.132502652083002
556.138548	1.15008198185507	0.132443492333852
556.158548	1.15008198185507	0.132479439473691
556.178548	1.15008198185507	0.132457455390184
556.198548	1.15008198185507	0.132408736923392
556.218548	1.15008198185507	0.13242082692299
556.238548	1.15008209531534	0.132353586204102
556.258548	1.15008561258382	0.132279316181045
556.278548	1.15008561258382	0.132234884497774
556.298548	1.15008561258382	0.132130163059008
556.318548	1.15008561258382	0.132056855084419
556.338548	1.15008561258382	0.132012178882969
556.358548	1.15008561258382	0.131971876708175
556.378548	1.15008561258382	0.131878203692783
556.398548	1.15008561258382	0.131758535783551
556.418548	1.15008561258382	0.131529545101947
556.438548	1.15008561258382	0.131399930881623
556.458548	1.15008561258382	0.131212092847024
556.478548	1.15008561258382	0.131067605749083
556.498548	1.15008561258382	0.130874647669983
556.518548	1.15008561258382	0.130816585285187
556.538548	1.15008561258382	0.130677387970095
556.558548	1.15008561258382	0.130543216334479
556.578548	1.15008561258382	0.130459292591257
556.598548	1.15008561258382	0.13032147989003
556.618548	1.15008561258382	0.130196748911407
556.638548	1.15008561258382	0.130054165731718
556.658548	1.15008561258382	0.129959881420876
556.678548	1.15008561258382	0.129832447091992
556.698548	1.15008561258382	0.129682341417339
556.718548	1.15008561258382	0.129642603652227
556.738548	1.15008561258382	0.129481552821588
556.758548	1.15008561258382	0.12932102544977
556.778548	1.15008561258382	0.129074126185482
556.798548	1.15008561258382	0.128894546574349
556.818548	1.15008561258382	0.12868006852149
556.838548	1.15008561258382	0.128441031822353
556.858548	1.15008561258382	0.128201017643988
556.878548	1.15008561258382	0.128109355968669
556.898548	1.15008561258382	0.127948569241403
556.918548	1.15008561258382	0.12777081936218
556.938548	1.15008561258382	0.127586162437879
556.958548	1.15008561258382	0.127471488753114
556.978548	1.15008561258382	0.127308378509652
556.998548	1.15008561258382	0.127099034151582
557.018548	1.15008561258382	0.126857853763939
557.038548	1.15008561258382	0.126687720151215
557.058548	1.15008561258382	0.126534786493249
557.078548	1.15008561258382	0.126335822881484
557.098548	1.15008561258382	0.126131054336918
557.118548	1.15008561258382	0.12600371496655
557.138548	1.15008561258382	0.12581991682333
557.158548	1.15008561258382	0.125639474276679
557.178548	1.15008561258382	0.125435534838659
557.198548	1.15008561258382	0.125216772376244
557.218548	1.15008561258382	0.125065916529312
557.238548	1.15008561258382	0.12495209450374
557.258548	1.15008561258382	0.12477553041899
557.278548	1.15008561258382	0.124711490989083
557.298548	1.15008561258382	0.124696625826846
557.318548	1.15008561258382	0.124570274618538
557.338548	1.15008561258382	0.124490584838162
557.358548	1.15008561258382	0.124359161658102
557.378548	1.15008561258382	0.124305172993655
557.398548	1.15008561258382	0.124180176724677
557.418548	1.15008561258382	0.124091816044781
557.438548	1.15008561258382	0.123966332519915
557.458548	1.15008561258382	0.123901062783732
557.478548	1.15008561258382	0.123817879123447
557.498548	1.15008561258382	0.123879314909535
557.518548	1.15008561258382	0.123903757231632
557.538548	1.15008561258382	0.123850109230863
557.558548	1.15008561258382	0.123774657567768
557.578548	1.15008561258382	0.123643243883559
557.598548	1.15008561258382	0.123697049159371
557.618548	1.15008561258382	0.123600549941137
557.638548	1.15008561258382	0.123654825855095
557.658548	1.15008561258382	0.123646508676048
557.678548	1.15008561258382	0.123649451203072
557.698548	1.15008561258382	0.123648993621722
557.718548	1.15008561258382	0.123612125384275
557.738548	1.15008561258382	0.123586792826087
557.758548	1.15008561258382	0.12352211658063
557.778548	1.15008561258382	0.123527179650021
557.798548	1.15008561258382	0.123594457165334
557.818548	1.15008561258382	0.123595674414815
557.838548	1.15008561258382	0.123613333731395
557.858548	1.15008561258382	0.123530339394651
557.878548	1.15008561258382	0.12344824478985
557.898548	1.15008561258382	0.123383627893465
557.918548	1.15008561258382	0.123391895219291
557.938548	1.15008561258382	0.123381359571907
557.958548	1.15008561258382	0.123403679571165
557.978548	1.15008561258382	0.123408783591417
557.998548	1.15008561258382	0.123389554491865
558.018548	1.15008561258382	0.123501463696823
558.038548	1.15008561258382	0.123536388845631
558.058548	1.15008561258382	0.123447883947488
558.078548	1.15008561258382	0.123388111122417
558.098548	1.15008561258382	0.123318590805646
558.118548	1.15008561258382	0.123290253997399
558.138548	1.15008561258382	0.123277365752773
558.158548	1.15008561258382	0.123257317636018
558.178548	1.15008561258382	0.123325283007083
558.198548	1.15008561258382	0.123274398299138
558.218548	1.15008561258382	0.123169248360068
558.238548	1.15008561258382	0.123203635212786
558.258548	1.15008561258382	0.123271814834004
558.278548	1.15008561258382	0.123403556125094
558.298548	1.15008561258382	0.123502695783573
558.318548	1.15008561258382	0.123565310835735
558.338548	1.15008561258382	0.123593064836089
558.358548	1.15008561258382	0.123734360734392
558.378548	1.15008561258382	0.12371602246442
558.398548	1.15008561258382	0.123702775157904
558.418548	1.15008561258382	0.123730166535424
558.438548	1.15008561258382	0.123733779113479
558.458548	1.15008561258382	0.123593567522735
558.478548	1.15008561258382	0.123696161297244
558.498548	1.15008561258382	0.123625248057737
558.518548	1.15008561258382	0.123524686395477
558.538548	1.15008561258382	0.12353391458279
558.558548	1.15008561258382	0.12358273809744
558.578548	1.15008561258382	0.123513164959995
558.598548	1.15008561258382	0.123382884843075
558.618548	1.15008561258382	0.123406064810397
558.638548	1.15008561258382	0.123386762711485
558.658548	1.15008561258382	0.123370440529513
558.678548	1.15008561258382	0.123390271428663
558.698548	1.15008561258382	0.123341856235632
558.718548	1.15008561258382	0.123364637377186
558.738548	1.15008561258382	0.123323179082456
558.758548	1.15008561258382	0.123317167614883
558.778548	1.15008561258382	0.123326646848774
558.798548	1.15008561258382	0.123382838550798
558.818548	1.15008561258382	0.123327998227159
558.838548	1.15008561258382	0.123421105645889
558.858548	1.15008561258382	0.12336968679629
558.878548	1.15008561258382	0.123358303644148
558.898548	1.15008561258382	0.123411349251829
558.918548	1.15008561258382	0.123413395014365
558.938548	1.15008561258382	0.123452711994551
558.958548	1.15008561258382	0.123355756381948
558.978548	1.15008561258382	0.123164601921167
558.998548	1.15008561258382	0.123057109474198
559.018548	1.15008561258382	0.123002285768298
559.038548	1.15008561258382	0.122953818348084
559.058548	1.15008561258382	0.122943502292269
559.078548	1.15008561258382	0.122923278502258
559.098548	1.15008561258382	0.122889751617604
559.118548	1.15008561258382	0.122850634050302
559.138548	1.15008561258382	0.122795276202749
559.158548	1.15008561258382	0.122740977142652
559.178548	1.15008561258382	0.122703987239606
559.198548	1.15008561258382	0.12266730001683
559.218548	1.15008561258382	0.122718328943022
559.238548	1.15008561258382	0.122758169382029
559.258548	1.15008561258382	0.12275447134131
559.278548	1.15008561258382	0.122845598874975
559.298548	1.15008561258382	0.122891529122331
559.318548	1.15008561258382	0.122867262473488
559.338548	1.15008561258382	0.122887409109705
559.358548	1.15008561258382	0.122773273721029
559.378548	1.15008561258382	0.122819666297662
559.398548	1.15008561258382	0.122838041364058
559.418548	1.15008561258382	0.122752337148655
559.438548	1.15008561258382	0.122723992625029
559.458548	1.15008561258382	0.122778292872107
559.478548	1.15008561258382	0.122745981456461
559.498548	1.15008561258382	0.122772128877417
559.518548	1.15008561258382	0.122784535801063
559.538548	1.15008561258382	0.122861978625547
559.558548	1.15008561258382	0.122849570514919
559.578548	1.15008561258382	0.122817184319442
559.598548	1.15008561258382	0.122860842090805
559.618548	1.15008561258382	0.122972341787162
559.638548	1.15008561258382	0.123005863923891
559.658548	1.15008201022014	0.123018511211281
559.678548	1.15008198185507	0.122938292630668
559.698548	1.15008198185507	0.122991322807591
559.718548	1.15008198185507	0.122902522944556
559.738548	1.15008198185507	0.122889330832678
559.758548	1.15008198185507	0.122881619014173
559.778548	1.15008198185507	0.122897376192973
559.798548	1.15008198185507	0.122819237203866
559.818548	1.15008198185507	0.122681931343721
559.838548	1.15008198185507	0.122754343740803
559.858548	1.15008496018724	0.122744145196152
559.878548	1.15008561258382	0.122706117871315
559.898548	1.15008561258382	0.122724052567592
559.918548	1.15008561258382	0.122646442378723
559.938548	1.15008561258382	0.122517075644031
559.958548	1.15008561258382	0.122555811596796
559.978548	1.15008561258382	0.122573206810002
559.998548	1.15008561258382	0.122511112249208
560.018548	1.15008561258382	0.122444355225262
560.038548	1.15008561258382	0.122584995909802
560.058548	1.15008561258382	0.122484697757424
560.078548	1.15008561258382	0.122404324275731
560.098548	1.15008561258382	0.122288311082395
560.118548	1.15008561258382	0.122069564644229
560.138548	1.15008561258382	0.121950443339957
560.158548	1.15008561258382	0.121916453532536
560.178548	1.15008561258382	0.121893405913646
560.198548	1.15008561258382	0.121838599418978
560.218548	1.15008561258382	0.121816484174021
560.238548	1.15008561258382	0.121760287130579
560.258548	1.15008561258382	0.121784238635846
560.278548	1.15008561258382	0.121722322715759
560.298548	1.15008561258382	0.121772747468391
560.318548	1.15008561258382	0.121811230000615
560.338548	1.15008561258382	0.121823940198023
560.358548	1.15008561258382	0.12182586429496
560.378548	1.15008561258382	0.121795058565288
560.398548	1.15008561258382	0.121780465815295
560.418548	1.15008561258382	0.121790988999374
560.438548	1.15008561258382	0.121748591802314
560.458548	1.15008583383135	0.121695378830248
560.478548	1.15008633872956	0.121758433065548
560.498548	1.15008633872956	0.121925618809832
560.518548	1.15008633872956	0.122067403151003
560.538548	1.15008633872956	0.122093971356884
560.558548	1.15008633872956	0.122182016893204
560.578548	1.15008633872956	0.122321227858583
560.598548	1.15008633872956	0.122435107452755
560.618548	1.15008633872956	0.122543464615714
560.638548	1.15008633872956	0.122685646002181
560.658548	1.15008633872956	0.122719458355875
560.678548	1.15008633872956	0.122790179897876
560.698548	1.15008633872956	0.122835576597069
560.718548	1.15008633872956	0.123067058752744
560.738548	1.15008633872956	0.123071775223551
560.758548	1.15008633872956	0.123059224675149
560.778548	1.15008633872956	0.123074612702716
560.798548	1.15008633872956	0.123128048233805
560.818548	1.15008633872956	0.123102979778991
560.838548	1.15008633872956	0.123141965591351
560.858548	1.15008633872956	0.123194236693635
560.878548	1.15008633872956	0.123304849121355
560.898548	1.15008633872956	0.123368147874835
560.918548	1.15008633872956	0.123456894323704
560.938548	1.15008633872956	0.123553788806762
560.958548	1.15008633872956	0.123627605996395
560.978548	1.15008633872956	0.123610655901235
560.998548	1.15008633872956	0.123759061818446
561.018548	1.15008633872956	0.123853478477719
561.038548	1.15008633872956	0.123882469906239
561.058548	1.15008633872956	0.123919630734614
561.078548	1.15008996945831	0.123959031396993
561.098548	1.15008996945831	0.124013761331357
561.118548	1.15008996945831	0.124156016904166
561.138548	1.15008996945831	0.124284529605701
561.158548	1.15008996945831	0.124360551613385
561.178548	1.15008996945831	0.124498849196535
561.198548	1.15008996945831	0.124545738524906
561.218548	1.15008996945831	0.124631143027491
561.238548	1.15008996945831	0.124715107721574
561.258548	1.15008996945831	0.124626441987443
561.278548	1.15008996945831	0.124744992353637
561.298548	1.15008996945831	0.124927681262688
561.318548	1.15008996945831	0.124990593060214
561.338548	1.15008996945831	0.125096681308124
561.358548	1.15008996945831	0.125088438315418
561.378548	1.15008996945831	0.125128480541272
561.398548	1.15008996945831	0.125210119345195
561.418548	1.15008996945831	0.125236308903993
561.438548	1.15008996945831	0.125315526859241
561.458548	1.15008996945831	0.125399254157032
561.478548	1.15008996945831	0.1253771181399
561.498548	1.15008996945831	0.125465350625799
561.518548	1.15008996945831	0.125510277280336
561.538548	1.15008996945831	0.125561343002953
561.558548	1.15008996945831	0.125563473041171
561.578548	1.15008996945831	0.12550636973739
561.598548	1.15008996945831	0.125371006372393
561.618548	1.15008996945831	0.125260462789597
561.638548	1.15008996945831	0.125295075168791
561.658548	1.15008996945831	0.125267917626618
561.678548	1.15008270800082	0.125179199665304
561.698548	1.15008270800082	0.125117347248726
561.718548	1.15008270800082	0.125041778074467
561.738548	1.15008270800082	0.124960546405183
561.758548	1.15008270800082	0.125011635867429
561.778548	1.15008270800082	0.124890172648747
561.798548	1.15008270800082	0.124804654789433
561.818548	1.15008270800082	0.124773916717704
561.838548	1.15008270800082	0.124673433989711
561.858548	1.15008270800082	0.124709747313328
561.878548	1.15008270800082	0.124602458433678
561.898548	1.15008270800082	0.12451292086167
561.918548	1.15008270800082	0.124415087476281
561.938548	1.15008270800082	0.124471450697127
561.958548	1.15008270800082	0.124461983926542
561.978548	1.15008270800082	0.124520270650833
561.998548	1.15008270800082	0.124530053751975
562.018548	1.15008270800082	0.12451071604362
562.038548	1.15008270800082	0.12444211029606
562.058548	1.15008270800082	0.124473898252884
562.078548	1.15008270800082	0.124506603746373
562.098548	1.15008270800082	0.124417272115647
562.118548	1.15008270800082	0.124398064975252
562.138548	1.15008270800082	0.124363215793258
562.158548	1.15008270800082	0.124270439542354
562.178548	1.15008270800082	0.12430223758852
562.198548	1.15008270800082	0.124216790354603
562.218548	1.15008270800082	0.124208474362537
562.238548	1.15008270800082	0.124207925977105
562.258548	1.15008270800082	0.124131386445508
562.278548	1.15008996945831	0.12421091717037
562.298548	1.15008996945831	0.124153198416704
562.318548	1.15008996945831	0.124154770573639
562.338548	1.15008996945831	0.124095861277576
562.358548	1.15008996945831	0.123987141491783
562.378548	1.15008996945831	0.123881935171093
562.398548	1.15008996945831	0.123621879997862
562.418548	1.15008996945831	0.123614757515649
562.438548	1.15008996945831	0.123479424418679
562.458548	1.15008996945831	0.123448574177204
562.478548	1.15008996945831	0.123482516505367
562.498548	1.15008996945831	0.123580894715243
562.518548	1.15008996945831	0.123572145474946
562.538548	1.15008996945831	0.123584049118456
562.558548	1.15008996945831	0.123587789890508
562.578548	1.15008996945831	0.12353236319803
562.598548	1.15008996945831	0.123571232686208
562.618548	1.15008996945831	0.123562678704361
562.638548	1.15008996945831	0.123604421874639
562.658548	1.15008996945831	0.12359016741436
562.678548	1.15008270800082	0.123655878707645
562.698548	1.15008270800082	0.123731275769593
562.718548	1.15008270800082	0.123900398074118
562.738548	1.15008270800082	0.123948751544113
562.758548	1.15008270800082	0.123907307493161
562.778548	1.15008270800082	0.123895649554812
562.798548	1.15008270800082	0.123873653008
562.818548	1.15008270800082	0.123880167755709
562.838548	1.15008270800082	0.123901863996214
562.858548	1.15008270800082	0.123861522057542
562.878548	1.15008270800082	0.12387854337159
562.898548	1.15008270800082	0.123940484811777
562.918548	1.15008270800082	0.124085688253026
562.938548	1.15008270800082	0.124156840669295
562.958548	1.15008270800082	0.124299693887265
562.978548	1.15008270800082	0.124421703117415
562.998548	1.15008270800082	0.124437174827175
563.018548	1.15008270800082	0.12458119128697
563.038548	1.15008270800082	0.124631507430798
563.058548	1.15008270800082	0.124673684442798
563.078548	1.15008270800082	0.124822883263619
563.098548	1.15008270800082	0.12500014173252
563.118548	1.15008270800082	0.12504929166707
563.138548	1.15008270800082	0.125104488085146
563.158548	1.15008270800082	0.125234475017647
563.178548	1.15008270800082	0.125280894894853
563.198548	1.15008270800082	0.12536003866376
563.218548	1.15008270800082	0.125484767268421
563.238548	1.15008270800082	0.125564645778848
563.258548	1.15008270800082	0.125671715066929
563.278548	1.15008838101448	0.125799698968226
563.298548	1.15008996945831	0.125823313964251
563.318548	1.15008996945831	0.125891617625031
563.338548	1.15008996945831	0.125902601357914
563.358548	1.15008996945831	0.125931518006601
563.378548	1.15008996945831	0.125933219544516
563.398548	1.15008996945831	0.125991216051842
563.418548	1.15008996945831	0.126104252889181
563.438548	1.15008996945831	0.126189263907415
563.458548	1.15008996945831	0.126269274766274
563.478548	1.15008554450765	0.126258378276528
563.498548	1.15008270800082	0.126277119526702
563.518548	1.15008270800082	0.126248062220713
563.538548	1.15008270800082	0.126272825027802
563.558548	1.15008270800082	0.126181002516496
563.578548	1.15008270800082	0.126138960226892
563.598548	1.15008270800082	0.126119839736142
563.618548	1.15008270800082	0.126066757925527
563.638548	1.15008270800082	0.126089807918379
563.658548	1.15008270800082	0.126010923504919
563.678548	1.15008111955699	0.125929561861165
563.698548	1.15007907727207	0.125875039055065
563.718548	1.15007907727207	0.125902668422366
563.738548	1.15007907727207	0.125832880441278
563.758548	1.15007907727207	0.125797080487139
563.778548	1.15007907727207	0.125777047207652
563.798548	1.15007907727207	0.125754943832509
563.818548	1.15007907727207	0.125702119003378
563.838548	1.15007907727207	0.12566574811116
563.858548	1.15007907727207	0.125598340027886
563.878548	1.15007907727207	0.125547725358223
563.898548	1.15007907727207	0.125597065209806
563.918548	1.15007907727207	0.125639420862514
563.938548	1.15007907727207	0.125610952892816
563.958548	1.15007907727207	0.125530254178204
563.978548	1.15007907727207	0.125495134364438
563.998548	1.15007907727207	0.125460067964838
564.018548	1.15007907727207	0.125572368280186
564.038548	1.15007907727207	0.125604778808783
564.058548	1.15007907727207	0.125685312532973
564.078548	1.15007941765289	0.125840478903055
564.098548	1.15008270800082	0.125936860016635
564.118548	1.15008270800082	0.125952287808081
564.138548	1.15008270800082	0.125859153088777
564.158548	1.15008270800082	0.125880876629855
564.178548	1.15008270800082	0.125844407811667
564.198548	1.15008270800082	0.125848606165069
564.218548	1.15008270800082	0.125793083920584
564.238548	1.15008270800082	0.125900632749173
564.258548	1.15008270800082	0.125857741767829
564.278548	1.15008270800082	0.125862794154387
564.298548	1.15008270800082	0.125840345367641
564.318548	1.15008270800082	0.125841402374625
564.338548	1.15008270800082	0.12583322525939
564.358548	1.15008270800082	0.125699871453995
564.378548	1.15008270800082	0.125726484171681
564.398548	1.15008270800082	0.125666507779291
564.418548	1.15008270800082	0.125624913575185
564.438548	1.15008270800082	0.125593736320318
564.458548	1.15008270800082	0.125534588440983
564.478548	1.15008270800082	0.125586685650483
564.498548	1.15008270800082	0.125492644670839
564.518548	1.15008270800082	0.125502256846653
564.538548	1.15008270800082	0.125599598228229
564.558548	1.15008270800082	0.125559817138294
564.578548	1.15008270800082	0.125446145859366
564.598548	1.15008270800082	0.125339468275165
564.618548	1.15008270800082	0.125347181874143
564.638548	1.15008270800082	0.125250100441505
564.658548	1.15008270800082	0.125180701790334
564.678548	1.15008270800082	0.125130170209372
564.698548	1.15008270800082	0.125055397499669
564.718548	1.15008270800082	0.124910543030966
564.738548	1.15008270800082	0.124798144196159
564.758548	1.15008270800082	0.124731027516833
564.778548	1.15008270800082	0.124794790973551
564.798548	1.15008270800082	0.124754687618152
564.818548	1.15008270800082	0.12468419397659
564.838548	1.15008270800082	0.124552334580845
564.858548	1.15008270800082	0.124549082251662
564.878548	1.15008270800082	0.124479115629865
564.898548	1.15008270800082	0.124479328099545
564.918548	1.15008270800082	0.12443666442515
564.938548	1.15008270800082	0.124358484485183
564.958548	1.15008270800082	0.124347339322822
564.978548	1.15008270800082	0.124193458453655
564.998548	1.15008270800082	0.124090948954829
565.018548	1.15008270800082	0.123949512992715
565.038548	1.15008270800082	0.123855606141976
565.058548	1.15008270800082	0.123817325396598
565.078548	1.15008270800082	0.123654137405852
565.098548	1.15007907727207	0.12355105934291
565.118548	1.15007907727207	0.123556643497159
565.138548	1.15007907727207	0.123454431337187
565.158548	1.15007907727207	0.123391488084653
565.178548	1.15007907727207	0.123466720749669
565.198548	1.15007907727207	0.123437071733425
565.218548	1.15007907727207	0.123375529712496
565.238548	1.15007907727207	0.123277655376248
565.258548	1.15007907727207	0.123105862363451
565.278548	1.15007907727207	0.122984485200926
565.298548	1.15008270800082	0.122954341213415
565.318548	1.15008270800082	0.122848197177377
565.338548	1.15008270800082	0.122737125981325
565.358548	1.15008270800082	0.122732140065728
565.378548	1.15008270800082	0.122592917824025
565.398548	1.15008270800082	0.122487386863908
565.418548	1.15008270800082	0.122375623064177
565.438548	1.15008270800082	0.122232779342059
565.458548	1.15008270800082	0.122182211558162
565.478548	1.15008270800082	0.122032968819026
565.498548	1.15007907727207	0.121847072686085
565.518548	1.15007907727207	0.121738681694156
565.538548	1.15007907727207	0.121566430506519
565.558548	1.15007907727207	0.121519572039665
565.578548	1.15007907727207	0.121423638418094
565.598548	1.15007907727207	0.121351326914435
565.618548	1.15007907727207	0.121314651561474
565.638548	1.15007907727207	0.121173696326849
565.658548	1.15007907727207	0.12114321939104
565.678548	1.15007907727207	0.121071011748258
565.698548	1.15008270800082	0.121132180463519
565.718548	1.15008270800082	0.121004666606877
565.738548	1.15008270800082	0.120856079674994
565.758548	1.15008270800082	0.120742357949355
565.778548	1.15008270800082	0.120791728662456
565.798548	1.15008270800082	0.120777505657185
565.818548	1.15008270800082	0.120646499701106
565.838548	1.15008270800082	0.120587910296544
565.858548	1.15008270800082	0.120485850663689
565.878548	1.15008270800082	0.120448568169715
565.898548	1.15008270800082	0.120389163308894
565.918548	1.15008270800082	0.120357595537129
565.938548	1.15008270800082	0.120280829885565
565.958548	1.15008270800082	0.120184476666049
565.978548	1.15008270800082	0.120155530342825
565.998548	1.15008270800082	0.120077643587277
566.018548	1.15008270800082	0.119934071058545
566.038548	1.15008270800082	0.119805363098562
566.058548	1.15008270800082	0.11967557913989
566.078548	1.15008270800082	0.119628921866393
566.098548	1.15008270800082	0.119567779858214
566.118548	1.15008270800082	0.119499155118951
566.138548	1.15008270800082	0.119401787623783
566.158548	1.15008270800082	0.119222411579969
566.178548	1.15008270800082	0.119093424679343
566.198548	1.15008270800082	0.119022673462805
566.218548	1.15008270800082	0.118875265203506
566.238548	1.15008270800082	0.118774466144955
566.258548	1.15008270800082	0.118766086055891
566.278548	1.15008270800082	0.118625491663628
566.298548	1.15008343414657	0.118475915382704
566.318548	1.15008343414657	0.118428916852038
566.338548	1.15008343414657	0.118374054569242
566.358548	1.15008343414657	0.118154384659504
566.378548	1.15008343414657	0.118004975742965
566.398548	1.15008343414657	0.117942961896909
566.418548	1.15008343414657	0.117888580935092
566.438548	1.15008343414657	0.117876309327332
566.458548	1.15008343414657	0.117906138764757
566.478548	1.15008343414657	0.117885637814577
566.498548	1.15008343414657	0.117770427020704
566.518548	1.15008343414657	0.117840828077713
566.538548	1.15008343414657	0.117733082803694
566.558548	1.15008343414657	0.117569570767011
566.578548	1.15008343414657	0.117483816698387
566.598548	1.15008343414657	0.117363623549862
566.618548	1.15008343414657	0.117189182974933
566.638548	1.15008343414657	0.117084425333233
566.658548	1.15008343414657	0.117014094901621
566.678548	1.15008343414657	0.116895631185073
566.698548	1.15008343414657	0.116765820519318
566.718548	1.15008343414657	0.116791760812011
566.738548	1.15008343414657	0.116672031773234
566.758548	1.15008343414657	0.11653419651936
566.778548	1.15008343414657	0.116379684176059
566.798548	1.15008343414657	0.116204311820689
566.818548	1.15008343414657	0.116075548666067
566.838548	1.15008343414657	0.115970457482579
566.858548	1.15008343414657	0.115832959924929
566.878548	1.15008343414657	0.115697810216594
566.898548	1.15008343414657	0.115635081807703
566.918548	1.15008343414657	0.1154565882846
566.938548	1.15008343414657	0.115316879973991
566.958548	1.15008343414657	0.115239844284147
566.978548	1.15008343414657	0.115099633286893
566.998548	1.15008343414657	0.114892101449503
567.018548	1.15008343414657	0.114763685486956
567.038548	1.15008343414657	0.114620743245377
567.058548	1.15008343414657	0.11447474096561
567.078548	1.15008343414657	0.114353048066018
567.098548	1.15008343414657	0.114206878421866
567.118548	1.15008343414657	0.113928963332189
567.138548	1.15008343414657	0.113735474672379
567.158548	1.15008343414657	0.113705101003956
567.178548	1.15008343414657	0.113528467480792
567.198548	1.15008343414657	0.113441496162687
567.218548	1.15008343414657	0.113403038557074
567.238548	1.15008343414657	0.113309378004986
567.258548	1.15008343414657	0.113239364497421
567.278548	1.15008343414657	0.113165109905123
567.298548	1.15008343414657	0.113042310145325
567.318548	1.15008343414657	0.11286772594564
567.338548	1.15008343414657	0.112864455811735
567.358548	1.15008343414657	0.112886230986506
567.378548	1.15008343414657	0.112789621378996
567.398548	1.15008343414657	0.112710466333765
567.418548	1.15008343414657	0.112607127134903
567.438548	1.15008343414657	0.112583667039958
567.458548	1.15008343414657	0.112486539908534
567.478548	1.15008343414657	0.112381395904372
567.498548	1.15008343414657	0.112280921485248
567.518548	1.15008343414657	0.112274527216157
567.538548	1.15008343414657	0.11214680563776
567.558548	1.15008343414657	0.112054996183249
567.578548	1.15008343414657	0.111853151174005
567.598548	1.15008343414657	0.111780913856687
567.618548	1.15008343414657	0.111643298194382
567.638548	1.15008343414657	0.111506808977477
567.658548	1.15008343414657	0.111594242624858
567.678548	1.15008343414657	0.111503369105223
567.698548	1.15008343414657	0.111438165840001
567.718548	1.15008343414657	0.11140246143787
567.738548	1.15008343414657	0.111389590404475
567.758548	1.15008343414657	0.111416372860509
567.778548	1.15008343414657	0.111439090498553
567.798548	1.15008343414657	0.111315090107015
567.818548	1.15008343414657	0.111169369141853
567.838548	1.15008343414657	0.111098670152499
567.858548	1.15008343414657	0.11102298702802
567.878548	1.15008343414657	0.110983981630466
567.898548	1.15008343414657	0.11098439291954
567.918548	1.15007980341782	0.111015564832989
567.938548	1.15007980341782	0.111004785260916
567.958548	1.15007980341782	0.111007533716473
567.978548	1.15007980341782	0.110920292953579
567.998548	1.15007980341782	0.110892244581824
568.018548	1.15007980341782	0.110843608016753
568.038548	1.15007980341782	0.110901334485798
568.058548	1.15007980341782	0.110882577804864
568.078548	1.15007980341782	0.110855388807682
568.098548	1.15007980341782	0.110867444978309
568.118548	1.15007980341782	0.110752132104031
568.138548	1.15007980341782	0.110636578866008
568.158548	1.15007980341782	0.110544691664213
568.178548	1.15007980341782	0.11042733362089
568.198548	1.15007980341782	0.110386888414831
568.218548	1.15007980341782	0.110386878325489
568.238548	1.15007980341782	0.110342446642218
568.258548	1.15007980341782	0.110260544921903
568.278548	1.15007980341782	0.110285787269501
568.298548	1.15007980341782	0.110286853772337
568.318548	1.15008343414657	0.110215655657282
568.338548	1.15008343414657	0.110150947363326
568.358548	1.15008343414657	0.110154310081784
568.378548	1.15008343414657	0.110142217114733
568.398548	1.15008343414657	0.110091395316804
568.418548	1.15008343414657	0.110126903866997
568.438548	1.15008343414657	0.110172957560424
568.458548	1.15008343414657	0.11010871634367
568.478548	1.15008343414657	0.110049943550474
568.498548	1.15008343414657	0.110109692635916
568.518548	1.15008343414657	0.110084225948823
568.538548	1.15008343414657	0.110045970723548
568.558548	1.15008343414657	0.109980350827835
568.578548	1.15008343414657	0.109962416725049
568.598548	1.15008343414657	0.110034715765402
568.618548	1.15008343414657	0.109989463284456
568.638548	1.15008343414657	0.109870652375834
568.658548	1.15008343414657	0.109778288600984
568.678548	1.15008343414657	0.109733218915182
568.698548	1.15008343414657	0.10975098268613
568.718548	1.15008343414657	0.109711361838691
568.738548	1.15008343414657	0.109681373939241
568.758548	1.15008343414657	0.109674790940097
568.778548	1.15008343414657	0.109590909334718
568.798548	1.15008343414657	0.109593705863023
568.818548	1.15008343414657	0.109680987576778
568.838548	1.15008343414657	0.109631805593728
568.858548	1.15008343414657	0.109662706281916
568.878548	1.15008343414657	0.109610349716969
568.898548	1.15008343414657	0.10960509257611
568.918548	1.15008343414657	0.109628503411323
568.938548	1.15008343414657	0.109628981171359
568.958548	1.15008343414657	0.109582434287137
568.978548	1.15008343414657	0.109484943939389
568.998548	1.15008343414657	0.109363145398447
569.018548	1.15008343414657	0.109424890393204
569.038548	1.15008343414657	0.109428940967415
569.058548	1.15008343414657	0.109501136740382
569.078548	1.15008343414657	0.109507662764415
569.098548	1.15008343414657	0.109550924677464
569.118548	1.15008343414657	0.109644518165099
569.138548	1.15008343414657	0.109664517615615
569.158548	1.15008343414657	0.10975418338162
569.178548	1.15008343414657	0.109904753759512
569.198548	1.15008343414657	0.110009317923235
569.218548	1.15008343414657	0.110058899325543
569.238548	1.15008343414657	0.110106055724741
569.258548	1.15008343414657	0.110194190284671
569.278548	1.15008343414657	0.110281101066721
569.298548	1.15008343414657	0.110292846841697
569.318548	1.15008343414657	0.110384946513173
569.338548	1.15008343414657	0.110375665505185
569.358548	1.15008343414657	0.110398230022623
569.378548	1.15008343414657	0.110434174195008
569.398548	1.15008343414657	0.110444308642661
569.418548	1.15008343414657	0.110521655321647
569.438548	1.15008343414657	0.110583881043893
569.458548	1.15008343414657	0.110645147685124
569.478548	1.15008343414657	0.110652305776781
569.498548	1.15008343414657	0.110647649248538
569.518548	1.15008343414657	0.110736966041995
569.538548	1.15008343414657	0.110757296066845
569.558548	1.15008343414657	0.110783758037887
569.578548	1.15008343414657	0.110728524823386
569.598548	1.15008343414657	0.11081098857942
569.618548	1.15008343414657	0.11083977644062
569.638548	1.15008343414657	0.110870033784859
569.658548	1.15008343414657	0.110869344742126
569.678548	1.15008343414657	0.110826775432756
569.698548	1.15008343414657	0.110766162224815
569.718548	1.15008343414657	0.110690811455144
569.738548	1.15008343414657	0.110767076794025
569.758548	1.15008343414657	0.110825555215821
569.778548	1.15008343414657	0.110872803606082
569.798548	1.15008343414657	0.111008480927673
569.818548	1.15008343414657	0.111100691581914
569.838548	1.15008343414657	0.111143300655164
569.858548	1.15008343414657	0.111275755322107
569.878548	1.15008343414657	0.111267723612099
569.898548	1.15008343414657	0.111326056035177
569.918548	1.15008343414657	0.111357845178982
569.938548	1.15008270800082	0.111320572180859
569.958548	1.15008270800082	0.111335632008055
569.978548	1.15008270800082	0.111380120072945
569.998548	1.15008270800082	0.111427418909918
570.018548	1.15008270800082	0.111461271620982
570.038548	1.15008270800082	0.111542452843554
570.058548	1.15008270800082	0.111607646612925
570.078548	1.15008270800082	0.111582369842865
570.098548	1.15008270800082	0.111512060776919
570.118548	1.15008270800082	0.111579804775944
570.138548	1.15007907727207	0.111582022057299
570.158548	1.15007907727207	0.111653633835391
570.178548	1.15007907727207	0.111700054306088
570.198548	1.15007907727207	0.111734879154962
570.218548	1.15007907727207	0.111733843513644
570.238548	1.15007907727207	0.111843244626791
570.258548	1.15007907727207	0.111904723144211
570.278548	1.15007907727207	0.112009057627023
570.298548	1.15007907727207	0.112005097856893
570.318548	1.15007907727207	0.111975471986786
570.338548	1.15008270800082	0.111981739248862
570.358548	1.15008270800082	0.111910821854921
570.378548	1.15008270800082	0.111962203314604
570.398548	1.15008270800082	0.111968860500089
570.418548	1.15008270800082	0.111994991896795
570.438548	1.15008270800082	0.112020220000615
570.458548	1.15008270800082	0.11202472281476
570.478548	1.15008270800082	0.112028917013727
570.498548	1.15008270800082	0.112005180945595
570.518548	1.15008270800082	0.112005379171497
570.538548	1.15007907727207	0.112045732979983
570.558548	1.15007907727207	0.111958020985452
570.578548	1.15007907727207	0.112069259545889
570.598548	1.15007907727207	0.112105256538949
570.618548	1.15007907727207	0.112045687281198
570.638548	1.15007907727207	0.112031098685639
570.658548	1.15007907727207	0.112041201084793
570.678548	1.15007907727207	0.112046553184168
570.698548	1.15007907727207	0.11198234104846
570.718548	1.15007907727207	0.112019725029348
570.738548	1.15008270800082	0.111938419767214
570.758548	1.15008270800082	0.111931401739368
570.778548	1.15008270800082	0.111874694293901
570.798548	1.15008270800082	0.111798661603385
570.818548	1.15008270800082	0.11162263284727
570.838548	1.15008270800082	0.111689934102213
570.858548	1.15008270800082	0.111709979845005
570.878548	1.15008270800082	0.111672756106613
570.898548	1.15008270800082	0.111582540174704
570.918548	1.15008270800082	0.111651250376632
570.938548	1.15007907727207	0.111681817523031
570.958548	1.15007907727207	0.111817480007354
570.978548	1.15007907727207	0.111808630467124
570.998548	1.15007907727207	0.111872459801315
571.018548	1.15007907727207	0.111982978457501
571.038548	1.15007907727207	0.11201874695663
571.058548	1.15007907727207	0.111950317475816
571.078548	1.15007907727207	0.111997533224087
571.098548	1.15007907727207	0.111982062701309
571.118548	1.15007907727207	0.111999475125746
571.138548	1.15008343414657	0.112047565679349
571.158548	1.15008343414657	0.112003098980124
571.178548	1.15008343414657	0.112058131001269
571.198548	1.15008343414657	0.112018737460779
571.218548	1.15008343414657	0.11204693005078
571.238548	1.15008343414657	0.112105948549137
571.258548	1.15008343414657	0.112061537638041
571.278548	1.15008343414657	0.112040706113527
571.298548	1.15008343414657	0.11196083591197
571.318548	1.15008343414657	0.111858811888558
571.338548	1.15008343414657	0.111713443456887
571.358548	1.15008343414657	0.1115406450708
571.378548	1.15008343414657	0.111546233972975
571.398548	1.15008343414657	0.111518856839233
571.418548	1.15008343414657	0.111465332284535
571.438548	1.15008343414657	0.111327724337609
571.458548	1.15008343414657	0.111240934034177
571.478548	1.15008343414657	0.111157003169066
571.498548	1.15008343414657	0.111132303271993
571.518548	1.15008343414657	0.111081259508534
571.538548	1.15008343414657	0.111047392553693
571.558548	1.15008343414657	0.111039188137884
571.578548	1.15008343414657	0.111019845088112
571.598548	1.15008343414657	0.110944288970649
571.618548	1.15008343414657	0.110883778436604
571.638548	1.15008343414657	0.110728384166083
571.658548	1.15008343414657	0.110797123449057
571.678548	1.15008343414657	0.110772321471579
571.698548	1.15008343414657	0.110690492750623
571.718548	1.15008343414657	0.110743333010513
571.738548	1.15008343414657	0.110717744064331
571.758548	1.15008343414657	0.110599428126975
571.778548	1.15008343414657	0.110594616697652
571.798548	1.15008343414657	0.110571915083857
571.818548	1.15008343414657	0.110497988098438
571.838548	1.15008343414657	0.110465700422422
571.858548	1.15008343414657	0.110383277617249
571.878548	1.15008343414657	0.110368820183141
571.898548	1.15008343414657	0.110362999819582
571.918548	1.15008343414657	0.110371805441498
571.938548	1.15007980341782	0.110405095523352
571.958548	1.15007980341782	0.110425440385471
571.978548	1.15007980341782	0.11038166213549
571.998548	1.15007980341782	0.110345107854638
572.018548	1.15007980341782	0.110366535837333
572.038548	1.15007980341782	0.110326177874412
572.058548	1.15007980341782	0.110334194747151
572.078548	1.15007980341782	0.110245268470592
572.098548	1.15007980341782	0.110244066058379
572.118548	1.15007980341782	0.110148171013705
572.138548	1.15008295194041	0.110047373735626
572.158548	1.15008343414657	0.110018863628086
572.178548	1.15008343414657	0.109921395239495
572.198548	1.15008343414657	0.109843593946612
572.218548	1.15008343414657	0.109908804333723
572.238548	1.15008343414657	0.109944584702668
572.258548	1.15008343414657	0.109963434561645
572.278548	1.15008343414657	0.109844196933191
572.298548	1.15008343414657	0.109848260564197
572.318548	1.15008343414657	0.109790326966889
572.338548	1.15008343414657	0.109824211132961
572.358548	1.15008343414657	0.10978923375697
572.378548	1.15008343414657	0.109746022290634
572.398548	1.15008343414657	0.109828604744813
572.418548	1.15008343414657	0.109724813306016
572.438548	1.15008343414657	0.109744376540848
572.458548	1.15008343414657	0.109802373048173
572.478548	1.15008343414657	0.109834292759939
572.498548	1.15008343414657	0.109749477000155
572.518548	1.15008343414657	0.109720889738821
572.538548	1.15008343414657	0.109745301792891
572.558548	1.15008343414657	0.109822050233225
572.578548	1.15008343414657	0.109791508013436
572.598548	1.15008343414657	0.10962757756579
572.618548	1.15008343414657	0.109639009977662
572.638548	1.15008343414657	0.109548344179783
572.658548	1.15008343414657	0.10941723733028
572.678548	1.15008343414657	0.109401143048747
572.698548	1.15008343414657	0.109412733922644
572.718548	1.15008343414657	0.109349778800295
572.738548	1.15008471057464	0.109336289943054
572.758548	1.15008706487531	0.109365750822738
572.778548	1.15008706487531	0.109426791344003
572.798548	1.15008706487531	0.109365966853363
572.818548	1.15008706487531	0.109428394955946
572.838548	1.15008706487531	0.109488259178589
572.858548	1.15008706487531	0.109552038066067
572.878548	1.15008706487531	0.10955786139708
572.898548	1.15008706487531	0.109567015398052
572.918548	1.15008706487531	0.109547807664166
572.938548	1.15008641247874	0.109516266599483
572.958548	1.15008343414657	0.109452170194467
572.978548	1.15008343414657	0.109380446246627
572.998548	1.15008343414657	0.109296507072647
573.018548	1.15008343414657	0.109166848340518
573.038548	1.15008343414657	0.109198305723007
573.058548	1.15008343414657	0.109182895736283
573.078548	1.15008343414657	0.109234873060656
573.098548	1.15008343414657	0.10928143834309
573.118548	1.15008343414657	0.109276382989079
573.138548	1.15008343414657	0.109303977933917
573.158548	1.15008343414657	0.10933981409099
573.178548	1.15008343414657	0.109270658177526
573.198548	1.15008343414657	0.109297155164521
573.218548	1.15008343414657	0.10927516752007
573.238548	1.15008343414657	0.109173059814466
573.258548	1.15008343414657	0.109220431057307
573.278548	1.15008343414657	0.109100363135325
573.298548	1.15008343414657	0.109055104719472
573.318548	1.15008343414657	0.108980397293748
573.338548	1.15008343414657	0.108950244997367
573.358548	1.15008343414657	0.108958573452738
573.378548	1.15008343414657	0.108873115535987
573.398548	1.15008343414657	0.108908400933665
573.418548	1.15008343414657	0.108897738872756
573.438548	1.15008343414657	0.108953618992149
573.458548	1.15008343414657	0.108959501672234
573.478548	1.15008343414657	0.10895165216388
573.498548	1.15008343414657	0.108980774160359
573.518548	1.15008343414657	0.109114763594323
573.538548	1.15008343414657	0.109154038436668
573.558548	1.15007980341782	0.10919602197069
573.578548	1.15007980341782	0.109217560936152
573.598548	1.15007980341782	0.109191062762176
573.618548	1.15007980341782	0.109336255520592
573.638548	1.15007980341782	0.109365852903143
573.658548	1.15007980341782	0.109414337534588
573.678548	1.15007980341782	0.109498813817677
573.698548	1.15007980341782	0.109557740918462
573.718548	1.15007980341782	0.109528482419115
573.738548	1.15007980341782	0.109641110934836
573.758548	1.15007980341782	0.109616372460866
573.778548	1.15007980341782	0.109639486550716
573.798548	1.15007980341782	0.10976652798874
573.818548	1.15007980341782	0.109864113888496
573.838548	1.15007980341782	0.10994953441533
573.858548	1.15007980341782	0.109898265125394
573.878548	1.15007980341782	0.109937630178329
573.898548	1.15007980341782	0.109914708379475
573.918548	1.15007980341782	0.110056870774238
573.938548	1.15007980341782	0.110096347996921
573.958548	1.15008416029232	0.110181354267229
573.978548	1.15008416029232	0.110194703654149
573.998548	1.15008416029232	0.110198131063098
574.018548	1.15008416029232	0.11022576161738
574.038548	1.15008416029232	0.110303176547799
574.058548	1.15008416029232	0.110334583483578
574.078548	1.15008416029232	0.110456280537605
574.098548	1.15008416029232	0.110361935097218
574.118548	1.15008416029232	0.110478769088229
574.138548	1.15008416029232	0.110548892391578
574.158548	1.15008416029232	0.110579242320372
574.178548	1.15008416029232	0.110673052432122
574.198548	1.15008416029232	0.110767280361345
574.218548	1.15008416029232	0.110747438185871
574.238548	1.15008416029232	0.110800666588697
574.258548	1.15008416029232	0.11083949097158
574.278548	1.15008416029232	0.110894911729151
574.298548	1.15008416029232	0.110980024827789
574.318548	1.15008416029232	0.110943557790073
574.338548	1.15008416029232	0.110928411313232
574.358548	1.15008779102106	0.110835508055312
574.378548	1.15008779102106	0.110849656874241
574.398548	1.15008779102106	0.11082781522851
574.418548	1.15008779102106	0.110934570559996
574.438548	1.15008779102106	0.110987308739481
574.458548	1.15008779102106	0.110908486642547
574.478548	1.15008779102106	0.110901844887823
574.498548	1.15008779102106	0.110972459008002
574.518548	1.15008779102106	0.111063878539105
574.538548	1.15008779102106	0.111096229125139
574.558548	1.15008416029232	0.111220463945515
574.578548	1.15008416029232	0.111265309885313
574.598548	1.15008416029232	0.111344414483832
574.618548	1.15008416029232	0.111315554810254
574.638548	1.15008416029232	0.111296841454144
574.658548	1.15008416029232	0.111432248737454
574.678548	1.15008416029232	0.111473520082604
574.698548	1.15008416029232	0.111449293791131
574.718548	1.15008416029232	0.111542643947569
574.738548	1.15008416029232	0.111541170310094
574.758548	1.15008779102106	0.111527076685801
574.778548	1.15008779102106	0.111583112893256
574.798548	1.15008779102106	0.111612151207542
574.818548	1.15008779102106	0.111588731469968
574.838548	1.15008779102106	0.111742814125981
574.858548	1.15008779102106	0.111871867497569
574.878548	1.15008779102106	0.112078827209899
574.898548	1.15008779102106	0.112252331256461
574.918548	1.15008779102106	0.112417297345425
574.938548	1.15008779102106	0.112493022607745
574.958548	1.15008416029232	0.112633997427564
574.978548	1.15008416029232	0.112791165048377
574.998548	1.15008416029232	0.112973621309063
575.018548	1.15008416029232	0.11292828989385
575.038548	1.15008416029232	0.112899382741014
575.058548	1.15008416029232	0.112947485757922
575.078548	1.15008416029232	0.113046145875893
575.098548	1.15008416029232	0.11309259067971
575.118548	1.15008416029232	0.113083540539615
575.138548	1.15008416029232	0.113151435878775
575.158548	1.15008416029232	0.113158009382066
575.178548	1.15008416029232	0.113233593393593
575.198548	1.15008416029232	0.113241466048086
575.218548	1.15008416029232	0.113348197046452
575.238548	1.15008416029232	0.113323411686715
575.258548	1.15008416029232	0.113414820534984
575.278548	1.15008416029232	0.113465826908529
575.298548	1.15008416029232	0.113549284168039
575.318548	1.15008416029232	0.113570809483213
575.338548	1.15008416029232	0.113612555620945
575.358548	1.15008416029232	0.113638188485441
575.378548	1.15008052956357	0.113679188605329
575.398548	1.15008052956357	0.113828548262138
575.418548	1.15008052956357	0.1138777486434
575.438548	1.15008052956357	0.11385016912932
575.458548	1.15008052956357	0.113882744648339
575.478548	1.15008052956357	0.113827380272388
575.498548	1.15008052956357	0.113883902548747
575.518548	1.15008052956357	0.113919313172969
575.538548	1.15008052956357	0.113919602202953
575.558548	1.15008052956357	0.113965791805757
575.578548	1.15008052956357	0.113912429274028
575.598548	1.15008052956357	0.11392917698885
575.618548	1.15008052956357	0.113942637952028
575.638548	1.15008052956357	0.113945298570957
575.658548	1.15008052956357	0.113979855755513
575.678548	1.15008052956357	0.113930119452125
575.698548	1.15008052956357	0.114020069500188
575.718548	1.15008052956357	0.114039160316401
575.738548	1.15008052956357	0.114063670889932
575.758548	1.15008052956357	0.1139776485635
575.778548	1.15008851716681	0.114025142065431
575.798548	1.15008851716681	0.114075931814859
575.818548	1.15008851716681	0.114097398967943
575.838548	1.15008851716681	0.114196117248005
575.858548	1.15008851716681	0.11420625347613
575.878548	1.15008851716681	0.11427143003427
575.898548	1.15008851716681	0.1142892525608
575.918548	1.15008851716681	0.114396569928004
575.938548	1.15008851716681	0.114340479119403
575.958548	1.15008851716681	0.114385159475289
575.978548	1.15008416029232	0.114340815628645
575.998548	1.15008416029232	0.114359341441686
576.018548	1.15008416029232	0.114308101232796
576.038548	1.15008416029232	0.114250742134511
576.058548	1.15008416029232	0.114268536766976
576.078548	1.15008416029232	0.114285233441597
576.098548	1.15008416029232	0.114325568851871
576.118548	1.15008416029232	0.114178051390278
576.138548	1.15008416029232	0.114161150554847
576.158548	1.15008416029232	0.114125942904454
576.178548	1.15008416029232	0.114110177416784
576.198548	1.15008416029232	0.114220250954925
576.218548	1.15008416029232	0.114267461361779
576.238548	1.15008416029232	0.114378845920936
576.258548	1.15008416029232	0.114381912487522
576.278548	1.15008416029232	0.114439543404559
576.298548	1.15008416029232	0.114508645903858
576.318548	1.15008416029232	0.114508749171245
576.338548	1.15008416029232	0.114584707081929
576.358548	1.15008416029232	0.114514368341447
576.378548	1.15008416029232	0.114578589973007
576.398548	1.15008416029232	0.114577864727339
576.418548	1.15008416029232	0.11451281102178
576.438548	1.15008416029232	0.114545490995166
576.458548	1.15008416029232	0.114602681542085
576.478548	1.15008416029232	0.114647474067717
576.498548	1.15008416029232	0.114608375492119
576.518548	1.15008416029232	0.114685604659941
576.538548	1.15008416029232	0.114678860824811
576.558548	1.15008416029232	0.11465121543326
576.578548	1.15008416029232	0.114708539515592
576.598548	1.15008416029232	0.114705959017911
576.618548	1.15008416029232	0.114761217752514
576.638548	1.15008416029232	0.114773284605973
576.658548	1.15008416029232	0.114792884043739
576.678548	1.15008416029232	0.114826690462526
576.698548	1.15008416029232	0.114807394298521
576.718548	1.15008416029232	0.114888258003556
576.738548	1.15008416029232	0.115037990966032
576.758548	1.15008416029232	0.115136832098675
576.778548	1.15008416029232	0.115181494056348
576.798548	1.15008416029232	0.115151831983307
576.818548	1.15008416029232	0.115214123583024
576.838548	1.15008416029232	0.115271445291392
576.858548	1.15008416029232	0.115194727119086
576.878548	1.15008416029232	0.115195543762327
576.898548	1.15008416029232	0.115236307672905
576.918548	1.15008416029232	0.115196727182836
576.938548	1.15008416029232	0.115089909534823
576.958548	1.15008416029232	0.115059907391596
576.978548	1.15008416029232	0.115061470646171
576.998548	1.15008416029232	0.115069897027512
577.018548	1.15008416029232	0.115054555885711
577.038548	1.15008416029232	0.115050634692479
577.058548	1.15008416029232	0.114991373456414
577.078548	1.15008416029232	0.114998466857582
577.098548	1.15008416029232	0.115027044623065
577.118548	1.15008416029232	0.115164247809315
577.138548	1.15008416029232	0.115154813087229
577.158548	1.15008416029232	0.115115658723502
577.178548	1.15008052956357	0.11517184508411
577.198548	1.15008052956357	0.115201421694486
577.218548	1.15008052956357	0.11514626622727
577.238548	1.15008052956357	0.115040420717068
577.258548	1.15008052956357	0.114930984587968
577.278548	1.15008052956357	0.11493625241166
577.298548	1.15008052956357	0.114878744347203
577.318548	1.15008052956357	0.114871106121548
577.338548	1.15008052956357	0.114867862101234
577.358548	1.15008052956357	0.114809827017011
577.378548	1.15008052956357	0.114819889652287
577.398548	1.15008052956357	0.114808606800077
577.418548	1.15008052956357	0.114749824511029
577.438548	1.15008052956357	0.114734755187981
577.458548	1.15008052956357	0.114668513313987
577.478548	1.15008052956357	0.114677344456004
577.498548	1.15008052956357	0.114677246530033
577.518548	1.15008052956357	0.114561588837643
577.538548	1.15008052956357	0.114477319682819
577.558548	1.15008052956357	0.114507650026417
577.578548	1.15008485239998	0.114391468281716
577.598548	1.15008488643807	0.114346968347011
577.618548	1.15008488643807	0.114333411831827
577.638548	1.15008488643807	0.114248242351569
577.658548	1.15008488643807	0.11418723031786
577.678548	1.15008488643807	0.114227854758118
577.698548	1.15008488643807	0.114211596673145
577.718548	1.15008488643807	0.114136915361014
577.738548	1.15008488643807	0.114133286758708
577.758548	1.15008488643807	0.114099648891289
577.778548	1.15008488643807	0.114087456811285
577.798548	1.15008488643807	0.114051440826522
577.818548	1.15008488643807	0.113977872309503
577.838548	1.15008488643807	0.113960318634273
577.858548	1.15008488643807	0.113926678986381
577.878548	1.15008488643807	0.113897834743562
577.898548	1.15008488643807	0.11394715500995
577.918548	1.15008488643807	0.113896323716171
577.938548	1.15008488643807	0.113860081611441
577.958548	1.15008488643807	0.113703644577712
577.978548	1.15008488643807	0.113672041789995
577.998548	1.15008488643807	0.113553461749265
578.018548	1.15008488643807	0.11345990090362
578.038548	1.15008488643807	0.113452454375469
578.058548	1.15008488643807	0.113389657121654
578.078548	1.15008488643807	0.113424921153666
578.098548	1.15008488643807	0.113361115559105
578.118548	1.15008488643807	0.113420028416113
578.138548	1.15008488643807	0.113369933644326
578.158548	1.15008488643807	0.113314327717648
578.178548	1.15008488643807	0.113309411240467
578.198548	1.15008488643807	0.113314322969723
578.218548	1.15008488643807	0.113273677163799
578.238548	1.15008488643807	0.113245753425097
578.258548	1.15008488643807	0.113186673797195
578.278548	1.15008488643807	0.113212879973733
578.298548	1.15008488643807	0.113169278583988
578.318548	1.15008488643807	0.113196951869604
578.338548	1.15008488643807	0.113187819234298
578.358548	1.15008488643807	0.113190679859601
578.378548	1.15008488643807	0.113099222345092
578.398548	1.15008488643807	0.113127188221636
578.418548	1.15008488643807	0.113141500250515
578.438548	1.15008488643807	0.1131260321017
578.458548	1.15008488643807	0.113212552960342
578.478548	1.15008488643807	0.113241496909604
578.498548	1.15008488643807	0.113244489289849
578.518548	1.15008488643807	0.113257156755924
578.538548	1.15008488643807	0.113334801367255
578.558548	1.15008488643807	0.113440010061907
578.578548	1.15008430779067	0.113483017960925
578.598548	1.15008052956357	0.11355369439763
578.618548	1.15008052956357	0.113597330209836
578.638548	1.15008052956357	0.113594374626016
578.658548	1.15008052956357	0.113625087177644
578.678548	1.15008052956357	0.113666851713588
578.698548	1.15008052956357	0.113660576736132
578.718548	1.15008052956357	0.113691759332416
578.738548	1.15008052956357	0.113707497519512
578.758548	1.15008052956357	0.113680878273428
578.778548	1.15008052956357	0.113778629757096
578.798548	1.15008488643807	0.113765416279552
578.818548	1.15008488643807	0.113705367481293
578.838548	1.15008488643807	0.113767070931699
578.858548	1.15008488643807	0.113847331650154
578.878548	1.15008488643807	0.113815162672283
578.898548	1.15008488643807	0.113889014284378
578.918548	1.15008488643807	0.113802596099631
578.938548	1.15008488643807	0.113668398943913
578.958548	1.15008488643807	0.113598809188728
578.978548	1.15008488643807	0.113375158143194
578.998548	1.15008488643807	0.11325613239093
579.018548	1.15008488643807	0.11327093523664
579.038548	1.15008488643807	0.113147105770431
579.058548	1.15008488643807	0.113103759581699
579.078548	1.15008488643807	0.112972352425889
579.098548	1.15008488643807	0.112859405799139
579.118548	1.15008488643807	0.112794204314389
579.138548	1.15008488643807	0.112705438280326
579.158548	1.15008488643807	0.112569737812597
579.178548	1.15008488643807	0.112455227337782
579.198548	1.15008488643807	0.112335775459174
579.218548	1.15008488643807	0.112253607261523
579.238548	1.15008488643807	0.112288057617749
579.258548	1.15008488643807	0.11232777876512
579.278548	1.15008488643807	0.112286337681621
579.298548	1.15008488643807	0.11220796545066
579.318548	1.15008488643807	0.1120742893798
579.338548	1.15008488643807	0.112058665142923
579.358548	1.15008488643807	0.112013035201874
579.378548	1.15008488643807	0.111946862766294
579.398548	1.15008125570932	0.111911491312461
579.418548	1.15008125570932	0.111938156850822
579.438548	1.15008125570932	0.111916794745597
579.458548	1.15008125570932	0.111902120093883
579.478548	1.15008125570932	0.111834731595804
579.498548	1.15008125570932	0.111746113934423
[truncated: 13,001 more rows]
