# Supplementary material for: Unraveling the Local Relation Between Tissue Composition and Human Brain Mechanics Through Machine Learning
Source: Front Bioeng Biotechnol. 2021 Aug 17;9:704738. doi: 10.3389/fbioe.2021.704738 (PMC8415910; doi:10.3389/fbioe.2021.704738)
Supplement: Supplementary file 2 [file DataSheet4.ZIP › Mechanics_tensRelax/tensRelax_HBE_04_03_P2a_NC_01.txt]

715.966496	1.00000543668348	0.0639945582662023
715.986496	1.00000543668348	0.0827315662231697
716.006496	1.00000543668348	0.0781011021643526
716.026496	1.00000543668348	0.0771830791424144
716.046496	1.00000543668348	0.0735564355821996
716.066496	1.00000543668348	0.0749198220182022
716.086496	1.00000543668348	0.0742617466909674
716.106496	1.00000543668348	0.0735443987074909
716.126496	1.00000543668348	0.0735773912768452
716.146496	1.00000543668348	0.0740063143378859
716.166496	0.999997932927636	0.0728314952975678
716.186496	0.999996375544348	0.0727104330809424
716.206496	0.999996375544348	0.0727499154868703
716.226496	0.999996375544348	0.0731172214423384
716.246496	0.999996375544348	0.0724772175148978
716.266496	0.999996375544348	0.0718042229934652
716.286496	0.999996375544348	0.0721628125940203
716.306496	0.999996375544348	0.0716897078627789
716.326496	0.999996375544348	0.071322625006303
716.346496	0.999996375544348	0.0709380841248882
716.366496	0.999996375544348	0.0715801164049517
716.386496	0.999996375544348	0.071967708222251
716.406496	0.999996375544348	0.0719754493857475
716.426496	0.999996375544348	0.0719868810815565
716.446496	0.999996375544348	0.0719143038338177
716.466496	0.999996375544348	0.0718873927507214
716.486496	0.999996375544348	0.0716613151752643
716.506496	0.999996375544348	0.0718168657442806
716.526496	0.999996375544348	0.0719800052941467
716.546496	0.999996375544348	0.071722942057064
716.566496	1.00000076453361	0.071727764529385
716.586496	1.00000543668348	0.0714330306509781
716.606496	1.00000543668348	0.0713793986043513
716.626496	1.00000090611391	0.0715367900403657
716.646496	1.00000996725304	0.07152737930954
716.666496	1.00003520394132	0.071027823535298
716.686496	1.00008879916348	0.0705145535505311
716.706496	1.00021384288347	0.070411732640377
716.726496	1.00039053509651	0.0705440676732597
716.746496	1.00061796968868	0.070577280046465
716.766496	1.00090067722954	0.0701464678601451
716.786496	1.00123956383301	0.0700171143918504
716.806496	1.00163372338517	0.07024023903273
716.826496	1.0020740947469	0.0700898494970899
716.846496	1.00258514299384	0.0695736600832677
716.866496	1.00307625673469	0.0694052334213485
716.886496	1.00335620345972	0.0698284546510631
716.906496	1.00390716319293	0.0696336060764052
716.926496	1.00425058036596	0.069486339786649
716.946496	1.00461211981725	0.0693614737343247
716.966496	1.00501080993898	0.0692388447537786
716.986496	1.00538231664332	0.0690948544831706
717.006496	1.00579550458765	0.0692030463399618
717.026496	1.00620161351704	0.0691588905960659
717.046496	1.00687649848588	0.0691647021182492
717.066496	1.00718510106342	0.0692895080864529
717.086496	1.00804991600324	0.0691560503355119
717.106496	1.00823421815734	0.0694360204848499
717.126496	1.00913544047103	0.0695273736436645
717.146496	1.00954862841537	0.0695524686677083
717.166496	1.00993047048153	0.069754509677841
717.186496	1.01030235945267	0.0703276767746343
717.206496	1.01070240874527	0.0706943742175101
717.226496	1.01123218806575	0.0709936304146402
717.246496	1.01164084544053	0.0713794866848372
717.266496	1.01212742861182	0.0717790249734444
717.286496	1.01226678610004	0.0721991555305787
717.306496	1.01318123909265	0.0724252035039803
717.326496	1.01369138122568	0.0725564707117621
717.346496	1.01421058449784	0.0727964235890853
717.366496	1.01459905252198	0.0731167713936704
717.386496	1.01514841239781	0.0733338404100397
717.406496	1.01535432678455	0.073829981762872
717.426496	1.01585789959171	0.0743144375714225
717.446496	1.01623393686561	0.0747908850370122
717.466496	1.01663262698733	0.074969445521058
717.486496	1.0170131948308	0.075504089815619
717.506496	1.01741641552209	0.0758892471804271
717.526496	1.01783145816835	0.076074996523039
717.546496	1.01844213647163	0.0765036427719981
717.566496	1.01898036813596	0.0768875772711429
717.586496	1.01958837057159	0.0770910720256251
717.606496	1.02018187518462	0.0774252721230815
717.626496	1.02070560902634	0.0777560073977914
717.646496	1.02112785810981	0.0780726993233472
717.666496	1.02151748709241	0.0782648371035266
717.686496	1.02190674796623	0.0784119435229269
717.706496	1.02229482664455	0.0785686853334236
717.726496	1.02277970377324	0.0788628710971745
717.746496	1.02316933275584	0.0790472265338009
717.766496	1.02366588318017	0.0792470002650315
717.786496	1.0242041148445	0.0794781574095831
717.806496	1.0247332853697	0.0796438226714418
717.826496	1.02527151703404	0.079641238590504
717.846496	1.0258188098375	0.0798240334008346
717.866496	1.02630086243922	0.0799695122629252
717.886496	1.02675573162356	0.0800880622398445
717.906496	1.02712180164442	0.0803360073963831
717.926496	1.02745162710875	0.0806010243885768
717.946496	1.02781769712961	0.0808016914839535
717.966496	1.02820823222612	0.0809855551925101
717.986496	1.02857883281655	0.0812517708064299
718.006496	1.02900108190001	0.081469974793565
718.026496	1.02947114265042	0.0814649073982988
718.046496	1.03007754522868	0.0815468613457978
718.066496	1.03063842974083	0.0817028936188504
718.086496	1.0312554933156	0.0818297142783234
718.106496	1.03182181451123	0.0819752239607866
718.126496	1.03233195664426	0.082022197564841
718.146496	1.0327451445886	0.0820879545569112
718.166496	1.03313024300163	0.0822512030837117
718.186496	1.03355249208509	0.0823570806424139
718.206496	1.03395446686976	0.0823711392507527
718.226496	1.03441511253029	0.0823595525312914
718.246496	1.03467981105713	0.0826357684570171
718.266496	1.03532938146852	0.0826732123804694
718.286496	1.03584858474068	0.0827514219949718
718.306496	1.03637775526588	0.0828317592737318
718.326496	1.03689242796847	0.083061646719823
718.346496	1.03740710067107	0.0831190972156797
718.366496	1.03786412187594	0.0831877350117389
718.386496	1.03834039800148	0.0833250402783931
718.406496	1.03870193745277	0.083445861933599
718.426496	1.03890846771381	0.0835673209978448
718.446496	1.03942592246927	0.083710384311532
718.466496	1.03982914316056	0.0838064051762407
718.486496	1.0402006498649	0.0839855076208295
718.506496	1.04059933998663	0.0841737427007246
718.526496	1.04109589041096	0.0842478423919446
718.546496	1.04157104805213	0.0844587369477925
718.566496	1.04218141487875	0.084740401711882
718.586496	1.04279394788395	0.0849175076536653
718.606496	1.04337839135785	0.0850425051096252
718.626496	1.04389759463001	0.0850781323579617
718.646496	1.04402160481383	0.0851021034484225
718.666496	1.04470041155694	0.0852940003661031
718.686496	1.04512719120997	0.0854240982813695
718.706496	1.04555718473578	0.0854746630978124
718.726496	1.04596715880734	0.0856826798171259
718.746496	1.04625060256575	0.0858888205122525
718.766496	1.0468623993534	0.0860431874503251
718.786496	1.0473915698786	0.0861076328278889
718.806496	1.04792980154293	0.0862107393783863
718.826496	1.04845353538465	0.0863842677580677
718.846496	1.04900988932725	0.0864765377613821
718.866496	1.04949284804288	0.0865774845991252
718.886496	1.04993321940461	0.0867632602534475
718.906496	1.05021004428405	0.0868393475451105
718.926496	1.05062911488981	0.0869334425324102
718.946496	1.05100515216371	0.0871723059322557
718.966496	1.05139931171587	0.0873164529600102
718.986496	1.05151250516485	0.0874600195538348
719.006496	1.05218853693411	0.0875767746105788
719.026496	1.0527168013454	0.0877001067315587
719.046496	1.05326521263322	0.0878785159789786
719.066496	1.05376559280464	0.0880326063503716
719.086496	1.05446107062796	0.0880649753346187
719.106496	1.05502286125403	0.0881223563920602
719.126496	1.05552847281749	0.0881064615234119
719.146496	1.05593622407835	0.0882269585391892
719.166496	1.05632132249138	0.0884063796882981
719.186496	1.05675806939745	0.0886191621381491
719.206496	1.05720750189831	0.0887175088930174
719.226496	1.05760709813395	0.088880142563425
719.246496	1.05802934721741	0.0891314639271191
719.266496	1.05852499152783	0.0893170223638352
719.286496	1.05905416205304	0.0894710106548233
719.306496	1.0595733653252	0.0896635669407005
719.326496	1.0600889441417	0.0897658675307915
719.346496	1.06061267798343	0.089959799528174
719.366496	1.0610911061295	0.0900832948591037
719.386496	1.06152733626748	0.0901731321439285
719.406496	1.06190751476513	0.0905021545005726
719.426496	1.0621570288049	0.0907774321174597
719.446496	1.06262153252858	0.0911009724002592
719.466496	1.06302565933379	0.0913033189091681
719.486496	1.06339172935465	0.0914887616151927
719.506496	1.06380038672942	0.0917343777525291
719.526496	1.06430146772332	0.0918800583603218
719.546496	1.06483426270417	0.0921305209429351
719.566496	1.06537793105198	0.0922792556540091
719.586496	1.06599408851283	0.0924525264587148
719.606496	1.06657943810064	0.092705177835128
719.626496	1.06710317194236	0.092815689369425
719.646496	1.06728195954382	0.0928652992592888
719.666496	1.06789692773017	0.093144256518683
719.686496	1.0683237073832	0.0932028577930579
719.706496	1.06877313988405	0.0931746794468348
719.726496	1.06915059296094	0.0934703203240525
719.746496	1.06950305003606	0.0938177492021017
719.766496	1.06992302675573	0.0941971494256096
719.786496	1.07058717993791	0.0943600655976048
719.806496	1.07112088103268	0.094573593471808
719.826496	1.07165005155788	0.0946806716622495
719.846496	1.07220640550047	0.0947477746912889
719.866496	1.07268936421611	0.0949429595475956
719.886496	1.07312973557784	0.0951270330705145
719.906496	1.0734560640088	0.095253751649581
719.926496	1.07382110049347	0.0956954678059264
719.946496	1.07420166833694	0.0959485898204857
719.966496	1.0745958278891	0.0963051525208218
719.986496	1.074971865163	0.0965578893598999
720.006496	1.07539864481603	0.0969160206562286
720.026496	1.07591784808819	0.0971683978399256
720.046496	1.07649323042296	0.0974978575992356
720.066496	1.07704958436555	0.0976858618112374
720.086496	1.07757597991689	0.0977927144752031
720.106496	1.07821937742725	0.0979588236273071
720.126496	1.07853255304844	0.0981360286820429
720.146496	1.07912367911244	0.0983539739077269
720.166496	1.07951330809504	0.0985357660522903
720.186496	1.0799491488872	0.098744980435891
720.206496	1.08039948750197	0.0988792713631433
720.226496	1.08080361430718	0.0991438602120395
720.246496	1.08118786323842	0.0995351866317051
720.266496	1.0817169771315	0.0996702532513372
720.286496	1.08225520879583	0.0999184997395753
720.306496	1.08276988149842	0.100046174432204
720.326496	1.08328546031493	0.100309371545344
720.346496	1.08380466358709	0.100443355637892
720.366496	1.08428762230273	0.100632649505243
720.386496	1.08472799366445	0.100793907464146
720.406496	1.08508388406182	0.100886093785267
720.426496	1.08542841971921	0.100980824994626
720.446496	1.08580898756268	0.101093521168289
720.466496	1.08621220825397	0.101201436774147
720.486496	1.08657918438874	0.101314033834859
720.506496	1.08699690290265	0.101492979597896
720.526496	1.08749345332698	0.101713555174482
720.546496	1.08804074613044	0.101819004826369
720.566496	1.08858350836434	0.101894642252062
720.586496	1.08915718465651	0.101950733060662
720.606496	1.08977595427387	0.102144484043374
720.626496	1.09029968811559	0.102275448455102
720.646496	1.09070834549036	0.102471102169083
720.666496	1.09109344390339	0.102653623120259
720.686496	1.09152022355642	0.102899530068052
720.706496	1.09195606434859	0.103010035073951
720.726496	1.09234569333118	0.103134900181479
720.746496	1.09274982013639	0.103309464202479
720.766496	1.09325090113029	0.103478499263867
720.786496	1.09365877981341	0.10364324398079
720.806496	1.09432192777547	0.103747256791628
720.826496	1.09485562887024	0.103713807060767
720.846496	1.0954029216737	0.103747758884783
720.866496	1.09588588038934	0.103729422395284
720.886496	1.09632625175107	0.10371509078121
720.906496	1.09668416674671	0.103754305087502
720.926496	1.09700102345567	0.103876840743926
720.946496	1.09739818451016	0.103888430430841
720.966496	1.09779234406233	0.103822651479613
720.986496	1.09816385076666	0.103877822971078
721.006496	1.09859516098926	0.104092436933312
721.026496	1.09912886208403	0.104098424661255
721.046496	1.09969971384923	0.104074258312346
721.066496	1.10025606779182	0.104114863760901
721.086496	1.10086860079702	0.104114759306533
721.106496	1.1013637566554	0.10413449821462
721.126496	1.10192150516394	0.104247404484
721.146496	1.10233016253871	0.104333887359236
721.166496	1.10271073038218	0.104375527262128
721.186496	1.10314204060478	0.104368303886491
721.206496	1.10359690978911	0.104466795453096
721.226496	1.1040001304804	0.104530977914267
721.246496	1.10442237956387	0.104660267495166
721.266496	1.10492346055777	0.10469701109956
721.286496	1.10536543177687	0.104619067368902
721.306496	1.10597183435513	0.104786700011702
721.326496	1.10647744591859	0.104760102131285
721.346496	1.10700208587423	0.104743621487288
721.366496	1.10748413847595	0.104788821147561
721.386496	1.10791997926811	0.104747764052563
721.406496	1.10828242483332	0.104851941260331
721.426496	1.10862131143679	0.105129160778876
721.446496	1.10896428971089	0.105203463443924
721.466496	1.10940963054111	0.105312874052923
721.486496	1.10978113724545	0.105423676991166
721.506496	1.11020338632892	0.105503118098928
721.526496	1.11070899789238	0.105620469020362
721.546496	1.11125176012628	0.105803876053193
721.566496	1.11179452236017	0.106041823696847
721.586496	1.11239708811233	0.106331501772731
721.606496	1.11297700101666	0.106521714363729
721.626496	1.11351070211143	0.106584284904087
721.646496	1.11391482891663	0.10676139084587
721.666496	1.11430445789923	0.106965720800788
721.686496	1.11472670698269	0.107147844706668
721.706496	1.11516254777486	0.107164891540817
721.726496	1.11555670732702	0.107264419342232
721.746496	1.11595086687918	0.107257292705583
721.766496	1.11645194787308	0.107250020070215
721.786496	1.11699017953741	0.10721174110531
721.806496	1.11741067302516	0.107306545314029
721.826496	1.11805758172694	0.107323973762716
721.846496	1.11860487453041	0.107540340303066
721.866496	1.11909689438517	0.107746572395764
721.886496	1.11954179631647	0.10778304002697
721.906496	1.11988974405906	0.107827633733209
721.926496	1.12022410009297	0.107908997750926
721.946496	1.12060466793643	0.107854237548535
721.966496	1.12098976634947	0.107924549581935
721.986496	1.12126298093129	0.1079717528669
722.006496	1.1217925832764	0.107939087730781
722.026496	1.12231631711812	0.107868305059235
722.046496	1.12288716888332	0.107979324028103
722.066496	1.12344805339548	0.10794325047474
722.086496	1.12405605583111	0.10797672453872
722.106496	1.12461331588762	0.107938154763358
722.126496	1.12512798859021	0.108076476086138
722.146496	1.12544258001439	0.108119420481648
722.166496	1.12590271598584	0.108047254976707
722.186496	1.12614195837494	0.107970873907134
722.206496	1.12679342596234	0.107954169517134
722.226496	1.12719211608407	0.108072826118167
722.246496	1.1276053040284	0.108271746405109
722.266496	1.12808826274404	0.108474788485149
722.286496	1.12857807394615	0.108701362472514
722.306496	1.1290949553014	0.108874762064708
722.326496	1.12943898126972	0.108950111053907
722.346496	1.13003640765703	0.109023440394162
722.366496	1.13046771787962	0.109277008120257
722.386496	1.13086187743178	0.10950327883386
722.406496	1.13120982517438	0.109523648622589
722.426496	1.13148890825959	0.109384907108375
722.446496	1.13176708523089	0.109459827003779
722.466496	1.13204289073217	0.109613694222659
722.486496	1.13240680165348	0.109783462245094
722.506496	1.13269494587782	0.109840385721187
722.526496	1.13298218398824	0.109771936655178
722.546496	1.13329751162997	0.109866053601635
722.566496	1.13365995719518	0.109972581626173
722.586496	1.13403599446908	0.109970490758341
722.606496	1.13443015402124	0.109972313368364
722.626496	1.13478764427599	0.11000437195696
722.646496	1.1351858530247	0.110035317156952
722.666496	1.13547503078522	0.109921813835901
722.686496	1.13594245814207	0.109975674899841
722.706496	1.13626231635336	0.110019555230227
722.726496	1.13655952171683	0.110163894548976
722.746496	1.13680507858726	0.110104334193586
722.766496	1.1370234520403	0.110090078546326
722.786496	1.13722732767073	0.110097279962806
722.806496	1.13743281731656	0.110165312991815
722.826496	1.13768219685506	0.110265881182472
722.846496	1.1379422515481	0.110418100871095
722.866496	1.13817874727939	0.11043891577787
722.886496	1.1382690755101	0.110493456388692
722.906496	1.13859102910982	0.11052233208652
722.926496	1.13878131303155	0.110676217110122
722.946496	1.13899515591502	0.110737664766024
722.966496	1.13921805993762	0.110947607362748
722.986496	1.13943874114953	0.111024762344229
723.006496	1.13971823481761	0.111056663657782
723.026496	1.13994566940978	0.111099939814608
723.046496	1.13994566940978	0.111226684507267
723.066496	1.14041413030281	0.111351273641607
723.086496	1.14063250375584	0.111408024411897
723.106496	1.14083184881671	0.111534985728673
723.126496	1.14104116113061	0.11164628957309
723.146496	1.14121722331132	0.111787210978744
723.166496	1.14143985125234	0.111884640196947
723.186496	1.14163466574364	0.112088512570515
723.206496	1.14179686013407	0.11230582157414
723.226496	1.14196358509406	0.112428386905101
723.246496	1.14211671834536	0.112528917112353
723.266496	1.14226985159666	0.112675793010469
723.286496	1.14242298484796	0.112615534709983
723.306496	1.14255346525144	0.112771979459091
723.326496	1.14267850897143	0.112827127210928
723.346496	1.14280355269143	0.112807695731037
723.366496	1.14291047413317	0.113001880555469
723.386496	1.14301195889142	0.11311701597602
723.406496	1.14311434976359	0.113265102001729
723.426496	1.14323486291403	0.113403150318774
723.446496	1.14334631492533	0.11348854651249
723.466496	1.14345776693663	0.113706192618847
723.486496	1.14357924283309	0.113785101958918
723.506496	1.14370924186355	0.11377396747939
723.526496	1.14385192648879	0.113720387730053
723.546496	1.14397697020879	0.113665434643176
723.566496	1.14408842222009	0.113650723788528
723.586496	1.14419534366182	0.113659515166666
723.606496	1.14430226510356	0.113619883636394
723.626496	1.14440374986182	0.113558936293174
723.646496	1.14451520187312	0.113594581939724
723.666496	1.1446095934584	0.1136414261628
723.686496	1.14473810589572	0.113719838157641
723.706496	1.14485861904615	0.113780394983962
723.726496	1.14497460162702	0.113910017513157
723.746496	1.14510508203049	0.113888643538118
723.766496	1.14523012575049	0.113795634045358
723.786496	1.14533704719222	0.114074126008021
723.806496	1.14545302977309	0.114270506154652
723.826496	1.14556901235396	0.114171772443831
723.846496	1.14565680629731	0.114063821822021
723.866496	1.14577288798439	0.114033379308674
723.886496	1.1458331445596	0.113970764850002
723.906496	1.14596770247568	0.114061403347308
723.926496	1.14605559552525	0.114120807614638
723.946496	1.14616251696698	0.114258762753639
723.966496	1.14624134887742	0.114278482670022
723.986496	1.14631565021828	0.114186823368666
724.006496	1.14638182484999	0.114140149477428
724.026496	1.14644391489008	0.114113564653806
724.046496	1.14653311755741	0.114065001681585
724.066496	1.14661194946784	0.113999060113899
724.086496	1.14670527920088	0.113818800362392
724.106496	1.14677504997218	0.113720048253358
724.126496	1.14681673121218	0.113611308882371
724.146496	1.14689556312261	0.113562274085023
724.166496	1.14695688155007	0.113508118649682
724.186496	1.14701154570348	0.113428285838041
724.206496	1.1470758797913	0.113572307045762
724.226496	1.14712057669167	0.113679273066456
724.246496	1.14719186237217	0.113505201049268
724.266496	1.14724804143478	0.113468190967537
724.286496	1.14730331438347	0.113446142787032
724.306496	1.14736402401564	0.11329473143278
724.326496	1.14741476639477	0.113194851691365
724.346496	1.14746097820434	0.113166821717824
724.366496	1.14750132858953	0.112952244552014
724.386496	1.14755430793738	0.112834009329397
724.406496	1.14760958088607	0.112735702338409
724.426496	1.14763767041737	0.112640438174376
724.446496	1.14769294336607	0.112612953025322
724.466496	1.1477300940365	0.11258186123312
724.486496	1.1477717752765	0.11250002123584
724.506496	1.14782575984447	0.112507077247093
724.526496	1.14786694555343	0.112367865094733
724.546496	1.14791584738867	0.112252135589965
724.566496	1.14796205919823	0.112115286124188
724.586496	1.14797655702084	0.111948860048035
724.606496	1.1480363605391	0.111748635861966
724.626496	1.14805991950084	0.111679839010392
724.646496	1.14811066187997	0.111641729190344
724.666496	1.14813875141127	0.11154035563277
724.686496	1.14817137151214	0.111545474490289
724.706496	1.14819353590794	0.111495946502146
724.726496	1.14825020342257	0.111452606248322
724.746496	1.1482592645617	0.111317652391928
724.766496	1.14831544362431	0.111162466436653
724.786496	1.14832903533301	0.110988568905737
724.806496	1.148370716573	0.110799548044121
724.826496	1.14839880610431	0.110888627441287
724.846496	1.1484259895217	0.11074806272356
724.866496	1.1484499095132	0.110652186077098
724.886496	1.14849122972344	0.110563098964552
724.906496	1.1485238498243	0.110568393495328
724.926496	1.14853064567865	0.110720567485163
724.946496	1.14857006163387	0.110766953533398
724.966496	1.14859362059561	0.11083760148255
724.986496	1.148620804013	0.110747673987134
725.006496	1.14864436297474	0.110668914800218
725.026496	1.14867003856194	0.110613739154317
725.046496	1.14868689369653	0.110742689258519
725.066496	1.1487322560243	0.110873245348627
725.086496	1.14874805638566	0.110919966125632
725.106496	1.14876940669473	0.110975952479865
725.126496	1.1488020267956	0.110956514471577
725.146496	1.14882558575734	0.111088219559732
725.166496	1.14885276917473	0.111170585389796
725.186496	1.14887632813647	0.111197209383806
725.206496	1.14888022159469	0.111201379249653
725.226496	1.14890170640505	0.111119630056455
725.246496	1.14893160108516	0.111136457299035
725.266496	1.1489551600469	0.111086235520232
725.286496	1.14899231071733	0.111030312669507
725.306496	1.14900590242603	0.111153958747081
725.326496	1.1490249308182	0.111247430569117
725.346496	1.14904758366603	0.111228040040088
725.366496	1.14906512546506	0.111356822779904
725.386496	1.14907567319733	0.111463876043735
725.406496	1.14909923215907	0.111459786299136
725.426496	1.14912641557646	0.111565692345392
725.446496	1.14912641557646	0.111572293149257
725.466496	1.14915903567733	0.111623554130323
725.486496	1.14918259463907	0.111706481402614
725.506496	1.1491916557782	0.111731968268391
725.526496	1.14919611555761	0.111624509650393
725.546496	1.14922880644863	0.111716750572662
725.566496	1.14925236541037	0.111585164776142
725.586496	1.14926595711907	0.111653209674965
725.606496	1.1492895160808	0.111733996819695
725.626496	1.14929312637843	0.111683419539947
725.646496	1.14929857721993	0.111574125848622
725.666496	1.14931669949819	0.111446924168102
725.686496	1.1493311973208	0.111287983790488
725.706496	1.14935838073819	0.111245741494509
725.726496	1.14935838073819	0.111226791335598
725.746496	1.14936531109382	0.111115710050203
725.766496	1.14938193969993	0.110926753285584
725.786496	1.14939553140863	0.11086172747409
725.806496	1.14941909037036	0.111012925765172
725.826496	1.14943268207906	0.111132883297877
725.846496	1.14943268207906	0.111279788870531
725.866496	1.14943268207906	0.111375129001376
725.886496	1.14945171047123	0.111527287560453
725.906496	1.14946530217993	0.111496264613176
725.926496	1.1494843305721	0.111542358663973
725.946496	1.14949339171123	0.111489466770389
725.966496	1.1494979222808	0.111529352908183
725.986496	1.1494979222808	0.111552053334997
726.006496	1.14949339171123	0.111593213697381
726.026496	1.1495260118121	0.111648684308173
726.046496	1.1495260118121	0.111745630424924
726.066496	1.14955863191297	0.111903398658353
726.086496	1.14955863191297	0.112036785105738
726.106496	1.14955863191297	0.112191818533896
726.126496	1.14955863191297	0.112188075387882
726.146496	1.14956316248253	0.112113503278044
726.166496	1.14958581533036	0.112250905877178
726.186496	1.14958581533036	0.11237832180785
726.206496	1.14961390486166	0.1124607012882
726.226496	1.14962296600079	0.112501862837566
726.246496	1.14962296600079	0.112654884332159
726.266496	1.1496374638234	0.112795449049888
726.286496	1.14965558610166	0.113006985762702
726.306496	1.14966011667123	0.113051777694844
726.326496	1.14966011667123	0.113086119442267
726.346496	1.14966011667123	0.113077905530607
726.366496	1.14966464724079	0.113050298715953
726.386496	1.14966464724079	0.113121029160315
726.406496	1.14966464724079	0.11332417213378
726.426496	1.14968367563297	0.113332274469184
726.446496	1.1496927367721	0.113348810307817
726.466496	1.1496927367721	0.113293481541309
726.486496	1.14968820620253	0.113305056984447
726.506496	1.1497208263034	0.113459663692773
726.526496	1.14972535687296	0.113653570170054
726.546496	1.14972535687296	0.113723116600416
726.566496	1.14972535687296	0.113760010357965
726.586496	1.14972535687296	0.113930335668193
726.606496	1.14972535687296	0.114104580391182
726.626496	1.14972535687296	0.114116504213377
726.646496	1.14972535687296	0.114202894504059
726.666496	1.14975344640427	0.114198078920301
726.686496	1.14975797697383	0.114134430600783
726.706496	1.14975797697383	0.114166133094944
726.726496	1.14975797697383	0.11423894906572
726.746496	1.14978062982166	0.114352218551425
726.766496	1.14978062982166	0.114528522687236
726.786496	1.14978062982166	0.114640254438468
726.806496	1.1497905970747	0.114802393731101
726.826496	1.1497905970747	0.11484076587405
726.846496	1.1497905970747	0.114995296022072
726.866496	1.1497905970747	0.115085078112259
726.886496	1.14978969096079	0.115264921233275
726.906496	1.14978969096079	0.115327899501762
726.926496	1.14978969096079	0.115402449652443
726.946496	1.14981324992253	0.115385935179476
726.966496	1.14981778049209	0.115508106432594
726.986496	1.14981778049209	0.115555502602046
727.006496	1.14981778049209	0.115642708942478
727.026496	1.14981778049209	0.115633947238878
727.046496	1.14981778049209	0.115450336045235
727.066496	1.1498458700234	0.115537466418855
727.086496	1.1498458700234	0.115551292378829
727.106496	1.14985040059296	0.115650023122197
727.126496	1.14985040059296	0.115535223023907
727.146496	1.14985040059296	0.115404484732145
727.166496	1.14985040059296	0.115389145964309
727.186496	1.14985946173209	0.11539285350088
727.206496	1.14985040059296	0.115411628580026
727.226496	1.1498458700234	0.115323632303436
727.246496	1.14985040059296	0.11529777925388
727.266496	1.14985040059296	0.115267800256791
727.286496	1.14985946173209	0.115319506949394
727.306496	1.14985946173209	0.115348678799094
727.326496	1.14985946173209	0.115316550178592
727.346496	1.14985946173209	0.115399539767409
727.366496	1.14988302069383	0.115506208449249
727.386496	1.14988755126339	0.115534591549773
727.406496	1.14988755126339	0.115546124261579
727.426496	1.14988755126339	0.115503762080473
727.446496	1.14988755126339	0.115365013444371
727.466496	1.14988755126339	0.115329690063286
727.486496	1.14988755126339	0.115166867069337
727.506496	1.14989208183296	0.115044063748593
727.526496	1.14988755126339	0.114910141972574
727.546496	1.14988755126339	0.114841000302887
727.566496	1.14991111022513	0.114879316064217
727.586496	1.14991111022513	0.114788644924921
727.606496	1.14991111022513	0.114871118770296
727.626496	1.14991111022513	0.114934482214265
727.646496	1.14991111022513	0.114971689334918
727.666496	1.14991312774439	0.115034106754668
727.686496	1.1499156407947	0.115014069320746
727.706496	1.1499156407947	0.115090890760439
727.726496	1.1499156407947	0.11507536266906
727.746496	1.1499156407947	0.115038497399066
727.766496	1.1499156407947	0.114997324573377
727.786496	1.1499156407947	0.11494081297985
727.806496	1.1499156407947	0.11492226342718
727.826496	1.1499156407947	0.11494360535372
727.846496	1.1499156407947	0.115026680998694
727.866496	1.1499156407947	0.115134855959998
727.886496	1.1499156407947	0.115140423496508
727.906496	1.1499156407947	0.115086974908623
727.926496	1.1499156407947	0.11513924957185
727.946496	1.1499156407947	0.115268031124684
727.966496	1.1499156407947	0.115317200644428
727.986496	1.1499156407947	0.115300564505862
728.006496	1.1499156407947	0.115264517659581
728.026496	1.1499156407947	0.11525770735349
728.046496	1.1499156407947	0.115228148547836
728.066496	1.14991794147456	0.115262283166994
728.086496	1.14993829364252	0.115359956903377
728.106496	1.14993829364252	0.115547996724823
728.126496	1.14993829364252	0.115599498069633
728.146496	1.14993829364252	0.115573199308542
728.166496	1.14993829364252	0.115647581501347
728.186496	1.14993829364252	0.115749290381182
728.206496	1.14993829364252	0.115767588887275
728.226496	1.14993829364252	0.115820224986354
728.246496	1.14993829364252	0.115771118970118
728.266496	1.14993829364252	0.115896195360345
728.286496	1.14998450545209	0.116013545688288
728.306496	1.14998450545209	0.115969314604883
728.326496	1.14998450545209	0.116020411189018
728.346496	1.14998450545209	0.116229185795989
728.366496	1.14998450545209	0.116344554458396
728.386496	1.14998450545209	0.116550736697872
728.406496	1.14998450545209	0.116721875683887
728.426496	1.14998450545209	0.116787187557913
728.446496	1.14998450545209	0.116797257315077
728.466496	1.14998450545209	0.117000415125809
728.486496	1.14999356659122	0.117139521043329
728.506496	1.14999356659122	0.117300919659534
728.526496	1.14999356659122	0.117384193530411
728.546496	1.14999356659122	0.117599116107823
728.566496	1.14999356659122	0.117760723039273
728.586496	1.14999356659122	0.117926311700009
728.606496	1.14999356659122	0.118137838916973
728.626496	1.14999356659122	0.118150777014819
728.646496	1.14999356659122	0.118331295528284
728.666496	1.14999356659122	0.118394894588071
728.686496	1.14999356659122	0.118447695677573
728.706496	1.14999356659122	0.118572532297546
728.726496	1.14999356659122	0.118660764783444
728.746496	1.14999356659122	0.118691004322963
728.766496	1.14999356659122	0.118692790730051
728.786496	1.14999356659122	0.118574615449997
728.806496	1.14999356659122	0.118457500144381
728.826496	1.14999356659122	0.118398638921067
728.846496	1.14999356659122	0.118365152987272
728.866496	1.14999356659122	0.118480441528431
728.886496	1.14999356659122	0.118582859629684
728.906496	1.14999356659122	0.118480415414838
728.926496	1.14999356659122	0.118470412128636
728.946496	1.14999356659122	0.118413983623811
728.966496	1.14999356659122	0.118457774337097
728.986496	1.14999356659122	0.118411785334159
729.006496	1.14999356659122	0.118299304004139
729.026496	1.14999356659122	0.118233416444108
729.046496	1.14999356659122	0.118178223586977
729.066496	1.14999356659122	0.118151986548921
729.086496	1.15000262773035	0.118135279784959
729.106496	1.15000262773035	0.118091970986143
729.126496	1.15000262773035	0.118086651528757
729.146496	1.15000262773035	0.118066044343737
729.166496	1.15000262773035	0.118085808771925
729.186496	1.15000262773035	0.11796115850804
729.206496	1.15000262773035	0.117904530590331
729.226496	1.15000262773035	0.117801123140035
729.246496	1.15000262773035	0.117758816747057
729.266496	1.15000262773035	0.117731487686064
729.286496	1.15000262773035	0.11759408508693
729.306496	1.15000262773035	0.117694396889594
729.326496	1.15000262773035	0.117758398929586
729.346496	1.15000262773035	0.117743403792879
729.366496	1.15000262773035	0.117707230533073
729.386496	1.15000262773035	0.11762439940628
729.406496	1.15000262773035	0.117502086902368
729.426496	1.15000262773035	0.117437526387603
729.446496	1.15000262773035	0.117438426713036
729.466496	1.15000262773035	0.117348263601801
729.486496	1.15000715829991	0.117286599915275
729.506496	1.15000715829991	0.117223850140717
729.526496	1.15000715829991	0.117327531783729
729.546496	1.15000715829991	0.117292363303724
729.566496	1.15000715829991	0.1173730002953
729.586496	1.15000715829991	0.11739531317267
729.606496	1.15000715829991	0.117438990529226
729.626496	1.15000715829991	0.117452849724682
729.646496	1.15000715829991	0.117507684706904
729.666496	1.15000715829991	0.117595167020525
729.686496	1.15000439748408	0.117521158133387
729.706496	1.15000262773035	0.117325001139269
729.726496	1.15000262773035	0.117297090457364
729.746496	1.15000262773035	0.117317333239077
729.766496	1.15000262773035	0.117311647597914
729.786496	1.15000262773035	0.117312525964189
729.806496	1.15000262773035	0.117298047164416
729.826496	1.15000262773035	0.117409149221986
729.846496	1.15000262773035	0.11743789969327
729.866496	1.15000262773035	0.117527876448416
729.886496	1.15000262773035	0.117556255987996
729.906496	1.15000262773035	0.117504394987806
729.926496	1.15000262773035	0.117530085420901
729.946496	1.15000262773035	0.117377347614874
729.966496	1.15000262773035	0.117319056736149
729.986496	1.15000262773035	0.117266758333292
730.006496	1.15000262773035	0.117225064422744
730.026496	1.15000262773035	0.117220885654536
730.046496	1.15000262773035	0.117064669992849
730.066496	1.15000262773035	0.116889881632355
730.086496	1.15000262773035	0.116787643952282
730.106496	1.15000262773035	0.116732608370193
730.126496	1.15000262773035	0.116597087136663
730.146496	1.15000262773035	0.116510452327801
730.166496	1.15000262773035	0.116396334150356
730.186496	1.15000262773035	0.116320896731038
730.206496	1.15000262773035	0.116243316810197
730.226496	1.15000262773035	0.116156103941366
730.246496	1.15000262773035	0.116193381687415
730.266496	1.15000262773035	0.11608040597962
730.286496	1.15000262773035	0.116008484399369
730.306496	1.15000262773035	0.116048406740096
730.326496	1.15000262773035	0.115926031919659
730.346496	1.15000262773035	0.115796755395557
730.366496	1.15000262773035	0.115727027357033
730.386496	1.15000262773035	0.115565838836546
730.406496	1.15000262773035	0.115566462001809
730.426496	1.15000262773035	0.115424101381142
730.446496	1.15000262773035	0.115292027141755
730.466496	1.15000262773035	0.115175495831013
730.486496	1.15000262773035	0.114887706836113
730.506496	1.15000262773035	0.114769267452686
730.526496	1.15000262773035	0.114622531618381
730.546496	1.15000262773035	0.114513230805167
730.566496	1.15000262773035	0.114476535273521
730.586496	1.15000262773035	0.11438673419163
730.606496	1.15000262773035	0.114361428934016
730.626496	1.15000262773035	0.11428507813247
730.646496	1.15000262773035	0.114187320120404
730.666496	1.15000262773035	0.11403103323983
730.686496	1.15000262773035	0.11391081279073
730.706496	1.15000172161643	0.113880337041904
730.726496	1.15000172161643	0.113893748745351
730.746496	1.15000172161643	0.113772343688761
730.766496	1.15000172161643	0.113755308724426
730.786496	1.15000172161643	0.113712456913471
730.806496	1.15000172161643	0.113579275813877
730.826496	1.15000172161643	0.113487013525942
730.846496	1.15000172161643	0.113353672183852
730.866496	1.15000172161643	0.113274772339634
730.886496	1.15000172161643	0.113115209983738
730.906496	1.15000172161643	0.113075911995255
730.926496	1.15000172161643	0.113016673905328
730.946496	1.15000172161643	0.112964649695188
730.966496	1.15000172161643	0.112956745585687
730.986496	1.15000172161643	0.112784124653327
731.006496	1.15000172161643	0.112764559044533
731.026496	1.15000172161643	0.112639238729616
731.046496	1.15000172161643	0.112530620430739
731.066496	1.15000172161643	0.112369475828565
731.086496	1.15000172161643	0.11225938211174
731.106496	1.15000172161643	0.112254390261236
731.126496	1.15000172161643	0.112136416768029
731.146496	1.15000172161643	0.112115905135016
731.166496	1.15000172161643	0.112048106534844
731.186496	1.15000172161643	0.11191556165731
731.206496	1.15000172161643	0.111787636511595
731.226496	1.15000172161643	0.111717849717488
731.246496	1.15000172161643	0.111649560893976
731.266496	1.15000172161643	0.111513569615791
731.286496	1.15000172161643	0.111553034375168
731.306496	1.15000172161643	0.111505277363355
731.326496	1.15000172161643	0.111468422776194
731.346496	1.15000172161643	0.111417414028688
731.366496	1.15000172161643	0.111311559616125
731.386496	1.15000172161643	0.111258181060146
731.406496	1.15000172161643	0.111204034527165
731.426496	1.15000172161643	0.11106870439765
731.446496	1.15000172161643	0.11091534401985
731.466496	1.15000172161643	0.110841634252039
731.486496	1.15000172161643	0.110748969577391
731.506496	1.15000172161643	0.110709138634235
731.526496	1.15000172161643	0.110702582342175
731.546496	1.15000172161643	0.110511357849488
731.566496	1.15000172161643	0.110520186024051
731.586496	1.15000172161643	0.110591349123153
731.606496	1.15000172161643	0.110583683596924
731.626496	1.15000172161643	0.110554098677678
731.646496	1.15000172161643	0.110460191233448
731.666496	1.15000172161643	0.110359975576281
731.686496	1.15000172161643	0.110373389653692
731.706496	1.15000172161643	0.110203701752503
731.726496	1.15000172161643	0.110085401839397
731.746496	1.15000172161643	0.11002469367294
731.766496	1.15000172161643	0.109906499994674
731.786496	1.15000172161643	0.109836757118881
731.806496	1.15000172161643	0.109746521008289
731.826496	1.15000172161643	0.109683135605162
731.846496	1.15000172161643	0.109559411186812
731.866496	1.15000172161643	0.109492797194131
731.886496	1.15000172161643	0.109315964851573
731.906496	1.15000172161643	0.109278197475674
731.926496	1.15000172161643	0.109261494272656
731.946496	1.15000172161643	0.109150601123821
731.966496	1.15000172161643	0.109044055888052
731.986496	1.15000172161643	0.108955940319826
732.006496	1.15000172161643	0.108803605494003
732.026496	1.15000172161643	0.108786909412873
732.046496	1.15000172161643	0.108663310221066
732.066496	1.15000172161643	0.108586759413144
732.086496	1.15000172161643	0.108487438739994
732.106496	1.15000172161643	0.108341290461508
732.126496	1.15000172161643	0.108228865513108
732.146496	1.15000172161643	0.108115696327336
732.166496	1.15000172161643	0.107907225587615
732.186496	1.15000172161643	0.107763123071665
732.206496	1.15000172161643	0.10747894724831
732.226496	1.15000172161643	0.107282611613484
732.246496	1.15000172161643	0.107178459332326
732.266496	1.15000172161643	0.107034487977826
732.286496	1.15000172161643	0.106926898791868
732.306496	1.15000081550252	0.106800429478905
732.326496	1.15000081550252	0.106759440635341
732.346496	1.15000081550252	0.106768965568018
732.366496	1.15000081550252	0.106691541735237
732.386496	1.15000081550252	0.106634482349769
732.406496	1.15000081550252	0.106565019008109
732.426496	1.15000081550252	0.106531476099205
732.446496	1.15000081550252	0.106392994533929
732.466496	1.15000081550252	0.106258123172746
732.486496	1.15000081550252	0.106182370609853
732.506496	1.15000081550252	0.106025617245567
732.526496	1.15000081550252	0.105989399473957
732.546496	1.15000081550252	0.105858545451503
732.566496	1.15000081550252	0.105719798002382
732.586496	1.15000081550252	0.105575422480698
732.606496	1.15000081550252	0.105425110864763
732.626496	1.15000081550252	0.105226495038563
732.646496	1.15000081550252	0.105138425169123
732.666496	1.15000081550252	0.105002537158324
732.686496	1.15000081550252	0.104866436677846
732.706496	1.15000081550252	0.104816627968589
732.726496	1.15000081550252	0.104790379654209
732.746496	1.15000081550252	0.104665071802599
732.766496	1.15000081550252	0.104545837735089
732.786496	1.15000081550252	0.104390738429459
732.806496	1.15000081550252	0.104371346713448
732.826496	1.15000081550252	0.104302438285617
732.846496	1.15000081550252	0.104284711311093
732.866496	1.15000081550252	0.10411518127844
732.886496	1.15000081550252	0.104163011289614
732.906496	1.15000081550252	0.104140138750489
732.926496	1.15000081550252	0.104212205735968
732.946496	1.15000081550252	0.10419899759984
732.966496	1.15000081550252	0.10427420771221
732.986496	1.15000081550252	0.104322031788475
733.006496	1.15000081550252	0.10429810520982
733.026496	1.15000081550252	0.104415887599012
733.046496	1.15000081550252	0.104453517878553
733.066496	1.15000081550252	0.104459078293173
733.086496	1.15000081550252	0.104527287588928
733.106496	1.15000081550252	0.104544467365
733.126496	1.15000081550252	0.104589758422843
733.146496	1.15000081550252	0.10462798159962
733.166496	1.15000081550252	0.104650937820937
733.186496	1.15000081550252	0.104711343900615
733.206496	1.15000081550252	0.104678328604966
733.226496	1.15000081550252	0.104648635670408
733.246496	1.15000081550252	0.10463543584315
733.266496	1.15000081550252	0.104501698049255
733.286496	1.15000081550252	0.104493406390309
733.306496	1.15000045447276	0.104396472736862
733.326496	1.14999990938861	0.104271191592335
733.346496	1.14999990938861	0.104303161157323
733.366496	1.14999990938861	0.10440199813553
733.386496	1.14999990938861	0.10441760872212
733.406496	1.14999990938861	0.104368488462107
733.426496	1.14999990938861	0.10424328091043
733.446496	1.14999990938861	0.104163592910526
733.466496	1.14999990938861	0.104098772446822
733.486496	1.14999990938861	0.104059664375372
733.506496	1.14999990938861	0.103998538984934
733.526496	1.14999990938861	0.103976268245407
733.546496	1.14999990938861	0.103860949436221
733.566496	1.14999990938861	0.103811965085584
733.586496	1.14999990938861	0.103724826403094
733.606496	1.14999990938861	0.103689605102415
733.626496	1.14999990938861	0.103585194059299
733.646496	1.14999990938861	0.103541195624259
733.666496	1.14999990938861	0.103446362927986
733.686496	1.14999990938861	0.103245850898914
733.706496	1.14999990938861	0.10309284602206
733.726496	1.14999990938861	0.102995388316301
733.746496	1.14999990938861	0.102811065527279
733.766496	1.14999990938861	0.10271848216086
733.786496	1.14999990938861	0.10277685790876
733.806496	1.14999990938861	0.102781636696093
733.826496	1.14999990938861	0.102637558513263
733.846496	1.14999990938861	0.102553819345658
733.866496	1.14999990938861	0.102447088940781
733.886496	1.14999990938861	0.102370409345372
733.906496	1.14999990938861	0.102352292447442
733.926496	1.15000443995817	0.102328178919208
733.946496	1.15000443995817	0.102220192094463
733.966496	1.15000443995817	0.102121962257269
733.986496	1.15000443995817	0.102039748954321
734.006496	1.15000443995817	0.101915707611923
734.026496	1.15000443995817	0.101806319555572
734.046496	1.15000443995817	0.101673086228794
734.066496	1.15000443995817	0.101644406976397
734.086496	1.15000443995817	0.101583985465962
734.106496	1.15000443995817	0.101509824645198
734.126496	1.14999990938861	0.101430099255378
734.146496	1.14999990938861	0.101455914915018
734.166496	1.14999990938861	0.10145907584663
734.186496	1.14999990938861	0.101518556080772
734.206496	1.14999990938861	0.101470582444843
734.226496	1.14999990938861	0.101415790193952
734.246496	1.14999990938861	0.101426405369094
734.266496	1.14999990938861	0.101531632461959
734.286496	1.14999990938861	0.1015524366859
734.306496	1.14999990938861	0.101670318188044
734.326496	1.14999990938861	0.101734651395861
734.346496	1.14999990938861	0.101886201626944
734.366496	1.14999990938861	0.101977570711334
734.386496	1.14999990938861	0.101914692149289
734.406496	1.14999990938861	0.10201925512603
734.426496	1.14999990938861	0.101985381049301
734.446496	1.14999990938861	0.102127389136476
734.466496	1.14999990938861	0.102157561611542
734.486496	1.14999990938861	0.10229426567209
734.506496	1.14999990938861	0.10228101480463
734.526496	1.14999990938861	0.102298183897869
734.546496	1.14999990938861	0.102279943553867
734.566496	1.14999990938861	0.102327334975394
734.586496	1.14999990938861	0.102402875662098
734.606496	1.14999990938861	0.102474464887542
734.626496	1.14999990938861	0.102572273939811
734.646496	1.14999990938861	0.102528921222681
734.666496	1.14999990938861	0.102535774853596
734.686496	1.14999990938861	0.102552857890679
734.706496	1.14999990938861	0.102483653310976
734.726496	1.14999990938861	0.102507365639479
734.746496	1.14999990938861	0.102464506113144
734.766496	1.14999990938861	0.102477403853621
734.786496	1.14999990938861	0.102419492215469
734.806496	1.14999990938861	0.102250397211518
734.826496	1.14999990938861	0.102243626669305
734.846496	1.14999990938861	0.102292049577715
734.866496	1.14999990938861	0.102281405915018
734.886496	1.14999990938861	0.102308837056417
734.906496	1.14999990938861	0.102210374570858
734.926496	1.1499990032747	0.10215551110108
734.946496	1.1499990032747	0.102266952041855
734.966496	1.1499990032747	0.102238298309559
734.986496	1.1499990032747	0.102313238977138
735.006496	1.1499990032747	0.102300187522562
735.026496	1.1499990032747	0.102186667583771
735.046496	1.1499990032747	0.102094030209696
735.066496	1.1499990032747	0.102134372741859
735.086496	1.1499990032747	0.102085502934932
735.106496	1.1499990032747	0.102057794039873
735.126496	1.1499990032747	0.102045261889684
735.146496	1.1499990032747	0.102050413389193
735.166496	1.1499990032747	0.102050930913107
735.186496	1.1499990032747	0.102033088207893
735.206496	1.1499990032747	0.101971642925953
735.226496	1.1499990032747	0.101934707030563
735.246496	1.1499990032747	0.101943801088972
735.266496	1.1499990032747	0.102051111334288
735.286496	1.1499990032747	0.102125157611342
735.306496	1.1499990032747	0.102226365585004
735.326496	1.1499990032747	0.1022581873708
735.346496	1.1499990032747	0.102419891634729
735.366496	1.1499990032747	0.102458907121626
735.386496	1.1499990032747	0.102338800029256
735.406496	1.1499990032747	0.102277641996828
735.426496	1.1499990032747	0.102253126081881
735.446496	1.1499990032747	0.102250892182785
735.466496	1.1499990032747	0.102281928780349
735.486496	1.1499990032747	0.102332444930552
735.506496	1.1499990032747	0.102306866073713
735.526496	1.1499990032747	0.102194590091484
735.546496	1.1499990032747	0.102206248623324
735.566496	1.1499990032747	0.102142575377196
735.586496	1.1499990032747	0.102141866749268
735.606496	1.1499990032747	0.102293841919711
735.626496	1.1499990032747	0.102369021764053
735.646496	1.1499990032747	0.102400017410757
735.666496	1.1499990032747	0.102367606288669
735.686496	1.1499990032747	0.102295322085583
735.706496	1.1499990032747	0.102341655313144
735.726496	1.1499990032747	0.102301232066242
735.746496	1.1499990032747	0.102219096510581
735.766496	1.1499990032747	0.102179422842467
735.786496	1.1499990032747	0.102108352921409
735.806496	1.1499990032747	0.102109634267888
735.826496	1.1499990032747	0.10216490783976
735.846496	1.1499990032747	0.102209745470687
735.866496	1.1499990032747	0.102354931700705
735.886496	1.1499990032747	0.102344939097335
735.906496	1.1499990032747	0.102399105215509
735.926496	1.15000353384426	0.102520817700296
735.946496	1.15000353384426	0.102612639024621
735.966496	1.15000353384426	0.102690039711263
735.986496	1.15000353384426	0.102710700903939
736.006496	1.15000353384426	0.102671886016908
736.026496	1.15000353384426	0.102630091212937
736.046496	1.15000353384426	0.102610922649438
736.066496	1.15000353384426	0.102704298919468
736.086496	1.15000353384426	0.102713829193561
736.106496	1.15000353384426	0.102713978159733
736.126496	1.15000353384426	0.102737908299333
736.146496	1.15000353384426	0.102852402156408
736.166496	1.15000353384426	0.102983065074847
736.186496	1.15000353384426	0.103109666736242
736.206496	1.15000353384426	0.103322774419011
736.226496	1.15000353384426	0.103352063779876
736.246496	1.15000353384426	0.103433704957761
736.266496	1.15000353384426	0.103598071027602
736.286496	1.15000353384426	0.103757055323529
736.306496	1.15000353384426	0.103859387368628
736.326496	1.15000353384426	0.103978366828616
736.346496	1.15000353384426	0.104152151002801
736.366496	1.15000353384426	0.104210327931308
736.386496	1.15000353384426	0.104233933431481
736.406496	1.15000353384426	0.10431350392022
736.426496	1.15000353384426	0.10434271612729
736.446496	1.15000353384426	0.104258792384068
736.466496	1.15000353384426	0.104233939366388
736.486496	1.15000353384426	0.104265661445741
736.506496	1.15000353384426	0.104258479020964
736.526496	1.15000353384426	0.104245718970336
736.546496	1.15000353384426	0.10424626972973
736.566496	1.15000353384426	0.104257043960387
736.586496	1.15000353384426	0.104258937195805
736.606496	1.15000353384426	0.104305046677362
736.626496	1.15000353384426	0.104277968662946
736.646496	1.15000353384426	0.1043840284233
736.666496	1.15000353384426	0.104442832671505
736.686496	1.15000353384426	0.104508989082835
736.706496	1.15000353384426	0.104583513119924
736.726496	1.15000320820957	0.104613903999577
736.746496	1.15000262773035	0.104603917924606
736.766496	1.15000262773035	0.104572962635271
736.786496	1.15000262773035	0.10452794280269
736.806496	1.15000262773035	0.104422601759606
736.826496	1.15000262773035	0.104381520331488
736.846496	1.15000262773035	0.10459570757389
736.866496	1.15000262773035	0.104604361262179
736.886496	1.15000262773035	0.104626310329733
736.906496	1.15000262773035	0.104679807583857
736.926496	1.15000262773035	0.104624510865849
736.946496	1.15000262773035	0.104676193225331
736.966496	1.15000262773035	0.104829107298104
736.986496	1.15000262773035	0.104835000661022
737.006496	1.15000262773035	0.104813877139069
737.026496	1.15000262773035	0.104730754608328
737.046496	1.15000262773035	0.104612827407399
737.066496	1.15000262773035	0.104476660455958
737.086496	1.15000262773035	0.104444759142405
737.106496	1.15000262773035	0.104321559369857
737.126496	1.15000262773035	0.104228330879018
737.146496	1.15000715829991	0.104224365767472
737.166496	1.15000715829991	0.104266918459102
737.186496	1.15000715829991	0.104239229149237
737.206496	1.15000715829991	0.104124451010103
737.226496	1.15000715829991	0.104170583044307
737.246496	1.15000715829991	0.104167242878496
737.266496	1.15000715829991	0.1041124381643
737.286496	1.15000715829991	0.10406415353923
737.306496	1.15000715829991	0.10403940675639
737.326496	1.15000715829991	0.10399666652169
737.346496	1.15000262773035	0.103967885188888
737.366496	1.15000262773035	0.103932606319608
737.386496	1.15000262773035	0.103922965062749
737.406496	1.15000262773035	0.103945087429595
737.426496	1.15000262773035	0.103894117852476
737.446496	1.15000262773035	0.103896989754104
737.466496	1.15000262773035	0.103942663019975
737.486496	1.15000262773035	0.103884318727084
737.506496	1.15000262773035	0.103856785505281
737.526496	1.15000262773035	0.103890723679009
737.546496	1.15000262773035	0.10392886020614
737.566496	1.15000262773035	0.103951036580642
737.586496	1.15000262773035	0.104030798173395
737.606496	1.15000262773035	0.104105969708867
737.626496	1.15000262773035	0.104076686876401
737.646496	1.15000262773035	0.104078993181366
737.666496	1.15000262773035	0.104092041668488
737.686496	1.15000262773035	0.104043763571816
737.706496	1.15000262773035	0.104096794342229
737.726496	1.15000262773035	0.10403799484195
737.746496	1.15000262773035	0.10407883353236
737.766496	1.15000262773035	0.104073912900743
737.786496	1.15000262773035	0.104051662933391
737.806496	1.15000262773035	0.104029712085365
737.826496	1.15000262773035	0.103972227167046
737.846496	1.15000262773035	0.104052976921861
737.866496	1.15000262773035	0.104097794374105
737.886496	1.15000262773035	0.104153288724525
737.906496	1.15000262773035	0.104224953323291
737.926496	1.15000262773035	0.104272821317871
737.946496	1.15000262773035	0.104416310164409
737.966496	1.15000262773035	0.104417703087146
737.986496	1.15000262773035	0.104447181771552
738.006496	1.15000262773035	0.104389141939403
738.026496	1.15000262773035	0.104373107600434
738.046496	1.15000262773035	0.104358422859378
738.066496	1.15000262773035	0.104439880648629
738.086496	1.15000262773035	0.10441511784154
738.106496	1.15000262773035	0.104526406255198
738.126496	1.15000262773035	0.104587560133191
738.146496	1.15000172161643	0.104690711195492
738.166496	1.15000172161643	0.104747607964501
738.186496	1.15000172161643	0.104846591534918
738.206496	1.15000172161643	0.104928971608759
738.226496	1.15000172161643	0.104952670286976
738.246496	1.15000172161643	0.104960459852767
738.266496	1.15000172161643	0.104955847836328
738.286496	1.15000172161643	0.105054207647991
738.306496	1.15000172161643	0.105099781207421
738.326496	1.15000172161643	0.105119590147414
738.346496	1.15000172161643	0.105131930006608
738.366496	1.15000172161643	0.105042902836625
738.386496	1.15000172161643	0.105027524304909
738.406496	1.15000172161643	0.104944327587828
738.426496	1.15000172161643	0.104853036844213
738.446496	1.15000172161643	0.104755800510495
738.466496	1.15000172161643	0.104632694509482
738.486496	1.15000172161643	0.104611516979874
738.506496	1.15000172161643	0.104602761211179
738.526496	1.15000172161643	0.104469695248786
738.546496	1.15000172161643	0.104453286417169
738.566496	1.15000172161643	0.104406742500401
738.586496	1.15000172161643	0.104408283202328
738.606496	1.15000172161643	0.104469094636171
738.626496	1.15000172161643	0.104490058509118
738.646496	1.15000172161643	0.104555992361426
738.666496	1.15000172161643	0.10453332279613
738.686496	1.15000172161643	0.104423830285411
738.706496	1.15000172161643	0.104384767912746
738.726496	1.15000172161643	0.104378576617483
738.746496	1.15000172161643	0.104305743435476
738.766496	1.15000172161643	0.104246839480828
738.786496	1.15000172161643	0.104237457579417
738.806496	1.15000172161643	0.10417687167205
738.826496	1.15000172161643	0.104133953390133
738.846496	1.15000172161643	0.104165001857511
738.866496	1.15000172161643	0.104305268049403
738.886496	1.15000172161643	0.104380275187944
738.906496	1.15000172161643	0.104451381311936
738.926496	1.15000172161643	0.104458827246596
738.946496	1.15000172161643	0.10446537879073
738.966496	1.15000172161643	0.104445950871784
738.986496	1.15000172161643	0.104544338577512
739.006496	1.15000172161643	0.104692562886561
739.026496	1.15000172161643	0.104761025009365
739.046496	1.15000172161643	0.104737334640018
739.066496	1.15000172161643	0.104795086035673
739.086496	1.15000172161643	0.104836332454213
739.106496	1.15000172161643	0.104841835300233
739.126496	1.15000172161643	0.104940397492234
739.146496	1.15000172161643	0.105131819617333
739.166496	1.15000172161643	0.105221790437571
739.186496	1.15000172161643	0.105289205049242
739.206496	1.15000172161643	0.105381120145102
739.226496	1.15000172161643	0.105446903844256
739.246496	1.15000172161643	0.105514656745641
739.266496	1.15000172161643	0.105648613537614
739.286496	1.15000172161643	0.10562514572729
739.306496	1.15000172161643	0.105701285246138
739.326496	1.15000172161643	0.105709445150143
739.346496	1.15000172161643	0.10577974768769
739.366496	1.15000172161643	0.10578971595794
739.386496	1.15000172161643	0.105798757195674
739.406496	1.15000172161643	0.105864234653612
739.426496	1.15000172161643	0.105870310811674
739.446496	1.15000172161643	0.105866857882625
739.466496	1.15000172161643	0.105960914886518
739.486496	1.15000172161643	0.106081862955248
739.506496	1.15000172161643	0.106099754326702
739.526496	1.15000172161643	0.106123812066809
739.546496	1.15000172161643	0.106135903846879
739.566496	1.15000172161643	0.106251793594144
739.586496	1.15000172161643	0.106223534533181
739.606496	1.15000172161643	0.106297225309289
739.626496	1.15000172161643	0.10640100428478
739.646496	1.15000172161643	0.106420636958027
739.666496	1.15000172161643	0.10639107577841
739.686496	1.15000172161643	0.106321909775603
739.706496	1.15000172161643	0.10626349901175
739.726496	1.15000172161643	0.106349619857643
739.746496	1.15000172161643	0.106274222795695
739.766496	1.15000172161643	0.106267757307716
739.786496	1.15000172161643	0.106293686324084
739.806496	1.15000172161643	0.10621865069799
739.826496	1.15000172161643	0.106327977031305
739.846496	1.15000172161643	0.10637321230102
739.866496	1.15000172161643	0.10649684650878
739.886496	1.15000172161643	0.106635611169132
739.906496	1.15000172161643	0.106643150875328
739.926496	1.15000172161643	0.106740033488572
739.946496	1.15000172161643	0.106637591054197
739.966496	1.15000172161643	0.106617096632415
739.986496	1.15000172161643	0.10662399952306
740.006496	1.15000172161643	0.10667297853228
740.026496	1.15000172161643	0.106632944615296
740.046496	1.15000172161643	0.106602280729909
740.066496	1.15000172161643	0.106664447696572
740.086496	1.15000172161643	0.106712039717964
740.106496	1.15000172161643	0.106803198706638
740.126496	1.15000172161643	0.106800860353174
740.146496	1.15000172161643	0.106844010096474
740.166496	1.15000172161643	0.1068081484193
740.186496	1.15000172161643	0.106875199814646
740.206496	1.15000172161643	0.106866941984672
740.226496	1.15000172161643	0.106909304165778
740.246496	1.15000172161643	0.107001196708991
740.266496	1.15000172161643	0.106963184814912
740.286496	1.15000172161643	0.106910072142779
740.306496	1.15000172161643	0.106866215552022
740.326496	1.15000172161643	0.106911535690911
740.346496	1.15000172161643	0.106930933935321
740.366496	1.15000172161643	0.106845991762011
740.386496	1.15000172161643	0.106866724767066
740.406496	1.15000172161643	0.106893188518579
740.426496	1.15000172161643	0.106919187566853
740.446496	1.15000172161643	0.106918689628133
740.466496	1.15000172161643	0.106911473967875
740.486496	1.15000172161643	0.107041444876127
740.506496	1.15000172161643	0.107098763617042
740.526496	1.15000172161643	0.107181845790413
740.546496	1.15000172161643	0.107250864014028
740.566496	1.15000172161643	0.107343537591037
740.586496	1.15000172161643	0.107351658324654
740.606496	1.15000172161643	0.107370953301677
740.626496	1.15000172161643	0.107389530748411
740.646496	1.15000172161643	0.107353892817241
740.666496	1.15000172161643	0.107344725165982
740.686496	1.15000172161643	0.107317705313657
740.706496	1.15000172161643	0.107393310690851
740.726496	1.15000172161643	0.107421042732047
740.746496	1.15000172161643	0.107342431324322
740.766496	1.15000172161643	0.107253133522568
740.786496	1.15000172161643	0.107307896098923
740.806496	1.15000172161643	0.107289576227164
740.826496	1.15000172161643	0.107330940750358
740.846496	1.15000172161643	0.107295086195073
740.866496	1.15000172161643	0.107455462820246
740.886496	1.15000172161643	0.107651126030079
740.906496	1.15000172161643	0.107767977232321
740.926496	1.15000172161643	0.107787071015988
740.946496	1.15000172161643	0.107782799663226
740.966496	1.15000172161643	0.107822896490227
740.986496	1.15000172161643	0.107801292240786
741.006496	1.15000172161643	0.107822238902502
741.026496	1.15000172161643	0.107899513175619
741.046496	1.15000172161643	0.107823264454478
741.066496	1.15000172161643	0.107830080101986
741.086496	1.15000172161643	0.107869732404433
741.106496	1.15000172161643	0.107914588433574
741.126496	1.15000172161643	0.107945836907328
741.146496	1.15000172161643	0.108036268869861
741.166496	1.15000172161643	0.108157589650768
741.186496	1.15000172161643	0.108227670222784
741.206496	1.15000172161643	0.108280375760279
741.226496	1.15000172161643	0.108375173440599
741.246496	1.15000172161643	0.108387237326605
741.266496	1.15000172161643	0.108486693315642
741.286496	1.15000172161643	0.108513314935688
741.306496	1.15000172161643	0.108566474493589
741.326496	1.15000172161643	0.1085816933763
741.346496	1.15000172161643	0.108479109691133
741.366496	1.15000172161643	0.108456850227929
741.386496	1.15000172161643	0.108440128033207
741.406496	1.15000172161643	0.108422485927859
741.426496	1.15000172161643	0.108451090400424
741.446496	1.15000172161643	0.108401281691167
741.466496	1.15000172161643	0.108416713637048
741.486496	1.15000172161643	0.108469780016906
741.506496	1.15000172161643	0.108573515074083
741.526496	1.15000172161643	0.108770226388539
741.546496	1.15000172161643	0.108717159415192
741.566496	1.15000172161643	0.108645799870659
741.586496	1.15000172161643	0.108688276001984
741.606496	1.15000172161643	0.108632766814295
741.626496	1.15000172161643	0.108691928343918
741.646496	1.15000172161643	0.108685411815736
741.666496	1.15000172161643	0.108725574520209
741.686496	1.15000172161643	0.108816600566959
741.706496	1.15000172161643	0.10885818230776
741.726496	1.15000172161643	0.108907918611148
741.746496	1.15000172161643	0.108964099036849
741.766496	1.15000172161643	0.108945812994062
741.786496	1.15000172161643	0.108949529432994
741.806496	1.15000172161643	0.109006110464935
741.826496	1.15000172161643	0.109086432906427
741.846496	1.15000172161643	0.109103427513392
741.866496	1.15000172161643	0.109217632933974
741.886496	1.15000172161643	0.109289058355977
741.906496	1.15000172161643	0.109326981819937
741.926496	1.15000172161643	0.109277149371051
741.946496	1.15000172161643	0.109249412581928
741.966496	1.15000172161643	0.109216073240343
741.986496	1.15000172161643	0.109162948698395
742.006496	1.15000172161643	0.109088864437935
742.026496	1.15000172161643	0.109042408951285
742.046496	1.15000172161643	0.108991971141858
742.066496	1.15000172161643	0.108936839414271
742.086496	1.15000172161643	0.108922454386032
742.106496	1.15000172161643	0.10889340420193
742.126496	1.15000172161643	0.108779874173796
742.146496	1.15000172161643	0.108795694262613
742.166496	1.15000172161643	0.108759318028979
742.186496	1.15000172161643	0.108730230454961
742.206496	1.15000172161643	0.10868877809514
742.226496	1.15000172161643	0.108651695014049
742.246496	1.15000172161643	0.108573086573778
742.266496	1.15000172161643	0.108547823454005
742.286496	1.15000172161643	0.108487784151597
742.306496	1.15000172161643	0.108566229381919
742.326496	1.15000172161643	0.108551329203729
742.346496	1.15000172161643	0.108527657826086
742.366496	1.15000172161643	0.10851705511425
742.386496	1.15000081550252	0.108476450259186
742.406496	1.15000081550252	0.108336192376164
742.426496	1.15000081550252	0.10828138944244
742.446496	1.15000081550252	0.108156217500207
742.466496	1.15000081550252	0.108183621341032
742.486496	1.15000081550252	0.108117322491927
742.506496	1.15000081550252	0.108139609849196
742.526496	1.15000081550252	0.108057816737683
742.546496	1.15000081550252	0.108045504772553
742.566496	1.15000081550252	0.108006066720259
742.586496	1.15000081550252	0.107873981204547
742.606496	1.15000081550252	0.107871783508386
742.626496	1.15000081550252	0.107877441848976
742.646496	1.15000081550252	0.1078543230112
742.666496	1.15000081550252	0.107725918324976
742.686496	1.15000081550252	0.107636984333038
742.706496	1.15000081550252	0.107682129985653
742.726496	1.15000081550252	0.107653196125735
742.746496	1.15000081550252	0.107609846376058
742.766496	1.15000081550252	0.107551770934467
742.786496	1.15000081550252	0.107559796116076
742.806496	1.15000081550252	0.107539412083569
742.826496	1.15000081550252	0.107557798426289
742.846496	1.15000081550252	0.107489546992693
742.866496	1.15000081550252	0.107501793080353
742.886496	1.15000081550252	0.107535657661231
742.906496	1.15000081550252	0.10749660656489
742.926496	1.15000081550252	0.107533804783181
742.946496	1.15000081550252	0.107529228969677
742.966496	1.15000081550252	0.10741425201115
742.986496	1.15000081550252	0.107374412759124
743.006496	1.15000081550252	0.107301856737286
743.026496	1.15000081550252	0.107223158679914
743.046496	1.15000081550252	0.107202212018198
743.066496	1.15000081550252	0.107226770664478
743.086496	1.15000081550252	0.107289813623454
743.106496	1.15000081550252	0.107158563742687
743.126496	1.15000081550252	0.107016268999491
743.146496	1.15000081550252	0.107015197748729
743.166496	1.15000081550252	0.106912018792363
743.186496	1.15000081550252	0.106787950149391
743.206496	1.15000081550252	0.106816644832547
743.226496	1.15000081550252	0.106756188899649
743.246496	1.15000081550252	0.106616583856427
743.266496	1.15000081550252	0.106477946796581
743.286496	1.15000081550252	0.106338610604659
743.306496	1.15000081550252	0.106239989063585
743.326496	1.15000081550252	0.106207749460317
743.346496	1.15000081550252	0.106067613836386
743.366496	1.15000081550252	0.106039919778595
743.386496	1.15000534607209	0.106049469044392
743.406496	1.15000534607209	0.105904884020481
743.426496	1.15000534607209	0.105752917158907
743.446496	1.15000534607209	0.105701600389714
743.466496	1.15000534607209	0.105640509421738
743.486496	1.15000534607209	0.105528444722209
743.506496	1.15000534607209	0.1053622910583
743.526496	1.15000534607209	0.105277266389779
743.546496	1.15000534607209	0.105205013641703
743.566496	1.15000534607209	0.105129405297055
743.586496	1.15000081550252	0.105103785489356
743.606496	1.15000081550252	0.105073036734794
743.626496	1.15000081550252	0.10505657389552
743.646496	1.15000081550252	0.10499000144719
743.666496	1.15000081550252	0.104910176944419
743.686496	1.15000081550252	0.104893280263424
743.706496	1.15000081550252	0.104751139234326
743.726496	1.15000081550252	0.104597129577672
743.746496	1.15000081550252	0.104547739279377
743.766496	1.15000081550252	0.104477427245977
743.786496	1.15000081550252	0.104547910204707
743.806496	1.15000081550252	0.104435386736845
743.826496	1.15000081550252	0.104404395838067
743.846496	1.15000081550252	0.10440483976913
743.866496	1.15000081550252	0.104395964115309
743.886496	1.15000081550252	0.104410778237344
743.906496	1.15000081550252	0.104366737070971
743.926496	1.15000081550252	0.104308830774236
743.946496	1.15000081550252	0.104223787707504
743.966496	1.15000081550252	0.104140668737708
743.986496	1.15000081550252	0.104118810474235
744.006496	1.15000081550252	0.104063003354201
744.026496	1.15000081550252	0.104024434172331
744.046496	1.15000081550252	0.104058494011658
744.066496	1.15000081550252	0.104036811421441
744.086496	1.15000081550252	0.103944146153302
744.106496	1.15000081550252	0.1039233905956
744.126496	1.15000081550252	0.103962369879563
744.146496	1.15000081550252	0.10391721829204
744.166496	1.15000081550252	0.103820849641766
744.186496	1.14999990938861	0.1038192857937
744.206496	1.14999990938861	0.103780764091087
744.226496	1.14999990938861	0.103772959688029
744.246496	1.14999990938861	0.103748999280402
744.266496	1.14999990938861	0.103719548490059
744.286496	1.14999990938861	0.103704486288901
744.306496	1.14999990938861	0.103660252238042
744.326496	1.14999990938861	0.103542541661227
744.346496	1.14999990938861	0.103502351656181
744.366496	1.14999990938861	0.10350796726544
744.386496	1.14999990938861	0.103410445462683
744.406496	1.14999990938861	0.103349330755078
744.426496	1.14999990938861	0.103386216203756
744.446496	1.14999990938861	0.103333659038943
744.466496	1.14999990938861	0.103325322868192
744.486496	1.14999990938861	0.103242943981333
744.506496	1.14999990938861	0.103234937791427
744.526496	1.14999990938861	0.103219794282038
744.546496	1.14999990938861	0.10320983491415
744.566496	1.14999990938861	0.10317315184581
744.586496	1.14999990938861	0.103166919006196
744.606496	1.14999990938861	0.103123211975102
744.626496	1.14999990938861	0.102988937072099
744.646496	1.14999990938861	0.102881268358384
744.666496	1.14999990938861	0.102805715801866
744.686496	1.14999990938861	0.10273991429799
744.706496	1.14999990938861	0.102708913309869
744.726496	1.14999990938861	0.102607987244303
744.746496	1.14999990938861	0.102647268021555
744.766496	1.14999990938861	0.102598537684949
744.786496	1.14999990938861	0.102513443578013
744.806496	1.14999990938861	0.102410907965595
744.826496	1.14999990938861	0.10239707250977
744.846496	1.14999990938861	0.102398839925154
744.866496	1.14999990938861	0.102305096284365
744.886496	1.14999990938861	0.102244292565901
744.906496	1.14999990938861	0.102260136987837
744.926496	1.14999990938861	0.102272825226088
744.946496	1.14999990938861	0.102182701878733
744.966496	1.14999990938861	0.102061022629428
744.986496	1.14999990938861	0.101939931529433
745.006496	1.14999990938861	0.101864275705527
745.026496	1.14999990938861	0.101728229826195
745.046496	1.14999990938861	0.1016360737731
745.066496	1.14999990938861	0.101546147464666
745.086496	1.14999990938861	0.101451723683504
745.106496	1.14999990938861	0.10134205549953
745.126496	1.14999990938861	0.101354517024323
745.146496	1.14999990938861	0.101384215893789
745.166496	1.14999990938861	0.101333713987363
745.186496	1.14999990938861	0.10129390203591
745.206496	1.14999990938861	0.101317404862187
745.226496	1.14999990938861	0.101282844710177
745.246496	1.14999990938861	0.10120661676121
745.266496	1.14999990938861	0.101083733912711
745.286496	1.14999990938861	0.10094973023497
745.306496	1.14999990938861	0.100829708605265
745.326496	1.14999990938861	0.100684439880037
745.346496	1.14999990938861	0.100510771436543
745.366496	1.14999990938861	0.100373100579601
745.386496	1.14999990938861	0.100222350967509
745.406496	1.14999990938861	0.100184882117446
745.426496	1.14999990938861	0.100146809687314
745.446496	1.14999990938861	0.100106785859673
745.466496	1.14999990938861	0.10004671035433
745.486496	1.14999990938861	0.100030629129594
745.506496	1.14999990938861	0.0999385063119795
745.526496	1.14999990938861	0.0999597698977437
745.546496	1.14999990938861	0.0999818157042858
745.566496	1.14999990938861	0.0998642499392089
745.586496	1.14999990938861	0.0997963795266586
745.606496	1.14999990938861	0.0995814231202755
745.626496	1.14999990938861	0.0994824888095885
745.646496	1.14999990938861	0.0993295836391768
745.666496	1.14999990938861	0.0992666451345681
745.686496	1.14999990938861	0.0992012365215543
745.706496	1.14999990938861	0.0991056767991398
745.726496	1.14999990938861	0.0989953652712183
745.746496	1.14999990938861	0.0989674249147761
745.766496	1.14999990938861	0.0988380546191405
745.786496	1.14999990938861	0.0986197194700488
745.806496	1.14999990938861	0.0984458165977177
745.826496	1.14999990938861	0.0983672657260468
745.846496	1.14999990938861	0.0982074434212127
745.866496	1.14999990938861	0.0981289851340952
745.886496	1.14999990938861	0.0980656834131618
745.906496	1.14999990938861	0.0979801382532745
745.926496	1.14999990938861	0.0979332744450042
745.946496	1.14999990938861	0.0977923002186753
745.966496	1.14999990938861	0.0975596945850547
745.986496	1.14999990938861	0.0974955156848269
746.006496	1.14999990938861	0.097530612352454
746.026496	1.14999990938861	0.0973893271369851
746.046496	1.14999990938861	0.0973822764671489
746.066496	1.14999990938861	0.0972995213071681
746.086496	1.14999990938861	0.0972803349389484
746.106496	1.14999990938861	0.0972427990244336
746.126496	1.14999990938861	0.0971407233673292
746.146496	1.14999990938861	0.0971306203746845
746.166496	1.14999990938861	0.0971886548654164
746.186496	1.14999990938861	0.097142518083287
746.206496	1.14999990938861	0.0972122912271067
746.226496	1.14999990938861	0.0972540237145518
746.246496	1.14999990938861	0.097277429208349
746.266496	1.14999990938861	0.0972193531732666
746.286496	1.14999990938861	0.0972148361153433
746.306496	1.14999990938861	0.0971682601500765
746.326496	1.14999990938861	0.0972295178889465
746.346496	1.14999990938861	0.097207830550803
746.366496	1.14999990938861	0.0971742698371776
746.386496	1.14999990938861	0.0971018586270764
746.406496	1.14999990938861	0.0969898437807678
746.426496	1.14999990938861	0.0969359957736235
746.446496	1.14999990938861	0.0968726934591995
746.466496	1.14999990938861	0.0968070937421713
746.486496	1.14999990938861	0.0967873305009651
746.506496	1.14999990938861	0.0967926915027015
746.526496	1.14999990938861	0.0967820531814212
746.546496	1.14999990938861	0.0967286407964704
746.566496	1.14999990938861	0.0966857153926641
746.586496	1.14999990938861	0.0967177609244646
746.606496	1.14999990938861	0.0966429793124006
746.626496	1.14999990938861	0.096609172893613
746.646496	1.14999990938861	0.0965711431948135
746.666496	1.14999990938861	0.0966663521642077
746.686496	1.14999990938861	0.0966686442253953
746.706496	1.14999990938861	0.0966786617553747
746.726496	1.14999990938861	0.0966428000781997
746.746496	1.14999990938861	0.0966224658989146
746.766496	1.14999990938861	0.096564341791083
746.786496	1.14999990938861	0.0964734534341809
746.806496	1.14999990938861	0.0964261913936332
746.826496	1.14999990938861	0.0963654766987782
746.846496	1.14999990938861	0.0963692447714034
746.866496	1.14999990938861	0.0964127215280949
746.886496	1.14999990938861	0.0962978324061961
746.906496	1.14999990938861	0.0961168859859187
746.926496	1.14999990938861	0.0960761932942276
746.946496	1.14999990938861	0.0960818694395397
746.966496	1.14999990938861	0.0960075299780662
746.986496	1.14999990938861	0.0958298216431955
747.006496	1.14999990938861	0.0957534720286307
747.026496	1.14999990938861	0.0958189684782724
747.046496	1.14999990938861	0.0956965135365872
747.066496	1.14999990938861	0.0955887581732253
747.086496	1.14999990938861	0.0954884333137651
747.106496	1.14999990938861	0.0954952626115597
747.126496	1.14999990938861	0.0954504154847799
747.146496	1.14999990938861	0.0953821426855177
747.166496	1.14999990938861	0.0952994896059419
747.186496	1.14999990938861	0.0952159225506474
747.206496	1.14999990938861	0.0950759406408141
747.226496	1.14999990938861	0.0951941610261633
747.246496	1.14999990938861	0.0951797089334722
747.266496	1.14999990938861	0.0952886411889445
747.286496	1.14999990938861	0.0953257124002204
747.306496	1.14999990938861	0.0952837045330778
747.326496	1.14999990938861	0.095160418110884
747.346496	1.14999990938861	0.0950733880371978
747.366496	1.14999990938861	0.095060797131426
747.386496	1.14999990938861	0.0950751453632401
747.406496	1.15000344889608	0.0950287415102837
747.426496	1.15000443995817	0.0949981310390613
747.446496	1.15000443995817	0.0950755157014538
747.466496	1.15000443995817	0.0950833669902802
747.486496	1.15000443995817	0.0951796234708074
747.506496	1.15000443995817	0.0952524210433722
747.526496	1.15000443995817	0.0953251011047722
747.546496	1.15000443995817	0.0952683865374166
747.566496	1.15000443995817	0.0952701379285518
747.586496	1.15000443995817	0.0952989857323154
747.606496	1.15000443995817	0.0952792693768762
747.626496	1.14999990938861	0.0952968272065412
747.646496	1.14999990938861	0.0952812718145884
747.666496	1.14999990938861	0.0953131363317171
747.686496	1.14999990938861	0.0952927344944886
747.706496	1.14999990938861	0.0952888625609862
747.726496	1.14999990938861	0.0953323689922138
747.746496	1.14999990938861	0.0953264317109817
747.766496	1.14999990938861	0.0953887328065497
747.786496	1.14999990938861	0.0955187203325416
747.806496	1.14999990938861	0.0956186214396227
747.826496	1.14999990938861	0.0958119261173066
747.846496	1.14999990938861	0.0959192316146974
747.866496	1.14999990938861	0.0961002985135924
747.886496	1.14999990938861	0.0960986676010747
747.906496	1.14999990938861	0.0961245883085729
747.926496	1.14999990938861	0.0961647444846471
747.946496	1.14999990938861	0.0962027854597706
747.966496	1.14999990938861	0.0962035374125215
747.986496	1.14999990938861	0.0962652094079192
748.006496	1.14999990938861	0.09641360701626
748.026496	1.14999990938861	0.0963785329012802
748.046496	1.14999990938861	0.0963712436481722
748.066496	1.14999990938861	0.0963493355314787
748.086496	1.14999990938861	0.0963830386828787
748.106496	1.14999990938861	0.0964459599762564
748.126496	1.14999990938861	0.0964864425722306
748.146496	1.14999990938861	0.096548942487192
748.166496	1.14999990938861	0.0965738459515841
748.186496	1.14999990938861	0.0965880719243086
748.206496	1.14999990938861	0.0965704120142381
748.226496	1.14999990938861	0.0965762015162795
748.246496	1.14999990938861	0.09663832515812
748.266496	1.14999990938861	0.0966413371235592
748.286496	1.14999990938861	0.0967669452814767
748.306496	1.14999990938861	0.0967910433789529
748.326496	1.14999990938861	0.0967402654993387
748.346496	1.14999990938861	0.0967919377694781
748.366496	1.14999990938861	0.0967230507073138
748.386496	1.14999990938861	0.0967421801004238
748.406496	1.14999990938861	0.0967650591679466
748.426496	1.1499990032747	0.0967612584533313
748.446496	1.1499990032747	0.0966934094064481
748.466496	1.1499990032747	0.0965785612354096
748.486496	1.1499990032747	0.0965889609734175
748.506496	1.1499990032747	0.0965900975081597
748.526496	1.1499990032747	0.0964014523261726
748.546496	1.1499990032747	0.0963882821734514
748.566496	1.1499990032747	0.0963910235071192
748.586496	1.1499990032747	0.0963490601517813
748.606496	1.1499990032747	0.0962685080293792
748.626496	1.1499990032747	0.0961531197817789
748.646496	1.1499990032747	0.0960685610034791
748.666496	1.1499990032747	0.0960469460712046
748.686496	1.1499990032747	0.0960121532708297
748.706496	1.1499990032747	0.0959613825131046
748.726496	1.1499990032747	0.0959580067378499
748.746496	1.1499990032747	0.0958956908050138
748.766496	1.1499990032747	0.0959220566305573
748.786496	1.1499990032747	0.0958856192673777
748.806496	1.1499990032747	0.0958468791601781
748.826496	1.1499990032747	0.0958693795806173
748.846496	1.1499990032747	0.0959031503899604
748.866496	1.1499990032747	0.0959102087751759
748.886496	1.1499990032747	0.0958942052977244
748.906496	1.1499990032747	0.0959216542438442
748.926496	1.1499990032747	0.0958713630266265
748.946496	1.1499990032747	0.0959147911170781
748.966496	1.1499990032747	0.0960449139589558
748.986496	1.1499990032747	0.0960794984440854
749.006496	1.1499990032747	0.0960287045402218
749.026496	1.1499990032747	0.0959612020919235
749.046496	1.1499990032747	0.0959766637123411
749.066496	1.1499990032747	0.0959306325715612
749.086496	1.1499990032747	0.095982227094415
749.106496	1.1499990032747	0.0960558608954139
749.126496	1.1499990032747	0.0961580629660435
749.146496	1.1499990032747	0.0961634690730747
749.166496	1.1499990032747	0.0962944886794406
749.186496	1.1499990032747	0.0963195013461263
749.206496	1.1499990032747	0.0962431291789137
749.226496	1.1499990032747	0.0963089686661961
749.246496	1.1499990032747	0.0963824772406513
749.266496	1.1499990032747	0.0964521269383997
749.286496	1.1499990032747	0.0963802872598687
749.306496	1.1499990032747	0.0962953041356991
749.326496	1.1499990032747	0.0962731111434575
749.346496	1.1499990032747	0.0962548903846493
749.366496	1.1499990032747	0.096288403025527
749.386496	1.1499990032747	0.0964268270222019
749.406496	1.1499990032747	0.0965562560734193
749.426496	1.1499990032747	0.0967342249507197
749.446496	1.1499990032747	0.0967656289190446
749.466496	1.1499990032747	0.0968269928927549
749.486496	1.1499990032747	0.0968684060821885
749.506496	1.1499990032747	0.0969095682250447
749.526496	1.1499990032747	0.0970635339633854
749.546496	1.1499990032747	0.0970968560937392
749.566496	1.1499990032747	0.0972136586297425
749.586496	1.1499990032747	0.0973514855747456
749.606496	1.1499990032747	0.0973637761742094
749.626496	1.1499990032747	0.0973171889326182
749.646496	1.1499990032747	0.0973739818407489
749.666496	1.1499990032747	0.0974525445822349
749.686496	1.1499990032747	0.0975054068012823
749.706496	1.1499990032747	0.0976015712907463
749.726496	1.1499990032747	0.097640644346244
749.746496	1.1499990032747	0.0977839699828328
749.766496	1.1499990032747	0.0978456775876736
749.786496	1.1499990032747	0.0978565171023098
749.806496	1.1499990032747	0.0979606972775324
749.826496	1.1499990032747	0.0979241287529026
749.846496	1.1499990032747	0.0979135812357037
749.866496	1.1499990032747	0.0978764067570417
749.886496	1.1499990032747	0.097941677086716
749.906496	1.1499990032747	0.0978716707010412
749.926496	1.1499990032747	0.0978449820165417
749.946496	1.1499990032747	0.0979482772970902
749.966496	1.1499990032747	0.0979346477825465
749.986496	1.1499990032747	0.0979138394041699
750.006496	1.1499990032747	0.0978887721363368
750.026496	1.1499990032747	0.0978135893245415
750.046496	1.1499990032747	0.0978590584296029
750.066496	1.1499990032747	0.0978644532603105
750.086496	1.1499990032747	0.0979008401767782
750.106496	1.1499990032747	0.097898894714175
750.126496	1.1499990032747	0.0979069982365606
750.146496	1.1499990032747	0.0979060735780082
750.166496	1.1499990032747	0.0978875507324209
750.186496	1.1499990032747	0.0977467699840695
750.206496	1.1499990032747	0.0978184304284009
750.226496	1.1499990032747	0.0977865653177823
750.246496	1.1499990032747	0.0977779187513813
750.266496	1.1499990032747	0.0977658560523562
750.286496	1.1499990032747	0.0976288742381478
750.306496	1.1499990032747	0.0976028603526054
750.326496	1.1499990032747	0.09761875996918
750.346496	1.1499990032747	0.0975670360653469
750.366496	1.1499990032747	0.0976490814104184
750.386496	1.1499990032747	0.0977049591558487
750.406496	1.1499990032747	0.0977753809850328
750.426496	1.1499990032747	0.097729358153123
750.446496	1.1499990032747	0.0977071153076595
750.466496	1.1499990032747	0.0977014557800873
750.486496	1.1499990032747	0.0977373453513257
750.506496	1.1499990032747	0.0977824251264706
750.526496	1.1499990032747	0.0978989647460811
750.546496	1.1499990032747	0.0979052765199616
750.566496	1.1499990032747	0.0979116262772494
750.586496	1.1499990032747	0.0979251264108147
750.606496	1.1499990032747	0.0979219375851391
750.626496	1.1499990032747	0.0980206564586921
750.646496	1.1499990032747	0.098059822098743
750.666496	1.1499990032747	0.0980849178541309
750.686496	1.1499990032747	0.0981327573611559
750.706496	1.1499990032747	0.0980508847218863
750.726496	1.1499990032747	0.0980085314431409
750.746496	1.1499990032747	0.0980272970264355
750.766496	1.1499990032747	0.0979100677706003
750.786496	1.1499990032747	0.0979588271882525
750.806496	1.1499990032747	0.0979034444140873
750.826496	1.1499990032747	0.0979414818282669
750.846496	1.1499990032747	0.0979778847689842
750.866496	1.1499990032747	0.0980087516282005
750.886496	1.1499990032747	0.0980713132661975
750.906496	1.1499990032747	0.098088830738494
750.926496	1.1499990032747	0.0980440471152211
750.946496	1.1499990032747	0.0980678947596107
750.966496	1.1499990032747	0.0981481715023153
750.986496	1.1499990032747	0.098224688481265
751.006496	1.1499990032747	0.0982482316649113
751.026496	1.1499990032747	0.0983007704315125
751.046496	1.1499990032747	0.0982228065221698
751.066496	1.1499990032747	0.0983575615591713
751.086496	1.1499990032747	0.0984424431964263
751.106496	1.1499990032747	0.0985152360210647
751.126496	1.1499990032747	0.098514737488854
751.146496	1.1499990032747	0.0986267582700697
751.166496	1.1499990032747	0.0987533065172992
751.186496	1.1499990032747	0.098787038749745
751.206496	1.1499990032747	0.0987675146853015
751.226496	1.1499990032747	0.0988035959540447
751.246496	1.1499990032747	0.0987774022408123
751.266496	1.1499990032747	0.0987533284764561
751.286496	1.1499990032747	0.0987665829048603
751.306496	1.1499990032747	0.0987926312128646
751.326496	1.1499990032747	0.0988280388696328
751.346496	1.1499990032747	0.0987372282600161
751.366496	1.1499990032747	0.0985871837149083
751.386496	1.1499990032747	0.0986379485377254
751.406496	1.1499990032747	0.0986510955443085
751.426496	1.1499990032747	0.0986628917659968
751.446496	1.1499990032747	0.0986940975084184
751.466496	1.1499990032747	0.0986845405272427
751.486496	1.1499990032747	0.0986443985949461
751.506496	1.1499990032747	0.0985801176143127
751.526496	1.1499990032747	0.0986255956217356
751.546496	1.1499990032747	0.0984761754288723
751.566496	1.1499990032747	0.0984695372350917
751.586496	1.1499990032747	0.0984408977465733
751.606496	1.1499990032747	0.098355426773026
751.626496	1.1499990032747	0.0982985584915728
751.646496	1.1499990032747	0.0982126269692218
751.666496	1.1499990032747	0.0982668482820334
751.686496	1.1499990032747	0.0981942999755745
751.706496	1.1499990032747	0.0982018111942141
751.726496	1.1499990032747	0.0981826224520314
751.746496	1.1499990032747	0.0981680451327969
751.766496	1.1499990032747	0.0981611440226244
751.786496	1.1499990032747	0.0980926688430244
751.806496	1.1499990032747	0.0980660537513757
751.826496	1.1499990032747	0.0979343540046361
751.846496	1.1499990032747	0.0978616282444499
751.866496	1.1499990032747	0.0976965713514048
751.886496	1.1499990032747	0.0976487656733512
751.906496	1.1499990032747	0.0975685423448121
751.926496	1.1499990032747	0.097428270811504
751.946496	1.1499990032747	0.0973994906656828
751.966496	1.1499990032747	0.0972846353727555
751.986496	1.1499990032747	0.0972384077865453
752.006496	1.1499990032747	0.0972253931283945
752.026496	1.1499990032747	0.0971201986775198
752.046496	1.15000353384426	0.0970207337861231
752.066496	1.15000353384426	0.0969576807378037
752.086496	1.15000353384426	0.0968914169046523
752.106496	1.15000353384426	0.0967990210813038
752.126496	1.15000353384426	0.0967923751721438
752.146496	1.15000353384426	0.096809020213071
752.166496	1.15000353384426	0.0967986448081833
752.186496	1.15000353384426	0.0967162279379165
752.206496	1.15000353384426	0.0965889241769922
752.226496	1.15000353384426	0.0964855018894282
752.246496	1.15000443995817	0.0964652929366858
752.266496	1.15000443995817	0.0963396165273344
752.286496	1.15000443995817	0.0964288597279412
752.306496	1.15000443995817	0.0964288466711456
752.326496	1.15000443995817	0.096436319906379
752.346496	1.15000443995817	0.0963399429472342
752.366496	1.15000443995817	0.0963686750203058
752.386496	1.15000443995817	0.0963092428589118
752.406496	1.15000443995817	0.0962901763758189
752.426496	1.15000443995817	0.0962341983304554
752.446496	1.15000443995817	0.0962118367868468
752.466496	1.15000443995817	0.0962346754970003
752.486496	1.15000443995817	0.0961988381529458
752.506496	1.15000443995817	0.0962311768691651
752.526496	1.15000443995817	0.0961571430554168
752.546496	1.15000443995817	0.0963538389391147
752.566496	1.15000443995817	0.0965318125643408
752.586496	1.15000443995817	0.09661116227453
752.606496	1.15000443995817	0.0966255710423987
752.626496	1.15000443995817	0.0966442915203979
752.646496	1.14999990938861	0.0966583424133578
752.666496	1.14999990938861	0.0967164077656075
752.686496	1.14999990938861	0.0968031600856336
752.706496	1.14999990938861	0.096866553204139
752.726496	1.14999990938861	0.0969397294237873
752.746496	1.14999990938861	0.0970344072189804
752.766496	1.14999990938861	0.0970484498030702
752.786496	1.14999990938861	0.0971028717157476
752.806496	1.14999990938861	0.0971549125436284
752.826496	1.14999990938861	0.0972465469183742
752.846496	1.14999990938861	0.0973748483372102
752.866496	1.14999990938861	0.097401866409063
752.886496	1.14999990938861	0.0974122608056544
752.906496	1.14999990938861	0.097345703788084
752.926496	1.14999990938861	0.0974504899173385
752.946496	1.14999990938861	0.0975572440618435
752.966496	1.14999990938861	0.0976591363303127
752.986496	1.14999990938861	0.0977054968584469
753.006496	1.14999990938861	0.097787822924632
753.026496	1.14999990938861	0.0978517216972367
753.046496	1.14999990938861	0.0977419318476637
753.066496	1.14999990938861	0.0977352147196161
753.086496	1.14999990938861	0.0977340028115518
753.106496	1.14999990938861	0.0977004053015007
753.126496	1.14999990938861	0.0977760373857769
753.146496	1.14999990938861	0.0977803105190106
753.166496	1.14999990938861	0.0977742462307631
753.186496	1.14999990938861	0.0977652981710731
753.206496	1.14999990938861	0.0977606814067081
753.226496	1.14999990938861	0.0977345007502717
753.246496	1.14999990938861	0.0976855692203092
753.266496	1.14999990938861	0.0976589286085591
753.286496	1.14999990938861	0.0977214386128625
753.306496	1.14999990938861	0.0977793728036612
753.326496	1.14999990938861	0.0977171381790555
753.346496	1.14999990938861	0.097730933871003
753.366496	1.14999990938861	0.0977479676483563
753.386496	1.14999990938861	0.0977446067103696
753.406496	1.14999990938861	0.0978191806006793
753.426496	1.14999990938861	0.0978601219649858
753.446496	1.14999990938861	0.0979054041204678
753.466496	1.14999990938861	0.0977917269066336
753.486496	1.14999990938861	0.0978343169881789
753.506496	1.14999990938861	0.0978390168412455
753.526496	1.14999990938861	0.0977583584840033
753.546496	1.14999990938861	0.0978199503581523
753.566496	1.14999990938861	0.097846870504035
753.586496	1.14999990938861	0.0978926761183386
753.606496	1.14999990938861	0.0978048442386801
753.626496	1.14999990938861	0.0977348544707446
753.646496	1.14999990938861	0.0977314104440562
753.666496	1.14999990938861	0.097716645581752
753.686496	1.14999990938861	0.0976139313286254
753.706496	1.14999990938861	0.0975256976557447
753.726496	1.14999990938861	0.0975172315105251
753.746496	1.14999990938861	0.0974715689274862
753.766496	1.14999990938861	0.097395510123378
753.786496	1.14999990938861	0.0972840763044911
753.806496	1.14999990938861	0.0972846448686075
753.826496	1.14999990938861	0.0972063011252003
753.846496	1.14999990938861	0.0971851829446643
753.866496	1.14999990938861	0.0972063456370044
753.886496	1.14999990938861	0.0972259367659009
753.906496	1.14999990938861	0.0973374067877217
753.926496	1.14999990938861	0.0974065561727874
753.946496	1.14999990938861	0.0974436457822756
753.966496	1.14999990938861	0.0975580755423521
753.986496	1.14999990938861	0.0975994685531016
754.006496	1.14999990938861	0.0976816509945303
754.026496	1.14999990938861	0.0978161158145659
754.046496	1.14999990938861	0.0978641624498544
754.066496	1.14999990938861	0.097989207978563
754.086496	1.14999990938861	0.0980242079072019
754.106496	1.14999990938861	0.0981334855742779
754.126496	1.14999990938861	0.0982220017487446
754.146496	1.14999990938861	0.0982918478919237
754.166496	1.14999990938861	0.0983103701440202
754.186496	1.14999990938861	0.0983525679281949
754.206496	1.14999990938861	0.0984313496677585
754.226496	1.14999990938861	0.0984742311532506
754.246496	1.14999990938861	0.0984751564052941
754.266496	1.14999990938861	0.0985224730469889
754.286496	1.14999990938861	0.0985903315897236
754.306496	1.14999990938861	0.0986303150599962
754.326496	1.14999990938861	0.0987142429576532
754.346496	1.14999990938861	0.0987254676477711
754.366496	1.14999990938861	0.0987063020517272
754.386496	1.14999990938861	0.0988317481866763
754.406496	1.14999990938861	0.098777825993191
754.426496	1.14999990938861	0.0987924994579231
754.446496	1.14999990938861	0.0987648677166589
754.466496	1.14999990938861	0.0987380615209963
754.486496	1.14999990938861	0.0987573541240566
754.506496	1.14999990938861	0.0987511996252183
754.526496	1.14999990938861	0.0987665579782495
754.546496	1.14999990938861	0.0987948378113874
754.566496	1.14999990938861	0.0988184219458939
754.586496	1.14999990938861	0.0989132249676308
754.606496	1.14999990938861	0.098900551566648
754.626496	1.14999990938861	0.0988328188439475
754.646496	1.14999990938861	0.098819940095173
754.666496	1.14999990938861	0.0987605791526668
754.686496	1.14999990938861	0.0987373439907075
754.706496	1.14999990938861	0.0987769678055994
754.726496	1.14999990938861	0.0986504450784717
754.746496	1.14999990938861	0.0986475429088169
754.766496	1.14999990938861	0.0986015295727589
754.786496	1.14999990938861	0.0986382316328027
754.806496	1.14999990938861	0.0987366662242975
754.826496	1.14999990938861	0.0987670238684701
754.846496	1.14999990938861	0.0988185999931118
754.866496	1.14999990938861	0.0989967291129086
754.886496	1.14999990938861	0.0990942669399148
754.906496	1.14999990938861	0.0992109745174017
754.926496	1.14999990938861	0.0992143063743423
754.946496	1.14999990938861	0.0992175361508783
754.966496	1.14999990938861	0.0992990093708885
754.986496	1.14999990938861	0.09934305765915
755.006496	1.14999990938861	0.0993678210597308
755.026496	1.14999990938861	0.099382284428746
755.046496	1.14999990938861	0.0993154656817649
755.066496	1.14999990938861	0.0994379099406175
755.086496	1.14999990938861	0.0994796062251282
755.106496	1.14999990938861	0.0994642579614395
755.126496	1.14999990938861	0.099541986848453
755.146496	1.14999990938861	0.0996298644268976
755.166496	1.14999990938861	0.0996324799405313
755.186496	1.14999990938861	0.099564446911523
755.206496	1.14999990938861	0.0995370941109005
755.226496	1.14999990938861	0.0995502138169101
755.246496	1.14999990938861	0.0996076245488882
755.266496	1.14999990938861	0.0996229757800301
755.286496	1.14999990938861	0.0996443224544964
755.306496	1.14999990938861	0.0996811954398693
755.326496	1.14999990938861	0.099788848129335
755.346496	1.14999990938861	0.099894171367697
755.366496	1.14999990938861	0.0999005062877161
755.386496	1.14999990938861	0.0999331286925028
755.406496	1.14999990938861	0.099905799038019
755.426496	1.14999990938861	0.0998641971185339
755.446496	1.14999990938861	0.0999589639373361
755.466496	1.14999990938861	0.100026372020609
755.486496	1.14999990938861	0.100064436735362
755.506496	1.14999990938861	0.100093301750357
755.526496	1.14999990938861	0.1001916692774
755.546496	1.14999990938861	0.100201562767817
755.566496	1.14999990938861	0.100343021282579
755.586496	1.14999990938861	0.100468081055066
755.606496	1.14999990938861	0.10055526543634
755.626496	1.14999990938861	0.100586064637614
755.646496	1.14999990938861	0.100639543493526
755.666496	1.14999990938861	0.100610755632326
755.686496	1.14999990938861	0.100681144819521
755.706496	1.14999990938861	0.100841280487459
755.726496	1.14999990938861	0.100965545575862
755.746496	1.14999990938861	0.101003713558
755.766496	1.14999990938861	0.100974008753627
755.786496	1.14999990938861	0.101088955444127
755.806496	1.14999990938861	0.101193498242184
755.826496	1.14999990938861	0.101155470917347
755.846496	1.14999990938861	0.101253564251674
755.866496	1.14999990938861	0.101259078374017
755.886496	1.14999990938861	0.101307294154163
755.906496	1.14999990938861	0.10139174491715
755.926496	1.14999990938861	0.101552120948833
755.946496	1.14999990938861	0.101510649003817
[truncated: 13,001 more rows]
