# Supplementary material for: Unraveling the Local Relation Between Tissue Composition and Human Brain Mechanics Through Machine Learning
Source: Front Bioeng Biotechnol. 2021 Aug 17;9:704738. doi: 10.3389/fbioe.2021.704738 (PMC8415910; doi:10.3389/fbioe.2021.704738)
Supplement: Supplementary file 2 [file DataSheet4.ZIP › Mechanics_tensRelax/tensRelax_HBE_04_06_P2a_CC_04.txt]

639.174688	1.00000543668348	0.0800827284059853
639.194688	1.00000543668348	0.0905835133896626
639.214688	1.00000543668348	0.0894605735891713
639.234688	1.00000543668348	0.0872828915680582
639.254688	1.00000543668348	0.089408394573165
639.274688	1.00000543668348	0.0925430849550473
639.294688	1.00000543668348	0.094650740006529
639.314688	1.00000543668348	0.0935871211612886
639.334688	1.00000543668348	0.0940352794615804
639.354688	1.00000543668348	0.0947868060573869
639.374688	0.999997932927636	0.0951872310816531
639.394688	0.999996375544348	0.0944450400965932
639.414688	0.999996375544348	0.0952019046543603
639.434688	0.999996375544348	0.0948022625618778
639.454688	0.999996375544348	0.0948354719823686
639.474688	0.999996375544348	0.0947845159164108
639.494688	0.999996375544348	0.0948201748560398
639.514688	0.999996375544348	0.0957093481016735
639.534688	0.999996375544348	0.0954139760816304
639.554688	0.999996375544348	0.0954079963052102
639.574688	0.999996375544348	0.0958502254359551
639.594688	0.999996375544348	0.0954567658338299
639.614688	0.999996375544348	0.0953920168604659
639.634688	0.999996375544348	0.0950327914833969
639.654688	0.999996375544348	0.0950055095233766
639.674688	0.999996375544348	0.0947037363114067
639.694688	0.999996375544348	0.0947884907544471
639.714688	0.999996375544348	0.0947681055106973
639.734688	0.999996375544348	0.0947711940559465
639.754688	0.999996375544348	0.0946464070483072
639.774688	1.00000076453361	0.0950801823143134
639.794688	1.00000543668348	0.095386395780386
639.814688	1.00000543668348	0.0946766595603863
639.834688	1.00000090611391	0.0941926927163637
639.854688	1.00000996725304	0.0946054170637002
639.874688	1.00003520394132	0.0945687279625419
639.894688	1.00008879916348	0.0945118909755572
639.914688	1.00021384288347	0.0945312212323657
639.934688	1.00039053509651	0.0949495796843752
639.954688	1.00061796968868	0.0951838356348945
639.974688	1.00090067722954	0.0951530264781576
639.994688	1.00123956383301	0.0956602710779847
640.014688	1.00163372338517	0.0959790140948454
640.034688	1.0020740947469	0.0959353022749563
640.054688	1.00258514299384	0.0963370066204542
640.074688	1.00307625673469	0.0971847637677835
640.094688	1.00335620345972	0.0976020585744392
640.114688	1.00390716319293	0.0978214808173086
640.134688	1.00425058036596	0.098052135417069
640.154688	1.00461211981725	0.0982993685995238
640.174688	1.00501080993898	0.0982325831620482
640.194688	1.00538231664332	0.0986180061634063
640.214688	1.00579550458765	0.0991817855719199
640.234688	1.00620161351704	0.0996528708204563
640.254688	1.00687649848588	0.0999485644885745
640.274688	1.00718510106342	0.100331061382114
640.294688	1.00804991600324	0.10029854871665
640.314688	1.00823421815734	0.100750434384052
640.334688	1.00913544047103	0.100624848657198
640.354688	1.00954862841537	0.100983091218925
640.374688	1.00993047048153	0.101135340354683
640.394688	1.01030235945267	0.101303378808764
640.414688	1.01070240874527	0.101123611935698
640.434688	1.01123218806575	0.101264701967577
640.454688	1.01164084544053	0.101560199454707
640.474688	1.01212742861182	0.101732115080983
640.494688	1.01226678610004	0.101975917981098
640.514688	1.01318123909265	0.102265609073218
640.534688	1.01369138122568	0.102407281119163
640.554688	1.01421058449784	0.102394469871641
640.574688	1.01459905252198	0.102659948101462
640.594688	1.01514841239781	0.102907228320672
640.614688	1.01535432678455	0.10324968722516
640.634688	1.01585789959171	0.103374316728884
640.654688	1.01623393686561	0.10344978084606
640.674688	1.01663262698733	0.103558010373018
640.694688	1.0170131948308	0.103995933745493
640.714688	1.01741641552209	0.104150929189005
640.734688	1.01783145816835	0.104275828803727
640.754688	1.01844213647163	0.10442012053646
640.774688	1.01898036813596	0.104540952266974
640.794688	1.01958837057159	0.104649877307346
640.814688	1.02018187518462	0.104808595648659
640.834688	1.02070560902634	0.104930167133863
640.854688	1.02112785810981	0.105218955748853
640.874688	1.02151748709241	0.105395664409965
640.894688	1.02190674796623	0.105484200399715
640.914688	1.02229482664455	0.105504065229224
640.934688	1.02277970377324	0.105755190466111
640.954688	1.02316933275584	0.106030541108315
640.974688	1.02366588318017	0.10610270313767
640.994688	1.0242041148445	0.106401783884475
641.014688	1.0247332853697	0.106621878777874
641.034688	1.02527151703404	0.106642713401319
641.054688	1.0258188098375	0.106749721639241
641.074688	1.02630086243922	0.106908443729574
641.094688	1.02675573162356	0.107042215343911
641.114688	1.02712180164442	0.107268725983402
641.134688	1.02745162710875	0.107321491219202
641.154688	1.02781769712961	0.107287433333221
641.174688	1.02820823222612	0.107267143045085
641.194688	1.02857883281655	0.107371474236522
641.214688	1.02900108190001	0.107483946287577
641.234688	1.02947114265042	0.107569295903283
641.254688	1.03007754522868	0.107768871403987
641.274688	1.03063842974083	0.107890512669886
641.294688	1.0312554933156	0.108019823022957
641.314688	1.03182181451123	0.108192654051035
641.334688	1.03233195664426	0.108333221736217
641.354688	1.0327451445886	0.108508272419613
641.374688	1.03313024300163	0.108611568887143
641.394688	1.03355249208509	0.108857224788357
641.414688	1.03395446686976	0.108995526525943
641.434688	1.03441511253029	0.109101509725994
641.454688	1.03467981105713	0.109156207018369
641.474688	1.03532938146852	0.10932877928449
641.494688	1.03584858474068	0.109516110478007
641.514688	1.03637775526588	0.109670188386096
641.534688	1.03689242796847	0.109756998868212
641.554688	1.03740710067107	0.109893216859856
641.574688	1.03786412187594	0.109892148576548
641.594688	1.03834039800148	0.109961411911833
641.614688	1.03870193745277	0.109931912455252
641.634688	1.03890846771381	0.109975603462095
641.654688	1.03942592246927	0.110195920870214
641.674688	1.03982914316056	0.110302100515697
641.694688	1.0402006498649	0.110325487017791
641.714688	1.04059933998663	0.110551911445491
641.734688	1.04109589041096	0.110769902369961
641.754688	1.04157104805213	0.110939760602987
641.774688	1.04218141487875	0.111199218131056
641.794688	1.04279394788395	0.111413572144353
641.814688	1.04337839135785	0.111539030742608
641.834688	1.04389759463001	0.111707936423017
641.854688	1.04402160481383	0.111906663825472
641.874688	1.04470041155694	0.111969416567484
641.894688	1.04512719120997	0.11215565099014
641.914688	1.04555718473578	0.112327918202026
641.934688	1.04596715880734	0.112562139910896
641.954688	1.04625060256575	0.112708568317004
641.974688	1.0468623993534	0.112897808770191
641.994688	1.0473915698786	0.113096343881651
642.014688	1.04792980154293	0.113270175535095
642.034688	1.04845353538465	0.113460475369228
642.054688	1.04900988932725	0.113599837081252
642.074688	1.04949284804288	0.113887726376085
642.094688	1.04993321940461	0.114091434946212
642.114688	1.05021004428405	0.114264268348254
642.134688	1.05062911488981	0.114390319250253
642.154688	1.05100515216371	0.114589635989001
642.174688	1.05139931171587	0.114702979661047
642.194688	1.05151250516485	0.114839874232118
642.214688	1.05218853693411	0.115000242548421
642.234688	1.0527168013454	0.115192321667754
642.254688	1.05326521263322	0.115423244755165
642.274688	1.05376559280464	0.115556980768588
642.294688	1.05446107062796	0.115700582971855
642.314688	1.05502286125403	0.115844971550335
642.334688	1.05552847281749	0.115912928019041
642.354688	1.05593622407835	0.116011052214884
642.374688	1.05632132249138	0.116205004984443
642.394688	1.05675806939745	0.116410375922096
642.414688	1.05720750189831	0.11657450993706
642.434688	1.05760709813395	0.116671022212093
642.454688	1.05802934721741	0.11673043182084
642.474688	1.05852499152783	0.116914340946825
642.494688	1.05905416205304	0.117182521008108
642.514688	1.0595733653252	0.117461768484467
642.534688	1.0600889441417	0.117758350637977
642.554688	1.06061267798343	0.117904130952213
642.574688	1.0610911061295	0.117962698991108
642.594688	1.06152733626748	0.117881851903815
642.614688	1.06190751476513	0.118097347793268
642.634688	1.0621570288049	0.11824620238947
642.654688	1.06262153252858	0.118387911357319
642.674688	1.06302565933379	0.118495794321186
642.694688	1.06339172935465	0.11861146269641
642.714688	1.06380038672942	0.11858284694752
642.734688	1.06430146772332	0.11865424506895
642.754688	1.06483426270417	0.118641575822402
642.774688	1.06537793105198	0.118741940445741
642.794688	1.06599408851283	0.118977159219031
642.814688	1.06657943810064	0.119167753424568
642.834688	1.06710317194236	0.119193674725556
642.854688	1.06728195954382	0.119228892465292
642.874688	1.06789692773017	0.119280406866898
642.894688	1.0683237073832	0.119280524971554
642.914688	1.06877313988405	0.11935938327142
642.934688	1.06915059296094	0.11951314366197
642.954688	1.06950305003606	0.119536850055566
642.974688	1.06992302675573	0.119711671058051
642.994688	1.07058717993791	0.119645814359537
643.014688	1.07112088103268	0.119641192847246
643.034688	1.07165005155788	0.119820368291196
643.054688	1.07220640550047	0.119845296682199
643.074688	1.07268936421611	0.119855975954339
643.094688	1.07312973557784	0.119934448485234
643.114688	1.0734560640088	0.119950799748251
643.134688	1.07382110049347	0.119902008282099
643.154688	1.07420166833694	0.119886880796962
643.174688	1.0745958278891	0.119952813462288
643.194688	1.074971865163	0.120069494926182
643.214688	1.07539864481603	0.120237227275425
643.234688	1.07591784808819	0.120355205516558
643.254688	1.07649323042296	0.120471875704126
643.274688	1.07704958436555	0.120397349293077
643.294688	1.07757597991689	0.120395553983628
643.314688	1.07821937742725	0.12044660071454
643.334688	1.07853255304844	0.120330401758608
643.354688	1.07912367911244	0.120380732739703
643.374688	1.07951330809504	0.12036686464189
643.394688	1.0799491488872	0.120341788471695
643.414688	1.08039948750197	0.1203305750579
643.434688	1.08080361430718	0.120307252059314
643.454688	1.08118786323842	0.120365554214365
643.474688	1.0817169771315	0.120469496993295
643.494688	1.08225520879583	0.120437970765881
643.514688	1.08276988149842	0.120582505936571
643.534688	1.08328546031493	0.120731299996718
643.554688	1.08380466358709	0.12078006000786
643.574688	1.08428762230273	0.120675428779686
643.594688	1.08472799366445	0.12072163559372
643.614688	1.08508388406182	0.120788841296655
643.634688	1.08542841971921	0.120610270026267
643.654688	1.08580898756268	0.120533878867352
643.674688	1.08621220825397	0.120497343578203
643.694688	1.08657918438874	0.120553828464645
643.714688	1.08699690290265	0.120624970791572
643.734688	1.08749345332698	0.120700212952441
643.754688	1.08804074613044	0.120744374597432
643.774688	1.08858350836434	0.120623535137505
643.794688	1.08915718465651	0.12056363708589
643.814688	1.08977595427387	0.120403861666823
643.834688	1.09029968811559	0.12048012403825
643.854688	1.09070834549036	0.120471159954311
643.874688	1.09109344390339	0.12058575470481
643.894688	1.09152022355642	0.120600093440773
643.914688	1.09195606434859	0.120510967751328
643.934688	1.09234569333118	0.12063796408406
643.954688	1.09274982013639	0.120708298076614
643.974688	1.09325090113029	0.120618838251892
643.994688	1.09365877981341	0.120559203116668
644.014688	1.09432192777547	0.120626690134207
644.034688	1.09485562887024	0.120576392388594
644.054688	1.0954029216737	0.120570110289249
644.074688	1.09588588038934	0.120450092813978
644.094688	1.09632625175107	0.120388792937267
644.114688	1.09668416674671	0.120469566431711
644.134688	1.09700102345567	0.120606560115732
644.154688	1.09739818451016	0.120500433290926
644.174688	1.09779234406233	0.120416561181398
644.194688	1.09816385076666	0.120367074737606
644.214688	1.09859516098926	0.12032222345639
644.234688	1.09912886208403	0.120279950892385
644.254688	1.09969971384923	0.120344284693691
644.274688	1.10025606779182	0.120395093434823
644.294688	1.10086860079702	0.120404089567262
644.314688	1.1013637566554	0.120516622530975
644.334688	1.10192150516394	0.120580222184253
644.354688	1.10233016253871	0.120647390497274
644.374688	1.10271073038218	0.120633865437096
644.394688	1.10314204060478	0.120704414866789
644.414688	1.10359690978911	0.120814198781453
644.434688	1.1040001304804	0.121064066092867
644.454688	1.10442237956387	0.1211969694388
644.474688	1.10492346055777	0.121210606668723
644.494688	1.10536543177687	0.121252818103184
644.514688	1.10597183435513	0.121273899487295
644.534688	1.10647744591859	0.121313699568934
644.554688	1.10700208587423	0.121416603145602
644.574688	1.10748413847595	0.121175170524401
644.594688	1.10791997926811	0.120997771991688
644.614688	1.10828242483332	0.120902621777877
644.634688	1.10862131143679	0.120849968467565
644.654688	1.10896428971089	0.120846520286441
644.674688	1.10940963054111	0.120933705854698
644.694688	1.10978113724545	0.121085065575256
644.714688	1.11020338632892	0.121127471674676
644.734688	1.11070899789238	0.121113451049743
644.754688	1.11125176012628	0.121196660230131
644.774688	1.11179452236017	0.121113576869779
644.794688	1.11239708811233	0.121186326963085
644.814688	1.11297700101666	0.121111775031931
644.834688	1.11351070211143	0.12113548379949
644.854688	1.11391482891663	0.12106299959003
644.874688	1.11430445789923	0.121048769462871
644.894688	1.11472670698269	0.121002000613117
644.914688	1.11516254777486	0.121057000585762
644.934688	1.11555670732702	0.121234957593248
644.954688	1.11595086687918	0.121360430435279
644.974688	1.11645194787308	0.121464569659643
644.994688	1.11699017953741	0.121428671186044
645.014688	1.11741067302516	0.121373274168102
645.034688	1.11805758172694	0.121313322108831
645.054688	1.11860487453041	0.121309721994082
645.074688	1.11909689438517	0.121206510989216
645.094688	1.11954179631647	0.121192250000539
645.114688	1.11988974405906	0.121203286554097
645.134688	1.12022410009297	0.12119994994923
645.154688	1.12060466793643	0.12123365962903
645.174688	1.12098976634947	0.121303854744755
645.194688	1.12126298093129	0.121336513945967
645.214688	1.1217925832764	0.121457750451191
645.234688	1.12231631711812	0.121503486033589
645.254688	1.12288716888332	0.121491782396453
645.274688	1.12344805339548	0.121456908881339
645.294688	1.12405605583111	0.121422838952671
645.314688	1.12461331588762	0.121396187064596
645.334688	1.12512798859021	0.121417304058151
645.354688	1.12544258001439	0.121424891243605
645.374688	1.12590271598584	0.121377568667001
645.394688	1.12614195837494	0.12149115032883
645.414688	1.12679342596234	0.121513679830314
645.434688	1.12719211608407	0.121588648391957
645.454688	1.1276053040284	0.121572192081081
645.474688	1.12808826274404	0.121631658071447
645.494688	1.12857807394615	0.121649570215076
645.514688	1.1290949553014	0.121667378497827
645.534688	1.12943898126972	0.121756684608451
645.554688	1.13003640765703	0.121781783924784
645.574688	1.13046771787962	0.12183526634164
645.594688	1.13086187743178	0.121860798906204
645.614688	1.13120982517438	0.121949217748191
645.634688	1.13148890825959	0.121958806777865
645.654688	1.13176708523089	0.121961240683337
645.674688	1.13204289073217	0.122102222625045
645.694688	1.13240680165348	0.12215789146174
645.714688	1.13269494587782	0.122213723508385
645.734688	1.13298218398824	0.122249223749707
645.754688	1.13329751162997	0.122127067927345
645.774688	1.13365995719518	0.122066771643454
645.794688	1.13403599446908	0.122057876404439
645.814688	1.13443015402124	0.122062464087758
645.834688	1.13478764427599	0.122018906616328
645.854688	1.1351858530247	0.121946360683834
645.874688	1.13547503078522	0.121936300422521
645.894688	1.13594245814207	0.12186804602147
645.914688	1.13626231635336	0.121868804502619
645.934688	1.13655952171683	0.12184713615618
645.954688	1.13680507858726	0.121842824446049
645.974688	1.1370234520403	0.121709880742748
645.994688	1.13722732767073	0.121561812521758
646.014688	1.13743281731656	0.121460796245601
646.034688	1.13768219685506	0.121267408479216
646.054688	1.1379422515481	0.121211246451728
646.074688	1.13817874727939	0.121068063252912
646.094688	1.1382690755101	0.121160474507021
646.114688	1.13859102910982	0.121040217261496
646.134688	1.13878131303155	0.120992331462194
646.154688	1.13899515591502	0.120884767796338
646.174688	1.13921805993762	0.120716270437549
646.194688	1.13943874114953	0.120562065522446
646.214688	1.13971823481761	0.12059658947152
646.234688	1.13994566940978	0.120513144081825
646.254688	1.13994566940978	0.120494906705277
646.274688	1.14041413030281	0.12044268901716
646.294688	1.14063250375584	0.120472333878969
646.314688	1.14083184881671	0.120412919522298
646.334688	1.14104116113061	0.120268722641321
646.354688	1.14121722331132	0.120354874348732
646.374688	1.14143985125234	0.120402166657306
646.394688	1.14163466574364	0.120233789183644
646.414688	1.14179686013407	0.120313559678758
646.434688	1.14196358509406	0.120325625938727
646.454688	1.14211671834536	0.120358602063988
646.474688	1.14226985159666	0.120245667900543
646.494688	1.14242298484796	0.120198765515376
646.514688	1.14255346525144	0.120087638531195
646.534688	1.14267850897143	0.120119033597159
646.554688	1.14280355269143	0.120059377096271
646.574688	1.14291047413317	0.119935006366518
646.594688	1.14301195889142	0.119783717271356
646.614688	1.14311434976359	0.119664600121518
646.634688	1.14323486291403	0.119616495917628
646.654688	1.14334631492533	0.119617537493854
646.674688	1.14345776693663	0.119570937788958
646.694688	1.14357924283309	0.119534972250907
646.714688	1.14370924186355	0.119453046790963
646.734688	1.14385192648879	0.119335075078229
646.754688	1.14397697020879	0.119179334209123
646.774688	1.14408842222009	0.119092403841878
646.794688	1.14419534366182	0.119074204448737
646.814688	1.14430226510356	0.119045774462445
646.834688	1.14440374986182	0.118909739265947
646.854688	1.14451520187312	0.118910961856844
646.874688	1.1446095934584	0.118795988459261
646.894688	1.14473810589572	0.11869462499103
646.914688	1.14485861904615	0.118611081675363
646.934688	1.14497460162702	0.118553269743654
646.954688	1.14510508203049	0.118544175091754
646.974688	1.14523012575049	0.118687722693876
646.994688	1.14533704719222	0.118672002904993
647.014688	1.14545302977309	0.118666590863054
647.034688	1.14556901235396	0.118566468977421
647.054688	1.14565680629731	0.118459437672746
647.074688	1.14577288798439	0.118388686456209
647.094688	1.1458331445596	0.118383139691876
647.114688	1.14596770247568	0.118289968769638
647.134688	1.14605559552525	0.118100741373247
647.154688	1.14616251696698	0.118046396614364
647.174688	1.14624134887742	0.117984166737684
647.194688	1.14631565021828	0.117953174058433
647.214688	1.14638182484999	0.118076931712264
647.234688	1.14644391489008	0.118054979083765
647.254688	1.14653311755741	0.11793473608202
647.274688	1.14661194946784	0.1178802465114
647.294688	1.14670527920088	0.11784896836311
647.314688	1.14677504997218	0.117684423652561
647.334688	1.14681673121218	0.117600353910622
647.354688	1.14689556312261	0.117382645487737
647.374688	1.14695688155007	0.117287137992506
647.394688	1.14701154570348	0.11726185588103
647.414688	1.1470758797913	0.117256100801451
647.434688	1.14712057669167	0.117230584854629
647.454688	1.14719186237217	0.117178568359868
647.474688	1.14724804143478	0.117134697525334
647.494688	1.14730331438347	0.117124963090431
647.514688	1.14736402401564	0.11706881471323
647.534688	1.14741476639477	0.116913856064902
647.554688	1.14746097820434	0.116895257845994
647.574688	1.14750132858953	0.116830472991734
647.594688	1.14755430793738	0.11677542613332
647.614688	1.14760958088607	0.116669559850942
647.634688	1.14763767041737	0.116565195100104
647.654688	1.14769294336607	0.116579920198529
647.674688	1.1477300940365	0.116487595000576
647.694688	1.1477717752765	0.116428790158881
647.714688	1.14782575984447	0.116497095006643
647.734688	1.14786694555343	0.116573085559318
647.754688	1.14791584738867	0.116615830541943
647.774688	1.14796205919823	0.116626182800693
647.794688	1.14797655702084	0.116666841663412
647.814688	1.1480363605391	0.116576216816393
647.834688	1.14805991950084	0.116483334330648
647.854688	1.14811066187997	0.116459762065957
647.874688	1.14813875141127	0.116451495333621
647.894688	1.14817137151214	0.116568959611785
647.914688	1.14819353590794	0.116562455546908
647.934688	1.14825020342257	0.116416533388389
647.954688	1.1482592645617	0.11629125817877
647.974688	1.14831544362431	0.116143035056702
647.994688	1.14832903533301	0.116032925315627
648.014688	1.148370716573	0.115928821700709
648.034688	1.14839880610431	0.11601686130212
648.054688	1.1484259895217	0.1160740927999
648.074688	1.1484499095132	0.116119912064491
648.094688	1.14849122972344	0.116158518042785
648.114688	1.1485238498243	0.11618577410442
648.134688	1.14853064567865	0.116247527408047
648.154688	1.14857006163387	0.116342820653125
648.174688	1.14859362059561	0.116496839805631
648.194688	1.148620804013	0.11644754268538
648.214688	1.14864436297474	0.116353605566614
648.234688	1.14867003856194	0.116259619781608
648.254688	1.14868689369653	0.11639098005165
648.274688	1.1487322560243	0.11646777359728
648.294688	1.14874805638566	0.116634673279033
648.314688	1.14876940669473	0.116619495347181
648.334688	1.1488020267956	0.116458624937725
648.354688	1.14882558575734	0.116393216918201
648.374688	1.14885276917473	0.116314860117996
648.394688	1.14887632813647	0.116229076968328
648.414688	1.14888022159469	0.116238299814224
648.434688	1.14890170640505	0.116101874694317
648.454688	1.14893160108516	0.11599587784398
648.474688	1.1489551600469	0.11593283132406
648.494688	1.14899231071733	0.115805216573994
648.514688	1.14900590242603	0.115576128559911
648.534688	1.1490249308182	0.115306141912856
648.554688	1.14904758366603	0.115043242732061
648.574688	1.14906512546506	0.114956491599015
648.594688	1.14907567319733	0.114841708711958
648.614688	1.14909923215907	0.1148060571305
648.634688	1.14912641557646	0.114689503860602
648.654688	1.14912641557646	0.11475619797453
648.674688	1.14915903567733	0.114840572177214
648.694688	1.14918259463907	0.114944914968895
648.714688	1.1491916557782	0.114959875089648
648.734688	1.14919611555761	0.115058970829814
648.754688	1.14922880644863	0.114947929308298
648.774688	1.14925236541037	0.114794035382335
648.794688	1.14926595711907	0.114759304304995
648.814688	1.1492895160808	0.114639777646557
648.834688	1.14929312637843	0.114538989270838
648.854688	1.14929857721993	0.11436693334165
648.874688	1.14931669949819	0.114338400087972
648.894688	1.1493311973208	0.114322440528834
648.914688	1.14935838073819	0.114386768395234
648.934688	1.14935838073819	0.114344302353251
648.954688	1.14936531109382	0.114315753075323
648.974688	1.14938193969993	0.114204356052862
648.994688	1.14939553140863	0.114266362777029
649.014688	1.14941909037036	0.114178711318551
649.034688	1.14943268207906	0.11410758917031
649.054688	1.14943268207906	0.113933228123137
649.074688	1.14943268207906	0.113917050159413
649.094688	1.14945171047123	0.113861808636041
649.114688	1.14946530217993	0.113913159234207
649.134688	1.1494843305721	0.113904307320015
649.154688	1.14949339171123	0.11389110096436
649.174688	1.1494979222808	0.113817387042113
649.194688	1.1494979222808	0.113765914778349
649.214688	1.14949339171123	0.113663039095743
649.234688	1.1495260118121	0.113585399232339
649.254688	1.1495260118121	0.11347421646003
649.274688	1.14955863191297	0.113522671416939
649.294688	1.14955863191297	0.113471319038301
649.314688	1.14955863191297	0.113410366947155
649.334688	1.14955863191297	0.113483852375472
649.354688	1.14956316248253	0.113381863961504
649.374688	1.14958581533036	0.113426969850242
649.394688	1.14958581533036	0.113449937347882
649.414688	1.14961390486166	0.113472953511763
649.434688	1.14962296600079	0.113418164821816
649.454688	1.14962296600079	0.113423429084564
649.474688	1.1496374638234	0.113348211850307
649.494688	1.14965558610166	0.11325090251723
649.514688	1.14966011667123	0.113280277340759
649.534688	1.14966011667123	0.113263291042663
649.554688	1.14966011667123	0.11318655803309
649.574688	1.14966464724079	0.112968054332631
649.594688	1.14966464724079	0.112746963012603
649.614688	1.14966464724079	0.11259968176032
649.634688	1.14968367563297	0.11243694897696
649.654688	1.1496927367721	0.11234715620394
649.674688	1.1496927367721	0.112257705875069
649.694688	1.14968820620253	0.112118974450198
649.714688	1.1497208263034	0.112000554651964
649.734688	1.14972535687296	0.111892862792112
649.754688	1.14972535687296	0.111817742296841
649.774688	1.14972535687296	0.111686085874925
649.794688	1.14972535687296	0.111550549210637
649.814688	1.14972535687296	0.111531809147443
649.834688	1.14972535687296	0.111639590030905
649.854688	1.14972535687296	0.111607380695665
649.874688	1.14975344640427	0.111539120359708
649.894688	1.14975797697383	0.111638150815893
649.914688	1.14975797697383	0.111459866795017
649.934688	1.14975797697383	0.111314710239535
649.954688	1.14978062982166	0.111239433656205
649.974688	1.14978062982166	0.111056461058586
649.994688	1.14978062982166	0.110894049947201
650.014688	1.1497905970747	0.110765003697502
650.034688	1.1497905970747	0.110662104868758
650.054688	1.1497905970747	0.11064108164674
650.074688	1.1497905970747	0.110555818988437
650.094688	1.14978969096079	0.110593716338805
650.114688	1.14978969096079	0.110525397247266
650.134688	1.14978969096079	0.110621707735449
650.154688	1.14981324992253	0.110541560373722
650.174688	1.14981778049209	0.110537682505314
650.194688	1.14981778049209	0.110395738515137
650.214688	1.14981778049209	0.110255531078828
650.234688	1.14981778049209	0.110297449922361
650.254688	1.14981778049209	0.110316222627544
650.274688	1.1498458700234	0.110289014638659
650.294688	1.1498458700234	0.110296515174466
650.314688	1.14985040059296	0.110211753422337
650.334688	1.14985040059296	0.110211805056031
650.354688	1.14985040059296	0.110232350518016
650.374688	1.14985040059296	0.110213939248685
650.394688	1.14985946173209	0.11022106351137
650.414688	1.14985040059296	0.11016714487883
650.434688	1.1498458700234	0.110034861137216
650.454688	1.14985040059296	0.109971021120193
650.474688	1.14985040059296	0.10987134732006
650.494688	1.14985946173209	0.109816992471836
650.514688	1.14985946173209	0.109787475804021
650.534688	1.14985946173209	0.109704558027583
650.554688	1.14985946173209	0.109651725483072
650.574688	1.14988302069383	0.109639899586847
650.594688	1.14988755126339	0.109634079223288
650.614688	1.14988755126339	0.109474262259872
650.634688	1.14988755126339	0.109649544998141
650.654688	1.14988755126339	0.10977281895703
650.674688	1.14988755126339	0.109826147659788
650.694688	1.14988755126339	0.109817924252276
650.714688	1.14989208183296	0.109750608160066
650.734688	1.14988755126339	0.109715337006165
650.754688	1.14988755126339	0.109657410530746
650.774688	1.14991111022513	0.109664879611543
650.794688	1.14991111022513	0.109675541078962
650.814688	1.14991111022513	0.109745825811788
650.834688	1.14991111022513	0.10974145178513
650.854688	1.14991111022513	0.109881755366937
650.874688	1.14991312774439	0.109911813298293
650.894688	1.1499156407947	0.109987789607191
650.914688	1.1499156407947	0.110097042347657
650.934688	1.1499156407947	0.110100599137583
650.954688	1.1499156407947	0.110097178257033
650.974688	1.1499156407947	0.11011646907962
650.994688	1.1499156407947	0.110107808862933
651.014688	1.1499156407947	0.110163668210151
651.034688	1.1499156407947	0.110136126679478
651.054688	1.1499156407947	0.110111337758797
651.074688	1.1499156407947	0.110056594767637
651.094688	1.1499156407947	0.110017987602359
651.114688	1.1499156407947	0.110031490703378
651.134688	1.1499156407947	0.110074377530286
651.154688	1.1499156407947	0.11006608527785
651.174688	1.1499156407947	0.109977388088711
651.194688	1.1499156407947	0.110044324346856
651.214688	1.1499156407947	0.110143781522874
651.234688	1.1499156407947	0.11015586202662
651.254688	1.1499156407947	0.11026185294205
651.274688	1.14991794147456	0.110284840618376
651.294688	1.14993829364252	0.110351090207751
651.314688	1.14993829364252	0.11044879361867
651.334688	1.14993829364252	0.110620057831228
651.354688	1.14993829364252	0.110670969246256
651.374688	1.14993829364252	0.110726265370773
651.394688	1.14993829364252	0.110703836762712
651.414688	1.14993829364252	0.110841550944477
651.434688	1.14993829364252	0.110972094571281
651.454688	1.14993829364252	0.111187896701951
651.474688	1.14993829364252	0.111205864040218
651.494688	1.14998450545209	0.111202557109887
651.514688	1.14998450545209	0.111176178821038
651.534688	1.14998450545209	0.111178934991973
651.554688	1.14998450545209	0.111313177846479
651.574688	1.14998450545209	0.111379517052952
651.594688	1.14998450545209	0.111460685218729
651.614688	1.14998450545209	0.111487774509469
651.634688	1.14998450545209	0.111484802307908
651.654688	1.14998450545209	0.111476080368185
651.674688	1.14998450545209	0.111436270197205
651.694688	1.14999356659122	0.111379667799597
651.714688	1.14999356659122	0.111430615417558
651.734688	1.14999356659122	0.111438130197143
651.754688	1.14999356659122	0.111469567400948
651.774688	1.14999356659122	0.111493870846215
651.794688	1.14999356659122	0.111518418809662
651.814688	1.14999356659122	0.111472619130266
651.834688	1.14999356659122	0.111493393086181
651.854688	1.14999356659122	0.111468627311636
651.874688	1.14999356659122	0.111758173632579
651.894688	1.14999356659122	0.111783373248844
651.914688	1.14999356659122	0.111787589406969
651.934688	1.14999356659122	0.111847632863811
651.954688	1.14999356659122	0.111877600584577
651.974688	1.14999356659122	0.112031711134655
651.994688	1.14999356659122	0.112130689957147
652.014688	1.14999356659122	0.112263891828915
652.034688	1.14999356659122	0.112248969098078
652.054688	1.14999356659122	0.112261945179331
652.074688	1.14999356659122	0.112273392428472
652.094688	1.14999356659122	0.11229567207036
652.114688	1.14999356659122	0.112315026989946
652.134688	1.14999356659122	0.112256031637728
652.154688	1.14999356659122	0.11225944598988
652.174688	1.14999356659122	0.112202319539961
652.194688	1.14999356659122	0.112241447790095
652.214688	1.14999356659122	0.112213760854194
652.234688	1.14999356659122	0.112168511340701
652.254688	1.14999356659122	0.112119895547806
652.274688	1.14999356659122	0.112016633502738
652.294688	1.15000262773035	0.112036810406981
652.314688	1.15000262773035	0.111981132667925
652.334688	1.15000262773035	0.111936905738956
652.354688	1.15000262773035	0.111916778094442
652.374688	1.15000262773035	0.111932244462786
652.394688	1.15000262773035	0.111922582433752
652.414688	1.15000262773035	0.111837371409143
652.434688	1.15000262773035	0.1119143424085
652.454688	1.15000262773035	0.111999050152971
652.474688	1.15000262773035	0.111917338349689
652.494688	1.15000262773035	0.111884513564564
652.514688	1.15000262773035	0.111783027243751
652.534688	1.15000262773035	0.111908443110673
652.554688	1.15000262773035	0.111974650562206
652.574688	1.15000262773035	0.112086422670808
652.594688	1.15000262773035	0.112145296950918
652.614688	1.15000262773035	0.112219159245846
652.634688	1.15000262773035	0.112280400960466
652.654688	1.15000262773035	0.112372250178855
652.674688	1.15000262773035	0.112460175236558
652.694688	1.15000715829991	0.112433247968786
652.714688	1.15000715829991	0.112357041385488
652.734688	1.15000715829991	0.112324317493787
652.754688	1.15000715829991	0.112311938464204
652.774688	1.15000715829991	0.112321766670642
652.794688	1.15000715829991	0.112264567814855
652.814688	1.15000715829991	0.112232889060323
652.834688	1.15000715829991	0.112258605607011
652.854688	1.15000715829991	0.112385498078861
652.874688	1.15000715829991	0.112379864664882
652.894688	1.15000439748408	0.112484511323815
652.914688	1.15000262773035	0.112566150721229
652.934688	1.15000262773035	0.112527850390658
652.954688	1.15000262773035	0.112470937003909
652.974688	1.15000262773035	0.112465837731584
652.994688	1.15000262773035	0.112441100444595
653.014688	1.15000262773035	0.112389481588621
653.034688	1.15000262773035	0.112392826502357
653.054688	1.15000262773035	0.112446602697124
653.074688	1.15000262773035	0.112364059413333
653.094688	1.15000262773035	0.112357238424408
653.114688	1.15000262773035	0.112363601831982
653.134688	1.15000262773035	0.112367065443865
653.154688	1.15000262773035	0.112344387569698
653.174688	1.15000262773035	0.11237133976408
653.194688	1.15000262773035	0.112365711691516
653.214688	1.15000262773035	0.112407351594407
653.234688	1.15000262773035	0.112496009019668
653.254688	1.15000262773035	0.112489980934354
653.274688	1.15000262773035	0.112560777256187
653.294688	1.15000262773035	0.112605397076018
653.314688	1.15000262773035	0.112676471151512
653.334688	1.15000262773035	0.112748906694733
653.354688	1.15000262773035	0.112750504371771
653.374688	1.15000262773035	0.1129369067523
653.394688	1.15000262773035	0.112914971928524
653.414688	1.15000262773035	0.112964279731607
653.434688	1.15000262773035	0.112879427768889
653.454688	1.15000262773035	0.112847060565115
653.474688	1.15000262773035	0.112815317713585
653.494688	1.15000262773035	0.112749025392879
653.514688	1.15000262773035	0.112712532241571
653.534688	1.15000262773035	0.112683163352949
653.554688	1.15000262773035	0.112689505988348
653.574688	1.15000262773035	0.112686222204155
653.594688	1.15000262773035	0.112694394571465
653.614688	1.15000262773035	0.112656818299581
653.634688	1.15000262773035	0.1125865050792
653.654688	1.15000262773035	0.112661834483204
653.674688	1.15000262773035	0.112687275650195
653.694688	1.15000262773035	0.112792319354426
653.714688	1.15000262773035	0.112858566569836
653.734688	1.15000262773035	0.112848226180902
653.754688	1.15000262773035	0.112808674178388
653.774688	1.15000262773035	0.112827686653824
653.794688	1.15000262773035	0.11286338630803
653.814688	1.15000262773035	0.112933009892187
653.834688	1.15000262773035	0.112994043291562
653.854688	1.15000262773035	0.112989244325544
653.874688	1.15000262773035	0.112971792730719
653.894688	1.15000262773035	0.11306801241482
653.914688	1.15000172161643	0.113064045522802
653.934688	1.15000172161643	0.113039780060942
653.954688	1.15000172161643	0.113128987058614
653.974688	1.15000172161643	0.113183743106571
653.994688	1.15000172161643	0.11316600129478
654.014688	1.15000172161643	0.113337467887676
654.034688	1.15000172161643	0.113308531653795
654.054688	1.15000172161643	0.113337409725587
654.074688	1.15000172161643	0.113401277043181
654.094688	1.15000172161643	0.113460259932095
654.114688	1.15000172161643	0.113567726858963
654.134688	1.15000172161643	0.113656520193599
654.154688	1.15000172161643	0.113655997328269
654.174688	1.15000172161643	0.113620939237538
654.194688	1.15000172161643	0.113656185464829
654.214688	1.15000172161643	0.113733624134878
654.234688	1.15000172161643	0.113813566148812
654.254688	1.15000172161643	0.113941311466838
654.274688	1.15000172161643	0.113948958594854
654.294688	1.15000172161643	0.113999871196863
654.314688	1.15000172161643	0.114102009170494
654.334688	1.15000172161643	0.114113801237748
654.354688	1.15000172161643	0.1142240724083
654.374688	1.15000172161643	0.114252871545823
654.394688	1.15000172161643	0.114312929839933
654.414688	1.15000172161643	0.114367660961281
654.434688	1.15000172161643	0.114328219941533
654.454688	1.15000172161643	0.114265273128054
654.474688	1.15000172161643	0.114242545400667
654.494688	1.15000172161643	0.114198269211966
654.514688	1.15000172161643	0.114123530331234
654.534688	1.15000172161643	0.114051364826294
654.554688	1.15000172161643	0.114048190244396
654.574688	1.15000172161643	0.114015993965951
654.594688	1.15000172161643	0.114027532612664
654.614688	1.15000172161643	0.114047452535422
654.634688	1.15000172161643	0.1139242575108
654.654688	1.15000172161643	0.113905709145111
654.674688	1.15000172161643	0.113881973076979
654.694688	1.15000172161643	0.113831046824684
654.714688	1.15000172161643	0.113750253151556
654.734688	1.15000172161643	0.113638957616009
654.754688	1.15000172161643	0.113563319003334
654.774688	1.15000172161643	0.11348621921649
654.794688	1.15000172161643	0.11348274136083
654.814688	1.15000172161643	0.113481750231317
654.834688	1.15000172161643	0.113371168071623
654.854688	1.15000172161643	0.113395457866604
654.874688	1.15000172161643	0.113452441878749
654.894688	1.15000172161643	0.113413491675832
654.914688	1.15000172161643	0.113412277987295
654.934688	1.15000172161643	0.113413428765815
654.954688	1.15000172161643	0.113418740507821
654.974688	1.15000172161643	0.113354655379128
654.994688	1.15000172161643	0.11328403473055
655.014688	1.15000172161643	0.113256742465982
655.034688	1.15000172161643	0.113200449870534
655.054688	1.15000172161643	0.113178265187161
655.074688	1.15000172161643	0.113193265665284
655.094688	1.15000172161643	0.113206803782256
655.114688	1.15000172161643	0.113175366578452
655.134688	1.15000172161643	0.113080757034692
655.154688	1.15000172161643	0.113038685664041
655.174688	1.15000172161643	0.113056769326491
655.194688	1.15000172161643	0.112995508026676
655.214688	1.15000172161643	0.112967546304568
655.234688	1.15000172161643	0.113013932946293
655.254688	1.15000172161643	0.112996093208533
655.274688	1.15000172161643	0.112999078466889
655.294688	1.15000172161643	0.112881302606095
655.314688	1.15000172161643	0.11279584172189
655.334688	1.15000172161643	0.11272418187105
655.354688	1.15000172161643	0.112605588180033
655.374688	1.15000172161643	0.112525491858509
655.394688	1.15000172161643	0.112386216202642
655.414688	1.15000172161643	0.11217179156395
655.434688	1.15000172161643	0.112036827618212
655.454688	1.15000172161643	0.111855396909501
655.474688	1.15000172161643	0.111743333396953
655.494688	1.15000172161643	0.111667611695577
655.514688	1.15000081550252	0.11148205147839
655.534688	1.15000081550252	0.111308098752838
655.554688	1.15000081550252	0.111164139268152
655.574688	1.15000081550252	0.111079092046984
655.594688	1.15000081550252	0.110912991797241
655.614688	1.15000081550252	0.110789269159362
655.634688	1.15000081550252	0.110665442660607
655.654688	1.15000081550252	0.110684795799721
655.674688	1.15000081550252	0.110567060296296
655.694688	1.15000081550252	0.110558667150436
655.714688	1.15000081550252	0.110581092791043
655.734688	1.15000081550252	0.110559946716443
655.754688	1.15000081550252	0.11057046812005
655.774688	1.15000081550252	0.110574309192034
655.794688	1.15000081550252	0.110634382916904
655.814688	1.15000081550252	0.110626173159678
655.834688	1.15000081550252	0.11065547617083
655.854688	1.15000081550252	0.110758013563721
655.874688	1.15000081550252	0.110735057935896
655.894688	1.15000081550252	0.110726807821299
655.914688	1.15000081550252	0.110708764516219
655.934688	1.15000081550252	0.110875751441108
655.954688	1.15000081550252	0.110779940672118
655.974688	1.15000081550252	0.11065020241223
655.994688	1.15000081550252	0.110616426261471
656.014688	1.15000081550252	0.110567942223517
656.034688	1.15000081550252	0.11057081115769
656.054688	1.15000081550252	0.110573582759386
656.074688	1.15000081550252	0.110551120915844
656.094688	1.15000081550252	0.110433229324357
656.114688	1.15000081550252	0.110304321357997
656.134688	1.15000081550252	0.110366585063649
656.154688	1.15000081550252	0.110404865809026
656.174688	1.15000081550252	0.110411358004088
656.194688	1.15000081550252	0.110403876459984
656.214688	1.15000081550252	0.110458267511143
656.234688	1.15000081550252	0.110392217928145
656.254688	1.15000081550252	0.110263004314062
656.274688	1.15000081550252	0.11021333092069
656.294688	1.15000081550252	0.110100307140146
656.314688	1.15000081550252	0.110083913145796
656.334688	1.15000081550252	0.109997645114204
656.354688	1.15000081550252	0.109962787029848
656.374688	1.15000081550252	0.109988358171308
656.394688	1.15000081550252	0.110036868322855
656.414688	1.15000081550252	0.110009310767932
656.434688	1.15000081550252	0.11000872974051
656.454688	1.15000081550252	0.109912920751991
656.474688	1.15000081550252	0.109943727075153
656.494688	1.15000081550252	0.109912229928785
656.514688	1.15000045447276	0.109854955106184
656.534688	1.14999990938861	0.109720824421427
656.554688	1.14999990938861	0.109639224787891
656.574688	1.14999990938861	0.109689701767707
656.594688	1.14999990938861	0.10970705424958
656.614688	1.14999990938861	0.10974902710077
656.634688	1.14999990938861	0.109728006252713
656.654688	1.14999990938861	0.109735520438807
656.674688	1.14999990938861	0.109675430689686
656.694688	1.14999990938861	0.109667545571889
656.714688	1.14999990938861	0.109673877524455
656.734688	1.14999990938861	0.109719311020073
656.754688	1.14999990938861	0.109711846093709
656.774688	1.14999990938861	0.109668127192801
656.794688	1.14999990938861	0.109615656084144
656.814688	1.14999990938861	0.109700446323827
656.834688	1.14999990938861	0.109680210070511
656.854688	1.14999990938861	0.109633403237351
656.874688	1.14999990938861	0.109596210360477
656.894688	1.14999990938861	0.109589734189664
656.914688	1.14999990938861	0.109584605836293
656.934688	1.14999990938861	0.109498065985947
656.954688	1.14999990938861	0.109326486629812
656.974688	1.14999990938861	0.109308565583823
656.994688	1.14999990938861	0.10907328033957
657.014688	1.14999990938861	0.108922422712166
657.034688	1.14999990938861	0.108966798013817
657.054688	1.14999990938861	0.108925470880538
657.074688	1.14999990938861	0.108887480945618
657.094688	1.14999990938861	0.108769848116089
657.114688	1.14999990938861	0.108766951881342
657.134688	1.15000443995817	0.108725313758921
657.154688	1.15000443995817	0.108742308365887
657.174688	1.15000443995817	0.108641597143964
657.194688	1.15000443995817	0.108547216687624
657.214688	1.15000443995817	0.108421441758813
657.234688	1.15000443995817	0.108268600685399
657.254688	1.15000443995817	0.108169107306446
657.274688	1.15000443995817	0.108101061814132
657.294688	1.15000443995817	0.108038525102746
657.314688	1.15000443995817	0.107880222727663
657.334688	1.14999990938861	0.107669810679776
657.354688	1.14999990938861	0.107638403150508
657.374688	1.14999990938861	0.10759383555786
657.394688	1.14999990938861	0.107464826104586
657.414688	1.14999990938861	0.107367234863414
657.434688	1.14999990938861	0.107185496726507
657.454688	1.14999990938861	0.10709021950568
657.474688	1.14999990938861	0.106980462891586
657.494688	1.14999990938861	0.106946953218163
657.514688	1.14999990938861	0.106769197404033
657.534688	1.14999990938861	0.106663928173328
657.554688	1.14999990938861	0.106579575929801
657.574688	1.14999990938861	0.10643791384772
657.594688	1.14999990938861	0.106421253969524
657.614688	1.14999990938861	0.106396001532585
657.634688	1.14999990938861	0.106381474066571
657.654688	1.14999990938861	0.106410204952661
657.674688	1.14999990938861	0.106305297751299
657.694688	1.14999990938861	0.10625183788709
657.714688	1.14999990938861	0.106277432768179
657.734688	1.14999990938861	0.106184583517915
657.754688	1.14999990938861	0.105984942139739
657.774688	1.14999990938861	0.105956084840124
657.794688	1.14999990938861	0.105861842667125
657.814688	1.14999990938861	0.105847397696322
657.834688	1.14999990938861	0.105835347460602
657.854688	1.14999990938861	0.105706721402338
657.874688	1.14999990938861	0.105563891923997
657.894688	1.14999990938861	0.105485066859612
657.914688	1.14999990938861	0.105389180123807
657.934688	1.14999990938861	0.105220705911154
657.954688	1.14999990938861	0.105205724424735
657.974688	1.14999990938861	0.105240363511012
657.994688	1.14999990938861	0.105183901770706
658.014688	1.14999990938861	0.105157751975788
658.034688	1.14999990938861	0.105114432494139
658.054688	1.14999990938861	0.104930200509197
658.074688	1.14999990938861	0.10481177002813
658.094688	1.14999990938861	0.104722904881116
658.114688	1.14999990938861	0.10455701532058
658.134688	1.1499990032747	0.104575867553522
658.154688	1.1499990032747	0.104577202314166
658.174688	1.1499990032747	0.104516295328316
658.194688	1.1499990032747	0.104347085780655
658.214688	1.1499990032747	0.104224221923858
658.234688	1.1499990032747	0.104130066993994
658.254688	1.1499990032747	0.10415503040095
658.274688	1.1499990032747	0.104025201336982
658.294688	1.1499990032747	0.103970120056108
658.314688	1.1499990032747	0.10381615669173
658.334688	1.1499990032747	0.103653860717547
658.354688	1.1499990032747	0.103552469355249
658.374688	1.1499990032747	0.103426152569404
658.394688	1.1499990032747	0.103326456216623
658.414688	1.1499990032747	0.10314404387425
658.434688	1.1499990032747	0.103005994963715
658.454688	1.1499990032747	0.102898515573541
658.474688	1.1499990032747	0.102854411497153
658.494688	1.1499990032747	0.102772928187799
658.514688	1.1499990032747	0.10264234717108
658.534688	1.1499990032747	0.102531458176681
658.554688	1.1499990032747	0.10247292634072
658.574688	1.1499990032747	0.102405464843281
658.594688	1.1499990032747	0.102327343658896
658.614688	1.1499990032747	0.10235510596812
658.634688	1.1499990032747	0.102295625733977
658.654688	1.1499990032747	0.102268364924417
658.674688	1.1499990032747	0.102201378219561
658.694688	1.1499990032747	0.102153015253715
658.714688	1.1499990032747	0.102079050878382
658.734688	1.1499990032747	0.102039436559341
658.754688	1.1499990032747	0.102018799106294
658.774688	1.1499990032747	0.102021628276589
658.794688	1.1499990032747	0.101874509047274
658.814688	1.1499990032747	0.101721909524587
658.834688	1.1499990032747	0.101706943468926
658.854688	1.1499990032747	0.10169596567095
658.874688	1.1499990032747	0.101687856807148
658.894688	1.1499990032747	0.101668240158151
658.914688	1.1499990032747	0.101704602741499
658.934688	1.1499990032747	0.101754650034028
658.954688	1.1499990032747	0.101616870568282
658.974688	1.1499990032747	0.101601504499871
658.994688	1.1499990032747	0.101451469450615
659.014688	1.1499990032747	0.101429155979755
659.034688	1.1499990032747	0.101442549284989
659.054688	1.1499990032747	0.101416969241169
659.074688	1.1499990032747	0.101360839262179
659.094688	1.1499990032747	0.101354744112413
659.114688	1.1499990032747	0.101247697970471
659.134688	1.15000353384426	0.101261377338236
659.154688	1.15000353384426	0.101200082802941
659.174688	1.15000353384426	0.101124875658026
659.194688	1.15000353384426	0.100970512280897
659.214688	1.15000353384426	0.100820976357343
659.234688	1.15000353384426	0.100750782428598
659.254688	1.15000353384426	0.100762528203574
659.274688	1.15000353384426	0.100666084179978
659.294688	1.15000353384426	0.100600350927535
659.314688	1.15000353384426	0.100516001651462
659.334688	1.15000353384426	0.100470730178812
659.354688	1.15000353384426	0.10025936676529
659.374688	1.15000353384426	0.100171493341281
659.394688	1.15000353384426	0.100093448123709
659.414688	1.15000353384426	0.100075410753536
659.434688	1.15000353384426	0.1000822804087
659.454688	1.15000353384426	0.100138578345565
659.474688	1.15000353384426	0.100047567729573
659.494688	1.15000353384426	0.10004729591082
659.514688	1.15000353384426	0.100063217486551
659.534688	1.15000353384426	0.10005448070956
659.554688	1.15000353384426	0.10010472504101
659.574688	1.15000353384426	0.100169505147345
659.594688	1.15000353384426	0.100282139004482
659.614688	1.15000353384426	0.100289588500085
659.634688	1.15000353384426	0.100278119291788
659.654688	1.15000353384426	0.10018369907157
659.674688	1.15000353384426	0.100277636783827
659.694688	1.15000353384426	0.100348657445154
659.714688	1.15000353384426	0.100366046129962
659.734688	1.15000353384426	0.100290031244169
659.754688	1.15000353384426	0.100221513333235
659.774688	1.15000353384426	0.100161449104217
659.794688	1.15000353384426	0.100093951403844
659.814688	1.15000353384426	0.0999908478208008
659.834688	1.15000353384426	0.0999489099855648
659.854688	1.15000353384426	0.0998980341799807
659.874688	1.15000353384426	0.0997904058236346
659.894688	1.15000353384426	0.099660900212113
659.914688	1.15000353384426	0.0995546380714215
659.934688	1.15000320820957	0.0994633247751593
659.954688	1.15000262773035	0.0992509340291875
659.974688	1.15000262773035	0.099232252721577
659.994688	1.15000262773035	0.0990695460518085
660.014688	1.15000262773035	0.0990250852874924
660.034688	1.15000262773035	0.0989515577213338
660.054688	1.15000262773035	0.0988537409536859
660.074688	1.15000262773035	0.0987670729093416
660.094688	1.15000262773035	0.0987453980345046
660.114688	1.15000262773035	0.0985861793097398
660.134688	1.15000262773035	0.0984613984778957
660.154688	1.15000262773035	0.0983408017556764
660.174688	1.15000262773035	0.0981741727056945
660.194688	1.15000262773035	0.0982558399971717
660.214688	1.15000262773035	0.0982786341955211
660.234688	1.15000262773035	0.0982297744779366
660.254688	1.15000262773035	0.0981554587560929
660.274688	1.15000262773035	0.0981520058270438
660.294688	1.15000262773035	0.0981035378133388
660.314688	1.15000262773035	0.0980068890354417
660.334688	1.15000262773035	0.0980161652955029
660.354688	1.15000715829991	0.0979143050755324
660.374688	1.15000715829991	0.0979125762370445
660.394688	1.15000715829991	0.0978590546498004
660.414688	1.15000715829991	0.0978355447016352
660.434688	1.15000715829991	0.0978578089127643
660.454688	1.15000715829991	0.0977898423547175
660.474688	1.15000715829991	0.0975661663825738
660.494688	1.15000715829991	0.0975170621468097
660.514688	1.15000715829991	0.0975375921780363
660.534688	1.15000715829991	0.0975148116299739
660.554688	1.15000262773035	0.0974964638641504
660.574688	1.15000262773035	0.0974080070387563
660.594688	1.15000262773035	0.0973973633760601
660.614688	1.15000262773035	0.0973297683432078
660.634688	1.15000262773035	0.0972696228059604
660.654688	1.15000262773035	0.0971372636910237
660.674688	1.15000262773035	0.0970609301007082
660.694688	1.15000262773035	0.0969687835434656
660.714688	1.15000262773035	0.0969484837866417
660.734688	1.15000262773035	0.0967667984704096
660.754688	1.15000262773035	0.0966312552777231
660.774688	1.15000262773035	0.0966285139440545
660.794688	1.15000262773035	0.096571890774271
660.814688	1.15000262773035	0.0965557460460266
660.834688	1.15000262773035	0.0965242922244808
660.854688	1.15000262773035	0.0965564665437683
660.874688	1.15000262773035	0.0965996910669015
660.894688	1.15000262773035	0.0965848662620339
660.914688	1.15000262773035	0.0965305072593738
660.934688	1.15000262773035	0.0964996125060932
660.954688	1.15000262773035	0.0965222529903433
660.974688	1.15000262773035	0.0964690156851581
660.994688	1.15000262773035	0.0964759500308115
661.014688	1.15000262773035	0.0964362870455305
661.034688	1.15000262773035	0.0964319777093622
661.054688	1.15000262773035	0.0963692748205724
661.074688	1.15000262773035	0.0962927424108635
661.094688	1.15000262773035	0.0963524457975197
661.114688	1.15000262773035	0.0964602492336301
661.134688	1.15000262773035	0.096451923152222
661.154688	1.15000262773035	0.0964809484097127
661.174688	1.15000262773035	0.0965078905147519
661.194688	1.15000262773035	0.0965400850127249
661.214688	1.15000262773035	0.0964502732480006
661.234688	1.15000262773035	0.0963297459641965
661.254688	1.15000262773035	0.0962858513900336
661.274688	1.15000262773035	0.0963320878786048
661.294688	1.15000262773035	0.096256594671159
661.314688	1.15000262773035	0.0963401611329632
661.334688	1.15000262773035	0.096399775496011
661.354688	1.15000172161643	0.0964604611098195
661.374688	1.15000172161643	0.0964349813659313
661.394688	1.15000172161643	0.096452833566997
661.414688	1.15000172161643	0.0965261581593259
661.434688	1.15000172161643	0.0964713427622986
661.454688	1.15000172161643	0.0964124073526419
661.474688	1.15000172161643	0.0963540078651127
661.494688	1.15000172161643	0.0963624283115463
661.514688	1.15000172161643	0.096321853724509
661.534688	1.15000172161643	0.0964855052315134
661.554688	1.15000172161643	0.0964635496355627
661.574688	1.15000172161643	0.0964765185949271
661.594688	1.15000172161643	0.0965947977358578
661.614688	1.15000172161643	0.0966326339566806
661.634688	1.15000172161643	0.096649928276463
661.654688	1.15000172161643	0.0966677389331788
661.674688	1.15000172161643	0.0967509884709342
661.694688	1.15000172161643	0.0967741316418305
661.714688	1.15000172161643	0.0966972698447684
661.734688	1.15000172161643	0.0966350328461988
661.754688	1.15000172161643	0.0965359501628294
661.774688	1.15000172161643	0.0965746143032169
661.794688	1.15000172161643	0.0964449431077822
661.814688	1.15000172161643	0.0964474517930849
661.834688	1.15000172161643	0.0964911689135207
661.854688	1.15000172161643	0.0965293440175486
661.874688	1.15000172161643	0.0964998772029567
661.894688	1.15000172161643	0.0964273205876285
661.914688	1.15000172161643	0.0964472701849226
661.934688	1.15000172161643	0.0964455739884248
661.954688	1.15000172161643	0.096482384063781
661.974688	1.15000172161643	0.0965243064682586
661.994688	1.15000172161643	0.0965005490344598
662.014688	1.15000172161643	0.0965315992823094
662.034688	1.15000172161643	0.0964730876250343
662.054688	1.15000172161643	0.0963748749990715
662.074688	1.15000172161643	0.0963563106091332
662.094688	1.15000172161643	0.0962539821249789
662.114688	1.15000172161643	0.0961740757204873
662.134688	1.15000172161643	0.0960468906577084
662.154688	1.15000172161643	0.0960539698150988
662.174688	1.15000172161643	0.0961033387477268
662.194688	1.15000172161643	0.0961870814762767
662.214688	1.15000172161643	0.0961813115594301
662.234688	1.15000172161643	0.0961489716562291
662.254688	1.15000172161643	0.0960930440575779
662.274688	1.15000172161643	0.0961462582166259
662.294688	1.15000172161643	0.0962242565484298
662.314688	1.15000172161643	0.0962399822722216
662.334688	1.15000172161643	0.0962577685958172
662.354688	1.15000172161643	0.0961992219225872
662.374688	1.15000172161643	0.0962430868222139
662.394688	1.15000172161643	0.0962414535357336
662.414688	1.15000172161643	0.0962333785009031
662.434688	1.15000172161643	0.0962387442505653
662.454688	1.15000172161643	0.0962160497586595
662.474688	1.15000172161643	0.0962286092094219
662.494688	1.15000172161643	0.0962556094765522
662.514688	1.15000172161643	0.0963110581281872
662.534688	1.15000172161643	0.0963192483002188
662.554688	1.15000172161643	0.0963315294038309
662.574688	1.15000172161643	0.0963467482865412
662.594688	1.15000172161643	0.0963236787084952
662.614688	1.15000172161643	0.0963443244704127
662.634688	1.15000172161643	0.0964170971163663
662.654688	1.15000172161643	0.0964847930426421
662.674688	1.15000172161643	0.0964197328086849
662.694688	1.15000172161643	0.0964619472106006
662.714688	1.15000172161643	0.0964165665356566
662.734688	1.15000172161643	0.0963242597359171
662.754688	1.15000172161643	0.0963185325504021
662.774688	1.15000172161643	0.096263745047437
662.794688	1.15000172161643	0.0962536218761084
662.814688	1.15000172161643	0.0963402495630826
662.834688	1.15000172161643	0.0962712829731604
662.854688	1.15000172161643	0.0961407072978586
662.874688	1.15000172161643	0.0960344142956482
662.894688	1.15000172161643	0.0960665138351033
662.914688	1.15000172161643	0.0960896967698796
662.934688	1.15000172161643	0.0960273481950531
662.954688	1.15000172161643	0.0959592866784897
662.974688	1.15000172161643	0.0959501777828132
662.994688	1.15000172161643	0.0958852760108804
663.014688	1.15000172161643	0.0958810859663474
663.034688	1.15000172161643	0.0958601571093531
663.054688	1.15000172161643	0.0958181901930717
663.074688	1.15000172161643	0.095848126458828
663.094688	1.15000172161643	0.0958499253292219
663.114688	1.15000172161643	0.0958260325795371
663.134688	1.15000172161643	0.0956970290611709
663.154688	1.15000172161643	0.0956465580162628
663.174688	1.15000172161643	0.0955096604777372
663.194688	1.15000172161643	0.0954519838619134
663.214688	1.15000172161643	0.0954448061850618
663.234688	1.15000172161643	0.0953703041071302
663.254688	1.15000172161643	0.095390345101996
663.274688	1.15000172161643	0.0953088101589505
663.294688	1.15000172161643	0.0952906457817621
663.314688	1.15000172161643	0.0953214194629345
663.334688	1.15000172161643	0.0952427225925451
663.354688	1.15000172161643	0.0951000990554869
663.374688	1.15000172161643	0.0950969078558472
663.394688	1.15000172161643	0.0950359415209245
663.414688	1.15000172161643	0.0949740279748014
663.434688	1.15000172161643	0.0949040690683841
663.454688	1.15000172161643	0.094900356783887
663.474688	1.15000172161643	0.0948834547614756
663.494688	1.15000172161643	0.0948222272906332
663.514688	1.15000172161643	0.0947148226802905
663.534688	1.15000172161643	0.0946220072589983
663.554688	1.15000172161643	0.0945004532362358
663.574688	1.15000172161643	0.09441246942295
663.594688	1.15000172161643	0.0945015316088858
663.614688	1.15000172161643	0.0944337828619362
663.634688	1.15000172161643	0.0943810464629236
663.654688	1.15000172161643	0.0943258506383384
663.674688	1.15000172161643	0.09418223893922
663.694688	1.15000172161643	0.0940385049810112
663.714688	1.15000172161643	0.0940162852816852
663.734688	1.15000172161643	0.0940507083373374
663.754688	1.15000172161643	0.0939702986527098
663.774688	1.15000172161643	0.0938165180834756
663.794688	1.15000172161643	0.0937431026870648
663.814688	1.15000172161643	0.0936990674556005
663.834688	1.15000172161643	0.0936067713386931
663.854688	1.15000172161643	0.0935150129243849
663.874688	1.15000172161643	0.0934804266587831
663.894688	1.15000172161643	0.0934619726581198
663.914688	1.15000172161643	0.0934072403497919
663.934688	1.15000172161643	0.0934141966546033
663.954688	1.15000172161643	0.0934215126147935
663.974688	1.15000172161643	0.0933915443005378
663.994688	1.15000172161643	0.0933452217558111
664.014688	1.15000172161643	0.0933551633189778
664.034688	1.15000172161643	0.0933416780226808
664.054688	1.15000172161643	0.0933344267529791
664.074688	1.15000172161643	0.0932886276670729
664.094688	1.15000172161643	0.0933344077612754
664.114688	1.15000172161643	0.093205585257581
664.134688	1.15000172161643	0.0931582692093773
664.154688	1.15000172161643	0.0931983149961751
664.174688	1.15000172161643	0.0931992734837003
664.194688	1.15000172161643	0.0932917624850924
664.214688	1.15000172161643	0.0931775481621501
664.234688	1.15000172161643	0.0932788273546987
664.254688	1.15000172161643	0.0932811206028684
664.274688	1.15000172161643	0.0932048273699225
664.294688	1.15000172161643	0.0931459720815149
664.314688	1.15000172161643	0.093120428834119
664.334688	1.15000172161643	0.0931108018210379
664.354688	1.15000172161643	0.0931547848253196
664.374688	1.15000172161643	0.0929859266241679
664.394688	1.15000172161643	0.0928628977769494
664.414688	1.15000172161643	0.0928755017395165
664.434688	1.15000172161643	0.0928712986381884
664.454688	1.15000172161643	0.092903609460344
664.474688	1.15000172161643	0.092856387183675
664.494688	1.15000172161643	0.0927535560128749
664.514688	1.15000172161643	0.0927207893898415
664.534688	1.15000172161643	0.0926703296212569
664.554688	1.15000172161643	0.092658471083042
664.574688	1.15000172161643	0.0926898329135245
664.594688	1.15000172161643	0.0926914323710338
664.614688	1.15000172161643	0.0926863918542897
664.634688	1.15000172161643	0.0925921573966694
664.654688	1.15000172161643	0.0925668901224615
664.674688	1.15000172161643	0.0924484821940428
664.694688	1.15000172161643	0.0923849958974938
664.714688	1.15000172161643	0.0923458979153851
664.734688	1.15000172161643	0.0923419974943269
664.754688	1.15000172161643	0.0924040570391695
664.774688	1.15000172161643	0.0924230813844208
664.794688	1.15000172161643	0.0924787045223293
664.814688	1.15000172161643	0.0923897473842533
664.834688	1.15000172161643	0.0923827964208588
664.854688	1.15000172161643	0.0923106718667788
664.874688	1.15000172161643	0.092298120724886
664.894688	1.15000172161643	0.0923202733597592
664.914688	1.15000172161643	0.0921690703207524
664.934688	1.15000172161643	0.0921062665385389
664.954688	1.15000172161643	0.0919544023508626
664.974688	1.15000172161643	0.0917877210736973
664.994688	1.15000172161643	0.0918005024899915
665.014688	1.15000172161643	0.0917348647895571
665.034688	1.15000172161643	0.0917145205209284
665.054688	1.15000172161643	0.0917231136731644
665.074688	1.15000172161643	0.0917466705070965
665.094688	1.15000172161643	0.0917520285413795
665.114688	1.15000172161643	0.0917733669069755
665.134688	1.15000172161643	0.0917812152283479
665.154688	1.15000172161643	0.0917679050118158
665.174688	1.15000172161643	0.0918107200263454
665.194688	1.15000172161643	0.0917838586360469
665.214688	1.15000172161643	0.0916882911982522
665.234688	1.15000172161643	0.0915614485796227
665.254688	1.15000172161643	0.0915112137440233
665.274688	1.15000172161643	0.0914995908216271
665.294688	1.15000172161643	0.0915387327220489
665.314688	1.15000172161643	0.0915737795364558
665.334688	1.15000172161643	0.0916304032997302
665.354688	1.15000172161643	0.0916112596628424
665.374688	1.15000172161643	0.0916248327957673
665.394688	1.15000172161643	0.0915968740411123
665.414688	1.15000172161643	0.091593808661508
665.434688	1.15000172161643	0.0916195904921764
665.454688	1.15000172161643	0.0915684036974519
665.474688	1.15000172161643	0.0915612770608024
665.494688	1.15000172161643	0.0915710708447791
665.514688	1.15000172161643	0.0915071821615152
665.534688	1.15000172161643	0.0915195522887366
665.554688	1.15000172161643	0.0915656938187924
665.574688	1.15000172161643	0.0917115287341748
665.594688	1.15000081550252	0.0916178278247172
665.614688	1.15000081550252	0.0916181536511263
665.634688	1.15000081550252	0.0916811034320586
665.654688	1.15000081550252	0.0916781294500263
665.674688	1.15000081550252	0.0916194450869485
665.694688	1.15000081550252	0.0916042790249129
665.714688	1.15000081550252	0.0916326205810857
665.734688	1.15000081550252	0.0916563008610897
665.754688	1.15000081550252	0.0916705315817401
665.774688	1.15000081550252	0.0917340160978177
665.794688	1.15000081550252	0.0917361265508427
665.814688	1.15000081550252	0.0917431214325498
665.834688	1.15000081550252	0.0917358582930333
665.854688	1.15000081550252	0.0917183515035711
665.874688	1.15000081550252	0.0916749091693415
665.894688	1.15000081550252	0.0917443084140038
665.914688	1.15000081550252	0.0917083541522763
665.934688	1.15000081550252	0.0916787253147164
665.954688	1.15000081550252	0.0916740468273159
665.974688	1.15000081550252	0.0916187067844845
665.994688	1.15000081550252	0.0915346417904708
666.014688	1.15000081550252	0.0914888688181557
666.034688	1.15000081550252	0.0915032746185704
666.054688	1.15000081550252	0.0914880438660461
666.074688	1.15000081550252	0.0914244596435252
666.094688	1.15000081550252	0.0915133396278096
666.114688	1.15000081550252	0.0914406500705565
666.134688	1.15000081550252	0.0914507322910253
666.154688	1.15000081550252	0.0914987338210189
666.174688	1.15000081550252	0.0915263441966168
666.194688	1.15000081550252	0.0915333758747495
666.214688	1.15000081550252	0.0916065520943974
666.234688	1.15000081550252	0.0916691451874028
666.254688	1.15000081550252	0.0916157108432953
666.274688	1.15000081550252	0.0915474967996153
666.294688	1.15000081550252	0.0915375860979658
666.314688	1.15000081550252	0.0915342305013965
666.334688	1.15000081550252	0.0916067610031327
666.354688	1.15000081550252	0.0916151529620119
666.374688	1.15000081550252	0.0915579903091577
666.394688	1.15000081550252	0.0914445617679375
666.414688	1.15000081550252	0.0914292835361548
666.434688	1.15000081550252	0.0913432505268899
666.454688	1.15000081550252	0.0913342253134051
666.474688	1.15000081550252	0.0913491806862328
666.494688	1.15000081550252	0.091311540910841
666.514688	1.15000081550252	0.0913607709666387
666.534688	1.15000081550252	0.0913030124490946
666.554688	1.15000081550252	0.0912797541409979
666.574688	1.15000081550252	0.091186423569754
666.594688	1.15000534607209	0.0912411885200715
666.614688	1.15000534607209	0.0912749427116742
666.634688	1.15000534607209	0.0913056831573662
666.654688	1.15000534607209	0.0913390954983103
666.674688	1.15000534607209	0.0913540514646285
666.694688	1.15000534607209	0.0913751381901563
666.714688	1.15000534607209	0.0914740760617876
666.734688	1.15000534607209	0.0914679292783288
666.754688	1.15000534607209	0.0916020534346869
666.774688	1.15000534607209	0.0915983856619945
666.794688	1.15000081550252	0.0917108034885066
666.814688	1.15000081550252	0.0919215900290435
666.834688	1.15000081550252	0.092033296260174
666.854688	1.15000081550252	0.0920627755380705
666.874688	1.15000081550252	0.0921036884148219
666.894688	1.15000081550252	0.0921029038200808
666.914688	1.15000081550252	0.0921364413875684
666.934688	1.15000081550252	0.0922822127994423
666.954688	1.15000081550252	0.0923997328657336
666.974688	1.15000081550252	0.0925687536833447
666.994688	1.15000081550252	0.0926890127093397
667.014688	1.15000081550252	0.0928041309186599
667.034688	1.15000081550252	0.0928696220268853
667.054688	1.15000081550252	0.0929219376409725
667.074688	1.15000081550252	0.0929830600639565
667.094688	1.15000081550252	0.0930414298769493
667.114688	1.15000081550252	0.0930791681718027
667.134688	1.15000081550252	0.0931882369301423
667.154688	1.15000081550252	0.0933261683295142
667.174688	1.15000081550252	0.0933952714223032
667.194688	1.15000081550252	0.0935296638364708
667.214688	1.15000081550252	0.0936291720526895
667.234688	1.15000081550252	0.0937696281616146
667.254688	1.15000081550252	0.0938694372776329
667.274688	1.15000081550252	0.0940520128299556
667.294688	1.15000081550252	0.0941850200367657
667.314688	1.15000081550252	0.0943883262201804
667.334688	1.15000081550252	0.0944879353298241
667.354688	1.15000081550252	0.0944970994201393
667.374688	1.15000081550252	0.0946708693505458
667.394688	1.14999990938861	0.0947626758376021
667.414688	1.14999990938861	0.0948810089861895
667.434688	1.14999990938861	0.095026341214925
667.454688	1.14999990938861	0.0951663925631747
667.474688	1.14999990938861	0.0952470841558972
667.494688	1.14999990938861	0.0953231619517092
667.514688	1.14999990938861	0.0953247210518488
667.534688	1.14999990938861	0.0954132882665178
667.554688	1.14999990938861	0.0954165595874047
667.574688	1.14999990938861	0.0955093779761512
667.594688	1.14999990938861	0.0956036462627431
667.614688	1.14999990938861	0.0957223616193587
667.634688	1.14999990938861	0.0957960084771525
667.654688	1.14999990938861	0.0958730192403866
667.674688	1.14999990938861	0.0959061840956991
667.694688	1.14999990938861	0.095926276724257
667.714688	1.14999990938861	0.0959098305027246
667.734688	1.14999990938861	0.0959483427094852
667.754688	1.14999990938861	0.0960085428478797
667.774688	1.14999990938861	0.0961136453076917
667.794688	1.14999990938861	0.0962000759557446
667.814688	1.14999990938861	0.0962211751445773
667.834688	1.14999990938861	0.096202060588735
667.854688	1.14999990938861	0.0963050531890127
667.874688	1.14999990938861	0.0963960175127277
667.894688	1.14999990938861	0.0964518293806878
667.914688	1.14999990938861	0.0965376493267816
667.934688	1.14999990938861	0.0966895865138184
667.954688	1.14999990938861	0.0966718904008139
667.974688	1.14999990938861	0.096688826845688
667.994688	1.14999990938861	0.0966458432797901
668.014688	1.14999990938861	0.0967784498803599
668.034688	1.14999990938861	0.0968285001403431
668.054688	1.14999990938861	0.0969598455731177
668.074688	1.14999990938861	0.097028737976699
668.094688	1.14999990938861	0.0971114397225136
668.114688	1.14999990938861	0.0972519717982504
668.134688	1.14999990938861	0.0974559539676032
668.154688	1.14999990938861	0.0975470880296647
668.174688	1.14999990938861	0.097557744749159
668.194688	1.14999990938861	0.0976349068525287
668.214688	1.14999990938861	0.0977226235949861
668.234688	1.14999990938861	0.0977151147503094
668.254688	1.14999990938861	0.0976451196409586
668.274688	1.14999990938861	0.0976302515112668
668.294688	1.14999990938861	0.0976705269789769
668.314688	1.14999990938861	0.0977669846528608
668.334688	1.14999990938861	0.0977681835041287
668.354688	1.14999990938861	0.0978712971765154
668.374688	1.14999990938861	0.0978725084910898
668.394688	1.14999990938861	0.0977775701534661
668.414688	1.14999990938861	0.0977191920316032
668.434688	1.14999990938861	0.097688921630567
668.454688	1.14999990938861	0.0977200478452307
668.474688	1.14999990938861	0.0978643088232062
668.494688	1.14999990938861	0.0979544743084019
668.514688	1.14999990938861	0.0980290185241757
668.534688	1.14999990938861	0.0981004397917442
668.554688	1.14999990938861	0.0981987978229357
668.574688	1.14999990938861	0.0982579308650028
668.594688	1.14999990938861	0.0983462683987614
668.614688	1.14999990938861	0.098355215864961
668.634688	1.14999990938861	0.0983865723540263
668.654688	1.14999990938861	0.0983650238927133
668.674688	1.14999990938861	0.0983686898849336
668.694688	1.14999990938861	0.0983891041854676
668.714688	1.14999990938861	0.0984434145218872
668.734688	1.14999990938861	0.0985243737789289
668.754688	1.14999990938861	0.0985441874668473
668.774688	1.14999990938861	0.0986863504551012
668.794688	1.14999990938861	0.0986782184451614
668.814688	1.14999990938861	0.0987247718577803
668.834688	1.14999990938861	0.0988052302086485
668.854688	1.14999990938861	0.098927504729153
668.874688	1.14999990938861	0.0989093462868723
668.894688	1.14999990938861	0.0989183780287542
668.914688	1.14999990938861	0.099010068785119
668.934688	1.14999990938861	0.099161755519069
668.954688	1.14999990938861	0.0991453294762195
668.974688	1.14999990938861	0.099090044034535
668.994688	1.14999990938861	0.0990698671302919
669.014688	1.14999990938861	0.0991354377662746
669.034688	1.14999990938861	0.0991582491758542
669.054688	1.14999990938861	0.099214383902769
669.074688	1.14999990938861	0.0993015184308237
669.094688	1.14999990938861	0.0993059120426751
669.114688	1.14999990938861	0.0993631821173513
669.134688	1.14999990938861	0.0994109159830267
669.154688	1.14999990938861	0.099367624988932
669.174688	1.14999990938861	0.0993170554245646
669.194688	1.14999990938861	0.0993344904016487
669.214688	1.14999990938861	0.0993084581178934
669.234688	1.14999990938861	0.0993172738291513
669.254688	1.14999990938861	0.0993976514652798
669.274688	1.14999990938861	0.0994069443430823
669.294688	1.14999990938861	0.0994334769395194
669.314688	1.14999990938861	0.099445566345627
669.334688	1.14999990938861	0.0994601080554181
669.354688	1.14999990938861	0.0993943676810874
669.374688	1.14999990938861	0.0993906910060343
669.394688	1.14999990938861	0.0994352633466075
669.414688	1.14999990938861	0.0993651376692961
669.434688	1.14999990938861	0.0994094542153662
669.454688	1.14999990938861	0.0993836296533656
669.474688	1.14999990938861	0.0993935231437829
669.494688	1.14999990938861	0.0994025869341658
669.514688	1.14999990938861	0.0994046914522823
669.534688	1.14999990938861	0.0993511075485116
669.554688	1.14999990938861	0.0993498612179852
669.574688	1.14999990938861	0.0993203267454508
669.594688	1.14999990938861	0.0993402615054773
669.614688	1.14999990938861	0.0993922898700533
669.634688	1.14999990938861	0.099435242574433
669.654688	1.14999990938861	0.0992969455847729
669.674688	1.14999990938861	0.0992781485464696
669.694688	1.14999990938861	0.0992782945451887
669.714688	1.14999990938861	0.0992081670874054
669.734688	1.14999990938861	0.0991016752658014
669.754688	1.14999990938861	0.0990414407049444
669.774688	1.14999990938861	0.0990230721669461
669.794688	1.14999990938861	0.0990610674432839
669.814688	1.14999990938861	0.0990027854669188
669.834688	1.14999990938861	0.0989289575944526
669.854688	1.14999990938861	0.0988356288036816
669.874688	1.14999990938861	0.0986997318905213
669.894688	1.14999990938861	0.0986551708262716
669.914688	1.14999990938861	0.0986782493066787
669.934688	1.14999990938861	0.098696196466261
669.954688	1.14999990938861	0.0986190480131776
669.974688	1.14999990938861	0.0985522001851525
669.994688	1.14999990938861	0.0985043048899981
670.014688	1.14999990938861	0.0984552416050942
670.034688	1.14999990938861	0.0983911742811229
670.054688	1.14999990938861	0.0984138527487797
670.074688	1.14999990938861	0.0984434501313317
670.094688	1.14999990938861	0.0984070917024195
670.114688	1.14999990938861	0.0983344763315084
670.134688	1.14999990938861	0.0983562722784546
670.154688	1.14999990938861	0.0982711324727339
670.174688	1.14999990938861	0.0981598802620082
670.194688	1.14999990938861	0.0981306698354106
670.214688	1.14999990938861	0.0981190730266072
670.234688	1.14999990938861	0.0980328346695503
670.254688	1.14999990938861	0.0980127527238236
670.274688	1.14999990938861	0.0979559360760628
670.294688	1.14999990938861	0.0979534083990573
670.314688	1.14999990938861	0.0979934826734097
670.334688	1.14999990938861	0.0980808676545523
670.354688	1.14999990938861	0.0980830338957059
670.374688	1.14999990938861	0.0980821673992446
670.394688	1.14999990938861	0.0979580892604222
670.414688	1.14999990938861	0.0978678507758646
670.434688	1.14999990938861	0.0976824151917285
670.454688	1.14999990938861	0.0976895281780905
670.474688	1.14999990938861	0.0976846128878903
670.494688	1.14999990938861	0.0975901837653119
670.514688	1.14999990938861	0.0975623692289032
670.534688	1.14999990938861	0.0974868392250328
670.554688	1.14999990938861	0.097441149934911
670.574688	1.14999990938861	0.0973034114200257
670.594688	1.14999990938861	0.0972550727872991
670.614688	1.15000344889608	0.097149935905025
670.634688	1.15000443995817	0.0970740937250314
670.654688	1.15000443995817	0.0969735397781523
670.674688	1.15000443995817	0.0969179124858073
670.694688	1.15000443995817	0.0968234970135154
670.714688	1.15000443995817	0.0966713752508634
670.734688	1.15000443995817	0.0964414705935402
670.754688	1.15000443995817	0.0963055107703641
670.774688	1.15000443995817	0.096151202587873
670.794688	1.15000443995817	0.0959401026842331
670.814688	1.15000443995817	0.0958328138045829
670.834688	1.14999990938861	0.0957984963902805
670.854688	1.14999990938861	0.0956983715371958
670.874688	1.14999990938861	0.0956717160881772
670.894688	1.14999990938861	0.0955581462961637
670.914688	1.14999990938861	0.0953629756836341
670.934688	1.14999990938861	0.0953215642746728
670.954688	1.14999990938861	0.0952177277305812
670.974688	1.14999990938861	0.0951345672164343
670.994688	1.14999990938861	0.0950548602248272
671.014688	1.14999990938861	0.0949055961200247
671.034688	1.14999990938861	0.0947204934841868
671.054688	1.14999990938861	0.0945792688047717
671.074688	1.14999990938861	0.094384637081823
671.094688	1.14999990938861	0.0940913268426884
671.114688	1.14999990938861	0.0939970900111047
671.134688	1.14999990938861	0.0939045197014825
671.154688	1.14999990938861	0.0937982931702337
671.174688	1.14999990938861	0.093680863908024
671.194688	1.14999990938861	0.0934893147759089
671.214688	1.14999990938861	0.0934537611204226
671.234688	1.14999990938861	0.0932739803159326
671.254688	1.14999990938861	0.0930285416323238
671.274688	1.14999990938861	0.092752023026328
671.294688	1.14999990938861	0.0925921514617627
671.314688	1.14999990938861	0.0924020035612558
671.334688	1.14999990938861	0.0922325376255995
671.354688	1.14999990938861	0.0921299836149685
671.374688	1.14999990938861	0.0920101851377767
671.394688	1.14999990938861	0.0918265234974238
671.414688	1.14999990938861	0.0917189354984481
671.434688	1.14999990938861	0.0915988046664485
671.454688	1.14999990938861	0.0916681065786301
671.474688	1.14999990938861	0.0916957401003671
671.494688	1.14999990938861	0.091629047766911
671.514688	1.14999990938861	0.0915742875645193
671.534688	1.14999990938861	0.0915591559249449
671.554688	1.14999990938861	0.0915039001577979
671.574688	1.14999990938861	0.091405508297634
671.594688	1.14999990938861	0.091380721157424
671.614688	1.14999990938861	0.0914744861638792
671.634688	1.1499990032747	0.0914666965980891
671.654688	1.1499990032747	0.0914291695859358
671.674688	1.1499990032747	0.0913965721077576
671.694688	1.1499990032747	0.0912928993671077
671.714688	1.1499990032747	0.0912129977105421
671.734688	1.1499990032747	0.0912467352844048
671.754688	1.1499990032747	0.0913207590088106
671.774688	1.1499990032747	0.091384815649949
671.794688	1.1499990032747	0.0913254042607305
671.814688	1.1499990032747	0.0913588053253508
671.834688	1.1499990032747	0.0912769926286447
671.854688	1.1499990032747	0.0912600995085935
671.874688	1.1499990032747	0.0912094373596715
671.894688	1.1499990032747	0.0911815225233304
671.914688	1.1499990032747	0.0911807159694328
671.934688	1.1499990032747	0.0913389055812773
671.954688	1.1499990032747	0.0913905986235922
671.974688	1.1499990032747	0.0913842684514986
671.994688	1.1499990032747	0.0913435407438541
672.014688	1.1499990032747	0.0912489240782065
672.034688	1.1499990032747	0.0911680544382647
672.054688	1.1499990032747	0.0911824982220857
672.074688	1.1499990032747	0.0912767409885762
672.094688	1.1499990032747	0.0911815949291998
672.114688	1.1499990032747	0.0911136823788095
672.134688	1.1499990032747	0.0910874993484094
672.154688	1.1499990032747	0.0910666256860527
672.174688	1.1499990032747	0.0911253260733801
672.194688	1.1499990032747	0.091128966545499
672.214688	1.1499990032747	0.0910907374338155
672.234688	1.1499990032747	0.091068034633037
672.254688	1.1499990032747	0.0911946576600993
672.274688	1.1499990032747	0.0912373783096045
672.294688	1.1499990032747	0.09125474028733
672.314688	1.1499990032747	0.0913312038521143
672.334688	1.1499990032747	0.0913630131746042
672.354688	1.1499990032747	0.0914749763872206
672.374688	1.1499990032747	0.0915448314327605
672.394688	1.1499990032747	0.091511695658495
672.414688	1.1499990032747	0.0915551439276314
672.434688	1.1499990032747	0.0914716219776319
672.454688	1.1499990032747	0.0915038069797523
672.474688	1.1499990032747	0.0914526480790923
672.494688	1.1499990032747	0.0915567997667593
672.514688	1.1499990032747	0.0915164234056256
672.534688	1.1499990032747	0.0915079827805083
672.554688	1.1499990032747	0.0913944842073814
672.574688	1.1499990032747	0.0914409230762903
672.594688	1.1499990032747	0.0914483678239695
672.614688	1.1499990032747	0.0914378535422516
672.634688	1.1499990032747	0.0913518407116711
672.654688	1.1499990032747	0.091273308238212
672.674688	1.1499990032747	0.0912217522922557
672.694688	1.1499990032747	0.0911933875899436
672.714688	1.1499990032747	0.0911973912783873
672.734688	1.1499990032747	0.0911448815928322
672.754688	1.1499990032747	0.0911590179484566
672.774688	1.1499990032747	0.0911005561444016
672.794688	1.1499990032747	0.0911224500173166
672.814688	1.1499990032747	0.0911133957227875
672.834688	1.1499990032747	0.0911280703745014
672.854688	1.1499990032747	0.0910902080400868
672.874688	1.1499990032747	0.0910718899487997
672.894688	1.1499990032747	0.0910465200006969
672.914688	1.1499990032747	0.091027366867958
672.934688	1.1499990032747	0.0909591961490999
672.954688	1.1499990032747	0.0909646556702968
672.974688	1.1499990032747	0.0910920383654886
672.994688	1.1499990032747	0.091116881293826
673.014688	1.1499990032747	0.0910548098791699
673.034688	1.1499990032747	0.0910715789596581
673.054688	1.1499990032747	0.0910596551374644
673.074688	1.1499990032747	0.0911032749254209
673.094688	1.1499990032747	0.0911070702986193
673.114688	1.1499990032747	0.0911319316251694
673.134688	1.1499990032747	0.0911501327987831
673.154688	1.1499990032747	0.0910499088327461
673.174688	1.1499990032747	0.0910532193240216
673.194688	1.1499990032747	0.0910723884810105
673.214688	1.1499990032747	0.0911418524161621
673.234688	1.1499990032747	0.0910836772681281
673.254688	1.1499990032747	0.0910412877864473
673.274688	1.1499990032747	0.0909927806023551
673.294688	1.1499990032747	0.0909180162015218
673.314688	1.1499990032747	0.0909570779806952
673.334688	1.1499990032747	0.0908322532305373
673.354688	1.1499990032747	0.0907589304186797
673.374688	1.1499990032747	0.0908086334865871
673.394688	1.1499990032747	0.0908175067664454
673.414688	1.1499990032747	0.090845174710644
673.434688	1.1499990032747	0.0908390866827673
673.454688	1.1499990032747	0.0908414380930271
673.474688	1.1499990032747	0.0908273130137266
673.494688	1.1499990032747	0.0907125817603608
673.514688	1.1499990032747	0.0906651440465581
673.534688	1.1499990032747	0.0906353686167886
673.554688	1.1499990032747	0.0906173318401066
673.574688	1.1499990032747	0.0905198135982933
673.594688	1.1499990032747	0.0905378034892079
673.614688	1.1499990032747	0.0905152532155478
673.634688	1.1499990032747	0.0906309904356959
673.654688	1.1499990032747	0.0905732918607152
673.674688	1.1499990032747	0.090557030214798
673.694688	1.1499990032747	0.0905197210137414
673.714688	1.1499990032747	0.0905150508352109
673.734688	1.1499990032747	0.0905410795580212
673.754688	1.1499990032747	0.0905942224981822
673.774688	1.1499990032747	0.0905765382549915
673.794688	1.1499990032747	0.0906420168999112
673.814688	1.1499990032747	0.0907007095718593
673.834688	1.1499990032747	0.0907999121403542
673.854688	1.1499990032747	0.0908043544184461
673.874688	1.1499990032747	0.0908367162808038
673.894688	1.1499990032747	0.0908359684824875
673.914688	1.1499990032747	0.090919162825606
673.934688	1.1499990032747	0.0910467182265989
673.954688	1.1499990032747	0.0911324301573805
673.974688	1.1499990032747	0.0912970704199365
673.994688	1.1499990032747	0.09132221187411
674.014688	1.1499990032747	0.0913876109912722
674.034688	1.1499990032747	0.0914308527256357
674.054688	1.1499990032747	0.0915429583760242
674.074688	1.1499990032747	0.0916607912119302
674.094688	1.1499990032747	0.0917236822372804
674.114688	1.1499990032747	0.0917207937179124
674.134688	1.1499990032747	0.0917741325100129
674.154688	1.1499990032747	0.0917158772407312
674.174688	1.1499990032747	0.0917232062577171
674.194688	1.1499990032747	0.0917901098738725
674.214688	1.1499990032747	0.0918165718449138
674.234688	1.1499990032747	0.0918703231130699
674.254688	1.1499990032747	0.0920320315314334
674.274688	1.1499990032747	0.0920753717852578
674.294688	1.1499990032747	0.0920963552433987
674.314688	1.1499990032747	0.0922194855775319
674.334688	1.1499990032747	0.0922985302334878
674.354688	1.1499990032747	0.0924301807204964
674.374688	1.1499990032747	0.0924618244590743
674.394688	1.1499990032747	0.0924922236475981
674.414688	1.1499990032747	0.0923895503453312
674.434688	1.1499990032747	0.0924253022267209
674.454688	1.1499990032747	0.0924658578220546
674.474688	1.1499990032747	0.0925749699052176
674.494688	1.1499990032747	0.0927056553763037
674.514688	1.1499990032747	0.0927827403258795
674.534688	1.1499990032747	0.0928604840501619
674.554688	1.1499990032747	0.0928545123464676
674.574688	1.1499990032747	0.0928960875588695
674.594688	1.1499990032747	0.0929919054497501
674.614688	1.1499990032747	0.0930816875399366
674.634688	1.1499990032747	0.0932136846255294
674.654688	1.1499990032747	0.0933379461529887
674.674688	1.1499990032747	0.0933683756095399
674.694688	1.1499990032747	0.0933931016202046
674.714688	1.1499990032747	0.0934602242344379
674.734688	1.1499990032747	0.0935752902165737
674.754688	1.1499990032747	0.0936929574685652
674.774688	1.1499990032747	0.093726194729745
674.794688	1.1499990032747	0.0936883703787369
674.814688	1.1499990032747	0.0937960568971736
674.834688	1.1499990032747	0.0939152387375006
674.854688	1.1499990032747	0.0940416777824359
674.874688	1.1499990032747	0.0941758986777831
674.894688	1.1499990032747	0.0942466457398858
674.914688	1.1499990032747	0.0942790538945203
674.934688	1.1499990032747	0.0942433720450358
674.954688	1.1499990032747	0.0942066432779105
674.974688	1.1499990032747	0.0941763491372453
674.994688	1.1499990032747	0.0941881061885453
675.014688	1.1499990032747	0.0942731011825292
675.034688	1.1499990032747	0.094298418309958
675.054688	1.1499990032747	0.0943641141724846
675.074688	1.1499990032747	0.0944190399587879
675.094688	1.1499990032747	0.0945597572036323
675.114688	1.1499990032747	0.0946418850439144
675.134688	1.1499990032747	0.0947208531395665
675.154688	1.1499990032747	0.0948522887829321
675.174688	1.1499990032747	0.0949781396785557
675.194688	1.1499990032747	0.0950758816663739
675.214688	1.1499990032747	0.0950763956293437
675.234688	1.1499990032747	0.0951020415506353
675.254688	1.15000353384426	0.0951754136222228
675.274688	1.15000353384426	0.0952327234607777
675.294688	1.15000353384426	0.095322492494168
675.314688	1.15000353384426	0.0954317232754763
675.334688	1.15000353384426	0.095520115410382
675.354688	1.15000353384426	0.0955857905007323
675.374688	1.15000353384426	0.0956946562852435
675.394688	1.15000353384426	0.0957235877712002
675.414688	1.15000353384426	0.0958359711752488
675.434688	1.15000353384426	0.0957922540548133
675.454688	1.15000443995817	0.0958776638988159
675.474688	1.15000443995817	0.0959132739359221
675.494688	1.15000443995817	0.0959505053896937
675.514688	1.15000443995817	0.0958983227175303
675.534688	1.15000443995817	0.0957934772392032
675.554688	1.15000443995817	0.0956666215637763
675.574688	1.15000443995817	0.0954844964709152
675.594688	1.15000443995817	0.0954690419723869
675.614688	1.15000443995817	0.0954112573412502
675.634688	1.15000443995817	0.095295812712031
675.654688	1.15000443995817	0.0952224964285712
675.674688	1.15000443995817	0.0951906627729608
675.694688	1.15000443995817	0.0951264708159372
675.714688	1.15000443995817	0.0949214470703598
675.734688	1.15000443995817	0.0948007168127263
675.754688	1.15000443995817	0.0947365527497662
675.774688	1.15000443995817	0.0946665570469238
675.794688	1.15000443995817	0.0946280104177007
675.814688	1.15000443995817	0.0945639496221276
675.834688	1.15000443995817	0.0943653539746128
675.854688	1.14999990938861	0.0943224914808241
675.874688	1.14999990938861	0.0942644201936673
675.894688	1.14999990938861	0.0941672414285499
675.914688	1.14999990938861	0.0942090593786596
675.934688	1.14999990938861	0.0940741998872907
675.954688	1.14999990938861	0.0939754192907025
675.974688	1.14999990938861	0.0939919954867052
675.994688	1.14999990938861	0.0939808016581044
676.014688	1.14999990938861	0.0939190744680691
676.034688	1.14999990938861	0.0937623181363305
676.054688	1.14999990938861	0.0936150054290379
676.074688	1.14999990938861	0.0936015943190823
676.094688	1.14999990938861	0.0936511739409174
676.114688	1.14999990938861	0.0937189553298588
676.134688	1.14999990938861	0.0936171704832097
676.154688	1.14999990938861	0.0935036665686675
676.174688	1.14999990938861	0.0934043363996654
676.194688	1.14999990938861	0.0933754601083479
676.214688	1.14999990938861	0.0932154342361947
676.234688	1.14999990938861	0.0930578351476228
676.254688	1.14999990938861	0.09298100539906
676.274688	1.14999990938861	0.0928401486838952
676.294688	1.14999990938861	0.0926581606873929
676.314688	1.14999990938861	0.0924608891176902
676.334688	1.14999990938861	0.0922521845426243
676.354688	1.14999990938861	0.0920534025390199
676.374688	1.14999990938861	0.0918877622445899
676.394688	1.14999990938861	0.0917831535690629
676.414688	1.14999990938861	0.0917216335072913
676.434688	1.14999990938861	0.0915292315290036
676.454688	1.14999990938861	0.0915319099526524
676.474688	1.14999990938861	0.0913988968109359
676.494688	1.14999990938861	0.0912597173005656
676.514688	1.14999990938861	0.0911345839352301
676.534688	1.14999990938861	0.0910223934156666
676.554688	1.14999990938861	0.090921686941668
676.574688	1.14999990938861	0.0908583157823199
676.594688	1.14999990938861	0.090790003219179
676.614688	1.14999990938861	0.0907078172168058
676.634688	1.14999990938861	0.090572203992214
676.654688	1.14999990938861	0.0905459592387782
676.674688	1.14999990938861	0.0904380020885699
676.694688	1.14999990938861	0.090263126484938
676.714688	1.14999990938861	0.090154215001641
676.734688	1.14999990938861	0.0901484332149788
676.754688	1.14999990938861	0.0900617360895903
676.774688	1.14999990938861	0.0900846567014635
676.794688	1.14999990938861	0.0900083984844718
676.814688	1.14999990938861	0.0899461620793923
676.834688	1.14999990938861	0.0899429097502087
676.854688	1.14999990938861	0.0899424943067001
676.874688	1.14999990938861	0.0899433471528757
676.894688	1.14999990938861	0.089770970738695
676.914688	1.14999990938861	0.0896996598604008
676.934688	1.14999990938861	0.0897021020747423
676.954688	1.14999990938861	0.0895932351032499
676.974688	1.14999990938861	0.089562469137457
676.994688	1.14999990938861	0.0895150587242273
677.014688	1.14999990938861	0.0894858340538526
677.034688	1.14999990938861	0.0893831370119562
677.054688	1.14999990938861	0.0891603198208947
677.074688	1.14999990938861	0.088986651377401
677.094688	1.14999990938861	0.0888696150060525
677.114688	1.14999990938861	0.0887531400769319
677.134688	1.14999990938861	0.0886298103299141
677.154688	1.14999990938861	0.088600509099235
677.174688	1.14999990938861	0.0884536373555532
677.194688	1.14999990938861	0.0883923137392122
677.214688	1.14999990938861	0.0883343848898306
677.234688	1.14999990938861	0.0883075264669829
677.254688	1.14999990938861	0.088190096611282
677.274688	1.14999990938861	0.0881426286294519
677.294688	1.14999990938861	0.0879635232174099
677.314688	1.14999990938861	0.0878839794357527
677.334688	1.14999990938861	0.0878856596079995
677.354688	1.14999990938861	0.0877414888406169
677.374688	1.14999990938861	0.0876389941790585
677.394688	1.14999990938861	0.0876085706574152
677.414688	1.14999990938861	0.0875314121149894
677.434688	1.14999990938861	0.0875045032454302
677.454688	1.14999990938861	0.0873417574052758
677.474688	1.14999990938861	0.0871522118978573
677.494688	1.14999990938861	0.0869207315226536
677.514688	1.14999990938861	0.0868419106127018
677.534688	1.14999990938861	0.0867719706979885
677.554688	1.14999990938861	0.0866503234971813
677.574688	1.14999990938861	0.0865655842976999
677.594688	1.14999990938861	0.0864160786421727
677.614688	1.14999990938861	0.0863287791236962
677.634688	1.14999990938861	0.086218520416449
677.654688	1.14999990938861	0.0861380905531361
677.674688	1.14999990938861	0.0860222150496496
677.694688	1.14999990938861	0.0858777107404783
677.714688	1.14999990938861	0.0857426815107598
677.734688	1.14999990938861	0.0856497236516929
677.754688	1.14999990938861	0.0855350220728639
677.774688	1.14999990938861	0.0855020797765755
677.794688	1.14999990938861	0.0853338619519189
677.814688	1.14999990938861	0.0852157940936855
677.834688	1.14999990938861	0.0851432202671254
677.854688	1.14999990938861	0.0851138703702068
677.874688	1.14999990938861	0.0850110653129993
677.894688	1.14999990938861	0.0848561695746897
677.914688	1.14999990938861	0.084641426231476
677.934688	1.14999990938861	0.0845336287302726
677.954688	1.14999990938861	0.0844707507617187
677.974688	1.14999990938861	0.084451237973599
677.994688	1.14999990938861	0.0843451461647454
678.014688	1.14999990938861	0.084214381759393
678.034688	1.14999990938861	0.08411426699565
678.054688	1.14999990938861	0.0839999666165513
678.074688	1.14999990938861	0.08388734522272
678.094688	1.14999990938861	0.0837474268163949
678.114688	1.14999990938861	0.0837207778957741
678.134688	1.14999990938861	0.0837173392105023
678.154688	1.14999990938861	0.0836285975095605
678.174688	1.14999990938861	0.0836497702912427
678.194688	1.14999990938861	0.0835862009059913
678.214688	1.14999990938861	0.0835551714303163
678.234688	1.14999990938861	0.0835317427903795
678.254688	1.14999990938861	0.0835874050986765
678.274688	1.14999990938861	0.0836298942867973
678.294688	1.14999990938861	0.0836458354477233
678.314688	1.14999990938861	0.0835763293747307
678.334688	1.14999990938861	0.0836432763157094
678.354688	1.14999990938861	0.0836038471657758
678.374688	1.14999990938861	0.0836173740064234
678.394688	1.14999990938861	0.0836577794486026
678.414688	1.14999990938861	0.0835401549279435
678.434688	1.14999990938861	0.0834426129465017
678.454688	1.14999990938861	0.083404054447464
678.474688	1.14999990938861	0.0833835772369133
678.494688	1.14999990938861	0.0833585705051348
678.514688	1.14999990938861	0.0833343928799012
678.534688	1.14999990938861	0.0832847200800209
678.554688	1.14999990938861	0.0833207075772291
678.574688	1.14999990938861	0.0833213289620203
678.594688	1.14999990938861	0.0833277606210271
678.614688	1.14999990938861	0.0832794641261438
678.634688	1.14999990938861	0.0833509690759044
678.654688	1.14999990938861	0.0832972925875798
678.674688	1.14999990938861	0.0833543644363531
678.694688	1.14999990938861	0.0833480858979536
678.714688	1.14999990938861	0.0832019132863478
678.734688	1.14999990938861	0.0832345024556532
678.754688	1.14999990938861	0.0831659168867779
678.774688	1.14999990938861	0.0833285125737789
678.794688	1.14999990938861	0.0834211457934178
678.814688	1.14999990938861	0.0834789541641835
678.834688	1.14999990938861	0.083536891915926
678.854688	1.14999990938861	0.0836085381164808
678.874688	1.14999990938861	0.0835942937455439
678.894688	1.14999990938861	0.0836211830299086
678.914688	1.14999990938861	0.083654898051124
678.934688	1.14999990938861	0.0837005410489676
678.954688	1.14999990938861	0.0838053538853043
678.974688	1.14999990938861	0.0838256880645911
678.994688	1.14999990938861	0.0838078643510806
679.014688	1.14999990938861	0.0838448851156441
679.034688	1.14999990938861	0.0838959876346848
679.054688	1.14999990938861	0.0840177701513777
679.074688	1.14999990938861	0.0840183891622061
679.094688	1.14999990938861	0.0841370131212495
679.114688	1.14999990938861	0.0841551816528725
679.134688	1.14999990938861	0.0841509696491837
679.154688	1.14999990938861	0.0841930712878604
[truncated: 13,001 more rows]
