# Supplementary material for: Unraveling the Local Relation Between Tissue Composition and Human Brain Mechanics Through Machine Learning
Source: Front Bioeng Biotechnol. 2021 Aug 17;9:704738. doi: 10.3389/fbioe.2021.704738 (PMC8415910; doi:10.3389/fbioe.2021.704738)
Supplement: Supplementary file 2 [file DataSheet4.ZIP › Mechanics_tensRelax/tensRelax_HBE_05_10_P2a_Th_10.txt]

705.726496	1.00000592814412	0.105778584219086
705.746496	1.00000592814412	0.0815631698664885
705.766496	1.00000592814412	0.0857432967965162
705.786496	1.00000592814412	0.0890369957427364
705.806496	1.00000592814412	0.0890407103586805
705.826496	1.00000592814412	0.0893270135869318
705.846496	1.00000592814412	0.0874209487675504
705.866496	1.00000592814412	0.0846986468996757
705.886496	1.00000592814412	0.0834978674361096
705.906496	1.00000592814412	0.083703080163158
705.926496	0.999998914937907	0.0833277973216457
705.946496	0.999997459366807	0.0836777700237947
705.966496	0.999997459366807	0.0830872101236045
705.986496	0.999997459366807	0.0812570263934267
706.006496	0.999997459366807	0.0794393675693948
706.026496	0.999997459366807	0.0790732952937103
706.046496	0.999997459366807	0.0781676103129799
706.066496	0.999997459366807	0.0776757547629662
706.086496	0.999997459366807	0.0775133794053071
706.106496	0.999997459366807	0.0777950317764107
706.126496	1.00000301700192	0.0778644920933662
706.146496	1.00000592814412	0.0781128124197162
706.166496	1.00000592814412	0.0782206532260739
706.186496	1.00000592814412	0.0781992521823637
706.206496	1.00000592814412	0.078041625795069
706.226496	1.00000592814412	0.0788674540147408
706.246496	1.00000592814412	0.0791987523637225
706.266496	1.00000592814412	0.079863978361137
706.286496	1.00000592814412	0.08015311940453
706.306496	1.00000592814412	0.0803941501300018
706.326496	1.00000592814412	0.0808481628610592
706.346496	1.00000592814412	0.0811500488158773
706.366496	1.00000592814412	0.0811152091596601
706.386496	1.00000592814412	0.0812330925917853
706.406496	1.00000592814412	0.0812979082315424
706.426496	1.00000592814412	0.081384768331935
706.446496	1.00000592814412	0.0814352869854215
706.466496	1.00000592814412	0.0814123496871129
706.486496	1.00000592814412	0.0815332361469308
706.506496	1.00000592814412	0.0815769895141747
706.526496	1.00000328165121	0.0816217354783733
706.546496	0.999997459366807	0.0812484016547205
706.566496	0.999997459366807	0.0814012421727726
706.586496	0.999997459366807	0.0816635001769172
706.606496	0.999997459366807	0.0820282598062108
706.626496	0.999997459366807	0.0825905779907447
706.646496	0.999997459366807	0.0832593114254999
706.666496	0.999997459366807	0.0838379253586658
706.686496	0.999997459366807	0.0839216767777285
706.706496	0.999997459366807	0.0840225115173343
706.726496	0.999997459366807	0.0839541980180311
706.746496	0.999997459366807	0.0838976677407757
706.766496	0.999997459366807	0.0835513954453125
706.786496	0.999997459366807	0.0834175014018102
706.806496	0.999997459366807	0.0834032926761406
706.826496	0.999997459366807	0.0833064120301071
706.846496	0.999997459366807	0.0833898487795258
706.866496	0.999997459366807	0.0835002056035376
706.886496	0.999997459366807	0.0834646169444807
706.906496	0.999997459366807	0.0835112310816599
706.926496	0.999997459366807	0.0833200585002219
706.946496	0.999997459366807	0.0830815748204925
706.966496	0.999997459366807	0.0831656544242932
706.986496	0.999997459366807	0.0829627675085482
707.006496	0.999997459366807	0.0828898059377164
707.026496	0.999997459366807	0.082906103120109
707.046496	0.999997459366807	0.0829802094209938
707.066496	0.999997459366807	0.0830604416405734
707.086496	0.999997459366807	0.0832447588733787
707.106496	0.999997459366807	0.0834327271704195
707.126496	0.999997459366807	0.0835886489699058
707.146496	1.00000592814412	0.0838028026417276
707.166496	1.00000592814412	0.0838839886324891
707.186496	1.00000592814412	0.0839382228301223
707.206496	1.00000592814412	0.0841532748127602
707.226496	1.00000592814412	0.0844998765297728
707.246496	1.00000592814412	0.0848558005269189
707.266496	1.00000592814412	0.0848033375962111
707.286496	1.00000592814412	0.0848832816563204
707.306496	1.00000592814412	0.0848887213095254
707.326496	1.00000592814412	0.0851088360670141
707.346496	1.00000592814412	0.085241641851676
707.366496	1.00000592814412	0.085522237830323
707.386496	1.00000592814412	0.0857715057088644
707.406496	1.00000592814412	0.0862323488946473
707.426496	1.00000592814412	0.0863206423672836
707.446496	1.00000592814412	0.086425953266871
707.466496	1.00000592814412	0.0865924618093679
707.486496	1.00000592814412	0.0869939185818271
707.506496	1.00000592814412	0.0873056472128673
707.526496	1.00000592814412	0.0876152712757775
707.546496	0.999997459366807	0.087709787617462
707.566496	0.999997459366807	0.0879647618362864
707.586496	0.999997459366807	0.0881430157839617
707.606496	0.999997459366807	0.0882618886760954
707.626496	0.999997459366807	0.0886031739621423
707.646496	0.999997459366807	0.088726175450712
707.666496	1.00000592814412	0.0888599978689233
707.686496	1.00002794696513	0.0890458472154703
707.706496	1.00011432849371	0.0891355078899935
707.726496	1.000236278887	0.0892604657086977
707.746496	1.00042259198786	0.0894635361319834
707.766496	1.00063939268704	0.0896989163115811
707.786496	1.00092563736018	0.0900057829629154
707.806496	1.00125083840895	0.090195293454382
707.826496	1.00161923022202	0.0903307381276078
707.846496	1.00206130039769	0.0904284083030478
707.866496	1.00252115500572	0.0904528423162747
707.886496	1.00296745957006	0.090482531096398
707.906496	1.00332738260581	0.0906470087424942
707.926496	1.00364834926593	0.0908406291572443
707.946496	1.00399133474705	0.091141076122371
707.966496	1.00437242972609	0.0913456399126341
707.986496	1.00472388398453	0.0915301609275601
708.006496	1.0051007445749	0.0918370537954693
708.026496	1.00558261800394	0.0921280316160456
708.046496	1.00610260093089	0.0924019204646298
708.066496	1.00664460267884	0.0928173236161078
708.086496	1.00719507320411	0.0929583844920819
708.106496	1.00773284056341	0.0930684669325834
708.126496	1.00820963272607	0.0932599181387269
708.146496	1.0086042777488	0.0934882981183719
708.166496	1.00894726322992	0.0937441852062287
708.186496	1.00934190825265	0.0940037086117697
708.206496	1.00977127526236	0.0942163189493098
708.226496	1.01014390146408	0.0945167623534897
708.246496	1.0105165276658	0.0946714563049518
708.266496	1.01095436345282	0.0950480867072368
708.286496	1.01144894004783	0.0955055161240669
708.306496	1.0119477510315	0.0957463226125546
708.326496	1.01242454319415	0.0961051542279398
708.346496	1.01292758856647	0.0963991250222519
708.366496	1.01339591195182	0.0966913082224946
708.386496	1.01382104457287	0.0970314959201842
708.406496	1.01418520199728	0.09734872858354
708.426496	1.01450616865739	0.0976154783321705
708.446496	1.01484830726079	0.0978526200154172
708.466496	1.01524295228352	0.0981992743880674
708.486496	1.01558932527557	0.0984058293397207
708.506496	1.01596279835502	0.0986810517619696
708.526496	1.0164221501294	0.0988524192419148
708.546496	1.01691214829168	0.0990912761133623
708.566496	1.01741942805266	0.0993313413319298
708.586496	1.01796142980061	0.0994439372056597
708.606496	1.01852545036958	0.0997367346688046
708.626496	1.01901071130954	0.0999824985853314
708.646496	1.01941805949824	0.100178669229737
708.666496	1.01976951375668	0.100428423184421
708.686496	1.02015992439076	0.100711547935699
708.706496	1.02058082262315	0.100964489529077
708.726496	1.02094921443622	0.101267477821495
708.746496	1.02130913747197	0.101441170004619
708.766496	1.02174697325899	0.10169216316794
708.786496	1.0222279998103	0.101992624376842
708.806496	1.02274374834859	0.102295946211047
708.826496	1.0232383249436	0.102558632922162
708.846496	1.02375830787054	0.102739387051444
708.866496	1.02423594691093	0.102809620744069
708.886496	1.02466954830929	0.103091562074837
708.906496	1.02502947134505	0.103243296288044
708.926496	1.02533265357281	0.10352755460661
708.946496	1.02567987344259	0.103772477546778
708.966496	1.02606520281028	0.103981274706397
708.986496	1.02640818829141	0.104248060657964
709.006496	1.02679351765909	0.104432243383175
709.026496	1.02728385986545	0.104736606793606
709.046496	1.02779113962643	0.105141974016889
709.066496	1.02833314137438	0.105446778984421
709.086496	1.02887514312234	0.105579384991502
709.106496	1.02941714487029	0.105880250367589
709.126496	1.02988970264429	0.106185816190232
709.146496	1.03028011327837	0.106534248661101
709.166496	1.03062733314815	0.10673050536166
709.186496	1.03100842812718	0.106929651768569
709.206496	1.03144202952555	0.107235919690745
709.226496	1.03181973699365	0.107611419493195
709.246496	1.03219659758403	0.10787071025037
709.266496	1.03264290214836	0.108124140880108
709.286496	1.03313324435471	0.108412572031975
709.306496	1.03363205533838	0.108661549107298
709.326496	1.03410884750103	0.108995254105779
709.346496	1.03461189287335	0.109223264934191
709.366496	1.03507598187004	0.109589654060493
709.386496	1.03550534887975	0.109993635482929
709.406496	1.0358652719155	0.110313157240016
709.426496	1.03619047296428	0.110612649872053
709.446496	1.03652837717902	0.110966807747964
709.466496	1.03692302220175	0.111293172453133
709.486496	1.0372693951938	0.111535942802434
709.506496	1.03764286827325	0.111882414973431
709.526496	1.03810695726994	0.112301632489808
709.546496	1.03859645259856	0.11252745333744
709.566496	1.03911220113685	0.112765821766019
709.586496	1.03966351853985	0.112912222278064
709.606496	1.04021398906511	0.113154653150669
709.626496	1.04069925000508	0.113222579944837
709.646496	1.04110236380512	0.113371255900328
709.666496	1.04144958367491	0.113696583777199
709.686496	1.04183999430898	0.114012757653096
709.706496	1.04225581127499	0.114424669892115
709.726496	1.04262504996579	0.114863868460795
709.746496	1.04298920739019	0.115301468165457
709.766496	1.04342280878856	0.11578132440988
709.786496	1.04390383533987	0.116295483824823
709.806496	1.04441111510085	0.116739906892373
709.826496	1.04490992608451	0.117173879181711
709.846496	1.04543414340011	0.117687753127616
709.866496	1.0459117824405	0.117992668484423
709.886496	1.04634030257248	0.118480453764956
709.906496	1.04670022560823	0.118885645314984
709.926496	1.04700848910238	0.119411615788885
709.946496	1.04735994336082	0.119857330292256
709.966496	1.04773680395119	0.120392816202981
709.986496	1.04808402382098	0.120858954502738
710.006496	1.04846935318866	0.121348671002096
710.026496	1.04895969539502	0.121801706807075
710.046496	1.04946274076734	0.122148084019555
710.066496	1.0499911924716	0.122533713521733
710.086496	1.05055097865191	0.122928980126335
710.106496	1.05109298039986	0.123381616512055
710.126496	1.0515613037852	0.123790595719903
710.146496	1.05194239876424	0.124273902519409
710.166496	1.05228961863402	0.124745998279082
710.186496	1.05268002926809	0.12529400209622
710.206496	1.0531093962778	0.125872224087209
710.226496	1.05348202247952	0.126376554702228
710.246496	1.05386396433629	0.126748984377148
710.266496	1.05431450328927	0.127344293559656
710.286496	1.05480484549563	0.127916761658048
710.306496	1.05530789086795	0.128519982071946
710.326496	1.0557846830306	0.129092927336883
710.346496	1.05628772840292	0.129480604975562
710.366496	1.05674758301096	0.1300334344658
710.386496	1.05716763436562	0.130479908637302
710.406496	1.05752332301272	0.130919969548008
710.426496	1.05784428967283	0.13139293002367
710.446496	1.05819574393127	0.131856965585783
710.466496	1.05858530768762	0.132460965846498
710.486496	1.0589325275574	0.132850497550206
710.506496	1.05931870380282	0.133396412279984
710.526496	1.05978702718816	0.133829823720586
710.546496	1.06028583817183	0.13425548001786
710.566496	1.06080158671012	0.134758102566567
710.586496	1.06135205723538	0.135210283744898
710.606496	1.06190252776065	0.135800243795484
710.626496	1.062370851146	0.136345572749916
710.646496	1.06276549616873	0.137064846714519
710.666496	1.06312541920448	0.137691483305048
710.686496	1.06351582983855	0.138267738467772
710.706496	1.06392317802725	0.138910103156054
710.726496	1.06428733545166	0.139490997635787
710.746496	1.06464725848741	0.139847298606712
710.766496	1.06510711309544	0.140227385498991
710.786496	1.06559660842406	0.140717964933865
710.806496	1.06610896945143	0.14110133739081
710.826496	1.06659846478005	0.141637029836308
710.846496	1.06713199775069	0.142234601998958
710.866496	1.06760032113604	0.142810298093414
710.886496	1.06802545375709	0.143415356548093
710.906496	1.06836759236049	0.143994923982563
710.926496	1.06868009024329	0.144443842742369
710.946496	1.06904001327904	0.144935303510971
710.966496	1.06940417070345	0.145481812918459
710.986496	1.06975477808416	0.14603607390833
711.006496	1.07015873876193	0.146749039066505
711.026496	1.0706439997019	0.147372250028563
711.046496	1.07116398262884	0.147977077021858
711.066496	1.07169328121083	0.148430794154191
711.086496	1.07224798612476	0.148975514780627
711.106496	1.07278575348406	0.149534406185151
711.126496	1.07324137370343	0.150033572243862
711.146496	1.07361823429381	0.150766887012084
711.166496	1.07398239171821	0.151302750976402
711.186496	1.07436433357498	0.15196602909092
711.206496	1.07479370058468	0.152660656572616
711.226496	1.07516209239775	0.153396580919562
711.246496	1.07555250303182	0.153988173069652
711.266496	1.07601574515078	0.154614675531276
711.286496	1.07649761857982	0.155292725036497
711.306496	1.07700066395214	0.15592131658548
711.326496	1.07747322172614	0.156531033942366
711.346496	1.07797626709846	0.157157673500347
711.366496	1.07843104044011	0.157801074423443
711.386496	1.07884770428385	0.158491534413255
711.406496	1.0792076273196	0.159217958754136
711.426496	1.07952808452983	0.160013140776202
711.446496	1.07987920136042	0.160625533589286
711.466496	1.0802696119945	0.161271180874778
711.486496	1.08061683186428	0.1621647043103
711.506496	1.08100216123197	0.162898828599873
711.526496	1.08147895339462	0.163674061618135
711.546496	1.08197352998963	0.164341728003089
711.566496	1.08248504413927	0.165028916672012
711.586496	1.08304059593092	0.165744720496339
711.606496	1.08358259767888	0.166417898629673
711.626496	1.08405938984153	0.167179461776023
711.646496	1.08444471920922	0.168032485404336
711.666496	1.08480464224497	0.168878038764869
711.686496	1.08519081849039	0.169618741305658
711.706496	1.08560748233413	0.170463659631118
711.726496	1.08596655849215	0.17117209882901
711.746496	1.0863264815279	0.172007266101822
711.766496	1.08679057052459	0.172862324809837
711.786496	1.08728091273094	0.173635910297842
711.806496	1.08779242688058	0.174340247287831
711.826496	1.08827768782054	0.175161503138007
711.846496	1.08881545517984	0.175949555555972
711.866496	1.08927954417653	0.176710322237766
711.886496	1.08970044240893	0.177488152964941
711.906496	1.09004681540098	0.178355775871645
711.926496	1.09036354767244	0.179070978489864
711.946496	1.09071923631954	0.179993460118423
711.966496	1.09109186252126	0.180979181744877
711.986496	1.09143908239104	0.181754167870997
712.006496	1.09184219619108	0.182565676229471
712.026496	1.09232322274239	0.183449193411333
712.046496	1.09285252132438	0.184217789422801
712.066496	1.09338520741729	0.185028789159722
712.086496	1.09393652482029	0.18578741215301
712.106496	1.09447429217959	0.186564714079948
712.126496	1.09493753429855	0.187354103039028
712.146496	1.09531947615531	0.188234467004659
712.166496	1.09567093041375	0.189016248599607
712.186496	1.09605625978144	0.189783500354574
712.206496	1.09648139240249	0.190693098486431
712.226496	1.09685401860421	0.191582887678295
712.246496	1.09723172607232	0.192461696104729
712.266496	1.09768649941396	0.193278720366022
712.286496	1.09817260723166	0.194149116061404
712.306496	1.09867141821532	0.194934688281621
712.326496	1.09915244476663	0.195813515699758
712.346496	1.0996377057066	0.196663673954842
712.366496	1.10010602909194	0.197455512250153
712.386496	1.10053963049031	0.19835264826373
712.406496	1.10088685036009	0.199389520481975
712.426496	1.10121205140887	0.200312597381731
712.446496	1.10155927127865	0.201162847034386
712.466496	1.10194883503499	0.202125097289571
712.486496	1.10230875807074	0.203038896148794
712.506496	1.10268646553885	0.204010008407519
712.526496	1.10315055453554	0.205072875519603
712.546496	1.1036493655192	0.206041239916257
712.566496	1.10415664528018	0.206991411448169
712.586496	1.10470288141679	0.20791166036461
712.606496	1.1052491175534	0.208924138927001
712.626496	1.10573861288203	0.209787358726004
712.646496	1.1061290235161	0.210771510569485
712.666496	1.1064847121632	0.211708660914848
712.686496	1.10687088840862	0.212743035724114
712.706496	1.10728670537462	0.2137307010327
712.726496	1.10765509718769	0.214751611317849
712.746496	1.10802010148983	0.215880205747467
712.766496	1.10846640605416	0.216998385601809
712.786496	1.10894743260547	0.218109891652927
712.806496	1.10946826241015	0.21920282856618
712.826496	1.10995352335011	0.220397042891513
712.846496	1.11047858754344	0.221394808225293
712.866496	1.1109553797061	0.222369622679168
712.886496	1.11138474671581	0.223323515397937
712.906496	1.1117404353629	0.224365381247158
712.926496	1.11204361759067	0.225461126558531
712.946496	1.11239507184911	0.226697730959038
712.966496	1.11277193243948	0.227902176471011
712.986496	1.11311915230927	0.228951434247236
713.006496	1.113513797332	0.229991350479419
713.026496	1.11400329266062	0.231090478094445
713.046496	1.11452412246529	0.23217549606093
713.066496	1.11506188982459	0.233144419525855
713.086496	1.11561659473852	0.234260989239855
713.106496	1.11615012770916	0.235436079513492
713.126496	1.11660490105081	0.236684526427958
713.146496	1.11699531168488	0.237851517927136
713.166496	1.11734253155466	0.238955090194217
713.186496	1.11772786092235	0.240162196918615
713.206496	1.1181529935434	0.241373048569493
713.226496	1.11852138535647	0.242490428398335
713.246496	1.11889909282457	0.243688731874775
713.266496	1.11935386616622	0.245101000628083
713.286496	1.11984844276123	0.246596557496044
713.306496	1.12034725374489	0.247884943368986
713.326496	1.12081981151889	0.249199160332319
713.346496	1.12131862250256	0.250373223273508
713.366496	1.12179118027656	0.251549326635816
713.386496	1.12220699724257	0.252755870730999
713.406496	1.12256692027832	0.254009359942688
713.426496	1.12288788693844	0.255097091348776
713.446496	1.12323934119688	0.256166117114132
713.466496	1.12362551744229	0.257251807505611
713.486496	1.123976124823	0.258449909788693
713.506496	1.12435806667977	0.259716235017817
713.526496	1.12482215567645	0.261055526370879
713.546496	1.12531673227146	0.262165852562431
713.566496	1.12581977764378	0.263373034066654
713.586496	1.12637448255771	0.264494513135947
713.606496	1.12692495308297	0.265648465643855
713.626496	1.12740597963428	0.266756019046731
713.646496	1.12780062465701	0.267897624573562
713.666496	1.12816562895915	0.269096371981065
713.686496	1.12854672393818	0.270322670415093
713.706496	1.12895830651554	0.271542087324142
713.726496	1.12931907642902	0.272717108752855
713.746496	1.12967815258704	0.273983425673115
713.766496	1.13010751959675	0.275180756418254
713.786496	1.13056313981613	0.276325553738207
713.806496	1.13102299442416	0.277363718579255
713.826496	1.13145236143387	0.278504457609618
713.846496	1.13191136916417	0.2794805516295
713.866496	1.13233650178522	0.280484064920972
713.886496	1.13270065920963	0.281591338196225
713.906496	1.13304787907941	0.282690173813814
713.926496	1.13332988936389	0.283866590539226
713.946496	1.1335636276177	0.285098138992224
713.966496	1.13381515030386	0.286481818110235
713.986496	1.13410562936565	0.287701490813795
714.006496	1.13437917087283	0.288908132834948
714.026496	1.1346391623363	0.290045808859669
714.046496	1.13490762257708	0.291050645041965
714.066496	1.13521165168258	0.291974805655788
714.086496	1.13556734032967	0.293047816117891
714.106496	1.13592218209904	0.294131174090813
714.126496	1.13627787074613	0.295216615216186
714.146496	1.13661154057222	0.296378817245197
714.166496	1.13694605727603	0.297470617030218
714.186496	1.13727549271346	0.298656746824868
714.206496	1.13756597177526	0.299912178531704
714.226496	1.1378522164484	0.30099261653025
714.246496	1.13810373913456	0.302205407708824
714.266496	1.13832053983374	0.303228334081967
714.286496	1.13852379048922	0.304294212565999
714.306496	1.13870163481277	0.305444113906204
714.326496	1.13887947913632	0.306616066987865
714.346496	1.13907934228088	0.307787808193331
714.366496	1.13928682732502	0.308852708011154
714.386496	1.1395036280242	0.309824105738914
714.406496	1.13971619433473	0.310843950114712
714.426496	1.13990758870197	0.312009008614599
714.446496	1.14008543302552	0.313128794454848
714.466496	1.14025819608268	0.314208998618046
714.486496	1.14044027479489	0.315294053974446
714.506496	1.14063590355079	0.316509656518594
714.526496	1.14084423547266	0.317485405720364
714.546496	1.1410652705605	0.318552043279042
714.566496	1.14126005243867	0.319628212298788
714.586496	1.14146414997188	0.320664689252208
714.606496	1.14166740062737	0.321792213618046
714.626496	1.14185371372823	0.322743600618966
714.646496	1.14203155805177	0.323933617184385
714.666496	1.14220093359801	0.325009471060562
714.686496	1.14235675910055	0.326013440152905
714.706496	1.14253036903544	0.326852909639996
714.726496	1.14268196014932	0.327819424126055
714.746496	1.14285133569556	0.328732525633673
714.766496	1.14298598925482	0.329625215808209
714.786496	1.1431375803687	0.330665972423268
714.806496	1.14327223392795	0.331521961131252
714.826496	1.14339757183217	0.332471021648522
714.846496	1.14352799100277	0.333541931746937
714.866496	1.14364909451833	0.334512673667444
714.886496	1.14376172925658	0.335506953430186
714.906496	1.14388791403852	0.336558664103585
714.926496	1.1439878456108	0.337559811741014
714.946496	1.14407846152804	0.33849602555801
714.966496	1.14417839310032	0.339566037111464
714.986496	1.14426900901755	0.340555996261708
715.006496	1.14435623742387	0.341651009205531
715.026496	1.1444604033848	0.342727961039546
715.046496	1.14455525369069	0.343681062041685
715.066496	1.14464671648566	0.344643329508103
715.086496	1.14475511683525	0.345533036798246
715.106496	1.14485504840753	0.346371451652316
715.126496	1.1449846207004	0.347274184283448
715.146496	1.14508031788403	0.348214443333238
715.166496	1.14518871823362	0.349124092505297
715.186496	1.1452750997622	0.35009567243471
715.206496	1.14535724690212	0.350924508348448
715.226496	1.14544024091978	0.351830254725491
715.246496	1.14552662244836	0.352625559600138
715.266496	1.14561808524332	0.353444192814789
715.286496	1.14569599799459	0.354132392198421
715.306496	1.14578237952317	0.354977100428159
715.326496	1.14586537354083	0.355620973769869
715.346496	1.14596869262403	0.356455637762549
715.366496	1.14605592103035	0.357212426276001
715.386496	1.14615585260262	0.357939540253106
715.406496	1.14624646851986	0.358620869981574
715.426496	1.14633793131483	0.359422536483324
715.446496	1.14642854723206	0.360108642031672
715.466496	1.14652001002703	0.360936805520419
715.486496	1.14658013834595	0.361737038148572
715.506496	1.14666736675226	0.362451775470059
715.526496	1.14674104511487	0.363132274311509
715.546496	1.1468231922548	0.363825304116168
715.566496	1.14687993306278	0.364434033310996
715.586496	1.1469536114254	0.365116974366789
715.606496	1.14701373974431	0.365797074975961
715.626496	1.14707894932961	0.366449761061476
715.646496	1.14713992452626	0.367054425438313
715.666496	1.14722207166618	0.367657063637807
715.686496	1.14728304686283	0.368305567987664
715.706496	1.14734317518174	0.368935449785487
715.726496	1.14737789716872	0.369488157610126
715.746496	1.14743887236536	0.369979566151544
715.766496	1.14748629751831	0.370560959756978
715.786496	1.14753880393764	0.371138429795217
715.806496	1.1475946978679	0.371827947321757
715.826496	1.14764296989858	0.372538171739756
715.846496	1.14770309821749	0.373162589268456
715.866496	1.14775560463682	0.373757718623274
715.886496	1.1477903266238	0.374400810337698
715.906496	1.14784198616541	0.375073041853324
715.926496	1.14787670815238	0.375597414650188
715.946496	1.14791143013936	0.376029681247178
715.966496	1.14796817094735	0.376455024181348
715.986496	1.14799442415702	0.376763156257895
716.006496	1.14804184930996	0.377271958232047
716.026496	1.14810282450661	0.377803563900403
716.046496	1.14812399644989	0.378315468050585
716.066496	1.14816295282552	0.37878082947098
716.086496	1.1481976748125	0.379111594316399
716.106496	1.14823239679948	0.379479770443279
716.126496	1.14827135317511	0.379749989738701
716.146496	1.14830607516209	0.380179966054978
716.166496	1.14834079714907	0.380631693806393
716.186496	1.14836705035874	0.38108956121938
716.206496	1.14839753795706	0.38151074853148
716.226496	1.14842802555538	0.381957606691482
716.246496	1.14847121631967	0.382335257897819
716.266496	1.14847968509698	0.382776001322862
716.286496	1.14852711024993	0.383308389211993
716.306496	1.14853642590497	0.383660133954608
716.326496	1.14857114789195	0.384085440685843
716.346496	1.14861433865624	0.38443581565186
716.366496	1.14862280743355	0.384747919961844
716.386496	1.14865329503188	0.385100313389824
716.406496	1.14867531385289	0.385487632560101
716.426496	1.14869648579617	0.385856735719497
716.446496	1.14872697339449	0.386222096326369
716.466496	1.14875746099281	0.386684461212084
716.486496	1.14878371420248	0.386951829971545
716.506496	1.14881335492307	0.387338782958044
716.526496	1.14883537374408	0.387707444560339
716.546496	1.14886162695375	0.387987582272788
716.566496	1.14887009573106	0.38839330024909
716.586496	1.14889634894073	0.388664537381109
716.606496	1.14893530531636	0.388999367044517
716.626496	1.14894800848233	0.389250983966593
716.646496	1.14894800848233	0.389468314929375
716.666496	1.14897849608065	0.389730022974281
716.686496	1.14901745245628	0.389997024956471
716.706496	1.14902168684494	0.390279830409739
716.726496	1.14903015562225	0.390560170502526
716.746496	1.14905217444326	0.390833213033335
716.766496	1.14905217444326	0.391084997913286
716.786496	1.1490911308189	0.391346517821632
716.806496	1.14912161841722	0.391586240002559
716.826496	1.14912585280588	0.391814535113032
716.846496	1.14912585280588	0.391888351709173
716.866496	1.1491563404042	0.392033611532041
716.886496	1.14919106239118	0.392138582830402
716.906496	1.14919529677983	0.392226291263989
716.926496	1.14919953116849	0.392315954656031
716.946496	1.1492215499895	0.39249753848535
716.966496	1.14923848754412	0.392615121461658
716.986496	1.14925119071009	0.392729395133673
717.006496	1.14926474075379	0.392806871193637
717.026496	1.14928591269707	0.392812393624851
717.046496	1.14929522835211	0.392899128140156
717.066496	1.14931640029539	0.393013138895779
717.086496	1.14932063468405	0.393092197795512
717.106496	1.14932063468405	0.393142230844264
717.126496	1.14935535667103	0.393184637537174
717.146496	1.14937314110338	0.393317496964794
717.166496	1.14938160988069	0.393472520897101
717.186496	1.14938160988069	0.393478747801808
717.206496	1.14938160988069	0.393344664002819
717.226496	1.14940786309036	0.393183741959668
717.246496	1.14942480064498	0.393149870850392
717.266496	1.14943326942229	0.393204254186172
717.286496	1.14944258507734	0.393182698009479
717.306496	1.14944681946599	0.393222969322755
717.326496	1.14946799140927	0.393085372652153
717.346496	1.14946799140927	0.392959147857371
717.366496	1.14947222579793	0.392663532500255
717.386496	1.14949001023028	0.39245442138404
717.406496	1.14949001023028	0.392141026825216
717.426496	1.14952049782861	0.391915589372596
717.446496	1.14952049782861	0.391871807561671
717.466496	1.14952473221726	0.391838453976308
717.486496	1.14954675103827	0.39173292123572
717.506496	1.14955521981558	0.391538301382584
717.526496	1.14957215737021	0.391585857794532
717.546496	1.14957639175886	0.391509350311434
717.566496	1.14958147302525	0.391340265396825
717.586496	1.14960687935719	0.391227531239756
717.606496	1.14960687935719	0.390925048601438
717.626496	1.14960687935719	0.390813967909533
717.646496	1.14960687935719	0.390662230728872
717.666496	1.14960687935719	0.390544396705986
717.686496	1.1496288981782	0.390329414186011
717.706496	1.14963313256685	0.39015528281975
717.726496	1.14965515138786	0.389948130816424
717.746496	1.14965938577652	0.389957386304312
717.766496	1.14965938577652	0.389848006556831
717.786496	1.14966362016518	0.389684796013436
717.806496	1.14966785455383	0.389562019993267
717.826496	1.1496805577198	0.389412381989307
717.846496	1.14968987337484	0.389265802836553
717.866496	1.14968987337484	0.389088855356794
717.886496	1.14970681092947	0.38900550136467
717.906496	1.14971527970678	0.388755775897541
717.926496	1.14971527970678	0.388515735012094
717.946496	1.14971527970678	0.388448984516545
717.966496	1.14971951409543	0.388416625621641
717.986496	1.14971951409543	0.388160850703532
718.006496	1.14971951409543	0.387997997441556
718.026496	1.14974153291644	0.387735756441977
718.046496	1.14974153291644	0.387470966993217
718.066496	1.14974153291644	0.387034445067713
718.086496	1.14975847047107	0.386684249929385
718.106496	1.14977202051477	0.38627768800927
718.126496	1.14977202051477	0.386012005356966
718.146496	1.14977202051477	0.385780355243415
718.166496	1.14977202051477	0.385603861784062
718.186496	1.14977202051477	0.385397735332713
718.206496	1.14977202051477	0.385090599133605
718.226496	1.14977202051477	0.384932665909755
718.246496	1.14978895806939	0.384758090018941
718.266496	1.14979827372443	0.384643761152288
718.286496	1.14979827372443	0.384316143588195
718.306496	1.14979827372443	0.384024797209876
718.326496	1.14982368005637	0.383766117748149
718.346496	1.14982791444502	0.383559510569312
718.366496	1.14982791444502	0.383356518935983
718.386496	1.14983214883368	0.383075068422047
718.406496	1.14983214883368	0.382927580634989
718.426496	1.14983214883368	0.382617609330679
718.446496	1.14983214883368	0.38235633275353
718.466496	1.14983214883368	0.382050968124243
718.486496	1.14983214883368	0.381892383247575
718.506496	1.14983214883368	0.381469220798337
718.526496	1.14983214883368	0.381234096390069
718.546496	1.14983214883368	0.380957531491795
718.566496	1.14983214883368	0.380733800325015
718.586496	1.14984993326603	0.380528110682841
718.606496	1.14984993326603	0.380312203504313
718.626496	1.14984993326603	0.379976599928999
718.646496	1.14984993326603	0.379830616640934
718.666496	1.149862636432	0.379626133565409
718.686496	1.14987110520931	0.379370250631987
718.706496	1.14988042086436	0.379148927850576
718.726496	1.14988042086436	0.378979743229525
718.746496	1.14988042086436	0.378631544594003
718.766496	1.14988465525301	0.378450119226709
718.786496	1.14988465525301	0.378319787476095
718.806496	1.14988888964167	0.378070584280805
718.826496	1.14988465525301	0.377837612463406
718.846496	1.14988465525301	0.377606358208172
718.866496	1.14988465525301	0.377183225433468
718.886496	1.14988465525301	0.377062889253676
718.906496	1.14988465525301	0.376797572785151
718.926496	1.14988465525301	0.376635875049619
718.946496	1.14988465525301	0.376332940764859
718.966496	1.14988465525301	0.376200943679266
718.986496	1.14988888964167	0.375881842113613
719.006496	1.14988465525301	0.375622166774445
719.026496	1.14988888964167	0.375340398149479
719.046496	1.14991514285134	0.375100105030472
719.066496	1.14991514285134	0.374770698091838
719.086496	1.14991514285134	0.374371055086614
719.106496	1.14991514285134	0.374121657226366
719.126496	1.14991514285134	0.373837817912253
719.146496	1.14991514285134	0.373589221857977
719.166496	1.14991514285134	0.373306788523396
719.186496	1.14991514285134	0.372980937187706
719.206496	1.14991514285134	0.372656520912592
719.226496	1.14991514285134	0.372349824490113
719.246496	1.14991514285134	0.371988272906727
719.266496	1.14991514285134	0.37164621808721
719.286496	1.14991514285134	0.371338090758588
719.306496	1.14991514285134	0.370987684337563
719.326496	1.14991514285134	0.370663551751016
719.346496	1.14991937723999	0.370495813466867
719.366496	1.14991937723999	0.370300118208535
719.386496	1.14991937723999	0.370219484777903
719.406496	1.14991937723999	0.370015417145887
719.426496	1.14991937723999	0.369803559948079
719.446496	1.14991937723999	0.369592204843426
719.466496	1.14991937723999	0.369187401436333
719.486496	1.14991937723999	0.368960983537031
719.506496	1.14991937723999	0.368696084885977
719.526496	1.14991937723999	0.368329069033468
719.546496	1.14994563044966	0.36822956437819
719.566496	1.14994563044966	0.367966777367144
719.586496	1.14994563044966	0.367666294792576
719.606496	1.14994563044966	0.367399287468969
719.626496	1.14994563044966	0.367198510743033
719.646496	1.14994563044966	0.366990637054984
719.666496	1.14994563044966	0.366766342072011
719.686496	1.14994563044966	0.366445490895696
719.706496	1.14994563044966	0.3661963072856
719.726496	1.14994563044966	0.36604309350001
719.746496	1.14997188365932	0.365829934183548
719.766496	1.14997188365932	0.365681105700939
719.786496	1.14997188365932	0.365586103266317
719.806496	1.14997188365932	0.365458220258443
719.826496	1.14997188365932	0.365274679096708
719.846496	1.14997188365932	0.364993188225402
719.866496	1.14997188365932	0.364771676120449
719.886496	1.14997188365932	0.364497199716042
719.906496	1.14997188365932	0.364165552349913
719.926496	1.14997188365932	0.363797797007958
719.946496	1.14998882121395	0.363521968038186
719.966496	1.14998882121395	0.363234429496373
719.986496	1.14998882121395	0.362997810084966
720.006496	1.14998882121395	0.362828361954031
720.026496	1.14998882121395	0.362684938984963
720.046496	1.14998882121395	0.362516754395787
720.066496	1.14998882121395	0.362355663801269
720.086496	1.14998882121395	0.362209289402816
720.106496	1.14998882121395	0.362018245331311
720.126496	1.14998882121395	0.361833919574833
720.146496	1.1499930556026	0.361524037294133
720.166496	1.1499930556026	0.361330526675167
720.186496	1.1499930556026	0.361343253490315
720.206496	1.1499930556026	0.361124990153601
720.226496	1.1499930556026	0.360970591167029
720.246496	1.1499930556026	0.360782168544065
720.266496	1.1499930556026	0.360550124352672
720.286496	1.1499930556026	0.360423833086927
720.306496	1.1499930556026	0.360222913923217
720.326496	1.1499930556026	0.360077856480687
720.346496	1.1499930556026	0.359871796500299
720.366496	1.1499930556026	0.359697542874949
720.386496	1.1499930556026	0.35937109626806
720.406496	1.1499930556026	0.359278705786128
720.426496	1.1499930556026	0.359094643539535
720.446496	1.1499930556026	0.358906557425813
720.466496	1.1499930556026	0.35866108431974
720.486496	1.1499930556026	0.358474686093646
720.506496	1.1499930556026	0.358222017506001
720.526496	1.1499930556026	0.357969105587159
720.546496	1.1499930556026	0.35776972237745
720.566496	1.1499930556026	0.35755334159332
720.586496	1.1499930556026	0.357361789493753
720.606496	1.1499930556026	0.357114376859986
720.626496	1.1499930556026	0.356924808206428
720.646496	1.1499930556026	0.356689255891349
720.666496	1.1499930556026	0.356511805131454
720.686496	1.1499930556026	0.356241926499709
720.706496	1.1499930556026	0.356047205159659
720.726496	1.1499930556026	0.355774852858566
720.746496	1.1499930556026	0.355556455392948
720.766496	1.1499930556026	0.355438786360484
720.786496	1.1499930556026	0.355206963541134
720.806496	1.1499930556026	0.354969718590498
720.826496	1.1499930556026	0.3547211047315
720.846496	1.1499930556026	0.354542152440066
720.866496	1.1499930556026	0.354344717066922
720.886496	1.1499930556026	0.354069632928013
720.906496	1.1499930556026	0.353953755050563
720.926496	1.1499930556026	0.353700793871989
720.946496	1.1499930556026	0.353487676693369
720.966496	1.1499930556026	0.353322026903087
720.986496	1.1499930556026	0.353178970117798
721.006496	1.1499930556026	0.353052545316641
721.026496	1.1499930556026	0.352935507164818
721.046496	1.1499930556026	0.352784718382339
721.066496	1.1499930556026	0.352687263644034
721.086496	1.1499930556026	0.352479518149983
721.106496	1.1499930556026	0.352360767183924
721.126496	1.1499930556026	0.352186088025723
721.146496	1.15000129281179	0.351963867292841
721.166496	1.15000575876857	0.3517729983011
721.186496	1.15000575876857	0.351695869433211
721.206496	1.15000575876857	0.351489562560681
721.226496	1.15000575876857	0.351298763600847
721.246496	1.15000575876857	0.351109850754541
721.266496	1.15000575876857	0.350920577659365
721.286496	1.15000575876857	0.350758453204001
721.306496	1.15000575876857	0.350593927485157
721.326496	1.15000575876857	0.350408233139064
721.346496	1.14999970491604	0.350241191019537
721.366496	1.1499930556026	0.350093489575818
721.386496	1.1499930556026	0.349947206574938
721.406496	1.1499930556026	0.349883114917847
721.426496	1.1499930556026	0.349746301061514
721.446496	1.1499930556026	0.349597455961165
721.466496	1.1499930556026	0.349423757843136
721.486496	1.1499930556026	0.349317617961532
721.506496	1.1499930556026	0.349311148319119
721.526496	1.1499930556026	0.349215017658625
721.546496	1.14999718413154	0.349101659149311
721.566496	1.1500066056463	0.348912999723546
721.586496	1.1500066056463	0.348918980329601
721.606496	1.1500066056463	0.348852481474122
721.626496	1.1500066056463	0.348809446274532
721.646496	1.1500066056463	0.348829654633783
721.666496	1.1500066056463	0.348804102484027
721.686496	1.1500066056463	0.348735833245709
721.706496	1.1500066056463	0.348703308173401
721.726496	1.1500066056463	0.348554540820338
721.746496	1.1500066056463	0.348553303392172
721.766496	1.1500066056463	0.348495483745083
721.786496	1.1500066056463	0.348513355531342
721.806496	1.1500066056463	0.348525027713469
721.826496	1.1500066056463	0.34850596479132
721.846496	1.1500066056463	0.348430526185021
721.866496	1.1500066056463	0.348413844347669
721.886496	1.1500066056463	0.348368782970737
721.906496	1.1500066056463	0.34824044831642
721.926496	1.1500066056463	0.348185454872172
721.946496	1.1500066056463	0.348140363820704
721.966496	1.1500066056463	0.348094889374226
721.986496	1.1500066056463	0.34800660228718
722.006496	1.1500066056463	0.348054305291337
722.026496	1.1500066056463	0.347968259225276
722.046496	1.1500066056463	0.347880268883593
722.066496	1.1500066056463	0.347856041405139
722.086496	1.1500066056463	0.347868358711686
722.106496	1.1500066056463	0.347774150367657
722.126496	1.1500066056463	0.347629853780239
722.146496	1.1500066056463	0.347627542133858
722.166496	1.1499930556026	0.347625463135841
722.186496	1.1499930556026	0.347608657258927
722.206496	1.1499930556026	0.347568258938636
722.226496	1.1499930556026	0.347566813788716
722.246496	1.1499930556026	0.347613548216008
722.266496	1.1499930556026	0.347520144051914
722.286496	1.1499930556026	0.34751298833422
722.306496	1.1499930556026	0.347444834233103
722.326496	1.1499930556026	0.347354220068917
722.346496	1.1499930556026	0.347193683201247
722.366496	1.1500066056463	0.347094458673595
722.386496	1.1500066056463	0.34714347388575
722.406496	1.1500066056463	0.347144463828282
722.426496	1.1500066056463	0.347063268361932
722.446496	1.1500066056463	0.347014370660941
722.466496	1.1500066056463	0.346950758544357
722.486496	1.1500066056463	0.346887754162278
722.506496	1.1500066056463	0.346857722938005
722.526496	1.1500066056463	0.346772962372858
722.546496	1.1500066056463	0.346830152326286
722.566496	1.1500066056463	0.346877328904169
722.586496	1.1500066056463	0.346837164419224
722.606496	1.1500066056463	0.346859790066207
722.626496	1.1500066056463	0.346833977967512
722.646496	1.1500066056463	0.346813045549573
722.666496	1.1500066056463	0.346757040797128
722.686496	1.1500066056463	0.346777297229128
722.706496	1.1500066056463	0.346704530518082
722.726496	1.1500066056463	0.346699488220866
722.746496	1.1500066056463	0.346654095676108
722.766496	1.1500066056463	0.346578095627581
722.786496	1.1500066056463	0.346470444125097
722.806496	1.1500066056463	0.346378223381513
722.826496	1.1500066056463	0.346271802185305
722.846496	1.1500066056463	0.346244613188123
722.866496	1.1500066056463	0.346191702302837
722.886496	1.1500066056463	0.346109093141575
722.906496	1.1500066056463	0.346042067859821
722.926496	1.1500066056463	0.345933248961077
722.946496	1.1500066056463	0.346039360948616
722.966496	1.14999390248034	0.346017868868922
722.986496	1.14999390248034	0.345883966678095
723.006496	1.14999390248034	0.345844785607285
723.026496	1.14999390248034	0.345767910753427
723.046496	1.14999390248034	0.345665518172275
723.066496	1.14999390248034	0.345470189691211
723.086496	1.14999390248034	0.345429584242657
723.106496	1.14999390248034	0.345267860393534
723.126496	1.14999390248034	0.345154756491741
723.146496	1.14999390248034	0.344995312833991
723.166496	1.1500066056463	0.344944987194311
723.186496	1.1500066056463	0.345008680619124
723.206496	1.1500066056463	0.344812416796675
723.226496	1.1500066056463	0.344815112431557
723.246496	1.1500066056463	0.344730385695382
723.266496	1.1500066056463	0.344567203639543
723.286496	1.1500066056463	0.34445748797631
723.306496	1.1500066056463	0.344380171565351
723.326496	1.1500066056463	0.344325135983262
723.346496	1.1500066056463	0.344400007805917
723.366496	1.1500066056463	0.344398719337549
723.386496	1.1500066056463	0.344333844866189
723.406496	1.1500066056463	0.344278354670203
723.426496	1.1500066056463	0.344173138853662
723.446496	1.1500066056463	0.344090952851289
723.466496	1.1500066056463	0.343930231408003
723.486496	1.1500066056463	0.343811999152839
723.506496	1.1500066056463	0.343763839160822
723.526496	1.1500066056463	0.343773844820987
723.546496	1.1500066056463	0.343636180492443
723.566496	1.1500066056463	0.343589319058136
723.586496	1.1500066056463	0.34355481113331
723.606496	1.1500066056463	0.343473546822035
723.626496	1.1500066056463	0.343320787056852
723.646496	1.1500066056463	0.34319097995204
723.666496	1.1500066056463	0.343091620701993
723.686496	1.1500066056463	0.342955169468495
723.706496	1.1500066056463	0.342854493262524
723.726496	1.1500066056463	0.342755915639765
723.746496	1.1500066056463	0.342618737380125
723.766496	1.1499930556026	0.342558541989656
723.786496	1.1499930556026	0.342453356441142
723.806496	1.1499930556026	0.342326601065649
723.826496	1.1499930556026	0.342189291644559
723.846496	1.1499930556026	0.342189666137208
723.866496	1.1499930556026	0.3421319052457
723.886496	1.1499930556026	0.342003934401199
723.906496	1.1499930556026	0.342006833009909
723.926496	1.1499930556026	0.342058052446624
723.946496	1.1499930556026	0.342125360823455
723.966496	1.1499930556026	0.342124985143825
723.986496	1.1499930556026	0.342208758140403
724.006496	1.1499930556026	0.342256565598928
724.026496	1.1499930556026	0.342254848630255
724.046496	1.1499930556026	0.342190045971273
724.066496	1.1499930556026	0.342159261013777
724.086496	1.1499930556026	0.342180946571448
724.106496	1.1499930556026	0.342173352264106
724.126496	1.1499930556026	0.342167645257277
724.146496	1.1499930556026	0.342211382556397
724.166496	1.1499930556026	0.342193306609327
724.186496	1.1499930556026	0.342143976847087
724.206496	1.1499930556026	0.34218571586293
724.226496	1.1499930556026	0.342238337124742
724.246496	1.1499930556026	0.342197531076321
724.266496	1.1499930556026	0.342068288381192
724.286496	1.1499930556026	0.34208535895497
724.306496	1.1499930556026	0.342020865504658
724.326496	1.1499930556026	0.341942185252008
724.346496	1.1499930556026	0.341838214579012
724.366496	1.1499930556026	0.341808602359192
724.386496	1.1499930556026	0.341637477616955
724.406496	1.1499930556026	0.341551832157134
724.426496	1.1499930556026	0.341479636384167
724.446496	1.1499930556026	0.341443610310061
724.466496	1.1499930556026	0.341433024809456
724.486496	1.1499930556026	0.341402949073378
724.506496	1.1499930556026	0.341302088885283
724.526496	1.1499930556026	0.341302278802316
724.546496	1.1499930556026	0.341370790778341
724.566496	1.1499930556026	0.341374507810763
724.586496	1.1500066056463	0.341298961782643
724.606496	1.1500066056463	0.341330191858184
724.626496	1.1500066056463	0.341231894956538
724.646496	1.1500066056463	0.341140488482231
724.666496	1.1500066056463	0.341030017898793
724.686496	1.1500066056463	0.340923102324811
724.706496	1.1500066056463	0.340861651701455
724.726496	1.1500066056463	0.34074671688077
724.746496	1.1500066056463	0.340600910452943
724.766496	1.1500066056463	0.340505192268505
724.786496	1.1500066056463	0.340389484722893
724.806496	1.1500066056463	0.340280569085161
724.826496	1.1500066056463	0.34026539055982
724.846496	1.1500066056463	0.340212914703236
724.866496	1.1500066056463	0.340200424097397
724.886496	1.1500066056463	0.340156744366877
724.906496	1.1500066056463	0.34024138742086
724.926496	1.1500066056463	0.340244113323769
724.946496	1.1500066056463	0.340268145543774
724.966496	1.1500066056463	0.340190852278954
724.986496	1.1499930556026	0.340104277412656
725.006496	1.1499930556026	0.34002785479873
725.026496	1.1499930556026	0.339998216465318
725.046496	1.1499930556026	0.340026069578624
725.066496	1.1499930556026	0.339900011554735
725.086496	1.1499930556026	0.33985266108407
725.106496	1.1499930556026	0.339780497359602
725.126496	1.1499930556026	0.339729089192835
725.146496	1.1499930556026	0.339679876348268
725.166496	1.1499930556026	0.339660752296575
725.186496	1.1500066056463	0.339583361699275
725.206496	1.1500066056463	0.33955756562483
725.226496	1.1500066056463	0.339487885065563
725.246496	1.1500066056463	0.339426890836575
725.266496	1.1500066056463	0.339352267093045
725.286496	1.1500066056463	0.339336655319473
725.306496	1.1500066056463	0.339357130749552
725.326496	1.1500066056463	0.339308805173622
725.346496	1.1500066056463	0.339300073738047
725.366496	1.1500066056463	0.339274127510448
725.386496	1.1500066056463	0.3392424434145
725.406496	1.1500066056463	0.339182030806426
725.426496	1.1500066056463	0.339111093827291
725.446496	1.1500066056463	0.339030913823574
725.466496	1.1500066056463	0.338941163781886
725.486496	1.1500066056463	0.338909020324116
725.506496	1.1500066056463	0.338882263388183
725.526496	1.1500066056463	0.338800137328373
725.546496	1.1500066056463	0.338755976870365
725.566496	1.1500066056463	0.338723865461094
725.586496	1.1499930556026	0.33858880596335
725.606496	1.1499930556026	0.338546333392968
725.626496	1.1499930556026	0.338508760088538
725.646496	1.1499930556026	0.338384849314098
725.666496	1.1499930556026	0.338339132129913
725.686496	1.1499930556026	0.338226964162996
725.706496	1.1499930556026	0.338089629815297
725.726496	1.1499930556026	0.337989223647607
725.746496	1.1499930556026	0.337896751857446
725.766496	1.1499930556026	0.33782062242794
725.786496	1.1499930556026	0.337767127547779
725.806496	1.1499930556026	0.337657438591629
725.826496	1.1499930556026	0.337600010648419
725.846496	1.1499930556026	0.337479075636486
725.866496	1.1499930556026	0.337345232794732
725.886496	1.1499930556026	0.337155635060128
725.906496	1.1499930556026	0.336984047988614
725.926496	1.1499930556026	0.336875559664205
725.946496	1.1499930556026	0.33673217171109
725.966496	1.1499930556026	0.33654095196633
725.986496	1.1499930556026	0.336392273043385
726.006496	1.1499930556026	0.336248574694619
726.026496	1.1499930556026	0.336176135590454
726.046496	1.1499930556026	0.336135020926855
726.066496	1.1499930556026	0.336005428072197
726.086496	1.1499930556026	0.335883614693987
726.106496	1.1499930556026	0.335802449495665
726.126496	1.1499930556026	0.335619583726376
726.146496	1.1499930556026	0.335570954283194
726.166496	1.1499930556026	0.335471767738948
726.186496	1.1500066056463	0.335307474668468
726.206496	1.1500066056463	0.335236722858439
726.226496	1.1500066056463	0.335207132004286
726.246496	1.1500066056463	0.335169853071256
726.266496	1.1500066056463	0.335080560017428
726.286496	1.1500066056463	0.334968768917123
726.306496	1.1500066056463	0.334875068601157
726.326496	1.1500066056463	0.334836580727516
726.346496	1.1500066056463	0.334767864590681
726.366496	1.1500066056463	0.334673723311104
726.386496	1.14999390248034	0.334596542216031
726.406496	1.14999390248034	0.334499990770612
726.426496	1.14999390248034	0.334388649536279
726.446496	1.14999390248034	0.334236888022498
726.466496	1.14999390248034	0.334095895991449
726.486496	1.14999390248034	0.333892085340915
726.506496	1.14999390248034	0.333685704875536
726.526496	1.14999390248034	0.333497035360429
726.546496	1.14999390248034	0.333267747339972
726.566496	1.14999390248034	0.333068219318526
726.586496	1.1499930556026	0.332806060814158
726.606496	1.1499930556026	0.332597391255043
726.626496	1.1499930556026	0.332386841517308
726.646496	1.1499930556026	0.332051238535483
726.666496	1.1499930556026	0.331852015568271
726.686496	1.1499930556026	0.331703715292409
726.706496	1.1499930556026	0.331511056332635
726.726496	1.1499930556026	0.331223024600027
726.746496	1.1499930556026	0.331046686635244
726.766496	1.1499930556026	0.330883064802777
726.786496	1.14999390248034	0.330641682034795
726.806496	1.14999390248034	0.330395852834289
726.826496	1.14999390248034	0.330157896288273
726.846496	1.14999390248034	0.330049177095971
726.866496	1.14999390248034	0.329857048716908
726.886496	1.14999390248034	0.329661749910381
726.906496	1.14999390248034	0.329474307734098
726.926496	1.14999390248034	0.329246898705282
726.946496	1.14999390248034	0.328992571904546
726.966496	1.14999390248034	0.328879182533714
726.986496	1.14999390248034	0.328691661423164
727.006496	1.14999390248034	0.328490480530043
727.026496	1.14999390248034	0.328245486370989
727.046496	1.14999390248034	0.327976039207002
727.066496	1.14999390248034	0.327742549865689
727.086496	1.14999390248034	0.327681514685842
727.106496	1.14999390248034	0.327546019565904
727.126496	1.14999390248034	0.327312736165874
727.146496	1.14999390248034	0.327196019686027
727.166496	1.14999390248034	0.327075161827887
727.186496	1.1500066056463	0.327001332768439
727.206496	1.1500066056463	0.326875743008734
727.226496	1.1500066056463	0.32677838678989
727.246496	1.1500066056463	0.326664235970455
727.266496	1.1500066056463	0.326503874776041
727.286496	1.1500066056463	0.326338607787278
727.306496	1.1500066056463	0.326200540478529
727.326496	1.1500066056463	0.325934225758601
727.346496	1.1500066056463	0.325877708230167
727.366496	1.1500066056463	0.325841101128641
727.386496	1.1499930556026	0.325735280545048
727.406496	1.1499930556026	0.325669951459792
727.426496	1.1499930556026	0.325389799503565
727.446496	1.1499930556026	0.325255764964306
727.466496	1.1499930556026	0.325114120686947
727.486496	1.1499930556026	0.324932546353481
727.506496	1.1499930556026	0.324781156364894
727.526496	1.1499930556026	0.324634596203844
727.546496	1.1499930556026	0.324554699295204
727.566496	1.1499930556026	0.324459717039268
727.586496	1.15000544118942	0.324121576291096
727.606496	1.1500066056463	0.323897994683977
727.626496	1.1500066056463	0.323705146994152
727.646496	1.1500066056463	0.323641604315984
727.666496	1.1500066056463	0.323493766962889
727.686496	1.1500066056463	0.323351868078008
727.706496	1.1500066056463	0.323192214324541
727.726496	1.1500066056463	0.323121162801695
727.746496	1.1500066056463	0.323023537731551
727.766496	1.1500066056463	0.322934157434586
727.786496	1.14999654897325	0.322814455102892
727.806496	1.1499930556026	0.322750504103103
727.826496	1.1499930556026	0.322654398369221
727.846496	1.1499930556026	0.322491316019824
727.866496	1.1499930556026	0.322468888598744
727.886496	1.1499930556026	0.322479191004273
727.906496	1.1499930556026	0.322371953164825
727.926496	1.1499930556026	0.322160868691944
727.946496	1.1499930556026	0.321987878014861
727.966496	1.1499930556026	0.321969308876997
727.986496	1.1499930556026	0.321825250872851
728.006496	1.1499930556026	0.321633486897094
728.026496	1.1499930556026	0.321382075916301
728.046496	1.1499930556026	0.3210891027799
728.066496	1.1499930556026	0.320887198421583
728.086496	1.1499930556026	0.320661552060225
728.106496	1.1499930556026	0.320540986199523
728.126496	1.1499930556026	0.32036828930035
728.146496	1.1499930556026	0.320161538496757
728.166496	1.1499930556026	0.319936331318538
728.186496	1.1499930556026	0.319640844748908
728.206496	1.1499930556026	0.3194117840354
728.226496	1.1499930556026	0.319138792544793
728.246496	1.1499930556026	0.318947758562631
728.266496	1.1499930556026	0.318759645148335
728.286496	1.1499930556026	0.318561252474649
728.306496	1.1499930556026	0.318206825153947
728.326496	1.1499930556026	0.317920985182594
728.346496	1.1499930556026	0.31779980505899
728.366496	1.1499930556026	0.317680353180383
728.386496	1.1499930556026	0.317492430276611
728.406496	1.1499930556026	0.31734980495908
728.426496	1.1499930556026	0.317174008257839
728.446496	1.1499930556026	0.317088811477008
728.466496	1.1499930556026	0.316806614351736
728.486496	1.1499930556026	0.31671563281679
728.506496	1.1499930556026	0.316471206034871
728.526496	1.1499930556026	0.316277801650744
728.546496	1.1499930556026	0.316112792236956
728.566496	1.1499930556026	0.316051911958189
728.586496	1.14999375030699	0.315857105155475
728.606496	1.15000575876857	0.315701453309979
728.626496	1.15000575876857	0.315521560335742
728.646496	1.15000575876857	0.315330559589059
728.666496	1.15000575876857	0.3152029828224
728.686496	1.15000575876857	0.31505204626073
728.706496	1.15000575876857	0.314961181049966
728.726496	1.15000575876857	0.314946074930494
728.746496	1.15000575876857	0.314814343728747
728.766496	1.15000575876857	0.31475553829356
728.786496	1.15000575876857	0.314585564923332
728.806496	1.1499930556026	0.314439433262587
728.826496	1.1499930556026	0.31428196830292
728.846496	1.1499930556026	0.314133484044934
728.866496	1.1499930556026	0.313913093043963
728.886496	1.1499930556026	0.313737936719217
728.906496	1.1499930556026	0.313548871345796
728.926496	1.1499930556026	0.313434423187507
728.946496	1.1499930556026	0.313328895194844
728.966496	1.1499930556026	0.313280654488088
728.986496	1.1499930556026	0.313179933770312
729.006496	1.15000575876857	0.313037121503202
729.026496	1.15000575876857	0.312829675721968
729.046496	1.15000575876857	0.312601298709776
729.066496	1.15000575876857	0.312445713928733
729.086496	1.15000575876857	0.312320659497663
729.106496	1.15000575876857	0.312217966610201
729.126496	1.15000575876857	0.312080385963849
729.146496	1.15000575876857	0.311909358554091
729.166496	1.15000575876857	0.311678868121421
729.186496	1.15000575876857	0.311473240202284
729.206496	1.1499930556026	0.31131235792301
729.226496	1.1499930556026	0.311121793985503
729.246496	1.1499930556026	0.310849813803096
729.266496	1.1499930556026	0.310596469823004
729.286496	1.1499930556026	0.310316746367083
729.306496	1.1499930556026	0.31012300191277
729.326496	1.1499930556026	0.309920165180519
729.346496	1.1499930556026	0.309700974217799
729.366496	1.1499930556026	0.309422905414025
729.386496	1.1499930556026	0.309164889474931
729.406496	1.15000575876857	0.308974577770982
729.426496	1.15000575876857	0.308875166293752
729.446496	1.15000575876857	0.308662018253612
729.466496	1.15000575876857	0.308431821598852
729.486496	1.15000575876857	0.308255290749583
729.506496	1.15000575876857	0.308112390052355
729.526496	1.15000575876857	0.307962318800164
729.546496	1.15000575876857	0.30779394013952
729.566496	1.15000575876857	0.307580026496343
729.586496	1.15000575876857	0.307253573954546
729.606496	1.1499930556026	0.306953839178294
729.626496	1.1499930556026	0.306773800798829
729.646496	1.1499930556026	0.306607943286793
729.666496	1.1499930556026	0.306443900075909
729.686496	1.1499930556026	0.306304070099701
729.706496	1.1499930556026	0.306074081166696
729.726496	1.1499930556026	0.305907398702549
729.746496	1.1499930556026	0.305660044230875
729.766496	1.1499930556026	0.305445055182501
729.786496	1.1499930556026	0.305255706714001
729.806496	1.1499930556026	0.305037918169869
729.826496	1.1499930556026	0.304836664870879
729.846496	1.1499930556026	0.304596080941416
729.866496	1.1499930556026	0.304329245730121
729.886496	1.1499930556026	0.3041140548949
729.906496	1.1499930556026	0.303901995910244
729.926496	1.1499930556026	0.303639543627966
729.946496	1.1499930556026	0.303397752538365
729.966496	1.1499930556026	0.303192019571369
729.986496	1.1499930556026	0.30307704083237
730.006496	1.15000575876857	0.3028216089519
730.026496	1.15000575876857	0.302619430400868
730.046496	1.15000575876857	0.302415982966661
730.066496	1.15000575876857	0.302266536066715
730.086496	1.15000575876857	0.302114512230033
730.106496	1.15000575876857	0.301927137118202
730.126496	1.15000575876857	0.301605217658576
730.146496	1.15000575876857	0.301376309472184
730.166496	1.15000575876857	0.301132992517924
730.186496	1.15000575876857	0.300988545777352
730.206496	1.1499930556026	0.30077237449545
730.226496	1.1499930556026	0.300591603154937
730.246496	1.1499930556026	0.300413654456321
730.266496	1.1499930556026	0.300267129311224
730.286496	1.1499930556026	0.300076257352029
730.306496	1.1499930556026	0.299931100796548
730.326496	1.1499930556026	0.299759074541897
730.346496	1.1499930556026	0.299568030470391
730.366496	1.1499930556026	0.299492438149994
730.386496	1.1499930556026	0.299385255505184
730.406496	1.1500066056463	0.299260788036444
730.426496	1.1500066056463	0.299078686683212
730.446496	1.1500066056463	0.298916896956618
730.466496	1.1500066056463	0.298703571462751
730.486496	1.1500066056463	0.298497493677642
730.506496	1.1500066056463	0.298324147499614
730.526496	1.1500066056463	0.298182195794058
730.546496	1.1500066056463	0.298043748057755
730.566496	1.1500066056463	0.297911508234454
730.586496	1.1500066056463	0.297779196598775
730.606496	1.1500066056463	0.297618294140818
730.626496	1.1500066056463	0.297446080936587
730.646496	1.1500066056463	0.297349730091035
730.666496	1.1500066056463	0.297365013664234
730.686496	1.1500066056463	0.297287482409632
730.706496	1.1500066056463	0.297079662729239
730.726496	1.1500066056463	0.296978451788124
730.746496	1.1500066056463	0.296827643420451
730.766496	1.1500066056463	0.296661475512764
730.786496	1.1500066056463	0.296551134310306
730.806496	1.1499930556026	0.296471800624366
730.826496	1.1499930556026	0.296328683303022
730.846496	1.1499930556026	0.296152694904277
730.866496	1.1499930556026	0.296068022769249
730.886496	1.1499930556026	0.295935525964464
730.906496	1.1499930556026	0.295869230082813
730.926496	1.1499930556026	0.295673180510516
730.946496	1.1499930556026	0.295490385366625
730.966496	1.1499930556026	0.295445563759947
730.986496	1.1499930556026	0.295315373853617
731.006496	1.1500066056463	0.295221042657008
731.026496	1.1500066056463	0.29522197443745
731.046496	1.1500066056463	0.295058806031897
731.066496	1.1500066056463	0.294949827484147
731.086496	1.1500066056463	0.29481457747588
731.106496	1.1500066056463	0.294806130915855
731.126496	1.1500066056463	0.294701045073783
731.146496	1.1500066056463	0.294640199810967
731.166496	1.1500066056463	0.294443389383559
731.186496	1.1500066056463	0.294277647008724
731.206496	1.14999707827183	0.294140316221969
731.226496	1.1499930556026	0.294017226245205
731.246496	1.1499930556026	0.293902795298148
731.266496	1.1499930556026	0.293653666289197
731.286496	1.1499930556026	0.293492829708711
731.306496	1.1499930556026	0.293392428882438
731.326496	1.1499930556026	0.293185293496854
731.346496	1.1499930556026	0.293067976404392
731.366496	1.1499930556026	0.293055635951706
731.386496	1.1499930556026	0.292937663645481
731.406496	1.1499930556026	0.293039703099651
731.426496	1.1499930556026	0.2929779385197
731.446496	1.1499930556026	0.292906548707141
731.466496	1.1499930556026	0.292755329050393
731.486496	1.1499930556026	0.292684496525625
731.506496	1.1499930556026	0.292474124835107
731.526496	1.1499930556026	0.2924490623152
731.546496	1.1499930556026	0.29234342215279
731.566496	1.1499930556026	0.292283693246033
731.586496	1.1499930556026	0.292219481110324
731.606496	1.14999944688298	0.292120455995556
731.626496	1.15001084003496	0.292108027706243
731.646496	1.15001084003496	0.292063178205501
731.666496	1.15001084003496	0.292007186509851
731.686496	1.15001084003496	0.292059750203062
731.706496	1.15001084003496	0.291952962823076
731.726496	1.15001084003496	0.291973095809006
731.746496	1.15001084003496	0.291945546562953
731.766496	1.15001084003496	0.291830336362571
731.786496	1.15001084003496	0.291711358089563
731.806496	1.1500066056463	0.29170130554363
731.826496	1.1500066056463	0.29176110151484
731.846496	1.1500066056463	0.291697592665643
731.866496	1.1500066056463	0.291615942585396
731.886496	1.1500066056463	0.291545015695603
731.906496	1.1500066056463	0.291477647969699
731.926496	1.1500066056463	0.291446286139216
731.946496	1.1500066056463	0.291419279343688
731.966496	1.1500066056463	0.291249469183411
731.986496	1.1500066056463	0.291195507226047
732.006496	1.1499930556026	0.291243977020224
732.026496	1.1499930556026	0.291216703153868
732.046496	1.1499930556026	0.291114832251064
732.066496	1.1499930556026	0.291010479963531
732.086496	1.1499930556026	0.290941079531888
732.106496	1.1499930556026	0.290795906358666
732.126496	1.1499930556026	0.290781072057947
732.146496	1.1499930556026	0.290774921120053
732.166496	1.1499930556026	0.290739340163992
732.186496	1.1499930556026	0.290596197916038
732.206496	1.1499930556026	0.290424134864962
732.226496	1.1499930556026	0.290356693546208
732.246496	1.1499930556026	0.29035674399292
732.266496	1.1499930556026	0.290240920716617
732.286496	1.1499930556026	0.290127287421095
732.306496	1.1499930556026	0.290016755114623
732.326496	1.1499930556026	0.289960363406223
732.346496	1.1499930556026	0.289962302340428
732.366496	1.1499930556026	0.289925348640317
732.386496	1.1499930556026	0.289973893807816
732.406496	1.1499930556026	0.290089248226444
732.426496	1.1500066056463	0.290007373806702
732.446496	1.1500066056463	0.289927637140559
732.466496	1.1500066056463	0.289860086619512
732.486496	1.1500066056463	0.289851811578306
732.506496	1.1500066056463	0.28974433871653
732.526496	1.1500066056463	0.289610352250021
732.546496	1.1500066056463	0.289492054710877
732.566496	1.1500066056463	0.289467685388139
732.586496	1.1500066056463	0.289346219202005
732.606496	1.1500066056463	0.289247135925145
732.626496	1.1500066056463	0.289080963269533
732.646496	1.1500066056463	0.288951381691198
732.666496	1.1500066056463	0.288860998394905
732.686496	1.1500066056463	0.28869795046797
732.706496	1.1500066056463	0.288574919840279
732.726496	1.1500066056463	0.288428119908975
732.746496	1.1500066056463	0.288301105771525
732.766496	1.1500066056463	0.288287855497556
732.786496	1.1500066056463	0.288225484370082
732.806496	1.1500066056463	0.288104058541317
732.826496	1.1499930556026	0.287994236643245
732.846496	1.1499930556026	0.287942735891925
732.866496	1.1499930556026	0.287853359749395
732.886496	1.1499930556026	0.287795323478191
732.906496	1.1499930556026	0.287779833963709
732.926496	1.1499930556026	0.287728018068814
732.946496	1.1499930556026	0.287734510857366
732.966496	1.1499930556026	0.287671625766924
732.986496	1.1499930556026	0.287695474004803
733.006496	1.1499930556026	0.28760941013402
733.026496	1.15001084003496	0.287508922658101
733.046496	1.15001084003496	0.287320224655439
733.066496	1.15001084003496	0.28721984341436
733.086496	1.15001084003496	0.287164467762084
733.106496	1.15001084003496	0.287113567623381
733.126496	1.15001084003496	0.287068271224121
733.146496	1.15001084003496	0.287003078641731
733.166496	1.15001084003496	0.286858641990502
733.186496	1.15001084003496	0.286713484841529
733.206496	1.15001084003496	0.286671930994794
733.226496	1.1499930556026	0.286663663668968
733.246496	1.1499930556026	0.28652938520502
733.266496	1.1499930556026	0.286461719546772
733.286496	1.1499930556026	0.286441134320908
733.306496	1.1499930556026	0.286343930629181
733.326496	1.1499930556026	0.286355751183989
733.346496	1.1499930556026	0.286373107820298
733.366496	1.1499930556026	0.286453420765937
733.386496	1.1499930556026	0.286517509455575
733.406496	1.1499930556026	0.286522154114003
733.426496	1.1500066056463	0.286566169760274
733.446496	1.1500066056463	0.28650860709467
733.466496	1.1500066056463	0.286530081369643
733.486496	1.1500066056463	0.286563643863741
733.506496	1.1500066056463	0.286587946715517
733.526496	1.1500066056463	0.286603049274046
733.546496	1.1500066056463	0.286640906267044
733.566496	1.1500066056463	0.28668194555732
733.586496	1.1500066056463	0.286604840429059
733.606496	1.1500066056463	0.286600637327732
733.626496	1.1500066056463	0.286613258501531
733.646496	1.1500066056463	0.286610384819431
733.666496	1.1500066056463	0.286549597718707
733.686496	1.1500066056463	0.286623598296975
733.706496	1.1500066056463	0.286676371492412
733.726496	1.1500066056463	0.286696227318172
733.746496	1.1500066056463	0.286592926102716
733.766496	1.1500066056463	0.286516531382856
733.786496	1.1500066056463	0.286454979272586
733.806496	1.1500066056463	0.286423280932861
733.826496	1.1499930556026	0.28646507395636
733.846496	1.1499930556026	0.286464896502633
733.866496	1.1499930556026	0.286518956385967
733.886496	1.1499930556026	0.286494136603767
733.906496	1.1499930556026	0.286547232064669
733.926496	1.1499930556026	0.286633610485538
733.946496	1.1499930556026	0.286594910735707
733.966496	1.1499930556026	0.286616212898369
733.986496	1.1499930556026	0.286553223353558
734.006496	1.1499930556026	0.286621192285568
734.026496	1.1499930556026	0.286602474181532
734.046496	1.1499930556026	0.286592689299917
734.066496	1.1499930556026	0.286441031647013
734.086496	1.1499930556026	0.286369351617488
734.106496	1.1499930556026	0.286377024859096
734.126496	1.1499930556026	0.286358963155803
734.146496	1.1499930556026	0.286382005433276
734.166496	1.1499930556026	0.286326089704439
734.186496	1.1499930556026	0.286370850181573
734.206496	1.1499930556026	0.28641176009087
734.226496	1.1500066056463	0.286392580844539
734.246496	1.1500066056463	0.286396567915243
734.266496	1.1500066056463	0.28634915453456
734.286496	1.1500066056463	0.286331237643005
734.306496	1.1500066056463	0.286346886806492
734.326496	1.1500066056463	0.286369691094183
734.346496	1.1500066056463	0.286358293104773
734.366496	1.1500066056463	0.286311464905947
734.386496	1.1500066056463	0.286326544318336
734.406496	1.1500066056463	0.286336088836207
734.426496	1.1499930556026	0.286278130905778
734.446496	1.1499930556026	0.286264797543107
734.466496	1.1499930556026	0.286205978457634
734.486496	1.1499930556026	0.286119330591976
734.506496	1.1499930556026	0.286145997317318
734.526496	1.1499930556026	0.286123019730334
734.546496	1.1499930556026	0.286133961325376
734.566496	1.1499930556026	0.286085070746274
734.586496	1.1499930556026	0.286007397053897
734.606496	1.1499930556026	0.286057992138367
734.626496	1.1500066056463	0.286055205105913
734.646496	1.1500066056463	0.286021759529488
734.666496	1.1500066056463	0.28610560137099
734.686496	1.1500066056463	0.286084661237672
734.706496	1.1500066056463	0.28610244162636
734.726496	1.1500066056463	0.286117670004922
734.746496	1.1500066056463	0.286085308736055
734.766496	1.1500066056463	0.285996228745398
734.786496	1.1500066056463	0.285962430635481
734.806496	1.1500066056463	0.286092800369501
734.826496	1.1499930556026	0.286047866593075
734.846496	1.1499930556026	0.286053101774777
734.866496	1.1499930556026	0.286054577786215
734.886496	1.1499930556026	0.286134284184331
734.906496	1.1499930556026	0.286186577245771
734.926496	1.1499930556026	0.286176521732385
734.946496	1.1499930556026	0.286179886231316
734.966496	1.1499930556026	0.286305497950178
734.986496	1.1499930556026	0.286356751215865
735.006496	1.1499930556026	0.286293850101171
735.026496	1.1499930556026	0.286306468307517
735.046496	1.1499930556026	0.286281734581472
735.066496	1.1499930556026	0.286271528321441
735.086496	1.1499930556026	0.28624427463377
735.106496	1.1499930556026	0.286283455111089
735.126496	1.1499930556026	0.286357608809964
735.146496	1.1499930556026	0.28638221315503
735.166496	1.1499930556026	0.286421626280715
735.186496	1.1499930556026	0.286352886997741
735.206496	1.1499930556026	0.286256134952456
735.226496	1.1500066056463	0.286273352711936
735.246496	1.1500066056463	0.286161456563773
735.266496	1.1500066056463	0.286205617021781
735.286496	1.1500066056463	0.286198972299603
735.306496	1.1500066056463	0.286201661406086
735.326496	1.1500066056463	0.286258083976004
735.346496	1.1500066056463	0.286311125429251
735.366496	1.1500066056463	0.286484265665997
735.386496	1.1500066056463	0.286472286055674
735.406496	1.1500066056463	0.28652440463084
735.426496	1.14999337318175	0.286584385771156
735.446496	1.1499930556026	0.286589155656129
735.466496	1.1499930556026	0.286594134449836
735.486496	1.1499930556026	0.286538339793108
735.506496	1.1499930556026	0.286503617618129
735.526496	1.1499930556026	0.286483619948086
735.546496	1.1499930556026	0.286432748890428
735.566496	1.1499930556026	0.286400730659201
735.586496	1.1499930556026	0.286356444381158
735.606496	1.1499930556026	0.286357497233708
735.626496	1.1499930556026	0.286381926499009
735.646496	1.1499930556026	0.286366578828811
735.666496	1.1499930556026	0.286317697745561
735.686496	1.1499930556026	0.2863174520404
735.706496	1.1499930556026	0.286268747817385
735.726496	1.1499930556026	0.286185222306441
735.746496	1.1499930556026	0.286143066660108
735.766496	1.1499930556026	0.286123482653101
735.786496	1.1499930556026	0.2860793856986
735.806496	1.1499930556026	0.285985595765534
735.826496	1.1499930556026	0.28589067285867
735.846496	1.1500066056463	0.285818084194842
735.866496	1.1500066056463	0.285798425408003
735.886496	1.1500066056463	0.285848573000466
735.906496	1.1500066056463	0.285662281009212
735.926496	1.1500066056463	0.285553873993031
735.946496	1.1500066056463	0.285515849042157
735.966496	1.1500066056463	0.285379993079858
735.986496	1.1500066056463	0.285315931097303
736.006496	1.1500066056463	0.285276945284942
736.026496	1.1500066056463	0.28525382169924
736.046496	1.1500066056463	0.285202282964514
736.066496	1.1500066056463	0.285186406494078
736.086496	1.1500066056463	0.285069271009778
736.106496	1.1500066056463	0.285100276152334
736.126496	1.1500066056463	0.285057214839152
736.146496	1.1500066056463	0.285033384405993
736.166496	1.1500066056463	0.285049472159128
736.186496	1.1500066056463	0.285027121891843
736.206496	1.1500066056463	0.28502132289395
736.226496	1.1500066056463	0.285018748924667
736.246496	1.14999390248034	0.285027065510223
736.266496	1.14999390248034	0.285093633804118
736.286496	1.14999390248034	0.285103844218584
736.306496	1.14999390248034	0.28522051856059
736.326496	1.14999390248034	0.285276833708686
736.346496	1.14999390248034	0.285274324429892
736.366496	1.14999390248034	0.285314512060975
736.386496	1.14999390248034	0.285446930524985
736.406496	1.14999390248034	0.285529781830463
736.426496	1.14999390248034	0.28554969225737
736.446496	1.14999390248034	0.285485221359704
736.466496	1.14999390248034	0.285540112723547
736.486496	1.14999390248034	0.28545932854627
736.506496	1.14999390248034	0.285454688635767
736.526496	1.14999390248034	0.285472216790896
736.546496	1.14999390248034	0.285417588343446
736.566496	1.14999390248034	0.285305670236126
736.586496	1.14999390248034	0.2851634413704
736.606496	1.14999390248034	0.285207216059437
736.626496	1.14999390248034	0.285225609524046
736.646496	1.1500066056463	0.285227032714809
736.666496	1.1500066056463	0.285229870193974
736.686496	1.1500066056463	0.28524114236335
736.706496	1.1500066056463	0.28528920620987
736.726496	1.1500066056463	0.285386847897754
736.746496	1.1500066056463	0.285386256187499
736.766496	1.1500066056463	0.285361347975181
736.786496	1.1500066056463	0.28541944478244
736.806496	1.1500066056463	0.285400987220832
736.826496	1.1500066056463	0.285398985970101
736.846496	1.14999390248034	0.285423313154997
736.866496	1.14999390248034	0.285402811611327
736.886496	1.14999390248034	0.285384483430698
736.906496	1.14999390248034	0.285375736564365
736.926496	1.14999390248034	0.285319081939573
736.946496	1.14999390248034	0.285256639593212
736.966496	1.14999390248034	0.285164749423963
736.986496	1.14999390248034	0.284955140962519
737.006496	1.14999390248034	0.284931404300896
737.026496	1.14999390248034	0.284876047046833
737.046496	1.1500066056463	0.284782076099095
737.066496	1.1500066056463	0.284636841202837
737.086496	1.1500066056463	0.284621630628998
737.106496	1.1500066056463	0.284610298517058
737.126496	1.1500066056463	0.284532063382454
737.146496	1.1500066056463	0.284490685208973
737.166496	1.1500066056463	0.284396047177657
737.186496	1.1500066056463	0.284194894772091
737.206496	1.1500066056463	0.284105210607874
737.226496	1.1500066056463	0.284056552083646
737.246496	1.14999390248034	0.283966103503373
737.266496	1.14999390248034	0.283881904973944
737.286496	1.14999390248034	0.283860801630676
737.306496	1.14999390248034	0.283748763044738
737.326496	1.14999390248034	0.283734051003109
737.346496	1.14999390248034	0.283730536351024
737.366496	1.14999390248034	0.283677498458723
737.386496	1.14999390248034	0.28362735917513
737.406496	1.14999390248034	0.283591387702172
737.426496	1.14999390248034	0.283662789384546
737.446496	1.15000745252403	0.283590920031479
737.466496	1.15000745252403	0.283539289899181
737.486496	1.15000745252403	0.283423358607566
737.506496	1.15000745252403	0.283250808300602
737.526496	1.15000745252403	0.283227377286703
737.546496	1.15000745252403	0.283168209822173
737.566496	1.15000745252403	0.283058062691183
737.586496	1.15000745252403	0.282982871570517
737.606496	1.15000745252403	0.282812441805921
737.626496	1.15000745252403	0.282657318760662
737.646496	1.15000745252403	0.282628384900743
737.666496	1.15000745252403	0.282635415391894
737.686496	1.15000745252403	0.282521769039577
737.706496	1.15000745252403	0.282313099480465
737.726496	1.15000745252403	0.282293931510457
737.746496	1.15000745252403	0.282243954249833
737.766496	1.15000745252403	0.28219218108627
737.786496	1.15000745252403	0.282077360215805
737.806496	1.15000745252403	0.282078662927951
737.826496	1.15000745252403	0.281971677322062
737.846496	1.14999390248034	0.28197047550334
737.866496	1.14999390248034	0.281905684120682
737.886496	1.14999390248034	0.281792958865973
737.906496	1.14999390248034	0.281602783664892
737.926496	1.14999390248034	0.281416803256269
737.946496	1.14999390248034	0.28124424820138
737.966496	1.14999390248034	0.281201652184926
737.986496	1.14999390248034	0.28104073370272
738.006496	1.14999390248034	0.280752421248998
738.026496	1.14999390248034	0.280613587150231
738.046496	1.15000745252403	0.280500098666448
738.066496	1.15000745252403	0.280502623375999
738.086496	1.15000745252403	0.280373250706401
738.106496	1.15000745252403	0.280282017531386
738.126496	1.15000745252403	0.280239321215001
738.146496	1.15000745252403	0.280180735371383
738.166496	1.15000745252403	0.280069919969834
738.186496	1.15000745252403	0.280070715840899
738.206496	1.15000745252403	0.279984559385562
738.226496	1.15000745252403	0.279868546785717
738.246496	1.14999390248034	0.279669698311153
738.266496	1.14999390248034	0.27949110686208
738.286496	1.14999390248034	0.279386104702201
738.306496	1.14999390248034	0.279311319529192
738.326496	1.14999390248034	0.279219742129556
738.346496	1.14999390248034	0.279123051213817
738.366496	1.14999390248034	0.2790053471654
738.386496	1.14999390248034	0.278873183308913
738.406496	1.14999390248034	0.278819153693607
738.426496	1.14999390248034	0.278677480335201
738.446496	1.15000745252403	0.278527677340819
738.466496	1.15000745252403	0.278340845866493
738.486496	1.15000745252403	0.278237319124562
738.506496	1.15000745252403	0.278167697320877
738.526496	1.15000745252403	0.277994138673168
738.546496	1.15000745252403	0.277973592024202
738.566496	1.15000745252403	0.277913309984087
738.586496	1.15000745252403	0.277811960759632
738.606496	1.15000745252403	0.277615819196274
738.626496	1.15000745252403	0.277518547253113
738.646496	1.14999390248034	0.277349147194927
738.666496	1.14999390248034	0.277240336011563
738.686496	1.14999390248034	0.277211922643011
738.706496	1.14999390248034	0.27711367856204
738.726496	1.14999390248034	0.276913668626123
738.746496	1.14999390248034	0.276773291451466
738.766496	1.14999390248034	0.276600760136205
738.786496	1.14999390248034	0.276537129621409
738.806496	1.14999390248034	0.276396111476767
738.826496	1.14999390248034	0.276306939495047
738.846496	1.15000745252403	0.276211852784742
738.866496	1.15000745252403	0.276210814769461
738.886496	1.15000745252403	0.276103158519051
738.906496	1.15000745252403	0.276074230000549
738.926496	1.15000745252403	0.276123420292468
738.946496	1.15000745252403	0.276117060445838
738.966496	1.15000745252403	0.276100889010512
738.986496	1.15000745252403	0.275996959881866
739.006496	1.15000745252403	0.276072097588367
739.026496	1.15000745252403	0.276081594033489
739.046496	1.14999390248034	0.276005162517203
739.066496	1.14999390248034	0.275953570368312
739.086496	1.14999390248034	0.275910250293173
739.106496	1.14999390248034	0.276101983407413
739.126496	1.14999390248034	0.27616616230764
739.146496	1.14999390248034	0.276204195567384
739.166496	1.14999390248034	0.276158158491696
739.186496	1.14999390248034	0.276134834306129
739.206496	1.14999390248034	0.276028203014203
739.226496	1.14999390248034	0.275940968186216
739.246496	1.15000194781878	0.275921737899683
739.266496	1.15000745252403	0.275954638058129
739.286496	1.15000745252403	0.275947441983066
739.306496	1.15000745252403	0.275959225147958
739.326496	1.15000745252403	0.275947065709945
739.346496	1.15000745252403	0.27600062824805
739.366496	1.15000745252403	0.275940020975016
739.386496	1.15000745252403	0.275913523988022
739.406496	1.15000745252403	0.275839197583346
739.426496	1.15000745252403	0.275757961759626
739.446496	1.15000745252403	0.275630490634316
739.466496	1.14999390248034	0.275577313271693
739.486496	1.14999390248034	0.27554381962252
739.506496	1.14999390248034	0.275522586898273
739.526496	1.14999390248034	0.275510667230514
739.546496	1.14999390248034	0.275502120370556
739.566496	1.14999390248034	0.275534907765764
739.586496	1.14999390248034	0.27551574276321
739.606496	1.14999390248034	0.275483171992117
739.626496	1.14999390248034	0.275540737625175
739.646496	1.14999390248034	0.275551516010266
739.666496	1.14999390248034	0.275636873627085
739.686496	1.14999390248034	0.275658198342394
739.706496	1.14999390248034	0.275625677424521
739.726496	1.14999390248034	0.275571606858354
739.746496	1.14999390248034	0.275646257308968
739.766496	1.14999390248034	0.275654020167676
739.786496	1.14999390248034	0.275684122017346
739.806496	1.14999390248034	0.275726101990424
739.826496	1.14999390248034	0.275718006183418
739.846496	1.14999390248034	0.27573760265373
739.866496	1.14999390248034	0.275813320200671
739.886496	1.14999390248034	0.275787029748449
739.906496	1.14999390248034	0.275799609377898
739.926496	1.14999390248034	0.275810161643022
739.946496	1.14999390248034	0.27582297035989
739.966496	1.14999390248034	0.275758459104855
739.986496	1.14999390248034	0.275742113776745
740.006496	1.14999390248034	0.275827396613732
740.026496	1.14999390248034	0.275713489125495
740.046496	1.14999390248034	0.275681526088906
740.066496	1.1500066056463	0.275583537802438
740.086496	1.1500066056463	0.275423145153015
740.106496	1.1500066056463	0.275377255856518
740.126496	1.1500066056463	0.2752637632183
740.146496	1.1500066056463	0.275196016845312
740.166496	1.1500066056463	0.275098782292067
740.186496	1.1500066056463	0.274965454006774
740.206496	1.1500066056463	0.274776471722054
740.226496	1.1500066056463	0.274565517817133
740.246496	1.1500066056463	0.274447886768075
740.266496	1.1500066056463	0.274290203403821
740.286496	1.1500066056463	0.274138210428656
740.306496	1.1500066056463	0.27401173814824
740.326496	1.1500066056463	0.273864310897238
740.346496	1.1500066056463	0.273552895629989
740.366496	1.1500066056463	0.27345859707537
740.386496	1.1500066056463	0.273288361382241
740.406496	1.1500066056463	0.273091857789539
740.426496	1.1500066056463	0.272958489146876
740.446496	1.1500066056463	0.272835849629575
740.466496	1.1500066056463	0.272656736502151
740.486496	1.1500066056463	0.272451882494922
740.506496	1.1500066056463	0.27236537825402
740.526496	1.1500066056463	0.272265402960598
740.546496	1.1500066056463	0.272116712167838
740.566496	1.1500066056463	0.271956548012345
740.586496	1.1500066056463	0.27177897618034
740.606496	1.1500066056463	0.2716019634166
740.626496	1.1500066056463	0.27151848123048
740.646496	1.1500066056463	0.271440131552166
740.666496	1.14999390248034	0.271311233081658
740.686496	1.14999390248034	0.271283408455907
740.706496	1.14999390248034	0.271313368461293
740.726496	1.14999390248034	0.271169218466085
740.746496	1.14999390248034	0.271076806618486
740.766496	1.14999390248034	0.27105913305813
740.786496	1.14999390248034	0.271037553735299
740.806496	1.14999390248034	0.270932597274205
740.826496	1.14999390248034	0.270840848355749
740.846496	1.14999390248034	0.270804487552874
740.866496	1.14999390248034	0.270838676773179
740.886496	1.14999390248034	0.270842251367828
740.906496	1.14999390248034	0.270822416907734
740.926496	1.14999390248034	0.270799753870835
740.946496	1.14999390248034	0.270686486165603
740.966496	1.14999390248034	0.270591543080054
740.986496	1.14999390248034	0.270471411061074
741.006496	1.14999390248034	0.270386845754376
741.026496	1.14999390248034	0.27032199858359
741.046496	1.14999390248034	0.270451571853054
741.066496	1.14999390248034	0.270499357352423
741.086496	1.14999390248034	0.270600972460723
741.106496	1.14999390248034	0.270527777249372
741.126496	1.14999390248034	0.270568402876611
741.146496	1.14999390248034	0.27059080537108
741.166496	1.14999390248034	0.270717339374532
741.186496	1.14999390248034	0.270692799126464
741.206496	1.14999390248034	0.270682119260834
741.226496	1.14999390248034	0.270611252907095
741.246496	1.14999390248034	0.270640176084181
741.266496	1.15000745252403	0.270711939795899
741.286496	1.15000745252403	0.270685314614907
741.306496	1.15000745252403	0.270797991203376
741.326496	1.15000745252403	0.270790231905612
741.346496	1.15000745252403	0.270841637698415
741.366496	1.15000745252403	0.270835492695429
741.386496	1.15000745252403	0.2707474477526
741.406496	1.15000745252403	0.270709486305233
741.426496	1.15000745252403	0.270504898181849
741.446496	1.15000745252403	0.2703495377403
741.466496	1.14999390248034	0.270345147095902
741.486496	1.14999390248034	0.270267751157185
741.506496	1.14999390248034	0.270139363682193
741.526496	1.14999390248034	0.270040254291742
741.546496	1.14999390248034	0.269867828617831
741.566496	1.14999390248034	0.269803240209002
741.586496	1.14999390248034	0.269723787231426
741.606496	1.14999390248034	0.269707035362168
741.626496	1.14999390248034	0.26968233131066
741.646496	1.14999390248034	0.269652659741767
741.666496	1.15000745252403	0.269566762048388
741.686496	1.15000745252403	0.269478361011122
741.706496	1.15000745252403	0.26950481229933
741.726496	1.15000745252403	0.26961715475252
741.746496	1.15000745252403	0.269578402182015
741.766496	1.15000745252403	0.269486084699442
741.786496	1.15000745252403	0.269590888633418
741.806496	1.15000745252403	0.269641390539844
741.826496	1.15000745252403	0.269605684950731
741.846496	1.15000745252403	0.269563760765782
741.866496	1.15000745252403	0.26959757668042
741.886496	1.15000745252403	0.269676831432093
741.906496	1.15000745252403	0.269614057324416
741.926496	1.15000745252403	0.269658075938141
741.946496	1.15000745252403	0.26963683134408
741.966496	1.15000745252403	0.269677415426969
741.986496	1.15000745252403	0.269677102657356
742.006496	1.15000745252403	0.269793471351637
742.026496	1.15000745252403	0.269834780680193
742.046496	1.15000745252403	0.269933903127441
742.066496	1.14999474935807	0.269966810407776
742.086496	1.14999474935807	0.270000568753815
742.106496	1.14999474935807	0.270030620750263
742.126496	1.14999474935807	0.269934442017021
742.146496	1.14999474935807	0.269863773295695
742.166496	1.14999474935807	0.269826615434773
742.186496	1.14999474935807	0.269831074924095
742.206496	1.14999474935807	0.269793288556493
742.226496	1.14999474935807	0.269750827855926
742.246496	1.14999474935807	0.269697696192089
742.266496	1.14999474935807	0.269677635612029
742.286496	1.14999474935807	0.269592199654435
742.306496	1.14999474935807	0.269593453700341
742.326496	1.14999474935807	0.269507868183084
742.346496	1.14999474935807	0.269560739304491
742.366496	1.14999474935807	0.269620592250811
742.386496	1.14999474935807	0.269595059686248
742.406496	1.14999474935807	0.269540137460888
742.426496	1.14999474935807	0.269537416305905
742.446496	1.14999474935807	0.269541660358093
742.466496	1.15000745252403	0.26958926484279
742.486496	1.15000745252403	0.269581204645227
742.506496	1.15000745252403	0.269532712891894
742.526496	1.15000745252403	0.269393028914406
742.546496	1.15000745252403	0.269332556363768
742.566496	1.15000745252403	0.269284474712526
742.586496	1.15000745252403	0.269291905216427
742.606496	1.15000745252403	0.269234018504886
742.626496	1.15000745252403	0.269241238319579
742.646496	1.15000745252403	0.269216464236165
742.666496	1.14999474935807	0.269100265873723
742.686496	1.14999474935807	0.269020706067816
742.706496	1.14999474935807	0.269052828753411
742.726496	1.14999474935807	0.269049925990265
742.746496	1.14999474935807	0.269028493853135
742.766496	1.14999474935807	0.26902057075193
742.786496	1.14999474935807	0.269006872392462
742.806496	1.14999474935807	0.268931544768929
742.826496	1.14999474935807	0.268959406191104
742.846496	1.14999474935807	0.268930609427544
742.866496	1.14999474935807	0.268886342141203
742.886496	1.14999474935807	0.268873862218198
742.906496	1.14999474935807	0.268926519089454
742.926496	1.14999474935807	0.268818233145383
742.946496	1.14999474935807	0.26873198173153
742.966496	1.14999474935807	0.268777549356053
742.986496	1.14999474935807	0.268675901012271
743.006496	1.14999474935807	0.268615071773706
743.026496	1.14999474935807	0.268511275586984
743.046496	1.14999474935807	0.268441273949234
743.066496	1.14999474935807	0.26838323708454
743.086496	1.14999474935807	0.268216433548284
743.106496	1.14999474935807	0.26798180826572
743.126496	1.14999474935807	0.26775691860504
743.146496	1.14999474935807	0.267641884077913
743.166496	1.14999474935807	0.267541223896191
743.186496	1.14999474935807	0.267421375565778
743.206496	1.14999474935807	0.267210769446423
743.226496	1.14999474935807	0.267049011174838
743.246496	1.14999474935807	0.266903456387079
743.266496	1.14999524557549	0.266825305528158
743.286496	1.15000745252403	0.266718562659977
743.306496	1.15000745252403	0.266579878714363
743.326496	1.15000745252403	0.266473629036976
743.346496	1.15000745252403	0.266329058256842
743.366496	1.15000745252403	0.266126061875587
743.386496	1.15000745252403	0.266007792823999
743.406496	1.15000745252403	0.265904077352016
743.426496	1.15000745252403	0.265788880208429
743.446496	1.15000745252403	0.265690127505904
743.466496	1.15000745252403	0.265525417804934
743.486496	1.14999474935807	0.265475714737027
743.506496	1.14999474935807	0.265415695019813
743.526496	1.14999474935807	0.265368707171981
743.546496	1.14999474935807	0.265264975082258
743.566496	1.14999474935807	0.265253231681244
743.586496	1.14999474935807	0.265145664454443
743.606496	1.14999474935807	0.265026441069766
743.626496	1.14999474935807	0.264926038463021
743.646496	1.14999474935807	0.264711023301054
743.666496	1.14999474935807	0.264587202737206
743.686496	1.15000745252403	0.264458380233511
743.706496	1.15000745252403	0.264317938961856
743.726496	1.15000745252403	0.264161040192342
743.746496	1.15000745252403	0.263963943108913
743.766496	1.15000745252403	0.263830793464328
743.786496	1.15000745252403	0.263740159714948
743.806496	1.15000745252403	0.263600654378168
743.826496	1.15000745252403	0.26352892330844
743.846496	1.15000745252403	0.26335691485851
743.866496	1.15000745252403	0.263244240050514
743.886496	1.15000745252403	0.263102226621922
743.906496	1.15000745252403	0.263003554634136
743.926496	1.15000745252403	0.262930492958199
743.946496	1.15000745252403	0.26274672092857
743.966496	1.15000745252403	0.262653400446669
743.986496	1.15000745252403	0.262613273351641
744.006496	1.15000745252403	0.262478146195953
744.026496	1.15000745252403	0.262425365285136
744.046496	1.15000745252403	0.262416967984841
744.066496	1.15000745252403	0.262386292229639
744.086496	1.14999474935807	0.262290682654004
744.106496	1.14999474935807	0.262289877287088
744.126496	1.14999474935807	0.262300757752584
744.146496	1.14999474935807	0.262220565879053
744.166496	1.14999474935807	0.262263550631932
744.186496	1.14999474935807	0.262179419760446
744.206496	1.14999474935807	0.262130005722523
744.226496	1.14999474935807	0.262062245105758
744.246496	1.14999474935807	0.262064284933386
744.266496	1.14999474935807	0.261991149071108
744.286496	1.14999474935807	0.261972804272738
744.306496	1.14999474935807	0.262075279349102
744.326496	1.14999474935807	0.262101924115287
744.346496	1.14999474935807	0.262037907831519
744.366496	1.14999474935807	0.262055828877509
744.386496	1.14999474935807	0.262113496590972
744.406496	1.14999474935807	0.262016988470377
744.426496	1.14999474935807	0.262109916061416
744.446496	1.14999474935807	0.262275802654499
744.466496	1.14999474935807	0.262382646416103
744.486496	1.15000745252403	0.262499225799592
744.506496	1.15000745252403	0.262494925959276
744.526496	1.15000745252403	0.262502962417209
744.546496	1.15000745252403	0.262478415640743
744.566496	1.15000745252403	0.262620663498173
744.586496	1.15000745252403	0.262642601882893
744.606496	1.15000745252403	0.262641768028421
744.626496	1.15000745252403	0.262625782355692
744.646496	1.15000745252403	0.262663774664576
744.666496	1.15000745252403	0.262799824104853
744.686496	1.14999474935807	0.262708936934931
744.706496	1.14999474935807	0.262779993799194
744.726496	1.14999474935807	0.26285350296714
744.746496	1.14999474935807	0.262947619320106
744.766496	1.14999474935807	0.262988428335979
744.786496	1.14999474935807	0.262954770883364
744.806496	1.14999474935807	0.262886530726093
744.826496	1.14999474935807	0.262900170329979
744.846496	1.14999474935807	0.262769857571069
744.866496	1.14999474935807	0.262748889543686
744.886496	1.15000745252403	0.262669478110462
744.906496	1.15000745252403	0.262732367948831
744.926496	1.15000745252403	0.26260519000794
744.946496	1.15000745252403	0.262525900833805
744.966496	1.15000745252403	0.26240134849589
744.986496	1.15000745252403	0.262282761926763
745.006496	1.15000745252403	0.262208488936251
745.026496	1.15000745252403	0.262177937220611
745.046496	1.15000745252403	0.26208792366904
745.066496	1.15000745252403	0.261984152408929
745.086496	1.15000745252403	0.261944150540443
745.106496	1.15000745252403	0.261927997503329
745.126496	1.15000745252403	0.261842465400237
745.146496	1.15000745252403	0.261785812555917
745.166496	1.15000745252403	0.26166424606985
745.186496	1.15000745252403	0.261463681813594
745.206496	1.15000745252403	0.261337927063467
745.226496	1.15000745252403	0.261213324872331
745.246496	1.15000745252403	0.261025317692875
745.266496	1.15000745252403	0.260853335950028
745.286496	1.15000745252403	0.260783528383746
745.306496	1.15000745252403	0.260645028420258
745.326496	1.15000745252403	0.260569597529339
745.346496	1.15000745252403	0.26047289889822
745.366496	1.15000745252403	0.260387397063155
745.386496	1.15000745252403	0.260332785826936
745.406496	1.15000745252403	0.260144135897023
745.426496	1.15000745252403	0.260111970480096
745.446496	1.15000745252403	0.260072719970871
745.466496	1.15000745252403	0.259993266399804
745.486496	1.14999474935807	0.259948362297915
745.506496	1.14999474935807	0.260053808982348
745.526496	1.14999474935807	0.260058848905601
745.546496	1.14999474935807	0.259962253541869
745.566496	1.14999474935807	0.259890891029882
745.586496	1.14999474935807	0.259863119224807
745.606496	1.14999474935807	0.259724418067963
745.626496	1.14999474935807	0.259698227915674
745.646496	1.14999474935807	0.259686628139417
745.666496	1.14999474935807	0.259660452824396
745.686496	1.15000745252403	0.259689013972139
745.706496	1.15000745252403	0.259537428131612
[truncated: 13,001 more rows]
