# Supplementary material for: Unraveling the Local Relation Between Tissue Composition and Human Brain Mechanics Through Machine Learning
Source: Front Bioeng Biotechnol. 2021 Aug 17;9:704738. doi: 10.3389/fbioe.2021.704738 (PMC8415910; doi:10.3389/fbioe.2021.704738)
Supplement: Supplementary file 2 [file DataSheet4.ZIP › Mechanics_tensRelax/tensRelax_HBE_02_08_P1_Th.txt]

555.186072	1.00003122426721	0.195874391304949
555.206072	1.00003122426721	0.140535627067995
555.226072	1.00003122426721	0.150229999944129
555.246072	1.00003122426721	0.164064190966755
555.266072	1.00003122426721	0.162747663165416
555.286072	1.00003122426721	0.164077298292603
555.306072	1.00003122426721	0.167008237002125
555.326072	1.00003122426721	0.16984029363262
555.346072	1.00003122426721	0.17427243002323
555.366072	1.00003122426721	0.17299346893505
555.386072	1.00005287248735	0.176367618562491
555.406072	1.00005736551418	0.178264104573823
555.426072	1.00005736551418	0.179559249988452
555.446072	1.00005736551418	0.182845234528925
555.466072	1.00005736551418	0.184425555201236
555.486072	1.00005736551418	0.187036150732815
555.506072	1.00005736551418	0.188670064045257
555.526072	1.00005736551418	0.189691367340551
555.546072	1.00005736551418	0.192860186972549
555.566072	1.00005736551418	0.193418803243629
555.586072	1.00006213084565	0.194264368187449
555.606072	1.00006462697167	0.196265952208456
555.626072	1.00006462697167	0.196567344051296
555.646072	1.00006462697167	0.198289156018982
555.666072	1.00006462697167	0.200411874700058
555.686072	1.00006462697167	0.203135403769539
555.706072	1.00006462697167	0.204016943122594
555.726072	1.00006462697167	0.206302035610772
555.746072	1.00006462697167	0.207514232199999
555.766072	1.00006462697167	0.210326268883782
555.786072	1.00006462697167	0.212188796525007
555.806072	1.00006462697167	0.214231228236703
555.826072	1.00006462697167	0.215686237252074
555.846072	1.00006462697167	0.217251220610029
555.866072	1.00006462697167	0.218686599174221
555.886072	1.00006462697167	0.220203620004693
555.906072	1.00006462697167	0.22221500741248
555.926072	1.00006462697167	0.224096350285893
555.946072	1.00006462697167	0.225443899823233
555.966072	1.00006462697167	0.226610128243148
555.986072	1.00006462697167	0.227730241241013
556.006072	1.00006898384616	0.229232279146396
556.026072	1.00006898384616	0.230354705071304
556.046072	1.00006898384616	0.231356227104244
556.066072	1.00006898384616	0.232217703266346
556.086072	1.00006898384616	0.233264428783542
556.106072	1.00006898384616	0.234464169781978
556.126072	1.00006898384616	0.235679377625144
556.146072	1.00006898384616	0.236621939728725
556.166072	1.00006898384616	0.237521361877594
556.186072	1.00006898384616	0.238551260319764
556.206072	1.00006898384616	0.239267567080887
556.226072	1.00006898384616	0.240292839311687
556.246072	1.00006898384616	0.24133872295948
556.266072	1.00006898384616	0.242286058271799
556.286072	1.00006898384616	0.243283531439563
556.306072	1.00006898384616	0.244106908367099
556.326072	1.00006898384616	0.244832125791445
556.346072	1.00006898384616	0.245683526525162
556.366072	1.00006898384616	0.246302327360186
556.386072	1.00006898384616	0.247057634312947
556.406072	1.00006898384616	0.247968286406799
556.426072	1.00006898384616	0.247914594610944
556.446072	1.00006898384616	0.247793112481119
556.466072	1.00006898384616	0.248213038956607
556.486072	1.00006898384616	0.248726828024433
556.506072	1.00006898384616	0.24900954389039
556.526072	1.00006898384616	0.249698381710371
556.546072	1.00006898384616	0.249953215755138
556.566072	1.00006898384616	0.25009362234521
556.586072	1.00006898384616	0.250493491324021
556.606072	1.00007261457491	0.250922973980601
556.626072	1.00007261457491	0.251409251167035
556.646072	1.00007261457491	0.251658129300473
556.666072	1.00007261457491	0.251860143879047
556.686072	1.00007261457491	0.252205758815865
556.706072	1.00007261457491	0.252522279838646
556.726072	1.00007261457491	0.252698209072284
556.746072	1.00007261457491	0.252776886202484
556.766072	1.00007261457491	0.253042204406561
556.786072	1.00007261457491	0.253275946387391
556.806072	1.00006898384616	0.253738952449788
556.826072	1.00006898384616	0.253884527826454
556.846072	1.00006898384616	0.253699082244828
556.866072	1.00006898384616	0.253865579201998
556.886072	1.00006898384616	0.254167238672621
556.906072	1.00006898384616	0.254476464340894
556.926072	1.00006898384616	0.254739065594355
556.946072	1.00006898384616	0.254950542732375
556.966072	1.00006898384616	0.255117375107395
556.986072	1.00006898384616	0.255451160610473
557.006072	1.00007624530365	0.255942374216156
557.026072	1.00007624530365	0.256523661715464
557.046072	1.00007624530365	0.256589680229061
557.066072	1.00007624530365	0.256568052304391
557.086072	1.00007624530365	0.256627348175612
557.106072	1.00007624530365	0.256744109122785
557.126072	1.00007624530365	0.25692747712985
557.146072	1.00007624530365	0.257109873381495
557.166072	1.00007624530365	0.257303947300199
557.186072	1.00007624530365	0.257434117417854
557.206072	1.00006825770041	0.257560269410181
557.226072	1.00006825770041	0.257740741909732
557.246072	1.00006825770041	0.258172467785476
557.266072	1.00006825770041	0.258905485214844
557.286072	1.00006825770041	0.259479196676309
557.306072	1.00006825770041	0.260132508301049
557.326072	1.00006825770041	0.260426991871351
557.346072	1.00006825770041	0.260781929594077
557.366072	1.00006825770041	0.261586118431416
557.386072	1.00006825770041	0.261968302126434
557.406072	1.00006825770041	0.26240750544304
557.426072	1.00006825770041	0.262866466065946
557.446072	1.00006825770041	0.263457299141393
557.466072	1.00006825770041	0.263815007872323
557.486072	1.00006825770041	0.263910727243742
557.506072	1.00006825770041	0.264105188041363
557.526072	1.00006825770041	0.264600603832169
557.546072	1.00006825770041	0.264916823406852
557.566072	1.00007624530365	0.265238628916258
557.586072	1.00007261457491	0.265847574735198
557.606072	1.00007624530365	0.266170183831048
557.626072	1.00013215852633	0.266381001826593
557.646072	1.00022873591096	0.26679887211902
557.666072	1.00038848797575	0.267163607186667
557.686072	1.0005889042025	0.267434345786473
557.706072	1.00082708000819	0.267895677998323
557.726072	1.00109865851834	0.267881396237471
557.746072	1.00140363973295	0.268285653633095
557.766072	1.0016824797006	0.268417574158385
557.786072	1.00196131966824	0.268740896630088
557.806072	1.00226194400835	0.269216955720836
557.826072	1.00267512093957	0.269351083438138
557.846072	1.00307304881006	0.269614168381532
557.866072	1.00350801011376	0.26987867058078
557.886072	1.00407295150653	0.269906419833208
557.906072	1.00469743685073	0.270300331498481
557.926072	1.00541486885082	0.270523104177738
557.946072	1.00613665772539	0.270466682201311
557.966072	1.00672774036514	0.270911506468592
557.986072	1.00732245373362	0.271079435263265
558.006072	1.00793604689159	0.2711329894925
558.026072	1.0087427948188	0.271472244222767
558.046072	1.00969840262458	0.27161138515624
558.066072	1.01068668698907	0.271649957899055
558.086072	1.01150142251952	0.271572006453018
558.106072	1.01233431169371	0.271830076399768
558.126072	1.01320786502984	0.272181498876919
558.146072	1.01426368094899	0.27220721008219
558.166072	1.01541970498151	0.272356929987871
558.186072	1.01639419257676	0.272356494365677
558.206072	1.01732002840682	0.272299655165269
558.226072	1.01844264973488	0.272264263532751
558.246072	1.01978819780791	0.272541254557366
558.266072	1.02096310162991	0.272456063117951
558.286072	1.02207846150048	0.272418271408933
558.306072	1.02337971468281	0.272306230449033
558.326072	1.02483345847245	0.272410024855283
558.346072	1.02605701405963	0.272355574455051
558.366072	1.02734301818124	0.272275746391335
558.386072	1.0289303727887	0.271982369681241
558.406072	1.03036959366336	0.271765002515524
558.426072	1.03175653204409	0.271701885963697
558.446072	1.03335114810904	0.271553586874817
558.466072	1.03492761053028	0.271518817814071
558.486072	1.03634069015797	0.271378098788755
558.506072	1.03807690464399	0.271285990214919
558.526072	1.03976083663609	0.271278251095839
558.546072	1.04136344030428	0.271165697953442
558.566072	1.0432223734219	0.27111369748293
558.586072	1.04488379489578	0.271000847595169
558.606072	1.04667592260448	0.270794605413129
558.626072	1.04864305143871	0.270643881914629
558.646072	1.05041629935794	0.270564983850883
558.666072	1.05239068964966	0.2701908621339
558.686072	1.05427140713976	0.270013874890261
558.706072	1.05622328691326	0.269741510125863
558.726072	1.05821655699445	0.269594569537256
558.746072	1.06000069709992	0.269454410173696
558.766072	1.06197508739164	0.269424990838362
558.786072	1.06361835522179	0.269348163463763
558.806072	1.06542500584547	0.269204494789534
558.826072	1.06724327480114	0.269117864135106
558.846072	1.06884950919809	0.26892579866606
558.866072	1.07056321316589	0.268669561418674
558.886072	1.07218469662357	0.268426810654568
558.906072	1.07359705010551	0.268248661356086
558.926072	1.0752853389721	0.268112570371459
558.946072	1.07682404181438	0.268015988064522
558.966072	1.07818483894813	0.267834308683197
558.986072	1.07975767064062	0.267733349975641
559.006072	1.08122593734524	0.267436409947222
559.026072	1.08244223147493	0.267221396565728
559.046072	1.08389597526457	0.266857395646111
559.066072	1.08541652446312	0.266640041537191
559.086072	1.08662483098958	0.266368764641294
559.106072	1.08785129115976	0.266102953794993
559.126072	1.08920119610728	0.26576701667789
559.146072	1.0904726773139	0.265501130458265
559.166072	1.09151760104681	0.265276733394889
559.186072	1.09264385310362	0.265080286183806
559.206072	1.09397850899041	0.264800795969739
559.226072	1.09512727156544	0.264627488368608
559.246072	1.09614242332264	0.264329249188988
559.266072	1.0971909777843	0.26412572756844
559.286072	1.09838839212451	0.263957678295149
559.306072	1.09950375199509	0.263593064893101
559.326072	1.1003918282462	0.263396605218713
559.346072	1.10127699991431	0.263046023124432
559.366072	1.10237347999541	0.262659684400834
559.386072	1.10352587329919	0.262453331236029
559.406072	1.10441830642479	0.262214117676655
559.426072	1.10525845705647	0.261990606694933
559.446072	1.10609134623065	0.26166972525059
559.466072	1.10703243112145	0.26146203791863
559.486072	1.10802870308917	0.261256202871228
559.506072	1.10890951788279	0.261062425181434
559.526072	1.10962331915413	0.260829312113242
559.546072	1.11029645626352	0.260633955738115
559.566072	1.11111046564822	0.260411073263073
559.586072	1.11202540929205	0.26026231421888
559.606072	1.11295487585086	0.260078612221157
559.626072	1.11362365608575	0.259717559763472
559.646072	1.11431567298462	0.259488125150805
559.666072	1.11492490926809	0.259098797014416
559.686072	1.11565032887141	0.258949690184657
559.706072	1.11642730482291	0.258958558716589
559.726072	1.11724131420762	0.259051790174881
559.746072	1.11793260496074	0.259067239925484
559.766072	1.11847939270979	0.258815382639664
559.786072	1.11902254973009	0.258615464101319
559.806072	1.11954682696092	0.258477158802789
559.826072	1.12020471500958	0.258271124342503
559.846072	1.12091488555217	0.258102546862465
559.866072	1.12164320973849	0.257897812740362
559.886072	1.12230182393289	0.257660031867602
559.906072	1.12278108012728	0.257404929374487
559.926072	1.12325307486417	0.257186041685528
559.946072	1.12375121084804	0.257064960081384
559.966072	1.12421957485619	0.256870037547979
559.986072	1.12475183969026	0.256710020578186
560.006072	1.12530951962554	0.256418786369615
560.026072	1.12589261466204	0.256139191701181
560.046072	1.12644666386859	0.255831921373169
560.066072	1.1269825594314	0.25559250840091
560.086072	1.12739501021687	0.255425097130151
560.106072	1.12778131975538	0.255190247508092
560.126072	1.12816472471089	0.254918469112532
560.146072	1.12852924987692	0.254715497657888
560.166072	1.12889667962595	0.254538852264907
560.186072	1.12933236707539	0.254392141357213
560.206072	1.12982251545601	0.25422662925678
560.226072	1.13031702071113	0.254059647673306
560.246072	1.13082677502698	0.25393552620966
560.266072	1.13129150830638	0.253735815393069
560.286072	1.13168580544813	0.253408763425638
560.306072	1.13200167884897	0.25328669009849
560.326072	1.13230666006358	0.253156640255972
560.346072	1.13261890273568	0.253097069811238
560.366072	1.13293840686527	0.252959174614801
560.386072	1.13322813901915	0.252700686850579
560.406072	1.13351496659003	0.252514476761045
560.426072	1.13386061196659	0.252316018209888
560.446072	1.13423239859012	0.252138003040311
560.466072	1.13460418521364	0.251973964577352
560.486072	1.13496871037967	0.251653432105557
560.506072	1.13534775846069	0.251552449658371
560.526072	1.13569340383724	0.25144962560946
560.546072	1.13601653869558	0.251362987239653
560.566072	1.13630336626646	0.251400245993999
560.586072	1.13653718519766	0.251303500477112
560.606072	1.13673469684141	0.251104796220795
560.626072	1.13694600525439	0.250948061254722
560.646072	1.1371696581451	0.250723689117956
560.666072	1.13740710780505	0.250607229026103
560.686072	1.13763802215325	0.250343447918087
560.706072	1.13785005671198	0.250076107052692
560.726072	1.1380693527282	0.249842865197012
560.746072	1.13832205144888	0.249654867513408
560.766072	1.13860815287401	0.249592352167688
560.786072	1.13890587263113	0.249444521342991
560.806072	1.13918471259877	0.249191595180371
560.826072	1.13944467277694	0.248862149071348
560.846072	1.13969737149762	0.248620905773687
560.866072	1.13995370094704	0.248260758982851
560.886072	1.1401809845665	0.247879545645172
560.906072	1.14039301912523	0.247556761469558
560.926072	1.14059343535197	0.247285130259698
560.946072	1.14078295939248	0.247163461099734
560.966072	1.14095069906051	0.247082849628259
560.986072	1.14109955893907	0.246952148726414
561.006072	1.14123680048565	0.246776400691414
561.026072	1.14138202963546	0.246548870590489
561.046072	1.14153815097151	0.246475091977753
561.066072	1.14169427230756	0.246252388736912
561.086072	1.14185402437236	0.2459432495066
561.106072	1.14203265622663	0.245697776400529
561.126072	1.14218877756268	0.245431004692741
561.146072	1.14232601910925	0.245225732868039
561.166072	1.14246761753032	0.244984069378944
561.186072	1.14260485907689	0.244789438842975
561.206072	1.14275008822671	0.244622634119739
561.226072	1.14289096050203	0.244462429013386
561.246072	1.14306233089881	0.244232977189488
561.266072	1.14322934442109	0.243987573521832
561.286072	1.1433818350284	0.243702299740632
561.306072	1.1435415870932	0.243475230782002
561.326072	1.1436940777005	0.243212999871766
561.346072	1.14383930685031	0.242985934474081
561.366072	1.14396565621065	0.242804734039772
561.386072	1.14410652848597	0.242542877028694
561.406072	1.14422561638882	0.242318636646869
561.426072	1.14436358408114	0.242083555563426
561.446072	1.14448993344148	0.241735840622846
561.466072	1.14461628280182	0.241503451613341
561.486072	1.14473537070467	0.241283127676823
561.506072	1.14483557881804	0.241049476312541
561.526072	1.14494740526339	0.240794284795816
561.546072	1.14505487483426	0.240605506078416
561.566072	1.14515871367637	0.240413041190111
561.586072	1.14525166033226	0.240331993502951
561.606072	1.14535259459138	0.24025566288009
561.626072	1.14544191051851	0.240072893256299
561.646072	1.1455305002999	0.239779033444753
561.666072	1.14560529331205	0.23959853154903
561.686072	1.14569097851044	0.239361991665381
561.706072	1.14576504537685	0.239223543929076
561.726072	1.14585073057524	0.238981735034753
561.746072	1.14590664379792	0.238893913244437
561.766072	1.14597707993558	0.238720224028768
561.786072	1.14604388534449	0.238547470154485
561.806072	1.14610342929591	0.238266734796874
561.826072	1.14618112689107	0.238117907501246
561.846072	1.14624865844573	0.237982043823567
561.866072	1.14633361749837	0.237750880965903
561.886072	1.14639751832429	0.237505195390152
561.906072	1.14646795446195	0.237303567005023
561.926072	1.14654202132835	0.23712847833822
561.946072	1.14662044506925	0.237043165826697
561.966072	1.14668725047817	0.236758525300103
561.986072	1.14675405588708	0.236631058922719
562.006072	1.14682449202474	0.23646974636267
562.026072	1.14688040524742	0.236270843286959
562.046072	1.14694721065633	0.236016633997387
562.066072	1.14699949315027	0.235783442588419
562.086072	1.14705903710169	0.235573964694935
562.106072	1.14712584251061	0.235447192108211
562.126072	1.14718538646203	0.235260802190986
562.146072	1.14723403822722	0.235079294328481
562.166072	1.14729721290739	0.234842926557142
562.186072	1.14736038758756	0.234770956904142
562.206072	1.14741630081023	0.234551146337103
562.226072	1.14748310621915	0.234266537265517
562.246072	1.14754265017057	0.234147631991869
562.266072	1.14760582485074	0.233955390256076
562.286072	1.14765011974143	0.233740258769929
562.306072	1.14771692515035	0.233488722562591
562.326072	1.14777646910177	0.233244876808093
562.346072	1.1478360130532	0.233134094048534
562.366072	1.14788466481838	0.233007400989567
562.386072	1.14793694731232	0.232842567842525
562.406072	1.14797761147426	0.232745687603244
562.426072	1.14802190636496	0.232540851400736
562.446072	1.14807055813015	0.232401741328781
562.466072	1.14811485302084	0.232359283595668
562.486072	1.14815624332854	0.232265685953597
562.506072	1.14820053821923	0.232128585441243
562.526072	1.14824120238118	0.232011160333468
562.546072	1.14826734362814	0.231784919887893
562.566072	1.1483007463326	0.23159219564414
562.586072	1.1483421366403	0.231426855062527
562.606072	1.14838643153099	0.231123048939888
562.626072	1.1484162035067	0.230999591592365
562.646072	1.14844597548242	0.230764095065413
562.666072	1.14848663964436	0.230629337654449
562.686072	1.14853529140955	0.230491227614368
562.706072	1.14856506338526	0.230378052493689
562.726072	1.14858031244599	0.23023954362784
562.746072	1.14862097660794	0.230054680762256
562.766072	1.14865801004114	0.229920824863706
562.786072	1.14866527149863	0.229879411080781
562.806072	1.14869940034884	0.229697820723065
562.826072	1.14872481545006	0.229530538239794
562.846072	1.14874732596828	0.22938416324785
562.866072	1.14878435940148	0.229231494880238
562.886072	1.14879960846221	0.229006488895376
562.906072	1.14884027262416	0.228819904313192
562.926072	1.14885189095615	0.228636888984241
562.946072	1.1488852936606	0.228462454344219
562.966072	1.14891869636506	0.228461140355749
562.986072	1.14895209906952	0.228525967347851
563.006072	1.14897025271324	0.228420901090973
563.026072	1.14898550177397	0.228354595713471
563.046072	1.14901164302094	0.22818845688683
563.066072	1.14903778426791	0.228082371012884
563.086072	1.14905593791163	0.227960437156056
563.106072	1.14906755624362	0.22781565153228
563.126072	1.14909297134484	0.227716979544494
563.146072	1.14910458967682	0.227731231037319
563.166072	1.14911185113431	0.227659222807422
563.186072	1.14915687217075	0.227512888172848
563.206072	1.1491605028995	0.227323395486103
563.226072	1.14919027487521	0.227288407427279
563.246072	1.14920479779019	0.227229239962749
563.266072	1.14920479779019	0.227126176737075
563.286072	1.14923093903716	0.227110902066236
563.306072	1.14925344955538	0.226969332568708
563.326072	1.14927160319911	0.226845763051437
563.346072	1.14928322153109	0.226694773075601
563.366072	1.14932388569304	0.226557208453499
563.386072	1.14933114715053	0.226423058777039
563.406072	1.14933114715053	0.226336660177486
563.426072	1.14933477787928	0.226244750423043
563.446072	1.1493572883975	0.226087596452517
563.466072	1.14937616818697	0.225987251414372
563.486072	1.14937616818697	0.225708341634237
563.506072	1.14940230943394	0.225490604130307
563.526072	1.14941683234892	0.225274809121526
563.546072	1.14943208140965	0.225208495435153
563.566072	1.14945023505338	0.225007005333363
563.586072	1.14945822265662	0.224920971730607
563.606072	1.14946911484285	0.224768531856926
563.626072	1.14947637630035	0.224616213055352
563.646072	1.14949162536108	0.224469764470558
563.666072	1.14949525608982	0.224305854201597
563.686072	1.14951776660804	0.224100559230757
563.706072	1.14952502806553	0.224014481116196
563.726072	1.14953592025177	0.223864145760632
563.746072	1.14954318170926	0.223832861083944
563.766072	1.14955843076999	0.223694564094284
563.786072	1.14956932295623	0.223587037224853
563.806072	1.14956932295623	0.223351044539653
563.826072	1.14956932295623	0.223251482315777
563.846072	1.14959546420319	0.223238392284305
563.866072	1.14961434399267	0.223162757826065
563.886072	1.14961797472141	0.22309941396729
563.906072	1.14963685451089	0.222890694554956
563.926072	1.14963685451089	0.222766536888375
563.946072	1.14964411596838	0.222649523663164
563.966072	1.14964411596838	0.222571994189034
563.986072	1.14964774669713	0.222465050127497
564.006072	1.14967025721535	0.222343013596774
564.026072	1.14968841085907	0.222217767468199
564.046072	1.14968841085907	0.222046473581104
564.066072	1.14968841085907	0.221880732393251
564.086072	1.14968841085907	0.221812423391054
564.106072	1.14968841085907	0.221762651478222
564.126072	1.14971455210604	0.221628690531814
564.146072	1.14971818283479	0.221512696923672
564.166072	1.14972181356353	0.221394467635962
564.186072	1.14975594241374	0.221285475437926
564.206072	1.14975594241374	0.221222968401076
564.226072	1.14976320387123	0.22109435718008
564.246072	1.14976320387123	0.220993844184059
564.266072	1.14976320387123	0.220940950510003
564.286072	1.14976320387123	0.220764627382489
564.306072	1.14976320387123	0.220535602278424
564.326072	1.14976320387123	0.220392034497618
564.346072	1.14977772678621	0.220217116162654
564.366072	1.14978135751495	0.220089590436198
564.386072	1.1497820836607	0.220044284541086
564.406072	1.14980386803318	0.219977906164224
564.426072	1.14980749876192	0.219818213240368
564.446072	1.14980749876192	0.219772654518207
564.466072	1.14981548636516	0.219667652951819
564.486072	1.14983364000889	0.219555055297616
564.506072	1.14983364000889	0.219393662022828
564.526072	1.14983364000889	0.219185534914239
564.546072	1.14983364000889	0.218922363914691
564.566072	1.14984888906962	0.21873911237643
564.586072	1.14985615052711	0.218618948902441
564.606072	1.14985615052711	0.218362392357045
564.626072	1.14985615052711	0.218270119979767
564.646072	1.1498634119846	0.218091475116529
564.666072	1.1498634119846	0.217821508648157
564.686072	1.14987503031659	0.217599257647249
564.706072	1.14987503031659	0.217436735553098
564.726072	1.14987503031659	0.217310265053154
564.746072	1.14987503031659	0.21715123446495
564.766072	1.14987503031659	0.216931216769646
564.786072	1.14989754083481	0.216770221727136
564.806072	1.14990117156355	0.21650737892796
564.826072	1.1499048022923	0.21636566046426
564.846072	1.1499048022923	0.216134180089057
564.866072	1.1499048022923	0.215883491979969
564.886072	1.1499048022923	0.215664309326118
564.906072	1.1499048022923	0.215552426234751
564.926072	1.14992731281052	0.215442739652565
564.946072	1.14993094353926	0.215288018994019
564.966072	1.14992731281052	0.215125556248941
564.986072	1.14993457426801	0.214999431754091
565.006072	1.14993094353926	0.214769630957645
565.026072	1.14993457426801	0.214592402756772
565.046072	1.14993457426801	0.214417771077829
565.066072	1.14993457426801	0.214307294559485
565.086072	1.14993457426801	0.214143117219697
565.106072	1.14993457426801	0.214016643158808
565.126072	1.1499418357255	0.213773088808257
565.146072	1.14994982332874	0.2137020444073
565.166072	1.14994982332874	0.21355835021297
565.186072	1.14994982332874	0.213427432687009
565.206072	1.14994982332874	0.213277026706048
565.226072	1.14994982332874	0.213140464489784
565.246072	1.14994982332874	0.212930879174479
565.266072	1.14996797697247	0.212866705022177
565.286072	1.14997596457571	0.212710051957824
565.306072	1.14997596457571	0.212605945375452
565.326072	1.14997596457571	0.212425731322732
565.346072	1.14997596457571	0.212256746114564
565.366072	1.14997596457571	0.212227380786887
565.386072	1.14997596457571	0.212146513520909
565.406072	1.14997596457571	0.212007751828011
565.426072	1.14997596457571	0.211920709291019
565.446072	1.14997596457571	0.211808260602989
565.466072	1.14997596457571	0.211613214623512
565.486072	1.14997596457571	0.211583457591955
565.506072	1.14997596457571	0.2115054177158
565.526072	1.14997596457571	0.211488126956962
565.546072	1.14997596457571	0.211457152675924
565.566072	1.14997596457571	0.211295422298403
565.586072	1.14997596457571	0.211226101988007
565.606072	1.14997596457571	0.211159609660926
565.626072	1.14999847509393	0.21109108878254
565.646072	1.15000210582267	0.211011474375486
565.666072	1.15000210582267	0.21090158363249
565.686072	1.15000210582267	0.210899221539396
565.706072	1.15000210582267	0.210737065629024
565.726072	1.15000210582267	0.210664495363408
565.746072	1.15000210582267	0.210578233266722
565.766072	1.15000936728016	0.210403031836682
565.786072	1.15000936728016	0.210332624251275
565.806072	1.15000936728016	0.210259296691491
565.826072	1.15000936728016	0.210190099827168
565.846072	1.15000936728016	0.210093366773586
565.866072	1.15000936728016	0.20996793132147
565.886072	1.15000936728016	0.209911802529462
565.906072	1.15000936728016	0.209884689499094
565.926072	1.15000936728016	0.209786880446825
565.946072	1.15000936728016	0.209610692635196
565.966072	1.15000936728016	0.209506800302976
565.986072	1.15000936728016	0.209407287932321
566.006072	1.15000936728016	0.209263403820959
566.026072	1.15000936728016	0.209102564866509
566.046072	1.15000936728016	0.208941245184571
566.066072	1.15000936728016	0.209018435182005
566.086072	1.15000936728016	0.208816276809656
566.106072	1.15000936728016	0.208778880958953
566.126072	1.15000936728016	0.208749942351109
566.146072	1.15000936728016	0.208773772190776
566.166072	1.15000936728016	0.208743622861848
566.186072	1.15000936728016	0.208645159189308
566.206072	1.15000936728016	0.208517825160356
566.226072	1.15000936728016	0.208393356504634
566.246072	1.15000936728016	0.208450095998599
566.266072	1.15000936728016	0.208338663960185
566.286072	1.15004349613037	0.208291463049182
566.306072	1.15004349613037	0.208266876508838
566.326072	1.15004349613037	0.208207257397865
566.346072	1.15004349613037	0.208003472267434
566.366072	1.15004349613037	0.207782855739987
566.386072	1.15004349613037	0.207773101719891
566.406072	1.15004349613037	0.20761348594983
566.426072	1.15004349613037	0.207456234646824
566.446072	1.15004349613037	0.207242769682638
566.466072	1.15004349613037	0.207087180747159
566.486072	1.15005075758786	0.207079951436614
566.506072	1.15005075758786	0.206895495112177
566.526072	1.15005075758786	0.206861000837638
566.546072	1.15005075758786	0.206775595741562
566.566072	1.15005075758786	0.206568427120497
566.586072	1.15005075758786	0.206474799210399
566.606072	1.15005075758786	0.206468534915776
566.626072	1.15005075758786	0.206265198464335
566.646072	1.15005075758786	0.206141199259778
566.666072	1.15005075758786	0.205967126055609
566.686072	1.15006963737734	0.20590737103526
566.706072	1.15006963737734	0.205876675694863
566.726072	1.15006963737734	0.205726750441391
566.746072	1.15006963737734	0.205637184381829
566.766072	1.15006963737734	0.205522724947216
566.786072	1.15006963737734	0.205476477775811
566.806072	1.15006963737734	0.205384755564438
566.826072	1.15006963737734	0.205318263830847
566.846072	1.15006963737734	0.205242815135206
566.866072	1.15006963737734	0.205048471255259
566.886072	1.15008779102106	0.204954816044588
566.906072	1.15008779102106	0.204849523667743
566.926072	1.15008779102106	0.204754133683677
566.946072	1.15008779102106	0.204586882655414
566.966072	1.15008779102106	0.204403085699176
566.986072	1.15008779102106	0.204407737479493
567.006072	1.15008779102106	0.204255692277144
567.026072	1.15008779102106	0.204179453645346
567.046072	1.15008779102106	0.204033856126254
567.066072	1.15008779102106	0.20381109412983
567.086072	1.15008052956357	0.203590658023565
567.106072	1.15008052956357	0.203398272663016
567.126072	1.15008052956357	0.203388233767371
567.146072	1.15008052956357	0.203257945341581
567.166072	1.15008052956357	0.203073231442168
567.186072	1.15008052956357	0.202952328478734
567.206072	1.15008052956357	0.202836436950997
567.226072	1.15008052956357	0.202815163275891
567.246072	1.15008052956357	0.202737395811979
567.266072	1.15008052956357	0.202699491933213
567.286072	1.15008052956357	0.202672070881158
567.306072	1.15008052956357	0.202716402857986
567.326072	1.15008052956357	0.202547278179498
567.346072	1.15008052956357	0.202477654595342
567.366072	1.15008052956357	0.202329940094828
567.386072	1.15008052956357	0.202211995089176
567.406072	1.15008052956357	0.202122343566949
567.426072	1.15008052956357	0.202101101346851
567.446072	1.15008052956357	0.201977061191433
567.466072	1.15008052956357	0.201922195941183
567.486072	1.1500839050067	0.201826379237284
567.506072	1.15008416029232	0.201770560247436
567.526072	1.15008416029232	0.201801329774173
567.546072	1.15008416029232	0.201828128847948
567.566072	1.15008416029232	0.20189365853307
567.586072	1.15008416029232	0.201875235393925
567.606072	1.15008416029232	0.201867511112114
567.626072	1.15008416029232	0.20179021547333
567.646072	1.15008416029232	0.201676607697911
567.666072	1.15008416029232	0.201515145578198
567.686072	1.15008140888069	0.201432656302063
567.706072	1.15008052956357	0.201435170328783
567.726072	1.15008052956357	0.201312222196303
567.746072	1.15008052956357	0.201285027857705
567.766072	1.15008052956357	0.201219076200675
567.786072	1.15008052956357	0.201220327872618
567.806072	1.15008052956357	0.201159952060969
567.826072	1.15008052956357	0.201107612113762
567.846072	1.15008052956357	0.200974270178181
567.866072	1.15008052956357	0.200949277096689
567.886072	1.15008052956357	0.200890131591316
567.906072	1.15008052956357	0.200753129598423
567.926072	1.15008052956357	0.20066166911646
567.946072	1.15008052956357	0.200499940519411
567.966072	1.15008052956357	0.200421575410338
567.986072	1.15008052956357	0.20030356037278
568.006072	1.15008052956357	0.200258139933958
568.026072	1.15008052956357	0.200204410624959
568.046072	1.15008052956357	0.200141861450268
568.066072	1.15008052956357	0.200076222562852
568.086072	1.15008203291219	0.200024660681987
568.106072	1.15008416029232	0.200028236463617
568.126072	1.15008416029232	0.199927558477174
568.146072	1.15008416029232	0.200009269686966
568.166072	1.15008416029232	0.199965540103225
568.186072	1.15008416029232	0.199983430287697
568.206072	1.15008416029232	0.199998409400154
568.226072	1.15008416029232	0.200061826851779
568.246072	1.15008416029232	0.200144550556751
568.266072	1.15008416029232	0.20008329222439
568.286072	1.15008416029232	0.200066559940327
568.306072	1.15008416029232	0.200016339348505
568.326072	1.15008416029232	0.199950781769319
568.346072	1.15008416029232	0.199886515625954
568.366072	1.15008416029232	0.199905150047798
568.386072	1.15008416029232	0.199941592752394
568.406072	1.15008416029232	0.199893303379398
568.426072	1.15008416029232	0.19995207261165
568.446072	1.15008416029232	0.199965905100022
568.466072	1.15008416029232	0.19995743658084
568.486072	1.15008416029232	0.199900720233012
568.506072	1.15008416029232	0.199948575764286
568.526072	1.15008416029232	0.199843236501675
568.546072	1.15008416029232	0.199823447740367
568.566072	1.15008416029232	0.199833674772573
568.586072	1.15008416029232	0.199880914260473
568.606072	1.15008416029232	0.199842454280897
568.626072	1.15008416029232	0.199891041586237
568.646072	1.15008416029232	0.19993463348013
568.666072	1.15008416029232	0.199988039336682
568.686072	1.15008416029232	0.199994620555353
568.706072	1.15008416029232	0.200041308690368
568.726072	1.15008416029232	0.200058875422394
568.746072	1.15008416029232	0.200086154036676
568.766072	1.15008416029232	0.200090148822759
568.786072	1.15008416029232	0.200154969286462
568.806072	1.15008416029232	0.20018314288476
568.826072	1.15008416029232	0.200148703211367
568.846072	1.15008416029232	0.200140380097413
568.866072	1.15008416029232	0.200164059190435
568.886072	1.15008416029232	0.200110226020559
568.906072	1.15008488643807	0.200233156941808
568.926072	1.15008488643807	0.200196446572894
568.946072	1.15008488643807	0.200210187663695
568.966072	1.15008488643807	0.200195024569113
568.986072	1.15008488643807	0.20017494618433
569.006072	1.15008488643807	0.200105059683782
569.026072	1.15008488643807	0.20000692183765
569.046072	1.15008488643807	0.199931906390239
569.066072	1.15008488643807	0.199911890915474
569.086072	1.15008488643807	0.199840774702139
569.106072	1.15008488643807	0.199779351379356
569.126072	1.15008488643807	0.199694375970566
569.146072	1.15008488643807	0.199717675823014
569.166072	1.15008488643807	0.199681166053967
569.186072	1.15008488643807	0.199666082487142
569.206072	1.15008488643807	0.199617799642544
569.226072	1.15008488643807	0.199601610402495
569.246072	1.15008488643807	0.199552500825314
569.266072	1.15008488643807	0.199587725093448
569.286072	1.15008488643807	0.199543113582487
569.306072	1.15008488643807	0.19952831429772
569.326072	1.15008488643807	0.199620773031086
569.346072	1.15008488643807	0.19959494431465
569.366072	1.15008488643807	0.199488532614295
569.386072	1.15008488643807	0.199338707067265
569.406072	1.15008488643807	0.199245855443038
569.426072	1.15008488643807	0.199277685537704
569.446072	1.15008488643807	0.199219885475809
569.466072	1.15008488643807	0.199248067976468
569.486072	1.15008488643807	0.19917766751295
569.506072	1.15008488643807	0.199175025885724
569.526072	1.15008488643807	0.199077553342698
569.546072	1.15008488643807	0.19897890450105
569.566072	1.15008488643807	0.198916065109393
569.586072	1.15008488643807	0.198841237205052
569.606072	1.15008488643807	0.198732499021047
569.626072	1.15008488643807	0.198624035029758
569.646072	1.15008488643807	0.198423455936234
569.666072	1.15008488643807	0.198371555765655
569.686072	1.15008488643807	0.198223148661463
569.706072	1.15008488643807	0.198232338271878
569.726072	1.15008488643807	0.198175305593493
569.746072	1.15008488643807	0.198079650912563
569.766072	1.15008488643807	0.198006509708868
569.786072	1.15008488643807	0.197975518216599
569.806072	1.15008488643807	0.1978977115823
569.826072	1.15008488643807	0.197809755069588
569.846072	1.15008488643807	0.19781619028954
569.866072	1.15008488643807	0.197721195570299
569.886072	1.15008488643807	0.197654703243217
569.906072	1.15008488643807	0.197598287201698
569.926072	1.15008488643807	0.197425482880703
569.946072	1.15008488643807	0.197307609687429
569.966072	1.15008488643807	0.197296114365539
569.986072	1.15008488643807	0.197201809282522
570.006072	1.15008488643807	0.197033212810781
570.026072	1.15008488643807	0.196980979691905
570.046072	1.15008488643807	0.19693300961692
570.066072	1.15008488643807	0.196916447071204
570.086072	1.15008488643807	0.196770392564253
570.106072	1.15008561258382	0.196696456676474
570.126072	1.15008561258382	0.196622601503435
570.146072	1.15008561258382	0.196504077844324
570.166072	1.15008561258382	0.19636687109713
570.186072	1.15008561258382	0.196255659243775
570.206072	1.15008561258382	0.196091903282403
570.226072	1.15008561258382	0.195943967409847
570.246072	1.15008561258382	0.195861124413239
570.266072	1.15008561258382	0.195765273286879
570.286072	1.15008561258382	0.195695500143059
570.306072	1.15008561258382	0.195551577454799
570.326072	1.15008561258382	0.195441378096624
570.346072	1.15008561258382	0.195418635531969
570.366072	1.15008561258382	0.195387502788906
570.386072	1.15008561258382	0.195303928018232
570.406072	1.15008561258382	0.195239423885086
570.426072	1.15008561258382	0.195187421040612
570.446072	1.15008561258382	0.195232383304593
570.466072	1.15008561258382	0.195297710609377
570.486072	1.15008561258382	0.195245378377549
570.506072	1.15008561258382	0.19524066784165
570.526072	1.15008561258382	0.195315807922113
570.546072	1.15008561258382	0.195333279695623
570.566072	1.15008561258382	0.195353251252074
570.586072	1.15008561258382	0.195310005363276
570.606072	1.15008561258382	0.19536029361304
570.626072	1.15008561258382	0.195356703587633
570.646072	1.15008561258382	0.195208306572783
570.666072	1.15008561258382	0.195165778807764
570.686072	1.15008561258382	0.195118967820168
570.706072	1.15008561258382	0.194999519502505
570.726072	1.15008561258382	0.194973402943067
570.746072	1.15008561258382	0.195064503176159
570.766072	1.15008561258382	0.195036325423426
570.786072	1.15008561258382	0.194966754066453
570.806072	1.15008561258382	0.195024642558467
570.826072	1.15008561258382	0.19504253333643
570.846072	1.15008561258382	0.19495305155255
570.866072	1.15008561258382	0.19488902577293
570.886072	1.15008561258382	0.194881467075032
570.906072	1.15008561258382	0.194777737952762
570.926072	1.15008561258382	0.194752200640273
570.946072	1.15008561258382	0.194711610028987
570.966072	1.15008561258382	0.194675992276501
570.986072	1.15008561258382	0.194657881313479
571.006072	1.15008561258382	0.194694538268227
571.026072	1.15008561258382	0.194687376615625
571.046072	1.15008561258382	0.194688525613673
571.066072	1.15008561258382	0.194689663928887
571.086072	1.15008561258382	0.194706507789208
571.106072	1.15008561258382	0.19461719040226
571.126072	1.15008561258382	0.19464854273689
571.146072	1.15008561258382	0.194702714789972
571.166072	1.15008561258382	0.194669737477731
571.186072	1.15008561258382	0.1947153276549
571.206072	1.15008561258382	0.194705580163201
571.226072	1.15008561258382	0.194603448717968
571.246072	1.15008561258382	0.194648251926435
571.266072	1.15008561258382	0.194655897867469
571.286072	1.15008561258382	0.194626762814194
571.306072	1.15008561258382	0.194646174115399
571.326072	1.15008561258382	0.194514961031057
571.346072	1.15008561258382	0.19442027255303
571.366072	1.15008561258382	0.194292596079929
571.386072	1.15008561258382	0.194212772764139
571.406072	1.15008561258382	0.194110551701807
571.426072	1.15008561258382	0.194108723156877
571.446072	1.15008561258382	0.194196262445607
571.466072	1.15008561258382	0.194106090432012
571.486072	1.15008561258382	0.194061871811912
571.506072	1.15008561258382	0.19402052568693
571.526072	1.15008561258382	0.194062532367091
571.546072	1.15008561258382	0.194039626592486
571.566072	1.15008561258382	0.194045187007106
571.586072	1.15008561258382	0.194000064500629
571.606072	1.15008561258382	0.193978261431794
571.626072	1.15008561258382	0.193854833758807
571.646072	1.15008561258382	0.193823776389067
571.666072	1.15008561258382	0.193802201814162
571.686072	1.15008561258382	0.193875608901703
571.706072	1.15008487509204	0.193920740904032
571.726072	1.15008198185507	0.193899196003663
571.746072	1.15008198185507	0.193870401020574
571.766072	1.15008198185507	0.193893148926646
571.786072	1.15008198185507	0.193892770873053
571.806072	1.15008198185507	0.193753044757724
571.826072	1.15008198185507	0.193780252153118
571.846072	1.15008198185507	0.193785439262071
571.866072	1.15008198185507	0.193701219366977
571.886072	1.15008198185507	0.193620829861033
571.906072	1.15008209531534	0.193445181532475
571.926072	1.15008561258382	0.193435254213086
571.946072	1.15008561258382	0.193393944291039
571.966072	1.15008561258382	0.193268499936562
571.986072	1.15008561258382	0.19311784053506
572.006072	1.15008561258382	0.193172357999745
572.026072	1.15008561258382	0.193133535990824
572.046072	1.15008561258382	0.193126493036368
572.066072	1.15008561258382	0.193080334295082
572.086072	1.15008561258382	0.193075782814697
572.106072	1.15008561258382	0.193160770093301
572.126072	1.15008561258382	0.193148602939909
572.146072	1.15008561258382	0.193205629683386
572.166072	1.15008561258382	0.193185118050373
572.186072	1.15008561258382	0.193200354737806
572.206072	1.15008561258382	0.1931738648727
572.226072	1.15008561258382	0.193204062867867
572.246072	1.15008561258382	0.193241945974457
572.266072	1.15008561258382	0.193104266215154
572.286072	1.15008561258382	0.193098344364681
572.306072	1.15008561258382	0.192990624610763
572.326072	1.15008561258382	0.192858770556435
572.346072	1.15008561258382	0.192711045373088
572.366072	1.15008561258382	0.192574258817329
572.386072	1.15008561258382	0.192503940849021
572.406072	1.15008561258382	0.192452431788832
572.426072	1.15008561258382	0.192492402202308
572.446072	1.15008561258382	0.192393624573173
572.466072	1.15008561258382	0.192343681735012
572.486072	1.15008561258382	0.192241822108532
572.506072	1.15008561258382	0.192252237870789
572.526072	1.15008561258382	0.192142494906984
572.546072	1.15008561258382	0.192109601870426
572.566072	1.15008561258382	0.192062418170654
572.586072	1.15008561258382	0.192111783542338
572.606072	1.15008561258382	0.191985209181517
572.626072	1.15008561258382	0.191907100460437
572.646072	1.15008561258382	0.19185925086407
572.666072	1.15008561258382	0.191801380770269
572.686072	1.15008561258382	0.191818562920304
572.706072	1.15008561258382	0.191828178063571
572.726072	1.15008561258382	0.191723663159579
572.746072	1.15008561258382	0.191661480762156
572.766072	1.15008561258382	0.191595859085971
572.786072	1.15008561258382	0.191598114944225
572.806072	1.15008561258382	0.19145320884183
572.826072	1.15008561258382	0.191460004904144
572.846072	1.15008561258382	0.191442780616267
572.866072	1.15008561258382	0.191350472629546
572.886072	1.15008561258382	0.191250960258891
572.906072	1.15008561258382	0.191169389112911
572.926072	1.15008561258382	0.191030010783147
572.946072	1.15008561258382	0.190971958487693
572.966072	1.15008561258382	0.190914721648498
572.986072	1.15008561258382	0.190920086211179
573.006072	1.15008561258382	0.190842669500287
573.026072	1.15008561258382	0.190827906418455
573.046072	1.15008561258382	0.190733540205893
573.066072	1.15008561258382	0.19077861345264
573.086072	1.15008561258382	0.190745573230381
573.106072	1.15008561258382	0.19080155543018
573.126072	1.15008561258382	0.190869572434939
573.146072	1.15008561258382	0.190877636193445
573.166072	1.15008561258382	0.190838464024996
573.186072	1.15008561258382	0.190886111241025
573.206072	1.15008561258382	0.190876034361973
573.226072	1.15008561258382	0.190886036461194
573.246072	1.15008561258382	0.190948471092175
573.266072	1.15008561258382	0.190961451327864
573.286072	1.15008561258382	0.191001876948728
573.306072	1.15008561258382	0.190998159916305
573.326072	1.15008561258382	0.191096378477176
573.346072	1.15008561258382	0.191122745489701
573.366072	1.15008561258382	0.191156883669804
573.386072	1.15008561258382	0.191118297870193
573.406072	1.15008561258382	0.191115458017065
573.426072	1.15008561258382	0.191069015587211
573.446072	1.15008561258382	0.191031570476778
573.466072	1.15008561258382	0.191090558113617
573.486072	1.15008561258382	0.191077439001098
573.506072	1.15008561258382	0.191064870647974
573.526072	1.15008561258382	0.191029760923551
573.546072	1.15008561258382	0.191032820961739
573.566072	1.15008561258382	0.191068049977798
573.586072	1.15008561258382	0.191126588935648
573.606072	1.15008561258382	0.19118446793181
573.626072	1.15008561258382	0.19117556853836
573.646072	1.15008561258382	0.191176762048212
573.666072	1.15008561258382	0.191260233551499
573.686072	1.15008561258382	0.19133515878832
573.706072	1.15008561258382	0.191372213381855
573.726072	1.15008561258382	0.191508243236937
573.746072	1.15008561258382	0.191602549506936
573.766072	1.15008561258382	0.191625080195402
573.786072	1.15008561258382	0.191579135110778
573.806072	1.15008561258382	0.191510823141127
573.826072	1.15008561258382	0.191516151500874
573.846072	1.15008561258382	0.191593757535308
573.866072	1.15008561258382	0.191545028385683
573.886072	1.15008561258382	0.191482483365426
573.906072	1.15008561258382	0.191517428692918
573.926072	1.15008561258382	0.191502311297122
573.946072	1.15008561258382	0.191498166357885
573.966072	1.15008561258382	0.191363760293432
573.986072	1.15008561258382	0.191317465049278
574.006072	1.15008561258382	0.191314466734125
574.026072	1.15008561258382	0.191407947458523
574.046072	1.15008561258382	0.191404448237197
574.066072	1.15008561258382	0.191343502674449
574.086072	1.15008561258382	0.191378954249531
574.106072	1.15008561258382	0.191451712651708
574.126072	1.15008561258382	0.191494668917031
574.146072	1.15008561258382	0.191588149047938
574.166072	1.15008561258382	0.191581293043061
574.186072	1.15008561258382	0.191772541868867
574.206072	1.15008561258382	0.191844519237246
574.226072	1.15008561258382	0.191934448513134
574.246072	1.15008561258382	0.191931921429618
574.266072	1.15008561258382	0.191986973629448
574.286072	1.15008561258382	0.192078108285002
574.306072	1.15008561258382	0.192144817236198
574.326072	1.15008561258382	0.192214601062851
574.346072	1.15008561258382	0.192156359443856
574.366072	1.15008561258382	0.192148877306261
574.386072	1.15008561258382	0.192287200409513
574.406072	1.15008561258382	0.192326747664101
574.426072	1.15008561258382	0.192344433094273
574.446072	1.15008561258382	0.192327471129297
574.466072	1.15008561258382	0.192387875428502
574.486072	1.15008561258382	0.192406897993281
574.506072	1.15008561258382	0.192386080712544
574.526072	1.15008561258382	0.192425097979913
574.546072	1.15008561258382	0.19246641561734
574.566072	1.15008561258382	0.192471679880087
574.586072	1.15008561258382	0.192565530942698
574.606072	1.15008561258382	0.192575653520537
574.626072	1.15008561258382	0.192555049896461
574.646072	1.15008561258382	0.192493566631115
574.666072	1.15008561258382	0.192372638147579
574.686072	1.15008561258382	0.192377903597308
574.706072	1.15008561258382	0.192343197446579
574.726072	1.15008561258382	0.19229556684829
574.746072	1.15008561258382	0.192426550845212
574.766072	1.15008561258382	0.192502279074986
574.786072	1.15008561258382	0.192425172759744
574.806072	1.15008561258382	0.19244972784508
574.826072	1.15008561258382	0.192488340351774
574.846072	1.15008561258382	0.192511341678386
574.866072	1.15008561258382	0.192609475370083
574.886072	1.15008561258382	0.19258682538998
574.906072	1.15008561258382	0.192546103617243
574.926072	1.15008561258382	0.19258141216106
574.946072	1.15008561258382	0.1926445150626
574.966072	1.15008561258382	0.19262069887322
574.986072	1.15008561258382	0.192629823793146
575.006072	1.15008561258382	0.192627220742818
575.026072	1.15008561258382	0.192666578673864
575.046072	1.15008561258382	0.192621287616021
575.066072	1.15008561258382	0.1926485151901
575.086072	1.15008561258382	0.192615451821703
575.106072	1.15008561258382	0.192605083538704
575.126072	1.15008561258382	0.192559838773137
575.146072	1.15008561258382	0.192588290125095
575.166072	1.15008561258382	0.192542254236389
575.186072	1.15008561258382	0.192523761065338
575.206072	1.15008561258382	0.192619829409305
575.226072	1.15008561258382	0.192549674057457
575.246072	1.15008561258382	0.192569180317179
575.266072	1.15008561258382	0.192563881038478
575.286072	1.15008561258382	0.192522267842669
575.306072	1.15008561258382	0.192575965696659
575.326072	1.15008201022014	0.192610802415348
575.346072	1.15008198185507	0.192530322698815
575.366072	1.15008198185507	0.192619986684347
575.386072	1.15008198185507	0.192604955344707
575.406072	1.15008198185507	0.192589983354139
575.426072	1.15008198185507	0.192660007544536
575.446072	1.15008198185507	0.192722913407155
575.466072	1.15008198185507	0.192712297638522
575.486072	1.15008198185507	0.192764446481715
575.506072	1.15008198185507	0.192855479650355
575.526072	1.15008496018724	0.192962414216041
575.546072	1.15008561258382	0.192957126807155
575.566072	1.15008561258382	0.19296350742596
575.586072	1.15008561258382	0.193001841585502
575.606072	1.15008561258382	0.193075826733011
575.626072	1.15008561258382	0.193050747595364
575.646072	1.15008561258382	0.193001827935216
575.666072	1.15008561258382	0.192971243577585
575.686072	1.15008561258382	0.193033944092412
575.706072	1.15008561258382	0.192986688580263
575.726072	1.15008561258382	0.192998677686437
575.746072	1.15008561258382	0.192936797375795
575.766072	1.15008561258382	0.192847004009284
575.786072	1.15008561258382	0.192850425483325
575.806072	1.15008561258382	0.192738005282849
575.826072	1.15008561258382	0.192768915466889
575.846072	1.15008561258382	0.192754380285496
575.866072	1.15008561258382	0.192715346993877
575.886072	1.15008561258382	0.192778551382331
575.906072	1.15008561258382	0.192745425103917
575.926072	1.15008561258382	0.192654783045667
575.946072	1.15008561258382	0.192663702617802
575.966072	1.15008561258382	0.19267962181957
575.986072	1.15008561258382	0.192729251294627
576.006072	1.15008561258382	0.192747410923889
576.026072	1.15008561258382	0.192736243802372
576.046072	1.15008561258382	0.192695206292568
576.066072	1.15008561258382	0.192846646134375
576.086072	1.15008561258382	0.192930268384308
576.106072	1.15008561258382	0.192918852590175
576.126072	1.15008583383135	0.192893682648447
576.146072	1.15008633872956	0.192827784999073
576.166072	1.15008633872956	0.192769957636605
576.186072	1.15008633872956	0.192698071665798
576.206072	1.15008633872956	0.19257666008081
576.226072	1.15008633872956	0.192553335895242
576.246072	1.15008633872956	0.192469759344095
576.266072	1.15008633872956	0.192411694585336
576.286072	1.15008633872956	0.192390052945979
576.306072	1.15008633872956	0.192348828486596
576.326072	1.15008633872956	0.192216325153413
576.346072	1.15008633872956	0.192140094236994
576.366072	1.15008633872956	0.192208789008163
576.386072	1.15008633872956	0.192107491417401
576.406072	1.15008633872956	0.192054324737611
576.426072	1.15008633872956	0.192132516547392
576.446072	1.15008633872956	0.192210888778354
576.466072	1.15008633872956	0.192221137769718
576.486072	1.15008633872956	0.192161921638948
576.506072	1.15008633872956	0.192214431324503
576.526072	1.15008633872956	0.192203709321031
576.546072	1.15008633872956	0.192209507725433
576.566072	1.15008633872956	0.19222149861208
576.586072	1.15008633872956	0.192099607486585
576.606072	1.15008633872956	0.192014532964843
576.626072	1.15008633872956	0.191925797792298
576.646072	1.15008633872956	0.191784313163944
576.666072	1.15008633872956	0.191749833726673
576.686072	1.15008633872956	0.191602559596279
576.706072	1.15008633872956	0.19162532293311
576.726072	1.15008633872956	0.191543440797988
576.746072	1.15008996945831	0.191496284992281
576.766072	1.15008996945831	0.191477423856979
576.786072	1.15008996945831	0.191402495652705
576.806072	1.15008996945831	0.191383267740135
576.826072	1.15008996945831	0.191302274060632
576.846072	1.15008996945831	0.191218450023852
576.866072	1.15008996945831	0.191174348321425
576.886072	1.15008996945831	0.191189316751049
576.906072	1.15008996945831	0.191182496949106
576.926072	1.15008996945831	0.191153084735661
576.946072	1.15008996945831	0.191133796287036
576.966072	1.15008996945831	0.191179870159148
576.986072	1.15008996945831	0.191159400663977
577.006072	1.15008996945831	0.191041227164395
577.026072	1.15008996945831	0.191045883692639
577.046072	1.15008996945831	0.190975768104669
577.066072	1.15008996945831	0.19100815667411
577.086072	1.15008996945831	0.190946398622557
577.106072	1.15008996945831	0.190861635683447
577.126072	1.15008996945831	0.190844829213042
577.146072	1.15008996945831	0.190864042881836
577.166072	1.15008996945831	0.190761790957985
577.186072	1.15008996945831	0.190653427266629
577.206072	1.15008996945831	0.190645568855914
577.226072	1.15008996945831	0.190589469144951
577.246072	1.15008996945831	0.190518606945648
577.266072	1.15008996945831	0.190439592557719
577.286072	1.15008996945831	0.190405566547363
577.306072	1.15008996945831	0.190360437512488
577.326072	1.15008996945831	0.190247969239264
577.346072	1.15008270800082	0.190167522164721
577.366072	1.15008270800082	0.190229107510472
577.386072	1.15008270800082	0.190167071111768
577.406072	1.15008270800082	0.190085553379953
577.426072	1.15008270800082	0.190058865882436
577.446072	1.15008270800082	0.189997618232908
577.466072	1.15008270800082	0.189887445581816
577.486072	1.15008270800082	0.18996203905732
577.506072	1.15008270800082	0.190016514384163
577.526072	1.15008270800082	0.190064527783971
577.546072	1.15008270800082	0.189988500434871
577.566072	1.15008270800082	0.18997859626162
577.586072	1.15008270800082	0.189969054117712
577.606072	1.15008270800082	0.190031690535541
577.626072	1.15008270800082	0.189980352994171
577.646072	1.15008270800082	0.189879742072181
577.666072	1.15008270800082	0.189792868086556
577.686072	1.15008270800082	0.189667157848233
577.706072	1.15008270800082	0.18963246534779
577.726072	1.15008270800082	0.189450495156009
577.746072	1.15008270800082	0.189351534138239
577.766072	1.15008270800082	0.189239848679284
577.786072	1.15008270800082	0.18917021085135
577.806072	1.15008270800082	0.189079849514213
577.826072	1.15008270800082	0.188911857216033
577.846072	1.15008270800082	0.188779817399107
577.866072	1.15008270800082	0.188780166371654
577.886072	1.15008270800082	0.188789684775933
577.906072	1.15008270800082	0.188787190927898
577.926072	1.15008270800082	0.188687723069048
577.946072	1.15008996945831	0.188548233756518
577.966072	1.15008996945831	0.188563883513496
577.986072	1.15008996945831	0.188411188438801
578.006072	1.15008996945831	0.188424516460056
578.026072	1.15008996945831	0.188406309945026
578.046072	1.15008996945831	0.188399927545749
578.066072	1.15008996945831	0.188413633620596
578.086072	1.15008996945831	0.188370534917498
578.106072	1.15008996945831	0.188407220359801
578.126072	1.15008996945831	0.188340027120171
578.146072	1.15008996945831	0.188301886438606
578.166072	1.15008996945831	0.188351474962803
578.186072	1.15008996945831	0.188265320287939
578.206072	1.15008996945831	0.188166402594992
578.226072	1.15008996945831	0.18796335932797
578.246072	1.15008996945831	0.187848257736391
578.266072	1.15008996945831	0.187832835286361
578.286072	1.15008996945831	0.187695414289014
578.306072	1.15008996945831	0.187674018354818
578.326072	1.15008996945831	0.187531661888587
578.346072	1.15008270800082	0.187464583786158
578.366072	1.15008270800082	0.187412056889371
578.386072	1.15008270800082	0.187322489049337
578.406072	1.15008270800082	0.187131840836146
578.426072	1.15008270800082	0.18701739445833
578.446072	1.15008270800082	0.186983328684095
578.466072	1.15008270800082	0.18687946483943
578.486072	1.15008270800082	0.186749693937554
578.506072	1.15008270800082	0.186644260903407
578.526072	1.15008270800082	0.186483340640728
578.546072	1.15008270800082	0.18645176218613
578.566072	1.15008270800082	0.186312899599808
578.586072	1.15008270800082	0.1862512026778
578.606072	1.15008270800082	0.18618746296071
578.626072	1.15008270800082	0.186067424713264
578.646072	1.15008270800082	0.185915659638539
578.666072	1.15008270800082	0.185766495240179
578.686072	1.15008270800082	0.185722823225038
578.706072	1.15008270800082	0.185713839555905
578.726072	1.15008270800082	0.18564834013881
578.746072	1.15008270800082	0.185654989015423
578.766072	1.15008270800082	0.185619019916428
578.786072	1.15008270800082	0.185528528011331
578.806072	1.15008270800082	0.185263769424088
578.826072	1.15008270800082	0.185208140351273
578.846072	1.15008270800082	0.185254514529693
578.866072	1.15008270800082	0.185192052004647
578.886072	1.15008270800082	0.185209377185947
578.906072	1.15008270800082	0.185196681232317
578.926072	1.15008270800082	0.185080872199791
578.946072	1.15008838101448	0.184918194017579
578.966072	1.15008996945831	0.184901313954324
578.986072	1.15008996945831	0.184859280567081
579.006072	1.15008996945831	0.184881497892443
579.026072	1.15008996945831	0.18482120101506
579.046072	1.15008996945831	0.184856878710109
579.066072	1.15008996945831	0.184798841845414
579.086072	1.15008996945831	0.184823986860532
579.106072	1.15008996945831	0.18477509628143
579.126072	1.15008996945831	0.184758068438984
579.146072	1.15008554450765	0.184697747821971
579.166072	1.15008270800082	0.184599153581471
579.186072	1.15008270800082	0.184526639697474
579.206072	1.15008270800082	0.184454990529467
579.226072	1.15008270800082	0.18440211228617
579.246072	1.15008270800082	0.184261598608646
579.266072	1.15008270800082	0.184114374924963
579.286072	1.15008270800082	0.184081501473598
579.306072	1.15008270800082	0.18400278917245
579.326072	1.15008270800082	0.1838896633115
579.346072	1.15008111955699	0.183914048064998
579.366072	1.15007907727207	0.183819885419755
579.386072	1.15007907727207	0.183770728363316
579.406072	1.15007907727207	0.183713003674744
579.426072	1.15007907727207	0.183679291620982
579.446072	1.15007907727207	0.183596164342316
579.466072	1.15007907727207	0.183482676452023
579.486072	1.15007907727207	0.18340754468043
579.506072	1.15007907727207	0.183344121293898
579.526072	1.15007907727207	0.183193719467372
579.546072	1.15007907727207	0.183115227351283
579.566072	1.15007907727207	0.182972096973144
579.586072	1.15007907727207	0.182886563683071
579.606072	1.15007907727207	0.182743147835891
579.626072	1.15007907727207	0.182580716545822
579.646072	1.15007907727207	0.182517056356489
579.666072	1.15007907727207	0.182475521501456
579.686072	1.15007907727207	0.182349218959388
579.706072	1.15007907727207	0.182177533368414
579.726072	1.15007907727207	0.182082007474971
579.746072	1.15007941765289	0.182081068572641
579.766072	1.15008270800082	0.181902321628998
579.786072	1.15008270800082	0.181771538231941
579.806072	1.15008270800082	0.181609144331787
579.826072	1.15008270800082	0.181559508921822
579.846072	1.15008270800082	0.181542334487167
579.866072	1.15008270800082	0.18141975609941
579.886072	1.15008270800082	0.181347765674234
579.906072	1.15008270800082	0.18120229634914
579.926072	1.15008270800082	0.181173942923152
579.946072	1.15008270800082	0.181086260603157
579.966072	1.15008270800082	0.181018066738161
579.986072	1.15008270800082	0.180887544477024
580.006072	1.15008270800082	0.180804290784833
580.026072	1.15008270800082	0.180705135102105
580.046072	1.15008270800082	0.180644039386203
580.066072	1.15008270800082	0.180479177751607
580.086072	1.15008270800082	0.18046286803294
580.106072	1.15008270800082	0.180320417795174
580.126072	1.15008270800082	0.180227009476645
580.146072	1.15008270800082	0.180142974750658
580.166072	1.15008270800082	0.180107429404041
580.186072	1.15008270800082	0.180048246508752
580.206072	1.15008270800082	0.180061447522991
580.226072	1.15008270800082	0.180040424300971
580.246072	1.15008270800082	0.17994276006044
580.266072	1.15008270800082	0.179927393992029
580.286072	1.15008270800082	0.179933218510023
580.306072	1.15008270800082	0.179903968913038
580.326072	1.15008270800082	0.179859166298062
580.346072	1.15008270800082	0.179872098461002
580.366072	1.15008270800082	0.179798808291134
580.386072	1.15008270800082	0.179668220152527
580.406072	1.15008270800082	0.179642202112549
580.426072	1.15008270800082	0.179537476519349
580.446072	1.15008270800082	0.179529702384317
580.466072	1.15008270800082	0.179424157773914
580.486072	1.15008270800082	0.179326231210481
580.506072	1.15008270800082	0.179298241594309
580.526072	1.15008270800082	0.179120704778257
580.546072	1.15008270800082	0.179022155643052
580.566072	1.15008270800082	0.178927603667893
580.586072	1.15008270800082	0.178918751753701
580.606072	1.15008270800082	0.178747184860871
580.626072	1.15008270800082	0.178538925997341
580.646072	1.15008270800082	0.178409725440053
580.666072	1.15008270800082	0.178427796045706
580.686072	1.15008270800082	0.178365425511724
580.706072	1.15008270800082	0.178395811643451
580.726072	1.15008270800082	0.17830032729436
580.746072	1.15008270800082	0.178278308788391
580.766072	1.15007907727207	0.17821002886724
580.786072	1.15007907727207	0.17817131309316
580.806072	1.15007907727207	0.178083891315594
580.826072	1.15007907727207	0.177955486629371
580.846072	1.15007907727207	0.177904101608743
580.866072	1.15007907727207	0.177821464553417
580.886072	1.15007907727207	0.177780070355687
580.906072	1.15007907727207	0.177705318418159
580.926072	1.15007907727207	0.177686089912097
580.946072	1.15007907727207	0.177631265019216
580.966072	1.15008270800082	0.177677138884954
580.986072	1.15008270800082	0.17760498643681
581.006072	1.15008270800082	0.177463008617662
581.026072	1.15008270800082	0.17736799728068
581.046072	1.15008270800082	0.177278123792921
581.066072	1.15008270800082	0.177171734645213
581.086072	1.15008270800082	0.177218491031661
581.106072	1.15008270800082	0.177208053903738
581.126072	1.15008270800082	0.177075331572476
581.146072	1.15008270800082	0.177067483251103
581.166072	1.15007907727207	0.177025101484803
581.186072	1.15007907727207	0.17713391504213
581.206072	1.15007907727207	0.177114691283995
581.226072	1.15007907727207	0.177041161937364
581.246072	1.15007907727207	0.17693856400842
581.266072	1.15007907727207	0.176918791271362
581.286072	1.15007907727207	0.176995786603838
581.306072	1.15007907727207	0.176960032941976
581.326072	1.15007907727207	0.176977994938826
581.346072	1.15007907727207	0.176973162143837
581.366072	1.15008270800082	0.176900677340886
581.386072	1.15008270800082	0.176851663909203
581.406072	1.15008270800082	0.176778928653165
581.426072	1.15008270800082	0.176757684652595
581.446072	1.15008270800082	0.176690852255327
581.466072	1.15008270800082	0.176680397916172
581.486072	1.15008270800082	0.176573174913993
581.506072	1.15008270800082	0.176509942631474
581.526072	1.15008270800082	0.176404069820699
581.546072	1.15008270800082	0.176373334122933
581.566072	1.15008270800082	0.176270970029335
581.586072	1.15008270800082	0.176163116146513
581.606072	1.15008270800082	0.176024128333648
581.626072	1.15008270800082	0.175984356739564
581.646072	1.15008270800082	0.175919571291813
581.666072	1.15008270800082	0.175799973414487
581.686072	1.15008270800082	0.175673578881356
581.706072	1.15008270800082	0.175610245111924
581.726072	1.15008270800082	0.175586288265241
581.746072	1.15008270800082	0.175565575438872
581.766072	1.15008270800082	0.175487049493811
581.786072	1.15008270800082	0.175425376311432
581.806072	1.15008270800082	0.175458341753859
581.826072	1.15008270800082	0.175495847400347
581.846072	1.15008270800082	0.175512299556788
581.866072	1.15008270800082	0.17535742993207
581.886072	1.15008270800082	0.175318210284362
581.906072	1.15008270800082	0.175269717937538
581.926072	1.15008270800082	0.175312922281986
581.946072	1.15008270800082	0.175258388199561
581.966072	1.15008343414657	0.175173873933066
581.986072	1.15008343414657	0.175151729607063
582.006072	1.15008343414657	0.17509004455487
582.026072	1.15008343414657	0.174996217231888
582.046072	1.15008343414657	0.174864471192872
582.066072	1.15008343414657	0.174887647599249
582.086072	1.15008343414657	0.174921966200533
582.106072	1.15008343414657	0.174912729704351
582.126072	1.15008343414657	0.175011189815946
582.146072	1.15008343414657	0.174986257270508
582.166072	1.15008343414657	0.175021456612032
582.186072	1.15008343414657	0.174997391156546
582.206072	1.15008343414657	0.174910780680803
582.226072	1.15008343414657	0.174877681702963
582.246072	1.15008343414657	0.174767497182056
582.266072	1.15008343414657	0.174775410193918
582.286072	1.15008343414657	0.174644062980671
582.306072	1.15008343414657	0.174629906446362
582.326072	1.15008343414657	0.174616695936271
582.346072	1.15008343414657	0.174545227189445
582.366072	1.15008343414657	0.174530273597089
582.386072	1.15008343414657	0.174501394338317
582.406072	1.15008343414657	0.174479784747459
582.426072	1.15008343414657	0.174540817553343
582.446072	1.15008343414657	0.174551465370475
582.466072	1.15008343414657	0.17462956222174
582.486072	1.15008343414657	0.174615955259844
582.506072	1.15008343414657	0.174684591868921
582.526072	1.15008343414657	0.17464253533554
582.546072	1.15008343414657	0.174752393436546
582.566072	1.15008343414657	0.174723350967825
582.586072	1.15008343414657	0.174731648561678
582.606072	1.15008343414657	0.1747386553132
582.626072	1.15008343414657	0.174744993794163
582.646072	1.15008343414657	0.174732750080467
582.666072	1.15008343414657	0.174768021234368
582.686072	1.15008343414657	0.174833638162627
582.706072	1.15008343414657	0.174874714249328
582.726072	1.15008343414657	0.17478400097219
582.746072	1.15008343414657	0.174741001975534
582.766072	1.15008343414657	0.174702039309312
582.786072	1.15008343414657	0.174694342921565
582.806072	1.15008343414657	0.174617570741603
582.826072	1.15008343414657	0.174728216998295
582.846072	1.15008343414657	0.174770826071543
582.866072	1.15008343414657	0.174775145497054
582.886072	1.15008343414657	0.174818477442008
582.906072	1.15008343414657	0.174881774415016
582.926072	1.15008343414657	0.174832688577464
582.946072	1.15008343414657	0.174758988305504
582.966072	1.15008343414657	0.174744772422122
582.986072	1.15008343414657	0.174818332630271
583.006072	1.15008343414657	0.174769004055012
583.026072	1.15008343414657	0.174863005864267
583.046072	1.15008343414657	0.174906631587131
583.066072	1.15008343414657	0.174896365978027
583.086072	1.15008343414657	0.174899677062793
583.106072	1.15008343414657	0.174962740793945
583.126072	1.15008343414657	0.174885059386189
583.146072	1.15008343414657	0.174943927137901
583.166072	1.15008343414657	0.175026198009449
583.186072	1.15008343414657	0.174975161367878
583.206072	1.15008343414657	0.175009265125519
583.226072	1.15008343414657	0.174992062796799
583.246072	1.15008343414657	0.175090198268968
583.266072	1.15008343414657	0.175185974022006
583.286072	1.15008343414657	0.175193065642702
583.306072	1.15008343414657	0.175211434774191
583.326072	1.15008343414657	0.175204689158589
583.346072	1.15008343414657	0.175227675054443
583.366072	1.15008343414657	0.175263894013034
583.386072	1.15008343414657	0.175235502010149
583.406072	1.15008343414657	0.175248580765299
583.426072	1.15008343414657	0.175223280849101
583.446072	1.15008343414657	0.175153948668891
583.466072	1.15008343414657	0.175154035912028
583.486072	1.15008343414657	0.175171585432823
583.506072	1.15008343414657	0.175134995542527
583.526072	1.15008343414657	0.175234312654733
583.546072	1.15008343414657	0.175240794760452
583.566072	1.15008343414657	0.175231704262988
583.586072	1.15007980341782	0.175285782544534
583.606072	1.15007980341782	0.175231700108553
583.626072	1.15007980341782	0.175270278192784
583.646072	1.15007980341782	0.175313902135176
583.666072	1.15007980341782	0.175434694115845
583.686072	1.15007980341782	0.175448065461922
583.706072	1.15007980341782	0.175358209778885
583.726072	1.15007980341782	0.175331694987169
583.746072	1.15007980341782	0.175308885951552
583.766072	1.15007980341782	0.175326223002667
583.786072	1.15007980341782	0.175288977898608
583.806072	1.15007980341782	0.175352479625917
583.826072	1.15007980341782	0.175372429816702
583.846072	1.15007980341782	0.175414587836998
583.866072	1.15007980341782	0.175437458595651
583.886072	1.15007980341782	0.175476974988721
583.906072	1.15007980341782	0.175533932887275
583.926072	1.15007980341782	0.175517930596805
583.946072	1.15007980341782	0.175650966884661
583.966072	1.15007980341782	0.175633331901201
583.986072	1.15008343414657	0.175750554628638
584.006072	1.15008343414657	0.175723925886702
584.026072	1.15008343414657	0.175569795157939
584.046072	1.15008343414657	0.175615835794571
584.066072	1.15008343414657	0.175698913813507
584.086072	1.15008343414657	0.175770165342727
584.106072	1.15008343414657	0.175801472572063
584.126072	1.15008343414657	0.175861629385635
584.146072	1.15008343414657	0.17583776927794
584.166072	1.15008343414657	0.175876477336641
584.186072	1.15008343414657	0.175961283007083
584.206072	1.15008343414657	0.176071909678581
584.226072	1.15008343414657	0.176125645515978
584.246072	1.15008343414657	0.176150309210117
584.266072	1.15008343414657	0.176177654295359
584.286072	1.15008343414657	0.176171506324919
584.306072	1.15008343414657	0.176195435277538
584.326072	1.15008343414657	0.176207522309683
584.346072	1.15008343414657	0.176179529726057
584.366072	1.15008343414657	0.176110131668376
584.386072	1.15008343414657	0.176093331132879
584.406072	1.15008343414657	0.176011842482109
584.426072	1.15008343414657	0.175989003771956
584.446072	1.15008343414657	0.175890520514221
584.466072	1.15008343414657	0.175853010119808
584.486072	1.15008343414657	0.175797748417752
584.506072	1.15008343414657	0.175720052766219
584.526072	1.15008343414657	0.175705734208941
584.546072	1.15008343414657	0.17564000154999
584.566072	1.15008343414657	0.175581695240505
584.586072	1.15008343414657	0.175616022150659
584.606072	1.15008343414657	0.175568634883568
584.626072	1.15008343414657	0.175601735641881
584.646072	1.15008343414657	0.175556915815675
584.666072	1.15008343414657	0.175527592032348
584.686072	1.15008343414657	0.175534709173145
584.706072	1.15008343414657	0.175443855238705
584.726072	1.15008343414657	0.175429207294074
584.746072	1.15008343414657	0.175405147773496
584.766072	1.15008343414657	0.175351373359201
584.786072	1.15008343414657	0.175238500325302
584.806072	1.15008343414657	0.175181813652011
584.826072	1.15008343414657	0.175138894776603
584.846072	1.15008343414657	0.175132339671524
584.866072	1.15008343414657	0.175076838199214
584.886072	1.15008343414657	0.174957714520978
584.906072	1.15008343414657	0.174903570955452
584.926072	1.15008343414657	0.174837027588168
584.946072	1.15008343414657	0.174747298912146
584.966072	1.15008343414657	0.174658439106549
584.986072	1.15008343414657	0.174542736902354
585.006072	1.15008343414657	0.174469379074544
585.026072	1.15008343414657	0.174363911024444
585.046072	1.15008343414657	0.174276232858884
585.066072	1.15008343414657	0.174231470007787
585.086072	1.15008343414657	0.174214610716708
585.106072	1.15008343414657	0.174306468243967
585.126072	1.15008343414657	0.174200519466378
585.146072	1.15008343414657	0.174155288351098
585.166072	1.15008343414657	0.174034256600176
585.186072	1.15008343414657	0.173964033590385
585.206072	1.15008343414657	0.173991303302305
585.226072	1.15008343414657	0.173979197278458
585.246072	1.15008343414657	0.173953091401853
585.266072	1.15008343414657	0.173843730646075
585.286072	1.15008343414657	0.173787489090829
585.306072	1.15008343414657	0.173717929603671
585.326072	1.15008343414657	0.173761817055945
585.346072	1.15008343414657	0.173697898104656
585.366072	1.15008343414657	0.173660830454324
585.386072	1.15008343414657	0.173602505153136
585.406072	1.15008343414657	0.173357740081502
585.426072	1.15008343414657	0.173333656227804
585.446072	1.15008343414657	0.173288387722608
585.466072	1.15008343414657	0.173211487348648
585.486072	1.15008343414657	0.173269046453308
585.506072	1.15008343414657	0.173323649974148
585.526072	1.15008343414657	0.173324759208316
585.546072	1.15008343414657	0.173240471061788
585.566072	1.15008343414657	0.173182644886301
585.586072	1.15008343414657	0.173131380344291
585.606072	1.15008270800082	0.173160129628594
585.626072	1.15008270800082	0.173178058389964
585.646072	1.15008270800082	0.173168648000998
585.666072	1.15008270800082	0.173142160509855
585.686072	1.15008270800082	0.173139624523979
585.706072	1.15008270800082	0.17313575555793
585.726072	1.15008270800082	0.173091059771286
585.746072	1.15008270800082	0.173100461851382
585.766072	1.15008270800082	0.173129614709379
585.786072	1.15008270800082	0.173092962502557
585.806072	1.15007907727207	0.173006487342699
585.826072	1.15007907727207	0.172896885036196
585.846072	1.15007907727207	0.172948972749844
585.866072	1.15007907727207	0.173018770226784
585.886072	1.15007907727207	0.173025934846839
585.906072	1.15007907727207	0.172972524242361
585.926072	1.15007907727207	0.172978956494859
585.946072	1.15007907727207	0.173030130826279
585.966072	1.15007907727207	0.173117130631938
585.986072	1.15007907727207	0.173210722932592
586.006072	1.15008270800082	0.173223346480354
586.026072	1.15008270800082	0.17322323727806
586.046072	1.15008270800082	0.173252877985435
586.066072	1.15008270800082	0.173359617886162
586.086072	1.15008270800082	0.173335760745921
586.106072	1.15008270800082	0.173359017273547
586.126072	1.15008270800082	0.173533597912287
586.146072	1.15008270800082	0.173583596538577
586.166072	1.15008270800082	0.17353760100724
586.186072	1.15008270800082	0.173501574933135
586.206072	1.15007907727207	0.173514548640425
586.226072	1.15007907727207	0.173393845683365
586.246072	1.15007907727207	0.173433346052186
586.266072	1.15007907727207	0.173425780232399
586.286072	1.15007907727207	0.173363086839461
586.306072	1.15007907727207	0.173358153151048
586.326072	1.15007907727207	0.173436578796176
586.346072	1.15007907727207	0.173563981670052
586.366072	1.15007907727207	0.173560439717394
586.386072	1.15007907727207	0.173594117942183
586.406072	1.15008270800082	0.173722437165742
586.426072	1.15008270800082	0.173721743375082
586.446072	1.15008270800082	0.173673261711091
586.466072	1.15008270800082	0.173571016909129
586.486072	1.15008270800082	0.173617272389404
586.506072	1.15008270800082	0.173623113525138
586.526072	1.15008270800082	0.173554103016902
586.546072	1.15008270800082	0.173577713858491
586.566072	1.15008270800082	0.173524773892159
586.586072	1.15008270800082	0.173535463253642
586.606072	1.15007907727207	0.173536055557387
586.626072	1.15007907727207	0.173571805064814
586.646072	1.15007907727207	0.17359382950569
586.666072	1.15007907727207	0.173699196662366
586.686072	1.15007907727207	0.173721187867762
586.706072	1.15007907727207	0.173781651516039
586.726072	1.15007907727207	0.173788468944019
586.746072	1.15007907727207	0.173840842720198
586.766072	1.15007907727207	0.173926568301266
586.786072	1.15007907727207	0.173844829790901
586.806072	1.15008343414657	0.173896781001682
586.826072	1.15008343414657	0.173918600688258
586.846072	1.15008343414657	0.174075110127854
586.866072	1.15008343414657	0.174002396830973
586.886072	1.15008343414657	0.174047557320857
586.906072	1.15008343414657	0.174037987282885
586.926072	1.15008343414657	0.173993317016342
586.946072	1.15008343414657	0.173953087247418
586.966072	1.15008343414657	0.174083301486867
586.986072	1.15008343414657	0.174137348313405
587.006072	1.15008343414657	0.174226787959443
587.026072	1.15008343414657	0.17419767901976
587.046072	1.15008343414657	0.174215658821332
587.066072	1.15008343414657	0.174136879455731
587.086072	1.15008343414657	0.174073115999012
587.106072	1.15008343414657	0.173985097763265
587.126072	1.15008343414657	0.173997867903236
587.146072	1.15008343414657	0.173912530465103
587.166072	1.15008343414657	0.173935549002946
587.186072	1.15008343414657	0.173918083164344
587.206072	1.15008343414657	0.173871124397558
587.226072	1.15008343414657	0.173781663385853
587.246072	1.15008343414657	0.173764810029681
587.266072	1.15008343414657	0.173664999726681
587.286072	1.15008343414657	0.173575093596932
587.306072	1.15008343414657	0.173529676719054
587.326072	1.15008343414657	0.17358137866373
587.346072	1.15008343414657	0.173439558713116
587.366072	1.15008343414657	0.173462222343504
587.386072	1.15008343414657	0.173389856238699
587.406072	1.15008343414657	0.173406338663167
587.426072	1.15008343414657	0.173496291678683
587.446072	1.15008343414657	0.173420365816498
587.466072	1.15008343414657	0.1733794559072
587.486072	1.15008343414657	0.173363172302126
587.506072	1.15008343414657	0.173425704265586
587.526072	1.15008343414657	0.173395121688428
587.546072	1.15008343414657	0.173365443591138
587.566072	1.15008343414657	0.173349205684849
587.586072	1.15008343414657	0.173323422073709
587.606072	1.15007980341782	0.173279519784166
587.626072	1.15007980341782	0.173290476216476
587.646072	1.15007980341782	0.173288049432893
587.666072	1.15007980341782	0.173285763900104
587.686072	1.15007980341782	0.173376346015791
587.706072	1.15007980341782	0.173554300649314
587.726072	1.15007980341782	0.173526785232233
587.746072	1.15007980341782	0.173545596514313
587.766072	1.15007980341782	0.173604471981405
587.786072	1.15007980341782	0.173651724526101
587.806072	1.15008295194041	0.173821975056498
587.826072	1.15008343414657	0.173930142895914
587.846072	1.15008343414657	0.173988789869077
587.866072	1.15008343414657	0.17402554059536
587.886072	1.15008343414657	0.174088043477775
587.906072	1.15008343414657	0.174059333957351
587.926072	1.15008343414657	0.174083318104607
587.946072	1.15008343414657	0.174168446040514
587.966072	1.15008343414657	0.174237539637451
587.986072	1.15008343414657	0.174243724404317
588.006072	1.15008343414657	0.174150141599514
588.026072	1.15008343414657	0.174208797475037
588.046072	1.15008343414657	0.174129505333448
588.066072	1.15008343414657	0.174194034986696
588.086072	1.15008343414657	0.174212021910157
588.106072	1.15008343414657	0.174307555518978
588.126072	1.15008343414657	0.174365795950993
588.146072	1.15008343414657	0.174408458438407
588.166072	1.15008343414657	0.17436695266442
588.186072	1.15008343414657	0.174351467897863
588.206072	1.15008343414657	0.17437301101776
588.226072	1.15008343414657	0.174453558985727
588.246072	1.15008343414657	0.174409380722996
588.266072	1.15008343414657	0.174405107589763
588.286072	1.15008343414657	0.174422413779359
588.306072	1.15008343414657	0.174378009990153
588.326072	1.15008343414657	0.174290654090057
588.346072	1.15008343414657	0.174261080447135
588.366072	1.15008343414657	0.174335215747798
588.386072	1.15008343414657	0.174240023396144
588.406072	1.15008471057464	0.174153623016118
588.426072	1.15008706487531	0.174177589358653
588.446072	1.15008706487531	0.174232751947757
588.466072	1.15008706487531	0.174242841290115
588.486072	1.15008706487531	0.174287556661953
588.506072	1.15008706487531	0.174341206443195
588.526072	1.15008706487531	0.174304779762848
588.546072	1.15008706487531	0.174320512608529
588.566072	1.15008706487531	0.1744229040027
588.586072	1.15008706487531	0.174517985965079
588.606072	1.15008641247874	0.174558126710394
588.626072	1.15008343414657	0.174641334703799
588.646072	1.15008343414657	0.174734259920876
588.666072	1.15008343414657	0.174787680021206
588.686072	1.15008343414657	0.174876359405623
588.706072	1.15008343414657	0.174885962085585
588.726072	1.15008343414657	0.174910054248153
588.746072	1.15008343414657	0.17492660907849
588.766072	1.15008343414657	0.174996826746864
588.786072	1.15008343414657	0.175093897496669
588.806072	1.15008343414657	0.1751749469643
588.826072	1.15008343414657	0.17514577570809
588.846072	1.15008343414657	0.175234242029336
588.866072	1.15008343414657	0.175319602020117
588.886072	1.15008343414657	0.175434645449605
588.906072	1.15008343414657	0.175605641997846
588.926072	1.15008343414657	0.175710364030102
588.946072	1.15008343414657	0.175815216630317
588.966072	1.15008343414657	0.175910299779677
588.986072	1.15008343414657	0.176006271978147
589.006072	1.15008343414657	0.17617040480613
589.026072	1.15008343414657	0.17622834789929
589.046072	1.15008343414657	0.17642319209192
589.066072	1.15008343414657	0.176517978495917
589.086072	1.15008343414657	0.176648136947238
589.106072	1.15008343414657	0.176667512045509
589.126072	1.15008343414657	0.176799390432957
589.146072	1.15008343414657	0.176822826194781
589.166072	1.15008343414657	0.176910801105706
589.186072	1.15008343414657	0.176919717116896
589.206072	1.15008343414657	0.176948122770068
589.226072	1.15007980341782	0.177042441503372
589.246072	1.15007980341782	0.177201634114544
589.266072	1.15007980341782	0.177233327112853
589.286072	1.15007980341782	0.177291946785442
589.306072	1.15007980341782	0.177301586855319
589.326072	1.15007980341782	0.177309815010757
589.346072	1.15007980341782	0.177307608412234
589.366072	1.15007980341782	0.177366134313288
589.386072	1.15007980341782	0.177430780290718
589.406072	1.15007980341782	0.177531404862995
589.426072	1.15007980341782	0.177569323579029
589.446072	1.15007980341782	0.177670411667564
589.466072	1.15007980341782	0.177783504886523
589.486072	1.15007980341782	0.17784502910273
589.506072	1.15007980341782	0.177985125556273
589.526072	1.15007980341782	0.178093028698825
589.546072	1.15007980341782	0.178123224913521
589.566072	1.15007980341782	0.178229196243757
589.586072	1.15007980341782	0.178220363914759
589.606072	1.15007980341782	0.178240520046827
589.626072	1.15008416029232	0.178281593166074
589.646072	1.15008416029232	0.178290393446573
589.666072	1.15008416029232	0.178229180812998
589.686072	1.15008416029232	0.178185728982917
589.706072	1.15008416029232	0.178081508450325
589.726072	1.15008416029232	0.178118631295294
589.746072	1.15008416029232	0.178064465770611
589.766072	1.15008416029232	0.178128790076067
589.786072	1.15008416029232	0.178068184583506
589.806072	1.15008416029232	0.178098018768858
589.826072	1.15008416029232	0.178128436949085
589.846072	1.15008416029232	0.178121626049502
589.866072	1.15008416029232	0.178220493295737
589.886072	1.15008416029232	0.178369331867688
589.906072	1.15008416029232	0.178450139784594
589.926072	1.15008416029232	0.178548024803676
589.946072	1.15008416029232	0.178490334537565
589.966072	1.15008416029232	0.178463428041969
589.986072	1.15008416029232	0.178400433749232
590.006072	1.15008416029232	0.17842509625639
590.026072	1.15008779102106	0.178482004301722
590.046072	1.15008779102106	0.178376129116984
590.066072	1.15008779102106	0.178373612716301
590.086072	1.15008779102106	0.178398503123898
590.106072	1.15008779102106	0.178323696585223
590.126072	1.15008779102106	0.178323018225322
590.146072	1.15008779102106	0.178385154923959
590.166072	1.15008779102106	0.178288060434525
590.186072	1.15008779102106	0.178269356574266
590.206072	1.15008779102106	0.178251421877989
590.226072	1.15008416029232	0.178216461119738
590.246072	1.15008416029232	0.178276932483395
590.266072	1.15008416029232	0.178300856688088
590.286072	1.15008416029232	0.178393244202567
590.306072	1.15008416029232	0.178431853148316
590.326072	1.15008416029232	0.17841153558677
590.346072	1.15008416029232	0.178277874353179
590.366072	1.15008416029232	0.178214867003646
590.386072	1.15008416029232	0.178146320011668
590.406072	1.15008416029232	0.1780911870971
590.426072	1.15008779102106	0.178093036414205
590.446072	1.15008779102106	0.17801544581053
590.466072	1.15008779102106	0.17803045163007
590.486072	1.15008779102106	0.177940118780488
590.506072	1.15008779102106	0.177941572832769
590.526072	1.15008779102106	0.177925705858185
590.546072	1.15008779102106	0.178018795472193
590.566072	1.15008779102106	0.178051604826559
590.586072	1.15008779102106	0.178029951910878
590.606072	1.15008779102106	0.177972250368443
590.626072	1.15008416029232	0.178104761417006
590.646072	1.15008416029232	0.17803299889227
590.666072	1.15008416029232	0.178066456338509
590.686072	1.15008416029232	0.178131751001304
590.706072	1.15008416029232	0.178130689839884
590.726072	1.15008416029232	0.178065941188558
590.746072	1.15008416029232	0.178023221726034
590.766072	1.15008416029232	0.177949227676165
590.786072	1.15008416029232	0.177837165944089
590.806072	1.15008416029232	0.17781495989505
590.826072	1.15008416029232	0.177707720868622
590.846072	1.15008416029232	0.17761689838919
590.866072	1.15008416029232	0.177564879520466
590.886072	1.15008416029232	0.177487433728529
590.906072	1.15008416029232	0.177541562456787
590.926072	1.15008416029232	0.177498825783032
590.946072	1.15008416029232	0.177489503824184
590.966072	1.15008416029232	0.177464016958407
590.986072	1.15008416029232	0.177336246713771
591.006072	1.15008416029232	0.177341656975238
591.026072	1.15008416029232	0.177258116033535
591.046072	1.15008052956357	0.177199771740643
591.066072	1.15008052956357	0.1770946841181
591.086072	1.15008052956357	0.176969486655765
591.106072	1.15008052956357	0.176868133276875
591.126072	1.15008052956357	0.176850737470178
591.146072	1.15008052956357	0.176870494182987
591.166072	1.15008052956357	0.176888824737578
591.186072	1.15008052956357	0.176910781520512
591.206072	1.15008052956357	0.17689971766638
591.226072	1.15008052956357	0.176925630658499
591.246072	1.15008052956357	0.176836722780153
591.266072	1.15008052956357	0.17667996348096
591.286072	1.15008052956357	0.176716691061105
591.306072	1.15008052956357	0.176709928827762
591.326072	1.15008052956357	0.176671102664407
591.346072	1.15008052956357	0.176631769659971
591.366072	1.15008052956357	0.176622087452252
591.386072	1.15008052956357	0.176664195619327
591.406072	1.15008052956357	0.176691248113642
591.426072	1.15008052956357	0.176687764323075
591.446072	1.15008851716681	0.176687738802974
591.466072	1.15008851716681	0.176767223235558
591.486072	1.15008851716681	0.17676784580733
591.506072	1.15008851716681	0.17676854790686
591.526072	1.15008851716681	0.176738100645588
591.546072	1.15008851716681	0.176779623630806
591.566072	1.15008851716681	0.176811495269823
591.586072	1.15008851716681	0.176829872116692
591.606072	1.15008851716681	0.176812392627803
591.626072	1.15008851716681	0.176814728607304
591.646072	1.15008416029232	0.176778944677415
591.666072	1.15008416029232	0.176782525800461
591.686072	1.15008416029232	0.176754247154305
591.706072	1.15008416029232	0.176808958690457
591.726072	1.15008416029232	0.176802388154619
591.746072	1.15008416029232	0.176826097515668
591.766072	1.15008416029232	0.17679735179231
591.786072	1.15008416029232	0.176710072452518
591.806072	1.15008416029232	0.176637058255839
591.826072	1.15008416029232	0.176678057188745
591.846072	1.15008416029232	0.176557197550134
591.866072	1.15008416029232	0.176527390071865
591.886072	1.15008416029232	0.176307857851976
591.906072	1.15008416029232	0.176250045920267
591.926072	1.15008416029232	0.176072932263104
591.946072	1.15008416029232	0.175992205060937
591.966072	1.15008416029232	0.175854690292056
591.986072	1.15008416029232	0.175818269546617
592.006072	1.15008416029232	0.175860366437368
592.026072	1.15008416029232	0.175884069863511
592.046072	1.15008416029232	0.175865608147468
592.066072	1.15008416029232	0.175689553277762
592.086072	1.15008416029232	0.175698259193235
592.106072	1.15008416029232	0.175665423131787
592.126072	1.15008416029232	0.175604973727287
592.146072	1.15008416029232	0.175514373806878
592.166072	1.15008416029232	0.175331329990372
592.186072	1.15008416029232	0.175246161103605
592.206072	1.15008416029232	0.175076686859079
592.226072	1.15008416029232	0.17500137941423
592.246072	1.15008416029232	0.174869860088672
592.266072	1.15008416029232	0.174760502893839
592.286072	1.15008416029232	0.174641361410882
592.306072	1.15008416029232	0.174604557270433
592.326072	1.15008416029232	0.174510694338008
592.346072	1.15008416029232	0.17442597353674
592.366072	1.15008416029232	0.174371168822544
592.386072	1.15008416029232	0.174293888614519
592.406072	1.15008416029232	0.174295409137761
592.426072	1.15008416029232	0.174242765323302
592.446072	1.15008416029232	0.174128637056515
592.466072	1.15008416029232	0.174010121706275
592.486072	1.15008416029232	0.173971544215534
592.506072	1.15008416029232	0.173930925116693
592.526072	1.15008416029232	0.173911087689145
592.546072	1.15008416029232	0.173745733457246
592.566072	1.15008416029232	0.17376734838952
592.586072	1.15008416029232	0.173727844459755
592.606072	1.15008416029232	0.173639641054901
592.626072	1.15008416029232	0.173717530777902
592.646072	1.15008416029232	0.173586488618889
592.666072	1.15008416029232	0.173559897266869
592.686072	1.15008416029232	0.173416722376925
592.706072	1.15008416029232	0.173377709857482
592.726072	1.15008416029232	0.173332555895996
592.746072	1.15008416029232	0.173214425127747
592.766072	1.15008416029232	0.173133195832425
592.786072	1.15008416029232	0.17313693066957
592.806072	1.15008416029232	0.173180262021033
592.826072	1.15008416029232	0.173170582780768
592.846072	1.15008052956357	0.173194034566842
592.866072	1.15008052956357	0.173084819809783
592.886072	1.15008052956357	0.173051754660914
592.906072	1.15008052956357	0.173011653085987
592.926072	1.15008052956357	0.172989365135228
592.946072	1.15008052956357	0.172885390307797
592.966072	1.15008052956357	0.172825165242792
592.986072	1.15008052956357	0.172681444341379
593.006072	1.15008052956357	0.172563629903688
593.026072	1.15008052956357	0.172457659166942
593.046072	1.15008052956357	0.172357726011361
593.066072	1.15008052956357	0.172245683270989
593.086072	1.15008052956357	0.172239413041459
593.106072	1.15008052956357	0.172036394701047
593.126072	1.15008052956357	0.171920680627038
593.146072	1.15008052956357	0.171767544588733
593.166072	1.15008052956357	0.171578480402293
593.186072	1.15008052956357	0.17143653937957
593.206072	1.15008052956357	0.17130832520387
593.226072	1.15008052956357	0.171269699640381
593.246072	1.15008485239998	0.171160513964368
593.266072	1.15008488643807	0.171066402952818
593.286072	1.15008488643807	0.170939892688996
593.306072	1.15008488643807	0.170907086302083
593.326072	1.15008488643807	0.17074172079386
593.346072	1.15008488643807	0.170631915513528
593.366072	1.15008488643807	0.170603787020525
593.386072	1.15008488643807	0.170568523582004
593.406072	1.15008488643807	0.170422677983789
593.426072	1.15008488643807	0.17036436039798
593.446072	1.15008488643807	0.170270430401102
593.466072	1.15008488643807	0.170140947935719
593.486072	1.15008488643807	0.170061156074938
593.506072	1.15008488643807	0.169863525443346
593.526072	1.15008488643807	0.169701235997559
593.546072	1.15008488643807	0.16946211680321
593.566072	1.15008488643807	0.169194977131172
593.586072	1.15008488643807	0.169042761003494
593.606072	1.15008488643807	0.168889639802457
593.626072	1.15008488643807	0.168687975807885
593.646072	1.15008488643807	0.168605639058866
593.666072	1.15008488643807	0.168542942104984
593.686072	1.15008488643807	0.16839125952547
593.706072	1.15008488643807	0.168235804718894
593.726072	1.15008488643807	0.168065853307824
593.746072	1.15008488643807	0.16797444920748
593.766072	1.15008488643807	0.1679131344935
593.786072	1.15008488643807	0.167952017631965
593.806072	1.15008488643807	0.167876320857201
593.826072	1.15008488643807	0.167748398085447
593.846072	1.15008488643807	0.167782911945181
593.866072	1.15008488643807	0.167734200600278
593.886072	1.15008488643807	0.167739235182114
593.906072	1.15008488643807	0.16772289460193
593.926072	1.15008488643807	0.167687029363812
593.946072	1.15008488643807	0.167577213994137
593.966072	1.15008488643807	0.1674569703989
593.986072	1.15008488643807	0.167436684885854
594.006072	1.15008488643807	0.167336833038503
594.026072	1.15008488643807	0.167277644801798
594.046072	1.15008488643807	0.167233540131917
594.066072	1.15008488643807	0.167285240296121
594.086072	1.15008488643807	0.167324116312697
594.106072	1.15008488643807	0.167226686501003
594.126072	1.15008488643807	0.167121779893131
594.146072	1.15008488643807	0.167060841452272
594.166072	1.15008488643807	0.166952611296329
594.186072	1.15008488643807	0.166941237640038
594.206072	1.15008488643807	0.167024382723426
594.226072	1.15008488643807	0.167049999563673
594.246072	1.15008430779067	0.167063986359634
594.266072	1.15008052956357	0.167079342932193
594.286072	1.15008052956357	0.167063944815283
594.306072	1.15008052956357	0.166994717089441
594.326072	1.15008052956357	0.166963130325973
594.346072	1.15008052956357	0.166899472510604
594.366072	1.15008052956357	0.166865854821868
594.386072	1.15008052956357	0.16674441831027
594.406072	1.15008052956357	0.1666906231238
594.426072	1.15008052956357	0.166661472046275
594.446072	1.15008052956357	0.166632400496507
594.466072	1.15008488643807	0.166655988191958
594.486072	1.15008488643807	0.166644549251688
594.506072	1.15008488643807	0.166709619574987
594.526072	1.15008488643807	0.166615410637468
594.546072	1.15008488643807	0.166495973596128
594.566072	1.15008488643807	0.166454372863625
594.586072	1.15008488643807	0.166319366186556
594.606072	1.15008488643807	0.166226198825262
594.626072	1.15008488643807	0.166116630941221
594.646072	1.15008488643807	0.16597504245199
594.666072	1.15008488643807	0.165894273705472
594.686072	1.15008488643807	0.165773917346997
594.706072	1.15008488643807	0.165684529334653
594.726072	1.15008488643807	0.165463308040155
594.746072	1.15008488643807	0.165415375355086
594.766072	1.15008488643807	0.165296421415199
594.786072	1.15008488643807	0.165211835336326
594.806072	1.15008488643807	0.165084135123595
594.826072	1.15008488643807	0.165033157831097
594.846072	1.15008488643807	0.164994564909598
594.866072	1.15008488643807	0.165008923230754
594.886072	1.15008488643807	0.165029463351322
594.906072	1.15008488643807	0.164955569601385
594.926072	1.15008488643807	0.164918178498608
594.946072	1.15008488643807	0.16484322299376
594.966072	1.15008488643807	0.16484910923479
594.986072	1.15008488643807	0.164815206670506
595.006072	1.15008488643807	0.164736556685883
595.026072	1.15008488643807	0.164736230859474
595.046072	1.15008488643807	0.16465314631214
595.066072	1.15008125570932	0.164591674323118
595.086072	1.15008125570932	0.164633568833531
595.106072	1.15008125570932	0.164548811235838
595.126072	1.15008125570932	0.164461658903062
595.146072	1.15008125570932	0.164424358604365
595.166072	1.15008125570932	0.164353651306142
[truncated: 13,001 more rows]
